# Supplementary material for: Where is your field going? A machine learning approach to study the relative motion of the domains of physics
Source: PLoS One. 2020 Jun 18;15(6):e0233997. doi: 10.1371/journal.pone.0233997 (PMC7302634; doi:10.1371/journal.pone.0233997)
Supplement: S5 Data — (ZIP) [file pone.0233997.s005.zip › 4/Pacs4Run_4_VS_500_embeddings1998-2002ED8.txt]

-3.731177449226379395e-01 -3.388596773147583008e-01 -1.381764113903045654e-01 1.671152263879776001e-01 -3.464345633983612061e-01 7.263839244842529297e-01 4.549938440322875977e-02 -2.218472510576248169e-01
1.016770750284194946e-01 -4.637399017810821533e-01 -6.569710969924926758e-01 1.307884454727172852e-01 -2.031889706850051880e-01 1.593663692474365234e-01 3.350120186805725098e-01 -3.833718895912170410e-01
1.729011684656143188e-01 -5.776329040527343750e-01 -2.870865464210510254e-01 3.260476589202880859e-01 -3.449319601058959961e-01 3.386870920658111572e-01 -2.722953855991363525e-01 -3.740156888961791992e-01
1.908135712146759033e-01 -5.563552975654602051e-01 -4.370721578598022461e-01 2.680373191833496094e-01 -4.096342325210571289e-01 3.394994139671325684e-01 3.131058812141418457e-01 1.004369556903839111e-01
-4.717518091201782227e-01 -6.321676373481750488e-01 -1.684442460536956787e-01 2.489358335733413696e-01 -4.402530193328857422e-01 -1.297170817852020264e-01 2.402476966381072998e-01 1.382163316011428833e-01
-6.978074312210083008e-01 -2.282010018825531006e-02 -4.318560361862182617e-01 3.487608134746551514e-01 -2.934474349021911621e-01 -1.768680512905120850e-01 -1.995457150042057037e-02 -2.943097352981567383e-01
-3.624434769153594971e-01 -4.090805351734161377e-01 2.770095169544219971e-01 4.431541562080383301e-01 -5.876762270927429199e-01 3.523421287536621094e-02 -2.045310288667678833e-01 -1.993246227502822876e-01
1.858567148447036743e-01 -1.348076164722442627e-01 -2.710950076580047607e-01 3.046490848064422607e-01 -4.739402234554290771e-01 3.378857076168060303e-01 5.802044868469238281e-01 -3.248960673809051514e-01
-3.641130924224853516e-01 -3.084478676319122314e-01 1.767099648714065552e-02 1.359528899192810059e-01 -1.726021468639373779e-01 5.167565122246742249e-02 -1.738449633121490479e-01 -8.311451077461242676e-01
-1.628041500225663185e-03 -5.716004967689514160e-01 -1.949350237846374512e-01 1.501424759626388550e-01 -1.630267947912216187e-01 1.978519409894943237e-01 -1.789799183607101440e-01 -7.176147699356079102e-01
-7.859347462654113770e-01 -4.976317584514617920e-01 -1.260021030902862549e-01 -4.425517097115516663e-02 -1.416951268911361694e-01 -1.668258905410766602e-01 1.970745436847209930e-02 -2.617964148521423340e-01
-3.659003078937530518e-01 -1.366387754678726196e-01 -2.165713012218475342e-01 1.329368203878402710e-01 -5.496171712875366211e-01 -2.439928650856018066e-01 -6.046898663043975830e-02 -6.462224125862121582e-01
-6.221548914909362793e-01 8.109302818775177002e-02 -3.752895891666412354e-01 3.563252687454223633e-01 -3.921364843845367432e-01 -1.294827461242675781e-01 -1.114164218306541443e-01 -3.944449424743652344e-01
-2.268854975700378418e-01 -3.538197278976440430e-01 1.735709235072135925e-02 -2.462579123675823212e-02 -3.031144142150878906e-01 9.066333621740341187e-02 -2.389584183692932129e-01 -8.156149387359619141e-01
-3.023730814456939697e-01 -3.290028572082519531e-01 -5.697028040885925293e-01 -3.799211978912353516e-01 -3.761660754680633545e-01 3.597917258739471436e-01 -2.035846412181854248e-01 -1.379442065954208374e-01
-2.809204757213592529e-01 4.829396679997444153e-02 -6.404284238815307617e-01 -3.019173741340637207e-01 -4.957084953784942627e-01 2.982208728790283203e-01 1.236643940210342407e-01 -2.597947716712951660e-01
-4.924548566341400146e-01 -1.612709313631057739e-01 2.290135622024536133e-01 4.482403397560119629e-01 -6.704995036125183105e-02 1.844493448734283447e-01 1.642293781042098999e-01 -6.423587799072265625e-01
-2.748944759368896484e-01 -6.211730837821960449e-01 -4.019270837306976318e-01 4.103380739688873291e-01 -4.050702154636383057e-01 -1.391364336013793945e-01 -6.233386322855949402e-02 -1.460411548614501953e-01
-3.693284839391708374e-02 -5.163864493370056152e-01 -2.356898635625839233e-01 5.338661670684814453e-01 4.406395927071571350e-02 4.618011713027954102e-01 4.057194292545318604e-01 -1.077403649687767029e-01
-3.926272988319396973e-01 -3.810745477676391602e-01 -3.775897622108459473e-01 1.029660478234291077e-01 -4.956736266613006592e-01 -2.854387760162353516e-01 3.632540702819824219e-01 -2.972018420696258545e-01
-1.383362114429473877e-01 1.023015100508928299e-02 -5.984691381454467773e-01 -2.799909710884094238e-01 -4.755095541477203369e-01 2.203363925218582153e-01 7.120188325643539429e-02 -5.142677426338195801e-01
-8.846771717071533203e-01 -1.996823400259017944e-01 -3.462488651275634766e-01 -8.992525935173034668e-02 -2.416840568184852600e-02 -8.779656887054443359e-02 1.491923332214355469e-01 -1.376509219408035278e-01
-4.055020213127136230e-01 -2.111384421586990356e-01 7.533824443817138672e-02 4.422141015529632568e-01 -5.281608700752258301e-01 -1.212345138192176819e-01 4.331533312797546387e-01 -3.293719887733459473e-01
-6.751793026924133301e-01 -1.305606812238693237e-01 -8.976038545370101929e-02 3.615941703319549561e-01 -4.721412658691406250e-01 -1.559749841690063477e-01 3.725605309009552002e-01 -4.725223779678344727e-02
-4.774825572967529297e-01 -5.284394025802612305e-01 -4.393998682498931885e-01 2.684637308120727539e-01 -3.021480143070220947e-01 -2.265525013208389282e-01 4.093193635344505310e-02 -2.886558473110198975e-01
-4.696738123893737793e-01 9.402148425579071045e-03 -3.920524418354034424e-01 3.906494975090026855e-01 -2.610447108745574951e-01 -8.268038928508758545e-02 -3.609126433730125427e-02 -6.298595070838928223e-01
-2.458729743957519531e-01 -4.591433405876159668e-01 -4.860311374068260193e-02 -3.473078310489654541e-01 -2.152751237154006958e-01 6.282759308815002441e-01 3.696575164794921875e-01 1.674160808324813843e-01
-2.451652139425277710e-01 3.778678774833679199e-01 -2.277078479528427124e-01 -1.105730235576629639e-01 -2.813284099102020264e-01 4.538399875164031982e-01 2.667324542999267578e-01 -6.138160228729248047e-01
2.039942592382431030e-01 -1.571201831102371216e-01 -6.542544364929199219e-01 4.166090786457061768e-01 -4.477097988128662109e-01 2.247643470764160156e-01 8.992392569780349731e-02 -2.702562212944030762e-01
8.388640731573104858e-02 -5.425392389297485352e-01 -1.646255999803543091e-01 -5.003199726343154907e-02 -1.640474945306777954e-01 2.297593057155609131e-01 6.366595625877380371e-01 -4.289209842681884766e-01
1.063014641404151917e-01 -5.082936882972717285e-01 -2.214592844247817993e-01 -1.695233136415481567e-01 -4.781335592269897461e-01 -3.798712790012359619e-02 3.276530206203460693e-01 -5.613769292831420898e-01
-5.976552367210388184e-01 -1.775500923395156860e-01 -2.641715407371520996e-01 3.908701539039611816e-01 -4.993782043457031250e-01 -1.642546355724334717e-01 -2.845600843429565430e-01 -1.771599501371383667e-01
-6.273422837257385254e-01 1.462987512350082397e-01 -5.647805333137512207e-01 -2.294001728296279907e-01 -2.395579069852828979e-01 3.704453110694885254e-01 -6.782905012369155884e-02 -1.192398741841316223e-01
-1.786503493785858154e-01 6.626176089048385620e-02 -4.169953167438507080e-01 -2.638197839260101318e-01 -5.814011096954345703e-01 1.357382237911224365e-01 6.418672949075698853e-02 -5.996961593627929688e-01
-3.237768113613128662e-01 -2.494900971651077271e-01 -2.111938893795013428e-01 7.847818136215209961e-01 -3.028918206691741943e-01 1.385589241981506348e-01 2.377955615520477295e-01 7.035025209188461304e-02
-4.251522123813629150e-01 -2.152745872735977173e-01 -2.698384225368499756e-01 7.186368107795715332e-01 -1.978290975093841553e-01 2.680313028395175934e-02 3.517673909664154053e-01 -1.416185349225997925e-01
-2.342809587717056274e-01 -5.941947698593139648e-01 -5.913414359092712402e-01 2.797518372535705566e-01 -3.435275554656982422e-01 -8.340650796890258789e-02 -1.953117251396179199e-01 -3.138225153088569641e-02
-2.432152628898620605e-01 -2.001853883266448975e-01 1.701415479183197021e-01 -3.921865224838256836e-01 -5.193520784378051758e-01 5.569019317626953125e-01 3.565331101417541504e-01 -1.050312146544456482e-01
-5.067082047462463379e-01 -5.689934492111206055e-01 -2.647018432617187500e-01 2.102421363815665245e-03 2.192583978176116943e-01 4.397325590252876282e-02 1.238026991486549377e-01 -5.329980254173278809e-01
-4.741418659687042236e-01 -5.006107091903686523e-01 -3.699203431606292725e-01 -1.431225985288619995e-01 -1.466517448425292969e-01 -1.828179657459259033e-01 3.472554385662078857e-01 -4.378785192966461182e-01
-6.654109358787536621e-01 -2.014520466327667236e-01 -1.946649402379989624e-01 5.471570491790771484e-01 3.768726810812950134e-02 7.496330887079238892e-02 3.592531383037567139e-01 -2.080083042383193970e-01
-6.100803017616271973e-01 -1.794958859682083130e-01 -3.947813808917999268e-01 1.346420198678970337e-01 -3.941067457199096680e-01 -2.624226808547973633e-01 3.429779708385467529e-01 -2.824586629867553711e-01
-6.101516485214233398e-01 -2.644363641738891602e-01 -4.027428328990936279e-01 2.647168934345245361e-01 -4.349230229854583740e-01 -2.577213943004608154e-01 1.993686258792877197e-01 -1.737390160560607910e-01
-5.220204591751098633e-01 -3.350936472415924072e-01 -9.573727101087570190e-02 6.157979965209960938e-01 -3.479319065809249878e-02 -5.800366401672363281e-03 4.288085401058197021e-01 -2.042381316423416138e-01
-3.580696284770965576e-01 -1.363429427146911621e-01 -4.120250642299652100e-01 -3.939464092254638672e-01 -6.898324489593505859e-01 1.806084513664245605e-01 -6.841830164194107056e-02 -1.227558702230453491e-01
-7.610066533088684082e-01 -4.319328665733337402e-01 1.814432740211486816e-01 3.573311567306518555e-01 -1.084479764103889465e-01 1.140437871217727661e-01 2.199946939945220947e-01 2.304657362401485443e-02
-5.054587125778198242e-01 -4.948035776615142822e-01 3.062613010406494141e-01 3.648506104946136475e-01 -4.337914586067199707e-01 6.889434158802032471e-02 -2.756915688514709473e-01 -6.197965517640113831e-02
-4.243187606334686279e-01 -4.383819699287414551e-01 3.554741851985454559e-03 2.569502592086791992e-01 -5.449238419532775879e-01 -2.658389806747436523e-01 3.658491373062133789e-01 -2.455215901136398315e-01
-6.079720854759216309e-01 -2.545228898525238037e-01 2.467267364263534546e-01 5.282096266746520996e-01 -9.891136735677719116e-02 1.933734565973281860e-01 9.596581757068634033e-02 -4.114880859851837158e-01
5.818930268287658691e-02 -4.404392242431640625e-01 -2.125478982925415039e-01 1.339658647775650024e-01 -3.408942818641662598e-01 3.088373243808746338e-01 -3.893970847129821777e-01 -6.134201288223266602e-01
-6.580509543418884277e-01 -1.426138132810592651e-01 1.653156727552413940e-01 5.271980762481689453e-01 -3.952653110027313232e-01 -4.496612772345542908e-02 1.282834708690643311e-01 -2.581665217876434326e-01
-4.065711498260498047e-01 -6.493246555328369141e-01 -4.190147519111633301e-01 3.065952658653259277e-01 -3.335728347301483154e-01 -1.234768778085708618e-01 -1.290849894285202026e-01 1.797029934823513031e-02
-4.259571731090545654e-01 -5.045293569564819336e-01 9.679114073514938354e-02 -5.016252398490905762e-01 -3.221479058265686035e-01 3.785897791385650635e-01 -2.796993590891361237e-02 -2.347811162471771240e-01
2.644598484039306641e-02 -3.629148602485656738e-01 1.427909433841705322e-01 1.481669247150421143e-01 -7.822327613830566406e-01 2.166166305541992188e-01 4.075070619583129883e-01 1.944077759981155396e-02
-3.428022265434265137e-01 -7.497978806495666504e-01 -3.986960947513580322e-01 -1.175791174173355103e-01 -2.365415543317794800e-02 -1.103933826088905334e-01 8.524008840322494507e-02 -3.570631444454193115e-01
-4.843614250421524048e-02 9.234679862856864929e-03 -8.507510274648666382e-02 1.687122732400894165e-01 -7.346019148826599121e-01 6.289431452751159668e-02 5.786932110786437988e-01 -2.887654006481170654e-01
-1.886203885078430176e-01 -2.474311441183090210e-01 -5.696758627891540527e-02 5.500791221857070923e-02 -4.398532509803771973e-01 5.246739089488983154e-02 1.397735159844160080e-02 -8.369647264480590820e-01
-2.944097816944122314e-01 -3.272924423217773438e-01 -3.000974655151367188e-01 6.269308328628540039e-01 -2.788951694965362549e-01 3.263183310627937317e-02 4.939514994621276855e-01 -1.631576009094715118e-02
-3.183653950691223145e-01 2.251589000225067139e-01 -4.648874104022979736e-01 -1.668345928192138672e-01 -4.135622680187225342e-01 6.244059205055236816e-01 -1.352329552173614502e-01 -1.574432253837585449e-01
-3.319053053855895996e-01 1.633355617523193359e-01 -4.243201315402984619e-01 -2.114613801240921021e-01 -2.249707579612731934e-01 7.480568289756774902e-01 1.595040112733840942e-01 5.248254165053367615e-02
-6.171160340309143066e-01 -4.409266412258148193e-01 -9.365963935852050781e-02 4.748898446559906006e-01 -1.884736418724060059e-01 -1.443555299192667007e-02 3.928003907203674316e-01 2.088402770459651947e-02
-7.008340954780578613e-01 -1.163442060351371765e-01 -3.977101296186447144e-02 3.255894482135772705e-01 -4.487238824367523193e-01 -1.352230757474899292e-01 3.745291829109191895e-01 -1.667176932096481323e-01
-2.276298552751541138e-01 1.324426531791687012e-01 -4.162645041942596436e-01 -6.455375999212265015e-02 -5.052030459046363831e-02 4.629587531089782715e-01 3.819620609283447266e-01 -6.248377561569213867e-01
-4.327422380447387695e-01 -4.271115362644195557e-01 -1.238437741994857788e-01 6.210901737213134766e-01 -1.644872874021530151e-01 1.152013912796974182e-01 4.152766764163970947e-01 1.282087713479995728e-01
-2.428073436021804810e-01 -1.911211460828781128e-01 -2.087678015232086182e-01 1.481225639581680298e-01 -1.790923327207565308e-01 5.748540908098220825e-02 -2.710921168327331543e-01 -8.544725775718688965e-01
-4.471870660781860352e-01 -5.951126813888549805e-01 -2.340472489595413208e-01 4.499890506267547607e-01 -4.122771918773651123e-01 -1.081997454166412354e-01 -2.740315161645412445e-02 7.852219790220260620e-02
-5.060522258281707764e-02 -2.975594997406005859e-01 -6.463644560426473618e-03 7.695788890123367310e-02 -2.425376623868942261e-01 3.022251129150390625e-01 -1.366959810256958008e-01 -8.567863106727600098e-01
-1.659551858901977539e-01 1.420724242925643921e-01 -6.558015942573547363e-01 -5.175808444619178772e-03 -3.234333693981170654e-01 3.965229392051696777e-01 -1.578540802001953125e-01 -4.851950109004974365e-01
-4.215248525142669678e-01 -5.975376367568969727e-01 -5.166858434677124023e-01 2.647452652454376221e-01 -3.210584819316864014e-01 -1.580264717340469360e-01 9.325851569883525372e-04 -1.262658741325139999e-02
-3.013025224208831787e-01 -2.777824997901916504e-01 -3.465624153614044189e-01 7.243711948394775391e-01 -1.926681101322174072e-01 8.991685509681701660e-02 3.756116926670074463e-01 -3.072960488498210907e-02
-1.598146557807922363e-01 -3.193534016609191895e-01 2.861067056655883789e-01 -3.684607744216918945e-01 -4.730966091156005859e-01 6.371632218360900879e-01 2.005354734137654305e-03 -1.582751721143722534e-01
-3.395627439022064209e-01 3.239731863141059875e-02 3.292012512683868408e-01 5.027057528495788574e-01 -2.151401937007904053e-01 4.578807950019836426e-01 -8.430697768926620483e-02 -5.094245672225952148e-01
-4.317229092121124268e-01 -3.516179025173187256e-01 -2.530758082866668701e-01 3.397733867168426514e-01 -4.913522601127624512e-01 -2.452522665262222290e-01 4.105356633663177490e-01 -2.009266316890716553e-01
-4.248210787773132324e-01 -5.942856073379516602e-01 -4.573826789855957031e-01 4.558775424957275391e-01 -2.000622749328613281e-01 -8.405787497758865356e-02 -1.492690760642290115e-02 -4.489017277956008911e-02
-4.441487491130828857e-01 4.325771331787109375e-02 -2.765730321407318115e-01 -2.654373347759246826e-01 -5.915680527687072754e-01 4.330912232398986816e-01 -3.370733261108398438e-01 -5.264922976493835449e-02
-4.808687269687652588e-01 2.176876366138458252e-01 -6.202820539474487305e-01 -1.932474672794342041e-01 -4.439595043659210205e-01 3.193044364452362061e-01 9.294117800891399384e-03 -1.188698038458824158e-02
-3.862237036228179932e-01 6.557536125183105469e-02 3.370562195777893066e-01 4.325129389762878418e-01 -2.092619389295578003e-01 2.959768474102020264e-01 1.111001819372177124e-01 -6.341296434402465820e-01
-8.756815791130065918e-01 -2.121119499206542969e-01 -3.468669056892395020e-01 -5.367318540811538696e-02 -8.991805464029312134e-02 -1.331474632024765015e-01 1.855947822332382202e-01 -6.880211830139160156e-02
-5.242981910705566406e-01 -1.396692693233489990e-01 -4.241704046726226807e-01 -4.013925194740295410e-01 -5.521727800369262695e-01 1.932723671197891235e-01 -1.280041784048080444e-01 -7.702831178903579712e-02
-3.746417760848999023e-01 -3.912701085209846497e-02 2.841386795043945312e-01 6.852451562881469727e-01 -1.171797364950180054e-01 4.585489928722381592e-01 -1.035021059215068817e-02 -2.893294990062713623e-01
-5.038370564579963684e-02 -3.271114081144332886e-02 -8.057399652898311615e-03 3.804343640804290771e-01 -4.643364995718002319e-02 9.075057506561279297e-01 1.420428007841110229e-01 -7.548005133867263794e-02
-5.296158790588378906e-01 -3.563554286956787109e-01 1.385283619165420532e-01 5.401002168655395508e-01 -3.213996589183807373e-01 2.382014095783233643e-01 -3.049268424510955811e-01 -1.691200435161590576e-01
-1.082886680960655212e-01 7.265093177556991577e-02 -5.231994390487670898e-01 5.426454544067382812e-02 1.344556920230388641e-03 6.489794254302978516e-01 8.801972866058349609e-02 -5.266777873039245605e-01
-4.291712045669555664e-01 -3.726677000522613525e-01 2.747686505317687988e-01 -1.412743926048278809e-01 -2.870177626609802246e-01 5.090325474739074707e-01 4.265324175357818604e-01 2.409384846687316895e-01
-3.234456479549407959e-02 -5.480009317398071289e-01 2.120435982942581177e-01 2.477866709232330322e-01 -5.134591460227966309e-01 1.803580969572067261e-01 -1.570504456758499146e-01 -5.210123658180236816e-01
-3.598946928977966309e-01 -4.355228841304779053e-01 -5.136189460754394531e-01 3.244313597679138184e-01 -4.827249348163604736e-01 -9.181913733482360840e-02 1.852580308914184570e-01 1.896333396434783936e-01
-8.890128880739212036e-02 -3.515352308750152588e-01 -4.366680383682250977e-01 6.816737055778503418e-01 -3.016174025833606720e-02 4.068857133388519287e-01 2.159961014986038208e-01 -6.436255294829607010e-03
-4.225706458091735840e-01 -6.743674278259277344e-01 2.409352958202362061e-01 3.629436194896697998e-01 -4.149229228496551514e-01 -1.200170256197452545e-02 -4.068702459335327148e-02 -5.407725274562835693e-02
-3.605411052703857422e-01 3.903554379940032959e-02 -5.990581512451171875e-01 -1.990728229284286499e-01 -4.742257297039031982e-02 5.003750920295715332e-01 7.745588570833206177e-02 -4.597412943840026855e-01
-1.158754229545593262e-01 -5.296379923820495605e-01 2.540712356567382812e-01 2.833355665206909180e-01 2.902748435735702515e-02 6.401364803314208984e-01 -5.251008272171020508e-02 -3.845136463642120361e-01
-5.089830160140991211e-01 -6.361765414476394653e-02 -1.734049916267395020e-01 -3.424317836761474609e-01 -6.823526024818420410e-01 2.912295460700988770e-01 -1.815728396177291870e-01 7.856232672929763794e-02
-5.955853462219238281e-01 -2.207522094249725342e-01 -1.999745517969131470e-01 2.786930203437805176e-01 -1.476165503263473511e-01 -1.846926361322402954e-01 2.457751631736755371e-01 -6.021456718444824219e-01
-5.055065453052520752e-02 -2.657907307147979736e-01 -2.630668878555297852e-01 4.625831544399261475e-01 -6.714835762977600098e-02 3.882014751434326172e-01 -2.946481704711914062e-01 -6.337080001831054688e-01
-1.193072572350502014e-01 -2.391391843557357788e-01 3.166809212416410446e-03 -4.517345428466796875e-01 -5.918723344802856445e-01 4.876762330532073975e-01 -7.923308014869689941e-02 -3.606733381748199463e-01
-5.510063767433166504e-01 -4.472648501396179199e-01 -3.244350850582122803e-01 5.003452897071838379e-01 -3.412064313888549805e-01 -1.244673058390617371e-01 3.625672310590744019e-02 -8.668287843465805054e-02
-8.375635743141174316e-01 -2.356700152158737183e-01 2.184319943189620972e-01 2.465403378009796143e-01 -1.612086966633796692e-02 2.145461589097976685e-01 -1.677676439285278320e-01 -2.449821978807449341e-01
-3.229115903377532959e-02 -6.627588868141174316e-01 -2.285720556974411011e-01 1.062417849898338318e-01 -2.680307626724243164e-01 2.151310443878173828e-01 -3.732544779777526855e-01 -4.886052608489990234e-01
-4.014196991920471191e-01 -3.500982522964477539e-01 -2.726337313652038574e-01 -5.348585247993469238e-01 -5.425966382026672363e-01 2.276835590600967407e-01 9.117637574672698975e-02 -3.642439842224121094e-02
-4.686919152736663818e-01 -2.502051591873168945e-01 -3.736745417118072510e-01 -3.797127902507781982e-01 -5.372827053070068359e-01 3.515868484973907471e-01 -4.013881459832191467e-02 1.414688676595687866e-01
-7.925982475280761719e-01 5.658588558435440063e-02 -2.815804183483123779e-01 2.715661525726318359e-01 -3.211939632892608643e-01 -1.420647054910659790e-01 -1.096634380519390106e-02 -3.034505248069763184e-01
-2.751100361347198486e-01 -1.158185154199600220e-01 -4.773320853710174561e-01 -2.702723443508148193e-01 -6.246801018714904785e-01 1.385775804519653320e-01 1.455939561128616333e-01 -4.235337972640991211e-01
-1.913481801748275757e-01 -2.222191393375396729e-01 -1.973608434200286865e-01 8.073228001594543457e-01 -9.578003548085689545e-03 3.586093187332153320e-01 2.820600867271423340e-01 -1.226083561778068542e-01
6.555441021919250488e-02 3.730759769678115845e-02 -6.232507899403572083e-02 3.444848954677581787e-01 -4.044551551342010498e-01 8.362613320350646973e-01 7.507719844579696655e-02 -5.659496039152145386e-02
-4.755194485187530518e-01 -2.970630824565887451e-01 -4.356936514377593994e-01 4.771479964256286621e-01 -4.031518697738647461e-01 -1.531401723623275757e-01 2.847126722335815430e-01 -3.303017094731330872e-02
-6.029368042945861816e-01 -6.360383033752441406e-01 -4.313224852085113525e-01 5.034342873841524124e-03 2.858140133321285248e-02 -6.926261633634567261e-02 3.832139447331428528e-02 -1.969144195318222046e-01
-3.033635020256042480e-01 -2.638460323214530945e-02 -4.831643104553222656e-01 -3.464148342609405518e-01 -6.363131999969482422e-01 3.728865683078765869e-01 8.367623388767242432e-02 5.369350686669349670e-02
-3.282815515995025635e-01 -8.066007867455482483e-03 9.173280000686645508e-02 5.803494453430175781e-01 -7.369619607925415039e-01 4.187104851007461548e-02 -2.245859056711196899e-02 3.968854248523712158e-02
-6.183747649192810059e-01 -1.473607867956161499e-01 -3.514730632305145264e-01 1.720409840345382690e-01 -4.924089014530181885e-01 -2.918047904968261719e-01 1.033521667122840881e-01 -3.232148587703704834e-01
-1.265113800764083862e-01 6.524516735225915909e-03 1.350963115692138672e-01 4.229567646980285645e-01 -8.092666864395141602e-01 1.887343078851699829e-01 3.071082830429077148e-01 -4.427298530936241150e-02
-3.309292495250701904e-01 8.484180271625518799e-02 -4.037986993789672852e-01 -1.383310109376907349e-01 -7.905791401863098145e-01 2.555066347122192383e-01 -9.266733378171920776e-02 4.703766107559204102e-02
-9.442351013422012329e-02 -4.744820892810821533e-01 1.073651462793350220e-01 9.590354561805725098e-02 7.890960574150085449e-02 6.980603337287902832e-01 -1.340528875589370728e-01 -4.834676980972290039e-01
-6.059202179312705994e-02 -5.247637629508972168e-01 8.777867257595062256e-02 4.315965175628662109e-01 -5.189902149140834808e-03 6.125005483627319336e-01 -2.080210298299789429e-01 -3.294150233268737793e-01
-5.576795339584350586e-01 -5.102422237396240234e-01 2.505828440189361572e-01 3.825660645961761475e-01 -3.666727840900421143e-01 7.353515177965164185e-02 -2.818094193935394287e-01 -1.499402150511741638e-02
-1.335446387529373169e-01 -3.590064644813537598e-01 -1.270393878221511841e-01 1.031281128525733948e-01 -2.410060167312622070e-01 1.359224915504455566e-01 -1.875510513782501221e-01 -8.454416394233703613e-01
-5.612862110137939453e-01 -5.371811613440513611e-02 -3.912446498870849609e-01 4.390960633754730225e-01 -3.254675865173339844e-01 -8.684988319873809814e-02 -3.477717936038970947e-01 -3.190256655216217041e-01
-8.148748874664306641e-01 -3.618487417697906494e-01 -1.687411665916442871e-01 1.890428550541400909e-02 -4.832753445953130722e-03 -9.451795369386672974e-02 2.369120419025421143e-01 -3.333602249622344971e-01
-5.244879126548767090e-01 -2.298408001661300659e-02 7.378480583429336548e-02 3.808143734931945801e-01 -2.713510990142822266e-01 -5.789212509989738464e-02 2.261192649602890015e-01 -6.676883101463317871e-01
-3.988144099712371826e-01 -2.595049738883972168e-01 1.479610353708267212e-01 -4.021447896957397461e-01 -5.461738705635070801e-01 5.379830002784729004e-01 -6.942158564925193787e-03 4.702878370881080627e-02
-1.976492255926132202e-01 -4.693136215209960938e-01 4.152478277683258057e-01 3.650614321231842041e-01 -5.833808183670043945e-01 7.853831350803375244e-02 -4.739566240459680557e-03 -2.974137961864471436e-01
-5.848191678524017334e-02 -2.990612946450710297e-02 6.459552794694900513e-02 6.463914513587951660e-01 -3.891599476337432861e-01 3.245626091957092285e-01 -1.770165562629699707e-02 -5.626644492149353027e-01
7.116669416427612305e-02 -5.082701444625854492e-01 -2.566681429743766785e-02 -9.051383286714553833e-02 -3.221290111541748047e-01 6.406503170728683472e-02 4.347724318504333496e-01 -6.563889384269714355e-01
-7.895357608795166016e-01 -1.355342846363782883e-02 2.649911940097808838e-01 3.479482531547546387e-01 -2.028180211782455444e-01 7.861741632223129272e-02 2.258196771144866943e-01 -2.947045564651489258e-01
-5.099666714668273926e-01 -3.010316491127014160e-01 -3.543375134468078613e-01 5.310058593750000000e-01 -3.032278716564178467e-01 -1.576774120330810547e-01 2.747430205345153809e-01 -2.224828898906707764e-01
-3.022408783435821533e-01 1.214288473129272461e-01 3.245374262332916260e-01 4.554232358932495117e-01 -2.907281517982482910e-01 3.089743852615356445e-01 1.057871356606483459e-01 -6.244931817054748535e-01
2.757997624576091766e-02 -2.747512757778167725e-01 -4.557122290134429932e-02 3.744761049747467041e-01 -3.409323394298553467e-01 3.050728738307952881e-01 7.439159750938415527e-01 -1.368449181318283081e-01
-3.825673460960388184e-01 -4.915792644023895264e-01 1.764853000640869141e-01 4.336270987987518311e-01 -5.822466015815734863e-01 1.023428514599800110e-02 -2.316903918981552124e-01 -4.025056026875972748e-03
-1.980370283126831055e-01 9.373398497700691223e-03 -2.579922378063201904e-01 -3.654618859291076660e-01 -9.267241507768630981e-02 6.314368844032287598e-01 3.280321061611175537e-01 -4.956464767456054688e-01
-4.921799525618553162e-02 -1.850686594843864441e-02 -6.845036149024963379e-01 -1.331031769514083862e-01 -4.640912115573883057e-01 2.346711456775665283e-01 4.466657042503356934e-01 -2.025143951177597046e-01
3.861141949892044067e-02 -4.588134288787841797e-01 -3.691524267196655273e-01 5.310168266296386719e-01 -4.243939742445945740e-02 5.265870690345764160e-01 2.971233427524566650e-01 4.867908731102943420e-02
-1.402483433485031128e-01 -3.241962492465972900e-01 -5.011692047119140625e-01 6.056582331657409668e-01 -5.594208836555480957e-02 4.967277646064758301e-01 -1.880138926208019257e-02 -8.374389261007308960e-02
-4.919238388538360596e-01 1.485756337642669678e-01 -3.266034424304962158e-01 -1.382246315479278564e-01 4.631504416465759277e-02 7.155443429946899414e-01 -1.248874813318252563e-01 -2.835749983787536621e-01
-7.134746909141540527e-01 1.799989044666290283e-01 1.444700062274932861e-01 3.966697752475738525e-01 -1.019851341843605042e-01 1.585216522216796875e-01 3.826760053634643555e-01 -3.136314153671264648e-01
-2.500381469726562500e-01 -4.780243933200836182e-01 2.614512741565704346e-01 2.672224342823028564e-01 -6.935994625091552734e-01 -6.531134713441133499e-03 2.950979471206665039e-01 3.167720139026641846e-02
-5.142615437507629395e-01 -3.860782384872436523e-01 -2.697662711143493652e-01 4.887323081493377686e-01 -3.524194359779357910e-01 -1.584560275077819824e-01 3.168303966522216797e-01 -1.586074233055114746e-01
-3.513661026954650879e-01 8.856629580259323120e-02 -4.778984785079956055e-01 -2.277537137269973755e-01 -7.204114794731140137e-01 2.620187401771545410e-01 1.738334819674491882e-02 2.214784361422061920e-02
-6.022728681564331055e-01 -5.433415174484252930e-01 3.143762052059173584e-01 2.600435912609100342e-01 -1.341221928596496582e-01 1.146303489804267883e-01 2.333893924951553345e-01 -2.999880015850067139e-01
-4.121455252170562744e-01 -2.567858397960662842e-01 -1.567465513944625854e-01 -5.159202814102172852e-01 -5.604050159454345703e-01 2.788450121879577637e-01 -1.712303757667541504e-01 -2.287486195564270020e-01
-4.930877089500427246e-01 -1.741343885660171509e-01 3.598484396934509277e-02 7.676829099655151367e-01 1.951115950942039490e-02 2.127762734889984131e-01 2.715839073061943054e-02 -2.991951704025268555e-01
-3.969102203845977783e-01 -3.007413744926452637e-01 1.470722705125808716e-01 -2.913502454757690430e-01 -1.033146232366561890e-01 5.553014874458312988e-01 5.587573647499084473e-01 -1.194076612591743469e-01
-9.432590752840042114e-02 -1.617680490016937256e-02 -2.805941700935363770e-01 -6.078696250915527344e-02 -6.180563475936651230e-03 7.587327957153320312e-01 2.589673101902008057e-01 -5.153981447219848633e-01
-3.171089589595794678e-01 -4.471742808818817139e-01 -1.132648885250091553e-01 -5.092679262161254883e-01 -5.161553025245666504e-01 3.037787377834320068e-01 2.616935968399047852e-01 -1.062515284866094589e-02
1.425272077322006226e-01 -2.521574497222900391e-01 -2.547459676861763000e-02 1.299975216388702393e-01 -7.855879664421081543e-01 3.840439915657043457e-01 3.590023517608642578e-01 7.094550132751464844e-02
-2.221567481756210327e-01 2.526704780757427216e-02 -5.283845067024230957e-01 -2.359467297792434692e-01 -2.139932215213775635e-01 3.915832042694091797e-01 -6.095037981867790222e-02 -6.421071290969848633e-01
-3.948792219161987305e-01 -2.889858484268188477e-01 4.125629365444183350e-02 2.359816730022430420e-01 -7.386503741145133972e-03 5.037080645561218262e-01 -5.387625694274902344e-01 -3.989069461822509766e-01
-4.776629507541656494e-01 -6.543725132942199707e-01 -4.113392531871795654e-01 -3.197948262095451355e-02 2.736015990376472473e-02 -8.181421458721160889e-02 8.069056272506713867e-02 -3.993233442306518555e-01
-4.733964204788208008e-01 -5.179125666618347168e-01 3.191806972026824951e-01 3.469867110252380371e-01 -3.165023624897003174e-01 1.252473294734954834e-01 -2.772881984710693359e-01 -3.043633103370666504e-01
-7.308751344680786133e-02 9.596247971057891846e-02 -2.337691932916641235e-01 -1.478802561759948730e-01 -1.743914633989334106e-01 8.207467794418334961e-01 2.429185509681701660e-01 -3.819501101970672607e-01
-2.687778174877166748e-01 -4.899897575378417969e-01 4.641370177268981934e-01 4.106203317642211914e-01 -2.323108315467834473e-01 3.040569424629211426e-01 -2.709252946078777313e-02 -3.955799341201782227e-01
-4.951577186584472656e-01 -4.026077687740325928e-01 1.400099694728851318e-01 5.849716067314147949e-01 -4.436448216438293457e-01 9.625725448131561279e-02 -1.574347019195556641e-01 -7.708744145929813385e-03
-1.811030656099319458e-01 5.240277200937271118e-02 -3.298973441123962402e-01 4.646626766771078110e-03 9.269483387470245361e-02 7.243584990501403809e-01 2.824672758579254150e-01 -4.924698770046234131e-01
5.380091816186904907e-02 -6.596016138792037964e-02 -2.331522405147552490e-01 2.404664009809494019e-01 -4.445194900035858154e-01 5.039812922477722168e-01 6.543725132942199707e-01 2.779507450759410858e-02
-2.781877815723419189e-01 -4.037707746028900146e-01 -1.009812429547309875e-01 -5.879954695701599121e-01 -3.444445729255676270e-01 3.227943181991577148e-01 1.422182768583297729e-01 -4.007248580455780029e-01
-4.892655014991760254e-01 -5.347726345062255859e-01 3.445090055465698242e-01 2.334252595901489258e-01 -5.406505465507507324e-01 -2.977425605058670044e-02 -8.164630085229873657e-02 -4.010258242487907410e-02
1.241063792258501053e-02 4.595989885274320841e-04 -1.913208216428756714e-01 3.885435163974761963e-01 -4.834068119525909424e-01 6.978777647018432617e-01 -1.793137341737747192e-01 2.437362223863601685e-01
-6.176992878317832947e-02 -3.520590439438819885e-02 -6.611337065696716309e-01 -9.999261796474456787e-02 -1.269059628248214722e-01 5.457149744033813477e-01 6.223058444447815418e-04 -4.836716651916503906e-01
-5.094157531857490540e-02 -4.132569208741188049e-02 -6.082808971405029297e-01 -1.184880584478378296e-01 -2.009875029325485229e-01 4.543381929397583008e-01 5.582623183727264404e-02 -6.014287471771240234e-01
-7.392242550849914551e-01 -7.837363332509994507e-02 2.979668080806732178e-01 3.412425816059112549e-01 -2.484156340360641479e-01 -1.507526822388172150e-02 2.874403595924377441e-01 -3.124338090419769287e-01
1.573774963617324829e-01 -4.560173749923706055e-01 -6.473565101623535156e-01 2.664514482021331787e-01 -1.963044106960296631e-01 2.219324409961700439e-01 -6.013061478734016418e-02 -4.310552179813385010e-01
-5.094762444496154785e-01 -2.348724007606506348e-01 2.496063560247421265e-01 4.664988219738006592e-01 -6.051207780838012695e-01 -7.719308137893676758e-03 1.809317469596862793e-01 -7.985851913690567017e-02
-5.346102118492126465e-01 1.467411313205957413e-02 -2.159590832889080048e-02 7.505695819854736328e-01 -4.373360797762870789e-02 2.227737158536911011e-01 5.927024781703948975e-02 -3.083858489990234375e-01
-1.296538300812244415e-02 -6.692552566528320312e-01 6.402001529932022095e-02 3.342872262001037598e-01 -4.655482992529869080e-02 4.705900847911834717e-01 -2.261019200086593628e-01 -4.016695916652679443e-01
-6.856765151023864746e-01 -5.936289429664611816e-01 -2.579397857189178467e-01 -1.449503898620605469e-01 9.498941153287887573e-02 -2.924500219523906708e-02 1.177154555916786194e-01 -2.572420239448547363e-01
-1.042317673563957214e-01 1.036341637372970581e-01 -1.469065248966217041e-01 -1.277596950531005859e-01 -1.335251182317733765e-01 6.575947999954223633e-01 2.468357086181640625e-01 -6.552128791809082031e-01
-3.959334194660186768e-01 -1.945703029632568359e-01 3.342674374580383301e-01 2.835737168788909912e-01 -2.656071484088897705e-01 2.200907766819000244e-01 -7.114069908857345581e-02 -6.994157433509826660e-01
-5.899200439453125000e-01 4.848588630557060242e-02 -1.218366902321577072e-02 7.202416658401489258e-01 -2.974725328385829926e-03 2.227935343980789185e-01 -4.478884860873222351e-02 -2.812388837337493896e-01
-2.775689065456390381e-01 -4.250662326812744141e-01 3.317449092864990234e-01 1.695410311222076416e-01 -9.091040492057800293e-02 5.857521295547485352e-01 -2.701141834259033203e-01 -4.232534170150756836e-01
-6.021685004234313965e-01 -3.035558164119720459e-01 1.535193473100662231e-01 -4.216940104961395264e-01 -2.237879037857055664e-01 5.042834281921386719e-01 1.985834985971450806e-01 -5.894597154110670090e-03
-3.033061027526855469e-01 -3.946222662925720215e-01 5.280793905258178711e-01 3.156602382659912109e-01 -3.209012150764465332e-01 2.199946641921997070e-01 1.731483787298202515e-01 -4.386498332023620605e-01
7.233975827693939209e-02 -4.195358455181121826e-01 -4.460910856723785400e-01 1.277361661195755005e-01 -2.378745079040527344e-01 2.861053943634033203e-01 -2.069308608770370483e-02 -6.815966367721557617e-01
-8.045882582664489746e-01 -2.630709707736968994e-01 2.105592489242553711e-01 3.134220838546752930e-01 -5.682946741580963135e-02 2.302076220512390137e-01 -2.683198451995849609e-01 -1.124372556805610657e-01
-4.732179045677185059e-01 -2.558497488498687744e-01 -1.161091104149818420e-01 6.726739406585693359e-01 -2.916428148746490479e-01 5.096521601080894470e-02 3.930884003639221191e-01 4.962637275457382202e-02
-7.763020992279052734e-01 -2.169550508260726929e-01 -2.231857031583786011e-01 4.365736246109008789e-01 -1.535856574773788452e-01 -8.125759661197662354e-02 2.574860453605651855e-01 -1.157008185982704163e-01
-5.637245178222656250e-01 -1.347179412841796875e-01 -2.306586802005767822e-01 2.032001316547393799e-01 -5.656274557113647461e-01 -2.806560993194580078e-01 3.716655075550079346e-01 -1.809272319078445435e-01
-1.959661841392517090e-01 -3.770098686218261719e-01 -6.315702199935913086e-01 2.409325689077377319e-01 -4.756228029727935791e-01 -2.209411710500717163e-01 1.477015018463134766e-01 -2.562881410121917725e-01
-2.017041146755218506e-01 -5.031827092170715332e-01 -5.455058217048645020e-01 2.169215530157089233e-01 -5.755462050437927246e-01 -7.235226035118103027e-02 -1.026719361543655396e-01 1.202551349997520447e-01
-3.320758789777755737e-02 -1.493694931268692017e-01 -4.145206809043884277e-01 1.406569927930831909e-01 -3.798147737979888916e-01 1.860518306493759155e-01 4.582266509532928467e-02 -7.771744132041931152e-01
-2.815715409815311432e-02 1.119533106684684753e-01 -1.837932318449020386e-02 4.724315404891967773e-01 -3.977119326591491699e-01 7.658705115318298340e-01 9.129664301872253418e-02 1.003836989402770996e-01
-1.094092503190040588e-01 1.803014427423477173e-01 -2.568403184413909912e-01 -8.543319255113601685e-02 -6.176244616508483887e-01 2.356586009263992310e-01 6.557301878929138184e-01 -1.236057281494140625e-01
-1.834679096937179565e-01 -2.652366161346435547e-01 -3.528172969818115234e-01 1.782962381839752197e-01 -9.869732707738876343e-02 7.502952814102172852e-01 7.183221727609634399e-02 4.023374021053314209e-01
-7.298735976219177246e-01 -1.858577281236648560e-01 3.659864068031311035e-01 2.364566326141357422e-01 -1.335515528917312622e-01 1.376730352640151978e-01 -7.836806774139404297e-02 -4.471601247787475586e-01
1.315874904394149780e-01 -1.371190249919891357e-01 1.030273213982582092e-01 7.558488845825195312e-02 -8.568984270095825195e-01 2.961941361427307129e-01 3.403389751911163330e-01 -9.858537465333938599e-02
-6.107158660888671875e-01 -5.281559228897094727e-01 3.273588120937347412e-01 2.371027767658233643e-01 -2.630618810653686523e-01 1.089709252119064331e-01 3.056380152702331543e-01 1.010210886597633362e-01
-3.693530857563018799e-01 -4.518521130084991455e-01 -6.863959133625030518e-02 -4.566040933132171631e-01 -5.558542609214782715e-01 2.713354527950286865e-01 2.170823216438293457e-01 1.284040808677673340e-01
-2.169146090745925903e-01 -1.949697136878967285e-01 -4.590152502059936523e-01 6.149100065231323242e-01 -4.734149575233459473e-01 1.255990415811538696e-01 2.361405193805694580e-01 1.745462566614151001e-01
-2.822369039058685303e-01 1.436827927827835083e-01 -6.006078720092773438e-01 -1.617787480354309082e-01 -2.847349643707275391e-01 4.652919173240661621e-01 6.446048617362976074e-02 -4.594235122203826904e-01
-2.226390540599822998e-01 -4.487613439559936523e-01 -1.956309229135513306e-01 2.463571429252624512e-01 3.116798325208947062e-05 3.866414725780487061e-01 -5.469178557395935059e-01 -4.488553404808044434e-01
-3.893331885337829590e-01 -2.805747687816619873e-01 -2.573497593402862549e-01 -4.855241179466247559e-01 -3.426685631275177002e-01 5.479457378387451172e-01 1.653864532709121704e-01 1.507177203893661499e-01
-2.375387400388717651e-01 -4.031191766262054443e-01 3.572499155998229980e-01 3.083628118038177490e-01 -7.336213588714599609e-01 5.152183771133422852e-02 -7.852748781442642212e-02 -1.064604595303535461e-01
-4.941038191318511963e-01 1.837587058544158936e-01 -3.766537606716156006e-01 -1.768716126680374146e-01 -5.659690499305725098e-01 4.107863306999206543e-01 -2.445828765630722046e-01 -7.422301918268203735e-03
-3.939775824546813965e-01 -1.140588615089654922e-02 -2.486413866281509399e-01 -2.404349148273468018e-01 -6.560439467430114746e-01 4.502241909503936768e-01 -2.693184614181518555e-01 1.392563581466674805e-01
-2.450841479003429413e-02 -2.184184640645980835e-02 -1.762083172798156738e-01 1.485708653926849365e-01 -4.969538152217864990e-01 4.884553253650665283e-01 6.586413979530334473e-01 1.626022607088088989e-01
-2.101139724254608154e-01 -4.518941938877105713e-01 -2.687576711177825928e-01 9.072385728359222412e-02 -2.191860228776931763e-01 6.187943220138549805e-01 -2.110403329133987427e-01 4.423748552799224854e-01
-3.656846284866333008e-01 -2.239324338734149933e-02 2.947958707809448242e-01 5.809146165847778320e-01 -3.312262594699859619e-01 2.656370401382446289e-01 -1.645437031984329224e-01 -4.837956130504608154e-01
-3.923383057117462158e-01 -2.460205852985382080e-01 -3.701799809932708740e-01 -3.876864612102508545e-01 -5.842074751853942871e-01 3.226140439510345459e-01 -2.225023210048675537e-01 -5.766363814473152161e-02
-6.839015483856201172e-01 -3.403382301330566406e-01 -1.889198571443557739e-01 1.601434946060180664e-01 -3.950715661048889160e-01 -2.592061460018157959e-01 3.476786315441131592e-01 -1.047013774514198303e-01
-4.706628024578094482e-01 3.224789202213287354e-01 -3.259631693363189697e-01 -1.487606465816497803e-01 -1.859933733940124512e-01 6.164692044258117676e-01 -8.061466366052627563e-02 -3.535190522670745850e-01
-3.710645833052694798e-04 4.066224768757820129e-02 -4.386594891548156738e-02 3.402246534824371338e-01 -3.042210340499877930e-01 8.864430189132690430e-01 -1.379308756440877914e-02 4.633988440036773682e-02
7.952358573675155640e-02 -4.630050063133239746e-01 -2.692888677120208740e-01 5.920135974884033203e-01 -6.007791310548782349e-02 5.311889052391052246e-01 2.648287713527679443e-01 -2.002308890223503113e-02
5.109537858515977859e-03 -1.668537557125091553e-01 2.381070107221603394e-01 1.674480140209197998e-01 -8.452746868133544922e-01 2.974351644515991211e-01 2.833500802516937256e-01 6.446515023708343506e-02
-8.565773814916610718e-02 -1.541911512613296509e-01 1.462259292602539062e-01 4.226466417312622070e-01 -4.312239587306976318e-01 3.101311922073364258e-01 6.770125031471252441e-01 -1.685060262680053711e-01
-3.049494326114654541e-01 -6.944323182106018066e-01 -4.385340809822082520e-01 3.312812447547912598e-01 -2.749808728694915771e-01 -9.014342911541461945e-03 -1.763838529586791992e-01 1.261086910963058472e-01
-4.150254428386688232e-01 -2.784416675567626953e-01 1.822728365659713745e-01 -2.731044888496398926e-01 -1.207912117242813110e-01 5.818793177604675293e-01 5.310689806938171387e-01 -8.489050716161727905e-02
-1.040255799889564514e-01 -6.914921998977661133e-01 1.209658607840538025e-01 -4.094919264316558838e-01 -2.500990033149719238e-01 4.064879119396209717e-01 8.359410613775253296e-02 -3.064815104007720947e-01
-1.325820535421371460e-01 -2.208331413567066193e-02 -1.043008044362068176e-01 -1.756433695554733276e-01 -8.350887298583984375e-01 2.209831476211547852e-01 4.389816820621490479e-01 -3.596323728561401367e-02
-6.687390059232711792e-02 -3.313829600811004639e-01 -2.508660852909088135e-01 4.948117434978485107e-01 6.596660614013671875e-02 5.009521842002868652e-01 -3.337602913379669189e-01 -4.596085250377655029e-01
-2.791419923305511475e-01 -1.598615944385528564e-01 -4.430250823497772217e-01 -4.046413898468017578e-01 -6.718750000000000000e-01 2.220639735460281372e-01 -2.515729889273643494e-02 -1.875016987323760986e-01
-2.120842412114143372e-02 -2.697162628173828125e-01 1.789762377738952637e-01 1.981739699840545654e-01 -6.542876958847045898e-01 1.537861675024032593e-01 5.725332498550415039e-01 -2.756103575229644775e-01
-1.427341997623443604e-01 -3.559746444225311279e-01 -1.504700183868408203e-01 -3.657118976116180420e-01 -5.668590068817138672e-01 5.759709477424621582e-01 7.109375298023223877e-02 1.959508657455444336e-01
-7.534517049789428711e-01 -1.095334216952323914e-01 3.844353929162025452e-02 5.600821971893310547e-01 1.097769215703010559e-01 2.057391256093978882e-01 1.456766277551651001e-01 -1.718776524066925049e-01
-3.465423285961151123e-01 2.231484353542327881e-01 -6.017712950706481934e-01 -1.585355103015899658e-01 -3.279234170913696289e-01 5.163994431495666504e-01 1.470975279808044434e-01 -2.168210446834564209e-01
-5.236723423004150391e-01 1.485808789730072021e-01 -3.992432057857513428e-01 -2.949361801147460938e-01 -2.153269499540328979e-01 6.063535213470458984e-01 2.079042792320251465e-01 -7.359443232417106628e-03
-1.519937366247177124e-01 -2.639805898070335388e-02 -1.493508368730545044e-01 6.431669741868972778e-02 -5.695141553878784180e-01 1.286269426345825195e-01 7.802032828330993652e-01 -1.226105820387601852e-02
-2.684411108493804932e-01 -9.928915649652481079e-02 -2.976550757884979248e-01 4.644305706024169922e-01 -7.585194110870361328e-01 -2.236075326800346375e-02 8.314734697341918945e-02 1.761292666196823120e-01
8.818063884973526001e-02 2.707942947745323181e-02 -5.797281116247177124e-02 2.556248903274536133e-01 -4.586420655250549316e-01 8.372329473495483398e-01 -1.071192324161529541e-01 3.894053588737733662e-05
-3.410523235797882080e-01 -5.185968279838562012e-01 1.253340244293212891e-01 -4.117424190044403076e-01 -2.996176779270172119e-01 5.601376295089721680e-01 1.578923463821411133e-01 3.232820332050323486e-02
-9.559787809848785400e-02 3.556172177195549011e-02 -2.516149580478668213e-01 1.725660450756549835e-02 -5.134460330009460449e-01 3.496286571025848389e-01 7.332209944725036621e-01 -5.008430033922195435e-02
-2.460179477930068970e-01 5.413803458213806152e-02 -5.184915661811828613e-01 6.553043425083160400e-02 1.126659065485000610e-01 6.477338671684265137e-01 3.713531196117401123e-01 -3.053858578205108643e-01
-3.619581162929534912e-01 -1.327630877494812012e-01 -2.209896743297576904e-01 -3.961157500743865967e-01 -2.994622588157653809e-01 5.718237757682800293e-01 4.612743258476257324e-01 1.272089779376983643e-01
-8.606208115816116333e-02 -3.354130387306213379e-01 -3.718251883983612061e-01 3.239609599113464355e-01 -1.151027902960777283e-01 3.585051894187927246e-01 -5.738500952720642090e-01 -4.071955680847167969e-01
-1.331273168325424194e-01 -3.704670667648315430e-01 -4.928592741489410400e-01 1.450059115886688232e-01 -2.417858392000198364e-01 6.107540130615234375e-01 1.342355161905288696e-01 3.627591729164123535e-01
-2.056208066642284393e-02 -3.021408021450042725e-01 -4.157780408859252930e-01 3.445159494876861572e-01 4.401506111025810242e-02 4.919638633728027344e-01 9.626440703868865967e-03 -6.104646325111389160e-01
-3.805198520421981812e-02 -1.571097075939178467e-01 7.627128809690475464e-02 6.299850940704345703e-01 -3.566837310791015625e-01 3.420139253139495850e-01 -2.924819588661193848e-01 -4.913529753684997559e-01
-6.244684457778930664e-01 -4.732679128646850586e-01 -7.773163169622421265e-02 5.685410499572753906e-01 -3.591025620698928833e-02 1.086936816573143005e-01 1.878608167171478271e-01 9.154300391674041748e-02
-5.212893486022949219e-01 -3.354936242103576660e-01 6.055237608961760998e-04 -4.215326607227325439e-01 -5.558464527130126953e-01 3.166414201259613037e-01 3.513216227293014526e-02 1.659817695617675781e-01
-3.999423086643218994e-01 -2.440331317484378815e-02 2.173785567283630371e-01 5.471318960189819336e-01 1.559683401137590408e-02 5.418768525123596191e-01 -2.209124714136123657e-01 -3.875149488449096680e-01
-6.793422698974609375e-01 1.886423379182815552e-01 -1.472649574279785156e-01 4.355914294719696045e-01 -4.159311950206756592e-01 -5.014066025614738464e-02 2.055021822452545166e-01 -2.715462148189544678e-01
-1.203839033842086792e-01 -3.266374766826629639e-01 -4.003496468067169189e-01 -3.651010990142822266e-01 -6.924939751625061035e-01 2.987097799777984619e-01 1.881095580756664276e-02 -1.269163191318511963e-01
1.599397510290145874e-01 -1.862601190805435181e-01 -2.824047207832336426e-01 8.843826502561569214e-02 -5.068656206130981445e-01 4.585881531238555908e-01 6.083955764770507812e-01 -1.216207742691040039e-01
-2.927544116973876953e-01 -3.464688488747924566e-04 3.229110836982727051e-01 5.159404277801513672e-01 -2.398758083581924438e-01 5.185742378234863281e-01 -2.448241710662841797e-01 -3.967747688293457031e-01
1.084655523300170898e-02 9.434314817190170288e-02 -5.414585024118423462e-02 3.860083222389221191e-01 -4.243208467960357666e-01 7.776991724967956543e-01 2.086177319288253784e-01 1.032565087080001831e-01
-7.624672651290893555e-01 -1.512776911258697510e-01 1.815521121025085449e-01 3.829336166381835938e-01 -2.568874657154083252e-01 -1.752662286162376404e-02 7.395522296428680420e-02 -3.799889981746673584e-01
-7.600666582584381104e-02 7.624892145395278931e-02 9.987780451774597168e-02 6.512181758880615234e-01 -4.948751032352447510e-01 2.273281216621398926e-01 2.562694251537322998e-02 -5.070622563362121582e-01
-4.181222021579742432e-01 -3.251886069774627686e-01 2.622977495193481445e-01 -4.011551141738891602e-01 -3.152904212474822998e-01 6.223251223564147949e-01 3.195898607373237610e-04 -5.480938032269477844e-02
-1.615332067012786865e-01 1.575968861579895020e-01 -5.568169057369232178e-02 1.570831686258316040e-01 -6.055488586425781250e-01 9.898255020380020142e-02 6.927492022514343262e-01 -2.547668516635894775e-01
-5.295661464333534241e-02 -4.227696657180786133e-01 -3.139694929122924805e-01 3.051219880580902100e-01 -5.971762537956237793e-02 3.423181176185607910e-01 -4.215383529663085938e-01 -5.730119943618774414e-01
-3.804558515548706055e-01 -2.063954621553421021e-01 2.481681108474731445e-01 5.256527662277221680e-01 6.746336817741394043e-02 5.630150437355041504e-01 -1.861218214035034180e-01 -3.443511426448822021e-01
-5.213959217071533203e-01 -3.285065591335296631e-01 2.477242238819599152e-02 -4.011777043342590332e-01 -5.204362273216247559e-01 3.526102006435394287e-01 2.008424326777458191e-02 2.511599957942962646e-01
-3.755582496523857117e-02 -4.159013330936431885e-01 -4.191087484359741211e-01 6.355137228965759277e-01 -6.390645354986190796e-02 4.149326682090759277e-01 2.603016197681427002e-01 -4.555910453200340271e-02
-3.330922722816467285e-01 -2.555086314678192139e-01 2.769803702831268311e-01 4.520488381385803223e-01 -1.141028255224227905e-01 3.704655170440673828e-01 4.272738099098205566e-02 -6.249871850013732910e-01
-3.598596751689910889e-01 1.228576749563217163e-01 -5.476472377777099609e-01 4.042786061763763428e-01 -4.629256129264831543e-01 -9.031843394041061401e-02 -1.288120448589324951e-01 -3.911498486995697021e-01
-3.694352805614471436e-01 1.471548825502395630e-01 -4.555128216743469238e-01 -1.804033964872360229e-01 -5.326102972030639648e-01 4.577771425247192383e-01 -3.082014322280883789e-01 -1.166359186172485352e-01
-2.613986432552337646e-01 -3.906242847442626953e-01 5.217758417129516602e-01 3.571625947952270508e-01 -2.497192472219467163e-01 3.890625834465026855e-01 3.002124605700373650e-03 -4.068534970283508301e-01
-3.111761808395385742e-01 -5.822941660881042480e-01 -7.659438531845808029e-03 5.472892522811889648e-01 -4.493906199932098389e-01 1.320444792509078979e-01 -1.702144593000411987e-01 1.271147429943084717e-01
-4.271140396595001221e-01 4.404345527291297913e-02 -1.843490749597549438e-01 -1.912012249231338501e-01 -6.226602792739868164e-01 4.123203754425048828e-01 -4.304403662681579590e-01 -4.580932110548019409e-02
-3.383563458919525146e-01 -9.492190927267074585e-02 -3.942092359066009521e-01 -3.605636954307556152e-01 -6.749278903007507324e-01 3.245708346366882324e-01 1.419129818677902222e-01 1.004223674535751343e-01
-4.224540889263153076e-01 2.068278640508651733e-01 -4.971142411231994629e-01 -2.056784182786941528e-01 -4.125011563301086426e-01 5.600954294204711914e-01 7.201908528804779053e-02 1.666190847754478455e-02
-7.056073546409606934e-01 -1.437842994928359985e-01 -5.865858495235443115e-02 3.303359448909759521e-01 -1.701927185058593750e-01 -7.264732569456100464e-02 1.258144825696945190e-01 -5.646318197250366211e-01
-2.497919648885726929e-01 -6.699204444885253906e-01 -4.926555454730987549e-01 2.023565769195556641e-01 -2.377388477325439453e-01 -5.517226085066795349e-02 -3.217226266860961914e-01 -2.051428109407424927e-01
-6.747302412986755371e-01 2.100505866110324860e-02 -2.524808943271636963e-01 -2.901642620563507080e-01 1.398282591253519058e-02 5.984808206558227539e-01 1.373828649520874023e-01 1.382289677858352661e-01
6.439203768968582153e-02 -3.254730999469757080e-01 -3.800876140594482422e-01 6.278698444366455078e-01 2.606327831745147705e-02 5.570231676101684570e-01 9.830267727375030518e-02 -1.749749779701232910e-01
-1.310653239488601685e-02 -2.232483327388763428e-01 -3.106827437877655029e-01 3.970204293727874756e-01 -1.955402642488479614e-01 5.481107831001281738e-01 5.936027169227600098e-01 6.938174366950988770e-02
4.891643673181533813e-02 -6.976250559091567993e-02 -7.197972536087036133e-01 -2.841428387910127640e-03 -4.369106888771057129e-01 2.199514657258987427e-01 3.382994830608367920e-01 -3.477184474468231201e-01
-6.003959774971008301e-01 -3.178365230560302734e-01 2.763715088367462158e-01 5.263098478317260742e-01 -2.410400658845901489e-01 1.497748196125030518e-01 -2.673824429512023926e-01 -1.819206625223159790e-01
-4.218920171260833740e-01 -2.898422479629516602e-01 1.231812760233879089e-01 -3.110324442386627197e-01 -8.311151713132858276e-02 5.561051964759826660e-01 5.533391833305358887e-01 -6.114830076694488525e-02
-3.859393000602722168e-01 -5.012009292840957642e-02 3.919446170330047607e-01 3.829406201839447021e-01 -1.025982573628425598e-01 6.023399233818054199e-01 -1.810506284236907959e-01 -3.770354092121124268e-01
-3.541657701134681702e-02 -3.141909241676330566e-01 -3.146874606609344482e-01 4.840841889381408691e-01 1.352770160883665085e-02 4.197002053260803223e-01 -3.376510441303253174e-01 -5.256659388542175293e-01
-5.910220742225646973e-01 2.297293245792388916e-01 -2.391015291213989258e-01 -2.269553393125534058e-01 -1.801883131265640259e-01 6.714864373207092285e-01 -5.602221563458442688e-02 -5.233379825949668884e-02
-4.703732728958129883e-01 -3.065162301063537598e-01 2.670459449291229248e-01 3.175696730613708496e-01 -6.783916950225830078e-01 -2.497140504419803619e-02 2.275824546813964844e-01 4.233148065395653248e-04
-2.010564655065536499e-01 -3.228956162929534912e-01 -3.513183593750000000e-01 6.871883273124694824e-01 -1.138329207897186279e-01 2.314535975456237793e-01 4.392922222614288330e-01 1.248676516115665436e-02
-7.077451348304748535e-01 -3.258562982082366943e-01 3.874684572219848633e-01 2.946109771728515625e-01 -2.080958783626556396e-01 1.676135212182998657e-01 2.887964546680450439e-01 3.442979976534843445e-02
-3.432361781597137451e-01 -6.474676132202148438e-01 -1.350586712360382080e-01 3.911323249340057373e-01 -6.133886985480785370e-03 3.712451756000518799e-01 2.762198448181152344e-01 2.785522043704986572e-01
-8.656279742717742920e-02 1.023937016725540161e-03 1.341879516839981079e-01 3.439012467861175537e-01 -5.191040039062500000e-01 2.780195772647857666e-01 6.232632398605346680e-01 -3.478651940822601318e-01
-3.235050439834594727e-01 -4.639080464839935303e-01 -4.074349254369735718e-02 -4.385998547077178955e-01 -6.343690752983093262e-01 2.778754234313964844e-01 6.591021269559860229e-02 4.605463892221450806e-02
-5.657343268394470215e-01 -3.223412111401557922e-02 -2.662624418735504150e-02 7.389208078384399414e-01 2.012533077504485846e-04 2.175554037094116211e-01 1.080815568566322327e-01 -2.705193161964416504e-01
-1.680069416761398315e-01 -8.128417730331420898e-01 -4.837030172348022461e-01 -5.411119386553764343e-02 6.173998117446899414e-02 1.151928156614303589e-01 -8.403129130601882935e-02 -2.236575037240982056e-01
-1.177258566021919250e-01 -5.217675566673278809e-01 -6.407279968261718750e-01 2.941507995128631592e-01 -4.345815777778625488e-01 -2.668260131031274796e-03 5.913808941841125488e-03 1.671491712331771851e-01
-2.779098749160766602e-01 -1.585323959589004517e-01 -7.598323374986648560e-02 -5.621137022972106934e-01 -2.902508974075317383e-01 3.679194748401641846e-01 2.516936361789703369e-01 -5.412286520004272461e-01
-6.080609560012817383e-01 1.211801022291183472e-01 2.688401639461517334e-01 2.002584934234619141e-02 -2.891722917556762695e-01 9.531321376562118530e-02 4.183475077152252197e-01 -5.245773196220397949e-01
-5.240485668182373047e-01 2.872627973556518555e-01 -4.055200815200805664e-01 -2.376718670129776001e-01 -4.824361801147460938e-01 3.789877891540527344e-01 2.133026868104934692e-01 6.658989936113357544e-03
2.669192478060722351e-02 -5.766884088516235352e-01 -1.705138087272644043e-01 5.283365845680236816e-01 3.963505732826888561e-04 5.659494400024414062e-01 -1.873046532273292542e-02 -1.945600956678390503e-01
-4.061706066131591797e-01 -3.149454295635223389e-01 -5.904232859611511230e-01 2.913688123226165771e-01 -4.803738594055175781e-01 -1.439254134893417358e-01 -2.249350100755691528e-01 1.642914116382598877e-02
5.095880106091499329e-02 -1.677871197462081909e-01 1.848301887512207031e-01 1.074947565793991089e-01 -4.421852529048919678e-01 6.159607172012329102e-01 -1.759856343269348145e-01 -5.635840296745300293e-01
3.314256668090820312e-02 -4.870263114571571350e-02 -1.198917999863624573e-01 4.713857471942901611e-01 -4.577612578868865967e-01 6.940405368804931641e-01 -9.618462622165679932e-02 2.438478469848632812e-01
-6.248115897178649902e-01 -3.603232558816671371e-03 -4.238096177577972412e-01 3.899498879909515381e-01 -3.492694497108459473e-01 -8.316154032945632935e-02 -2.938087582588195801e-01 -2.503870129585266113e-01
-1.835225149989128113e-02 -6.752273440361022949e-02 -4.947422072291374207e-02 2.333157509565353394e-01 -5.993290543556213379e-01 2.249421030282974243e-01 7.220398187637329102e-01 -8.416812866926193237e-02
-4.384610056877136230e-01 -2.809593081474304199e-01 8.457383513450622559e-02 -3.973772227764129639e-01 -1.708433926105499268e-01 6.270424127578735352e-01 3.716387450695037842e-01 -5.716243013739585876e-02
-3.366502523422241211e-01 -4.068379998207092285e-01 1.773708909749984741e-01 -3.319264948368072510e-01 -2.154328972101211548e-01 5.561757683753967285e-01 4.725203812122344971e-01 -2.225467376410961151e-02
-7.563253492116928101e-02 4.391286056488752365e-03 2.876740507781505585e-02 6.769161820411682129e-01 -3.672218918800354004e-01 3.100574016571044922e-01 -9.557175636291503906e-02 -5.432273745536804199e-01
-3.731917217373847961e-02 -2.241523563861846924e-01 -5.288171768188476562e-01 -8.464210480451583862e-02 -1.880873888731002808e-01 2.531212568283081055e-01 -6.062477827072143555e-02 -7.472807168960571289e-01
-2.162997573614120483e-01 -4.289932250976562500e-01 2.678839266300201416e-01 -2.642104327678680420e-01 -2.189671099185943604e-01 6.042536497116088867e-01 4.455522000789642334e-01 -1.265881806612014771e-01
-1.240585744380950928e-01 -7.315987348556518555e-02 -7.847135066986083984e-01 3.147298395633697510e-01 -4.692859947681427002e-02 4.605890214443206787e-01 -5.058341193944215775e-03 -2.237335145473480225e-01
-3.555015325546264648e-01 -1.273118238896131516e-02 -6.957079470157623291e-02 5.948721170425415039e-01 -6.773055195808410645e-01 -7.570744492113590240e-03 2.326536774635314941e-01 4.261119291186332703e-02
-3.023822978138923645e-02 -5.688776373863220215e-01 9.560030698776245117e-02 4.911009222269058228e-02 4.346217960119247437e-02 5.906943678855895996e-01 9.690594673156738281e-02 -5.511016845703125000e-01
-3.061034083366394043e-01 -5.378593206405639648e-01 -1.154198423027992249e-01 3.406111896038055420e-01 9.070157259702682495e-02 5.111623406410217285e-01 -2.823141217231750488e-01 -3.720958828926086426e-01
1.346947345882654190e-02 -4.789815545082092285e-01 -5.893003568053245544e-02 -1.538934558629989624e-01 -2.230939567089080811e-01 1.477995794266462326e-02 3.897652029991149902e-01 -7.357534170150756836e-01
-1.961398720741271973e-01 -1.834712624549865723e-01 7.544741034507751465e-02 7.995601296424865723e-01 -4.217710793018341064e-01 2.072178423404693604e-01 -5.702344351448118687e-04 -2.490950822830200195e-01
-7.946621179580688477e-01 -1.822346597909927368e-01 -2.015721350908279419e-01 1.064158454537391663e-01 -9.772818535566329956e-02 -1.512058526277542114e-01 1.874228864908218384e-01 -4.645487964153289795e-01
-4.919622242450714111e-01 -2.731353938579559326e-01 1.497489959001541138e-01 -3.989275395870208740e-01 -8.917179703712463379e-02 6.208086609840393066e-01 3.126212358474731445e-01 -1.035134717822074890e-01
-3.354033231735229492e-01 -3.214625418186187744e-01 5.312749743461608887e-01 3.856682479381561279e-01 -2.935554385185241699e-01 3.423977196216583252e-01 -5.274394527077674866e-02 -3.833799958229064941e-01
-3.839936852455139160e-01 -2.227399498224258423e-02 -5.030534267425537109e-01 -3.826446831226348877e-02 2.448460161685943604e-01 6.262522339820861816e-01 3.722392618656158447e-01 -8.259666711091995239e-02
-3.859834671020507812e-01 1.908640265464782715e-01 -1.906280964612960815e-01 -9.257478266954421997e-02 2.683602040633559227e-03 7.762018442153930664e-01 -4.638064280152320862e-02 -4.062400758266448975e-01
9.639290720224380493e-02 -3.172188401222229004e-01 1.069453880190849304e-01 6.949658691883087158e-02 -2.301278561353683472e-01 6.958647370338439941e-01 -1.321476250886917114e-01 -5.649459362030029297e-01
-2.195908576250076294e-01 -2.901732921600341797e-01 3.411757647991180420e-01 1.843015402555465698e-01 5.486179143190383911e-02 6.856859326362609863e-01 -1.799789071083068848e-02 -4.936726391315460205e-01
-2.990838587284088135e-01 -4.491245746612548828e-01 4.560570120811462402e-01 3.710518479347229004e-01 -2.285316437482833862e-01 3.330219686031341553e-01 -2.656313776969909668e-02 -4.464668631553649902e-01
7.178383320569992065e-02 1.377227902412414551e-01 -3.591623529791831970e-02 3.731720745563507080e-01 -4.567279219627380371e-01 7.746558785438537598e-01 -1.291366964578628540e-01 -9.981856495141983032e-02
-4.085713326930999756e-01 -1.721324622631072998e-01 1.035316661000251770e-01 5.111250877380371094e-01 -6.604713201522827148e-01 8.859965205192565918e-02 -2.470497637987136841e-01 1.623773574829101562e-01
3.369577974081039429e-02 -3.091217577457427979e-01 -2.396846413612365723e-01 2.211788594722747803e-01 -2.147460877895355225e-01 3.366046249866485596e-01 -2.185425460338592529e-01 -7.679584622383117676e-01
5.324569717049598694e-02 -6.248221397399902344e-01 -1.721182465553283691e-02 2.386550605297088623e-01 1.162529662251472473e-01 6.586865782737731934e-01 1.317437272518873215e-02 -3.193012177944183350e-01
-1.625140905380249023e-01 -1.300733387470245361e-01 -3.348876535892486572e-01 3.870051503181457520e-01 -5.860190838575363159e-02 7.694904208183288574e-01 8.987625688314437866e-02 3.018607199192047119e-01
-2.992743551731109619e-01 -4.436579346656799316e-01 -4.003565013408660889e-01 1.568727344274520874e-01 -2.681973157450556755e-03 6.162055730819702148e-01 -1.048469617962837219e-01 3.714816570281982422e-01
-1.904018074274063110e-01 -4.233566522598266602e-01 -4.407372474670410156e-01 1.260124985128641129e-02 -1.147001758217811584e-01 6.462325453758239746e-01 6.783426553010940552e-02 3.933627605438232422e-01
-3.779982924461364746e-01 9.218253940343856812e-02 2.935681343078613281e-01 7.204435765743255615e-02 -2.791297435760498047e-01 2.199899256229400635e-01 4.970172420144081116e-02 -7.927595973014831543e-01
-1.052345037460327148e-01 -2.098751366138458252e-01 2.513139545917510986e-01 -5.471564363688230515e-03 -1.110391393303871155e-01 6.982524991035461426e-01 -1.447998583316802979e-01 -6.006965041160583496e-01
-7.588432729244232178e-02 -2.689926326274871826e-01 1.611866801977157593e-01 3.887557387351989746e-01 -4.483218193054199219e-01 2.734186351299285889e-01 6.844366192817687988e-01 2.384887263178825378e-02
-5.194443464279174805e-01 2.041327506303787231e-01 -2.903965711593627930e-01 -1.063282042741775513e-01 5.924524739384651184e-02 7.419713735580444336e-01 7.930462807416915894e-02 -1.804189234972000122e-01
-6.571560353040695190e-02 -2.696413993835449219e-01 3.665635585784912109e-01 3.515722155570983887e-01 -7.602010369300842285e-01 2.036606967449188232e-01 7.747721672058105469e-02 -1.990407705307006836e-01
-4.332185685634613037e-01 -5.058318376541137695e-01 4.344523847103118896e-01 2.949030101299285889e-01 -5.098143219947814941e-01 1.090529635548591614e-01 8.537830412387847900e-02 4.057548940181732178e-02
1.758884638547897339e-01 1.633449830114841461e-02 1.410222053527832031e-01 2.516692280769348145e-01 -5.947049856185913086e-01 7.128433585166931152e-01 1.522973775863647461e-01 -2.361219003796577454e-02
-2.605797946453094482e-01 -4.600869715213775635e-01 3.982090651988983154e-01 1.050903555005788803e-02 -2.726941406726837158e-01 4.584176838397979736e-02 3.833880126476287842e-01 -5.816245079040527344e-01
-2.071857899427413940e-01 -4.544549882411956787e-01 2.606320083141326904e-01 -1.733987927436828613e-01 -2.461078763008117676e-01 7.371554970741271973e-01 2.127120792865753174e-01 5.774715542793273926e-02
-3.989145755767822266e-01 -3.122255578637123108e-02 -3.768454790115356445e-01 -1.676097214221954346e-01 -6.914507746696472168e-01 2.291571646928787231e-01 -3.718913197517395020e-01 2.943313680589199066e-02
1.134219765663146973e-01 -8.548752218484878540e-02 5.038532242178916931e-02 3.637478351593017578e-01 -3.539118468761444092e-01 8.418977856636047363e-01 -1.035237163305282593e-01 -1.461257971823215485e-02
-1.248943433165550232e-01 1.331430822610855103e-01 -6.054450571537017822e-02 2.454602867364883423e-01 -7.591839134693145752e-02 9.287403821945190430e-01 -6.036442145705223083e-02 -1.754757016897201538e-01
-3.673383295536041260e-01 -2.258850187063217163e-01 2.498843371868133545e-01 -3.473613858222961426e-01 -4.719555377960205078e-01 6.349680423736572266e-01 6.440381705760955811e-02 2.936189435422420502e-02
-7.591394782066345215e-01 -2.288622558116912842e-01 -2.574146091938018799e-01 4.392598271369934082e-01 1.118790730834007263e-01 1.084444224834442139e-01 -1.074889004230499268e-01 -2.762007117271423340e-01
-1.441498547792434692e-01 -1.372748017311096191e-01 1.746495217084884644e-01 3.030422031879425049e-01 2.382322773337364197e-02 8.426213264465332031e-01 1.839496009051799774e-02 -3.565428853034973145e-01
-2.156496942043304443e-01 -1.307008564472198486e-01 2.836441099643707275e-01 3.774148523807525635e-01 -9.354055672883987427e-02 6.578037738800048828e-01 -2.607470154762268066e-01 -4.517433047294616699e-01
-3.442534804344177246e-01 9.788262844085693359e-02 -4.319246709346771240e-01 5.062622427940368652e-01 -6.066964268684387207e-01 -5.791653692722320557e-02 -2.106039375066757202e-01 -1.151490956544876099e-01
-3.984621465206146240e-01 -4.082461446523666382e-02 3.365293741226196289e-01 3.326021432876586914e-01 -3.864832818508148193e-01 1.521727293729782104e-01 -2.021333575248718262e-02 -6.653950810432434082e-01
-3.668363690376281738e-01 -5.767180919647216797e-01 -1.410838589072227478e-02 1.907019317150115967e-01 -6.724706888198852539e-01 -1.575375348329544067e-01 -8.748828619718551636e-02 1.075725927948951721e-01
-7.099720835685729980e-01 1.961510814726352692e-02 -2.386408746242523193e-01 4.948551058769226074e-01 -2.578199803829193115e-01 -2.926277369260787964e-02 -2.439560741186141968e-01 -2.586151361465454102e-01
-2.216647937893867493e-02 -2.554881870746612549e-01 -4.450807869434356689e-01 4.021009206771850586e-01 9.949154220521450043e-03 3.850513100624084473e-01 -3.286327719688415527e-01 -5.639942288398742676e-01
-1.364469230175018311e-01 -8.451671339571475983e-03 -5.366519093513488770e-01 -8.140930533409118652e-02 -2.250868082046508789e-01 4.833848774433135986e-01 6.319383978843688965e-01 -5.492725595831871033e-02
-4.800847768783569336e-01 2.339897900819778442e-01 -4.352414309978485107e-01 -8.947169780731201172e-02 -5.080721974372863770e-01 4.443644881248474121e-01 -2.483630478382110596e-01 -6.766292266547679901e-03
-3.904817700386047363e-01 -1.535959392786026001e-01 -5.757278800010681152e-01 1.531956195831298828e-01 -4.464247226715087891e-01 2.724186480045318604e-01 -2.774259820580482483e-02 -4.412758052349090576e-01
1.383637487888336182e-01 -4.731619656085968018e-01 -5.949118137359619141e-01 7.064453512430191040e-02 -4.077522158622741699e-01 2.223080545663833618e-01 2.175933867692947388e-01 -3.674682676792144775e-01
-1.395071297883987427e-01 -4.807304143905639648e-01 9.593913704156875610e-02 2.302404493093490601e-01 2.107481658458709717e-01 7.283030152320861816e-01 -5.352478474378585815e-02 -3.309320509433746338e-01
-2.711772546172142029e-02 -3.414146006107330322e-01 -6.301239132881164551e-01 2.730348706245422363e-01 -3.142022341489791870e-02 6.139816641807556152e-01 4.984793066978454590e-02 1.750746071338653564e-01
-2.402262575924396515e-02 -3.131954073905944824e-01 -1.490169018507003784e-01 5.407258868217468262e-01 -1.124141961336135864e-01 4.644225239753723145e-01 -3.336729109287261963e-01 -4.970698058605194092e-01
-5.604665353894233704e-02 -2.686429917812347412e-01 -1.006992720067501068e-02 4.416309297084808350e-01 -4.617016315460205078e-01 1.370471864938735962e-01 6.205431222915649414e-01 -3.354493081569671631e-01
-9.748041629791259766e-02 -6.707104295492172241e-02 1.072570756077766418e-01 4.231955409049987793e-01 -6.685627698898315430e-01 1.127570644021034241e-01 5.791355371475219727e-01 -1.766460388898849487e-02
-4.930863082408905029e-01 -3.295114934444427490e-01 4.028816521167755127e-01 3.398502469062805176e-01 -5.445908904075622559e-01 -3.464766079559922218e-03 1.510278880596160889e-01 -2.259987890720367432e-01
-2.326005399227142334e-01 -3.621093630790710449e-01 3.933320641517639160e-01 5.495820045471191406e-01 -3.773528039455413818e-01 3.419675529003143311e-01 -9.977590292692184448e-02 -2.978777587413787842e-01
-9.988128393888473511e-02 -5.509808063507080078e-01 3.020917437970638275e-02 1.968338787555694580e-01 1.635320112109184265e-02 4.990062713623046875e-01 -1.758338361978530884e-01 -6.054713129997253418e-01
-1.348388846963644028e-02 -3.094313144683837891e-01 2.902385294437408447e-01 2.295576930046081543e-01 -2.142022550106048584e-01 7.930003404617309570e-01 1.108926311135292053e-01 -2.830301821231842041e-01
-3.609616160392761230e-01 -4.073573350906372070e-01 1.135054305195808411e-01 3.521279692649841309e-01 7.971842773258686066e-03 4.941639900207519531e-01 -3.707245588302612305e-01 -4.303381741046905518e-01
-3.804467618465423584e-01 -1.133680716156959534e-01 -1.387399584054946899e-01 -4.590472579002380371e-01 -5.239012241363525391e-01 4.691018462181091309e-01 3.405393958091735840e-01 4.403052106499671936e-02
-2.693752944469451904e-01 -1.323213148862123489e-02 -6.096881255507469177e-02 -3.060908615589141846e-01 -1.260619014501571655e-01 7.830579280853271484e-01 3.897950053215026855e-01 -2.210011482238769531e-01
-1.894053369760513306e-01 -4.104355573654174805e-01 -5.286328122019767761e-02 5.287959799170494080e-02 -5.749374628067016602e-02 4.747156202793121338e-01 -5.017086267471313477e-01 -5.565119385719299316e-01
-3.979045152664184570e-01 -3.317855000495910645e-01 -6.000967696309089661e-02 -4.862794280052185059e-01 -5.640082359313964844e-01 2.052537351846694946e-01 3.622940182685852051e-01 5.512877367436885834e-03
2.039338089525699615e-02 -3.961009979248046875e-01 -7.022818177938461304e-02 1.675151847302913666e-02 -3.933726847171783447e-01 9.612964466214179993e-03 6.086071729660034180e-01 -5.587825775146484375e-01
-6.455592513084411621e-01 -2.306603193283081055e-01 -1.055769771337509155e-01 3.363644778728485107e-01 -1.149309799075126648e-01 1.048052087426185608e-01 5.988711714744567871e-01 1.513988524675369263e-01
-9.796259552240371704e-02 -3.518391251564025879e-01 -4.600023850798606873e-03 7.516916990280151367e-01 -3.373192250728607178e-01 2.839684486389160156e-01 3.111218214035034180e-01 -1.016460582613945007e-01
7.450610399246215820e-02 -2.263437956571578979e-01 -3.595583140850067139e-02 8.196222595870494843e-03 -7.792508602142333984e-01 3.842906951904296875e-01 4.319794774055480957e-01 1.843277364969253540e-02
-5.300620198249816895e-01 -8.164237439632415771e-02 1.502403020858764648e-01 -3.414773344993591309e-01 -9.585362672805786133e-02 7.289894223213195801e-01 1.439274996519088745e-01 -1.089093834161758423e-01
-4.261614754796028137e-02 -1.563203632831573486e-01 -6.382811069488525391e-01 2.612845599651336670e-01 -6.157775595784187317e-02 5.571744441986083984e-01 3.993095755577087402e-01 -1.561800986528396606e-01
-6.043049097061157227e-01 -7.933211326599121094e-02 1.645550690591335297e-02 2.432545721530914307e-01 -1.751229614019393921e-01 -1.552206836640834808e-02 1.716263592243194580e-01 -7.132416963577270508e-01
-4.211398661136627197e-01 -5.103386044502258301e-01 6.684961169958114624e-02 3.580532968044281006e-01 2.248530238866806030e-01 6.053932309150695801e-01 -6.472514569759368896e-02 9.096962213516235352e-02
-4.402676224708557129e-01 -1.021049097180366516e-01 -1.100346595048904419e-01 8.508810400962829590e-01 -1.512355059385299683e-01 1.702072322368621826e-01 -3.823721082881093025e-03 -8.817795664072036743e-02
-2.471115589141845703e-01 -4.461972415447235107e-01 2.357750385999679565e-01 -2.009486109018325806e-01 -2.055163830518722534e-01 6.897549033164978027e-01 3.467094302177429199e-01 7.528234273195266724e-02
-3.937410414218902588e-01 -5.142794251441955566e-01 -4.385295212268829346e-01 5.831028819084167480e-01 -1.749020367860794067e-01 -1.559296250343322754e-02 1.310824900865554810e-01 -1.228920370340347290e-02
-3.982850313186645508e-01 -4.969390332698822021e-01 -1.552058607339859009e-01 1.745681464672088623e-01 1.430106610059738159e-01 4.581922888755798340e-01 -3.668847680091857910e-01 -4.181639254093170166e-01
-2.401722967624664307e-01 -7.694860100746154785e-01 5.604206025600433350e-02 4.755708873271942139e-01 -2.669138312339782715e-01 1.993505656719207764e-01 3.979977592825889587e-02 -9.128373116254806519e-02
-3.242289721965789795e-01 9.840670973062515259e-03 3.574953973293304443e-01 3.045306205749511719e-01 -1.483740955591201782e-01 4.197954237461090088e-01 1.629639863967895508e-01 -6.704002618789672852e-01
1.169693395495414734e-01 -5.459632873535156250e-01 1.774911433458328247e-01 2.104377448558807373e-01 -2.162497192621231079e-01 5.851792693138122559e-01 -1.640202701091766357e-01 -4.431180953979492188e-01
-4.934895932674407959e-01 -4.746907651424407959e-01 4.261036813259124756e-01 2.296371012926101685e-01 -9.124078601598739624e-02 2.789204120635986328e-01 -2.180466502904891968e-01 -4.039472341537475586e-01
-5.090626701712608337e-02 -4.415332674980163574e-01 9.257423132658004761e-02 5.186493396759033203e-01 -1.351270228624343872e-01 3.623053431510925293e-01 -1.062070950865745544e-01 -6.033949851989746094e-01
-2.952401638031005859e-01 -1.676077246665954590e-01 -2.634491026401519775e-01 7.149986028671264648e-01 -3.184132277965545654e-01 2.032965719699859619e-01 3.913341462612152100e-01 9.084996581077575684e-02
-7.710262537002563477e-01 -2.082347273826599121e-01 -6.473544985055923462e-02 4.532916843891143799e-01 1.831854134798049927e-01 1.314049810171127319e-01 9.311309456825256348e-02 -3.049567639827728271e-01
-3.385072946548461914e-01 -4.960595965385437012e-01 -1.446558237075805664e-01 3.260341286659240723e-01 -6.593584418296813965e-01 -1.211806386709213257e-01 2.020115256309509277e-01 1.478756815195083618e-01
8.215157687664031982e-02 -2.830399870872497559e-01 -9.134357422590255737e-02 4.659701287746429443e-01 -4.795701801776885986e-01 3.250076770782470703e-01 5.885766148567199707e-01 -7.502002269029617310e-02
-1.246819645166397095e-01 -4.348526000976562500e-01 -3.318737745285034180e-01 6.894240379333496094e-01 -1.417784541845321655e-01 3.735546171665191650e-01 2.122846245765686035e-01 -7.213172316551208496e-02
-5.205617547035217285e-01 3.860824182629585266e-02 -1.837619394063949585e-01 -3.983778953552246094e-01 2.565578557550907135e-03 6.471136212348937988e-01 -4.146328940987586975e-02 -3.384813666343688965e-01
8.292602747678756714e-02 -2.857657670974731445e-01 -4.352030158042907715e-01 1.199078708887100220e-01 -2.438052743673324585e-01 5.284585952758789062e-01 6.072818636894226074e-01 -1.345663052052259445e-02
7.239251583814620972e-02 -4.019953906536102295e-01 -5.380027294158935547e-01 2.355583012104034424e-01 -9.737390279769897461e-02 2.268527299165725708e-01 -2.222079485654830933e-01 -6.147391796112060547e-01
-3.446443080902099609e-01 -2.838005423545837402e-01 2.862174212932586670e-01 -2.688972949981689453e-01 -4.026127159595489502e-01 6.445548534393310547e-01 2.591325640678405762e-01 4.187660664319992065e-02
-4.419765770435333252e-01 -2.994461357593536377e-01 1.997841745615005493e-01 -3.421760201454162598e-01 -5.365130901336669922e-01 4.902682900428771973e-01 5.564794316887855530e-02 1.633541584014892578e-01
-2.969557344913482666e-01 -2.053391188383102417e-02 2.862693369388580322e-01 3.491324186325073242e-01 -1.476270258426666260e-01 6.129861474037170410e-01 -2.718569040298461914e-01 -4.859012067317962646e-01
3.363271942362189293e-03 -2.677835822105407715e-01 -4.892316162586212158e-01 1.009795069694519043e-01 -1.784654110670089722e-01 1.713627576828002930e-01 -8.708911389112472534e-02 -7.809844613075256348e-01
-1.919184774160385132e-01 -3.863172531127929688e-01 3.107172548770904541e-01 2.310851812362670898e-01 -6.964865326881408691e-01 2.442364990711212158e-01 2.324867844581604004e-01 2.553149461746215820e-01
-5.734168291091918945e-01 -2.693312941119074821e-03 -2.581238448619842529e-01 4.760020375251770020e-01 -4.745901525020599365e-01 -1.212833374738693237e-01 -1.083132177591323853e-01 -3.553912639617919922e-01
-4.120661914348602295e-01 -3.043646514415740967e-01 1.982259154319763184e-01 7.845417410135269165e-02 -2.434474527835845947e-01 -6.233060732483863831e-02 4.976961612701416016e-01 -6.174638867378234863e-01
-4.858085513114929199e-01 2.137513905763626099e-01 -1.687692552804946899e-01 -8.596370369195938110e-02 2.132530137896537781e-02 6.460621953010559082e-01 -9.133230894804000854e-02 -5.061967372894287109e-01
-5.348449945449829102e-01 -3.714048266410827637e-01 -6.844226270914077759e-02 -4.635458886623382568e-01 -4.245175123214721680e-01 2.945556044578552246e-01 2.680388092994689941e-01 1.327301710844039917e-01
-4.863660633563995361e-01 -7.096871733665466309e-02 -6.730601787567138672e-01 3.779642283916473389e-01 -2.590351402759552002e-01 -8.637934178113937378e-02 -9.795216470956802368e-02 -2.799809873104095459e-01
-5.084761977195739746e-01 -6.323715299367904663e-02 1.980553120374679565e-01 2.505534887313842773e-01 -5.793473497033119202e-02 1.212438717484474182e-01 2.181246280670166016e-01 -7.548610568046569824e-01
-4.875228703022003174e-01 2.258233278989791870e-01 -2.356343269348144531e-01 -1.099678352475166321e-01 -2.564120292663574219e-01 7.547864913940429688e-01 2.404998987913131714e-02 8.764004707336425781e-02
-3.422617316246032715e-01 -4.270935356616973877e-01 3.899488449096679688e-01 2.382454872131347656e-01 -6.765248775482177734e-01 3.006870159879326820e-03 -1.382692307233810425e-01 -1.217116639018058777e-01
-1.360391974449157715e-01 -2.586984336376190186e-01 2.364570796489715576e-01 -1.746865361928939819e-01 -3.833380341529846191e-01 -4.124137386679649353e-02 4.276022017002105713e-01 -7.047330737113952637e-01
-4.866369366645812988e-01 -2.232747673988342285e-01 -1.766236275434494019e-01 4.496069848537445068e-01 3.493254780769348145e-01 5.965098738670349121e-01 -4.432657361030578613e-02 -1.316461712121963501e-02
-6.543376445770263672e-01 -2.551278471946716309e-01 -4.707627370953559875e-02 4.441733062267303467e-01 3.081661462783813477e-01 4.552026689052581787e-01 2.147552929818630219e-02 -6.788672506809234619e-02
-7.655654847621917725e-02 -2.659129798412322998e-01 2.093405276536941528e-02 5.067334175109863281e-01 -3.118332922458648682e-01 3.150896430015563965e-01 6.847313642501831055e-01 -2.887511439621448517e-02
-8.249134421348571777e-01 -4.536348581314086914e-02 8.281718194484710693e-02 2.547490298748016357e-01 2.998293377459049225e-02 5.433571338653564453e-02 1.847468763589859009e-01 -4.557646214962005615e-01
1.725223362445831299e-01 -5.256904363632202148e-01 -5.706391334533691406e-01 2.409816235303878784e-01 -1.908009797334671021e-01 1.928323358297348022e-01 -4.665860906243324280e-03 -4.863881170749664307e-01
-3.211902976036071777e-01 -1.802720278501510620e-01 -5.031409859657287598e-01 -4.367151558399200439e-01 -5.436905622482299805e-01 2.904454469680786133e-01 1.517217159271240234e-01 -1.322515308856964111e-01
-5.459624528884887695e-01 -2.501297295093536377e-01 2.360844910144805908e-01 -4.046840369701385498e-01 -3.461763262748718262e-01 5.470750927925109863e-01 -2.197290211915969849e-02 1.558791752904653549e-02
-5.409711599349975586e-01 -2.616105377674102783e-01 8.943190798163414001e-03 7.461222410202026367e-01 -6.843756139278411865e-02 1.590685546398162842e-01 -1.839330643415451050e-01 -1.353283822536468506e-01
-3.371142148971557617e-01 -2.977149486541748047e-01 2.736297547817230225e-01 -1.974848359823226929e-01 -2.582370638847351074e-01 6.298299431800842285e-01 4.581250250339508057e-01 1.029361933469772339e-01
-4.413299858570098877e-01 -1.753508895635604858e-01 -5.146229267120361328e-01 4.549303352832794189e-01 -3.723008632659912109e-01 -1.325803902000188828e-02 -4.042458832263946533e-01 -2.198135480284690857e-02
-3.867773711681365967e-01 3.993728011846542358e-02 2.970304489135742188e-01 5.114829540252685547e-01 -1.275013834238052368e-01 5.576176643371582031e-01 -2.649246752262115479e-01 -3.187277913093566895e-01
-6.297537088394165039e-01 -4.056234657764434814e-01 2.154989540576934814e-01 2.683349847793579102e-01 -5.511078238487243652e-02 3.772765398025512695e-01 -4.152829051017761230e-01 5.100806057453155518e-02
-5.064889788627624512e-01 -2.889894843101501465e-01 5.068638175725936890e-02 3.421891927719116211e-01 4.153934866189956665e-02 8.704668283462524414e-02 1.977464258670806885e-01 -7.013453245162963867e-01
-1.992810517549514771e-02 -2.908128499984741211e-01 -1.565770655870437622e-01 6.187015771865844727e-01 -2.190298587083816528e-01 4.245304167270660400e-01 -3.468447029590606689e-01 -3.990254998207092285e-01
-7.508242726325988770e-01 -3.398555517196655273e-01 2.445646747946739197e-02 3.573403358459472656e-01 2.273032218217849731e-01 1.628464609384536743e-01 -5.054851993918418884e-02 -3.342602252960205078e-01
-3.976094126701354980e-01 3.174249082803726196e-02 -3.766622543334960938e-01 4.607069864869117737e-02 2.463838160037994385e-01 7.188280820846557617e-01 1.503452658653259277e-01 -3.112547993659973145e-01
-6.309915184974670410e-01 -3.518594801425933838e-01 -6.089055538177490234e-02 2.785480320453643799e-01 3.741045296192169189e-01 4.898467361927032471e-01 4.911235719919204712e-02 -1.201326400041580200e-01
-7.654194235801696777e-01 -2.566790282726287842e-01 2.173164784908294678e-01 5.260690301656723022e-02 1.728876531124114990e-01 3.647406995296478271e-01 -2.875439226627349854e-01 -2.294503599405288696e-01
6.845936179161071777e-02 -1.755668371915817261e-01 -1.856446564197540283e-01 2.210705280303955078e-01 -4.583302140235900879e-01 4.435979127883911133e-01 6.884636878967285156e-01 1.804740168154239655e-02
-1.870206743478775024e-01 -5.541847944259643555e-01 -3.130413591861724854e-01 5.515903830528259277e-01 -1.155808046460151672e-01 2.992900907993316650e-01 2.938469350337982178e-01 2.576352357864379883e-01
-5.473174452781677246e-01 -8.924288302659988403e-02 2.175825834274291992e-01 -3.363901078701019287e-01 -1.726003140211105347e-01 6.982408165931701660e-01 9.229268878698348999e-02 -7.829289883375167847e-02
-1.988128721714019775e-01 2.310515381395816803e-02 1.231223717331886292e-01 5.745010972023010254e-01 -3.685383796691894531e-01 3.160990476608276367e-01 -2.106870412826538086e-01 -5.784469246864318848e-01
-6.256322264671325684e-01 9.044734388589859009e-02 2.686917036771774292e-02 5.404809117317199707e-01 -2.397046238183975220e-01 3.885459601879119873e-01 2.444450855255126953e-01 1.984502971172332764e-01
-4.017474949359893799e-01 -1.486935093998908997e-02 1.670931875705718994e-01 4.004536271095275879e-01 -1.998251825571060181e-01 1.382931321859359741e-01 2.043639123439788818e-01 -7.411308288574218750e-01
-6.017212942242622375e-02 -4.152370691299438477e-01 -3.366864621639251709e-01 7.005013227462768555e-01 -1.021211221814155579e-01 3.755257129669189453e-01 2.605363428592681885e-01 2.388075739145278931e-02
9.944491833448410034e-02 -2.534647285938262939e-01 -3.512078225612640381e-01 2.801213264465332031e-01 -3.488043546676635742e-01 4.918571114540100098e-01 5.874474048614501953e-01 1.239716336131095886e-01
-5.041647553443908691e-01 3.574306319933384657e-04 8.404757082462310791e-02 6.230306625366210938e-01 -3.374816179275512695e-01 1.165210176259279251e-02 4.060900509357452393e-01 -2.676708400249481201e-01
-6.830073595046997070e-01 -1.065628305077552795e-01 1.693039685487747192e-01 2.746121883392333984e-01 1.749642938375473022e-01 3.411421477794647217e-01 1.630984842777252197e-01 -4.944472014904022217e-01
-2.839322686195373535e-01 -6.188213452696800232e-02 -2.648589313030242920e-01 6.715273112058639526e-02 2.941792309284210205e-01 6.975566744804382324e-01 3.185309171676635742e-01 -4.078045487403869629e-01
-9.052934497594833374e-02 -3.023616075515747070e-01 -4.538597464561462402e-01 9.619814902544021606e-02 2.598831057548522949e-01 6.947216391563415527e-01 1.503229439258575439e-01 -3.352085947990417480e-01
1.874373108148574829e-01 -3.365805745124816895e-01 -1.471030265092849731e-01 1.694451421499252319e-01 -5.768448114395141602e-01 3.083329200744628906e-01 5.612972378730773926e-01 -2.415701895952224731e-01
-9.160120785236358643e-02 -4.843067228794097900e-01 1.356516480445861816e-01 -6.211140006780624390e-02 -1.703603416681289673e-01 1.336877495050430298e-01 4.538726210594177246e-01 -6.941912770271301270e-01
1.329003870487213135e-01 -2.320210337638854980e-01 -3.903161287307739258e-01 2.643846571445465088e-01 -5.338900089263916016e-01 3.447281420230865479e-01 5.492796897888183594e-01 2.595486678183078766e-02
-2.544536292552947998e-01 -5.824784636497497559e-01 -3.155187368392944336e-01 2.506004273891448975e-01 -5.578873157501220703e-01 -1.886027120053768158e-02 -1.882442533969879150e-01 2.942612171173095703e-01
-5.787660479545593262e-01 -6.644098460674285889e-02 1.691049337387084961e-01 7.497461885213851929e-02 -6.471801996231079102e-01 -4.384498298168182373e-02 4.472543597221374512e-01 7.481057941913604736e-02
1.167091429233551025e-01 1.519352197647094727e-02 -6.582661271095275879e-01 1.948672346770763397e-02 -2.479583621025085449e-01 5.867637395858764648e-01 1.956402361392974854e-01 -3.292475342750549316e-01
-3.060982227325439453e-01 3.723419085144996643e-02 3.392309844493865967e-01 4.866523146629333496e-01 -2.564094364643096924e-01 5.698211789131164551e-01 -7.834231108427047729e-02 -3.955121934413909912e-01
-1.202447861433029175e-01 -4.399018287658691406e-01 -1.893653720617294312e-01 4.360103905200958252e-01 -1.754413098096847534e-01 5.843744874000549316e-01 -3.926828801631927490e-01 -1.989731192588806152e-01
-5.004859715700149536e-02 -7.287616729736328125e-01 -3.908239603042602539e-01 1.014957129955291748e-01 -4.398782923817634583e-02 3.535231351852416992e-01 -6.713603436946868896e-02 -4.146516323089599609e-01
-2.996450066566467285e-01 -3.362386524677276611e-01 -4.388564825057983398e-01 1.087822169065475464e-01 5.750085040926933289e-02 6.712310910224914551e-01 -2.015330828726291656e-02 3.721078038215637207e-01
-4.035114347934722900e-01 -7.081151008605957031e-01 -3.676576018333435059e-01 2.409339398145675659e-01 -1.789749264717102051e-01 -1.605404615402221680e-01 2.143436968326568604e-01 -1.969308108091354370e-01
-5.607417225837707520e-01 3.091967701911926270e-01 -1.790428906679153442e-01 -5.011585727334022522e-02 5.171237140893936157e-02 6.176880002021789551e-01 3.220635652542114258e-02 -4.124905169010162354e-01
-1.747315824031829834e-01 -8.161722123622894287e-02 -3.413699865341186523e-01 3.421445488929748535e-01 -3.473762050271034241e-02 7.795894145965576172e-01 1.802255064249038696e-01 2.962487339973449707e-01
-2.871903181076049805e-01 -3.107116818428039551e-01 2.714930800721049309e-03 -1.038129031658172607e-01 -4.414930045604705811e-01 6.535607576370239258e-01 2.367599755525588989e-01 3.634315133094787598e-01
2.535989582538604736e-01 -2.697466015815734863e-01 -3.041624426841735840e-01 5.468368902802467346e-02 -5.731184482574462891e-01 2.619709968566894531e-01 4.436317682266235352e-01 -4.165533185005187988e-01
-6.465790271759033203e-01 -4.656377732753753662e-01 2.012364417314529419e-01 2.272147983312606812e-01 2.032340168952941895e-01 4.190545380115509033e-01 -1.494445651769638062e-01 -1.837113797664642334e-01
-4.347513020038604736e-01 -3.856850564479827881e-01 -9.656456857919692993e-02 3.629177212715148926e-01 3.469395637512207031e-01 6.100395321846008301e-01 -1.180829033255577087e-01 -1.214308664202690125e-01
-4.042400792241096497e-02 -1.064819917082786560e-01 3.163996934890747070e-01 1.410904377698898315e-01 -3.649203181266784668e-01 6.141172051429748535e-01 -1.479057595133781433e-03 -5.972462892532348633e-01
-2.731646597385406494e-01 -2.969785630702972412e-01 2.022953778505325317e-01 5.522028207778930664e-01 -5.737126469612121582e-01 2.371881008148193359e-01 -3.191908001899719238e-01 6.361099332571029663e-02
-9.164515137672424316e-02 -4.327036440372467041e-01 -2.961013615131378174e-01 2.690589725971221924e-01 -9.126499295234680176e-02 2.947567105293273926e-01 -4.386103749275207520e-01 -5.972520709037780762e-01
-1.450649946928024292e-01 -5.776684880256652832e-01 3.254849016666412354e-01 -2.061311900615692139e-01 -2.570087313652038574e-01 6.122202873229980469e-01 2.206023037433624268e-01 -8.539383113384246826e-02
-1.891943961381912231e-01 -5.030574798583984375e-01 -4.978616535663604736e-02 2.073170244693756104e-01 -7.789941430091857910e-01 1.080979942344129086e-03 -4.522424563765525818e-02 2.383306622505187988e-01
8.169720880687236786e-03 -3.290101885795593262e-01 2.851045131683349609e-01 1.050503924489021301e-01 -9.936020523309707642e-02 6.835647225379943848e-01 2.971241436898708344e-02 -5.668770670890808105e-01
-4.229117333889007568e-01 -3.133227229118347168e-01 2.813454568386077881e-01 6.349214911460876465e-01 -3.281790018081665039e-01 2.242289036512374878e-01 -2.435413002967834473e-01 -1.529764682054519653e-01
-2.718292474746704102e-01 -3.705738782882690430e-01 -4.341228902339935303e-01 6.864248514175415039e-01 -2.734975814819335938e-01 5.380557477474212646e-02 2.135391533374786377e-01 7.646735757589340210e-02
-4.993604496121406555e-02 -5.018138885498046875e-01 2.119308412075042725e-01 5.015175938606262207e-01 -4.331975877285003662e-01 1.892771422863006592e-01 4.696903824806213379e-01 -7.183135300874710083e-02
-4.100308716297149658e-01 -6.385490298271179199e-01 -8.464512228965759277e-02 3.534596264362335205e-01 -5.149083733558654785e-01 -1.598746478557586670e-01 -1.701985835097730160e-03 -3.657966479659080505e-02
-3.650340437889099121e-02 -1.071876510977745056e-01 5.686240643262863159e-02 3.726885914802551270e-01 -8.142902851104736328e-01 1.287080347537994385e-01 3.969071507453918457e-01 -8.876066654920578003e-02
-5.188025832176208496e-01 -2.092834860086441040e-01 -3.714792728424072266e-01 -3.263348042964935303e-01 -2.298894226551055908e-01 5.258502364158630371e-01 2.983235716819763184e-01 1.555261611938476562e-01
1.299060881137847900e-01 -2.339251339435577393e-01 -5.017057806253433228e-02 4.340517818927764893e-01 -4.676696658134460449e-01 2.993335723876953125e-01 6.098129749298095703e-01 -2.393701374530792236e-01
1.750747263431549072e-01 -2.597403824329376221e-01 7.727944292128086090e-03 1.239763274788856506e-01 -7.694802284240722656e-01 3.380815386772155762e-01 4.192017912864685059e-01 -6.576303392648696899e-02
-3.698700964450836182e-01 -1.212273091077804565e-01 -1.201090738177299500e-01 -4.971788525581359863e-01 -1.078395396471023560e-01 6.789528727531433105e-01 2.366088926792144775e-01 -2.414473593235015869e-01
-4.290571063756942749e-02 -7.117973640561103821e-03 -2.267460674047470093e-01 1.295795589685440063e-01 -2.711688280105590820e-01 9.107869267463684082e-01 1.192028746008872986e-01 1.123801469802856445e-01
-4.507223144173622131e-02 -5.079520344734191895e-01 7.344269752502441406e-02 9.666685760021209717e-02 -1.142042689025402069e-02 6.925553083419799805e-01 -2.799930982291698456e-02 -4.946389794349670410e-01
-4.285083711147308350e-01 -5.405991077423095703e-01 -4.865397512912750244e-01 3.672198355197906494e-01 -3.373261392116546631e-01 -1.560545712709426880e-01 -4.426557570695877075e-02 -1.116258278489112854e-01
-6.791980266571044922e-01 -3.023434281349182129e-01 3.531311079859733582e-02 5.717942714691162109e-01 -1.908141821622848511e-01 1.117347702383995056e-01 -2.043400257825851440e-01 -1.686213314533233643e-01
-9.974043071269989014e-02 -1.722892075777053833e-01 -1.201431229710578918e-01 3.507772982120513916e-01 -4.062461555004119873e-01 1.891849040985107422e-01 6.503905057907104492e-01 -4.461553692817687988e-01
-9.696879237890243530e-02 -4.525594115257263184e-01 3.833065554499626160e-02 -2.205194830894470215e-01 8.493452519178390503e-02 3.250468969345092773e-01 3.908865451812744141e-01 -6.855852603912353516e-01
1.014903932809829712e-01 -1.157910972833633423e-01 1.247469708323478699e-01 2.993170917034149170e-01 -5.761313438415527344e-01 7.271313071250915527e-01 -8.797005563974380493e-02 -5.247486010193824768e-02
-6.473355889320373535e-01 -2.065727412700653076e-01 3.032030761241912842e-01 5.122022032737731934e-01 -1.780067235231399536e-01 3.407145440578460693e-01 -1.120664998888969421e-01 -1.538484394550323486e-01
-4.161527454853057861e-01 -4.715588092803955078e-01 3.093193471431732178e-01 3.022714257240295410e-01 -6.450880765914916992e-01 7.466900162398815155e-03 2.624210901558399200e-03 3.466543927788734436e-02
-4.302617311477661133e-01 -5.090582966804504395e-01 1.227962300181388855e-01 2.584562636911869049e-02 1.126870438456535339e-01 3.666943609714508057e-01 -3.670428991317749023e-01 -5.080395340919494629e-01
-7.286972403526306152e-01 -3.353830575942993164e-01 -3.153355121612548828e-01 3.083038330078125000e-02 -1.163589656352996826e-01 -1.839661300182342529e-01 2.710659503936767578e-01 -3.677932620048522949e-01
-5.701813101768493652e-01 -1.633137762546539307e-01 2.137678675353527069e-02 4.935272932052612305e-01 -5.514038205146789551e-01 2.092542201280593872e-01 -4.387010261416435242e-02 2.333187609910964966e-01
-6.236245855689048767e-02 -2.796892225742340088e-01 -3.534727394580841064e-01 6.652834415435791016e-01 1.102366135455667973e-03 5.745387673377990723e-01 1.414012312889099121e-01 1.579473912715911865e-02
-6.196819543838500977e-01 -8.598732948303222656e-02 -2.232675254344940186e-02 3.582117557525634766e-01 -1.608851253986358643e-01 1.505903750658035278e-01 5.477196574211120605e-01 -3.622540533542633057e-01
-2.308273017406463623e-01 -3.404858708381652832e-01 4.163904786109924316e-01 3.169346451759338379e-01 -8.801408857107162476e-02 5.139285922050476074e-01 9.163207374513149261e-03 -5.338599085807800293e-01
-6.332438588142395020e-01 -2.182521820068359375e-01 -1.600847691297531128e-01 5.630130767822265625e-01 1.722787171602249146e-01 1.542661935091018677e-01 3.039637804031372070e-01 -2.507696747779846191e-01
-4.023882448673248291e-01 -3.919555842876434326e-01 -2.292187660932540894e-01 2.418994903564453125e-01 1.926521807909011841e-01 4.558556377887725830e-01 -5.342575311660766602e-01 -2.074787467718124390e-01
-4.894407093524932861e-01 -4.595952630043029785e-01 -3.608533143997192383e-01 4.426552057266235352e-01 -1.760115623474121094e-01 -3.508110716938972473e-02 -3.475188612937927246e-01 -2.647284567356109619e-01
-1.103213727474212646e-01 1.112462729215621948e-01 -2.148264795541763306e-01 3.664963245391845703e-01 -2.657156586647033691e-01 8.266724944114685059e-01 5.791635438799858093e-02 1.940022557973861694e-01
-1.625291444361209869e-02 -3.268511891365051270e-01 2.411685734987258911e-01 1.137043461203575134e-01 -2.312276214361190796e-01 7.329762578010559082e-01 -1.294643282890319824e-01 -4.629598557949066162e-01
-6.144333481788635254e-01 -6.030766963958740234e-01 -4.211324825882911682e-02 3.183695077896118164e-01 1.270129978656768799e-01 6.786832958459854126e-02 2.308066487312316895e-01 -2.857050299644470215e-01
-2.046874612569808960e-01 -5.163347721099853516e-01 3.979996964335441589e-02 6.461283564567565918e-01 -4.784961342811584473e-01 9.575027227401733398e-02 1.682550758123397827e-01 7.745484262704849243e-02
1.025829762220382690e-01 -4.726609885692596436e-01 -3.146074712276458740e-01 4.881111681461334229e-01 -8.123615384101867676e-02 4.062313735485076904e-01 -2.414286434650421143e-01 -4.460122287273406982e-01
-3.844503760337829590e-01 -3.493916094303131104e-01 1.624255478382110596e-01 -4.071002602577209473e-01 -4.987063705921173096e-01 4.825702011585235596e-01 2.067271471023559570e-01 -1.170162111520767212e-01
-6.491404771804809570e-01 -2.581413388252258301e-01 8.184833824634552002e-02 2.838894724845886230e-01 -2.119146101176738739e-02 3.697411417961120605e-01 -4.710447192192077637e-01 -2.562157809734344482e-01
-5.831809639930725098e-01 -3.650591671466827393e-01 -3.811464011669158936e-01 4.252398014068603516e-01 -3.390514552593231201e-01 -1.603263616561889648e-01 2.416682541370391846e-01 3.828849270939826965e-02
3.396387770771980286e-02 -3.841514289379119873e-01 1.669051945209503174e-01 -4.315215721726417542e-02 -4.073565900325775146e-01 9.222460538148880005e-02 5.358960032463073730e-01 -5.999378561973571777e-01
-4.224698245525360107e-01 -3.761177361011505127e-01 -1.341849565505981445e-01 3.138718903064727783e-01 8.973700553178787231e-02 4.934129416942596436e-01 -3.855203986167907715e-01 -4.042260646820068359e-01
-2.246293872594833374e-01 -2.580871284008026123e-01 1.122805401682853699e-01 1.386413723230361938e-01 -6.467961519956588745e-02 1.517843157052993774e-01 6.265757679939270020e-01 -6.567230820655822754e-01
7.904048264026641846e-02 -8.771369606256484985e-02 -1.961413770914077759e-01 5.875961780548095703e-01 -2.598444819450378418e-01 5.356864333152770996e-01 -2.332815676927566528e-01 -4.397940039634704590e-01
-2.343301922082901001e-01 -2.043705135583877563e-01 -7.997834682464599609e-01 1.270108669996261597e-01 -3.400584459304809570e-01 1.788544803857803345e-01 2.803119719028472900e-01 -1.460598707199096680e-01
-5.336177721619606018e-02 -5.770449638366699219e-01 -5.292882323265075684e-01 2.003878504037857056e-01 1.420861780643463135e-01 4.212364852428436279e-01 -2.259621024131774902e-01 -3.085169792175292969e-01
-4.243083298206329346e-01 -4.459371864795684814e-01 2.605657875537872314e-01 5.054869651794433594e-01 -4.525596499443054199e-01 9.270152449607849121e-02 -2.704483270645141602e-01 -1.055696383118629456e-01
-1.411783248186111450e-01 5.138060078024864197e-03 7.452532649040222168e-02 -4.648192599415779114e-02 -8.597506880760192871e-01 1.141284033656120300e-01 4.647759199142456055e-01 -6.414668262004852295e-02
1.278479397296905518e-01 -7.952931523323059082e-02 -1.549305766820907593e-01 8.444952219724655151e-02 -8.004394173622131348e-01 1.224545538425445557e-01 4.359970688819885254e-01 -3.168640434741973877e-01
-4.311513900756835938e-01 -8.297224342823028564e-02 -3.476025760173797607e-01 6.365163922309875488e-01 -2.979480624198913574e-01 -4.579427186399698257e-03 5.591305345296859741e-02 -4.351128637790679932e-01
-2.878285944461822510e-01 1.258604079484939575e-01 -5.724450349807739258e-01 -2.234174460172653198e-01 -4.191296994686126709e-01 4.954102635383605957e-01 -5.701028183102607727e-02 -3.152045905590057373e-01
-5.273577291518449783e-03 -3.932234644889831543e-01 -4.686852991580963135e-01 2.320242971181869507e-01 -7.469860464334487915e-02 2.545483708381652832e-01 -3.904642462730407715e-01 -5.907700657844543457e-01
1.709765046834945679e-01 -1.684386134147644043e-01 -7.058491557836532593e-02 1.374445259571075439e-01 -6.095993518829345703e-01 4.246304035186767578e-01 5.845462679862976074e-01 -1.578150838613510132e-01
-1.194710955023765564e-01 -2.226081192493438721e-01 -1.233027223497629166e-02 -4.292756021022796631e-01 -6.542763710021972656e-01 3.742169141769409180e-01 3.695396184921264648e-01 -2.169499546289443970e-01
-4.156074672937393188e-02 -5.071427226066589355e-01 -5.071838498115539551e-01 4.048430919647216797e-01 1.416579186916351318e-01 4.916869401931762695e-01 -1.613842993974685669e-01 -1.791026145219802856e-01
2.216006964445114136e-01 -4.474731087684631348e-01 -4.306361079216003418e-01 3.001089990139007568e-01 -2.014853954315185547e-01 4.053373634815216064e-01 5.555541068315505981e-02 -5.168818235397338867e-01
3.001755289733409882e-02 -2.561077177524566650e-01 -5.646961182355880737e-02 3.134558796882629395e-01 -3.382070660591125488e-01 4.069463312625885010e-01 7.107530236244201660e-01 -2.165762633085250854e-01
-1.877400130033493042e-01 -1.602414846420288086e-01 -1.098643168807029724e-01 -2.985945641994476318e-01 3.192504122853279114e-02 6.715276241302490234e-01 1.035292744636535645e-01 -6.125034093856811523e-01
-1.266186386346817017e-01 -4.457772076129913330e-01 3.389742597937583923e-02 4.424498975276947021e-01 -3.955699503421783447e-02 3.718725144863128662e-01 -1.725088655948638916e-01 -6.470905542373657227e-01
-3.097338378429412842e-01 -3.485171794891357422e-01 -6.260572075843811035e-01 3.556797802448272705e-01 1.119135022163391113e-01 3.598068356513977051e-01 3.299935460090637207e-01 1.151679754257202148e-01
-9.743025898933410645e-02 -4.595387876033782959e-01 1.261239796876907349e-01 9.143708646297454834e-02 5.507703870534896851e-02 7.798649072647094727e-01 -1.997735500335693359e-01 -3.223837316036224365e-01
-1.608093678951263428e-01 -4.604463651776313782e-02 -2.975297570228576660e-01 1.650219559669494629e-01 -9.230408817529678345e-02 8.953063488006591797e-01 -1.844841837882995605e-01 1.101640015840530396e-01
-8.012269735336303711e-01 1.463868618011474609e-01 -1.443545520305633545e-01 2.713052332401275635e-01 -4.535582661628723145e-01 -1.063050553202629089e-01 1.548544168472290039e-01 -3.413879126310348511e-02
-4.963145554065704346e-01 -5.444810986518859863e-01 -4.198117554187774658e-01 -1.269196271896362305e-01 -1.266204565763473511e-01 -1.875216215848922729e-01 1.154498681426048279e-01 -4.475889503955841064e-01
-5.763340592384338379e-01 3.915154337882995605e-01 -1.962960362434387207e-01 -1.135101914405822754e-01 -2.047148793935775757e-01 5.746200680732727051e-01 1.448285430669784546e-01 -2.647004127502441406e-01
-3.313553929328918457e-01 -4.960649311542510986e-01 1.256613731384277344e-01 4.504875242710113525e-01 -4.362504929304122925e-02 2.622000277042388916e-01 2.253195643424987793e-01 -5.513370037078857422e-01
1.895763576030731201e-01 -4.816530942916870117e-01 -3.440224826335906982e-01 -3.328515216708183289e-02 -7.312632203102111816e-01 1.652643978595733643e-01 4.229899868369102478e-02 -2.208259701728820801e-01
-5.163281559944152832e-01 -1.636728048324584961e-01 2.256233096122741699e-01 1.434325873851776123e-01 1.266019046306610107e-01 2.892599403858184814e-01 2.301058918237686157e-01 -6.946146488189697266e-01
2.138344012200832367e-02 -2.449107021093368530e-01 -1.506017744541168213e-01 1.555939316749572754e-01 -4.758772552013397217e-01 2.908818721771240234e-01 7.570285797119140625e-01 -9.223629534244537354e-02
-3.578143715858459473e-01 -4.419596195220947266e-01 -1.490838974714279175e-01 4.413933455944061279e-01 1.134134829044342041e-01 1.518666446208953857e-01 1.905086934566497803e-01 -6.223878264427185059e-01
-6.647357344627380371e-02 -2.796240448951721191e-01 -7.425274699926376343e-02 6.555038690567016602e-01 -3.287534117698669434e-01 3.868387639522552490e-01 -2.634456753730773926e-01 -3.937844634056091309e-01
-7.601964473724365234e-02 4.178828373551368713e-02 1.428271979093551636e-01 9.485290944576263428e-02 -4.219348728656768799e-01 5.751523971557617188e-01 1.485891174525022507e-02 -6.738159060478210449e-01
-1.649423539638519287e-01 1.765061020851135254e-01 -5.664276331663131714e-02 7.225752621889114380e-02 -3.471516370773315430e-01 8.083925247192382812e-01 3.046512901782989502e-01 -2.576529085636138916e-01
