# Supplementary material for: Where is your field going? A machine learning approach to study the relative motion of the domains of physics
Source: PLoS One. 2020 Jun 18;15(6):e0233997. doi: 10.1371/journal.pone.0233997 (PMC7302634; doi:10.1371/journal.pone.0233997)
Supplement: S5 Data — (ZIP) [file pone.0233997.s005.zip › 4/Pacs4Run_4_VS_500_embeddings1999-2003ED8.txt]

7.069942951202392578e-01 3.565622121095657349e-02 1.326553225517272949e-01 6.445224285125732422e-01 -2.364000678062438965e-01 4.578674677759408951e-03 6.444327533245086670e-02 -7.630423456430435181e-02
8.353654146194458008e-01 1.971352100372314453e-01 2.857497334480285645e-02 -2.655967772006988525e-01 -2.013208419084548950e-01 3.018583655357360840e-01 -1.587452590465545654e-01 -1.873378753662109375e-01
8.674932718276977539e-01 1.013670787215232849e-01 1.568893939256668091e-01 1.952084153890609741e-01 1.350579261779785156e-01 -2.695288062095642090e-01 2.257780730724334717e-01 -1.805474758148193359e-01
7.523155808448791504e-01 4.641278982162475586e-01 3.981480598449707031e-01 -8.626190572977066040e-02 9.631188213825225830e-02 -1.262639742344617844e-02 -1.539078261703252792e-02 2.072953730821609497e-01
5.210539698600769043e-01 -1.719283163547515869e-01 -1.338227838277816772e-01 3.474000692367553711e-01 4.605347514152526855e-01 3.406079858541488647e-02 -4.550795555114746094e-01 3.741635382175445557e-01
4.024159908294677734e-01 -4.439083337783813477e-01 3.191307559609413147e-02 4.350925087928771973e-01 3.139735162258148193e-01 3.633402585983276367e-01 -4.400230348110198975e-01 -1.626864522695541382e-01
6.118775606155395508e-01 2.029976546764373779e-01 4.651585817337036133e-01 -1.590018570423126221e-01 -4.674387276172637939e-01 2.464970797300338745e-01 -2.519156038761138916e-01 4.755020607262849808e-03
5.265483260154724121e-01 -1.959296464920043945e-01 -2.389182746410369873e-01 3.976334333419799805e-01 3.754622936248779297e-01 -8.510048687458038330e-02 -4.344787895679473877e-01 3.635634183883666992e-01
3.662959933280944824e-01 2.428548336029052734e-01 5.180255323648452759e-02 2.111164480447769165e-01 2.668874152004718781e-02 1.826014667749404907e-01 -8.372350335121154785e-01 -1.567705869674682617e-01
3.563250303268432617e-01 2.962143719196319580e-01 -1.836771517992019653e-01 3.984307050704956055e-01 -2.700547575950622559e-01 -4.462834000587463379e-01 -5.590344071388244629e-01 9.048388898372650146e-02
7.835850119590759277e-01 5.919781699776649475e-02 -2.287380099296569824e-01 2.944090068340301514e-01 -2.387303262948989868e-01 -2.926765978336334229e-01 1.318075787276029587e-02 -3.172807395458221436e-01
6.746463775634765625e-01 -1.883903741836547852e-01 -4.435227215290069580e-01 1.943727433681488037e-01 5.291943997144699097e-02 -2.905146479606628418e-01 -3.310444653034210205e-01 2.794251441955566406e-01
6.658322811126708984e-01 -3.143461942672729492e-01 -3.549913763999938965e-01 3.863651752471923828e-01 -1.803835332393646240e-01 -3.767646551132202148e-01 -5.663414672017097473e-02 6.971196085214614868e-02
5.438067317008972168e-01 2.165510058403015137e-01 -6.320213079452514648e-01 1.674857735633850098e-01 -2.744881510734558105e-01 2.763545215129852295e-01 -7.216027379035949707e-02 2.701016664505004883e-01
6.820422410964965820e-01 -2.312940955162048340e-01 -4.362305104732513428e-01 3.844110369682312012e-01 -1.684561222791671753e-01 -3.376859128475189209e-01 -2.348092012107372284e-02 1.709159649908542633e-02
9.104346036911010742e-01 6.854570657014846802e-02 2.447906434535980225e-01 -6.405238062143325806e-02 2.404914200305938721e-01 1.419682204723358154e-01 5.502646416425704956e-02 -1.461712718009948730e-01
6.416097283363342285e-01 6.138668954372406006e-02 -3.727565407752990723e-01 1.332028210163116455e-01 3.520537633448839188e-03 6.343104243278503418e-01 -8.865814656019210815e-02 1.328750848770141602e-01
3.537348210811614990e-01 -2.990015447139739990e-01 1.715517640113830566e-01 6.552069783210754395e-01 -2.668043076992034912e-01 -3.547615110874176025e-01 -3.596883714199066162e-01 1.810108311474323273e-02
6.959252953529357910e-01 2.013083547353744507e-01 6.126071810722351074e-01 1.639407873153686523e-01 3.858197480440139771e-02 -6.170905660837888718e-03 -1.070234403014183044e-01 -2.449860125780105591e-01
6.857878565788269043e-01 -2.913909852504730225e-01 -9.186825156211853027e-02 -8.320935070514678955e-02 4.017136991024017334e-02 1.852033585309982300e-01 -6.147117614746093750e-01 1.250534057617187500e-01
7.407200336456298828e-01 3.387182205915451050e-02 -4.054110646247863770e-01 1.236556246876716614e-01 1.252558380365371704e-01 4.293092191219329834e-01 8.641701191663742065e-02 2.511461973190307617e-01
4.612807929515838623e-01 -3.744035586714744568e-02 1.239579319953918457e-01 1.573298424482345581e-01 -9.416984766721725464e-02 -2.186883538961410522e-01 -7.526293396949768066e-01 3.500810265541076660e-01
2.740407288074493408e-01 -2.500459849834442139e-01 -3.131369352340698242e-01 5.261289477348327637e-01 1.262488961219787598e-01 2.410474121570587158e-01 -6.253084540367126465e-01 -1.498633027076721191e-01
7.455044388771057129e-01 2.064733505249023438e-01 -1.201172024011611938e-01 7.164791226387023926e-02 1.971463263034820557e-01 -8.727011829614639282e-02 -5.574736595153808594e-01 -1.573864519596099854e-01
3.770323991775512695e-01 -3.830397129058837891e-02 1.063662990927696228e-01 2.592523992061614990e-01 4.254972562193870544e-02 -7.734040170907974243e-02 -8.193060755729675293e-01 3.143233954906463623e-01
8.214322924613952637e-01 -3.311751782894134521e-01 3.614816665649414062e-01 -1.055149137973785400e-01 -1.647826284170150757e-01 2.143119424581527710e-01 -2.619444578886032104e-02 6.044153706170618534e-04
6.038182973861694336e-01 -2.082390896975994110e-02 4.390878602862358093e-02 4.266297817230224609e-01 1.453779041767120361e-01 5.749271512031555176e-01 3.125902116298675537e-01 -4.050043597817420959e-02
7.075176835060119629e-01 -2.706063091754913330e-01 -1.543906331062316895e-01 3.791509270668029785e-01 4.000976085662841797e-01 -1.868616640567779541e-01 -1.466542631387710571e-01 2.051731348037719727e-01
7.382705807685852051e-01 -1.866020411252975464e-01 -5.629690364003181458e-02 1.565583944320678711e-01 2.145672589540481567e-01 -6.477361172437667847e-02 -5.748357772827148438e-01 -1.085609421133995056e-01
7.294343709945678711e-01 1.964397132396697998e-01 -1.768600642681121826e-01 4.491436108946800232e-02 1.041846647858619690e-01 6.384202092885971069e-02 -5.181525945663452148e-01 -3.356006145477294922e-01
1.811971366405487061e-01 -1.134271845221519470e-01 1.369652748107910156e-01 3.506449460983276367e-01 -5.955488681793212891e-01 5.588079094886779785e-01 -3.737408816814422607e-01 7.722193002700805664e-02
8.728491067886352539e-01 -2.568131387233734131e-01 -8.699852973222732544e-02 -2.469416260719299316e-01 -2.674343287944793701e-01 -4.803061112761497498e-02 -1.583898961544036865e-01 6.868211925029754639e-02
4.244580268859863281e-01 1.696022897958755493e-01 -3.819817602634429932e-01 4.101350009441375732e-01 2.965773642063140869e-01 -1.012541726231575012e-01 -6.117284893989562988e-01 6.728717684745788574e-02
4.278284907341003418e-01 4.296001195907592773e-01 -4.230633974075317383e-01 3.047566115856170654e-01 -8.973360806703567505e-02 5.890617966651916504e-01 -7.352103292942047119e-02 9.814429096877574921e-03
7.538674473762512207e-01 -2.120092362165451050e-01 -3.484323024749755859e-01 1.298262029886245728e-01 1.081734895706176758e-02 4.510749578475952148e-01 5.978559330105781555e-02 2.032638490200042725e-01
4.897964596748352051e-01 7.128047198057174683e-02 4.096933007240295410e-01 3.314612805843353271e-01 3.387588858604431152e-01 -7.201404124498367310e-02 -5.969108939170837402e-01 3.251306712627410889e-02
6.833671331405639648e-01 -4.907899200916290283e-01 -2.010463178157806396e-01 1.539569348096847534e-01 -5.845930054783821106e-02 1.298916935920715332e-01 -4.335720837116241455e-01 -1.404926329851150513e-01
2.750910818576812744e-01 -2.064707577228546143e-01 2.799876630306243896e-01 3.530890643596649170e-01 -5.332830548286437988e-01 4.336440265178680420e-01 -1.037512496113777161e-01 4.420714378356933594e-01
5.760100483894348145e-01 -3.172096610069274902e-01 -1.074503362178802490e-01 1.479146480560302734e-01 1.621123254299163818e-01 8.731288462877273560e-02 -6.721783876419067383e-01 2.200872898101806641e-01
4.229036271572113037e-01 -1.595275700092315674e-01 3.912379741668701172e-01 4.538889229297637939e-01 1.067815497517585754e-01 -8.856836706399917603e-02 -6.420282125473022461e-01 -7.193419337272644043e-02
6.039086580276489258e-01 -1.149106770753860474e-01 -8.686687052249908447e-02 1.855854541063308716e-01 2.016034275293350220e-01 -1.977015659213066101e-02 -7.302470207214355469e-01 7.620010524988174438e-02
4.076335132122039795e-01 3.277017772197723389e-01 4.715158343315124512e-01 2.838808596134185791e-01 5.959906801581382751e-02 -8.868172019720077515e-02 -6.359790563583374023e-01 -8.743679523468017578e-02
4.781741797924041748e-01 -1.668965518474578857e-01 4.146248102188110352e-01 3.862396776676177979e-01 7.002666592597961426e-02 -1.973173618316650391e-01 -6.149980425834655762e-01 1.842546835541725159e-02
2.778834402561187744e-01 1.217347756028175354e-01 2.322508990764617920e-01 5.414439439773559570e-01 7.211422920227050781e-02 -2.321666181087493896e-01 -6.272090673446655273e-01 3.291903734207153320e-01
5.220725536346435547e-01 -4.531982913613319397e-02 -4.764886796474456787e-01 6.850412487983703613e-02 -1.988033205270767212e-01 4.814397096633911133e-01 -2.802386581897735596e-01 3.792248964309692383e-01
8.198347091674804688e-01 1.116758882999420166e-01 -2.229189574718475342e-01 2.617365121841430664e-01 -1.526261568069458008e-01 -3.683014512062072754e-01 1.953497380018234253e-01 9.919336996972560883e-03
6.425882577896118164e-01 2.936120629310607910e-01 7.257231324911117554e-02 -7.481377571821212769e-02 2.363608032464981079e-01 1.364081799983978271e-01 -6.435464024543762207e-01 3.718713670969009399e-02
2.555714845657348633e-01 -1.207977086305618286e-01 1.115011349320411682e-01 6.125859618186950684e-01 -8.607999980449676514e-02 -2.556154727935791016e-01 -6.719405651092529297e-01 9.024476259946823120e-02
1.275976896286010742e-01 3.761174678802490234e-01 -2.601075172424316406e-01 5.882647037506103516e-01 -2.005837708711624146e-01 -2.051722109317779541e-01 -5.882550477981567383e-01 -1.303324662148952484e-02
5.465767383575439453e-01 -5.198380947113037109e-01 -5.277187004685401917e-02 3.979531228542327881e-01 -6.921490281820297241e-02 1.027562543749809265e-01 -4.000276327133178711e-01 -3.074068427085876465e-01
4.259376227855682373e-01 -1.085055544972419739e-01 2.728257095441222191e-03 8.531669527292251587e-02 -2.422562390565872192e-01 -2.214453928172588348e-02 -8.583487868309020996e-01 5.979942530393600464e-02
7.469214200973510742e-01 -2.555597126483917236e-01 -1.508995890617370605e-01 9.798295795917510986e-02 3.066032193601131439e-02 2.024248093366622925e-01 -3.157542943954467773e-01 -4.503439366817474365e-01
6.503148674964904785e-01 7.596171926707029343e-03 1.536716818809509277e-01 -2.092860192060470581e-01 -1.595746874809265137e-01 5.801697447896003723e-02 -4.538137912750244141e-01 5.242519378662109375e-01
4.295882284641265869e-01 2.049120888113975525e-02 1.416629105806350708e-01 6.315058469772338867e-01 -7.061086595058441162e-02 -5.179938077926635742e-01 -2.867668867111206055e-01 2.015623003244400024e-01
3.683228790760040283e-01 -3.207058608531951904e-01 -1.897489279508590698e-01 4.173065721988677979e-01 -5.875437259674072266e-01 4.160057008266448975e-01 -8.198067545890808105e-02 1.623190790414810181e-01
6.310368776321411133e-01 2.435584664344787598e-01 -1.412358433008193970e-01 1.572127193212509155e-01 2.268365770578384399e-01 2.718954347074031830e-02 -6.212000846862792969e-01 -2.443865686655044556e-01
5.058159232139587402e-01 2.717753946781158447e-01 2.778672277927398682e-01 -1.219147667288780212e-01 -5.186021924018859863e-01 -2.721257694065570831e-02 -2.649056613445281982e-01 4.882122874259948730e-01
7.713415026664733887e-01 -2.379947155714035034e-01 -2.629482150077819824e-01 9.058913588523864746e-02 -3.150576055049896240e-01 -2.419028282165527344e-01 -4.515084996819496155e-02 3.335053622722625732e-01
5.640879869461059570e-01 1.880423873662948608e-01 4.622098803520202637e-01 5.910886451601982117e-02 1.117247194051742554e-01 4.439267888665199280e-02 -6.425474882125854492e-01 4.463819786906242371e-02
2.323258966207504272e-01 4.605100750923156738e-01 -1.193536669015884399e-01 3.491091430187225342e-01 9.649279713630676270e-02 6.719406843185424805e-01 -8.016338944435119629e-02 3.613742589950561523e-01
3.473279774188995361e-01 2.023093104362487793e-01 2.581460773944854736e-01 3.501746654510498047e-01 1.921607106924057007e-01 -3.041817806661128998e-02 -7.600249052047729492e-01 1.835314482450485229e-01
3.557856976985931396e-01 -2.102550268173217773e-01 1.327045410871505737e-01 2.982874810695648193e-01 1.039772778749465942e-01 -2.306858077645301819e-03 -7.183972597122192383e-01 4.423938393592834473e-01
6.839506626129150391e-01 3.062105178833007812e-01 -3.708306550979614258e-01 2.360648512840270996e-01 2.917927801609039307e-01 3.766184449195861816e-01 1.034178361296653748e-01 8.674643188714981079e-02
2.580529451370239258e-01 -2.782243788242340088e-01 -2.410263717174530029e-01 5.116266012191772461e-01 1.040367111563682556e-01 2.095669060945510864e-01 -6.891447305679321289e-01 -8.050974458456039429e-02
7.936841249465942383e-01 -1.406661719083786011e-01 -4.084989130496978760e-01 2.058691084384918213e-01 -9.149660763796418905e-05 -3.465034365653991699e-01 6.904610991477966309e-02 1.272524297237396240e-01
3.923842310905456543e-01 2.217297703027725220e-01 -3.226240277290344238e-01 4.378098547458648682e-01 2.098888456821441650e-01 6.048560738563537598e-01 -1.064620446413755417e-02 3.018097579479217529e-01
5.798353552818298340e-01 1.514956802129745483e-01 -8.877812884747982025e-03 4.215190112590789795e-01 2.849612534046173096e-01 3.221906125545501709e-01 3.492507040500640869e-01 3.950915634632110596e-01
7.416813969612121582e-01 -1.857545673847198486e-01 -2.019750028848648071e-01 4.143238365650177002e-01 -2.034431397914886475e-01 -2.888794839382171631e-01 2.774020135402679443e-01 3.396534547209739685e-02
3.741175532341003418e-01 3.697051703929901123e-01 4.070388078689575195e-01 2.559002935886383057e-01 2.141706794500350952e-01 6.919158250093460083e-02 -6.609767675399780273e-01 6.813210994005203247e-02
7.217632532119750977e-01 1.005962640047073364e-01 -7.438056915998458862e-02 7.314857095479965210e-02 2.332919239997863770e-01 1.614008098840713501e-02 -5.883364677429199219e-01 -2.392271161079406738e-01
4.070412218570709229e-01 4.336629062891006470e-02 2.509029805660247803e-01 6.220434904098510742e-01 -2.764306962490081787e-01 -5.353495478630065918e-01 -8.314263075590133667e-02 1.123415753245353699e-01
5.150473713874816895e-01 1.537483334541320801e-01 5.434557795524597168e-01 1.678951382637023926e-01 1.122962608933448792e-01 2.342445589601993561e-02 -5.940418839454650879e-01 -1.466616988182067871e-01
6.152513623237609863e-01 3.126371204853057861e-01 5.664960145950317383e-01 2.854008674621582031e-01 2.548431158065795898e-01 4.292187094688415527e-02 -1.444279849529266357e-01 -1.835904866456985474e-01
6.835343837738037109e-01 1.594975590705871582e-01 5.868121981620788574e-02 2.166111022233963013e-01 3.025938570499420166e-01 -9.034114331007003784e-02 -5.344564914703369141e-01 -2.675990164279937744e-01
3.802855312824249268e-01 -1.854583919048309326e-01 2.468551695346832275e-01 5.311618447303771973e-01 -3.311941027641296387e-01 -4.516923129558563232e-01 -2.084582149982452393e-01 3.474873900413513184e-01
5.257287025451660156e-01 3.238915503025054932e-01 -3.935062885284423828e-02 1.947687417268753052e-01 1.159461364150047302e-01 -4.577742889523506165e-02 -7.277633547782897949e-01 -1.845036894083023071e-01
5.663989186286926270e-01 1.659406274557113647e-01 -3.495005667209625244e-01 5.351932644844055176e-01 1.373843401670455933e-01 3.709757328033447266e-01 2.812044322490692139e-01 8.660402894020080566e-02
3.381730616092681885e-01 3.524294793605804443e-01 -2.226388454437255859e-01 2.746912539005279541e-01 -2.285587787628173828e-01 -1.302570253610610962e-01 -7.455337047576904297e-01 -1.066895946860313416e-01
2.896419167518615723e-01 1.582793146371841431e-01 3.642481565475463867e-01 7.211962938308715820e-01 -1.162265166640281677e-01 -4.224927127361297607e-01 -2.068612277507781982e-01 -5.877208337187767029e-02
4.048945605754852295e-01 3.441647291183471680e-01 3.367455676198005676e-02 6.099404096603393555e-01 3.031558915972709656e-02 -4.241750538349151611e-01 -3.755730092525482178e-01 1.501697897911071777e-01
4.332440495491027832e-01 2.761304974555969238e-01 -3.478054404258728027e-01 2.307316958904266357e-01 -6.181076169013977051e-02 7.115380764007568359e-01 -2.228810340166091919e-01 4.541860520839691162e-02
2.765170931816101074e-01 -1.855055689811706543e-01 3.236750140786170959e-02 4.589684605598449707e-01 -7.561714053153991699e-01 1.315311193466186523e-01 -8.505055680871009827e-03 2.970834076404571533e-01
5.953727960586547852e-01 -1.010414510965347290e-01 2.087717950344085693e-01 1.786744408309459686e-02 -1.062592398375272751e-02 -3.317516297101974487e-02 -7.545071244239807129e-01 1.446455270051956177e-01
8.268313407897949219e-01 -6.994576752185821533e-02 -3.398703932762145996e-01 1.826350539922714233e-01 -2.388818562030792236e-01 -3.047870397567749023e-01 1.069960594177246094e-01 -3.438686951994895935e-02
4.806841611862182617e-01 2.882554195821285248e-02 -4.967823922634124756e-01 1.415388584136962891e-01 -2.632105052471160889e-01 5.335410237312316895e-01 -2.988134920597076416e-01 2.409366667270660400e-01
6.113545894622802734e-01 4.197661578655242920e-01 -1.414441764354705811e-01 3.891209959983825684e-01 1.891897171735763550e-01 2.502464354038238525e-01 3.534863293170928955e-01 2.350567877292633057e-01
3.024333119392395020e-01 -9.988055378198623657e-02 -4.804805219173431396e-01 5.589984655380249023e-01 -1.204651296138763428e-01 5.637500286102294922e-01 -1.134314164519309998e-01 1.001234725117683411e-01
4.021440744400024414e-01 2.181126624345779419e-01 5.986918807029724121e-01 5.581014156341552734e-01 -1.879629790782928467e-01 9.191919118165969849e-02 2.461335659027099609e-01 1.282065063714981079e-01
4.018986225128173828e-01 1.608825623989105225e-01 6.568603515625000000e-01 4.100741744041442871e-01 -1.905235578306019306e-03 -2.925269491970539093e-02 -3.299775719642639160e-01 -3.212836682796478271e-01
3.435111045837402344e-01 4.637084305286407471e-01 6.386137753725051880e-02 1.852001100778579712e-01 -8.885127305984497070e-02 -3.510747849941253662e-01 -4.857044219970703125e-01 5.114102363586425781e-01
6.730150580406188965e-01 5.401232093572616577e-02 4.521876573562622070e-02 1.942569166421890259e-01 2.089725434780120850e-01 -1.803843528032302856e-01 -6.510382890701293945e-01 -6.552975624799728394e-02
2.799977958202362061e-01 -1.159247085452079773e-01 -3.305744230747222900e-01 3.757826387882232666e-01 -1.550347357988357544e-01 5.181977748870849609e-01 -2.134245336055755615e-01 5.652927160263061523e-01
3.888671994209289551e-01 -1.661613583564758301e-01 -2.407965809106826782e-01 4.766118526458740234e-01 3.341205418109893799e-01 -5.504627898335456848e-02 -5.419290065765380859e-01 3.573194146156311035e-01
6.806612014770507812e-01 -4.353781640529632568e-01 -5.828167870640754700e-02 2.387198060750961304e-01 1.490965187549591064e-01 -1.303632706403732300e-01 -4.542293548583984375e-01 2.030116170644760132e-01
9.139850735664367676e-01 -4.537529870867729187e-02 -6.419620662927627563e-02 2.129755020141601562e-01 -9.899007156491279602e-03 -2.623752951622009277e-01 1.350052952766418457e-01 -1.610205918550491333e-01
5.823140144348144531e-01 3.730726242065429688e-02 1.367492675781250000e-01 1.546097099781036377e-01 3.038274943828582764e-01 -2.777985110878944397e-02 -6.917989850044250488e-01 2.127095609903335571e-01
5.022001266479492188e-01 -3.151641190052032471e-01 -2.750940918922424316e-01 3.563779890537261963e-01 -2.617076039314270020e-01 2.671709656715393066e-01 1.493309587240219116e-01 5.325539112091064453e-01
2.652472257614135742e-01 -3.152821958065032959e-01 3.357499837875366211e-01 3.837352395057678223e-01 -2.918725013732910156e-01 6.415275931358337402e-01 -2.242396324872970581e-01 1.524123102426528931e-01
1.626631021499633789e-01 7.241902500391006470e-02 -2.970235794782638550e-02 8.404855132102966309e-01 5.883383378386497498e-02 -2.660903930664062500e-01 -2.390096783638000488e-01 3.600097000598907471e-01
3.926322460174560547e-01 8.980064839124679565e-02 -3.438414633274078369e-01 2.195152044296264648e-01 -1.984771806746721268e-03 6.385321617126464844e-01 -3.651953041553497314e-01 3.609251081943511963e-01
4.117254018783569336e-01 1.120585650205612183e-01 1.026292219758033752e-01 7.107971310615539551e-01 -3.152358233928680420e-01 -1.799840480089187622e-01 1.030100882053375244e-01 -3.997260928153991699e-01
6.300129890441894531e-01 1.753247529268264771e-01 -1.908766329288482666e-01 2.337436676025390625e-01 -5.437504649162292480e-01 -4.039827585220336914e-01 -1.341722458600997925e-01 6.637853384017944336e-02
3.692901134490966797e-01 1.313065141439437866e-01 -4.002681374549865723e-01 1.591712683439254761e-01 -3.263180851936340332e-01 4.262634813785552979e-01 -2.702947854995727539e-01 5.473482608795166016e-01
4.342640340328216553e-01 2.084651291370391846e-01 1.863957494497299194e-01 -5.075360182672739029e-03 -3.401717245578765869e-01 -2.468461394309997559e-01 -4.918946921825408936e-01 5.608721375465393066e-01
7.494011521339416504e-01 -1.698038727045059204e-01 -4.182250797748565674e-01 1.900867791846394539e-03 -5.768829584121704102e-02 3.137876093387603760e-01 -3.073458671569824219e-01 1.959507912397384644e-01
6.909434199333190918e-01 3.362245261669158936e-01 -1.465902328491210938e-01 -5.351138487458229065e-02 2.050448060035705566e-01 1.521348506212234497e-01 -5.577043294906616211e-01 -9.473949670791625977e-02
4.389929473400115967e-01 1.170772984623908997e-01 -2.949824333190917969e-01 1.595549434423446655e-01 -2.021996527910232544e-01 6.888671517372131348e-01 -2.128806263208389282e-01 3.469366729259490967e-01
5.537872910499572754e-01 1.333701759576797485e-01 -3.993618786334991455e-01 3.963702917098999023e-01 4.264747202396392822e-01 -1.777934879064559937e-01 -3.423645198345184326e-01 1.680123507976531982e-01
7.511097192764282227e-01 2.827655375003814697e-01 -9.375917166471481323e-02 2.132090181112289429e-01 -3.457779586315155029e-01 -3.596674799919128418e-01 1.601467840373516083e-02 -2.290186285972595215e-01
5.468605160713195801e-01 -2.371451556682586670e-01 -2.299568206071853638e-01 2.212268263101577759e-01 2.269318848848342896e-01 2.123358845710754395e-02 -6.157679557800292969e-01 3.343129158020019531e-01
4.374014139175415039e-01 5.777624249458312988e-02 -2.844784259796142578e-01 1.016216129064559937e-01 -5.613902807235717773e-01 4.359620809555053711e-01 -1.733382791280746460e-01 4.228695631027221680e-01
5.237625241279602051e-01 4.915463030338287354e-01 3.407725989818572998e-01 5.094144865870475769e-02 1.602736711502075195e-01 6.788087636232376099e-02 -5.730473399162292480e-01 8.157981932163238525e-02
6.181676983833312988e-01 9.796161204576492310e-02 2.016811370849609375e-01 2.936417758464813232e-01 -4.157529175281524658e-01 -5.360459685325622559e-01 -1.455150395631790161e-01 -9.460775763727724552e-04
4.771748483180999756e-01 8.925264328718185425e-02 5.820205211639404297e-01 4.556604027748107910e-01 -2.218166440725326538e-01 2.488316968083381653e-02 2.506216764450073242e-01 3.245473802089691162e-01
2.591551542282104492e-01 3.952617645263671875e-01 -2.140528410673141479e-01 5.449428558349609375e-01 -1.705284267663955688e-01 -2.892829775810241699e-01 -5.470088124275207520e-01 -1.477910876274108887e-01
4.495512545108795166e-01 3.372723758220672607e-01 2.333442121744155884e-01 6.226121187210083008e-01 -2.767330408096313477e-01 -2.248241305351257324e-01 1.636496037244796753e-01 -2.968962490558624268e-01
4.760322272777557373e-01 -3.938151001930236816e-01 3.523802757263183594e-02 4.864817559719085693e-01 -2.323392778635025024e-02 -3.738210499286651611e-01 -4.237819015979766846e-01 2.460157126188278198e-01
5.217910408973693848e-01 4.222394526004791260e-02 1.069124713540077209e-01 5.669811964035034180e-01 -4.570852816104888916e-01 -9.331578016281127930e-02 3.620896041393280029e-01 -2.104988098144531250e-01
3.942400515079498291e-01 -4.975004792213439941e-01 -4.218091070652008057e-02 4.986802339553833008e-01 3.688554093241691589e-02 1.573711484670639038e-01 -5.396709442138671875e-01 -1.709848046302795410e-01
4.240435957908630371e-01 2.507120668888092041e-01 -8.617768064141273499e-03 7.604849934577941895e-01 2.969120442867279053e-02 -3.763425946235656738e-01 1.903137266635894775e-01 1.357223745435476303e-02
2.014327794313430786e-01 -2.440151125192642212e-01 8.269046247005462646e-02 6.052297353744506836e-01 -8.945143967866897583e-02 -2.125570625066757202e-01 -5.811051130294799805e-01 3.686127960681915283e-01
1.896246224641799927e-01 -2.658962607383728027e-01 -1.615575700998306274e-01 4.707267880439758301e-01 -4.717363417148590088e-01 3.005772233009338379e-01 -1.332013309001922607e-01 5.612778067588806152e-01
5.154754519462585449e-01 1.247312650084495544e-01 6.373171210289001465e-01 -8.184293657541275024e-02 -3.578513264656066895e-01 1.863489896059036255e-01 -3.614536225795745850e-01 1.114609092473983765e-01
5.733007192611694336e-01 -1.983615458011627197e-01 -9.369822591543197632e-02 3.639315366744995117e-01 1.656683236360549927e-01 1.914736479520797729e-01 -4.753271937370300293e-01 -4.480059146881103516e-01
7.791889905929565430e-01 -4.340120851993560791e-01 1.359207481145858765e-01 -3.491772338747978210e-02 -4.156453013420104980e-01 -8.141452819108963013e-02 -5.145705863833427429e-02 -5.260514095425605774e-02
8.237083554267883301e-01 3.742457553744316101e-02 -9.747123718261718750e-02 -1.459966152906417847e-01 9.441811591386795044e-02 6.346089392900466919e-02 -5.246797204017639160e-01 -3.251802921295166016e-02
5.950205326080322266e-01 3.883093595504760742e-01 6.221737265586853027e-01 2.215439081192016602e-01 -7.242324948310852051e-02 6.621449440717697144e-02 -5.054660141468048096e-02 -2.163333892822265625e-01
3.059505820274353027e-01 -4.814863577485084534e-02 3.290100097656250000e-01 6.984634399414062500e-01 9.478840231895446777e-02 -2.715633809566497803e-01 -4.141698181629180908e-01 -2.317523360252380371e-01
6.486854553222656250e-01 2.770496308803558350e-01 4.396235048770904541e-01 3.682486712932586670e-01 3.798525929450988770e-01 -1.111904233694076538e-01 6.041599437594413757e-02 -1.152103617787361145e-01
3.929371535778045654e-01 -1.363288909196853638e-01 2.419371902942657471e-01 4.881946444511413574e-01 -4.267219901084899902e-01 -4.941505491733551025e-01 -2.242570817470550537e-01 2.314727455377578735e-01
2.368311285972595215e-01 3.053115010261535645e-01 -1.511556357145309448e-01 4.247047603130340576e-01 -2.495301812887191772e-01 -1.178092136979103088e-01 -7.389974594116210938e-01 -1.587834209203720093e-01
2.997983694076538086e-01 3.787469565868377686e-01 -1.961534023284912109e-01 1.774518787860870361e-01 -5.022912621498107910e-01 -2.455375641584396362e-01 -6.054735183715820312e-01 1.323744952678680420e-01
2.595069408416748047e-01 -2.780126631259918213e-01 3.325133919715881348e-01 5.459230542182922363e-01 -3.108540363609790802e-02 -2.599757015705108643e-01 -4.231675863265991211e-01 4.462551474571228027e-01
2.993146777153015137e-01 3.751121759414672852e-01 -1.916265636682510376e-01 7.126196026802062988e-01 1.418399661779403687e-01 4.196950495243072510e-01 1.685049086809158325e-01 2.230880595743656158e-02
6.706861853599548340e-01 -8.976086974143981934e-02 2.241392135620117188e-01 1.641381531953811646e-01 1.615013033151626587e-01 -1.238226816058158875e-01 -6.499955058097839355e-01 3.216165304183959961e-02
6.490022540092468262e-01 2.445117831230163574e-01 -1.838815212249755859e-02 -1.339484751224517822e-01 1.199387013912200928e-02 6.003225445747375488e-01 -1.057480424642562866e-01 3.591880202293395996e-01
5.851135253906250000e-01 3.926367033272981644e-03 1.425168961286544800e-01 1.595144569873809814e-01 1.106624081730842590e-01 -1.347149312496185303e-01 -7.546244263648986816e-01 1.096294820308685303e-01
5.130938291549682617e-01 2.320180386304855347e-01 -6.716641038656234741e-02 4.052882492542266846e-01 -3.042312264442443848e-01 4.758882224559783936e-01 3.938557505607604980e-01 1.999596059322357178e-01
4.777376949787139893e-01 -1.689133793115615845e-01 -4.220702648162841797e-01 3.346438705921173096e-01 -3.740278780460357666e-01 4.413990378379821777e-01 -6.819926202297210693e-02 3.372297883033752441e-01
3.065567612648010254e-01 2.763205766677856445e-01 1.538442224264144897e-01 5.203002318739891052e-02 -4.511235356330871582e-01 -7.339816540479660034e-02 -7.187559604644775391e-01 2.788991928100585938e-01
4.138228595256805420e-01 1.109213382005691528e-01 -3.360639140009880066e-02 6.451697349548339844e-01 -7.774275541305541992e-02 -3.759065866470336914e-01 -4.406300783157348633e-01 2.399355173110961914e-01
7.289813756942749023e-01 3.650680184364318848e-01 -2.577307224273681641e-01 3.372393250465393066e-01 -2.585849538445472717e-02 -3.004242777824401855e-01 1.517058014869689941e-01 -2.030225843191146851e-01
3.964909017086029053e-01 3.558441698551177979e-01 -1.648711599409580231e-02 3.310174047946929932e-01 -1.326781958341598511e-01 -2.310421019792556763e-01 -7.274962067604064941e-01 -7.804462313652038574e-02
5.124150514602661133e-01 4.537774622440338135e-01 -6.350016593933105469e-02 -9.812165051698684692e-02 4.526194185018539429e-02 -9.598626941442489624e-02 -6.082863807678222656e-01 3.695705831050872803e-01
3.614121079444885254e-01 -9.675733745098114014e-02 -1.006769016385078430e-01 1.988357603549957275e-01 -6.759945750236511230e-01 4.442357420921325684e-01 -2.061095833778381348e-01 3.369754850864410400e-01
4.253687262535095215e-01 1.161622777581214905e-01 -3.528628051280975342e-01 1.807696521282196045e-01 -5.649770796298980713e-02 6.830011010169982910e-01 -3.272893726825714111e-01 2.675392329692840576e-01
4.887969791889190674e-01 4.354669749736785889e-01 -5.479728430509567261e-02 5.171883106231689453e-01 -5.908723548054695129e-02 2.119516879320144653e-01 4.482599794864654541e-01 2.271734178066253662e-01
5.288121700286865234e-01 2.885259091854095459e-01 3.716952800750732422e-01 -6.037094816565513611e-02 -3.554507195949554443e-01 6.812250614166259766e-02 -9.844876080751419067e-02 5.955084562301635742e-01
3.043020963668823242e-01 2.402336150407791138e-01 -1.892899274826049805e-01 2.514484822750091553e-01 -6.520782709121704102e-01 -2.597185373306274414e-01 -5.061817169189453125e-01 -4.185090959072113037e-02
7.008916735649108887e-01 4.633991792798042297e-02 -4.271127581596374512e-01 3.794500231742858887e-01 1.881643533706665039e-01 2.924091517925262451e-01 2.416780143976211548e-01 2.964271977543830872e-02
6.400331854820251465e-01 -3.272417187690734863e-01 -2.372309714555740356e-01 2.450644820928573608e-01 5.739658605307340622e-03 1.537847518920898438e-01 -3.823955059051513672e-01 -4.438763260841369629e-01
4.804144501686096191e-01 1.728414744138717651e-01 3.295517712831497192e-02 5.276545882225036621e-01 -1.505892574787139893e-01 4.572401940822601318e-01 4.171457290649414062e-01 2.325212657451629639e-01
3.227313160896301270e-01 1.210536248981952667e-02 3.260179162025451660e-01 3.426254093647003174e-01 -5.523986220359802246e-01 5.873512625694274902e-01 -2.946834266185760498e-02 1.449966281652450562e-01
5.593842267990112305e-01 2.734204828739166260e-01 -6.832146644592285156e-02 4.438974261283874512e-01 -3.837115764617919922e-01 -1.631350368261337280e-01 6.284773349761962891e-02 -4.825146794319152832e-01
4.947391450405120850e-01 4.804845452308654785e-01 5.720821768045425415e-02 4.692843258380889893e-01 -4.421046376228332520e-02 2.823331654071807861e-01 4.271049499511718750e-01 1.917866319417953491e-01
4.395403265953063965e-01 -7.048380374908447266e-02 3.800336420536041260e-01 6.150522828102111816e-01 1.444588303565979004e-01 -3.875007331371307373e-01 -3.148744404315948486e-01 -9.460665285587310791e-02
1.708704829216003418e-01 -2.515796720981597900e-01 6.339017301797866821e-02 5.268075466156005859e-01 -1.629464626312255859e-01 -1.876956075429916382e-01 -6.454812884330749512e-01 3.841082751750946045e-01
3.845947086811065674e-01 1.935813426971435547e-01 1.005549952387809753e-01 1.827439665794372559e-01 -2.045934349298477173e-01 -2.749228179454803467e-01 -7.035101056098937988e-01 3.984209001064300537e-01
5.728487968444824219e-01 -2.682059109210968018e-01 -1.827963292598724365e-01 1.729050129652023315e-01 -5.680719614028930664e-01 3.745873868465423584e-01 6.944038718938827515e-02 2.622130513191223145e-01
2.530823051929473877e-01 2.289251089096069336e-01 -3.259312212467193604e-01 6.356961727142333984e-01 -2.222975492477416992e-01 -3.773598372936248779e-01 -4.086645543575286865e-01 -1.199106276035308838e-01
6.270652413368225098e-01 2.139320820569992065e-01 -1.947647631168365479e-01 5.640478134155273438e-01 3.507256507873535156e-02 -2.898809313774108887e-01 1.613683551549911499e-01 -3.060036599636077881e-01
4.905038774013519287e-01 2.973926439881324768e-02 1.159311458468437195e-01 3.838703930377960205e-01 4.419214427471160889e-01 -9.768941253423690796e-02 -5.554037094116210938e-01 2.905410230159759521e-01
8.781386017799377441e-01 4.507589638233184814e-01 -4.713758081197738647e-02 -9.512298554182052612e-02 -3.333895280957221985e-02 -6.076794490218162537e-02 7.198914140462875366e-02 -6.657350063323974609e-02
2.596409916877746582e-01 -9.896480292081832886e-02 1.647957563400268555e-01 7.996184229850769043e-01 2.403415888547897339e-01 -2.523652315139770508e-01 -3.452500700950622559e-01 -1.248826235532760620e-01
4.808918833732604980e-01 1.473535150289535522e-01 6.190084815025329590e-01 -1.730498857796192169e-02 -1.092027798295021057e-01 3.514882326126098633e-01 -2.159703075885772705e-01 4.259655773639678955e-01
1.297281831502914429e-01 2.360279113054275513e-01 -2.204959839582443237e-01 4.275329113006591797e-01 -3.247070014476776123e-01 -4.260879755020141602e-02 -7.658147811889648438e-01 -4.833443835377693176e-02
5.683493614196777344e-01 1.794744431972503662e-01 -4.458933323621749878e-02 5.046098232269287109e-01 -6.259667873382568359e-02 3.230512142181396484e-01 5.057312846183776855e-01 1.552549749612808228e-01
5.225707292556762695e-01 5.864345431327819824e-01 -7.258144021034240723e-02 2.824378609657287598e-01 -4.587473869323730469e-01 -1.860438734292984009e-01 9.773556143045425415e-02 -2.082336992025375366e-01
2.925499677658081055e-01 -3.766935318708419800e-02 5.832983553409576416e-02 4.411991834640502930e-01 -5.952825546264648438e-01 5.503919124603271484e-01 -2.242954261600971222e-02 2.390419244766235352e-01
9.485077261924743652e-01 2.142960019409656525e-02 -2.244081348180770874e-02 4.819957166910171509e-02 -1.173155978322029114e-01 -1.828674576245248318e-03 2.649840116500854492e-01 -1.143002137541770935e-01
6.874408721923828125e-01 3.968876302242279053e-01 -3.397231101989746094e-01 2.838689088821411133e-01 1.171027570962905884e-01 2.287552803754806519e-01 2.750514149665832520e-01 1.794895082712173462e-01
4.161742329597473145e-01 1.446039527654647827e-01 -5.689394846558570862e-02 7.308606505393981934e-01 -3.871664702892303467e-01 -2.814778387546539307e-01 9.548196196556091309e-02 -1.739254891872406006e-01
4.641246199607849121e-01 -8.005107939243316650e-02 -2.289245575666427612e-01 5.738946199417114258e-01 -2.507667243480682373e-01 -5.121317505836486816e-01 -1.903490424156188965e-01 1.871444731950759888e-01
4.294827282428741455e-01 1.624898761510848999e-01 4.350641965866088867e-01 2.802128195762634277e-01 1.906088143587112427e-01 -7.475751638412475586e-02 -6.633033156394958496e-01 1.986197978258132935e-01
7.625774741172790527e-01 1.979970037937164307e-01 -2.434016913175582886e-01 3.315378427505493164e-01 9.661418199539184570e-02 2.733592689037322998e-01 3.480221927165985107e-01 7.022877037525177002e-02
1.611136794090270996e-01 3.335648775100708008e-01 2.705337945371866226e-03 7.349563837051391602e-01 1.067405790090560913e-01 -3.362318873405456543e-01 -3.346247076988220215e-01 2.935809493064880371e-01
3.655928671360015869e-01 1.727449744939804077e-01 -2.209183424711227417e-01 6.426672935485839844e-01 2.391667217016220093e-01 5.466655492782592773e-01 1.343557089567184448e-01 -2.407279610633850098e-02
5.232902169227600098e-01 3.530874848365783691e-01 3.422994166612625122e-02 4.039349853992462158e-01 -4.214196801185607910e-01 -4.960372149944305420e-01 -8.768104761838912964e-02 -7.632885128259658813e-02
8.698832392692565918e-01 1.021470036357641220e-02 -1.637817174196243286e-01 1.967213004827499390e-01 4.777804017066955566e-02 -2.048236727714538574e-01 2.419811338186264038e-01 2.736505866050720215e-01
8.959578722715377808e-02 3.553141653537750244e-01 1.367997229099273682e-01 5.544430017471313477e-01 4.227801982779055834e-04 -8.739911764860153198e-02 -6.441117525100708008e-01 3.421763181686401367e-01
4.329014420509338379e-01 -2.027951776981353760e-01 -5.143724009394645691e-02 1.805096119642257690e-01 1.223971769213676453e-01 1.010102033615112305e-01 -7.602844834327697754e-01 3.647252321243286133e-01
3.586598038673400879e-01 -2.550790905952453613e-01 -1.431801076978445053e-02 2.290437519550323486e-01 2.959530800580978394e-02 1.908464729785919189e-01 -8.402159810066223145e-01 1.018359810113906860e-01
3.750790059566497803e-01 1.430574897676706314e-02 -4.728247225284576416e-02 5.685072764754295349e-02 -6.770715713500976562e-01 4.015171825885772705e-01 -2.062477022409439087e-01 4.375651478767395020e-01
3.248818516731262207e-01 1.915929168462753296e-01 6.638824343681335449e-01 4.412959814071655273e-01 -1.149638965725898743e-01 -2.517435885965824127e-02 1.176233589649200439e-01 4.411078989505767822e-01
1.756418049335479736e-01 -1.316902488470077515e-01 -1.448481976985931396e-01 8.357812166213989258e-01 -5.175100639462471008e-02 -3.338268697261810303e-01 -3.096418976783752441e-01 1.493312120437622070e-01
4.514067769050598145e-01 3.606688380241394043e-01 2.203744500875473022e-01 -1.107207760214805603e-01 -5.467030405998229980e-01 1.017008796334266663e-01 -1.626484990119934082e-01 5.192725658416748047e-01
5.754944682121276855e-01 1.622990369796752930e-01 -3.224134743213653564e-01 4.292104542255401611e-01 3.303512632846832275e-01 4.472732245922088623e-01 1.431200206279754639e-01 1.569218486547470093e-01
2.651786506175994873e-01 2.290902733802795410e-01 -2.601405084133148193e-01 3.223776519298553467e-01 -5.838738679885864258e-01 5.134477615356445312e-01 -6.778372079133987427e-02 3.105889856815338135e-01
4.065878987312316895e-01 1.630752384662628174e-01 2.726947367191314697e-01 -7.542417198419570923e-02 -1.906901039183139801e-02 4.333725869655609131e-01 -2.550235092639923096e-01 6.890784502029418945e-01
2.931411266326904297e-01 1.451279819011688232e-01 1.874697804450988770e-01 8.071544766426086426e-01 -7.033374905586242676e-02 -4.445320069789886475e-01 -3.254994750022888184e-02 5.242021009325981140e-02
3.988601565361022949e-01 -1.006771922111511230e-01 6.556503176689147949e-01 5.271424651145935059e-01 -2.467207610607147217e-02 1.696244776248931885e-01 1.790523082017898560e-01 2.481479346752166748e-01
6.353581547737121582e-01 3.072794973850250244e-01 5.893431305885314941e-01 2.785139083862304688e-01 8.824989944696426392e-02 -4.502737894654273987e-03 1.756180077791213989e-02 -2.624635994434356689e-01
6.653234958648681641e-01 2.879156470298767090e-01 -2.246024310588836670e-01 1.223212033510208130e-01 4.419450461864471436e-01 6.718294322490692139e-02 -4.573848843574523926e-01 3.246014937758445740e-03
3.904726505279541016e-01 3.294461965560913086e-02 -5.535990595817565918e-01 2.714392840862274170e-01 -2.987544536590576172e-01 3.721229434013366699e-01 -2.508492171764373779e-01 4.190937280654907227e-01
3.414281308650970459e-01 5.741919577121734619e-02 -4.745014011859893799e-01 4.485237300395965576e-01 -3.034980595111846924e-02 5.875281691551208496e-01 -2.228853851556777954e-01 2.408663034439086914e-01
4.108565151691436768e-01 1.578167825937271118e-01 5.717881321907043457e-01 2.280462533235549927e-02 -2.154803574085235596e-01 3.780557811260223389e-01 -1.754820644855499268e-01 5.086033344268798828e-01
3.980892300605773926e-01 -2.940454185009002686e-01 -1.330979615449905396e-01 5.772330164909362793e-01 1.411609798669815063e-01 1.880301088094711304e-01 -4.541895091533660889e-01 -3.775967061519622803e-01
4.442116320133209229e-01 1.401215791702270508e-01 5.768852829933166504e-01 -3.849863074719905853e-03 -4.333341419696807861e-01 6.698823533952236176e-03 -4.142224788665771484e-01 3.013750612735748291e-01
7.160096168518066406e-01 3.979165554046630859e-01 -2.790899872779846191e-01 3.165803253650665283e-01 -1.690475791692733765e-01 -2.862275540828704834e-01 9.310385584831237793e-02 -1.780634522438049316e-01
5.312313437461853027e-01 -3.386612236499786377e-01 -2.444484457373619080e-02 2.899423837661743164e-01 -6.550432443618774414e-01 2.831058502197265625e-01 8.239113539457321167e-02 -4.918129742145538330e-02
5.319051146507263184e-01 6.829325556755065918e-01 1.013138294219970703e-01 1.841067969799041748e-01 -9.889224171638488770e-02 3.729761242866516113e-01 2.360807359218597412e-01 4.353708773851394653e-02
3.527836799621582031e-01 3.694645166397094727e-01 2.680016160011291504e-01 -2.171284519135951996e-02 -4.785998165607452393e-01 -6.016777455806732178e-02 -2.266799956560134888e-01 6.186127066612243652e-01
2.610702514648437500e-01 3.546474874019622803e-02 -4.531998336315155029e-01 4.187900722026824951e-01 -9.248892217874526978e-02 5.090172886848449707e-01 -3.014048635959625244e-01 4.373919963836669922e-01
3.652727305889129639e-01 1.026568934321403503e-01 1.459733396768569946e-01 6.274696588516235352e-01 -3.186644315719604492e-01 -5.275729894638061523e-01 -2.446023672819137573e-01 3.606280684471130371e-02
3.491717576980590820e-01 5.921628326177597046e-02 5.787783265113830566e-01 6.133050322532653809e-01 -8.295281231403350830e-02 3.799853101372718811e-02 2.590352892875671387e-01 2.966832220554351807e-01
4.767060279846191406e-01 2.468798756599426270e-01 -3.197885155677795410e-01 3.975829184055328369e-01 2.169197201728820801e-01 6.302400827407836914e-01 -4.157871007919311523e-02 7.402458786964416504e-02
3.277453184127807617e-01 8.056225627660751343e-02 4.261859655380249023e-01 4.196504950523376465e-01 -1.226936839520931244e-02 -1.058145165443420410e-01 -7.059465050697326660e-01 -1.365441977977752686e-01
5.908043980598449707e-01 1.418794095516204834e-01 2.885507047176361084e-01 -1.357889920473098755e-01 -4.899544715881347656e-01 -8.738497644662857056e-02 -2.982168197631835938e-01 4.387429952621459961e-01
2.540023326873779297e-01 7.297526299953460693e-02 -3.784007951617240906e-02 5.803332328796386719e-01 -5.190130472183227539e-01 -3.227682709693908691e-01 -4.188870191574096680e-01 -2.071681618690490723e-01
3.162153065204620361e-01 -1.663941424340009689e-03 3.101172745227813721e-01 3.279737532138824463e-01 -5.882279276847839355e-01 5.622374415397644043e-01 -5.916653573513031006e-02 1.750483065843582153e-01
2.943663597106933594e-01 3.559936881065368652e-01 -1.666893362998962402e-01 4.268314838409423828e-01 -2.373647987842559814e-01 7.022740244865417480e-01 2.269053645431995392e-02 1.630971580743789673e-01
4.375484287738800049e-01 2.974970033392310143e-03 3.703822791576385498e-01 -6.694987416267395020e-02 -3.221694752573966980e-02 1.985991299152374268e-01 -3.280350565910339355e-01 7.202712893486022949e-01
1.788768172264099121e-01 1.290745101869106293e-02 -2.100165635347366333e-01 3.588251471519470215e-01 -5.228914618492126465e-01 4.181316792964935303e-01 -2.312195748090744019e-01 5.415367484092712402e-01
2.582822740077972412e-01 5.109120905399322510e-02 6.109892129898071289e-01 4.904747903347015381e-01 2.381801009178161621e-01 3.715912103652954102e-01 -2.962424792349338531e-02 3.480215966701507568e-01
3.935745060443878174e-01 2.219899147748947144e-01 2.009321376681327820e-02 -8.750859647989273071e-02 -2.748827636241912842e-01 2.818979024887084961e-01 -1.780246347188949585e-01 7.752666473388671875e-01
5.728688836097717285e-01 -1.056126318871974945e-02 -4.696278572082519531e-01 9.245428442955017090e-02 -2.176965177059173584e-01 4.253679215908050537e-01 -1.710806488990783691e-01 4.301317036151885986e-01
1.740228831768035889e-01 -1.936630308628082275e-01 -1.595641858875751495e-02 6.000846028327941895e-01 -5.521547794342041016e-01 3.639830648899078369e-01 3.796740621328353882e-02 3.647664487361907959e-01
6.727903485298156738e-01 6.437876820564270020e-01 -5.799430608749389648e-02 1.880032271146774292e-01 -2.382897883653640747e-01 -1.289462745189666748e-01 1.437535434961318970e-01 -1.038475707173347473e-02
4.434057474136352539e-01 -1.901220977306365967e-01 5.955553054809570312e-01 5.044586658477783203e-01 -1.689207553863525391e-01 1.558837741613388062e-01 2.845595180988311768e-01 1.557953655719757080e-01
7.295253276824951172e-01 4.395724833011627197e-01 -5.106847360730171204e-02 -1.089426055550575256e-01 2.299192696809768677e-01 1.159320399165153503e-01 -4.342598319053649902e-01 -7.216326892375946045e-02
5.900146961212158203e-01 4.820222556591033936e-01 5.590211153030395508e-01 2.292671650648117065e-01 8.978538960218429565e-02 -7.106365263462066650e-02 -1.400191336870193481e-01 -1.474866867065429688e-01
5.837782621383666992e-01 3.665968477725982666e-01 -1.171359047293663025e-02 1.774837225675582886e-01 1.511231362819671631e-01 -1.817080937325954437e-02 -6.209014654159545898e-01 -2.906632125377655029e-01
4.669638574123382568e-01 6.061564758419990540e-02 4.037063419818878174e-01 -6.929723173379898071e-02 -1.134538501501083374e-01 4.575811922550201416e-01 -2.185406982898712158e-01 5.835043191909790039e-01
2.298007160425186157e-01 1.411198917776346207e-02 -2.506883814930915833e-03 5.066601634025573730e-01 -6.201429963111877441e-01 -2.919521927833557129e-01 -4.642713963985443115e-01 -7.014524191617965698e-02
2.108271270990371704e-01 2.583949826657772064e-02 1.560798287391662598e-01 3.424737453460693359e-01 -3.806129097938537598e-01 7.782409191131591797e-01 -2.283477932214736938e-01 1.027962043881416321e-01
2.594544589519500732e-01 -2.476837784051895142e-01 6.018276140093803406e-02 4.716586470603942871e-01 -6.171749234199523926e-01 4.611068964004516602e-01 -1.706526279449462891e-01 1.503509432077407837e-01
2.918269634246826172e-01 -1.328659802675247192e-01 3.875516951084136963e-01 6.296414732933044434e-01 3.646101430058479309e-02 -3.059591352939605713e-01 -4.774605333805084229e-01 1.662229597568511963e-01
5.514425039291381836e-01 1.249542832374572754e-01 3.634531199932098389e-01 2.825488448143005371e-01 -2.816729843616485596e-01 -5.434437394142150879e-01 -2.539713978767395020e-01 1.708603054285049438e-01
3.002899885177612305e-01 2.931621670722961426e-01 1.835769116878509521e-01 6.468408703804016113e-01 -3.084748387336730957e-01 -4.860036969184875488e-01 2.667474932968616486e-02 1.992746740579605103e-01
7.051719427108764648e-01 3.953520059585571289e-01 -1.234387457370758057e-01 2.720556557178497314e-01 -2.010016143321990967e-01 -3.737041652202606201e-01 7.251013815402984619e-02 -2.680743932723999023e-01
3.331023156642913818e-01 -9.427462518215179443e-02 -3.116523381322622299e-03 5.674606561660766602e-01 -2.274594455957412720e-02 -3.602806925773620605e-01 -5.626271963119506836e-01 3.335638940334320068e-01
5.105272531509399414e-01 -3.999009132385253906e-01 -1.499862223863601685e-02 4.251025021076202393e-01 3.906178846955299377e-02 -2.378949075937271118e-01 -5.117265582084655762e-01 2.802146673202514648e-01
3.148759007453918457e-01 7.728010416030883789e-02 5.543141961097717285e-01 4.321250319480895996e-01 3.105174601078033447e-01 5.121201276779174805e-01 -9.006870537996292114e-02 1.846196055412292480e-01
5.766018629074096680e-01 -2.478151582181453705e-02 -3.574597835540771484e-01 5.023388564586639404e-02 -3.576070964336395264e-01 3.966850340366363525e-01 -1.056058406829833984e-01 4.901233315467834473e-01
6.934835910797119141e-01 4.052148666232824326e-03 -7.791288197040557861e-02 2.092058658599853516e-01 5.091806054115295410e-01 -1.411637961864471436e-01 -1.436685621738433838e-01 4.115745127201080322e-01
4.751437604427337646e-01 -9.877353161573410034e-02 4.949048757553100586e-01 4.964755177497863770e-01 -4.788563027977943420e-02 -1.018899157643318176e-01 2.878069877624511719e-01 4.213740527629852295e-01
3.089438378810882568e-01 6.075777411460876465e-01 -1.727049006149172783e-03 2.770983278751373291e-01 -6.177329272031784058e-02 -2.719158232212066650e-01 -5.611990094184875488e-01 2.567454576492309570e-01
3.916922211647033691e-01 3.293794021010398865e-02 2.727375030517578125e-01 -7.941494882106781006e-02 -1.802349984645843506e-01 1.953616589307785034e-01 -4.528266787528991699e-01 6.993546485900878906e-01
6.711941361427307129e-01 1.663327962160110474e-01 4.468499720096588135e-01 -1.157571598887443542e-01 -1.228348240256309509e-01 3.332834839820861816e-01 -1.873753964900970459e-02 4.268955588340759277e-01
2.645462155342102051e-01 -3.670053556561470032e-02 -1.356693953275680542e-01 2.754939794540405273e-01 -5.736176967620849609e-01 3.835105597972869873e-01 -2.214549630880355835e-01 5.560622215270996094e-01
6.292124986648559570e-01 1.373305022716522217e-01 1.835536211729049683e-01 2.628591954708099365e-01 -3.390208184719085693e-01 -5.448073744773864746e-01 -2.596208155155181885e-01 -5.737484246492385864e-02
5.493606925010681152e-01 3.680095970630645752e-01 -2.849875688552856445e-01 1.075694411993026733e-01 3.444646000862121582e-01 -1.576289385557174683e-01 -4.194029271602630615e-01 3.880477547645568848e-01
3.994149863719940186e-01 -9.071268141269683838e-02 7.441271543502807617e-01 4.652532637119293213e-01 -7.878962904214859009e-02 8.970966190099716187e-02 9.895503520965576172e-02 1.949493587017059326e-01
3.636310100555419922e-01 6.466489434242248535e-01 3.535273671150207520e-02 3.219888806343078613e-01 2.695109881460666656e-02 -1.117741167545318604e-01 -5.340266227722167969e-01 -2.151437252759933472e-01
7.868940234184265137e-01 8.872877806425094604e-02 -1.521324515342712402e-01 1.501371711492538452e-01 1.548366546630859375e-01 -1.197003051638603210e-01 -2.964375615119934082e-01 -4.483991861343383789e-01
3.359324634075164795e-01 9.540978819131851196e-02 6.936920881271362305e-01 3.889278173446655273e-01 -2.254120111465454102e-01 1.344808191061019897e-01 8.717290312051773071e-02 4.111908078193664551e-01
1.929545104503631592e-01 -8.445256948471069336e-02 -1.492172479629516602e-01 3.614656627178192139e-01 -5.580732226371765137e-01 3.733959197998046875e-01 -2.505729496479034424e-01 5.376392602920532227e-01
4.169413447380065918e-01 -1.056734099984169006e-01 -1.183474343270063400e-02 4.343331456184387207e-01 3.797561526298522949e-01 -1.718729436397552490e-01 -4.129022657871246338e-01 5.310032963752746582e-01
1.911194175481796265e-01 1.952014416456222534e-01 -8.182171732187271118e-02 7.128453850746154785e-01 -1.560614109039306641e-01 -3.125136494636535645e-01 -5.188142061233520508e-01 -1.390616744756698608e-01
2.068417519330978394e-01 2.667376585304737091e-02 -1.857719756662845612e-02 6.394690871238708496e-01 -5.787893533706665039e-01 -3.090593814849853516e-01 -3.015781342983245850e-01 -1.605458408594131470e-01
8.184102773666381836e-01 5.059903953224420547e-03 -1.114071607589721680e-01 -2.664829418063163757e-02 4.370686411857604980e-02 2.057644873857498169e-01 -1.289237439632415771e-01 -5.061491131782531738e-01
5.292083621025085449e-01 9.937946684658527374e-03 1.536782830953598022e-01 5.562142729759216309e-01 -1.782926768064498901e-01 -5.627792477607727051e-01 -9.217408299446105957e-02 1.727529764175415039e-01
4.862995743751525879e-01 3.336254954338073730e-01 6.912486553192138672e-01 1.105121672153472900e-01 -1.018968150019645691e-01 3.256344795227050781e-01 -2.128401398658752441e-01 2.115163765847682953e-02
1.016488224267959595e-01 3.095677495002746582e-01 -1.211724802851676941e-01 6.124907732009887695e-01 -4.176851511001586914e-01 5.707185268402099609e-01 -4.451375454664230347e-02 -4.296236485242843628e-02
3.696064352989196777e-01 4.545245319604873657e-02 -2.675752341747283936e-01 1.630183458328247070e-01 -2.235615998506546021e-01 6.692124605178833008e-01 -3.282341659069061279e-01 3.969773352146148682e-01
4.249486327171325684e-01 1.344011873006820679e-01 -4.856819510459899902e-01 4.014118611812591553e-01 6.850177794694900513e-02 5.482207536697387695e-01 -1.255858838558197021e-01 2.886628806591033936e-01
1.812283247709274292e-01 3.948857262730598450e-02 3.996287658810615540e-02 6.630548834800720215e-01 -5.689701437950134277e-01 -2.844583392143249512e-01 -2.818156182765960693e-01 -2.007349431514739990e-01
2.310202866792678833e-01 8.978534489870071411e-02 -1.891051046550273895e-02 6.519295573234558105e-01 -5.781544446945190430e-01 -2.936566770076751709e-01 -2.672714293003082275e-01 -1.458340138196945190e-01
2.017783522605895996e-01 3.848816752433776855e-01 -1.127224862575531006e-01 5.987137556076049805e-01 -9.904675930738449097e-02 6.278182864189147949e-01 1.100629791617393494e-01 1.546193808317184448e-01
6.676815748214721680e-01 4.096966683864593506e-01 4.812056422233581543e-01 2.405025362968444824e-01 4.546869918704032898e-02 2.600306272506713867e-02 9.207767248153686523e-02 -2.927931845188140869e-01
8.537536859512329102e-01 1.006952822208404541e-01 -3.249976411461830139e-02 -9.653358161449432373e-02 1.020760163664817810e-01 4.498811662197113037e-01 1.633485406637191772e-01 1.053313463926315308e-01
3.125340044498443604e-01 -1.557113323360681534e-02 3.283192813396453857e-01 2.911986112594604492e-01 -5.462050437927246094e-01 6.192121505737304688e-01 -7.562221586704254150e-02 1.483499109745025635e-01
2.993726730346679688e-01 -1.936371177434921265e-01 4.544381201267242432e-01 4.743143320083618164e-01 2.295471429824829102e-01 5.119330883026123047e-01 2.531565353274345398e-02 3.549429774284362793e-01
4.546079337596893311e-01 2.745082378387451172e-01 5.927536487579345703e-01 2.201169431209564209e-01 1.091712415218353271e-01 1.392192691564559937e-01 -5.209800004959106445e-01 -1.242897287011146545e-01
1.952994428575038910e-02 3.707077205181121826e-01 1.201559454202651978e-01 5.842829942703247070e-01 -5.180600285530090332e-02 -1.873420178890228271e-01 -5.153925418853759766e-01 4.505108594894409180e-01
5.425935983657836914e-01 -3.784304484724998474e-02 -2.759724259376525879e-01 4.299220144748687744e-01 5.018731951713562012e-01 -6.561307609081268311e-02 -3.954843580722808838e-01 1.748627573251724243e-01
5.626417398452758789e-01 -2.173405885696411133e-01 -1.002560183405876160e-01 2.728241682052612305e-01 -3.587842285633087158e-01 4.347655773162841797e-01 2.551611363887786865e-01 4.109241366386413574e-01
6.839519143104553223e-01 2.477173954248428345e-01 7.378492504358291626e-02 5.776125788688659668e-01 1.065865531563758850e-02 -3.231624662876129150e-01 1.236845105886459351e-01 -1.091781333088874817e-01
2.530876100063323975e-01 -4.964279532432556152e-01 1.822378039360046387e-01 4.797241091728210449e-01 -2.861856222152709961e-01 -1.915008425712585449e-01 -3.525076806545257568e-01 4.281631410121917725e-01
3.515823185443878174e-01 -2.981896512210369110e-02 3.643605709075927734e-01 6.641578674316406250e-01 1.998049765825271606e-01 -3.398779034614562988e-01 -3.645142316818237305e-01 1.154423356056213379e-01
5.268841385841369629e-01 -1.878380030393600464e-02 -2.679216265678405762e-01 3.957051038742065430e-01 4.353190362453460693e-01 -8.657629042863845825e-02 -5.339271426200866699e-01 1.077006310224533081e-01
2.990721762180328369e-01 3.114664554595947266e-01 -2.448571622371673584e-01 3.514817953109741211e-01 -2.570088952779769897e-02 7.410241365432739258e-01 -1.834975332021713257e-01 2.158729732036590576e-01
2.752438485622406006e-01 -1.020464971661567688e-01 -4.999077916145324707e-01 5.887072086334228516e-01 -1.674759574234485626e-02 4.194959402084350586e-01 -1.565156877040863037e-01 3.414516150951385498e-01
2.494307011365890503e-01 1.279855370521545410e-01 1.751129031181335449e-01 8.125238418579101562e-01 -2.726854979991912842e-01 -3.818405866622924805e-01 5.149086192250251770e-02 8.794095367193222046e-02
5.553291440010070801e-01 1.250258088111877441e-01 5.002226233482360840e-01 -8.653563261032104492e-02 -3.440578281879425049e-01 3.877174109220504761e-02 -4.071751832962036133e-01 3.641376495361328125e-01
3.532407581806182861e-01 2.297116965055465698e-01 1.908771395683288574e-01 1.428192257881164551e-01 -3.529680073261260986e-01 -8.866233378648757935e-02 -7.461284399032592773e-01 2.765271067619323730e-01
4.914442002773284912e-01 3.372266888618469238e-01 3.108122944831848145e-01 3.063580989837646484e-01 -2.568875253200531006e-01 -3.952428102493286133e-01 -4.722732901573181152e-01 -9.513656795024871826e-02
3.638447523117065430e-01 7.518156170845031738e-01 1.118447706103324890e-01 2.506109476089477539e-01 -1.664478331804275513e-01 4.288356304168701172e-01 1.243744194507598877e-01 1.169255934655666351e-03
3.566343188285827637e-01 1.922066807746887207e-01 -2.136029154062271118e-01 2.927898764610290527e-01 -7.473434507846832275e-02 8.056525588035583496e-01 -2.177211940288543701e-01 4.952477291226387024e-02
4.891449809074401855e-01 -4.794116616249084473e-01 -1.544665396213531494e-01 4.620047807693481445e-01 2.335552275180816650e-01 -2.716857939958572388e-02 -4.749950468540191650e-01 1.126363351941108704e-01
7.148823738098144531e-01 2.734998166561126709e-01 2.072304785251617432e-01 2.715826332569122314e-01 4.493537843227386475e-01 2.166374027729034424e-01 2.091506272554397583e-01 -6.960538774728775024e-02
5.908547639846801758e-01 -2.032255083322525024e-01 1.446745246648788452e-01 5.419939160346984863e-01 -3.113077580928802490e-01 -1.462911255657672882e-02 2.826731801033020020e-01 -3.433235883712768555e-01
3.077656626701354980e-01 1.378936022520065308e-01 2.475431710481643677e-01 8.016921281814575195e-01 -1.180377081036567688e-01 -4.066230356693267822e-01 9.709190577268600464e-03 -5.392955616116523743e-02
4.377804398536682129e-01 1.417373269796371460e-01 -2.119810879230499268e-02 6.002396345138549805e-01 -4.932737350463867188e-01 -2.482223808765411377e-01 3.294670581817626953e-01 1.184903755784034729e-01
4.260805547237396240e-01 5.822809338569641113e-01 3.857913613319396973e-01 4.136595427989959717e-01 2.936490774154663086e-01 -1.485604196786880493e-01 -1.872911602258682251e-01 1.267965734004974365e-01
2.579687833786010742e-01 -3.595929592847824097e-02 1.267212927341461182e-01 4.922853410243988037e-01 -5.632367134094238281e-01 5.738539099693298340e-01 7.444783300161361694e-02 1.472055315971374512e-01
3.482683598995208740e-01 2.425839751958847046e-01 -9.937167912721633911e-02 7.510485649108886719e-01 1.231192573904991150e-01 3.654378652572631836e-01 3.109316229820251465e-01 -2.306116372346878052e-02
6.366189718246459961e-01 -1.624691337347030640e-01 2.663402259349822998e-02 5.689742565155029297e-01 -2.478419840335845947e-01 -1.628004610538482666e-01 3.839095830917358398e-01 -9.253600239753723145e-02
2.237750738859176636e-01 4.878151416778564453e-01 -6.246902421116828918e-02 6.315396428108215332e-01 -7.154189795255661011e-02 5.255926251411437988e-01 1.659004986286163330e-01 1.809645630419254303e-02
9.156991839408874512e-01 -3.934207558631896973e-02 -2.821012735366821289e-01 9.520156681537628174e-02 4.957835748791694641e-02 1.301065236330032349e-01 2.272873669862747192e-01 1.605280116200447083e-02
6.416523456573486328e-01 -6.513985991477966309e-02 1.628750413656234741e-01 3.707633316516876221e-01 -1.754701137542724609e-01 -3.422816097736358643e-01 3.774393498897552490e-01 3.600535690784454346e-01
7.983555793762207031e-01 -4.220671951770782471e-01 4.321721568703651428e-02 -1.834472082555294037e-02 -3.680593669414520264e-01 1.193343382328748703e-02 -6.407033652067184448e-02 -2.063207924365997314e-01
4.924847185611724854e-01 1.500344425439834595e-01 3.615776598453521729e-01 -1.314354091882705688e-01 -2.486134320497512817e-01 1.242363378405570984e-01 -3.446983993053436279e-01 6.251996159553527832e-01
1.730646640062332153e-01 3.633226156234741211e-01 -2.195301949977874756e-01 2.814289629459381104e-01 -5.194004178047180176e-01 -1.501586437225341797e-01 -6.467082500457763672e-01 9.673043154180049896e-03
3.369443416595458984e-01 -1.587179303169250488e-01 3.577931523323059082e-01 3.391302824020385742e-01 -5.747023224830627441e-01 5.320402979850769043e-01 -2.029687911272048950e-02 6.700877845287322998e-02
3.362238109111785889e-01 -9.009020030498504639e-02 -2.766486108303070068e-01 1.322024911642074585e-01 -6.161761879920959473e-01 3.600832223892211914e-01 -3.253290355205535889e-01 4.118900597095489502e-01
3.562191128730773926e-01 4.103119969367980957e-01 1.331369578838348389e-01 1.930433064699172974e-01 -5.806955099105834961e-01 -3.556219935417175293e-01 -3.656764626502990723e-01 2.288393378257751465e-01
4.203878343105316162e-01 -3.860359191894531250e-01 -1.334006786346435547e-01 4.981716573238372803e-01 -2.944549620151519775e-01 -3.878740072250366211e-01 -1.472720503807067871e-02 4.134159684181213379e-01
2.937452495098114014e-01 1.607931852340698242e-01 1.422581970691680908e-01 7.399350404739379883e-01 -4.884428977966308594e-01 -1.713399887084960938e-01 1.672295928001403809e-01 -1.556229293346405029e-01
2.943164706230163574e-01 -6.737075746059417725e-02 2.075596153736114502e-01 3.945528268814086914e-01 -5.753115415573120117e-01 6.030061841011047363e-01 -5.253699049353599548e-02 1.128108724951744080e-01
3.648830354213714600e-01 2.472791671752929688e-01 5.225809812545776367e-01 2.569214105606079102e-01 -4.309831857681274414e-01 -3.631969681009650230e-03 1.228138580918312073e-01 5.155298709869384766e-01
8.736662268638610840e-01 9.948191232979297638e-03 -1.432066261768341064e-01 2.398110926151275635e-01 -1.431406438350677490e-01 -2.700793445110321045e-01 2.432318776845932007e-01 -7.744094729423522949e-02
3.297756016254425049e-01 -1.439745873212814331e-01 3.053786456584930420e-01 2.937622666358947754e-01 -5.302648544311523438e-01 6.152065396308898926e-01 -1.104087233543395996e-01 1.382632851600646973e-01
6.047571301460266113e-01 4.094768464565277100e-01 2.761103957891464233e-02 2.782356142997741699e-01 -4.485387206077575684e-01 -3.383782505989074707e-01 5.436653271317481995e-03 -2.696365714073181152e-01
1.155270189046859741e-01 4.095856249332427979e-01 -8.603387326002120972e-02 4.196434319019317627e-01 -3.923026025295257568e-01 -1.272565275430679321e-01 -6.797016263008117676e-01 5.745350942015647888e-02
4.745540022850036621e-01 5.401054620742797852e-01 1.735093593597412109e-01 3.058575280010700226e-02 -1.108396332710981369e-02 6.320620775222778320e-01 -4.035547748208045959e-02 2.253660261631011963e-01
6.075606346130371094e-01 -2.396036237478256226e-01 2.030498087406158447e-01 5.211573243141174316e-01 3.179804980754852295e-01 -2.419004589319229126e-01 -3.160729706287384033e-01 -3.311173990368843079e-02
7.052079439163208008e-01 4.355269968509674072e-01 -2.864946722984313965e-01 2.219850122928619385e-01 -2.243702560663223267e-01 -2.028626352548599243e-01 9.619857370853424072e-02 -2.844154536724090576e-01
1.414958089590072632e-01 -9.017275273799896240e-02 5.018592253327369690e-02 5.925291180610656738e-01 -5.327031016349792480e-01 3.508590161800384521e-01 -1.503489795140922070e-03 4.597406983375549316e-01
5.146163702011108398e-01 2.741971909999847412e-01 1.834189891815185547e-01 4.774861633777618408e-01 -3.585503399372100830e-01 1.311855670064687729e-02 1.552201211452484131e-01 -4.955065846443176270e-01
4.150256514549255371e-01 5.817924439907073975e-02 4.579316079616546631e-01 6.153651475906372070e-01 -1.804349273443222046e-01 2.121676504611968994e-01 3.916206657886505127e-01 7.109723240137100220e-02
4.259532988071441650e-01 -3.061773777008056641e-01 -4.638446867465972900e-02 1.987425535917282104e-01 -6.474671959877014160e-01 -1.952827870845794678e-01 -4.725389480590820312e-01 -5.026904121041297913e-02
4.100520610809326172e-01 -1.044149026274681091e-01 -1.789031922817230225e-01 5.323706269264221191e-01 -3.816024959087371826e-01 -4.811846017837524414e-01 -2.907231450080871582e-01 2.094058096408843994e-01
2.193571627140045166e-01 -2.442573159933090210e-01 3.403953909873962402e-01 5.242248773574829102e-01 -5.869625210762023926e-01 3.767177164554595947e-01 -1.227227821946144104e-01 -6.164743099361658096e-03
4.419263303279876709e-01 1.883208155632019043e-01 5.693247318267822266e-01 -1.829161494970321655e-02 -4.168209135532379150e-01 2.460927516222000122e-02 -4.464080929756164551e-01 2.667315006256103516e-01
3.629456460475921631e-01 3.441129028797149658e-01 7.106339931488037109e-02 4.305059015750885010e-01 -5.050413012504577637e-01 -4.054280221462249756e-01 -3.651031851768493652e-01 -8.205311000347137451e-02
3.200513422489166260e-01 -2.209591120481491089e-02 -2.415788620710372925e-01 6.330601572990417480e-01 4.340165853500366211e-01 -1.261178553104400635e-01 -4.515750408172607422e-01 1.725029796361923218e-01
5.074926614761352539e-01 4.679596796631813049e-02 5.919106006622314453e-01 4.053450524806976318e-01 -2.992124557495117188e-01 -3.748510405421257019e-02 3.269041478633880615e-01 1.667305380105972290e-01
5.252144336700439453e-01 -2.502080202102661133e-01 -3.473342359066009521e-01 2.580808997154235840e-01 -1.176827307790517807e-02 2.107206284999847412e-01 -5.705672502517700195e-01 -3.228162229061126709e-01
3.530826270580291748e-01 -9.804589301347732544e-02 2.435249090194702148e-01 8.254032731056213379e-01 -1.661156862974166870e-01 1.946545578539371490e-02 2.599411904811859131e-01 -1.719941198825836182e-01
3.164754509925842285e-01 1.669479310512542725e-01 1.894517391920089722e-01 7.472804188728332520e-01 -2.965451776981353760e-01 -4.037576019763946533e-01 1.551955789327621460e-01 5.105698853731155396e-02
1.959054917097091675e-01 2.299545556306838989e-01 2.139067649841308594e-01 7.882315516471862793e-01 -2.424034029245376587e-01 -4.150041639804840088e-01 4.597854986786842346e-02 9.260039031505584717e-02
3.840801417827606201e-01 1.715069115161895752e-01 3.066402077674865723e-01 5.686884522438049316e-01 2.896356880664825439e-01 -1.909182816743850708e-01 -4.744460284709930420e-01 -2.453477531671524048e-01
9.609273076057434082e-01 2.198840677738189697e-02 -4.017208889126777649e-02 -1.365753263235092163e-01 -1.512890215963125229e-02 2.318515181541442871e-01 3.512481227517127991e-02 2.550816535949707031e-02
8.114068508148193359e-01 -1.510374695062637329e-01 -1.095609143376350403e-01 4.002988636493682861e-01 1.218861043453216553e-01 3.512417078018188477e-01 -4.028939455747604370e-02 8.193698525428771973e-02
8.358855247497558594e-01 3.439163565635681152e-01 -1.234622448682785034e-01 1.070884391665458679e-01 1.300909966230392456e-01 -3.199166357517242432e-01 1.860580146312713623e-01 4.917463287711143494e-02
5.568937063217163086e-01 5.672789216041564941e-01 4.126839339733123779e-01 2.041829228401184082e-01 -2.147318050265312195e-02 -5.362612754106521606e-02 -2.866940200328826904e-01 -2.655844986438751221e-01
4.900133311748504639e-01 2.201474606990814209e-01 1.823739409446716309e-01 1.487821340560913086e-02 -1.122507546097040176e-02 -2.523131370544433594e-01 -5.993569493293762207e-01 5.048997402191162109e-01
4.035613536834716797e-01 1.921280175447463989e-01 1.645898371934890747e-01 6.798864603042602539e-01 -3.535099923610687256e-01 -7.411026954650878906e-02 2.575939297676086426e-01 -3.377475738525390625e-01
4.394247531890869141e-01 1.606395095586776733e-01 3.964963555335998535e-01 -8.071599900722503662e-02 -3.036064207553863525e-01 -4.638250172138214111e-02 -5.501117110252380371e-01 4.694948494434356689e-01
1.818380206823348999e-01 8.524593710899353027e-02 1.035720035433769226e-01 6.033197045326232910e-01 -2.192332446575164795e-01 4.348112642765045166e-01 2.257346063852310181e-01 5.448541045188903809e-01
1.870729178190231323e-01 -4.565924033522605896e-02 6.847828626632690430e-02 6.258962750434875488e-01 -4.074099361896514893e-01 5.820879340171813965e-01 1.058008372783660889e-01 2.246787846088409424e-01
6.227128505706787109e-01 1.521420329809188843e-01 4.742987751960754395e-01 3.073767125606536865e-01 3.761964738368988037e-01 3.344276845455169678e-01 8.944787085056304932e-02 -9.096703678369522095e-02
2.313989251852035522e-01 9.366778656840324402e-03 -3.122269548475742340e-02 4.907049536705017090e-01 -3.462646901607513428e-01 -2.869554460048675537e-01 -6.552329063415527344e-01 2.702370584011077881e-01
3.354409635066986084e-01 3.183285593986511230e-01 -2.329017221927642822e-01 9.944335371255874634e-02 -1.556596010923385620e-01 6.326949596405029297e-02 -8.296229839324951172e-01 -7.421061396598815918e-02
3.553323149681091309e-01 4.382292553782463074e-02 7.182517647743225098e-01 4.977276623249053955e-01 1.368022561073303223e-01 2.698776125907897949e-01 4.099322482943534851e-02 1.223557293415069580e-01
6.438331604003906250e-01 2.056673467159271240e-01 -1.831640005111694336e-01 5.593674182891845703e-01 -5.099807679653167725e-02 -3.046299815177917480e-01 2.960144281387329102e-01 -1.171065568923950195e-01
5.345686078071594238e-01 1.598132997751235962e-01 1.563422083854675293e-01 4.138002395629882812e-01 -2.946106791496276855e-01 -5.846056342124938965e-01 -2.179073840379714966e-01 1.303070336580276489e-01
3.009066283702850342e-01 6.182191967964172363e-01 -7.363752275705337524e-02 3.586083054542541504e-01 -2.517493963241577148e-01 -3.226773440837860107e-01 -4.679691493511199951e-01 8.212380111217498779e-02
2.652886211872100830e-01 -2.314767986536026001e-01 3.834829926490783691e-01 4.234166741371154785e-01 -4.360025525093078613e-01 5.845047831535339355e-01 -1.023188531398773193e-01 8.652343600988388062e-02
6.291607618331909180e-01 6.676413416862487793e-01 2.972371578216552734e-01 4.822517186403274536e-02 -2.167848311364650726e-02 2.408813834190368652e-01 -8.878710865974426270e-02 -3.686944395303726196e-02
3.340781331062316895e-01 5.346933379769325256e-02 -1.144584268331527710e-01 1.190511286258697510e-01 -6.199783086776733398e-01 4.537436962127685547e-01 -2.189342975616455078e-01 4.691165089607238770e-01
5.898460149765014648e-01 3.207533061504364014e-01 6.100265383720397949e-01 -4.118243604898452759e-02 -2.179897576570510864e-01 -4.005311429500579834e-02 -2.483967840671539307e-01 2.540588676929473877e-01
6.306234598159790039e-01 1.298783899983391166e-04 5.155747532844543457e-01 -2.117734402418136597e-02 -1.840478181838989258e-01 -1.113262325525283813e-01 -3.109797537326812744e-01 4.394006133079528809e-01
7.132359743118286133e-01 -2.328563481569290161e-01 -5.949346721172332764e-02 5.538576841354370117e-01 3.109844215214252472e-02 -1.446436643600463867e-01 1.326843649148941040e-01 -2.954326868057250977e-01
4.561632871627807617e-01 3.313086628913879395e-01 -3.348398022353649139e-04 1.856374740600585938e-02 -6.751777231693267822e-02 -9.034787304699420929e-03 -8.218919038772583008e-01 4.072414711117744446e-02
3.106149733066558838e-01 1.924309134483337402e-01 -4.482012689113616943e-01 4.519608318805694580e-01 1.206810176372528076e-01 6.009237170219421387e-01 -2.161142975091934204e-01 1.973750442266464233e-01
7.589867115020751953e-01 -3.516449928283691406e-01 3.185218870639801025e-01 -1.257735788822174072e-01 -3.689679205417633057e-01 7.802724372595548630e-03 -2.145363241434097290e-01 -2.803578972816467285e-02
3.946510553359985352e-01 4.285115897655487061e-01 5.737455487251281738e-01 3.465910553932189941e-01 -9.150093793869018555e-02 -1.573471128940582275e-01 -4.176990389823913574e-01 -6.095947325229644775e-02
2.971681654453277588e-01 -1.871481835842132568e-01 3.449101448059082031e-01 4.770611226558685303e-01 1.799694001674652100e-01 4.296464920043945312e-01 2.089186944067478180e-02 5.591911673545837402e-01
5.930490493774414062e-01 -4.776844680309295654e-01 1.901327073574066162e-02 1.115782558917999268e-02 -5.664835572242736816e-01 -1.068378314375877380e-01 -2.593077421188354492e-01 1.416532248258590698e-01
3.982867896556854248e-01 -1.328053474426269531e-01 2.082516103982925415e-01 5.722398757934570312e-01 -3.869169056415557861e-01 -4.627807736396789551e-01 1.562152989208698273e-02 2.979739010334014893e-01
6.043988466262817383e-01 1.120983734726905823e-01 5.709792673587799072e-02 5.546818971633911133e-01 -3.046861886978149414e-01 -2.576696872711181641e-01 1.216046810150146484e-01 -3.703901171684265137e-01
3.406183719635009766e-01 1.791865564882755280e-02 -5.569912865757942200e-02 2.044018208980560303e-01 -4.151602089405059814e-01 7.022110223770141602e-01 -1.791864186525344849e-01 3.757784366607666016e-01
4.953959584236145020e-01 -1.493746787309646606e-02 4.420900344848632812e-01 6.321830153465270996e-01 -3.049909770488739014e-01 -1.208143904805183411e-01 2.272546738386154175e-01 -5.959973204880952835e-04
5.751493573188781738e-01 2.569915056228637695e-01 1.176657825708389282e-01 4.643113017082214355e-01 -4.553724825382232666e-01 -2.183855921030044556e-01 3.099635541439056396e-01 -1.503150016069412231e-01
5.789125561714172363e-01 5.169782042503356934e-01 4.025697708129882812e-01 -5.466635897755622864e-02 -5.065410956740379333e-02 4.319663941860198975e-01 -9.867396205663681030e-03 2.080501914024353027e-01
6.168878078460693359e-01 4.405741691589355469e-01 5.393176153302192688e-02 2.724713087081909180e-01 -3.897033631801605225e-01 -2.932219207286834717e-01 -6.478071212768554688e-02 -3.258070349693298340e-01
2.223562151193618774e-01 3.864295482635498047e-01 2.855570912361145020e-01 8.053815960884094238e-01 8.888252824544906616e-02 -4.871353972703218460e-03 -2.168870531022548676e-02 -2.503067255020141602e-01
2.424407899379730225e-01 3.019682466983795166e-01 3.098817467689514160e-01 7.633569240570068359e-01 2.536221742630004883e-01 9.926927089691162109e-02 -3.950593248009681702e-02 -3.091240227222442627e-01
3.059641122817993164e-01 -1.283021718263626099e-01 1.782235503196716309e-01 8.101891279220581055e-01 2.938450872898101807e-01 -1.605055630207061768e-01 -2.863963842391967773e-01 8.731929212808609009e-02
3.263717591762542725e-01 2.248125970363616943e-01 3.092424869537353516e-01 3.761179745197296143e-01 4.090806543827056885e-01 4.383378475904464722e-02 -5.372784137725830078e-01 3.845888972282409668e-01
6.293464899063110352e-01 1.533362865447998047e-01 2.434905916452407837e-01 2.185319364070892334e-01 2.808964252471923828e-01 -3.154499828815460205e-02 -5.744289755821228027e-01 -2.519935667514801025e-01
1.035001799464225769e-01 6.122367978096008301e-01 -1.394527703523635864e-01 7.065175175666809082e-01 2.659873105585575104e-02 -2.253148555755615234e-01 -1.799424886703491211e-01 1.094817742705345154e-01
3.826701045036315918e-01 -5.508782342076301575e-02 -5.854172110557556152e-01 4.223093092441558838e-01 -1.399898976087570190e-01 4.181130826473236084e-01 -2.978569865226745605e-01 2.152577787637710571e-01
4.472680389881134033e-01 6.280698776245117188e-01 1.339115053415298462e-01 3.715571165084838867e-01 -1.589600555598735809e-02 -1.430803537368774414e-01 -4.689174592494964600e-01 -9.425684809684753418e-02
1.508284956216812134e-01 3.836908340454101562e-01 -1.188297644257545471e-01 1.929074078798294067e-01 -4.783188998699188232e-01 -5.737883597612380981e-02 -7.354050278663635254e-01 7.613535970449447632e-02
5.290729403495788574e-01 5.430424809455871582e-01 -2.022536247968673706e-01 1.775612868368625641e-02 1.253310777246952057e-02 5.330519750714302063e-02 -5.908964276313781738e-01 -1.783471554517745972e-01
2.912666201591491699e-01 1.521005481481552124e-01 1.082330420613288879e-01 7.541370391845703125e-01 -3.641247749328613281e-01 -3.682875931262969971e-01 1.132615506649017334e-01 1.747605651617050171e-01
4.088441133499145508e-01 5.780838727951049805e-01 -1.571764051914215088e-02 2.270908951759338379e-01 7.640649378299713135e-02 -2.037487179040908813e-01 -5.546892285346984863e-01 3.030127286911010742e-01
5.633796453475952148e-01 3.472161889076232910e-01 1.063067540526390076e-01 -1.664458513259887695e-01 -4.508502483367919922e-01 2.196538895368576050e-01 -1.066387519240379333e-01 5.100524425506591797e-01
1.357918232679367065e-01 3.277094662189483643e-01 -8.302301913499832153e-02 7.210775613784790039e-01 7.511652261018753052e-02 -3.472090363502502441e-01 5.646819248795509338e-02 4.668364226818084717e-01
3.801311254501342773e-01 2.645172178745269775e-01 -1.293914467096328735e-01 7.138049602508544922e-01 2.013524919748306274e-01 3.558778166770935059e-01 2.412004470825195312e-01 -1.841246932744979858e-01
4.680725038051605225e-01 -4.740981161594390869e-01 1.151430681347846985e-01 5.491486787796020508e-01 -2.265882790088653564e-01 -3.642417788505554199e-01 -1.943228393793106079e-01 1.397901922464370728e-01
5.530961751937866211e-01 -4.233768880367279053e-01 1.757799088954925537e-01 2.691620290279388428e-01 -2.531032562255859375e-01 -2.156247049570083618e-01 -4.982436895370483398e-01 2.295379787683486938e-01
9.119320511817932129e-01 -1.572434008121490479e-01 -2.924237847328186035e-01 7.470801472663879395e-02 5.878470465540885925e-02 -9.861949086189270020e-02 1.975789070129394531e-01 1.850775443017482758e-02
1.768600642681121826e-01 4.395507574081420898e-01 2.786462604999542236e-01 1.684920489788055420e-01 -4.642025530338287354e-01 8.985585719347000122e-02 -5.020573735237121582e-01 4.402983784675598145e-01
4.557110667228698730e-01 6.593987345695495605e-01 3.487173840403556824e-02 4.560206234455108643e-01 -3.665420413017272949e-02 2.761520743370056152e-01 2.390651404857635498e-01 -1.165948361158370972e-01
3.521798253059387207e-01 9.254242293536663055e-03 4.538208842277526855e-01 5.237304568290710449e-01 3.938329517841339111e-01 3.675177097320556641e-01 6.780186295509338379e-02 3.175942301750183105e-01
5.249301195144653320e-01 3.367543965578079224e-02 -1.528885066509246826e-01 3.936428427696228027e-01 3.915760815143585205e-01 -2.138009518384933472e-01 -5.054340958595275879e-01 3.007964193820953369e-01
2.154961228370666504e-01 1.467422395944595337e-01 1.943249702453613281e-01 6.659734845161437988e-01 8.796230703592300415e-02 -1.490385085344314575e-01 -5.512617826461791992e-01 -3.419148325920104980e-01
1.993813961744308472e-01 -1.670057475566864014e-01 2.066662162542343140e-01 4.745004475116729736e-01 -5.862250924110412598e-01 3.961893320083618164e-01 -1.308554112911224365e-01 3.830737769603729248e-01
2.945054173469543457e-01 9.400741010904312134e-02 -2.238013148307800293e-01 7.094302773475646973e-01 -1.815525293350219727e-01 4.894171655178070068e-01 2.455188035964965820e-01 1.352070719003677368e-01
3.274031579494476318e-01 -1.700692251324653625e-02 6.383624672889709473e-01 4.982968270778656006e-01 2.410568892955780029e-01 3.058430552482604980e-01 5.840238556265830994e-02 2.857487499713897705e-01
2.199919670820236206e-01 1.871939897537231445e-01 2.036146372556686401e-01 8.348935246467590332e-01 2.254896610975265503e-01 -8.850768953561782837e-02 -2.429468184709548950e-01 -2.456694543361663818e-01
7.558491230010986328e-01 3.538182377815246582e-01 2.094696611166000366e-01 -2.025622129440307617e-02 1.790342777967453003e-01 4.506075382232666016e-01 1.389748454093933105e-01 6.929887831211090088e-02
6.421145796775817871e-01 -1.451343111693859100e-02 -4.919596388936042786e-02 2.354317158460617065e-01 6.293939948081970215e-01 2.709362842142581940e-02 -2.100214809179306030e-01 2.977416217327117920e-01
7.390365004539489746e-01 1.587517857551574707e-01 1.863560378551483154e-01 4.647194445133209229e-01 -1.096936874091625214e-03 -3.152824044227600098e-01 2.618860900402069092e-01 9.970735013484954834e-02
4.293554723262786865e-01 3.236743807792663574e-01 6.223990321159362793e-01 1.628257520496845245e-02 -3.191100656986236572e-01 3.249122202396392822e-02 -4.527103304862976074e-01 1.241351440548896790e-01
1.515284925699234009e-01 -1.447105556726455688e-01 4.375725090503692627e-01 4.618664085865020752e-01 -4.508173167705535889e-01 4.404634237289428711e-01 -1.757633984088897705e-01 3.509568274021148682e-01
4.652395546436309814e-01 3.754756450653076172e-01 5.600358247756958008e-01 2.297229617834091187e-01 1.282195597887039185e-01 -7.466628402471542358e-02 -4.869066476821899414e-01 1.306305527687072754e-01
2.412161827087402344e-01 -5.941048264503479004e-02 -2.064428105950355530e-02 3.831433653831481934e-01 -6.068562269210815430e-01 3.965852856636047363e-01 -1.430796533823013306e-01 4.950090050697326660e-01
1.673098653554916382e-01 -5.622622743248939514e-02 2.791585773229598999e-02 6.618072986602783203e-01 -4.185081124305725098e-01 5.006514787673950195e-01 5.840999260544776917e-02 3.175927102565765381e-01
3.312687575817108154e-01 4.838854372501373291e-01 3.066718280315399170e-01 1.635823845863342285e-01 -2.388914227485656738e-01 -1.139894053339958191e-01 -6.736035346984863281e-01 -1.072600185871124268e-01
5.260578989982604980e-01 2.408619523048400879e-01 -3.000004887580871582e-01 4.283339679241180420e-01 5.252092480659484863e-01 -1.082572340965270996e-01 -3.228140771389007568e-01 -2.226199489086866379e-03
2.046186327934265137e-01 -2.111536413431167603e-01 -7.534660864621400833e-03 5.478371977806091309e-01 -5.756382346153259277e-01 3.303909599781036377e-01 1.374606229364871979e-02 4.155195057392120361e-01
2.582558393478393555e-01 1.609903275966644287e-01 2.324380725622177124e-01 8.253185749053955078e-01 2.494373023509979248e-01 7.709995377808809280e-03 -1.837819814682006836e-01 -2.759594023227691650e-01
8.026285767555236816e-01 3.397698402404785156e-01 -3.244588375091552734e-01 2.128521949052810669e-01 -3.987278044223785400e-02 -2.096080183982849121e-01 1.275915056467056274e-01 -1.672098785638809204e-01
2.473913878202438354e-01 4.225319325923919678e-01 2.129766047000885010e-01 7.891076803207397461e-01 1.644764542579650879e-01 -7.388164103031158447e-02 -5.946973804384469986e-03 -2.442703843116760254e-01
2.946194410324096680e-01 2.452872693538665771e-02 -7.340724021196365356e-02 2.248281836509704590e-01 -6.268019080162048340e-01 5.244789719581604004e-01 -1.776700913906097412e-01 3.964035809040069580e-01
5.381057262420654297e-01 4.096710383892059326e-01 6.420082449913024902e-01 2.660951018333435059e-01 1.930227130651473999e-01 1.876172050833702087e-02 -9.075799584388732910e-02 -1.174045950174331665e-01
6.306939125061035156e-01 -4.111340045928955078e-01 2.425301447510719299e-02 3.237613737583160400e-01 -2.543789893388748169e-02 -3.962690234184265137e-01 -2.472536712884902954e-01 3.301118612289428711e-01
4.859235584735870361e-01 2.499292343854904175e-01 6.076038479804992676e-01 -3.826918080449104309e-02 -2.274819463491439819e-01 3.363470137119293213e-01 -1.942585110664367676e-01 3.579847812652587891e-01
2.823138535022735596e-01 -1.399343553930521011e-02 -3.244563192129135132e-02 8.563927412033081055e-01 2.289384305477142334e-01 -1.826090961694717407e-01 -3.133526742458343506e-01 4.114859923720359802e-02
2.510110139846801758e-01 3.692930042743682861e-01 8.315320312976837158e-02 5.680631399154663086e-01 -3.703098595142364502e-01 5.589580535888671875e-01 1.437253057956695557e-01 -2.803145721554756165e-02
5.448559522628784180e-01 -3.976237773895263672e-01 1.023838892579078674e-01 5.129802227020263672e-01 -1.204163581132888794e-01 -3.861449658870697021e-01 -3.165626525878906250e-01 8.704201877117156982e-02
5.271016359329223633e-01 3.983756005764007568e-01 5.042041540145874023e-01 2.086051106452941895e-01 3.208509385585784912e-01 3.559712693095207214e-02 -3.997547030448913574e-01 4.131046682596206665e-02
2.469965815544128418e-01 -8.595364168286323547e-03 -2.895758152008056641e-01 7.991294860839843750e-01 -2.057345360517501831e-01 -3.245773017406463623e-01 -2.542283236980438232e-01 -6.440012156963348389e-02
7.842283248901367188e-01 1.410373300313949585e-01 2.533331811428070068e-01 -2.107704579830169678e-01 -3.863999545574188232e-01 2.804503738880157471e-01 -1.243576128035783768e-02 1.684651076793670654e-01
1.632483899593353271e-01 2.467139512300491333e-01 9.161133319139480591e-03 7.678042054176330566e-01 -2.218543291091918945e-01 -3.620592057704925537e-01 -3.535950183868408203e-01 -1.324371248483657837e-01
5.614905953407287598e-01 8.755994588136672974e-02 -3.778820335865020752e-01 1.034604534506797791e-01 -2.483837604522705078e-01 5.611280202865600586e-01 -7.584176212549209595e-02 3.758344650268554688e-01
4.174589812755584717e-01 -7.184679061174392700e-02 3.291848301887512207e-01 3.255958259105682373e-01 -1.912323571741580963e-02 -3.798101544380187988e-01 -5.533083081245422363e-01 3.942325115203857422e-01
2.995844781398773193e-01 -2.099202871322631836e-01 1.457045376300811768e-01 7.837551832199096680e-01 1.301378160715103149e-01 -2.371752262115478516e-01 -2.467175871133804321e-01 3.108427822589874268e-01
3.215671479701995850e-01 2.957075834274291992e-01 1.316800527274608612e-02 7.191091775894165039e-01 6.668240576982498169e-02 4.399029612541198730e-01 2.643222808837890625e-01 -1.550246477127075195e-01
4.664519131183624268e-01 -4.064123332500457764e-01 1.824220269918441772e-01 5.528108477592468262e-01 -1.632824391126632690e-01 -3.685004413127899170e-01 -3.309566974639892578e-01 7.992359995841979980e-02
5.309053659439086914e-01 3.631684780120849609e-01 4.133174419403076172e-01 1.423017829656600952e-01 1.938560605049133301e-01 1.137544512748718262e-01 -5.423067808151245117e-01 -2.248331308364868164e-01
3.238810598850250244e-01 7.990112155675888062e-02 1.226171106100082397e-02 5.091319084167480469e-01 -4.965721070766448975e-01 5.176075696945190430e-01 2.366964071989059448e-01 2.425377666950225830e-01
7.098985910415649414e-01 7.215187698602676392e-02 4.869144558906555176e-01 -1.066215112805366516e-01 -4.379555881023406982e-01 4.366558045148849487e-02 -1.333823651075363159e-01 1.757318973541259766e-01
1.378587335348129272e-01 4.996970761567354202e-03 8.420737832784652710e-02 1.904161423444747925e-01 -5.952054634690284729e-02 1.830440610647201538e-01 -6.758834123611450195e-01 6.661490797996520996e-01
5.056602954864501953e-01 -2.688202559947967529e-01 1.326565444469451904e-01 6.919132471084594727e-01 -1.593567878007888794e-01 -1.278791576623916626e-01 2.697966694831848145e-01 -2.473132014274597168e-01
3.261072337627410889e-01 -3.260207772254943848e-01 1.509281694889068604e-01 6.044468879699707031e-01 -2.375562209635972977e-03 -2.984507381916046143e-01 -3.843785822391510010e-01 4.029937386512756348e-01
4.608069732785224915e-02 1.976740658283233643e-01 4.734461307525634766e-01 6.047335863113403320e-01 -3.964910283684730530e-03 2.534360289573669434e-01 -5.312844514846801758e-01 1.497965008020401001e-01
3.324836492538452148e-01 1.893099248409271240e-01 -7.763981074094772339e-02 2.890263199806213379e-01 -6.665247678756713867e-02 3.864587470889091492e-02 -8.319627642631530762e-01 -2.568153738975524902e-01
6.025896072387695312e-01 5.976790785789489746e-01 1.163846924901008606e-01 2.937915027141571045e-01 -1.305596977472305298e-01 1.836463660001754761e-01 3.042028546333312988e-01 -1.910379827022552490e-01
6.159464120864868164e-01 1.341801136732101440e-01 6.722763776779174805e-01 -3.214525431394577026e-02 -6.343375891447067261e-02 2.911366522312164307e-01 -1.469746381044387817e-01 1.980679780244827271e-01
5.112298727035522461e-01 3.200666308403015137e-01 -3.965512216091156006e-01 1.786843091249465942e-01 4.118412733078002930e-01 1.579786688089370728e-01 -5.004338622093200684e-01 4.489884153008460999e-02
7.186005711555480957e-01 -1.454006284475326538e-01 -2.135884314775466919e-01 1.184212118387222290e-01 1.901406347751617432e-01 2.700057923793792725e-01 -4.017788171768188477e-01 -3.637930750846862793e-01
3.262104094028472900e-01 -3.626006841659545898e-01 3.376508057117462158e-01 4.444966912269592285e-01 -5.860152840614318848e-01 3.024988472461700439e-01 1.304360385984182358e-02 1.242274343967437744e-01
7.911057472229003906e-01 2.583553791046142578e-01 -2.724452018737792969e-01 2.737360000610351562e-01 -1.110232546925544739e-01 -3.124046027660369873e-01 1.100647822022438049e-01 -1.902879178524017334e-01
3.903713524341583252e-01 6.649242639541625977e-01 4.803676530718803406e-02 4.394745826721191406e-01 -1.372369676828384399e-01 1.566838175058364868e-01 3.645049929618835449e-01 1.838284134864807129e-01
6.245501637458801270e-01 -1.885657459497451782e-01 1.687041521072387695e-01 4.407730400562286377e-01 -2.006021291017532349e-01 -3.201106488704681396e-01 3.589377999305725098e-01 2.830015420913696289e-01
3.295534551143646240e-01 8.080736547708511353e-02 9.285388886928558350e-02 6.486762166023254395e-01 -5.560743808746337891e-01 -3.404769301414489746e-01 -6.549439579248428345e-02 -1.613363325595855713e-01
3.341822624206542969e-01 2.787921577692031860e-02 6.082417070865631104e-02 7.257451415061950684e-01 -4.068569839000701904e-01 -4.173158407211303711e-01 9.749719500541687012e-02 8.915471285581588745e-02
1.241530179977416992e-01 1.210002824664115906e-01 1.397821903228759766e-01 4.956719577312469482e-01 -1.467584669589996338e-01 7.056876420974731445e-01 -4.303061366081237793e-01 4.321518354117870331e-03
4.590120911598205566e-01 7.081180065870285034e-02 4.155513644218444824e-01 4.336203038692474365e-01 -3.927169144153594971e-01 -1.345283836126327515e-01 2.658577263355255127e-01 4.249464273452758789e-01
6.114475727081298828e-01 -1.336858868598937988e-01 1.603033989667892456e-01 2.293912023305892944e-01 1.653413176536560059e-01 8.169238269329071045e-02 -6.248353719711303711e-01 -3.248255252838134766e-01
4.241279661655426025e-01 -5.213028192520141602e-01 -1.941188052296638489e-02 3.949998319149017334e-01 1.867452263832092285e-02 2.121729105710983276e-01 -5.885661244392395020e-01 -1.345373224467039108e-02
4.627135694026947021e-01 5.893044471740722656e-01 -8.110202848911285400e-02 -6.127377972006797791e-02 -9.506279975175857544e-02 5.311817675828933716e-02 -6.156156063079833984e-01 1.935035139322280884e-01
5.080298185348510742e-01 8.944395184516906738e-02 8.972987532615661621e-02 6.577358841896057129e-01 -2.718386948108673096e-01 -4.900199547410011292e-02 2.477710694074630737e-01 -3.943979442119598389e-01
7.461221814155578613e-01 -5.180543661117553711e-01 1.734966933727264404e-01 9.687494486570358276e-02 -3.429026305675506592e-01 -1.315800994634628296e-01 -2.280865609645843506e-02 -4.430789500474929810e-03
7.346215844154357910e-01 -4.495445787906646729e-01 -2.005450427532196045e-01 2.377915978431701660e-01 9.206219762563705444e-02 8.217205107212066650e-02 -3.118528425693511963e-01 -2.213541865348815918e-01
5.555013418197631836e-01 2.120706588029861450e-01 3.494321405887603760e-01 -9.572625160217285156e-02 -3.439423441886901855e-01 -1.827571988105773926e-01 -3.747126162052154541e-01 4.723049104213714600e-01
3.075613081455230713e-01 4.741111397743225098e-01 -1.214356422424316406e-01 6.940639615058898926e-01 1.396336555480957031e-01 -3.809589445590972900e-01 -2.802941575646400452e-02 1.368959695100784302e-01
8.896092176437377930e-01 3.658657670021057129e-01 -1.336458474397659302e-01 -1.153765842318534851e-01 -1.415544897317886353e-01 -1.274565905332565308e-01 -4.162014462053775787e-03 -8.523372560739517212e-02
6.294659376144409180e-01 1.810750067234039307e-01 6.127694249153137207e-01 -6.549836695194244385e-02 -3.624724596738815308e-02 2.557016909122467041e-01 -1.898349672555923462e-01 2.974448204040527344e-01
5.317890644073486328e-01 2.736633419990539551e-01 4.251404106616973877e-02 6.596853733062744141e-01 2.123329639434814453e-01 -3.661040663719177246e-01 1.584636420011520386e-01 3.298903629183769226e-02
6.024034619331359863e-01 1.747697740793228149e-01 5.830591917037963867e-01 -9.246315062046051025e-02 -3.651352226734161377e-01 1.251254510134458542e-02 -3.376539051532745361e-01 1.027991771697998047e-01
4.877528846263885498e-01 8.386758714914321899e-02 -2.215092927217483521e-01 7.508934736251831055e-01 -3.194646444171667099e-03 -2.890331447124481201e-01 1.034512072801589966e-01 -2.188685089349746704e-01
7.912256121635437012e-01 -1.823653429746627808e-01 3.763687014579772949e-01 2.931075915694236755e-02 -1.798434257507324219e-01 7.665464282035827637e-02 -3.082001209259033203e-01 2.549224197864532471e-01
4.621619582176208496e-01 5.135151743888854980e-01 2.025089925155043602e-03 5.651647448539733887e-01 2.459049671888351440e-01 -3.288178145885467529e-01 1.752980351448059082e-01 6.303280591964721680e-02
3.394936919212341309e-01 2.756795585155487061e-01 5.156163498759269714e-02 6.961764693260192871e-01 -4.566261470317840576e-01 -1.725332140922546387e-01 2.096219956874847412e-01 -1.980104595422744751e-01
3.377409279346466064e-01 1.824985146522521973e-01 1.686822921037673950e-01 -2.508198469877243042e-02 -2.984803617000579834e-01 2.398520708084106445e-01 -4.205899536609649658e-01 7.071258425712585449e-01
5.009339451789855957e-01 3.765222728252410889e-01 -2.234753221273422241e-02 1.926095932722091675e-01 -1.623331159353256226e-01 -4.108977019786834717e-01 -5.570089221000671387e-01 2.534767091274261475e-01
2.269209772348403931e-01 3.913247585296630859e-01 2.484802603721618652e-01 6.741501688957214355e-01 -5.063515156507492065e-02 -2.435864359140396118e-01 -4.555957317352294922e-01 9.841360151767730713e-02
4.307515025138854980e-01 5.020359158515930176e-01 6.114253997802734375e-01 3.641178607940673828e-01 -1.748259365558624268e-02 8.855679631233215332e-02 -6.118040159344673157e-02 -2.099974602460861206e-01
3.488202095031738281e-01 2.078150212764739990e-01 -7.811559736728668213e-02 6.249030232429504395e-01 4.468122497200965881e-02 -4.911617040634155273e-01 -3.373640775680541992e-01 2.854485511779785156e-01
7.631918787956237793e-01 1.064222306013107300e-01 1.176887303590774536e-01 2.649873495101928711e-01 -1.748375743627548218e-01 -3.976846635341644287e-01 -3.630403578281402588e-01 4.029887542128562927e-02
3.817825615406036377e-01 -2.721737027168273926e-01 -9.309082478284835815e-02 4.233390092849731445e-01 -4.981393218040466309e-01 4.124226272106170654e-01 -4.209860414266586304e-02 4.150595068931579590e-01
3.182586431503295898e-01 -5.343321338295936584e-02 4.429790377616882324e-01 4.809466600418090820e-01 4.214998185634613037e-01 3.779309689998626709e-01 4.671236500144004822e-02 3.816284537315368652e-01
5.706346035003662109e-01 4.900409579277038574e-01 1.092428788542747498e-01 3.594650700688362122e-02 -3.928813338279724121e-01 -3.700662553310394287e-01 -3.567550778388977051e-01 -4.930293932557106018e-02
3.833682835102081299e-01 -1.912854611873626709e-01 2.867594063282012939e-01 2.873365879058837891e-01 -3.280663192272186279e-01 4.290117323398590088e-01 5.454123020172119141e-02 5.974881052970886230e-01
5.628993511199951172e-01 3.198338747024536133e-01 3.828972876071929932e-01 -1.380756497383117676e-01 -4.983459711074829102e-01 1.450685262680053711e-01 -1.359699219465255737e-01 3.567827343940734863e-01
4.745962619781494141e-01 3.561471402645111084e-01 4.633553028106689453e-01 3.442760929465293884e-02 -3.627748191356658936e-01 -2.650150060653686523e-01 -4.329144060611724854e-01 2.068349272012710571e-01
5.919184088706970215e-01 1.201239600777626038e-01 -4.013336002826690674e-01 2.965272963047027588e-01 2.119256407022476196e-01 5.617610812187194824e-01 -5.076971650123596191e-02 1.521188318729400635e-01
6.726570725440979004e-01 -4.451120197772979736e-01 1.601867526769638062e-01 2.189239412546157837e-01 -4.020874500274658203e-01 9.991066902875900269e-02 1.562417745590209961e-01 -2.824046909809112549e-01
6.120439767837524414e-01 -3.423152267932891846e-01 2.742471992969512939e-01 4.341501891613006592e-01 1.771909296512603760e-01 -2.015351057052612305e-01 -4.008554518222808838e-01 1.087492108345031738e-01
5.534663200378417969e-01 3.581799864768981934e-01 -1.140151023864746094e-01 4.595006406307220459e-01 -3.739912211894989014e-01 -3.326368033885955811e-01 -9.834384173154830933e-02 -2.846991717815399170e-01
3.959102332592010498e-01 1.611816436052322388e-01 1.478244513273239136e-01 7.511328458786010742e-01 -2.195748388767242432e-01 -5.581744015216827393e-02 3.116537630558013916e-01 -2.876914143562316895e-01
6.296632885932922363e-01 3.271048963069915771e-01 2.527136206626892090e-01 2.629242539405822754e-01 -4.587495326995849609e-01 -3.624913692474365234e-01 -2.802083641290664673e-02 -1.445576697587966919e-01
4.612233638763427734e-01 8.330153673887252808e-02 1.375015228986740112e-01 2.223770618438720703e-01 2.758563160896301270e-01 1.579518169164657593e-01 -7.804217934608459473e-01 -4.326577112078666687e-02
4.226291477680206299e-01 -6.048527732491493225e-02 6.386718153953552246e-01 4.328781366348266602e-01 -1.697643846273422241e-01 2.679298520088195801e-01 2.252011299133300781e-01 2.666818499565124512e-01
6.611753702163696289e-01 8.236156645580194890e-06 6.633550673723220825e-02 2.324029952287673950e-01 3.797771930694580078e-01 3.440544381737709045e-02 -5.932904481887817383e-01 -8.382979780435562134e-02
7.115858793258666992e-01 1.063090399838984013e-03 -1.324374973773956299e-01 2.779902517795562744e-01 2.662418484687805176e-01 -2.602721452713012695e-01 -4.609744846820831299e-01 -2.184085696935653687e-01
3.267903029918670654e-01 -1.157348155975341797e-01 6.837537288665771484e-01 5.780364274978637695e-01 -1.657488644123077393e-01 9.418745338916778564e-02 1.652794778347015381e-01 1.204461455345153809e-01
4.784791171550750732e-01 3.440263867378234863e-01 5.725536942481994629e-01 -6.781078875064849854e-02 -2.267684936523437500e-01 3.056475706398487091e-02 -5.093735456466674805e-01 9.202174097299575806e-02
5.653895735740661621e-01 -4.912424385547637939e-01 3.817526698112487793e-01 1.900859773159027100e-01 -3.811937570571899414e-01 -1.151765659451484680e-01 -3.054721951484680176e-01 7.252698391675949097e-02
2.594852149486541748e-01 3.089651167392730713e-01 -4.721527546644210815e-02 5.538753271102905273e-01 -2.129438668489456177e-01 -2.151007354259490967e-01 -5.952176451683044434e-01 -2.868854701519012451e-01
6.339946985244750977e-01 3.756360709667205811e-01 4.412290453910827637e-01 2.857245206832885742e-01 3.623444736003875732e-01 1.821847409009933472e-01 1.118791848421096802e-01 -6.020743027329444885e-02
3.876640498638153076e-01 1.787108927965164185e-02 -4.753146767616271973e-01 4.010005593299865723e-01 5.182877182960510254e-03 6.315175294876098633e-01 -1.992280930280685425e-01 1.553655564785003662e-01
5.870410799980163574e-01 -4.460791051387786865e-01 -2.461721003055572510e-01 2.704209387302398682e-01 9.027025848627090454e-02 2.841857969760894775e-01 -4.192437231540679932e-01 -2.408159524202346802e-01
6.601530909538269043e-01 5.252538919448852539e-01 2.631164714694023132e-02 2.110881060361862183e-01 -2.553923130035400391e-01 -1.956257820129394531e-01 1.740350201725959778e-02 -3.731729984283447266e-01
2.043939828872680664e-01 3.272218108177185059e-01 1.886199116706848145e-01 7.841737270355224609e-01 2.665469944477081299e-01 9.127254784107208252e-02 -9.839928895235061646e-02 -3.340398073196411133e-01
7.587786912918090820e-01 3.544326126575469971e-01 -5.258414521813392639e-02 3.036558032035827637e-01 2.505412138998508453e-02 -3.887149989604949951e-01 9.908080101013183594e-02 2.052227705717086792e-01
4.917524158954620361e-01 3.057112395763397217e-01 1.336940079927444458e-01 4.004271030426025391e-01 -6.357783079147338867e-01 -2.622862756252288818e-01 9.013083577156066895e-02 -7.329805940389633179e-02
4.257828891277313232e-01 -2.446978837251663208e-01 1.406852304935455322e-01 6.373595595359802246e-01 -5.287339538335800171e-02 -4.419130384922027588e-01 -3.568899035453796387e-01 8.578580617904663086e-02
6.494330167770385742e-01 -2.447965741157531738e-01 4.232987463474273682e-01 3.225275576114654541e-01 2.373243495821952820e-02 -2.768285274505615234e-01 -3.840826153755187988e-01 -1.019254550337791443e-01
5.328235030174255371e-01 3.484621942043304443e-01 2.842177636921405792e-02 2.636375129222869873e-01 -5.976034998893737793e-01 -3.774259090423583984e-01 -8.557410538196563721e-02 -1.321259289979934692e-01
2.653405368328094482e-01 1.833447813987731934e-01 7.016445398330688477e-01 4.925008416175842285e-01 2.570027112960815430e-02 2.753661870956420898e-01 -2.841950953006744385e-01 -6.215369328856468201e-02
4.699034988880157471e-01 6.689104251563549042e-03 -1.281393468379974365e-01 6.423633098602294922e-01 -2.025407254695892334e-01 1.750659644603729248e-01 4.861118197441101074e-01 2.052317112684249878e-01
8.059272170066833496e-01 -7.072458416223526001e-02 -8.312136679887771606e-02 1.093552634119987488e-01 3.197288811206817627e-01 3.166929483413696289e-01 -1.739991754293441772e-01 3.062919974327087402e-01
6.795967817306518555e-01 1.435492634773254395e-01 5.349050760269165039e-01 2.203381657600402832e-01 3.429911434650421143e-01 2.455806583166122437e-01 -4.231531172990798950e-02 -5.591260269284248352e-02
6.594913601875305176e-01 3.439700230956077576e-02 2.240690588951110840e-01 4.102507829666137695e-01 -3.656974434852600098e-01 -2.320600748062133789e-01 3.235605955123901367e-01 2.304289191961288452e-01
4.416731894016265869e-01 -3.864496573805809021e-02 4.138436615467071533e-01 5.998947024345397949e-01 3.480822965502738953e-02 3.432431519031524658e-01 3.880435228347778320e-01 -5.182516574859619141e-02
8.812293410301208496e-01 2.672490179538726807e-01 -2.956414967775344849e-02 2.543251030147075653e-02 2.643941044807434082e-01 1.158686820417642593e-03 -2.236227244138717651e-01 -1.748694479465484619e-01
-9.750365279614925385e-03 2.013440988957881927e-02 -1.035431623458862305e-01 8.182200193405151367e-01 7.227260619401931763e-02 4.140730798244476318e-01 -2.401315271854400635e-01 2.914639711380004883e-01
7.650425434112548828e-01 -1.203637868165969849e-01 3.995005190372467041e-01 -1.913957148790359497e-01 -3.886012136936187744e-01 1.781498491764068604e-01 -1.286952644586563110e-01 6.840331852436065674e-02
6.559841036796569824e-01 2.999443113803863525e-01 5.054677724838256836e-01 -1.077298074960708618e-01 -3.130455315113067627e-01 2.769027352333068848e-01 -1.877503544092178345e-01 5.188906192779541016e-02
5.499438643455505371e-01 2.197529524564743042e-01 4.802058339118957520e-01 -1.239445954561233521e-01 -4.579190015792846680e-01 2.273249775171279907e-01 -2.006716132164001465e-01 3.188651502132415771e-01
6.304209828376770020e-01 2.672474086284637451e-01 3.621372580528259277e-01 4.606517553329467773e-01 -1.513775885105133057e-01 1.151511631906032562e-02 3.358092606067657471e-01 -2.280117273330688477e-01
7.193140387535095215e-01 5.374503135681152344e-02 1.566854715347290039e-01 -2.320319116115570068e-01 -3.837790191173553467e-01 4.962831735610961914e-02 -2.771962285041809082e-01 4.179982841014862061e-01
