# Supplementary material for: Where is your field going? A machine learning approach to study the relative motion of the domains of physics
Source: PLoS One. 2020 Jun 18;15(6):e0233997. doi: 10.1371/journal.pone.0233997 (PMC7302634; doi:10.1371/journal.pone.0233997)
Supplement: S5 Data — (ZIP) [file pone.0233997.s005.zip › 4/Pacs4Run_4_VS_500_embeddings2000-2004ED8.txt]

-1.306108236312866211e-01 -6.367613673210144043e-01 6.395728886127471924e-02 -3.107941150665283203e-01 1.036318987607955933e-01 -1.543793380260467529e-01 -3.241176307201385498e-01 5.806611180305480957e-01
-1.522869020700454712e-01 -6.861706823110580444e-02 -4.275187551975250244e-01 -4.705242812633514404e-02 -5.758632421493530273e-01 -1.333870142698287964e-01 -4.550670981407165527e-01 4.802266061305999756e-01
2.395164817571640015e-01 -4.607513844966888428e-01 6.488202512264251709e-02 -3.248525857925415039e-01 -4.141815006732940674e-01 -2.176961302757263184e-01 -5.113105773925781250e-01 3.744658827781677246e-01
6.360627710819244385e-02 -3.782371878623962402e-01 -3.183300793170928955e-01 -5.803483128547668457e-01 -5.167818069458007812e-01 2.192936390638351440e-01 -2.698370218276977539e-01 1.636694669723510742e-01
-3.055669367313385010e-01 3.547574579715728760e-01 -1.262472569942474365e-01 -2.911764383316040039e-01 2.713601589202880859e-01 -1.069716364145278931e-01 -4.121628403663635254e-01 6.519942283630371094e-01
1.701846569776535034e-01 -5.362750217318534851e-02 -1.105417683720588684e-01 -5.330262780189514160e-01 4.439574480056762695e-01 4.944707080721855164e-02 -6.387869119644165039e-01 2.534416913986206055e-01
-3.281003534793853760e-01 3.202061951160430908e-01 7.157704234123229980e-02 -2.283561974763870239e-01 2.210067957639694214e-01 -1.195917278528213501e-01 -4.799596071243286133e-01 6.626016497611999512e-01
7.821326144039630890e-03 -3.136613070964813232e-01 -3.960123658180236816e-01 5.689800903201103210e-02 -5.190068483352661133e-01 1.939916759729385376e-01 -1.430224627256393433e-01 6.434562802314758301e-01
2.995078451931476593e-02 -2.336714267730712891e-01 -1.294408291578292847e-01 -2.144856452941894531e-01 -3.508234918117523193e-01 1.126849502325057983e-01 -8.492482304573059082e-01 1.573027372360229492e-01
1.830499470233917236e-01 -2.367667704820632935e-01 1.197079047560691833e-01 -3.792744576930999756e-01 -2.371709942817687988e-01 -5.369311571121215820e-01 -3.414629697799682617e-01 5.395488739013671875e-01
5.423402786254882812e-02 1.400191634893417358e-01 -3.536545438691973686e-03 -4.202519729733467102e-02 4.590323567390441895e-02 -2.053175717592239380e-01 -7.139009833335876465e-01 6.494286656379699707e-01
6.263872981071472168e-02 5.569792911410331726e-02 -4.633153975009918213e-02 -7.180325984954833984e-01 8.774509280920028687e-02 -1.844538897275924683e-01 1.539182215929031372e-01 6.401901841163635254e-01
2.287947684526443481e-01 -7.445691153407096863e-03 1.450113393366336823e-02 -1.733398884534835815e-01 1.621271520853042603e-01 -5.076090097427368164e-01 -3.276883959770202637e-01 7.252644300460815430e-01
-1.301304101943969727e-01 1.741254180669784546e-01 -2.346225678920745850e-01 -8.011131882667541504e-01 -1.159678027033805847e-01 1.368091553449630737e-01 -1.478135436773300171e-01 4.493353366851806641e-01
-3.411330878734588623e-01 -3.073917031288146973e-01 -6.137995123863220215e-01 -3.827814385294914246e-02 1.748746782541275024e-01 -3.811796903610229492e-01 7.117009907960891724e-02 4.795615375041961670e-01
8.271312713623046875e-02 -2.923628389835357666e-01 2.750758640468120575e-02 -3.184113502502441406e-01 -5.235468745231628418e-01 3.362487554550170898e-01 -4.221512079238891602e-01 4.900651872158050537e-01
1.753105223178863525e-01 -1.409730911254882812e-01 5.408207420259714127e-03 -1.633927524089813232e-01 6.235374510288238525e-02 -6.224460005760192871e-01 -3.039247691631317139e-01 6.625475287437438965e-01
-8.495466411113739014e-02 2.332647144794464111e-01 -4.917154014110565186e-01 -3.855737149715423584e-01 7.532036304473876953e-02 1.048930883407592773e-01 -5.538287162780761719e-01 4.738323390483856201e-01
-1.135451812297105789e-02 2.334928661584854126e-01 -2.560144364833831787e-01 -4.270172715187072754e-01 5.504623427987098694e-02 2.627101242542266846e-01 -1.188253983855247498e-01 7.818560600280761719e-01
-5.840853452682495117e-01 -2.370437532663345337e-01 -5.933027863502502441e-01 -1.477167308330535889e-01 -8.036416023969650269e-02 -2.811121642589569092e-01 -3.084416985511779785e-01 2.195619493722915649e-01
2.138689458370208740e-01 -7.856536656618118286e-02 1.584187746047973633e-01 -1.038722023367881775e-01 2.446545213460922241e-01 3.329329937696456909e-02 -9.937726706266403198e-02 9.172576665878295898e-01
-2.269726991653442383e-01 -2.959308326244354248e-01 -5.759536027908325195e-01 -1.090139299631118774e-01 -6.540334224700927734e-02 -4.868519604206085205e-01 -4.468672871589660645e-01 2.762406766414642334e-01
3.492073714733123779e-01 -3.030210733413696289e-01 -3.949330151081085205e-01 -9.553241543471813202e-03 -1.803489327430725098e-01 1.369359195232391357e-01 -6.054659485816955566e-01 4.607630968093872070e-01
-1.756040155887603760e-01 2.466505765914916992e-01 -2.447848767042160034e-01 -5.531433820724487305e-01 2.718305587768554688e-01 3.054044842720031738e-01 -1.973275393247604370e-01 5.799461603164672852e-01
-2.360765635967254639e-01 -4.757663607597351074e-01 -4.693776071071624756e-01 -5.283920764923095703e-01 5.864997580647468567e-02 -4.609483480453491211e-01 3.771865041926503181e-03 4.973188042640686035e-02
-2.379912585020065308e-01 5.748352780938148499e-02 -1.944312006235122681e-01 -5.425305366516113281e-01 6.215585470199584961e-01 -1.294195204973220825e-01 -4.153224229812622070e-01 1.798218786716461182e-01
-2.857413291931152344e-01 5.192293226718902588e-02 -6.328468769788742065e-02 -6.853114962577819824e-01 -2.597503960132598877e-01 -1.073033064603805542e-01 -5.854798555374145508e-01 1.422256827354431152e-01
-5.557014793157577515e-02 2.654041945934295654e-01 -2.174782007932662964e-01 -1.435239464044570923e-01 1.705632656812667847e-01 -3.365716636180877686e-01 -4.228624999523162842e-01 7.330700159072875977e-01
-2.305626571178436279e-01 1.700879037380218506e-01 -1.255991160869598389e-01 -7.427872419357299805e-01 -2.098349928855895996e-01 -4.662199690937995911e-02 -4.644665122032165527e-01 2.974382936954498291e-01
3.320471942424774170e-01 -1.733128875494003296e-01 -5.749444365501403809e-01 -1.266455501317977905e-01 -2.122336924076080322e-01 -1.320170164108276367e-01 -4.353360831737518311e-01 5.109970569610595703e-01
-1.443297564983367920e-01 -5.404492020606994629e-01 -2.494298666715621948e-01 6.774881482124328613e-02 4.539308249950408936e-01 3.622346222400665283e-01 -4.350655078887939453e-01 3.061522245407104492e-01
-7.975517958402633667e-02 2.318074107170104980e-01 -1.415808945894241333e-01 -6.099476218223571777e-01 -8.764963597059249878e-02 -6.261023133993148804e-02 -6.026965975761413574e-01 4.159057140350341797e-01
-3.251934349536895752e-01 1.244611442089080811e-01 -2.575661540031433105e-01 -6.676290035247802734e-01 -2.700850963592529297e-01 2.685691416263580322e-01 -3.440151512622833252e-01 3.213535547256469727e-01
-3.469323217868804932e-01 -1.919370740652084351e-01 -4.670286774635314941e-01 9.304175153374671936e-03 -1.173033937811851501e-01 -4.343247711658477783e-01 -5.499109029769897461e-01 3.461152911186218262e-01
-6.350726485252380371e-01 -5.883904099464416504e-01 -2.476661354303359985e-01 -1.219848692417144775e-01 -1.394502818584442139e-01 -3.116204440593719482e-01 -1.307868361473083496e-01 2.014985978603363037e-01
-3.564702272415161133e-01 2.930973768234252930e-01 2.050097435712814331e-01 -5.146763920783996582e-01 1.272408217191696167e-01 -1.810176372528076172e-01 -3.740015625953674316e-01 5.396919846534729004e-01
1.359626650810241699e-01 6.062912195920944214e-02 -5.958715677261352539e-01 -4.045450687408447266e-01 2.856515347957611084e-01 -2.681194543838500977e-01 -4.336047172546386719e-01 3.429591059684753418e-01
-5.262282118201255798e-02 1.121436581015586853e-01 8.709582686424255371e-02 -3.946046829223632812e-01 -1.289823204278945923e-01 4.269678294658660889e-01 -4.194216430187225342e-01 6.682093739509582520e-01
-2.058389335870742798e-01 2.362839877605438232e-01 -3.585136234760284424e-01 -3.401114046573638916e-01 3.569270372390747070e-01 1.421002745628356934e-01 -5.503541827201843262e-01 4.550973176956176758e-01
-2.658308148384094238e-01 -5.510693788528442383e-01 -2.143575400114059448e-01 1.656530946493148804e-01 1.784984618425369263e-01 2.815448045730590820e-01 -5.874174833297729492e-01 3.099646270275115967e-01
-1.433016508817672729e-01 2.670947909355163574e-01 -1.906481683254241943e-01 -4.948385059833526611e-01 1.894641816616058350e-01 1.325925588607788086e-01 -5.367813110351562500e-01 5.341361761093139648e-01
-1.170886680483818054e-02 -1.369197480380535126e-02 1.389730423688888550e-01 -4.491944015026092529e-01 2.950633466243743896e-01 3.757680952548980713e-01 -5.025522708892822266e-01 5.456771254539489746e-01
1.643590480089187622e-01 -9.020694345235824585e-02 -2.434983849525451660e-02 -6.905263662338256836e-01 2.836380302906036377e-01 3.547743856906890869e-01 -7.971526682376861572e-02 5.241749882698059082e-01
1.152129471302032471e-01 -2.905968427658081055e-01 9.591827541589736938e-02 -3.438782691955566406e-01 -2.848344147205352783e-01 -6.167956590652465820e-01 -2.989682853221893311e-01 4.731567203998565674e-01
5.284156277775764465e-02 6.227092072367668152e-02 2.975774370133876801e-02 -4.880783259868621826e-01 1.316855698823928833e-01 4.718520045280456543e-01 -4.069145917892456055e-01 5.904737710952758789e-01
-5.317934155464172363e-01 -2.296042740345001221e-01 -4.817219674587249756e-01 1.580226868391036987e-01 -4.826952144503593445e-02 -1.876707375049591064e-01 -3.254554867744445801e-01 5.137889385223388672e-01
6.335277110338211060e-02 1.012228131294250488e-01 9.810130298137664795e-02 -3.354007601737976074e-01 2.367491573095321655e-01 1.580954492092132568e-01 -6.471847742795944214e-02 8.822641968727111816e-01
-1.408694870769977570e-02 1.067266166210174561e-01 1.958035863935947418e-02 -7.902118563652038574e-01 -7.399551570415496826e-02 -4.984819144010543823e-02 9.584625810384750366e-02 5.885969996452331543e-01
-1.969554126262664795e-01 3.588789701461791992e-02 1.681224703788757324e-01 -5.545110702514648438e-01 -2.458054125308990479e-01 4.520285427570343018e-01 -1.921339333057403564e-01 5.678971409797668457e-01
2.992611192166805267e-02 2.703411281108856201e-01 -3.930857777595520020e-01 -6.030657887458801270e-01 5.247666314244270325e-02 9.561786055564880371e-02 -9.608547389507293701e-02 6.218411922454833984e-01
-1.171526759862899780e-01 -2.852467074990272522e-02 -6.616522669792175293e-01 -2.012926191091537476e-01 -1.572036147117614746e-01 3.384365141391754150e-01 -1.129557639360427856e-01 5.959427952766418457e-01
-2.857393324375152588e-01 8.136045187711715698e-02 -1.689526438713073730e-01 -5.235039591789245605e-01 6.552813649177551270e-01 -2.373654162511229515e-03 -3.856498599052429199e-01 1.760876774787902832e-01
1.803059726953506470e-01 -1.477931439876556396e-01 2.147933393716812134e-01 -3.520790934562683105e-01 2.937107384204864502e-01 -2.776435390114784241e-02 -6.317546218633651733e-02 8.273590803146362305e-01
-6.367067992687225342e-02 6.075336784124374390e-02 1.663734018802642822e-01 -7.319947481155395508e-01 1.790884584188461304e-01 -1.315906494855880737e-01 1.492390036582946777e-01 5.975764989852905273e-01
-4.315718263387680054e-02 -2.792109251022338867e-01 -7.017635107040405273e-01 -4.543206095695495605e-01 -1.440429091453552246e-01 1.937246620655059814e-01 1.873460561037063599e-01 3.576638698577880859e-01
2.349621951580047607e-01 -1.994029432535171509e-01 -3.026250004768371582e-01 -4.010263085365295410e-02 -1.047277823090553284e-02 -3.661885559558868408e-01 -2.827730476856231689e-01 7.730954885482788086e-01
2.038988023996353149e-01 -1.304511260241270065e-02 -3.871221840381622314e-01 -6.604759693145751953e-01 -2.963789738714694977e-02 -2.683753967285156250e-01 -5.247988700866699219e-01 1.544189155101776123e-01
-4.091724753379821777e-01 8.489595353603363037e-02 5.703222379088401794e-02 -4.364222884178161621e-01 -4.423219561576843262e-01 3.563626408576965332e-01 -1.228058412671089172e-01 5.421526432037353516e-01
-2.165492177009582520e-01 -4.115232527256011963e-01 -1.919551044702529907e-01 2.911255359649658203e-01 4.511358737945556641e-01 5.230411887168884277e-03 -3.789628744125366211e-01 5.612401366233825684e-01
-1.427109539508819580e-01 2.576452195644378662e-01 -3.353001773357391357e-01 -2.835611999034881592e-01 1.847338527441024780e-01 2.763232886791229248e-01 -2.152181416749954224e-01 7.507458329200744629e-01
-3.002682328224182129e-01 -3.994099199771881104e-01 -3.816503584384918213e-01 -2.891690433025360107e-01 -7.746537029743194580e-02 -5.937845110893249512e-01 -3.463505506515502930e-01 2.061439007520675659e-01
-4.757633507251739502e-01 1.540905237197875977e-01 -2.439471334218978882e-01 -6.937269568443298340e-01 -2.466822117567062378e-01 -1.663828268647193909e-02 -3.515676558017730713e-01 1.562351137399673462e-01
-2.031967192888259888e-01 1.839442551136016846e-01 -8.665069937705993652e-02 -7.520623207092285156e-01 -1.484075337648391724e-01 -4.155349731445312500e-02 -4.923685789108276367e-01 2.925597727298736572e-01
-5.915293470025062561e-02 -3.552443981170654297e-01 2.670378386974334717e-01 -4.270256757736206055e-01 -4.312565922737121582e-01 3.587076067924499512e-01 -3.996023535728454590e-01 3.772356212139129639e-01
1.840664893388748169e-01 -2.098200321197509766e-01 -7.550109922885894775e-02 -1.254009008407592773e-01 -1.339924335479736328e-01 -5.948273539543151855e-01 -2.833669185638427734e-01 6.697753071784973145e-01
-2.671707272529602051e-01 -5.441982746124267578e-01 -4.001704156398773193e-01 -3.553437888622283936e-01 1.025291159749031067e-01 -3.646413683891296387e-01 -4.500153362751007080e-01 8.555024862289428711e-03
-7.070661783218383789e-01 -5.323648452758789062e-01 -1.476526260375976562e-01 -2.094082981348037720e-01 4.097324237227439880e-02 -1.691301167011260986e-01 -3.462779819965362549e-01 2.827804349362850189e-02
6.121207959949970245e-03 -6.415784955024719238e-01 -5.275492072105407715e-01 -4.218705892562866211e-01 -5.111207067966461182e-02 -3.327060043811798096e-01 -7.528117299079895020e-02 1.143840253353118896e-01
7.672752253711223602e-03 8.559107035398483276e-02 -4.235780239105224609e-02 -5.516415834426879883e-01 1.051898375153541565e-01 4.289384484291076660e-01 -3.418456912040710449e-01 6.120467782020568848e-01
-1.034695431590080261e-01 7.868713885545730591e-02 -1.878435164690017700e-01 -4.079709053039550781e-01 -2.910584807395935059e-01 4.974804520606994629e-01 -3.766883611679077148e-01 5.543294548988342285e-01
5.770442634820938110e-02 6.500359624624252319e-02 -1.386499851942062378e-01 -9.294671565294265747e-02 -6.737413257360458374e-02 -6.208162903785705566e-01 -3.230927884578704834e-01 6.857411265373229980e-01
-2.702677063643932343e-02 -3.015968203544616699e-01 4.412405192852020264e-01 -1.521900147199630737e-01 1.244350820779800415e-01 -1.411029994487762451e-01 6.721674650907516479e-02 8.065616488456726074e-01
-7.390848994255065918e-01 -4.272640347480773926e-01 -3.695290088653564453e-01 -2.008035331964492798e-01 -2.796745114028453827e-02 -2.244084924459457397e-01 -9.954777359962463379e-02 1.824123561382293701e-01
-6.303635239601135254e-01 -3.718735575675964355e-01 -2.625248730182647705e-01 -2.683257758617401123e-01 1.554786562919616699e-01 -5.014669299125671387e-01 -1.254901438951492310e-01 1.790069937705993652e-01
-3.315260261297225952e-02 -2.355395853519439697e-01 3.472816944122314453e-01 -3.110488057136535645e-01 -3.326283097267150879e-01 4.406043887138366699e-01 -2.864290773868560791e-01 5.824523568153381348e-01
-4.170940220355987549e-01 7.914426177740097046e-02 -9.453092515468597412e-02 -5.602198839187622070e-01 7.218577712774276733e-02 2.008476704359054565e-01 2.068272680044174194e-01 6.392639875411987305e-01
2.368868440389633179e-01 -3.058946728706359863e-01 1.419294998049736023e-02 -5.950972810387611389e-02 2.180669829249382019e-02 -5.552800893783569336e-01 -1.948279142379760742e-01 7.069659829139709473e-01
-1.198101863265037537e-01 -3.692001104354858398e-03 2.611375041306018829e-02 -6.021945476531982422e-01 -9.271567314863204956e-02 5.619346499443054199e-01 -2.655120193958282471e-01 4.769155681133270264e-01
-1.575172543525695801e-01 5.585981532931327820e-02 2.138069085776805878e-02 -4.696128964424133301e-01 -2.773275077342987061e-01 4.663796722888946533e-01 -3.940869867801666260e-01 5.489531159400939941e-01
-1.956740021705627441e-01 1.627738773822784424e-01 -1.423504799604415894e-01 -7.298998236656188965e-01 -7.511977851390838623e-02 -3.883992135524749756e-02 -5.595013499259948730e-01 2.490093857049942017e-01
5.365550890564918518e-02 -2.701116204261779785e-01 5.123400092124938965e-01 -3.033632934093475342e-01 6.971331685781478882e-02 1.210526153445243835e-01 3.484466299414634705e-02 7.408854961395263672e-01
8.137246221303939819e-02 -2.287963032722473145e-01 1.695635318756103516e-01 -1.027024071663618088e-02 2.208606004714965820e-01 -4.735998064279556274e-02 7.019701600074768066e-02 9.253234267234802246e-01
-4.015897959470748901e-02 -7.785162329673767090e-01 -2.774092853069305420e-01 -2.087659835815429688e-01 -1.084075197577476501e-01 -3.827831447124481201e-01 -2.980149686336517334e-01 1.570755988359451294e-01
-1.171328052878379822e-01 -8.024262636899948120e-02 2.848204672336578369e-01 -7.175269722938537598e-01 1.559022068977355957e-01 7.809692062437534332e-03 4.204326495528221130e-02 5.981131196022033691e-01
-6.585124135017395020e-01 -2.916017472743988037e-01 -4.068754017353057861e-01 1.196079105138778687e-01 -9.572986513376235962e-02 -1.739251464605331421e-01 -1.669108569622039795e-01 4.839448630809783936e-01
2.868084609508514404e-01 -7.891166210174560547e-02 -3.046206235885620117e-01 -5.922458767890930176e-01 4.263953864574432373e-01 -3.079347610473632812e-01 -3.340574502944946289e-01 2.823715507984161377e-01
-1.433136314153671265e-01 9.687446802854537964e-02 1.061426624655723572e-01 -7.059448957443237305e-01 -1.460234224796295166e-01 1.412232369184494019e-01 -5.722104907035827637e-01 3.029196858406066895e-01
-5.825754627585411072e-02 -7.444320917129516602e-01 -3.126050159335136414e-02 -4.466251432895660400e-01 -1.857843995094299316e-01 4.065605998039245605e-02 3.394071161746978760e-01 3.010145425796508789e-01
-9.086471050977706909e-02 -6.933447718620300293e-01 -5.491726472973823547e-02 2.723233103752136230e-01 2.567779421806335449e-01 7.859889417886734009e-02 -3.671661317348480225e-01 4.763581752777099609e-01
-5.035541951656341553e-02 2.046804428100585938e-01 -3.281098008155822754e-01 -5.195915102958679199e-01 8.319762349128723145e-02 3.094375431537628174e-01 -4.345603585243225098e-01 5.351846814155578613e-01
-2.100781351327896118e-01 2.770208120346069336e-01 -1.382649838924407959e-01 -4.217024743556976318e-01 -8.987501263618469238e-02 2.516468763351440430e-01 -5.254788398742675781e-01 5.784850716590881348e-01
-8.147099018096923828e-01 -6.149715557694435120e-02 -1.650122553110122681e-01 -6.959553062915802002e-02 -7.356534898281097412e-02 -2.828585505485534668e-01 -2.756420969963073730e-01 3.728187382221221924e-01
4.339794814586639404e-02 -2.898146510124206543e-01 3.777795732021331787e-01 -2.589609622955322266e-01 -2.078641802072525024e-01 -5.044741630554199219e-01 -4.755930304527282715e-01 4.248006939888000488e-01
-3.051092326641082764e-01 3.036288022994995117e-01 -4.593152087181806564e-03 -3.281512558460235596e-01 4.401450157165527344e-01 -5.089433863759040833e-02 -3.290524184703826904e-01 6.343660354614257812e-01
5.110301449894905090e-02 -2.050714641809463501e-01 1.928469538688659668e-01 -5.123817920684814453e-01 5.921385884284973145e-01 4.191222414374351501e-02 1.365687116049230099e-03 5.506564378738403320e-01
-2.502613961696624756e-01 1.985064744949340820e-01 1.060645505785942078e-01 -7.112855315208435059e-01 -1.120174638344906271e-04 1.085763871669769287e-01 -4.357478022575378418e-01 4.232289493083953857e-01
-2.458339035511016846e-01 1.897467970848083496e-01 2.627588622272014618e-02 -8.043733835220336914e-01 -1.222655177116394043e-01 1.073866337537765503e-01 -2.641707956790924072e-01 3.994843661785125732e-01
-7.079990208148956299e-02 7.304660975933074951e-02 -1.526400744915008545e-01 -6.382758021354675293e-01 -5.041395500302314758e-02 -1.359494775533676147e-01 3.299813568592071533e-01 6.550152897834777832e-01
-1.285299062728881836e-01 2.266970872879028320e-01 -3.939417302608489990e-01 -4.660404324531555176e-01 -2.172603905200958252e-01 5.257586482912302017e-03 -5.908079147338867188e-01 4.042535424232482910e-01
-7.203852534294128418e-01 -2.301420867443084717e-01 -1.430972665548324585e-01 1.530593186616897583e-01 2.201144844293594360e-01 -2.302359193563461304e-01 -2.040508687496185303e-01 4.909989237785339355e-01
1.718644201755523682e-01 -1.961148977279663086e-01 -2.974235266447067261e-02 -5.320237874984741211e-01 -2.715594172477722168e-01 -4.520658552646636963e-01 -4.724902808666229248e-01 3.830308318138122559e-01
-5.991562008857727051e-01 -3.712427914142608643e-01 -2.001179605722427368e-01 -4.338855668902397156e-02 3.145997524261474609e-01 -4.742319583892822266e-01 -1.254658997058868408e-01 3.487842082977294922e-01
-6.730532646179199219e-01 -2.346441596746444702e-01 -3.734805285930633545e-01 8.534550666809082031e-02 2.089247107505798340e-01 -9.573557972908020020e-02 -2.598256617784500122e-02 5.400739908218383789e-01
-3.281120955944061279e-01 3.231532573699951172e-01 8.130057156085968018e-02 -2.599495351314544678e-01 -1.493098400533199310e-02 -3.175611793994903564e-01 -3.718349039554595947e-01 6.887683272361755371e-01
3.366641104221343994e-01 -6.339957714080810547e-01 2.618482410907745361e-01 -4.291699826717376709e-01 -2.332304976880550385e-02 -1.370566636323928833e-01 -9.070741944015026093e-03 4.610256254673004150e-01
-3.213928639888763428e-01 -9.815379232168197632e-02 2.697692811489105225e-01 -6.305450201034545898e-02 -3.237109780311584473e-01 -2.848919630050659180e-01 9.283173084259033203e-02 7.846980690956115723e-01
-3.597463071346282959e-01 -9.601137787103652954e-02 -5.855933427810668945e-01 -2.135631591081619263e-01 -9.429603070020675659e-02 -3.375987410545349121e-01 -4.271591603755950928e-01 4.092752635478973389e-01
-2.719057798385620117e-01 7.751113176345825195e-02 -3.548626899719238281e-01 -2.108322381973266602e-01 -1.238795891404151917e-01 2.679426372051239014e-01 2.726178467273712158e-01 7.669559717178344727e-01
-5.536076426506042480e-01 2.136877775192260742e-01 -2.800219655036926270e-01 -5.466900467872619629e-01 -1.079223379492759705e-01 2.499474883079528809e-01 6.428251974284648895e-03 4.431833326816558838e-01
9.906628727912902832e-02 2.468206584453582764e-01 -1.676181852817535400e-01 -2.381117939949035645e-01 8.418744802474975586e-02 -5.779109895229339600e-02 -5.263209342956542969e-01 7.463453412055969238e-01
-3.066724240779876709e-01 -5.119766592979431152e-01 -2.147032320499420166e-02 1.225997880101203918e-01 1.570752263069152832e-01 4.697497189044952393e-01 -5.128971934318542480e-01 3.463225662708282471e-01
-2.789256274700164795e-01 -4.460562169551849365e-01 -2.517928183078765869e-01 3.794290125370025635e-01 -2.824191562831401825e-02 -3.078340291976928711e-01 -2.661556303501129150e-01 5.911599397659301758e-01
1.084905937314033508e-01 -4.797073006629943848e-01 4.858507513999938965e-01 -4.237215816974639893e-01 1.952625066041946411e-01 -3.738052845001220703e-01 -2.152203470468521118e-01 3.440086841583251953e-01
-6.936755180358886719e-01 -2.666678726673126221e-01 -4.976396262645721436e-01 -5.415891483426094055e-02 2.283656895160675049e-01 -1.034924387931823730e-01 -2.101747542619705200e-01 3.001484870910644531e-01
2.288318276405334473e-01 -5.125208497047424316e-01 3.532434403896331787e-01 -5.853075385093688965e-01 -1.586181819438934326e-01 -2.169879674911499023e-01 -3.804748132824897766e-02 3.793435692787170410e-01
-1.884025484323501587e-01 -2.996162772178649902e-01 3.232490420341491699e-01 -1.062399074435234070e-01 -3.641228973865509033e-01 -4.740979671478271484e-01 -2.171490490436553955e-01 5.953570008277893066e-01
-2.435754239559173584e-01 2.817580699920654297e-01 -2.360924929380416870e-01 -3.247936069965362549e-01 3.062051534652709961e-01 5.644187331199645996e-03 -5.583153963088989258e-01 5.427185297012329102e-01
1.664073616266250610e-01 -1.251145452260971069e-01 -9.165161103010177612e-02 -3.206884264945983887e-01 -2.801387012004852295e-01 -3.467106521129608154e-01 1.038670539855957031e-01 7.974582910537719727e-01
1.214987933635711670e-01 -7.104930002242326736e-03 1.574925631284713745e-01 -7.723395824432373047e-01 7.397271692752838135e-02 -1.951575726270675659e-01 7.386911660432815552e-02 5.611242055892944336e-01
3.686260581016540527e-01 -6.980415582656860352e-01 1.575221419334411621e-01 -3.520236909389495850e-01 8.831103891134262085e-02 -2.736083865165710449e-01 -1.396259963512420654e-01 3.549127578735351562e-01
-5.177194476127624512e-01 -2.203686684370040894e-01 -5.207262635231018066e-01 1.424631327390670776e-01 2.941298782825469971e-01 6.761085987091064453e-02 -2.073413431644439697e-01 5.078173875808715820e-01
9.635825455188751221e-02 -7.518001198768615723e-01 -2.255917340517044067e-01 -2.288308739662170410e-01 -5.401224270462989807e-02 2.622942924499511719e-01 2.480753660202026367e-01 4.347407221794128418e-01
4.293382167816162109e-02 1.995290629565715790e-02 3.984390944242477417e-02 -3.305648565292358398e-01 5.741011500358581543e-01 1.608985811471939087e-01 -8.202025294303894043e-02 7.243549227714538574e-01
-9.621339291334152222e-02 -3.137187361717224121e-01 2.686895430088043213e-01 -5.456874370574951172e-01 -3.922894299030303955e-01 3.232948780059814453e-01 -3.359279632568359375e-01 3.887113630771636963e-01
6.729129701852798462e-02 1.735033988952636719e-01 -1.080125942826271057e-02 -9.885097295045852661e-02 2.962983548641204834e-01 5.529591813683509827e-03 -2.978110909461975098e-01 8.825902938842773438e-01
2.833435125648975372e-02 -1.240890100598335266e-02 4.716815054416656494e-01 -2.987325489521026611e-01 9.811713546514511108e-02 2.553575038909912109e-01 -3.347578644752502441e-01 7.074046730995178223e-01
-1.027534306049346924e-01 -2.462239116430282593e-01 -3.508200049400329590e-01 -5.437314510345458984e-02 -4.252699911594390869e-01 4.197812974452972412e-01 -7.473131269216537476e-02 6.634221076965332031e-01
5.429511070251464844e-01 -2.520993351936340332e-01 -5.141423940658569336e-01 -2.460449784994125366e-01 -4.117190092802047729e-02 -9.440536051988601685e-02 -2.706198990345001221e-01 4.826250076293945312e-01
-3.148730695247650146e-01 -7.171756029129028320e-01 1.220300327986478806e-02 -3.674872815608978271e-01 2.039047777652740479e-01 -3.443308770656585693e-01 -2.993828952312469482e-01 -3.933558613061904907e-02
-4.208245575428009033e-01 -4.379685223102569580e-01 -2.502609789371490479e-01 1.893044710159301758e-01 4.373961389064788818e-01 1.397953480482101440e-01 -2.939293086528778076e-01 4.851504564285278320e-01
9.129606932401657104e-02 4.248287156224250793e-02 -1.592719107866287231e-01 -5.814732313156127930e-01 5.885070562362670898e-01 -1.095679998397827148e-01 -3.861816525459289551e-01 3.448181152343750000e-01
1.001373026520013809e-02 -9.764193743467330933e-02 5.779004842042922974e-02 -1.969913840293884277e-01 5.160540342330932617e-01 4.491728544235229492e-01 -5.667989328503608704e-02 6.906081438064575195e-01
-1.210600361227989197e-01 -4.062415063381195068e-01 1.318572312593460083e-01 -4.155591428279876709e-01 -5.692711472511291504e-01 3.417863249778747559e-01 -1.159785836935043335e-01 4.194018542766571045e-01
-5.048511624336242676e-01 2.238536626100540161e-01 -4.218363761901855469e-02 -5.263788700103759766e-01 -2.241931408643722534e-01 -1.125593706965446472e-01 -5.097014307975769043e-01 3.056682348251342773e-01
-1.098261401057243347e-01 -6.865236163139343262e-01 -5.039672255516052246e-01 -1.889991313219070435e-01 3.069948554039001465e-01 -1.651517897844314575e-01 -3.170790970325469971e-01 6.971211731433868408e-02
-2.436933666467666626e-01 1.076819449663162231e-01 4.636888206005096436e-02 -7.804077863693237305e-01 -1.062692552804946899e-01 5.813708528876304626e-02 4.141213372349739075e-02 5.490389466285705566e-01
-6.897238641977310181e-02 -5.982099100947380066e-02 1.771390289068222046e-01 4.623652994632720947e-02 2.050484418869018555e-01 -1.235850527882575989e-02 1.072340980172157288e-01 9.510265588760375977e-01
9.474883228540420532e-02 -2.621795982122421265e-02 -4.824712276458740234e-01 -5.733150243759155273e-01 -7.008713483810424805e-02 2.562138140201568604e-01 2.228994220495223999e-01 5.555400848388671875e-01
-1.248761191964149475e-01 1.674125641584396362e-01 -2.861282974481582642e-02 -4.964326024055480957e-01 6.825064122676849365e-02 3.550960421562194824e-01 -5.836547613143920898e-01 4.875558912754058838e-01
-2.575826048851013184e-01 -4.276019930839538574e-01 -4.478619694709777832e-01 2.274774760007858276e-01 3.291128575801849365e-01 2.411281466484069824e-01 -3.553880751132965088e-01 4.535664618015289307e-01
-1.624829322099685669e-02 1.710456162691116333e-01 -1.316409111022949219e-01 -5.740235447883605957e-01 6.629422307014465332e-02 2.929293215274810791e-01 -4.460624754428863525e-01 5.783362388610839844e-01
-3.845596611499786377e-01 -3.676748573780059814e-01 -5.851925611495971680e-01 -2.096144482493400574e-02 -3.904868364334106445e-01 -2.939212694764137268e-02 -3.430564105510711670e-01 3.209481239318847656e-01
1.071267202496528625e-01 -7.546414732933044434e-01 -3.091185390949249268e-01 -3.978576958179473877e-01 1.678315997123718262e-01 -1.660338938236236572e-01 -3.304309248924255371e-01 1.660301908850669861e-02
-8.030247688293457031e-01 -1.011449173092842102e-01 -2.754041254520416260e-01 -1.002233177423477173e-01 1.694780215620994568e-02 -2.683768868446350098e-01 -2.603125274181365967e-01 3.448953628540039062e-01
2.815290391445159912e-01 -1.268451362848281860e-01 5.690837278962135315e-02 -6.089704036712646484e-01 1.804815828800201416e-01 5.611416697502136230e-02 -1.028886288404464722e-01 6.958878040313720703e-01
2.286545634269714355e-01 -4.595834612846374512e-01 2.037921994924545288e-01 -4.724390208721160889e-01 -3.257355988025665283e-01 -3.287223875522613525e-01 -3.801466152071952820e-02 5.061254501342773438e-01
2.227340266108512878e-02 -4.004622250795364380e-02 4.257994294166564941e-01 -2.869590818881988525e-01 1.494761258363723755e-01 2.931739985942840576e-01 -3.828330338001251221e-01 6.923829317092895508e-01
-4.496854245662689209e-01 -3.033263087272644043e-01 -3.839485943317413330e-01 1.395861655473709106e-01 4.297486841678619385e-01 -2.122113853693008423e-01 -2.610894441604614258e-01 4.909075498580932617e-01
4.504338372498750687e-03 -8.797726631164550781e-01 -2.950146198272705078e-01 -2.519072592258453369e-01 -3.183354064822196960e-02 -1.764082461595535278e-01 -1.909930109977722168e-01 8.293072879314422607e-02
-9.072978794574737549e-02 -8.320820331573486328e-01 -3.949541449546813965e-01 -1.940798610448837280e-01 1.872329860925674438e-01 -1.772057861089706421e-01 -1.658007502555847168e-01 1.086459830403327942e-01
1.066033691167831421e-01 -2.163843810558319092e-02 -3.109626471996307373e-01 -6.721757054328918457e-01 2.160781621932983398e-01 -3.770741522312164307e-01 -4.744527339935302734e-01 1.602168083190917969e-01
-2.776838243007659912e-01 -4.283404052257537842e-01 3.658320605754852295e-01 -2.820240557193756104e-01 -4.125618636608123779e-01 -4.430371820926666260e-01 -4.041052982211112976e-02 3.973955214023590088e-01
1.524281054735183716e-01 -3.699353635311126709e-01 3.915332853794097900e-01 -3.957517445087432861e-01 -7.671745866537094116e-02 -4.471115171909332275e-01 -4.317424893379211426e-01 3.712142407894134521e-01
-8.321598172187805176e-02 -3.743569552898406982e-01 -6.959375143051147461e-01 -2.182820290327072144e-01 -2.054726630449295044e-01 2.527861297130584717e-01 1.654573827981948853e-01 4.329662621021270752e-01
-1.666907221078872681e-01 -3.740545809268951416e-01 -4.304283559322357178e-01 -2.560321688652038574e-01 1.215568631887435913e-01 -5.649225115776062012e-01 -4.738285541534423828e-01 1.518204659223556519e-01
-3.846941292285919189e-01 -5.458724498748779297e-01 -1.321260482072830200e-01 -4.022417366504669189e-01 2.674645185470581055e-01 -4.879777431488037109e-01 -2.548998594284057617e-01 1.201800070703029633e-02
1.791102439165115356e-01 -4.613922834396362305e-01 -1.956594586372375488e-01 -1.427787840366363525e-01 -4.096633791923522949e-01 -3.005467057228088379e-01 -5.179713368415832520e-01 4.122152626514434814e-01
8.248855918645858765e-02 -9.125740267336368561e-03 4.672286510467529297e-01 -3.224406838417053223e-01 2.218305170536041260e-01 1.438257843255996704e-01 -4.549019634723663330e-01 6.277033090591430664e-01
-3.664655685424804688e-01 -3.761542737483978271e-01 1.108546033501625061e-01 1.049529481679201126e-02 3.320247232913970947e-01 1.910226494073867798e-01 -7.220400571823120117e-01 2.091417908668518066e-01
-6.105133146047592163e-02 -2.899008989334106445e-01 5.878034234046936035e-01 -2.588859498500823975e-01 2.323135137557983398e-01 -1.468883454799652100e-01 -2.144913561642169952e-02 6.509144902229309082e-01
2.009786106646060944e-02 -3.958356566727161407e-03 -1.274829953908920288e-01 -7.369155883789062500e-01 2.291128784418106079e-01 -2.831416726112365723e-01 -5.316413640975952148e-01 1.580492705106735229e-01
-2.930636107921600342e-01 -2.011475563049316406e-01 3.932369053363800049e-01 -2.307576537132263184e-01 -1.613159477710723877e-01 -4.023239314556121826e-01 1.726326197385787964e-01 6.693875193595886230e-01
-7.328738272190093994e-02 -4.097971320152282715e-01 -5.249934792518615723e-01 2.284074276685714722e-01 3.486081957817077637e-01 -7.526413351297378540e-02 -3.707946538925170898e-01 4.839693903923034668e-01
6.037826836109161377e-02 7.733312994241714478e-02 1.058108545839786530e-02 -3.700415492057800293e-01 5.385896563529968262e-01 1.669170707464218140e-01 -4.282275214791297913e-02 7.304502129554748535e-01
-4.437783956527709961e-01 2.835915982723236084e-01 1.851648092269897461e-01 -4.701430201530456543e-01 2.490997463464736938e-01 -4.438156262040138245e-02 -4.365345835685729980e-01 4.612301886081695557e-01
-3.156529664993286133e-01 8.819903433322906494e-02 -1.454378962516784668e-01 -5.841631889343261719e-01 2.349142730236053467e-01 2.472959309816360474e-01 1.785181462764739990e-01 6.180428266525268555e-01
-6.673952192068099976e-02 2.757760286331176758e-01 -2.223753370344638824e-02 -4.193935990333557129e-01 2.585130929946899414e-02 1.506849229335784912e-01 -4.711059033870697021e-01 7.055444121360778809e-01
-6.032731533050537109e-01 3.417386710643768311e-01 4.170818626880645752e-02 -3.076780438423156738e-01 -6.453611701726913452e-02 -9.375116974115371704e-02 -2.894921600818634033e-01 5.710611343383789062e-01
1.328312605619430542e-01 -7.048624753952026367e-01 -4.505496621131896973e-01 -3.250771164894104004e-01 2.035904526710510254e-01 -2.859086394309997559e-01 -2.075748592615127563e-01 1.028326824307441711e-01
-6.890957802534103394e-02 -2.592777609825134277e-01 2.217603474855422974e-01 -2.580277025699615479e-01 -2.860846519470214844e-01 -6.586712002754211426e-01 -2.100211679935455322e-01 5.024636983871459961e-01
1.464248448610305786e-01 -6.288497149944305420e-02 2.156738340854644775e-01 -6.734355688095092773e-01 1.108873039484024048e-01 -2.730618715286254883e-01 7.762639224529266357e-02 6.178106665611267090e-01
-4.454193413257598877e-01 -4.742887914180755615e-01 3.806550055742263794e-02 1.517009735107421875e-01 4.475116729736328125e-01 1.662530004978179932e-01 -4.300361573696136475e-01 3.732984364032745361e-01
-9.694478660821914673e-02 -5.603353977203369141e-01 -4.174558222293853760e-01 -1.707476228475570679e-01 -9.749756753444671631e-02 -3.788080215454101562e-01 -5.509686470031738281e-01 1.289730966091156006e-01
-4.582244455814361572e-01 8.123946934938430786e-02 1.280157864093780518e-01 -6.666568517684936523e-01 2.563798241317272186e-02 6.458318233489990234e-02 1.883279085159301758e-01 5.313336849212646484e-01
-2.117184922099113464e-02 -2.421736121177673340e-01 -8.931674063205718994e-02 -1.846397668123245239e-01 -5.701689720153808594e-01 -3.176532387733459473e-01 -5.773797631263732910e-01 3.734577894210815430e-01
3.136714696884155273e-01 -4.808865487575531006e-01 2.075695097446441650e-01 -5.503823161125183105e-01 1.281901597976684570e-01 -3.102527260780334473e-01 4.342476651072502136e-02 4.580144584178924561e-01
-1.350504159927368164e-01 -4.423470497131347656e-01 -4.978225529193878174e-01 -7.239826023578643799e-02 -2.189392894506454468e-01 5.470795631408691406e-01 -9.135049581527709961e-02 4.212437868118286133e-01
1.481513828039169312e-01 -9.241311252117156982e-02 2.385609745979309082e-01 -2.206407785415649414e-01 2.967949509620666504e-01 -2.830742597579956055e-01 -9.216222912073135376e-02 8.289784193038940430e-01
1.224720105528831482e-01 -2.845394015312194824e-01 -2.559848427772521973e-01 -2.190040796995162964e-01 -2.506180107593536377e-01 -2.991183698177337646e-01 -5.531012415885925293e-01 5.764933228492736816e-01
-5.561526119709014893e-02 2.229851037263870239e-01 -3.594971299171447754e-01 -5.980704426765441895e-01 3.397086262702941895e-01 1.498110294342041016e-01 -2.821061909198760986e-01 4.927770197391510010e-01
6.157354637980461121e-02 9.945359826087951660e-02 -5.576347932219505310e-02 -7.319415211677551270e-01 1.030312180519104004e-01 -5.340882390737533569e-02 1.589817404747009277e-01 6.393170952796936035e-01
-2.693459764122962952e-02 -1.560248881578445435e-01 3.355896472930908203e-01 -6.905298233032226562e-01 4.041001498699188232e-01 3.622931241989135742e-02 -8.040989749133586884e-03 4.698984920978546143e-01
-3.989972472190856934e-01 6.300943344831466675e-02 -2.540168762207031250e-01 -7.063674926757812500e-01 -3.916175365447998047e-01 1.544814091175794601e-02 -3.007351756095886230e-01 1.711924970149993896e-01
-1.139433160424232483e-01 -5.433722138404846191e-01 -4.397979676723480225e-01 -2.434451431035995483e-01 -1.460674852132797241e-01 -4.094255566596984863e-01 -4.897687733173370361e-01 1.011792346835136414e-01
1.278300285339355469e-01 -2.839426510035991669e-02 -1.455455124378204346e-01 -5.550802946090698242e-01 -1.357801705598831177e-01 -1.103653386235237122e-01 2.698727846145629883e-01 7.416924238204956055e-01
1.030052732676267624e-02 -6.583420038223266602e-01 -6.320956349372863770e-02 -3.417213261127471924e-01 2.774849906563758850e-02 4.903798103332519531e-01 2.681625187397003174e-01 3.640842735767364502e-01
2.581641823053359985e-02 -7.816568017005920410e-01 -4.864990711212158203e-02 -8.631822466850280762e-02 -5.531941726803779602e-02 1.924053728580474854e-01 2.127769738435745239e-01 5.414557456970214844e-01
-4.227869212627410889e-01 -3.173091411590576172e-01 -4.552870392799377441e-01 2.058475911617279053e-01 2.021815180778503418e-01 3.031708598136901855e-01 -3.166542649269104004e-01 4.876956939697265625e-01
-1.090108007192611694e-01 -7.107863426208496094e-01 3.131160512566566467e-02 -1.736838817596435547e-01 -1.968558728694915771e-01 4.269563853740692139e-01 1.761636734008789062e-01 4.468503892421722412e-01
-9.394130110740661621e-02 4.031123593449592590e-02 2.408314682543277740e-02 -4.537723958492279053e-01 -8.393374085426330566e-02 5.682829022407531738e-01 -2.051602154970169067e-01 6.410769820213317871e-01
2.081717401742935181e-01 -1.259809434413909912e-01 -7.686119526624679565e-02 -7.288479804992675781e-01 2.664674222469329834e-01 3.615216910839080811e-01 4.642544314265251160e-02 4.469990730285644531e-01
-2.272957712411880493e-01 -7.295267581939697266e-01 -2.016816586256027222e-01 -4.123146533966064453e-01 -2.484015226364135742e-01 -9.904076904058456421e-02 -3.605396449565887451e-01 -6.282714754343032837e-02
-5.410208106040954590e-01 -5.836386680603027344e-01 6.007102131843566895e-02 -2.790533304214477539e-01 -2.936546206474304199e-01 2.908956408500671387e-01 1.620979160070419312e-01 2.967389523983001709e-01
-2.184792160987854004e-01 2.608927786350250244e-01 -2.952506244182586670e-01 -3.908682167530059814e-01 3.264282941818237305e-01 2.729707658290863037e-01 -3.641588091850280762e-01 5.749529600143432617e-01
-8.468741178512573242e-02 -2.930268049240112305e-01 -6.719674468040466309e-01 -1.415406912565231323e-01 -2.063007950782775879e-01 1.851466000080108643e-01 2.015695422887802124e-01 5.638437867164611816e-01
-3.601520359516143799e-01 -2.308946102857589722e-01 -6.998191475868225098e-01 -1.293165236711502075e-01 -9.369397163391113281e-02 4.246921241283416748e-01 -2.584232389926910400e-01 2.336323112249374390e-01
-2.973289191722869873e-01 -8.515217155218124390e-02 1.712141782045364380e-01 -6.700392365455627441e-01 2.901378571987152100e-01 4.550640583038330078e-01 -2.004886418581008911e-01 3.076018393039703369e-01
3.905962780117988586e-02 -5.265439748764038086e-01 1.237029209733009338e-01 -3.607354462146759033e-01 -5.260867476463317871e-01 3.080185055732727051e-01 -2.913239896297454834e-01 3.453707993030548096e-01
2.117898613214492798e-01 -1.141759008169174194e-01 2.557844221591949463e-01 -3.709130287170410156e-01 4.959878027439117432e-01 -7.329013198614120483e-02 -1.023229211568832397e-01 6.908411979675292969e-01
-5.182725191116333008e-01 -5.994951725006103516e-01 -4.064388275146484375e-01 7.993986457586288452e-02 2.732808291912078857e-01 8.588485419750213623e-02 -1.529250741004943848e-01 3.081745207309722900e-01
2.389711290597915649e-01 -2.227227538824081421e-01 1.112854331731796265e-01 -3.931839764118194580e-01 1.417161226272583008e-01 -1.781521141529083252e-01 2.592779994010925293e-01 7.792704105377197266e-01
-3.215473294258117676e-01 -4.386166632175445557e-01 -4.529705047607421875e-01 -4.244571626186370850e-01 5.955789983272552490e-02 -4.398403167724609375e-01 -3.428134024143218994e-01 6.594601273536682129e-02
-7.316135764122009277e-01 -2.818911671638488770e-01 -1.801070719957351685e-01 7.357702124863862991e-03 2.835328876972198486e-01 -3.156673908233642578e-01 -5.747151095420122147e-03 4.155915379524230957e-01
-1.419359743595123291e-01 -4.369915723800659180e-01 -4.913989603519439697e-01 -1.633190661668777466e-01 -1.526827663183212280e-01 6.053820848464965820e-01 -4.924891889095306396e-02 3.584989905357360840e-01
-4.108012318611145020e-01 -2.691681683063507080e-02 3.192133307456970215e-01 -9.571810811758041382e-02 -2.732388079166412354e-01 -2.701081037521362305e-01 9.428899735212326050e-02 7.503002285957336426e-01
-7.110389471054077148e-01 -2.714286446571350098e-01 -2.294790297746658325e-01 -8.202774077653884888e-02 2.022236287593841553e-01 -4.226040840148925781e-01 -1.281123608350753784e-01 3.542025387287139893e-01
-9.230810403823852539e-02 -7.865311503410339355e-01 -8.829581551253795624e-03 -2.686289250850677490e-01 -5.450760573148727417e-02 1.523448973894119263e-01 3.197906017303466797e-01 4.149247705936431885e-01
1.119257435202598572e-01 3.517555072903633118e-02 9.877035766839981079e-02 -2.034766525030136108e-01 4.443098604679107666e-01 5.082342773675918579e-02 -4.318116009235382080e-01 7.406898140907287598e-01
-3.459092602133750916e-02 -2.649358808994293213e-01 -6.300581097602844238e-01 -3.567777574062347412e-01 -1.334709823131561279e-01 2.029444575309753418e-01 3.236011862754821777e-01 4.905406534671783447e-01
-5.906250476837158203e-01 -2.473053783178329468e-01 -4.466020762920379639e-01 7.889086008071899414e-02 1.717117428779602051e-01 -2.472353726625442505e-01 -7.765839993953704834e-02 5.363617539405822754e-01
-1.745580732822418213e-01 -3.112349212169647217e-01 3.701915740966796875e-01 -2.200045436620712280e-01 -3.800988495349884033e-01 -4.943873882293701172e-01 -2.597022950649261475e-01 4.804991483688354492e-01
-1.614203006029129028e-01 -1.167955324053764343e-01 -4.203145503997802734e-01 -1.367286741733551025e-01 -3.216727077960968018e-01 3.925033807754516602e-01 3.501976653933525085e-02 7.114664316177368164e-01
5.277984961867332458e-02 -4.805336594581604004e-01 -1.024314835667610168e-01 3.599144816398620605e-01 1.016003340482711792e-01 -1.417304426431655884e-01 -5.275722146034240723e-01 5.634967684745788574e-01
-3.020497858524322510e-01 -6.782301664352416992e-01 1.476471684873104095e-02 2.428465336561203003e-01 2.976733148097991943e-01 1.766782253980636597e-01 -2.306509763002395630e-01 4.653525650501251221e-01
-5.989544391632080078e-01 -4.286558032035827637e-01 -3.437379598617553711e-01 -3.212618827819824219e-01 7.850177586078643799e-03 -3.447504341602325439e-01 -3.411234021186828613e-01 2.938085980713367462e-02
1.633041501045227051e-01 -1.786046922206878662e-01 -6.515243053436279297e-01 -2.445970773696899414e-01 -1.496955156326293945e-01 1.917884051799774170e-01 7.008097320795059204e-02 6.269111037254333496e-01
-1.598465442657470703e-01 -7.894968986511230469e-02 4.462604224681854248e-01 -2.360934317111968994e-01 6.464066356420516968e-02 -1.344501674175262451e-01 8.770292252302169800e-02 8.266683220863342285e-01
-9.669761173427104950e-03 -2.499597519636154175e-01 1.783998608589172363e-01 -4.396285414695739746e-01 -5.419061779975891113e-01 3.322552144527435303e-01 -1.972547769546508789e-01 5.190005302429199219e-01
1.729360073804855347e-01 -1.761322319507598877e-01 -1.879754215478897095e-01 -6.283465623855590820e-01 -3.148176670074462891e-01 -2.469510287046432495e-01 -5.818964242935180664e-01 1.010842248797416687e-01
-4.422917962074279785e-02 6.569657474756240845e-02 -8.683805167675018311e-02 -6.241641640663146973e-01 -6.711516529321670532e-02 -7.477470487356185913e-02 3.138017952442169189e-01 6.985976696014404297e-01
-3.521487712860107422e-01 -4.058064520359039307e-01 1.116267070174217224e-01 4.256284609436988831e-02 3.147912621498107910e-01 1.804044991731643677e-01 -7.159763574600219727e-01 2.297366410493850708e-01
-5.789514183998107910e-01 -4.547222554683685303e-01 2.986865118145942688e-02 -4.486300349235534668e-01 -3.183117210865020752e-01 3.253540694713592529e-01 7.287167757749557495e-02 2.083119004964828491e-01
-6.248245835304260254e-01 -6.161306500434875488e-01 -3.212837576866149902e-01 -1.633950769901275635e-01 2.223863005638122559e-01 -7.188297808170318604e-02 -1.966897100210189819e-01 8.213582634925842285e-02
-2.277281694114208221e-02 -4.179552197456359863e-01 1.296943575143814087e-01 -4.095718562602996826e-01 -4.333305656909942627e-01 -4.040933549404144287e-01 -2.744190394878387451e-01 4.624419212341308594e-01
-1.227968260645866394e-01 -2.105146348476409912e-01 -6.723988652229309082e-01 -2.065878957509994507e-01 7.767461985349655151e-02 5.587626695632934570e-01 -1.239675581455230713e-01 3.349457979202270508e-01
-5.798161029815673828e-01 -4.543104767799377441e-01 -3.942043483257293701e-01 1.434513032436370850e-01 3.077505230903625488e-01 1.331314146518707275e-01 -1.696660965681076050e-01 3.744584023952484131e-01
7.516220957040786743e-02 7.016692310571670532e-02 -1.859747432172298431e-02 -8.271775245666503906e-01 -7.697951048612594604e-02 -7.225111871957778931e-02 2.320879511535167694e-02 5.414554476737976074e-01
-7.369125261902809143e-03 9.313124418258666992e-02 -3.477725982666015625e-01 -7.045437693595886230e-01 1.691406965255737305e-01 -3.796340525150299072e-01 -3.863414525985717773e-01 2.279345542192459106e-01
-8.560649119317531586e-03 -8.692273497581481934e-01 -7.523827254772186279e-02 -9.284413605928421021e-02 2.925624838098883629e-03 1.747289746999740601e-01 1.922951638698577881e-01 4.032037556171417236e-01
-2.815430164337158203e-01 -1.923805475234985352e-01 -7.516704201698303223e-01 3.480403870344161987e-02 -7.502292841672897339e-02 2.312146276235580444e-01 -3.488039132207632065e-03 5.083333253860473633e-01
-2.091746330261230469e-01 -3.554119765758514404e-01 4.220333099365234375e-01 -2.108136266469955444e-01 9.583169966936111450e-02 -2.755179405212402344e-01 2.475409954786300659e-01 6.789723634719848633e-01
-1.384418457746505737e-01 2.547210827469825745e-02 1.594513356685638428e-01 -6.855235695838928223e-01 -2.126590162515640259e-01 -3.271160423755645752e-01 -5.587539672851562500e-01 1.427686214447021484e-01
-4.775247573852539062e-01 -2.286190092563629150e-01 -5.837174057960510254e-01 9.787666052579879761e-02 -5.085421353578567505e-02 -2.657045125961303711e-01 -2.530021667480468750e-01 4.818740189075469971e-01
-2.526892721652984619e-01 -3.076547011733055115e-02 1.796671450138092041e-01 -3.968035057187080383e-02 -2.130258679389953613e-01 -8.100645244121551514e-02 9.143593162298202515e-02 9.170846343040466309e-01
2.283586412668228149e-01 -2.390414774417877197e-01 1.132880821824073792e-01 -4.065821468830108643e-01 1.288711875677108765e-01 -1.138043254613876343e-01 2.813995480537414551e-01 7.770607471466064453e-01
-2.774644792079925537e-01 -3.608042001724243164e-01 -6.199555993080139160e-01 -1.068571731448173523e-01 -1.356511712074279785e-01 5.109019279479980469e-01 -1.686127930879592896e-01 2.986938953399658203e-01
-4.975584745407104492e-01 -4.990500509738922119e-01 -2.798218131065368652e-01 -1.224294677376747131e-01 2.746657431125640869e-01 2.706477940082550049e-01 -5.104789733886718750e-01 2.855358086526393890e-02
-6.420451402664184570e-01 -5.340414643287658691e-01 8.361313492059707642e-02 -1.610037833452224731e-01 -2.279821336269378662e-01 2.063000649213790894e-01 2.522762119770050049e-01 3.338943123817443848e-01
-2.249413579702377319e-01 2.623882591724395752e-01 -6.424324959516525269e-02 -5.098245292901992798e-02 -1.815120279788970947e-01 -1.743149608373641968e-01 -6.050738692283630371e-01 6.666188240051269531e-01
-1.956797391176223755e-01 -7.496724724769592285e-01 1.735225506126880646e-02 -2.156988531351089478e-01 -1.727440506219863892e-01 3.214644491672515869e-01 2.536755800247192383e-01 3.941350281238555908e-01
-2.389326989650726318e-01 -4.718414843082427979e-01 -1.410008370876312256e-01 1.940850168466567993e-01 4.460691511631011963e-01 2.390185892581939697e-01 -4.132782220840454102e-01 4.856129884719848633e-01
-6.664308905601501465e-02 -6.776505708694458008e-01 -1.727985441684722900e-01 -2.018314898014068604e-01 -4.294819757342338562e-02 4.694974720478057861e-01 2.146936208009719849e-01 4.442829489707946777e-01
-2.251744270324707031e-01 -1.228045895695686340e-01 -6.590304374694824219e-01 -1.420320123434066772e-01 -2.374276984483003616e-03 4.734703600406646729e-01 -7.466774433851242065e-02 4.999661147594451904e-01
-2.911416348069906235e-03 -1.406102627515792847e-01 3.315140008926391602e-01 -2.952100634574890137e-01 4.505194425582885742e-01 3.369324207305908203e-01 -2.113709449768066406e-01 6.496159434318542480e-01
1.147454306483268738e-01 -9.229727834463119507e-02 -8.647012710571289062e-02 -7.394906878471374512e-01 4.687883853912353516e-01 -2.476287335157394409e-01 -3.357846438884735107e-01 1.736587733030319214e-01
-2.393354028463363647e-01 2.985840737819671631e-01 2.053084596991539001e-02 -1.086517795920372009e-01 1.297011226415634155e-01 1.226638853549957275e-01 -3.922123908996582031e-01 8.097159266471862793e-01
4.809113219380378723e-02 1.023858189582824707e-01 9.946192055940628052e-02 -5.408730506896972656e-01 3.486015200614929199e-01 8.970443159341812134e-02 -5.723029747605323792e-02 7.429151535034179688e-01
-2.861481718719005585e-02 4.023727029561996460e-02 3.763511478900909424e-01 -6.156625747680664062e-01 1.216942444443702698e-01 -7.405872642993927002e-02 -1.389283128082752228e-02 6.755697131156921387e-01
-2.532273530960083008e-01 1.648265123367309570e-02 1.906386315822601318e-01 -7.824974656105041504e-01 -2.833507657051086426e-01 9.440659731626510620e-02 -5.670835822820663452e-02 4.410702586174011230e-01
-6.591787934303283691e-02 -4.608548581600189209e-01 -6.075360178947448730e-01 -1.754833757877349854e-01 -2.621298134326934814e-01 4.006850421428680420e-01 -2.216503322124481201e-01 3.240118324756622314e-01
-9.377906471490859985e-02 -4.074307084083557129e-01 -5.617914795875549316e-01 -1.545391138643026352e-02 5.145953297615051270e-01 -1.570970118045806885e-01 -4.106832444667816162e-01 2.262931317090988159e-01
4.320232197642326355e-02 -4.706079065799713135e-01 1.681724190711975098e-01 -3.553982675075531006e-01 -5.900759696960449219e-01 1.408577412366867065e-01 -2.452736347913742065e-01 4.403204321861267090e-01
-1.742195934057235718e-01 -4.407518804073333740e-01 -1.870791763067245483e-01 -1.725141406059265137e-01 -4.501667916774749756e-01 5.013452768325805664e-01 -1.657991409301757812e-01 4.786846935749053955e-01
2.165571302175521851e-01 -2.569903731346130371e-01 1.693665087223052979e-01 -2.109258025884628296e-01 1.387224793434143066e-01 -1.722748428583145142e-01 4.107757285237312317e-02 8.736557364463806152e-01
-6.561573147773742676e-01 -3.334625661373138428e-01 -1.911637336015701294e-01 -1.240314543247222900e-01 8.313156664371490479e-02 -5.251250267028808594e-01 -1.590536236763000488e-01 3.136360943317413330e-01
-1.887689679861068726e-01 -5.286397337913513184e-01 -2.082204520702362061e-01 -4.265999495983123779e-01 -4.166251718997955322e-01 -1.847893893718719482e-01 -4.779272973537445068e-01 1.530520617961883545e-01
-3.039485812187194824e-01 3.075851798057556152e-01 1.644380390644073486e-01 -3.679921329021453857e-01 1.192275509238243103e-01 -1.792829483747482300e-01 -4.787157773971557617e-01 6.123906373977661133e-01
-1.199948638677597046e-01 8.310291171073913574e-02 3.912730887532234192e-02 -8.051486611366271973e-01 -2.903830409049987793e-01 -2.087171887978911400e-03 -3.707924187183380127e-01 3.272400796413421631e-01
-1.366356313228607178e-01 -3.959953784942626953e-01 -5.662041306495666504e-01 -5.631401389837265015e-02 -4.114416241645812988e-01 -2.386489957571029663e-01 -4.299912154674530029e-01 2.993825376033782959e-01
-4.536369442939758301e-01 -1.980576068162918091e-01 -5.949824452400207520e-01 1.514807045459747314e-01 2.942041866481304169e-02 -1.773140579462051392e-01 -2.834984064102172852e-01 5.151301622390747070e-01
-5.524917244911193848e-01 -3.999491035938262939e-01 -2.203958332538604736e-01 1.802312284708023071e-01 2.936286628246307373e-01 2.565686106681823730e-01 -8.600540459156036377e-02 5.424885749816894531e-01
-7.411485314369201660e-01 -1.422809362411499023e-01 -4.449632465839385986e-01 -3.709416463971138000e-02 2.310018688440322876e-01 -5.255205556750297546e-02 -2.596827149391174316e-01 3.279148936271667480e-01
2.342353463172912598e-01 -3.688547015190124512e-01 1.686086058616638184e-01 -4.455803334712982178e-01 1.616823971271514893e-01 -1.240150183439254761e-01 3.095425665378570557e-01 6.669120192527770996e-01
-3.236058950424194336e-01 6.306581944227218628e-02 3.147787749767303467e-01 -3.550706803798675537e-01 -2.172193825244903564e-01 -1.238190568983554840e-02 7.023921608924865723e-02 7.834984660148620605e-01
-3.985513150691986084e-01 -7.357810139656066895e-01 -1.348470896482467651e-01 -3.675891160964965820e-01 -1.682288646697998047e-01 4.496590048074722290e-02 -3.304528594017028809e-01 -8.340030163526535034e-02
-5.295606851577758789e-01 -3.118101358413696289e-01 -2.886160016059875488e-01 1.759884059429168701e-01 3.728602230548858643e-01 2.553346157073974609e-01 -1.817172020673751831e-01 5.204104185104370117e-01
-6.366512179374694824e-01 -6.232627630233764648e-01 -1.433204263448715210e-01 -1.780840009450912476e-01 3.074109852313995361e-01 1.596731394529342651e-01 -1.703537404537200928e-01 7.033365219831466675e-02
-2.159096002578735352e-01 -7.101621031761169434e-01 -6.122432649135589600e-02 -4.205992519855499268e-01 2.687775194644927979e-01 -3.615707457065582275e-01 -2.506671845912933350e-01 -5.091327428817749023e-02
-1.079197451472282410e-01 -6.212893873453140259e-02 9.698825329542160034e-02 -3.921917676925659180e-01 -3.564112186431884766e-01 5.193255543708801270e-01 -3.574420809745788574e-01 5.447745919227600098e-01
-7.865455001592636108e-02 -4.363428950309753418e-01 4.097441434860229492e-01 -3.125371336936950684e-01 3.400891423225402832e-01 -2.789881825447082520e-01 1.788005083799362183e-01 5.589133501052856445e-01
1.307446360588073730e-01 -1.468480676412582397e-01 -6.859628856182098389e-02 -6.835472583770751953e-01 3.394635617733001709e-01 3.344769775867462158e-01 1.083135977387428284e-01 5.005567669868469238e-01
-5.331639051437377930e-01 -7.375062108039855957e-01 -1.455999016761779785e-01 -2.984101474285125732e-01 1.370160728693008423e-01 -1.973812431097030640e-01 1.573250070214271545e-02 5.993894487619400024e-02
1.635016202926635742e-01 -1.400163471698760986e-01 -1.184501126408576965e-01 -8.038248866796493530e-02 6.071019172668457031e-01 2.635433375835418701e-01 -4.122962430119514465e-02 7.024552226066589355e-01
2.047467511147260666e-03 1.985082626342773438e-01 -1.497504562139511108e-01 -3.791519701480865479e-01 4.681406021118164062e-01 -1.678504943847656250e-01 -4.970144033432006836e-01 5.477739572525024414e-01
-4.685735106468200684e-01 -7.464450001716613770e-01 -6.787430495023727417e-02 -3.570273816585540771e-01 1.701209694147109985e-01 -1.250886470079421997e-01 -2.066863477230072021e-01 -6.225470080971717834e-02
9.166413545608520508e-02 -6.009401679039001465e-01 1.196399331092834473e-02 -2.290606051683425903e-01 2.185714095830917358e-01 -4.746635556221008301e-01 2.309444248676300049e-01 5.014404058456420898e-01
-7.378737926483154297e-01 -4.590943455696105957e-01 -2.781518697738647461e-01 -1.920532435178756714e-01 7.144010066986083984e-02 -1.429446339607238770e-01 -3.075360953807830811e-01 1.020122244954109192e-01
-8.173727244138717651e-02 7.107929140329360962e-02 -3.151859045028686523e-01 -6.533679962158203125e-01 7.794984430074691772e-02 2.167781740427017212e-01 1.561153531074523926e-01 6.201562881469726562e-01
-2.034827768802642822e-01 -5.112155154347419739e-02 -3.028167784214019775e-01 2.507148683071136475e-02 -3.278097510337829590e-01 2.920942902565002441e-01 6.705335527658462524e-02 8.163212537765502930e-01
-3.260299861431121826e-01 -4.628441929817199707e-01 4.630815610289573669e-02 4.942296445369720459e-02 2.958027422428131104e-01 1.612689346075057983e-01 -7.044247984886169434e-01 2.552868127822875977e-01
-5.929937362670898438e-01 -2.577947974205017090e-01 -9.634508937597274780e-02 5.049516446888446808e-03 3.681527972221374512e-01 -4.627982974052429199e-01 -4.062183573842048645e-02 4.703438878059387207e-01
-8.111743628978729248e-02 -3.061591647565364838e-03 4.100178182125091553e-01 -2.655584216117858887e-01 4.732345044612884521e-02 3.225758075714111328e-01 -2.500240802764892578e-01 7.654853463172912598e-01
2.667871713638305664e-01 -5.962554216384887695e-01 2.174746543169021606e-01 -4.147679507732391357e-01 2.426522970199584961e-01 -2.455338686704635620e-01 1.234595701098442078e-01 4.685798585414886475e-01
-4.016941487789154053e-01 -5.135041475296020508e-01 5.864530429244041443e-02 1.047908440232276917e-01 4.394936561584472656e-01 1.505507677793502808e-01 -4.985791146755218506e-01 3.100539445877075195e-01
3.152340278029441833e-02 -3.368089497089385986e-01 7.032912969589233398e-02 -8.052247166633605957e-01 -1.086131036281585693e-01 4.001360833644866943e-01 -2.258771657943725586e-01 9.647056460380554199e-02
-2.865335904061794281e-02 -3.622180223464965820e-01 -4.641309380531311035e-01 -2.266086488962173462e-01 -2.814371585845947266e-01 -5.892420411109924316e-01 -2.682237923145294189e-01 3.207040429115295410e-01
5.306931138038635254e-01 -6.184467673301696777e-01 -1.169323846697807312e-01 -4.186407029628753662e-01 9.531238675117492676e-02 -2.042529582977294922e-01 -7.685189694166183472e-02 3.004082739353179932e-01
-1.920270472764968872e-01 -3.678708076477050781e-01 5.240931510925292969e-01 -3.015712797641754150e-01 2.670449316501617432e-01 -1.867950409650802612e-01 1.570573300123214722e-01 5.755913257598876953e-01
-3.084416389465332031e-01 -1.003285795450210571e-01 4.361326396465301514e-01 -2.028322815895080566e-01 -8.832344412803649902e-02 -1.047182381153106689e-01 1.142104640603065491e-01 7.947543263435363770e-01
-2.847345769405364990e-01 -3.043443560600280762e-01 4.039115905761718750e-01 -2.666129171848297119e-01 -3.802453577518463135e-01 -4.072051346302032471e-01 3.853063657879829407e-02 5.293265581130981445e-01
2.256453335285186768e-01 -1.966146528720855713e-01 8.645007014274597168e-02 -4.572102129459381104e-01 1.641408167779445648e-02 -1.723549216985702515e-01 2.646351754665374756e-01 7.706521749496459961e-01
1.293269395828247070e-01 -1.896995157003402710e-01 2.907793782651424408e-02 -2.392571717500686646e-01 -3.577604591846466064e-01 -5.676109194755554199e-01 -4.296464323997497559e-01 5.044089555740356445e-01
3.068976104259490967e-01 -6.688516736030578613e-01 -1.962912455201148987e-02 -8.366383612155914307e-02 9.530307352542877197e-02 -2.756550908088684082e-01 -3.053732030093669891e-02 6.042065024375915527e-01
2.029115334153175354e-02 -7.395628839731216431e-02 3.803226351737976074e-02 -5.417938232421875000e-01 -1.070913150906562805e-01 -2.077627032995223999e-01 2.862482666969299316e-01 7.500399947166442871e-01
-2.275910377502441406e-01 1.209903787821531296e-02 1.568923294544219971e-01 -7.288902401924133301e-01 -8.367597311735153198e-02 -4.791302978992462158e-02 2.971189022064208984e-01 5.427548289299011230e-01
5.401296615600585938e-01 -2.922572791576385498e-01 -4.914105534553527832e-01 -3.324041962623596191e-01 3.254315257072448730e-02 -1.427733302116394043e-01 -3.122738897800445557e-01 3.897570967674255371e-01
3.333266973495483398e-01 -5.804100036621093750e-01 -9.836275875568389893e-02 -2.918930649757385254e-01 1.994137614965438843e-01 -4.284359216690063477e-01 7.550106942653656006e-02 4.776161313056945801e-01
-8.170682936906814575e-02 -8.950415253639221191e-02 -2.558082342147827148e-01 -4.680449664592742920e-01 -1.905292123556137085e-01 -3.049914538860321045e-02 4.436559975147247314e-01 6.831889152526855469e-01
2.368957996368408203e-01 -3.888837397098541260e-01 8.133729547262191772e-02 -1.747859567403793335e-01 -1.142019629478454590e-01 -5.637014508247375488e-01 -3.775703012943267822e-01 5.311527252197265625e-01
1.034091711044311523e-01 -5.049141049385070801e-01 3.577052056789398193e-01 -5.207582116127014160e-01 -1.314530521631240845e-01 -2.197431623935699463e-01 -3.774743676185607910e-01 3.566124439239501953e-01
-2.336336672306060791e-01 2.318994104862213135e-01 3.041085302829742432e-01 -3.549293577671051025e-01 2.661044001579284668e-01 -5.832144990563392639e-02 -3.894774019718170166e-01 6.687867641448974609e-01
2.298422604799270630e-01 -1.260744184255599976e-01 5.445021018385887146e-02 -2.426222264766693115e-01 2.495204359292984009e-01 -2.478801012039184570e-01 4.896612092852592468e-02 8.621745109558105469e-01
-5.847631096839904785e-01 2.655720412731170654e-01 -1.286063995212316513e-02 -4.888026416301727295e-01 -1.815689206123352051e-01 -1.889462769031524658e-01 -4.050238430500030518e-01 3.401734232902526855e-01
8.823789656162261963e-02 -6.977641955018043518e-03 -9.357087314128875732e-02 -7.343074083328247070e-01 3.928535431623458862e-02 6.054161861538887024e-02 2.427620291709899902e-01 6.164905428886413574e-01
-1.927088499069213867e-01 -8.683116734027862549e-02 3.108672797679901123e-01 -4.335262179374694824e-01 -4.704818725585937500e-01 3.002308309078216553e-01 -1.939036250114440918e-01 5.671417713165283203e-01
-8.346558362245559692e-02 -6.529336571693420410e-01 -3.759669661521911621e-01 -1.834199577569961548e-01 -1.872302442789077759e-01 9.266137331724166870e-02 3.735905885696411133e-01 4.566241502761840820e-01
-1.534401923418045044e-01 -4.182517230510711670e-01 3.760378658771514893e-01 -7.459373772144317627e-02 -3.626196086406707764e-01 -3.982220590114593506e-01 -3.566383421421051025e-01 4.871223270893096924e-01
-5.880989879369735718e-02 -8.890911936759948730e-02 3.429440557956695557e-01 -4.892809092998504639e-01 4.297640323638916016e-01 -5.421850830316543579e-03 -5.787754058837890625e-01 3.345483541488647461e-01
1.272922102361917496e-02 -8.809503912925720215e-01 -1.026237681508064270e-01 -2.897936403751373291e-01 1.111758872866630554e-01 3.669032454490661621e-02 2.171919196844100952e-01 2.614837288856506348e-01
-3.445044457912445068e-01 -5.307004451751708984e-01 -5.168886184692382812e-01 -2.719401717185974121e-01 -2.939059436321258545e-01 1.320387274026870728e-01 -3.926539719104766846e-01 2.358640916645526886e-02
-3.406777977943420410e-01 -4.039145708084106445e-01 4.173529148101806641e-02 9.182307869195938110e-02 3.881221711635589600e-01 2.177837044000625610e-01 -6.511318683624267578e-01 2.976189255714416504e-01
9.153062850236892700e-02 -7.540835142135620117e-01 1.972801685333251953e-01 -3.488469123840332031e-01 1.354852318763732910e-01 -1.898274868726730347e-01 1.786607205867767334e-01 4.195904135704040527e-01
1.876299828290939331e-01 -6.305958628654479980e-01 2.350723743438720703e-01 -5.695372223854064941e-01 -2.366782128810882568e-01 -2.543610930442810059e-01 -7.275964319705963135e-02 2.479963451623916626e-01
-7.645996809005737305e-01 -4.456580579280853271e-01 -2.409895807504653931e-01 -2.018779367208480835e-01 1.619111150503158569e-01 -2.148650735616683960e-01 -1.640177816152572632e-01 1.366077661514282227e-01
-1.477965861558914185e-01 -5.359537601470947266e-01 6.297498941421508789e-02 2.026679664850234985e-01 2.305071204900741577e-01 1.502419263124465942e-01 -6.402332782745361328e-01 4.003307521343231201e-01
1.313482969999313354e-01 -6.623858958482742310e-02 -7.779992371797561646e-02 2.277501486241817474e-02 4.514383077621459961e-01 -2.253064811229705811e-01 -4.131874814629554749e-02 8.458851575851440430e-01
-5.041467398405075073e-02 -6.178168058395385742e-01 1.732524186372756958e-01 1.274506151676177979e-01 2.806647419929504395e-01 1.891533434391021729e-01 -5.605524778366088867e-01 3.751397728919982910e-01
2.517415881156921387e-01 -1.616768985986709595e-01 2.094953320920467377e-02 -4.278075397014617920e-01 5.170840024948120117e-02 -1.146811321377754211e-01 2.603275477886199951e-01 8.021426200866699219e-01
-4.790456593036651611e-01 -2.930454611778259277e-01 -4.484826922416687012e-01 1.702782213687896729e-01 3.232369422912597656e-01 1.498299688100814819e-01 -2.132583558559417725e-01 5.311290025711059570e-01
-3.845879733562469482e-01 -6.974570751190185547e-01 -3.333291783928871155e-02 1.447583734989166260e-01 2.581137418746948242e-01 2.922923862934112549e-01 -2.433754354715347290e-01 3.637174367904663086e-01
-2.788814008235931396e-01 -4.747871458530426025e-01 4.447723925113677979e-02 1.137646064162254333e-01 3.038221001625061035e-01 2.139367610216140747e-01 -6.695368289947509766e-01 3.090714812278747559e-01
-5.469998121261596680e-01 -2.032034564763307571e-03 1.813356280326843262e-01 -6.377906203269958496e-01 2.333282679319381714e-01 2.072299122810363770e-01 1.307449489831924438e-01 3.829452097415924072e-01
-5.195602774620056152e-01 8.649832755327224731e-02 -1.051305979490280151e-01 -7.709410786628723145e-01 -2.719791829586029053e-01 -1.040954962372779846e-01 -4.601873457431793213e-02 1.739147752523422241e-01
-7.067964971065521240e-02 -1.829267740249633789e-01 -6.471661329269409180e-01 -1.335650533437728882e-01 -1.811441332101821899e-01 4.174883961677551270e-01 4.572846926748752594e-03 5.636914372444152832e-01
-9.513378143310546875e-02 2.954819705337285995e-03 -1.758014708757400513e-01 -6.869039535522460938e-01 2.140121720731258392e-02 -3.237580955028533936e-01 -6.146519184112548828e-01 7.157666236162185669e-02
-6.344308257102966309e-01 -5.210944414138793945e-01 3.493721038103103638e-02 -1.266891211271286011e-01 -2.962107658386230469e-01 1.672316342592239380e-01 1.977232694625854492e-01 3.922825753688812256e-01
-1.108735576272010803e-01 -1.528930515050888062e-01 -3.671359121799468994e-01 -1.708698868751525879e-01 -3.630215525627136230e-01 4.036466777324676514e-01 1.375100016593933105e-01 6.976541876792907715e-01
-1.095012575387954712e-02 -5.050662755966186523e-01 5.092070102691650391e-01 -2.521057426929473877e-01 1.386038959026336670e-01 -2.395747154951095581e-01 1.121617704629898071e-01 5.768463015556335449e-01
2.703834138810634613e-02 -7.126312851905822754e-01 4.224553704261779785e-03 -2.099791169166564941e-01 -3.141780495643615723e-01 1.698290742933750153e-02 2.901694774627685547e-01 5.139278769493103027e-01
4.944779444485902786e-03 -3.442784845829010010e-01 1.712971925735473633e-01 -1.758339256048202515e-01 -2.829293310642242432e-01 -5.971466302871704102e-01 -3.957224190235137939e-01 4.774495065212249756e-01
-3.650121688842773438e-01 -6.608235836029052734e-01 8.249979466199874878e-02 -3.831540346145629883e-01 -1.593903750181198120e-01 3.954147100448608398e-01 2.124708890914916992e-01 2.226279675960540771e-01
-1.992514282464981079e-01 -3.763959929347038269e-02 -4.438776075839996338e-01 -3.552414178848266602e-01 -2.685568332672119141e-01 4.413497447967529297e-01 1.976156830787658691e-01 5.741897821426391602e-01
2.287354469299316406e-01 3.145606815814971924e-02 -3.560145199298858643e-01 -6.045934557914733887e-01 1.603596210479736328e-01 -3.307009339332580566e-01 -5.065656304359436035e-01 2.504476606845855713e-01
-2.967400252819061279e-01 -5.008276104927062988e-01 -4.649808406829833984e-01 -2.859301567077636719e-01 -4.989802837371826172e-01 2.412019371986389160e-01 -1.775970160961151123e-01 1.563760787248611450e-01
-1.640291959047317505e-01 4.595860466361045837e-02 5.115430951118469238e-01 -4.732077121734619141e-01 1.928358338773250580e-02 2.116326540708541870e-01 -3.594251573085784912e-01 5.577040314674377441e-01
4.530806541442871094e-01 -9.292776882648468018e-02 -3.359506428241729736e-01 -3.132148981094360352e-01 1.949516236782073975e-01 -9.747870266437530518e-02 5.923550948500633240e-02 7.239467501640319824e-01
-2.454721778631210327e-01 -3.025750815868377686e-01 4.353493750095367432e-01 -1.922253817319869995e-01 -4.356768429279327393e-01 -2.531637549400329590e-01 -8.689809590578079224e-02 6.002120375633239746e-01
9.135393053293228149e-02 -2.247551828622817993e-02 -1.921829879283905029e-01 -7.113763689994812012e-01 -3.806336969137191772e-02 5.751762911677360535e-02 2.864343225955963135e-01 6.011296510696411133e-01
-4.107857048511505127e-01 -4.927851259708404541e-01 1.611536741256713867e-01 -4.962398111820220947e-01 -4.952466785907745361e-01 1.177700012922286987e-01 -2.156783491373062134e-01 1.026513651013374329e-01
-3.339064121246337891e-01 -6.772265434265136719e-01 -7.848385721445083618e-02 -5.877245217561721802e-03 5.138337612152099609e-01 1.244255676865577698e-01 -3.140241205692291260e-01 2.134445905685424805e-01
-2.424253523349761963e-01 1.806230098009109497e-01 -2.064465284347534180e-01 -8.208826780319213867e-01 -1.610412448644638062e-01 -2.949596755206584930e-02 -1.854955591261386871e-02 4.061875641345977783e-01
-2.995770573616027832e-01 2.099639475345611572e-01 -2.297779470682144165e-01 -7.573436498641967773e-01 -8.756449073553085327e-02 1.614526212215423584e-01 -5.614928435534238815e-03 4.539112448692321777e-01
-3.980207070708274841e-02 -7.424538731575012207e-01 -3.185054957866668701e-01 -2.146053165197372437e-01 5.275264382362365723e-01 2.766646258533000946e-02 -1.340334266424179077e-01 5.159925296902656555e-02
-1.428396999835968018e-01 -4.979809522628784180e-01 -1.282161176204681396e-01 -4.617772698402404785e-01 -5.160616040229797363e-01 7.173805683851242065e-02 -4.794207215309143066e-01 2.498254738748073578e-02
-2.470318973064422607e-01 -6.506039500236511230e-01 2.252371795475482941e-02 -5.002672076225280762e-01 1.783700436353683472e-01 -4.191586077213287354e-01 -2.348302453756332397e-01 -4.754045605659484863e-02
-1.213117614388465881e-01 -1.570023298263549805e-01 -2.797560691833496094e-01 -1.054479926824569702e-01 -4.549645185470581055e-01 -8.743894845247268677e-02 -6.519963145256042480e-01 4.811583459377288818e-01
-1.631947010755538940e-01 -4.950465857982635498e-01 5.907301306724548340e-01 -4.281994104385375977e-01 7.473804056644439697e-02 1.918627470731735229e-01 -3.657310605049133301e-01 1.407957971096038818e-01
-5.214536786079406738e-01 -2.652905285358428955e-01 -3.853785693645477295e-01 1.971451491117477417e-01 2.091132998466491699e-01 2.748506665229797363e-01 -3.905750811100006104e-01 4.455379545688629150e-01
-8.324307203292846680e-02 -1.155068501830101013e-01 -2.937579154968261719e-01 -1.940811127424240112e-01 -4.676905274391174316e-01 3.571806848049163818e-01 -1.226678607054054737e-03 7.137603163719177246e-01
7.088536862283945084e-03 -1.609301194548606873e-02 5.083848163485527039e-02 -7.290633320808410645e-01 -2.953792512416839600e-01 2.817611396312713623e-01 7.265476975589990616e-03 5.467006564140319824e-01
-6.005747914314270020e-01 -4.862049221992492676e-01 1.412385851144790649e-01 -3.023665547370910645e-01 -3.866194188594818115e-01 1.776474565267562866e-01 1.367684900760650635e-01 3.029887080192565918e-01
3.705349564552307129e-01 -6.791088581085205078e-01 -6.196532398462295532e-02 -4.558025896549224854e-01 1.030877232551574707e-01 8.902724087238311768e-02 1.349122822284698486e-01 3.913632929325103760e-01
-1.473900377750396729e-01 -6.826338171958923340e-01 3.395295515656471252e-02 -5.595997571945190430e-01 -8.718129992485046387e-02 -3.048301637172698975e-01 -3.103517293930053711e-01 -3.379825875163078308e-02
1.462797224521636963e-01 -3.436190187931060791e-01 2.799072563648223877e-01 -4.289465546607971191e-01 1.256904453039169312e-01 -3.297297954559326172e-01 -6.033822894096374512e-01 3.310515582561492920e-01
-6.023161485791206360e-02 -5.080692768096923828e-01 3.400062024593353271e-01 -2.475432902574539185e-01 2.837080657482147217e-01 -2.488845586776733398e-01 2.150959670543670654e-01 6.104554533958435059e-01
4.330921471118927002e-01 -6.800593733787536621e-01 1.729934662580490112e-01 -4.153077602386474609e-01 -8.602788671851158142e-03 -1.444356888532638550e-01 -1.623163670301437378e-01 3.166401982307434082e-01
1.488297134637832642e-01 -4.524045884609222412e-01 3.231745958328247070e-01 -3.650394082069396973e-01 -8.739646524190902710e-03 -5.537138581275939941e-01 -3.075437843799591064e-01 3.663682341575622559e-01
-1.646893620491027832e-01 -6.476222872734069824e-01 1.442007422447204590e-01 8.046888560056686401e-02 2.215848416090011597e-01 2.136852890253067017e-01 -6.216413974761962891e-01 2.121189385652542114e-01
1.085759475827217102e-01 -1.284239292144775391e-01 -2.832715809345245361e-01 -2.246770858764648438e-01 -2.327093631029129028e-01 4.276480972766876221e-01 -1.843102574348449707e-01 7.549762129783630371e-01
4.915768206119537354e-01 -2.722668945789337158e-01 -5.648202896118164062e-01 -2.718423902988433838e-01 -2.711211331188678741e-02 1.328960657119750977e-01 -2.665858566761016846e-01 4.492643773555755615e-01
2.397597534582018852e-03 -2.064853459596633911e-01 -4.326530098915100098e-01 -6.245931386947631836e-01 1.315818075090646744e-02 2.969467341899871826e-01 3.554653823375701904e-01 4.066284596920013428e-01
2.374392747879028320e-01 -5.168777108192443848e-01 1.687860637903213501e-01 -4.870219230651855469e-01 -1.393609493970870972e-01 -4.104883074760437012e-01 1.957514556124806404e-03 4.720751643180847168e-01
7.280818372964859009e-02 -1.750859469175338745e-01 2.227754443883895874e-01 -4.292721748352050781e-01 -2.917124032974243164e-01 3.781781196594238281e-01 -1.717271097004413605e-02 7.083294391632080078e-01
-3.550439476966857910e-01 -4.848228096961975098e-01 -2.260584980249404907e-01 -1.994890570640563965e-01 -5.633972883224487305e-01 -5.545123293995857239e-02 -4.659141004085540771e-01 1.021028310060501099e-01
9.704227000474929810e-02 -5.371944904327392578e-01 4.485085606575012207e-01 -5.763656497001647949e-01 2.134404033422470093e-01 2.080505341291427612e-01 -2.292639911174774170e-01 1.650573313236236572e-01
3.696814924478530884e-02 6.660465616732835770e-03 4.947731494903564453e-01 -5.057985186576843262e-01 3.301298618316650391e-02 1.536918431520462036e-01 -3.257320225238800049e-01 6.059240102767944336e-01
-1.941445916891098022e-01 -2.556521296501159668e-01 -7.047585248947143555e-01 -1.281289756298065186e-01 -2.204804569482803345e-01 8.272166550159454346e-02 2.055909186601638794e-01 5.349077582359313965e-01
6.254520267248153687e-02 -1.771409660577774048e-01 -2.160798460245132446e-01 -1.346935778856277466e-01 -2.994643151760101318e-01 -5.871268510818481445e-01 -4.917968213558197021e-01 4.728797674179077148e-01
-1.161555051803588867e-01 -6.062345504760742188e-01 2.541495561599731445e-01 -3.738387823104858398e-01 -1.799447387456893921e-01 -3.221350312232971191e-01 -1.344321370124816895e-01 5.103106498718261719e-01
1.300754547119140625e-01 9.215717762708663940e-02 -4.881391301751136780e-02 -4.125814437866210938e-01 1.969482302665710449e-01 1.668650060892105103e-01 8.944156020879745483e-02 8.528475165367126465e-01
3.348875343799591064e-01 -1.467735916376113892e-01 6.630285084247589111e-02 3.595760464668273926e-02 3.010030388832092285e-01 4.670603945851325989e-02 -3.026368021965026855e-01 8.223413825035095215e-01
1.431954056024551392e-01 3.035621531307697296e-02 -5.678244307637214661e-02 -4.819343984127044678e-01 6.120921671390533447e-02 4.941656887531280518e-01 -3.288177251815795898e-01 6.221103668212890625e-01
-6.012218818068504333e-02 -3.089304864406585693e-01 2.121541798114776611e-01 -4.240137338638305664e-01 -4.935720264911651611e-01 4.095025658607482910e-01 -2.646552324295043945e-01 4.413639605045318604e-01
2.665901482105255127e-01 -6.084572672843933105e-01 1.414500325918197632e-01 -5.326320528984069824e-01 -1.430652141571044922e-01 -3.419702053070068359e-01 2.489185705780982971e-02 3.420137763023376465e-01
-6.198180094361305237e-02 -2.463510781526565552e-01 3.524384498596191406e-01 -7.576990127563476562e-01 3.835600912570953369e-01 -1.020971685647964478e-01 6.636645644903182983e-02 2.742297649383544922e-01
1.114264577627182007e-01 -4.317522644996643066e-01 5.540426373481750488e-01 -2.581654191017150879e-01 1.485109776258468628e-01 -4.760893061757087708e-02 -5.100685358047485352e-02 6.329594850540161133e-01
-2.455638200044631958e-01 5.464864894747734070e-02 2.153302580118179321e-01 -6.920698285102844238e-01 -1.713479012250900269e-01 1.844428181648254395e-01 -5.323848724365234375e-01 2.541089653968811035e-01
4.594062268733978271e-01 -2.073621600866317749e-01 -5.794442892074584961e-01 -8.383253216743469238e-02 2.197178751230239868e-01 -4.740363731980323792e-02 -1.505164355039596558e-01 5.744431614875793457e-01
-5.811064243316650391e-01 -4.888422787189483643e-01 -2.994179725646972656e-01 1.130033433437347412e-01 1.387814730405807495e-01 1.780282258987426758e-01 -4.396197497844696045e-01 2.769622206687927246e-01
-2.968788444995880127e-01 -5.879309773445129395e-01 -7.452125102281570435e-02 1.123911365866661072e-01 2.121670097112655640e-01 5.203414559364318848e-01 -1.605717390775680542e-01 4.543803632259368896e-01
3.461889028549194336e-01 9.689137339591979980e-03 -2.965963780879974365e-01 -2.453072369098663330e-01 2.066790312528610229e-01 3.102489979937672615e-03 -1.277236342430114746e-01 8.202897310256958008e-01
-8.555743843317031860e-02 -4.910433292388916016e-01 5.848873257637023926e-01 -4.772533774375915527e-01 1.243402510881423950e-01 1.452710032463073730e-01 -3.300598561763763428e-01 1.902334094047546387e-01
1.245817616581916809e-01 -3.863251805305480957e-01 4.278350770473480225e-01 -5.247671008110046387e-01 2.820304930210113525e-01 2.453930228948593140e-01 -4.240338206291198730e-01 2.392600029706954956e-01
-6.899695396423339844e-01 -3.553100526332855225e-01 -3.035415709018707275e-01 -7.473415881395339966e-02 2.312407270073890686e-02 -4.319122731685638428e-01 -1.274153590202331543e-01 3.108963072299957275e-01
6.760884076356887817e-02 -2.912313938140869141e-01 2.583856582641601562e-01 -5.194618701934814453e-01 6.518160700798034668e-01 -1.831086874008178711e-01 8.440604433417320251e-03 3.399194777011871338e-01
-7.503112554550170898e-01 -3.356021642684936523e-01 -7.686261087656021118e-02 -1.802581250667572021e-01 1.914903335273265839e-02 -4.617770016193389893e-01 -1.450097411870956421e-01 2.266512364149093628e-01
2.736432477831840515e-02 -1.527153998613357544e-01 4.008904099464416504e-01 -4.345104992389678955e-01 4.838787317276000977e-01 1.692645251750946045e-01 -4.174396991729736328e-01 4.351685345172882080e-01
-1.767966300249099731e-01 -4.102399647235870361e-01 5.130903124809265137e-01 -4.794549942016601562e-01 3.192982077598571777e-01 2.614997327327728271e-01 -2.576793432235717773e-01 2.656600177288055420e-01
-2.350582331418991089e-01 -1.724449247121810913e-01 -3.372751474380493164e-01 -4.375484585762023926e-01 -6.789886951446533203e-02 -4.349606335163116455e-01 -4.890826046466827393e-01 4.204811751842498779e-01
1.169525012373924255e-01 -3.839316964149475098e-01 1.390781551599502563e-01 -1.560580916702747345e-02 2.713197469711303711e-01 -1.491665244102478027e-01 1.606623679399490356e-01 8.352573513984680176e-01
-4.052979946136474609e-01 2.278027534484863281e-01 2.493667453527450562e-01 -4.401538074016571045e-01 -1.209793165326118469e-01 -2.917189896106719971e-01 -4.184456169605255127e-01 5.030781626701354980e-01
-3.929670751094818115e-01 -6.352620720863342285e-01 -3.661731630563735962e-02 -1.760347634553909302e-01 3.074869811534881592e-01 -2.184560298919677734e-01 -5.170550346374511719e-01 -8.547729812562465668e-03
3.746886551380157471e-02 -1.663354933261871338e-01 1.418547928333282471e-01 -3.226598501205444336e-01 4.852893650531768799e-01 2.311479896306991577e-01 -1.973456442356109619e-01 7.202889323234558105e-01
-1.955253034830093384e-01 2.646761834621429443e-01 -1.012735962867736816e-01 -2.997184991836547852e-01 -6.005484238266944885e-02 -1.236376091837882996e-01 -6.733690500259399414e-01 5.650751590728759766e-01
1.267643570899963379e-01 -1.803906559944152832e-01 3.239170610904693604e-01 -5.728653669357299805e-01 5.345382094383239746e-01 5.337136983871459961e-02 -2.240719348192214966e-01 4.236807227134704590e-01
-2.526519596576690674e-01 -7.189915180206298828e-01 -2.864291332662105560e-02 -4.568844139575958252e-01 2.119511216878890991e-01 -4.021517038345336914e-01 -5.314383283257484436e-02 1.345301698893308640e-02
-1.779978275299072266e-01 2.727001905441284180e-01 1.144800931215286255e-01 -2.340459376573562622e-01 9.775502234697341919e-02 9.070988744497299194e-02 -4.722323417663574219e-01 7.650362849235534668e-01
-4.271894991397857666e-01 -5.624869465827941895e-01 6.138715520501136780e-02 1.907048970460891724e-01 3.610053956508636475e-01 2.021421492099761963e-01 -2.539366483688354492e-01 4.746690392494201660e-01
-4.083707034587860107e-01 -6.363081336021423340e-01 5.871011316776275635e-02 2.480606175959110260e-02 5.068681836128234863e-01 1.224954649806022644e-01 -2.725171744823455811e-01 2.794585525989532471e-01
-3.340854346752166748e-01 -6.998204588890075684e-01 7.627166062593460083e-02 -2.766250073909759521e-01 -2.966587543487548828e-01 3.592927157878875732e-01 1.233428493142127991e-01 2.898072004318237305e-01
-2.163091152906417847e-01 -9.389840066432952881e-02 -1.550139933824539185e-01 -2.141729742288589478e-01 -4.773409366607666016e-01 3.592649102210998535e-01 4.333603009581565857e-02 7.181159257888793945e-01
1.970074474811553955e-01 -4.162170886993408203e-01 3.006720542907714844e-01 -2.751815319061279297e-01 1.133861318230628967e-01 -1.438095122575759888e-01 1.827730536460876465e-01 7.449021935462951660e-01
-4.538070559501647949e-01 1.706933602690696716e-02 1.636042445898056030e-02 -3.516063094139099121e-01 -4.748643934726715088e-01 -1.552859395742416382e-01 2.636704444885253906e-01 5.922340750694274902e-01
2.932105660438537598e-01 -9.312883764505386353e-02 3.228096663951873779e-02 -5.617793202400207520e-01 -3.207255005836486816e-01 2.194512933492660522e-01 -2.451065927743911743e-01 6.145043373107910156e-01
-5.042011141777038574e-01 -5.143788456916809082e-01 -2.496009469032287598e-01 2.028901726007461548e-01 2.203706949949264526e-01 2.583354115486145020e-01 -1.308887302875518799e-01 4.952757656574249268e-01
-2.351948618888854980e-01 -4.656293615698814392e-02 1.762093454599380493e-01 -5.771639347076416016e-01 -4.393190741539001465e-01 3.158358633518218994e-01 -3.811442553997039795e-01 3.745968341827392578e-01
-2.242540270090103149e-01 -6.533306241035461426e-01 -2.910403609275817871e-01 -1.836208975873887539e-03 5.670616030693054199e-01 5.505822971463203430e-02 -2.643395662307739258e-01 2.090354114770889282e-01
-1.045692265033721924e-01 -3.920148015022277832e-01 -4.803125560283660889e-01 -2.854717373847961426e-01 -3.374289870262145996e-01 4.933609366416931152e-01 1.733070123009383678e-03 4.073440134525299072e-01
-3.459822535514831543e-01 -5.967399477958679199e-01 5.963283777236938477e-02 1.608229726552963257e-01 1.762010008096694946e-01 3.694548010826110840e-01 -4.580267071723937988e-01 3.427033722400665283e-01
-1.359649449586868286e-01 -8.235781453549861908e-03 5.454038083553314209e-02 -3.593706190586090088e-01 -3.118095099925994873e-01 4.851060211658477783e-01 -1.857706159353256226e-01 6.944494247436523438e-01
1.603606641292572021e-01 -4.038352072238922119e-01 -6.188557147979736328e-01 -2.631309628486633301e-01 -3.920381963253021240e-01 7.843393832445144653e-02 -2.111471146345138550e-01 3.931315243244171143e-01
-4.860016405582427979e-01 3.393267467617988586e-02 6.475482881069183350e-02 -5.972502231597900391e-01 2.194439619779586792e-01 6.822970509529113770e-02 2.238958030939102173e-01 5.466349720954895020e-01
-8.800727128982543945e-02 -2.920433878898620605e-02 3.786972761154174805e-01 -4.943055510520935059e-01 5.110438168048858643e-02 -7.946982234716415405e-02 1.126271858811378479e-01 7.629156112670898438e-01
-5.698551535606384277e-01 -3.670052289962768555e-01 -3.206466138362884521e-01 1.104230359196662903e-01 3.622172772884368896e-01 2.837913036346435547e-01 -2.824797630310058594e-01 3.661027550697326660e-01
-6.864928007125854492e-01 -2.117332667112350464e-01 -2.512882649898529053e-01 5.843772366642951965e-02 1.177190616726875305e-02 -3.552752733230590820e-01 1.608332246541976929e-02 5.391828417778015137e-01
3.722895402461290359e-03 -1.493509262800216675e-01 -2.275899946689605713e-01 -4.671601951122283936e-01 -4.064586460590362549e-01 4.322670996189117432e-01 4.661170020699501038e-02 5.944817662239074707e-01
1.859854906797409058e-01 5.959819629788398743e-02 -1.279996186494827271e-01 -3.035890161991119385e-01 -3.425976336002349854e-01 -1.173616051673889160e-01 -1.826742291450500488e-01 8.299338817596435547e-01
-4.111175239086151123e-01 2.427205890417098999e-01 -2.307550609111785889e-01 -5.165335536003112793e-01 2.756576985120773315e-03 3.723588585853576660e-01 2.945648878812789917e-02 5.590063333511352539e-01
3.880344331264495850e-03 -2.930732667446136475e-01 -4.342555999755859375e-01 -5.678641423583030701e-02 -4.286975264549255371e-01 2.663762271404266357e-01 6.469751894474029541e-02 6.807104349136352539e-01
1.050920486450195312e-01 -8.051785081624984741e-02 2.449838519096374512e-01 7.649211585521697998e-02 1.441217064857482910e-01 -2.322817035019397736e-02 -2.823399305343627930e-01 9.030935764312744141e-01
2.693005204200744629e-01 -1.626034080982208252e-01 2.545050084590911865e-01 -4.512313306331634521e-01 3.808325827121734619e-01 -2.877923548221588135e-01 -6.705057621002197266e-02 6.326937675476074219e-01
-4.771265387535095215e-02 -4.487321972846984863e-01 -3.521867096424102783e-01 -1.918773800134658813e-01 -4.227863252162933350e-01 5.162528753280639648e-01 -1.979954391717910767e-01 3.886424303054809570e-01
2.542197704315185547e-01 -1.173070147633552551e-01 2.765423655509948730e-01 -1.848701536655426025e-01 2.600859701633453369e-01 -1.183031406253576279e-02 -4.159876704216003418e-01 7.550684213638305664e-01
-2.854029461741447449e-02 -1.222958713769912720e-01 -5.024398565292358398e-01 -1.456746459007263184e-01 -3.156424462795257568e-01 3.082097768783569336e-01 8.121712505817413330e-02 7.136825323104858398e-01
-5.053547620773315430e-01 -8.195285797119140625e-01 2.527393959462642670e-02 -1.512489765882492065e-01 -5.134398117661476135e-02 -1.688567250967025757e-01 -5.078979581594467163e-02 1.254839599132537842e-01
-3.605141341686248779e-01 -3.883988559246063232e-01 4.874029755592346191e-02 -4.312801063060760498e-01 2.617536112666130066e-03 4.717499613761901855e-01 2.571046352386474609e-02 5.546006560325622559e-01
2.863820791244506836e-01 -6.236135363578796387e-01 -2.511868253350257874e-02 -4.008899331092834473e-01 4.680404067039489746e-02 -3.907124996185302734e-01 1.720562428236007690e-01 4.281326234340667725e-01
-1.737520992755889893e-01 -1.431399732828140259e-01 -1.451432257890701294e-01 -7.329657673835754395e-01 -3.839678764343261719e-01 -2.354236990213394165e-01 -4.145274758338928223e-01 1.277777701616287231e-01
-3.981041721999645233e-03 1.105933040380477905e-01 -3.383814096450805664e-01 -4.402939677238464355e-01 6.153385639190673828e-01 5.435469374060630798e-02 -3.824138045310974121e-01 3.893022537231445312e-01
-5.746977329254150391e-01 -4.087810218334197998e-01 -4.762439131736755371e-01 1.029315218329429626e-01 -2.538361400365829468e-02 -1.965831220149993896e-01 -2.833265066146850586e-01 3.816467821598052979e-01
-4.001904278993606567e-02 -1.895278841257095337e-01 5.720344185829162598e-02 -6.445719003677368164e-01 -2.526381313800811768e-01 5.302417874336242676e-01 -2.942346334457397461e-01 3.349272310733795166e-01
1.699776500463485718e-01 -4.679775238037109375e-01 2.606513798236846924e-01 -5.245751738548278809e-01 -1.566869951784610748e-02 -3.568732142448425293e-01 -2.305030971765518188e-01 4.777556657791137695e-01
7.756344228982925415e-02 -7.460761070251464844e-01 -6.041798368096351624e-02 -4.285294711589813232e-01 -3.035339713096618652e-01 -2.475472241640090942e-01 -3.010211288928985596e-01 7.771981507539749146e-02
-2.552393078804016113e-02 1.641015559434890747e-01 3.291521687060594559e-03 -2.123565226793289185e-01 1.025153174996376038e-01 3.937318921089172363e-01 -2.041191756725311279e-01 8.485955595970153809e-01
3.274707868695259094e-02 -4.409100413322448730e-01 5.162258744239807129e-01 -4.413897395133972168e-01 -1.298645138740539551e-01 -3.217945694923400879e-01 -3.546254038810729980e-01 3.115062415599822998e-01
1.452963650226593018e-01 -1.769776493310928345e-01 2.695218026638031006e-01 -1.931848526000976562e-01 5.051857233047485352e-01 1.425448656082153320e-01 -1.746459603309631348e-01 7.290903925895690918e-01
-1.684848666191101074e-01 -1.916297376155853271e-01 5.241064429283142090e-01 -6.103312969207763672e-01 1.424512118101119995e-01 -2.215418517589569092e-01 -1.067008823156356812e-02 4.671318233013153076e-01
2.429242581129074097e-01 -7.360541224479675293e-01 1.196742802858352661e-01 -3.803514540195465088e-01 -1.059070080518722534e-01 -2.494535148143768311e-01 -1.445925142616033554e-02 4.081306159496307373e-01
-1.128541901707649231e-01 1.784721761941909790e-01 -9.587565809488296509e-02 -8.578815460205078125e-01 -7.167262956500053406e-03 7.883463799953460693e-02 -8.544579148292541504e-02 4.434990584850311279e-01
-1.979557722806930542e-01 -8.601050078868865967e-02 -7.594589591026306152e-01 -1.364381164312362671e-01 8.877754956483840942e-02 2.120219469070434570e-01 1.318926513195037842e-01 5.364624261856079102e-01
-1.349062621593475342e-01 -5.964533090591430664e-01 2.378063052892684937e-01 2.159105539321899414e-01 1.219735294580459595e-01 3.890602663159370422e-02 -6.026047468185424805e-01 3.786170184612274170e-01
-4.942914247512817383e-01 -5.393905639648437500e-01 -2.912799417972564697e-01 -4.003048241138458252e-01 3.477125763893127441e-01 2.584997415542602539e-01 -1.786254048347473145e-01 3.560486249625682831e-03
-5.264602899551391602e-01 2.636574395000934601e-02 -2.796874940395355225e-01 -7.665559053421020508e-01 -8.800725638866424561e-02 1.389257460832595825e-01 8.933751285076141357e-02 1.458913385868072510e-01
1.924831420183181763e-02 -7.297820448875427246e-01 5.263217166066169739e-02 -3.685191273689270020e-01 4.227078333497047424e-02 3.340790271759033203e-01 2.491398006677627563e-01 3.911585807800292969e-01
3.581197857856750488e-01 -4.109478592872619629e-01 -5.064647197723388672e-01 -1.704017966985702515e-01 -3.211918771266937256e-01 1.711285859346389771e-01 -2.247445285320281982e-01 4.841172099113464355e-01
-1.582825481891632080e-01 1.784452199935913086e-01 -5.090109705924987793e-01 -3.068267405033111572e-01 2.438173592090606689e-01 2.763797044754028320e-01 1.083101630210876465e-01 6.650605201721191406e-01
6.643791496753692627e-02 -8.519597649574279785e-01 -2.320897281169891357e-01 -3.843419849872589111e-01 -3.258100897073745728e-02 -1.393471062183380127e-01 -2.174990177154541016e-01 -1.952229812741279602e-02
2.292943596839904785e-01 -7.037633061408996582e-01 -8.643347769975662231e-02 -8.506868034601211548e-02 8.584706485271453857e-02 -1.661838740110397339e-01 1.812116950750350952e-01 6.079552173614501953e-01
-2.048368938267230988e-02 -5.446920990943908691e-01 2.318353205919265747e-01 -3.961971104145050049e-01 -4.197314381599426270e-01 3.548003137111663818e-01 -2.296535074710845947e-01 3.706381320953369141e-01
-4.804592579603195190e-02 -1.704431921243667603e-01 2.008596807718276978e-01 -3.339389562606811523e-01 -2.342025786638259888e-01 -6.707446575164794922e-01 -2.835943400859832764e-01 4.812543392181396484e-01
-2.320039868354797363e-01 -2.722398638725280762e-01 1.926466524600982666e-01 -2.566588521003723145e-01 -3.610572814941406250e-01 -4.133619368076324463e-01 2.779405713081359863e-01 6.249734163284301758e-01
-2.972365319728851318e-01 -3.052433431148529053e-01 9.297601133584976196e-02 -1.484816223382949829e-01 -4.881270527839660645e-01 -1.648955941200256348e-01 1.834669262170791626e-01 6.990472674369812012e-01
2.307499200105667114e-02 -6.884086132049560547e-01 2.642132937908172607e-01 -3.643354475498199463e-01 2.819260954856872559e-02 -3.640412390232086182e-01 1.565008610486984253e-01 4.064467251300811768e-01
-1.235731691122055054e-01 -2.784208357334136963e-01 -6.634392142295837402e-01 -2.991324961185455322e-01 -3.500406444072723389e-01 2.554445862770080566e-01 1.080553904175758362e-01 4.220465719699859619e-01
-2.536489069461822510e-01 -2.052633613348007202e-01 4.595350027084350586e-01 -3.577001690864562988e-01 -2.112203240394592285e-01 -3.180386424064636230e-01 1.439796527847647667e-03 6.392515301704406738e-01
-5.965010523796081543e-01 -5.314981341361999512e-01 1.040981560945510864e-01 -3.578937053680419922e-01 -3.000568449497222900e-01 1.912828385829925537e-01 1.979982256889343262e-01 2.386324852705001831e-01
5.685220956802368164e-01 -4.911574423313140869e-01 -3.966243267059326172e-01 -2.199445515871047974e-01 2.099845260381698608e-01 -1.119295880198478699e-01 -1.311809718608856201e-01 3.950068652629852295e-01
-5.667022988200187683e-02 -2.601305842399597168e-01 -4.111301004886627197e-01 -2.702659964561462402e-01 -5.036580562591552734e-01 3.502725958824157715e-01 1.509018149226903915e-02 5.571883320808410645e-01
-3.623795881867408752e-02 1.921870373189449310e-02 -4.641308784484863281e-01 -3.738667815923690796e-02 -3.510889112949371338e-01 5.969354882836341858e-02 -4.406777918338775635e-01 6.785857081413269043e-01
-3.336869878694415092e-03 -4.853610992431640625e-01 5.161209106445312500e-01 -3.796482682228088379e-01 1.664319336414337158e-01 3.000571429729461670e-01 -4.507434070110321045e-01 1.816490441560745239e-01
1.943761557340621948e-01 -3.569855690002441406e-01 3.109170198440551758e-01 -5.230934023857116699e-01 1.335520744323730469e-01 -4.516841471195220947e-01 -1.879948377609252930e-01 4.552871584892272949e-01
5.209435224533081055e-01 -1.798504143953323364e-01 -3.825303316116333008e-01 -1.388344019651412964e-01 1.592383980751037598e-01 -8.536173962056636810e-03 -2.720882594585418701e-01 6.566624641418457031e-01
3.147021532058715820e-01 -7.550708055496215820e-01 1.012642756104469299e-01 -4.007526934146881104e-01 1.245255917310714722e-01 -1.828375160694122314e-01 -4.942475259304046631e-02 3.295366168022155762e-01
-4.055957794189453125e-01 -5.194860696792602539e-01 -5.739142373204231262e-02 1.887504309415817261e-01 3.707949817180633545e-01 1.437859982252120972e-01 -2.511858344078063965e-01 5.526735782623291016e-01
-2.500851750373840332e-01 -1.158555746078491211e-01 4.292130470275878906e-01 -6.188894510269165039e-01 2.235183268785476685e-01 1.616941988468170166e-01 -6.595207005739212036e-02 5.256724357604980469e-01
-1.866159141063690186e-01 -6.960843801498413086e-01 -2.175144851207733154e-01 -3.121561408042907715e-01 -8.235018700361251831e-02 3.513388633728027344e-01 3.119268119335174561e-01 3.291930854320526123e-01
9.166083484888076782e-02 -1.008820533752441406e-01 -2.267501056194305420e-01 -3.647841513156890869e-01 -3.549231588840484619e-01 3.855465948581695557e-01 1.402416974306106567e-01 7.089806795120239258e-01
1.298944801092147827e-01 -7.139010429382324219e-01 -1.696543842554092407e-01 -1.888792663812637329e-01 -1.075694113969802856e-01 3.229487687349319458e-02 3.282725512981414795e-01 5.372501015663146973e-01
-4.685385525226593018e-02 6.537394970655441284e-02 -1.080413088202476501e-01 -8.084730505943298340e-01 -1.172253713011741638e-01 1.343910992145538330e-01 -4.830772876739501953e-01 2.511233091354370117e-01
1.511778086423873901e-01 -4.145617783069610596e-01 -7.230129837989807129e-02 -4.873819947242736816e-01 -2.740820646286010742e-01 -2.319126129150390625e-01 3.393177092075347900e-01 5.643351078033447266e-01
3.304820060729980469e-01 -1.030728667974472046e-01 -9.258116036653518677e-02 -4.474413096904754639e-01 2.026324868202209473e-01 2.255066782236099243e-01 -5.260137319564819336e-01 5.502535700798034668e-01
-3.783286735415458679e-02 -2.777967602014541626e-02 3.164178431034088135e-01 -5.441073775291442871e-01 3.489129543304443359e-01 7.611551787704229355e-03 -6.425064802169799805e-02 6.897083520889282227e-01
-6.084707975387573242e-01 -4.167111217975616455e-01 -3.041015565395355225e-01 -1.290364563465118408e-01 -1.188626438379287720e-01 -4.560936093330383301e-01 -2.682879567146301270e-01 2.299106419086456299e-01
-3.338066935539245605e-01 -6.418707370758056641e-01 -1.892747133970260620e-01 1.057956218719482422e-01 9.326563775539398193e-02 3.919250667095184326e-01 1.637637466192245483e-01 4.903416633605957031e-01
1.657450944185256958e-01 -6.262965202331542969e-01 -7.879893481731414795e-02 -2.820318043231964111e-01 1.676579713821411133e-01 -3.534365296363830566e-01 1.829773783683776855e-01 5.549978017807006836e-01
-2.824125587940216064e-01 -4.838910698890686035e-01 2.699325382709503174e-01 -3.307362198829650879e-01 -5.155947804450988770e-01 2.842057645320892334e-01 -2.674726843833923340e-01 2.927285730838775635e-01
-3.580215573310852051e-01 -3.609621226787567139e-01 2.991136908531188965e-01 -2.846923470497131348e-01 -3.018357455730438232e-01 -3.171209394931793213e-01 -1.145557388663291931e-01 6.051569581031799316e-01
-4.827176034450531006e-01 -2.738632261753082275e-01 2.250072732567787170e-02 -4.788761436939239502e-01 -5.093061327934265137e-01 2.129587382078170776e-01 -3.477545082569122314e-01 1.909885853528976440e-01
-3.728122115135192871e-01 -1.111901104450225830e-01 4.314638972282409668e-01 -2.598753571510314941e-01 -1.354151219129562378e-01 -1.484068036079406738e-01 2.517572641372680664e-01 7.008622884750366211e-01
-4.180639386177062988e-01 4.005563259124755859e-02 -2.178959995508193970e-01 -7.480546832084655762e-02 -3.524599373340606689e-01 -1.275217533111572266e-01 -6.115796566009521484e-01 5.059881806373596191e-01
1.185534670948982239e-01 -3.681384399533271790e-02 1.454261243343353271e-01 -7.855455875396728516e-01 -4.955783858895301819e-02 -8.523113280534744263e-02 1.866625249385833740e-02 5.799056291580200195e-01
-4.237524420022964478e-02 -2.859624326229095459e-01 -4.011924862861633301e-01 -8.295054733753204346e-02 -4.086447060108184814e-01 4.602940082550048828e-01 -2.734126150608062744e-01 5.431187152862548828e-01
-3.194567859172821045e-01 1.691881120204925537e-01 -1.761172115802764893e-01 -7.128202319145202637e-01 -2.583762397989630699e-03 2.912445366382598877e-01 -3.847062587738037109e-01 3.120321035385131836e-01
5.125991534441709518e-03 9.765229374170303345e-02 -4.169195592403411865e-01 -6.093252897262573242e-01 3.417421877384185791e-01 -2.284858226776123047e-01 -4.593281745910644531e-01 2.556611001491546631e-01
-3.269605934619903564e-01 1.523054540157318115e-01 -6.299970671534538269e-03 -5.993508696556091309e-01 5.695313960313796997e-02 1.618481278419494629e-01 -6.215244531631469727e-01 3.080704212188720703e-01
-2.053825408220291138e-01 1.568340659141540527e-01 2.229269295930862427e-01 -6.511539816856384277e-01 1.231411173939704895e-01 -1.279345154762268066e-01 -5.801870226860046387e-01 3.022835254669189453e-01
-2.539565861225128174e-01 -4.512533545494079590e-01 1.337749809026718140e-01 -3.313540816307067871e-01 -2.421728223562240601e-01 5.639043450355529785e-01 1.402978692203760147e-02 4.768151938915252686e-01
-2.357786893844604492e-01 -8.849447369575500488e-01 9.742192924022674561e-03 -3.276519179344177246e-01 -5.706287920475006104e-02 -5.860807001590728760e-02 1.351303011178970337e-01 1.699386835098266602e-01
-1.599278002977371216e-01 -3.697072863578796387e-01 3.540830016136169434e-01 -1.751683652400970459e-01 -5.242378711700439453e-01 -2.880755066871643066e-01 -2.304427325725555420e-01 5.203500986099243164e-01
1.430149972438812256e-01 -7.656097412109375000e-01 -2.394690364599227905e-01 -1.465495079755783081e-01 3.850146830081939697e-01 -3.027653992176055908e-01 -1.345027834177017212e-01 2.378488630056381226e-01
8.595652878284454346e-02 -2.389523759484291077e-02 4.464940726757049561e-01 -4.448555111885070801e-01 2.408269643783569336e-01 1.868941336870193481e-01 -4.500692486763000488e-01 5.470810532569885254e-01
-1.004623100161552429e-01 -9.368144273757934570e-01 3.307142481207847595e-02 -1.592778712511062622e-01 1.732325926423072815e-02 6.722223013639450073e-02 5.306664109230041504e-02 2.796205878257751465e-01
-4.745079874992370605e-01 -3.435406088829040527e-01 -1.300194263458251953e-01 -3.224915564060211182e-01 7.117105126380920410e-01 -2.187620289623737335e-02 -6.482002139091491699e-02 1.571750640869140625e-01
2.368751615285873413e-01 -9.533962234854698181e-03 1.115472316741943359e-01 -1.701698750257492065e-01 4.102498590946197510e-01 -1.666000932455062866e-01 -3.692567646503448486e-01 7.549751996994018555e-01
-1.493232250213623047e-01 -6.445368528366088867e-01 4.529941454529762268e-02 -2.787916660308837891e-01 -4.929188489913940430e-01 -2.487110793590545654e-01 -2.588238120079040527e-01 3.326889574527740479e-01
1.032654643058776855e-01 -8.006801456212997437e-02 3.739712759852409363e-02 -2.841681838035583496e-01 6.016678810119628906e-01 2.075996100902557373e-01 -2.196675390005111694e-01 6.688942909240722656e-01
-1.578890345990657806e-02 -3.282428085803985596e-01 -6.294007897377014160e-01 -2.154512405395507812e-01 -3.500481545925140381e-01 3.286544978618621826e-01 1.341593265533447266e-02 4.676702618598937988e-01
3.246246650815010071e-02 -1.735620647668838501e-01 1.643444448709487915e-01 -4.823349714279174805e-01 3.639735877513885498e-01 3.668534159660339355e-01 -5.724129080772399902e-01 3.383069634437561035e-01
3.173033893108367920e-01 -9.663726389408111572e-02 -2.949460744857788086e-01 9.955676645040512085e-02 2.382509112358093262e-01 1.454374492168426514e-01 -2.245948612689971924e-01 8.153014779090881348e-01
-4.896074905991554260e-02 -2.836443185806274414e-01 -3.823789656162261963e-01 -2.409586459398269653e-01 -5.088914036750793457e-01 3.841780126094818115e-01 -2.010054439306259155e-01 5.156624913215637207e-01
