# Supplementary material for: Where is your field going? A machine learning approach to study the relative motion of the domains of physics
Source: PLoS One. 2020 Jun 18;15(6):e0233997. doi: 10.1371/journal.pone.0233997 (PMC7302634; doi:10.1371/journal.pone.0233997)
Supplement: S5 Data — (ZIP) [file pone.0233997.s005.zip › 4/Pacs4Run_4_VS_500_embeddings2001-2005ED8.txt]

-9.945097565650939941e-02 -2.643785774707794189e-01 5.119583606719970703e-01 -7.541318237781524658e-02 6.059126257896423340e-01 -4.832256436347961426e-01 -5.566070228815078735e-02 2.206576019525527954e-01
4.423277080059051514e-01 -4.978388249874114990e-01 1.835192888975143433e-01 9.124311618506908417e-03 6.106773018836975098e-01 2.579066455364227295e-01 -2.214972078800201416e-01 1.850312203168869019e-01
-2.795155451167374849e-04 -2.922657728195190430e-01 3.116165995597839355e-01 -4.175023138523101807e-01 7.805479764938354492e-01 -8.573083579540252686e-02 1.361448764801025391e-01 -8.959484845399856567e-02
1.547169685363769531e-01 -5.267150998115539551e-01 2.277986109256744385e-01 2.549692057073116302e-02 6.456406116485595703e-01 -9.433174878358840942e-02 -9.856362640857696533e-02 -4.589408040046691895e-01
4.936501681804656982e-01 -5.308665037155151367e-01 3.221271336078643799e-01 -1.729586571455001831e-01 5.293287038803100586e-01 1.525401175022125244e-01 1.354198902845382690e-01 -1.378906071186065674e-01
-1.381449550390243530e-01 -8.011788725852966309e-01 4.853747785091400146e-01 3.815589472651481628e-02 4.097787663340568542e-02 1.730903834104537964e-01 2.405536770820617676e-01 1.117065101861953735e-01
-3.844300806522369385e-01 -8.177983164787292480e-01 -4.225679114460945129e-02 6.872331351041793823e-02 3.828434944152832031e-01 -1.496501117944717407e-01 2.896737121045589447e-02 -8.430615067481994629e-02
-2.666103839874267578e-01 -7.335408926010131836e-01 4.289386868476867676e-01 1.448086351156234741e-01 -5.071231350302696228e-02 1.893510371446609497e-01 1.280095130205154419e-01 3.620314598083496094e-01
5.797492861747741699e-01 -4.546549916267395020e-01 1.077125892043113708e-01 1.520679444074630737e-01 5.989022850990295410e-01 -2.175105959177017212e-01 -6.130884587764739990e-02 -1.126918569207191467e-01
7.240535318851470947e-02 -3.022715151309967041e-01 3.139107227325439453e-01 -3.607879281044006348e-01 5.819952487945556641e-01 8.714991807937622070e-02 2.013279795646667480e-01 5.365028381347656250e-01
1.253745704889297485e-01 -8.774802684783935547e-01 1.510209292173385620e-01 -3.215738832950592041e-01 9.177988767623901367e-02 -1.344272773712873459e-02 2.509098947048187256e-01 1.285784840583801270e-01
-2.018391489982604980e-01 -5.350717306137084961e-01 2.391895204782485962e-01 -4.745177328586578369e-01 2.137965261936187744e-01 -8.540878444910049438e-02 2.214270681142807007e-01 5.371655821800231934e-01
-2.302689552307128906e-01 -2.982425093650817871e-01 8.899801969528198242e-02 1.652441918849945068e-01 4.174311757087707520e-01 -2.809644043445587158e-01 6.525096893310546875e-01 3.792661428451538086e-01
5.283119678497314453e-01 -1.848520934581756592e-01 2.764636874198913574e-01 -8.679649233818054199e-02 2.725346684455871582e-01 -2.823587656021118164e-01 -2.952464818954467773e-01 6.013137698173522949e-01
1.146784424781799316e-01 -1.204279661178588867e-01 3.678863048553466797e-01 2.304664254188537598e-01 8.543639779090881348e-01 -8.695054799318313599e-02 4.175827279686927795e-02 -2.113028466701507568e-01
3.424412906169891357e-01 -3.915250003337860107e-01 -2.476916760206222534e-01 2.439098432660102844e-02 7.760641574859619141e-01 -1.192545294761657715e-01 -1.106705795973539352e-02 2.255575805902481079e-01
1.203787252306938171e-01 -8.579593300819396973e-01 -6.066538766026496887e-02 2.844372987747192383e-01 1.798928976058959961e-01 1.137099564075469971e-01 9.698715806007385254e-02 3.318614959716796875e-01
1.070571914315223694e-01 -5.936674475669860840e-01 1.949907243251800537e-01 4.485493004322052002e-01 2.523850277066230774e-02 -1.515574008226394653e-01 4.948990345001220703e-01 3.582571744918823242e-01
-1.912430226802825928e-01 -5.069732666015625000e-01 1.868165880441665649e-01 -5.093370676040649414e-01 3.131099045276641846e-01 -1.478837132453918457e-01 1.462804079055786133e-01 5.203596949577331543e-01
-2.562905848026275635e-01 -5.095270276069641113e-01 3.792136609554290771e-01 -2.562369108200073242e-01 5.991475656628608704e-02 -5.243663787841796875e-01 4.314549863338470459e-01 2.310313098132610321e-02
-1.034742817282676697e-01 -3.998685181140899658e-01 4.215266183018684387e-02 6.054129004478454590e-01 4.730108082294464111e-01 -5.213995650410652161e-02 3.760126829147338867e-01 3.053739666938781738e-01
4.947164952754974365e-01 -6.053644418716430664e-01 2.898175418376922607e-01 -6.476714462041854858e-02 -2.994117885828018188e-02 -2.160011678934097290e-01 -3.632429838180541992e-01 3.479974269866943359e-01
3.798694312572479248e-01 -6.160740852355957031e-01 2.286875545978546143e-01 -2.176100909709930420e-01 1.082613244652748108e-01 -3.072205558419227600e-02 -3.978192210197448730e-01 4.534040093421936035e-01
1.152164861559867859e-01 -4.392879009246826172e-01 1.566682010889053345e-01 2.300346046686172485e-01 5.958902239799499512e-01 3.991249501705169678e-01 1.287480592727661133e-01 4.304978847503662109e-01
1.157837286591529846e-01 -6.040819287300109863e-01 1.337398737668991089e-01 4.598940312862396240e-01 5.413389205932617188e-01 1.613354980945587158e-01 2.650904953479766846e-01 5.422423407435417175e-02
-9.189958870410919189e-02 -6.808520555496215820e-01 1.689567118883132935e-01 5.280070304870605469e-01 -5.651369318366050720e-02 -1.342007219791412354e-01 3.241611719131469727e-01 3.072019815444946289e-01
4.987986013293266296e-02 -5.377169847488403320e-01 2.908084094524383545e-01 -3.646616339683532715e-01 1.852004826068878174e-01 -4.700292944908142090e-01 -4.853137731552124023e-01 -8.281255140900611877e-03
-5.913004875183105469e-01 -6.722987890243530273e-01 1.916628181934356689e-01 2.235441952943801880e-01 2.057043313980102539e-01 9.624353051185607910e-02 -1.570232808589935303e-01 1.882498115301132202e-01
-1.721932888031005859e-01 -7.831093668937683105e-01 2.550592720508575439e-01 -1.516663283109664917e-01 1.574465073645114899e-02 1.479491144418716431e-01 1.573812365531921387e-01 4.713019132614135742e-01
2.831421196460723877e-01 -7.261118888854980469e-01 -2.576844394207000732e-01 -1.877185404300689697e-01 4.621285200119018555e-01 -2.287181764841079712e-01 -6.042582541704177856e-02 1.463776081800460815e-01
-1.185062602162361145e-01 -8.991187214851379395e-01 6.003098562359809875e-02 2.916373014450073242e-01 5.072520673274993896e-02 6.357496231794357300e-02 3.556355088949203491e-02 2.846158146858215332e-01
3.133178129792213440e-02 -4.765589237213134766e-01 3.437032178044319153e-02 4.465896189212799072e-01 3.486132919788360596e-01 -2.914415299892425537e-01 -5.996485948562622070e-01 7.237733155488967896e-02
-2.708076238632202148e-01 -7.261281013488769531e-01 -2.465686500072479248e-01 -2.374235354363918304e-02 3.734899759292602539e-01 -5.889536812901496887e-03 -1.086980104446411133e-01 4.320842921733856201e-01
-8.814708888530731201e-02 -5.540204048156738281e-01 5.135983824729919434e-01 4.734478592872619629e-01 2.993575334548950195e-01 9.211221709847450256e-03 2.467321306467056274e-01 -2.162845730781555176e-01
4.253332018852233887e-01 -2.838710546493530273e-01 5.876460075378417969e-01 -1.530258506536483765e-01 -2.240288443863391876e-02 -4.792582690715789795e-01 -2.606174349784851074e-01 2.676795721054077148e-01
-2.498999834060668945e-01 -3.319877982139587402e-01 1.344353705644607544e-01 2.572422325611114502e-01 4.659255146980285645e-01 -1.332114338874816895e-01 6.239660382270812988e-01 3.448508083820343018e-01
-8.906739205121994019e-02 -7.150450944900512695e-01 5.031594261527061462e-02 2.412389218807220459e-01 4.302301704883575439e-01 2.245630472898483276e-01 2.273907363414764404e-01 3.644401431083679199e-01
-3.024986982345581055e-01 -6.517290472984313965e-01 3.959369063377380371e-01 7.260016351938247681e-02 2.923733294010162354e-01 1.659586727619171143e-01 4.393348395824432373e-01 1.251694411039352417e-01
2.112459540367126465e-01 -4.140914976596832275e-01 4.487377703189849854e-01 4.741562604904174805e-01 4.378782212734222412e-01 6.820549070835113525e-02 3.894433081150054932e-01 -9.827604144811630249e-02
2.841787338256835938e-01 -6.714349389076232910e-01 1.517492681741714478e-01 -1.196148023009300232e-01 6.100087240338325500e-02 -1.330634020268917084e-02 -3.770779967308044434e-01 5.338501334190368652e-01
1.545682251453399658e-01 -5.381602048873901367e-01 1.191782653331756592e-01 2.178210765123367310e-01 5.868986845016479492e-01 2.101996541023254395e-01 4.134458005428314209e-01 2.554824650287628174e-01
5.648017674684524536e-02 -5.589933991432189941e-01 1.733821630477905273e-01 2.736699879169464111e-01 5.325026512145996094e-01 2.432632297277450562e-01 4.093340933322906494e-01 2.628482878208160400e-01
-5.509573593735694885e-02 -8.041344285011291504e-01 1.065339744091033936e-01 3.913252353668212891e-01 1.255429983139038086e-01 1.277977228164672852e-01 2.064328938722610474e-01 3.333759903907775879e-01
-1.496477425098419189e-01 -4.491004943847656250e-01 -2.042049020528793335e-01 3.156170845031738281e-01 2.654177844524383545e-01 -5.351709723472595215e-01 -4.000312983989715576e-01 3.431046903133392334e-01
7.805503159761428833e-02 -2.791477441787719727e-01 2.867229878902435303e-01 -5.220443010330200195e-01 6.279442310333251953e-01 -3.331918641924858093e-02 2.040443867444992065e-01 3.523994684219360352e-01
-1.084772571921348572e-01 -3.496934771537780762e-01 5.304731726646423340e-01 5.095205307006835938e-01 -1.289138495922088623e-01 -1.569388210773468018e-01 3.810524046421051025e-01 3.721355199813842773e-01
-4.032904803752899170e-01 -6.366093158721923828e-01 3.698301017284393311e-01 3.388076126575469971e-01 2.976957559585571289e-01 -1.900498718023300171e-01 1.537867784500122070e-01 -1.792438626289367676e-01
-2.844307124614715576e-01 -6.134548187255859375e-01 2.783823907375335693e-01 1.307247132062911987e-01 7.623063772916793823e-02 -3.599716126918792725e-01 5.519878268241882324e-01 9.003058075904846191e-02
-2.468919157981872559e-01 -7.015852332115173340e-01 2.555984556674957275e-01 3.959245979785919189e-01 2.619024813175201416e-01 -1.645100712776184082e-01 2.880177199840545654e-01 -2.147679626941680908e-01
3.945469260215759277e-01 -4.156394004821777344e-01 2.290548235177993774e-01 1.874511539936065674e-01 -1.064210757613182068e-02 -1.587479561567306519e-01 -2.905671298503875732e-01 6.886429786682128906e-01
-5.761706233024597168e-01 -6.619403362274169922e-01 1.985045075416564941e-01 3.034643530845642090e-01 1.673508584499359131e-01 6.870795041322708130e-02 -1.525470763444900513e-01 2.058396339416503906e-01
4.895192980766296387e-01 -6.605928540229797363e-01 9.518187493085861206e-02 2.830568850040435791e-01 -2.129804342985153198e-02 -3.988141715526580811e-01 2.699840962886810303e-01 4.908616468310356140e-02
-1.680988818407058716e-01 -5.678867101669311523e-01 -7.959070801734924316e-02 4.989604651927947998e-01 2.126869410276412964e-01 -1.632100343704223633e-01 3.856481909751892090e-01 4.163573980331420898e-01
-1.181394532322883606e-01 -1.538098454475402832e-01 5.086728334426879883e-01 -3.941067457199096680e-01 5.872667431831359863e-01 1.324631869792938232e-01 1.094102561473846436e-01 4.170350134372711182e-01
7.198472321033477783e-02 -5.970204472541809082e-01 2.750059068202972412e-01 -3.524085581302642822e-01 2.890784144401550293e-01 -2.288895398378372192e-01 2.885071933269500732e-01 4.683713018894195557e-01
-5.485330894589424133e-02 -2.002461254596710205e-01 5.673775076866149902e-01 3.243827223777770996e-01 6.715214848518371582e-01 6.864448543637990952e-03 1.189884394407272339e-01 -2.541748285293579102e-01
6.789254397153854370e-02 -4.354090392589569092e-01 2.367314696311950684e-01 -5.191633701324462891e-01 4.255293905735015869e-01 1.077613793313503265e-02 1.801987290382385254e-01 5.163083076477050781e-01
-2.843538522720336914e-01 -3.599118590354919434e-01 5.774334669113159180e-01 1.125874444842338562e-01 1.301611657254397869e-03 -3.275014758110046387e-01 4.729579091072082520e-01 3.354889750480651855e-01
4.569725319743156433e-02 -4.600144922733306885e-01 2.561917603015899658e-01 2.029200941324234009e-01 2.418588846921920776e-01 -3.360466957092285156e-01 7.121654152870178223e-01 2.974925749003887177e-02
4.361093938350677490e-01 -3.411886096000671387e-01 -1.310114413499832153e-01 3.274803757667541504e-01 4.772357642650604248e-01 -5.474770665168762207e-01 1.350864171981811523e-01 1.525056511163711548e-01
-1.980191916227340698e-01 -7.610019445419311523e-01 2.751390933990478516e-01 3.699308931827545166e-01 -8.252381533384323120e-02 -1.920446157455444336e-01 3.062547743320465088e-01 1.778502166271209717e-01
-2.801077067852020264e-01 -6.106956005096435547e-01 -1.237036138772964478e-01 -1.505924202501773834e-02 7.077182531356811523e-01 1.091254651546478271e-01 1.917955093085765839e-02 1.411375254392623901e-01
-3.282460868358612061e-01 -1.896855831146240234e-01 3.255037367343902588e-01 2.039200216531753540e-01 3.246159255504608154e-01 -1.983713954687118530e-01 6.309007406234741211e-01 4.074006080627441406e-01
-1.407013833522796631e-02 -2.116976082324981689e-01 7.074041962623596191e-01 2.487251162528991699e-01 4.586664140224456787e-01 -2.893816865980625153e-02 2.482352256774902344e-01 -3.462200164794921875e-01
3.115254342555999756e-01 -5.428254604339599609e-01 5.496420264244079590e-01 -3.312477767467498779e-01 4.518248513340950012e-02 -2.228504791855812073e-02 -3.279889225959777832e-01 2.938472926616668701e-01
9.080796688795089722e-02 -5.811429619789123535e-01 5.671339035034179688e-01 -1.174241304397583008e-01 7.099074870347976685e-02 -4.691062495112419128e-02 -5.466423630714416504e-01 1.119798645377159119e-01
-9.925854951143264771e-02 -2.046670019626617432e-01 7.100386619567871094e-01 -2.814716100692749023e-01 1.705821454524993896e-01 -3.721722960472106934e-01 4.227497577667236328e-01 1.361992210149765015e-01
3.072231411933898926e-01 -7.170037031173706055e-01 1.045413222163915634e-02 2.555930018424987793e-01 3.678746223449707031e-01 2.810639142990112305e-01 9.835132211446762085e-02 3.195011615753173828e-01
-7.923874072730541229e-03 -5.568158030509948730e-01 2.571681141853332520e-01 -5.159605741500854492e-01 2.898115217685699463e-01 1.071072816848754883e-01 1.499273478984832764e-01 4.894912242889404297e-01
-4.036877304315567017e-02 -1.706264317035675049e-01 5.824088677763938904e-02 2.468708604574203491e-01 3.992717564105987549e-01 -3.505882322788238525e-01 6.417760848999023438e-01 4.590351879596710205e-01
2.455624490976333618e-01 -5.959176421165466309e-01 1.379303336143493652e-01 3.442028164863586426e-01 2.879922986030578613e-01 -1.307619214057922363e-01 5.888438820838928223e-01 1.748128794133663177e-02
2.535744011402130127e-02 -1.159755811095237732e-01 1.090159639716148376e-01 3.019935190677642822e-01 4.750752747058868408e-01 -1.883694827556610107e-01 -5.489405393600463867e-01 5.659565925598144531e-01
2.552152574062347412e-01 -3.896497488021850586e-01 3.964878320693969727e-01 3.738462924957275391e-02 9.371066465973854065e-03 -5.729751586914062500e-01 -5.327738523483276367e-01 1.104598492383956909e-01
9.543240815401077271e-02 -4.045313596725463867e-01 3.485066294670104980e-01 -3.420310020446777344e-01 4.391563236713409424e-01 -2.220519781112670898e-01 -5.790814161300659180e-01 1.063222140073776245e-01
3.275234103202819824e-01 -4.359245896339416504e-01 4.868509769439697266e-01 3.675754740834236145e-02 -2.280029058456420898e-01 -4.476315975189208984e-01 -2.499587982892990112e-01 3.866321742534637451e-01
5.049383267760276794e-02 -5.765785574913024902e-01 9.244138747453689575e-02 2.834797501564025879e-01 5.102004408836364746e-01 2.721275687217712402e-01 2.619731426239013672e-01 4.160692691802978516e-01
-5.404241383075714111e-02 -4.664468169212341309e-01 5.053839087486267090e-01 6.410489082336425781e-01 4.108610004186630249e-02 1.180889084935188293e-01 1.949435025453567505e-01 2.439557015895843506e-01
1.805385500192642212e-01 -4.816272556781768799e-01 3.389221429824829102e-01 -1.962159574031829834e-01 -7.917563617229461670e-02 -5.542018413543701172e-01 -3.780454993247985840e-01 3.546057045459747314e-01
2.434341795742511749e-02 -5.154009461402893066e-01 3.496326506137847900e-01 5.219665169715881348e-01 4.829085469245910645e-01 1.717896014451980591e-02 2.690647840499877930e-01 -1.821687072515487671e-01
3.922001644968986511e-02 -3.683874905109405518e-01 2.721498310565948486e-01 -5.608100295066833496e-01 3.400513231754302979e-01 -2.155159115791320801e-01 1.431951671838760376e-01 5.399928092956542969e-01
1.791215837001800537e-01 -5.624347925186157227e-01 3.231036663055419922e-01 5.774433016777038574e-01 3.760265707969665527e-01 9.294025599956512451e-02 2.019221931695938110e-01 -1.514577269554138184e-01
-5.829010158777236938e-02 -5.014180541038513184e-01 1.493882983922958374e-01 3.570248186588287354e-01 5.610572099685668945e-01 2.873020768165588379e-01 2.817342281341552734e-01 3.445239365100860596e-01
-2.283125417307019234e-03 -3.315019905567169189e-01 5.047039985656738281e-01 5.917227268218994141e-01 4.058335721492767334e-01 2.791668102145195007e-02 3.339372575283050537e-01 -9.080213308334350586e-02
1.035635024309158325e-01 -7.592566013336181641e-01 3.498508036136627197e-01 3.973826766014099121e-01 1.848894357681274414e-01 2.073504924774169922e-01 2.323632091283798218e-01 3.639408200979232788e-02
6.754794716835021973e-02 -3.894579112529754639e-01 4.968588054180145264e-01 6.209830641746520996e-01 3.076322376728057861e-01 -9.144417941570281982e-03 3.065130114555358887e-01 -1.503330022096633911e-01
3.144160807132720947e-01 -4.900706112384796143e-01 -1.474063005298376083e-02 9.730040282011032104e-02 -4.427397251129150391e-02 -6.057036519050598145e-01 -1.453929990530014038e-01 5.111874341964721680e-01
4.193692207336425781e-01 -3.548702597618103027e-01 2.831824123859405518e-01 1.275478899478912354e-01 -5.120240524411201477e-02 -2.900067865848541260e-01 -1.773152500391006470e-01 6.953915953636169434e-01
-3.055889606475830078e-01 -2.025889009237289429e-01 6.745868325233459473e-01 -1.330244094133377075e-01 2.218056321144104004e-01 -3.910770714282989502e-01 4.265852272510528564e-01 -9.325400739908218384e-02
2.673148363828659058e-02 -5.913309454917907715e-01 3.654838204383850098e-01 2.147948592901229858e-01 5.087459683418273926e-01 3.748952746391296387e-01 2.388166189193725586e-01 1.161711066961288452e-01
-2.441074550151824951e-01 -3.588930070400238037e-01 4.929312467575073242e-01 1.256923824548721313e-01 1.925357580184936523e-01 -2.413546890020370483e-01 5.927371382713317871e-01 3.258343040943145752e-01
1.654742509126663208e-01 -2.288668155670166016e-01 6.847156882286071777e-01 -3.656267225742340088e-01 3.082159459590911865e-01 -8.614153414964675903e-02 -4.262447357177734375e-01 1.833516210317611694e-01
4.753065854310989380e-02 -4.011643826961517334e-01 4.689815640449523926e-01 -2.652699053287506104e-01 -1.270105391740798950e-01 -5.688699483871459961e-01 4.414793848991394043e-01 1.088455021381378174e-01
-3.015526197850704193e-02 -4.785975217819213867e-01 2.905233502388000488e-01 4.305076003074645996e-01 4.247837066650390625e-01 3.355723619461059570e-01 2.648559510707855225e-01 3.702645599842071533e-01
-3.790473639965057373e-01 -2.220940589904785156e-01 5.611494183540344238e-01 1.500835865736007690e-01 -4.458450898528099060e-02 -2.665626108646392822e-01 3.099468946456909180e-01 5.481541156768798828e-01
4.780968651175498962e-02 3.588127344846725464e-02 4.500747621059417725e-01 -1.282119303941726685e-01 4.662374556064605713e-01 -7.333935499191284180e-01 -9.848990291357040405e-02 -1.117013692855834961e-01
-2.702428996562957764e-01 -6.235785484313964844e-01 4.794121384620666504e-01 -1.186909079551696777e-01 2.221365720033645630e-01 2.073127478361129761e-01 3.659220635890960693e-01 2.607160806655883789e-01
2.920525670051574707e-01 -7.049563527107238770e-01 1.753665655851364136e-01 5.367258563637733459e-02 1.244544610381126404e-01 -4.029713943600654602e-02 -2.810700535774230957e-01 5.366513729095458984e-01
-3.524869978427886963e-01 -7.806708812713623047e-01 4.182152748107910156e-01 1.195686012506484985e-01 -3.349097818136215210e-02 9.100214391946792603e-02 1.934617608785629272e-01 1.739961206912994385e-01
3.509366512298583984e-01 -1.732066571712493896e-01 6.461023092269897461e-01 -1.669127196073532104e-01 1.796147823333740234e-01 -1.258565783500671387e-01 5.221026539802551270e-01 2.843281030654907227e-01
-8.897149562835693359e-02 -2.784507572650909424e-01 -1.996883600950241089e-01 1.527051627635955811e-01 4.357048273086547852e-01 -5.521903634071350098e-01 -4.500324726104736328e-01 3.925211131572723389e-01
1.034693568944931030e-01 -3.125732541084289551e-01 1.401842683553695679e-01 -2.331963181495666504e-01 7.448375225067138672e-01 1.038527861237525940e-01 2.099199295043945312e-01 4.559880793094635010e-01
1.427592989057302475e-02 -8.064752817153930664e-01 -2.123308554291725159e-02 4.400761127471923828e-01 2.721498608589172363e-01 -1.699212734820321202e-04 2.331568300724029541e-01 1.638539731502532959e-01
4.148021340370178223e-02 -5.884469151496887207e-01 3.225714564323425293e-01 3.654788732528686523e-01 2.225438654422760010e-01 2.496013939380645752e-01 3.792957961559295654e-01 3.983599543571472168e-01
1.497045904397964478e-01 -1.854291558265686035e-01 3.995848894119262695e-01 2.187914699316024780e-01 -4.653168469667434692e-02 -3.182839751243591309e-01 -3.366283476352691650e-01 7.203321456909179688e-01
3.196738958358764648e-01 -4.050782322883605957e-01 1.276948601007461548e-01 1.745569109916687012e-01 2.678143084049224854e-01 -4.971569180488586426e-01 6.063305139541625977e-01 -2.044319175183773041e-02
1.224121972918510437e-01 -1.890852749347686768e-01 4.335266649723052979e-01 -6.461770832538604736e-02 -3.126798197627067566e-03 -4.549015760421752930e-01 -4.059586822986602783e-01 6.208007931709289551e-01
3.514233827590942383e-01 -2.010512053966522217e-01 3.790802061557769775e-01 2.905680239200592041e-01 6.239787861704826355e-02 -2.560012340545654297e-01 -3.667035400867462158e-01 6.356468796730041504e-01
-4.339067935943603516e-01 -6.983530521392822266e-02 5.745311379432678223e-01 -3.678348660469055176e-01 3.656948804855346680e-01 -1.429966539144515991e-01 8.546450734138488770e-02 4.242337346076965332e-01
-1.168197989463806152e-01 -9.266460537910461426e-01 2.617968618869781494e-01 4.889804124832153320e-02 1.290588825941085815e-01 1.382546871900558472e-01 7.166243344545364380e-02 1.258790940046310425e-01
-3.486331701278686523e-01 1.358004063367843628e-01 4.108696579933166504e-01 -1.819794028997421265e-01 5.575990080833435059e-01 -4.525576233863830566e-01 1.640925258398056030e-01 3.397518396377563477e-01
-1.014549881219863892e-01 -1.677319258451461792e-01 7.718107700347900391e-01 2.776966392993927002e-01 4.912078678607940674e-01 4.251539707183837891e-02 2.770177647471427917e-02 -2.119094729423522949e-01
-2.325409352779388428e-01 -7.184150815010070801e-01 4.006706476211547852e-01 1.989824026823043823e-01 2.014602422714233398e-01 2.554587125778198242e-01 2.800424396991729736e-01 2.130832672119140625e-01
-1.806886196136474609e-01 -3.594730794429779053e-01 2.887543477118015289e-02 6.313962936401367188e-01 3.494259417057037354e-01 -3.765314817428588867e-01 -4.144383668899536133e-01 5.479212850332260132e-02
-2.522280514240264893e-01 -7.650685906410217285e-01 2.800556421279907227e-01 -1.312205195426940918e-01 -4.636362195014953613e-02 -2.853267788887023926e-01 3.956280648708343506e-01 1.237685531377792358e-01
3.404924273490905762e-02 -2.720569074153900146e-01 -6.953503191471099854e-02 -1.041666120290756226e-01 2.763466536998748779e-01 -3.864473104476928711e-01 -3.846437335014343262e-01 7.317652106285095215e-01
-3.610285520553588867e-01 -5.609810948371887207e-01 2.550461292266845703e-01 1.640105247497558594e-01 -1.569438278675079346e-01 -4.682998359203338623e-01 3.971534967422485352e-01 2.476767152547836304e-01
6.141344308853149414e-01 -2.369608730077743530e-01 2.532542049884796143e-01 1.936503201723098755e-01 4.176797568798065186e-01 -3.870375454425811768e-01 3.653047382831573486e-01 -8.572199940681457520e-02
-5.385892987251281738e-01 -4.173344373703002930e-01 5.415893793106079102e-01 4.254697635769844055e-02 2.355246990919113159e-01 -2.240496128797531128e-01 2.797451317310333252e-01 -2.381109744310379028e-01
6.850346922874450684e-03 -6.792405843734741211e-01 4.340175390243530273e-01 3.308916091918945312e-02 2.842637598514556885e-01 1.641040891408920288e-01 4.910436272621154785e-01 1.610495895147323608e-02
-2.950177900493144989e-02 -3.977461755275726318e-01 2.381162643432617188e-01 5.448825359344482422e-01 4.230191111564636230e-01 1.671337783336639404e-01 3.945158123970031738e-01 3.532845377922058105e-01
2.763952361419796944e-03 -8.827052712440490723e-01 1.420508623123168945e-01 1.253069490194320679e-01 3.285259008407592773e-02 1.251424849033355713e-01 2.186600565910339355e-01 3.469745814800262451e-01
1.982764452695846558e-01 -7.322821021080017090e-02 5.922122001647949219e-01 -3.033202588558197021e-01 4.880956113338470459e-01 4.744615033268928528e-02 2.743275761604309082e-01 4.436908364295959473e-01
-3.474774658679962158e-01 -2.648072838783264160e-01 2.630510032176971436e-01 3.469397872686386108e-02 4.320413172245025635e-01 -1.846294403076171875e-01 6.102322936058044434e-01 3.815835416316986084e-01
3.904956579208374023e-01 -4.282786250114440918e-01 2.792601585388183594e-01 2.073933184146881104e-01 -8.265456557273864746e-02 -3.939430713653564453e-01 -3.460066616535186768e-01 5.112227797508239746e-01
-2.029276341199874878e-01 1.253087520599365234e-01 2.382307350635528564e-01 -3.305809795856475830e-01 5.895876884460449219e-01 -4.196626245975494385e-01 -1.494978182017803192e-02 5.031168460845947266e-01
-2.944155037403106689e-01 8.983580023050308228e-02 4.021826088428497314e-01 -2.013888061046600342e-01 7.071107625961303711e-01 -2.632592320442199707e-01 2.568106353282928467e-01 2.601498365402221680e-01
-1.699117571115493774e-01 -3.548946380615234375e-01 2.758818566799163818e-01 2.264719456434249878e-01 4.574769735336303711e-01 -2.199849039316177368e-01 6.734244823455810547e-01 8.124266564846038818e-02
3.812041282653808594e-01 -3.272437751293182373e-01 1.528419703245162964e-01 3.852047622203826904e-01 1.937008798122406006e-01 -1.974870264530181885e-01 -3.864812254905700684e-01 5.915763378143310547e-01
1.831952854990959167e-02 -3.223597109317779541e-01 7.680770754814147949e-01 -1.502205282449722290e-01 -4.637729749083518982e-02 -3.595107495784759521e-01 -3.895591199398040771e-01 9.208098053932189941e-03
7.074687629938125610e-02 -6.061148047447204590e-01 -3.191699683666229248e-01 -3.001764714717864990e-01 4.632344841957092285e-01 -4.642914235591888428e-01 3.361388295888900757e-02 6.604268401861190796e-02
-5.066874623298645020e-01 -6.004241108894348145e-01 -1.953414529561996460e-01 -1.081603690981864929e-01 4.550065696239471436e-01 -1.479978710412979126e-01 -1.534504350274801254e-02 3.220745921134948730e-01
7.990734279155731201e-02 -1.043198108673095703e-01 1.969741582870483398e-01 -9.082603454589843750e-02 4.482983946800231934e-01 -8.510540723800659180e-01 -2.365637011826038361e-02 -9.929618984460830688e-02
-3.958446159958839417e-02 -3.517469763755798340e-01 3.485373556613922119e-01 2.435164749622344971e-01 3.516319990158081055e-01 -2.030918747186660767e-01 7.222083210945129395e-01 8.632655441761016846e-02
-3.711872696876525879e-01 -6.108708381652832031e-01 2.639555037021636963e-01 1.388037204742431641e-01 -1.628438234329223633e-01 -5.495245456695556641e-01 2.550838291645050049e-01 8.096104115247726440e-02
1.914985030889511108e-01 -1.964427083730697632e-01 1.213239356875419617e-01 -2.245334088802337646e-01 4.956984817981719971e-01 -2.959649264812469482e-01 5.808376669883728027e-01 4.346481859683990479e-01
-5.621522665023803711e-01 -7.135955095291137695e-01 -7.804784178733825684e-02 7.146774232387542725e-02 2.873463034629821777e-01 -1.628542393445968628e-01 7.425913121551275253e-03 2.332867383956909180e-01
-4.173572659492492676e-01 -5.282752513885498047e-01 5.658745169639587402e-01 -1.341595873236656189e-02 1.614111959934234619e-01 -2.892698943614959717e-01 2.805964052677154541e-01 -1.946259140968322754e-01
-3.294138610363006592e-01 -5.359442532062530518e-02 7.789826393127441406e-01 -2.109629064798355103e-01 1.942119300365447998e-01 -2.592197358608245850e-01 3.013848364353179932e-01 2.038355022668838501e-01
-6.842295080423355103e-02 -2.939983308315277100e-01 8.630286157131195068e-02 4.752976596355438232e-01 1.124681010842323303e-01 -4.675686657428741455e-01 -4.497310519218444824e-01 4.919345378875732422e-01
4.979017376899719238e-02 1.191477756947278976e-03 2.807700634002685547e-01 3.199138939380645752e-01 8.754057288169860840e-01 -1.638448983430862427e-01 5.551622807979583740e-02 -1.417055130004882812e-01
1.549326926469802856e-01 -3.746713697910308838e-01 2.240191586315631866e-02 4.787791669368743896e-01 3.298150002956390381e-01 -1.247143521904945374e-01 -5.164448022842407227e-01 4.635074138641357422e-01
8.249013125896453857e-02 -1.899385154247283936e-01 -8.247054368257522583e-02 6.162993907928466797e-01 3.235057592391967773e-01 -4.331946969032287598e-01 3.695343434810638428e-01 3.763285875320434570e-01
-2.531903330236673355e-03 1.579377800226211548e-01 3.076586425304412842e-01 -1.492443829774856567e-01 7.000707387924194336e-01 -1.398228853940963745e-01 2.688052356243133545e-01 5.255624055862426758e-01
-1.895911842584609985e-01 -2.840684652328491211e-01 6.242527961730957031e-01 -2.195023298263549805e-01 3.502499759197235107e-01 -6.634997669607400894e-03 -5.533530712127685547e-01 1.287199854850769043e-01
-7.659333199262619019e-02 -7.876594066619873047e-01 2.399382740259170532e-01 4.717992842197418213e-01 1.832182556390762329e-01 1.259605288505554199e-01 1.799482107162475586e-01 1.083748936653137207e-01
-1.841002404689788818e-01 -2.477170825004577637e-01 5.623658895492553711e-01 -5.596476048231124878e-02 1.954909414052963257e-01 -1.594029963016510010e-01 -6.521846055984497070e-01 3.104600608348846436e-01
3.529997766017913818e-01 -4.703890979290008545e-01 9.284659475088119507e-02 1.006948128342628479e-01 -9.099886566400527954e-02 -5.550205111503601074e-01 -1.730174422264099121e-01 5.376818180084228516e-01
1.148544400930404663e-01 1.274629831314086914e-01 6.083182692527770996e-01 -2.069377899169921875e-01 5.505427718162536621e-01 9.131799638271331787e-02 8.426679670810699463e-02 4.890296161174774170e-01
3.749152272939682007e-02 -1.174199506640434265e-01 6.805975437164306641e-01 -1.971836388111114502e-01 4.187172651290893555e-01 -1.321333199739456177e-01 -5.234419703483581543e-01 1.262440681457519531e-01
-7.891719788312911987e-02 -4.375534355640411377e-01 5.831285715103149414e-01 -2.440285533666610718e-01 -1.102309972047805786e-01 -4.248533844947814941e-01 -4.351500272750854492e-01 1.439560800790786743e-01
-1.560027450323104858e-01 -3.050442039966583252e-01 4.804180264472961426e-01 2.933942973613739014e-01 4.378544166684150696e-02 -1.730965822935104370e-01 4.441984295845031738e-01 5.801184773445129395e-01
7.956793159246444702e-02 -4.054026901721954346e-01 4.876521229743957520e-01 -1.842443495988845825e-01 -1.524870693683624268e-01 -5.243608355522155762e-01 4.845710098743438721e-01 1.566891968250274658e-01
-1.174494437873363495e-02 -5.959782004356384277e-01 3.079668581485748291e-01 4.971232116222381592e-01 3.599838539958000183e-02 1.513127237558364868e-01 2.526489496231079102e-01 4.633293449878692627e-01
1.647080332040786743e-01 -4.910875111818313599e-02 6.322560906410217285e-01 -1.948752403259277344e-01 3.952566981315612793e-01 -1.227202787995338440e-01 5.182579755783081055e-01 3.047228455543518066e-01
-7.048657536506652832e-02 -2.449459880590438843e-01 4.737081527709960938e-01 -2.318107187747955322e-01 3.515565395355224609e-01 -4.012387692928314209e-01 -6.032113432884216309e-01 9.191958606243133545e-02
-4.013646245002746582e-01 -6.026291251182556152e-01 1.836607754230499268e-01 2.011404484510421753e-01 -1.633417457342147827e-01 -4.268753528594970703e-01 3.235287070274353027e-01 2.966173589229583740e-01
-2.707664072513580322e-01 -1.161775663495063782e-01 4.294808506965637207e-01 -3.654580712318420410e-01 6.421909332275390625e-01 7.548572123050689697e-02 1.306004822254180908e-01 4.000140726566314697e-01
-3.491711914539337158e-01 -5.809220075607299805e-01 -1.176941692829132080e-01 -7.556667923927307129e-02 6.309787034988403320e-01 9.373781830072402954e-02 -1.196305267512798309e-02 3.376134932041168213e-01
-6.021069884300231934e-01 -4.912794530391693115e-01 4.561047852039337158e-01 -3.030508384108543396e-02 2.335608154535293579e-01 -2.037978321313858032e-01 2.721550762653350830e-01 -1.304180324077606201e-01
2.692890763282775879e-01 -5.158420801162719727e-01 2.049567550420761108e-01 2.233771383762359619e-01 6.340637803077697754e-01 2.807819545269012451e-01 2.653819918632507324e-01 1.348432451486587524e-01
6.958383917808532715e-01 -3.768706619739532471e-01 3.930247724056243896e-01 1.337597072124481201e-01 2.045669704675674438e-01 -1.264667212963104248e-01 -3.721642494201660156e-01 7.120122015476226807e-02
5.690894722938537598e-01 -3.502131998538970947e-01 4.689852520823478699e-02 2.768255770206451416e-01 3.704974949359893799e-01 -5.722678303718566895e-01 9.722944349050521851e-02 2.105834335088729858e-02
-4.534563422203063965e-01 -5.777156949043273926e-01 -3.119064494967460632e-02 3.296644613146781921e-02 5.704644322395324707e-01 1.246742978692054749e-01 6.349407881498336792e-02 3.369827866554260254e-01
1.062877029180526733e-01 -1.594502925872802734e-01 4.614203274250030518e-01 -4.578514993190765381e-01 5.456669926643371582e-01 5.874295532703399658e-02 1.585488170385360718e-01 4.630345106124877930e-01
3.203165233135223389e-01 -2.529286444187164307e-01 2.565669119358062744e-01 -3.531851470470428467e-01 7.396247982978820801e-01 -8.486565947532653809e-02 -1.730539947748184204e-01 2.422052174806594849e-01
1.722455769777297974e-01 -2.172467410564422607e-01 2.457431256771087646e-01 1.244272515177726746e-01 2.117519527673721313e-01 -2.271560132503509521e-01 -4.450884461402893066e-01 7.434519529342651367e-01
3.902032598853111267e-02 -7.799595594406127930e-02 2.233846336603164673e-01 -5.556188896298408508e-02 4.038880467414855957e-01 -8.786989450454711914e-01 5.615232512354850769e-02 -3.187139332294464111e-02
-8.135206252336502075e-02 -1.653260886669158936e-01 1.013012304902076721e-01 3.131303191184997559e-01 3.044860959053039551e-01 -3.461507856845855713e-01 6.335635185241699219e-01 4.937627911567687988e-01
-1.360220164060592651e-01 4.938328638672828674e-03 1.928619295358657837e-01 2.752411365509033203e-01 6.053636670112609863e-01 -6.914246082305908203e-01 5.564874038100242615e-03 -1.547778546810150146e-01
7.497427612543106079e-02 -3.749378621578216553e-01 -7.514794915914535522e-02 1.369061022996902466e-01 4.438665807247161865e-01 -1.649813354015350342e-01 -5.519185662269592285e-01 5.482329726219177246e-01
-3.728989064693450928e-01 -3.484744429588317871e-01 2.401528507471084595e-01 4.317169189453125000e-01 2.411876618862152100e-01 -3.111097514629364014e-01 -5.786259770393371582e-01 7.543477416038513184e-02
2.220103293657302856e-01 -6.220059990882873535e-01 4.705788195133209229e-01 -3.046928942203521729e-01 6.439126282930374146e-02 -6.962189823389053345e-02 -4.144488871097564697e-01 2.622526586055755615e-01
-2.401416897773742676e-01 -1.315000653266906738e-01 2.987060546875000000e-01 -1.731799691915512085e-01 2.648452520370483398e-01 -5.791592597961425781e-01 5.551111698150634766e-01 3.034900724887847900e-01
-3.679928556084632874e-02 -6.631520986557006836e-01 5.545310378074645996e-01 2.819919586181640625e-01 3.492730483412742615e-02 3.147559463977813721e-01 1.917315721511840820e-01 1.865439414978027344e-01
-2.719466090202331543e-01 -3.028652071952819824e-01 4.654541015625000000e-01 -3.209984004497528076e-01 3.301353156566619873e-01 -1.048423424363136292e-01 -5.821709632873535156e-01 2.360633313655853271e-01
-3.597799241542816162e-01 -2.358380258083343506e-01 2.332157939672470093e-01 -8.078058809041976929e-02 3.624061644077301025e-01 -2.432585805654525757e-01 5.592593550682067871e-01 5.007392168045043945e-01
-3.182245790958404541e-01 5.340319126844406128e-02 3.921828866004943848e-01 -2.305274605751037598e-01 4.651073217391967773e-01 -3.960617780685424805e-01 2.209371924400329590e-01 5.166505575180053711e-01
-1.789560914039611816e-01 -4.910387992858886719e-01 -1.321617700159549713e-02 -1.931712403893470764e-02 8.282964229583740234e-01 1.542005687952041626e-01 -1.100324243307113647e-01 6.593794375658035278e-02
-2.259111255407333374e-01 -7.415388822555541992e-01 -7.572041451930999756e-02 4.798197746276855469e-01 1.485973596572875977e-01 -9.796781837940216064e-02 1.277418583631515503e-01 3.393032848834991455e-01
-5.476958677172660828e-02 -1.697565913200378418e-01 2.249143421649932861e-01 4.726843833923339844e-01 3.524627983570098877e-01 -4.694844186305999756e-01 -5.735219120979309082e-01 1.435027718544006348e-01
3.344326317310333252e-01 -1.599813848733901978e-01 6.638017892837524414e-01 -1.565872579813003540e-01 4.049842655658721924e-01 -2.007439583539962769e-01 -4.033869206905364990e-01 -1.742899119853973389e-01
1.992787867784500122e-01 1.530589312314987183e-01 6.503348946571350098e-01 3.800856471061706543e-01 3.034873902797698975e-01 -5.232120156288146973e-01 3.576858341693878174e-02 -4.822370037436485291e-02
2.192259281873703003e-01 -4.136226773262023926e-01 3.595574200153350830e-01 -3.107381761074066162e-01 6.987828016281127930e-01 2.347283363342285156e-01 -1.076920330524444580e-01 4.918416496366262436e-03
3.448813259601593018e-01 -2.983838021755218506e-01 5.860615149140357971e-02 5.767316818237304688e-01 3.289845883846282959e-01 -1.877340972423553467e-01 -3.862518966197967529e-01 4.041096866130828857e-01
-3.199715614318847656e-01 -3.956137299537658691e-01 4.331330657005310059e-01 -2.706823945045471191e-01 7.375295460224151611e-02 -3.453826904296875000e-01 4.263227581977844238e-01 4.168393313884735107e-01
3.526905179023742676e-01 -2.108942419290542603e-01 6.341609358787536621e-01 -1.222884804010391235e-01 1.487155854701995850e-01 -5.198703613132238388e-03 5.197799801826477051e-01 3.488607704639434814e-01
2.260807752609252930e-01 -5.030829906463623047e-01 3.855890631675720215e-01 -4.215575456619262695e-01 5.460194945335388184e-01 2.405215986073017120e-02 -2.911773044615983963e-03 2.658589780330657959e-01
-1.927749365568161011e-01 -4.796355068683624268e-01 1.616626977920532227e-01 3.158635497093200684e-01 4.660461544990539551e-01 -3.437939286231994629e-01 4.918954968452453613e-01 -1.718385368585586548e-01
2.373081818222999573e-02 -4.560745358467102051e-01 2.161144018173217773e-01 3.118259906768798828e-01 1.500895321369171143e-01 -4.009276628494262695e-01 6.742427349090576172e-01 9.807700663805007935e-02
-3.755435943603515625e-01 -3.333100676536560059e-01 1.074762046337127686e-01 3.267291784286499023e-01 3.176036775112152100e-01 -3.367287814617156982e-01 5.324313044548034668e-01 3.630799055099487305e-01
3.006846010684967041e-01 -5.094745159149169922e-01 6.192027926445007324e-01 -1.656464934349060059e-01 1.646602451801300049e-01 9.403575211763381958e-02 -4.339277446269989014e-01 1.221658065915107727e-01
-1.094783172011375427e-01 -1.114496067166328430e-01 3.616310358047485352e-01 6.001759767532348633e-01 9.727355092763900757e-02 -3.534738123416900635e-01 4.274206161499023438e-01 4.092811942100524902e-01
3.202368617057800293e-01 -5.397067070007324219e-01 5.817699432373046875e-01 -2.123319506645202637e-01 1.918197125196456909e-01 1.349219977855682373e-01 -3.884242773056030273e-01 1.294282823801040649e-01
-4.350664913654327393e-01 -1.410985887050628662e-01 6.235538721084594727e-01 2.206571102142333984e-01 9.979380667209625244e-02 -1.058365330100059509e-01 3.614360690116882324e-01 4.488909542560577393e-01
4.527554512023925781e-01 -3.592330515384674072e-01 2.071574777364730835e-01 3.712736070156097412e-01 3.050516843795776367e-01 -5.565258264541625977e-01 -1.175564303994178772e-01 -2.619329988956451416e-01
-1.060249805450439453e-01 -1.501562446355819702e-01 1.585714370012283325e-01 2.035222351551055908e-01 4.046330749988555908e-01 -8.013768792152404785e-01 1.327526718378067017e-01 -2.758431136608123779e-01
2.568489909172058105e-01 -2.393174320459365845e-01 3.123253583908081055e-01 3.442764282226562500e-01 1.333929598331451416e-01 -4.161686897277832031e-01 -5.628473162651062012e-01 3.910184502601623535e-01
-5.447306036949157715e-01 -4.621177315711975098e-01 2.985295355319976807e-01 -1.293703913688659668e-01 4.384126141667366028e-02 -4.202528893947601318e-01 3.320783674716949463e-01 3.082999289035797119e-01
-1.292413026094436646e-01 -8.217411637306213379e-01 1.357682049274444580e-01 4.255151152610778809e-01 -5.506916716694831848e-02 -6.971322000026702881e-02 1.866284906864166260e-01 2.565529048442840576e-01
-3.344062566757202148e-01 -8.122419118881225586e-01 2.205662429332733154e-01 -7.806135714054107666e-02 7.996815256774425507e-03 -2.841538488864898682e-01 2.679424881935119629e-01 1.452304720878601074e-01
5.843268632888793945e-01 -2.948437035083770752e-01 -9.246161580085754395e-02 2.549827992916107178e-01 3.985388576984405518e-01 -4.976047277450561523e-01 1.816489398479461670e-01 2.421236187219619751e-01
4.926956295967102051e-01 -6.334325075149536133e-01 1.122741922736167908e-01 3.571161627769470215e-01 -1.677256543189287186e-03 -3.988178968429565430e-01 -1.883637756109237671e-01 -1.460729688405990601e-01
-5.869143828749656677e-02 -4.630590975284576416e-01 4.363448023796081543e-01 6.919811964035034180e-01 1.949380487203598022e-01 -5.998946726322174072e-02 2.471139132976531982e-01 -1.011535078287124634e-01
-9.091868996620178223e-02 -2.024840563535690308e-01 6.236340999603271484e-01 1.995186507701873779e-01 6.201397776603698730e-01 -2.361243823543190956e-03 1.091593652963638306e-01 -3.542769551277160645e-01
1.713759154081344604e-01 -2.113893777132034302e-01 3.154308497905731201e-01 1.643781065940856934e-01 -3.320448473095893860e-02 -5.350060462951660156e-01 -2.947050929069519043e-01 6.521067023277282715e-01
3.970155492424964905e-02 2.064771018922328949e-02 3.521207273006439209e-01 1.738912798464298248e-02 3.792248070240020752e-01 -8.504880666732788086e-01 -3.229113668203353882e-02 -7.431063055992126465e-02
1.836048364639282227e-01 -3.197976946830749512e-01 3.159492015838623047e-01 -6.600499153137207031e-02 -7.421087473630905151e-02 -5.688949227333068848e-01 -3.123379349708557129e-01 5.771780610084533691e-01
4.854441434144973755e-02 -6.261379718780517578e-01 4.195881485939025879e-01 -2.828204333782196045e-01 4.497871920466423035e-02 -2.049105018377304077e-01 -5.166467428207397461e-01 1.965136528015136719e-01
1.194979697465896606e-01 -6.318414211273193359e-02 4.236666262149810791e-01 1.625267565250396729e-01 8.306586742401123047e-01 -1.486540287733078003e-01 9.160301089286804199e-02 -2.352376133203506470e-01
5.345875620841979980e-01 -5.035827159881591797e-01 -1.128251403570175171e-01 1.861858069896697998e-01 3.218831121921539307e-01 -5.062981843948364258e-01 2.274697571992874146e-01 3.920266404747962952e-02
3.896562159061431885e-01 -4.110784828662872314e-01 1.757543236017227173e-01 3.586102426052093506e-01 2.498584240674972534e-01 -6.001498699188232422e-01 -4.707019776105880737e-02 -3.080049753189086914e-01
-1.122379451990127563e-01 -1.923542656004428864e-02 7.599419951438903809e-01 -2.194481343030929565e-01 1.100319474935531616e-01 -3.622416555881500244e-01 3.564672470092773438e-01 3.016096651554107666e-01
2.121053040027618408e-01 -6.950177252292633057e-02 5.695635080337524414e-01 -4.016189873218536377e-01 5.550964474678039551e-01 1.603945158421993256e-02 1.434014439582824707e-01 3.681399524211883545e-01
-6.238473206758499146e-02 -4.950714707374572754e-01 1.022976785898208618e-01 -1.160540804266929626e-02 7.026172876358032227e-01 2.912729084491729736e-01 2.307799309492111206e-01 3.296099305152893066e-01
-2.094804793596267700e-01 -1.308643370866775513e-01 2.571792900562286377e-01 -1.725011020898818970e-01 2.854956388473510742e-01 -6.121681928634643555e-01 5.318770408630371094e-01 3.224031627178192139e-01
1.876272708177566528e-01 2.844092547893524170e-01 5.478624105453491211e-01 3.498072922229766846e-01 3.650003969669342041e-01 -5.263856053352355957e-01 -5.411963164806365967e-02 2.194379419088363647e-01
1.030793637037277222e-01 8.237157016992568970e-02 6.466307044029235840e-01 4.886268377304077148e-01 3.741233646869659424e-01 -4.035509824752807617e-01 -1.510766297578811646e-01 -7.521125487983226776e-03
-4.529902040958404541e-01 -6.379212141036987305e-01 7.064541801810264587e-03 4.494465515017509460e-02 5.822923183441162109e-01 1.051893755793571472e-01 5.128604173660278320e-02 1.817338317632675171e-01
3.783355280756950378e-02 -1.134955734014511108e-01 5.096627399325370789e-02 3.653702735900878906e-01 4.727478325366973877e-01 -5.403267145156860352e-01 -5.185412764549255371e-01 2.554714381694793701e-01
2.514778971672058105e-01 -6.419161558151245117e-01 4.301675856113433838e-01 -1.337950825691223145e-01 -1.134258732199668884e-01 -3.526285886764526367e-01 -3.992662131786346436e-01 1.585284471511840820e-01
3.718572258949279785e-01 -2.429366111755371094e-01 2.623749375343322754e-01 1.429913938045501709e-01 1.481746137142181396e-01 -2.940123975276947021e-01 -3.600302338600158691e-01 6.894898414611816406e-01
5.021727681159973145e-01 -6.640689373016357422e-01 2.042394131422042847e-03 3.103404939174652100e-01 5.768333096057176590e-03 -4.268199205398559570e-01 1.508881002664566040e-01 -7.445923984050750732e-02
-5.417503416538238525e-02 -6.312550306320190430e-01 3.672492206096649170e-01 1.321141868829727173e-01 4.714052677154541016e-01 2.938880920410156250e-01 3.464506864547729492e-01 1.327964067459106445e-01
5.622671917080879211e-02 -5.351064205169677734e-01 2.232971340417861938e-01 3.605798482894897461e-01 9.754393249750137329e-03 -4.131172597408294678e-01 -5.918584465980529785e-01 9.778846055269241333e-02
1.601620167493820190e-01 -2.852768599987030029e-01 5.366621613502502441e-01 1.334879100322723389e-01 -4.108307510614395142e-02 -4.827792644500732422e-01 -5.393579602241516113e-01 2.479301095008850098e-01
-8.331290632486343384e-02 -1.307094991207122803e-01 -1.851360052824020386e-01 1.346981972455978394e-01 6.975752711296081543e-01 -1.259877085685729980e-01 -3.713369667530059814e-01 5.321464538574218750e-01
5.555086731910705566e-01 -4.130224883556365967e-01 2.827785015106201172e-01 1.945964545011520386e-01 1.712803244590759277e-01 -4.680441617965698242e-01 3.622699379920959473e-01 -1.528050452470779419e-01
5.384908914566040039e-01 -3.856651782989501953e-01 3.777651488780975342e-02 4.799027442932128906e-01 6.720136106014251709e-02 -4.995760619640350342e-01 -5.455331876873970032e-02 2.692354619503021240e-01
1.581480652093887329e-01 -1.631714552640914917e-01 7.605249285697937012e-01 -2.238068133592605591e-01 4.626601636409759521e-01 1.545255482196807861e-01 1.591331511735916138e-02 2.858156859874725342e-01
4.437319338321685791e-01 -1.764132380485534668e-01 -2.505094558000564575e-02 4.211468100547790527e-01 3.310486674308776855e-01 -6.066592335700988770e-01 3.082107007503509521e-01 1.461699455976486206e-01
-1.077907979488372803e-01 -2.255461961030960083e-01 6.402240395545959473e-01 -1.761886477470397949e-01 7.986554503440856934e-02 -3.141280710697174072e-01 5.856527686119079590e-01 2.203104645013809204e-01
-4.344840943813323975e-01 -3.487520515918731689e-01 2.529067993164062500e-01 4.149820506572723389e-01 2.510984241962432861e-01 -2.859643697738647461e-01 -5.381284952163696289e-01 1.378958523273468018e-01
3.842037916183471680e-01 -3.400285542011260986e-01 5.154699683189392090e-01 -1.392155885696411133e-01 1.254823505878448486e-01 -2.698858082294464111e-01 5.942653417587280273e-01 9.971117228269577026e-02
4.088188707828521729e-01 -5.467119216918945312e-01 1.153287962079048157e-01 3.708043396472930908e-01 9.089487791061401367e-02 -5.458261370658874512e-01 -1.541092395782470703e-01 -2.307359576225280762e-01
5.148268938064575195e-01 -6.185070872306823730e-01 1.013455986976623535e-01 3.242142200469970703e-01 -6.502496451139450073e-02 -4.519183933734893799e-01 1.491357088088989258e-01 -7.947728782892227173e-02
2.320668399333953857e-01 -2.291581630706787109e-01 1.341555714607238770e-01 4.208250641822814941e-01 1.667341440916061401e-01 -5.090766549110412598e-01 -4.444177150726318359e-01 4.626810848712921143e-01
3.906487300992012024e-02 -8.088504672050476074e-01 4.716172218322753906e-01 -1.819611936807632446e-01 1.523532569408416748e-01 2.248732298612594604e-01 1.220298036932945251e-01 5.617314949631690979e-03
-2.217486500740051270e-01 -6.838504970073699951e-02 6.080982089042663574e-02 -2.598536200821399689e-03 4.668727815151214600e-01 -8.348773121833801270e-01 -1.626692563295364380e-01 3.154088929295539856e-02
1.221395730972290039e-01 -7.775840163230895996e-02 1.471029501408338547e-02 1.555082499980926514e-01 3.629534542560577393e-01 -3.851091861724853516e-01 5.908754467964172363e-01 5.704895257949829102e-01
4.334921240806579590e-01 -4.228382706642150879e-01 2.863239347934722900e-01 3.408096358180046082e-02 7.775291055440902710e-02 -1.176041141152381897e-01 -3.631913065910339355e-01 6.311617493629455566e-01
1.727651655673980713e-01 -1.821103841066360474e-01 7.027717232704162598e-01 -1.284774839878082275e-01 1.206010282039642334e-01 -1.940664798021316528e-01 5.819574594497680664e-01 1.889778375625610352e-01
-2.064897567033767700e-01 -4.146393239498138428e-01 1.217611655592918396e-01 1.608655974268913269e-02 2.514343559741973877e-01 -9.277492761611938477e-02 -6.352835893630981445e-01 5.430837273597717285e-01
1.258132793009281158e-02 -1.131298020482063293e-01 2.439024299383163452e-01 1.921804994344711304e-01 4.316704869270324707e-01 -8.090781569480895996e-01 -3.336744010448455811e-02 -2.203664183616638184e-01
-3.542222455143928528e-02 -2.489562034606933594e-01 1.377554088830947876e-01 5.057611465454101562e-01 4.291613996028900146e-01 -2.525731623172760010e-01 -5.815479159355163574e-01 2.753626406192779541e-01
-1.014351844787597656e-01 -1.756405383348464966e-01 3.744584023952484131e-01 8.332946151494979858e-02 3.890857696533203125e-01 -2.694560885429382324e-01 7.464016675949096680e-01 1.748964190483093262e-01
-3.535028398036956787e-01 -5.161318778991699219e-01 2.991161644458770752e-01 3.339103758335113525e-01 7.799395173788070679e-02 -1.947232633829116821e-01 4.443764984607696533e-01 4.076842069625854492e-01
2.034405618906021118e-02 -8.329501003026962280e-02 4.604631960391998291e-01 7.105283439159393311e-02 8.495522737503051758e-01 -8.292013779282569885e-03 -7.546255737543106079e-02 -2.192502468824386597e-01
4.774193167686462402e-01 -3.856667578220367432e-01 2.316789329051971436e-01 2.184816002845764160e-01 1.790505498647689819e-01 -3.004382364451885223e-02 -4.390760660171508789e-01 5.442178249359130859e-01
-3.269598484039306641e-01 -2.312862575054168701e-01 4.727900624275207520e-01 8.019711077213287354e-02 3.233950734138488770e-01 -2.143547832965850830e-01 6.162827610969543457e-01 2.816117703914642334e-01
-1.611320078372955322e-01 -7.255066037178039551e-01 5.489091873168945312e-01 1.858949959278106689e-01 -1.356041133403778076e-01 7.725711446255445480e-03 2.794385254383087158e-01 1.236300617456436157e-01
-1.754442304372787476e-01 -1.861507594585418701e-01 4.021921753883361816e-01 3.496546745300292969e-01 6.626871228218078613e-01 -9.898751974105834961e-03 4.577760398387908936e-01 4.170370101928710938e-02
-3.128725290298461914e-01 -6.364805698394775391e-01 3.487582877278327942e-02 3.097552992403507233e-02 6.502594947814941406e-01 1.677336096763610840e-01 1.622359007596969604e-01 1.324205249547958374e-01
2.723934054374694824e-01 -1.469419002532958984e-01 7.277872562408447266e-01 7.474429905414581299e-02 2.930239439010620117e-01 -1.840413659811019897e-01 -4.678438603878021240e-01 -1.741747856140136719e-01
-2.154172658920288086e-01 -6.814817786216735840e-01 5.620689392089843750e-01 -2.057308517396450043e-02 2.063426971435546875e-01 2.326037436723709106e-01 2.749968767166137695e-01 2.297626249492168427e-02
5.250670909881591797e-01 -4.361776709556579590e-01 1.184716150164604187e-01 2.355462759733200073e-01 4.091693758964538574e-01 -4.529954493045806885e-01 -1.633888036012649536e-01 -2.553735673427581787e-01
6.396827697753906250e-01 -5.524730682373046875e-01 2.673727869987487793e-01 -1.548785418272018433e-01 3.506512045860290527e-01 7.504881173372268677e-02 -2.316661924123764038e-01 8.857943862676620483e-02
-2.260617613792419434e-01 7.336068153381347656e-02 8.161095976829528809e-01 -1.848575323820114136e-01 1.395433694124221802e-01 -2.962176203727722168e-01 2.395249605178833008e-01 2.805666029453277588e-01
-1.049025580286979675e-01 -3.608300685882568359e-01 6.996593475341796875e-01 -2.593112289905548096e-01 1.334950421005487442e-02 -3.923837840557098389e-01 -3.845368921756744385e-01 -4.424038808792829514e-03
2.644029259681701660e-01 -1.219729110598564148e-01 2.490900754928588867e-01 5.654936432838439941e-01 3.042596280574798584e-01 -2.601378560066223145e-01 -4.503692090511322021e-01 4.126825630664825439e-01
4.257255196571350098e-01 -2.319251000881195068e-01 4.452117383480072021e-01 2.237665355205535889e-01 5.263193249702453613e-01 -3.635479211807250977e-01 3.088940493762493134e-02 -3.264205753803253174e-01
-2.386061660945415497e-02 -2.543136477470397949e-01 6.113633513450622559e-01 -1.671271324157714844e-01 1.037808805704116821e-01 -4.126157164573669434e-01 4.570857584476470947e-01 3.782973289489746094e-01
5.654758587479591370e-02 -2.487977296113967896e-01 4.217549860477447510e-01 5.854600071907043457e-01 5.817021727561950684e-01 1.245704945176839828e-03 1.855816543102264404e-01 -2.035726159811019897e-01
-3.114217519760131836e-01 -5.649924874305725098e-01 5.313336253166198730e-01 1.580102741718292236e-01 -6.571742147207260132e-02 -4.146877229213714600e-01 2.630391120910644531e-01 -1.761900484561920166e-01
1.644194424152374268e-01 -2.083358913660049438e-01 6.723734140396118164e-01 1.218948066234588623e-01 2.359487265348434448e-01 -1.158339232206344604e-01 6.210233569145202637e-01 8.865081518888473511e-02
3.316490054130554199e-01 -4.955976903438568115e-01 2.487273365259170532e-01 3.477106094360351562e-01 -1.179851219058036804e-01 -3.044593334197998047e-01 -3.345231711864471436e-01 4.930540323257446289e-01
1.923781037330627441e-01 -3.525252938270568848e-01 2.976825833320617676e-01 -2.475342303514480591e-01 -6.220842152833938599e-02 -5.456290245056152344e-01 -2.740664482116699219e-01 5.586905479431152344e-01
-3.367533907294273376e-02 -3.797033131122589111e-01 3.808073997497558594e-01 -5.138088464736938477e-01 6.486132740974426270e-01 1.207177117466926575e-01 6.123819202184677124e-02 8.158189803361892700e-02
5.713486671447753906e-02 -2.217720448970794678e-01 7.045012712478637695e-01 -1.732023782096803188e-03 2.501480653882026672e-02 -4.864070415496826172e-01 -4.626022875308990479e-01 -3.036623820662498474e-03
-4.698586463928222656e-02 5.729604512453079224e-02 4.102815985679626465e-01 -3.611347675323486328e-01 3.185411095619201660e-01 -5.498026013374328613e-01 3.261991590261459351e-02 5.393928885459899902e-01
-2.485529333353042603e-01 1.021319651044905186e-03 3.668874204158782959e-01 -1.158748343586921692e-01 3.181334137916564941e-01 -5.901990532875061035e-01 5.136739611625671387e-01 2.770958542823791504e-01
-2.340189069509506226e-01 6.141381338238716125e-02 7.581248283386230469e-01 -2.303746640682220459e-01 1.629724502563476562e-01 -3.366550207138061523e-01 2.132433652877807617e-01 3.581460714340209961e-01
5.723723769187927246e-01 -5.100377202033996582e-01 2.928133606910705566e-01 1.235330179333686829e-01 1.655163615942001343e-01 -3.592943847179412842e-01 3.500502705574035645e-01 -1.795215755701065063e-01
2.699984312057495117e-01 -2.647027969360351562e-01 7.825147509574890137e-01 -8.303507417440414429e-02 4.291414320468902588e-01 6.600966304540634155e-02 -2.202017754316329956e-01 -2.829529903829097748e-02
1.349731832742691040e-01 -1.945822536945343018e-01 5.502606034278869629e-01 -6.277483701705932617e-02 5.104628577828407288e-02 -6.425746083259582520e-01 -4.609201550483703613e-01 9.611184895038604736e-02
-2.840057387948036194e-02 -2.926931679248809814e-01 4.343443810939788818e-01 2.373233586549758911e-01 2.434028685092926025e-01 -2.643723189830780029e-01 7.254133820533752441e-01 1.148236393928527832e-01
1.978030949831008911e-01 -9.325380623340606689e-02 2.042436748743057251e-01 5.638856887817382812e-01 2.604807913303375244e-01 -3.820783197879791260e-01 -4.197539389133453369e-01 4.499641954898834229e-01
-7.015320658683776855e-02 -9.332514554262161255e-02 4.652620553970336914e-01 6.234555840492248535e-01 -6.866838783025741577e-02 -2.906142771244049072e-01 3.738463819026947021e-01 3.902182281017303467e-01
-2.902743518352508545e-01 -5.462908148765563965e-01 8.134949207305908203e-02 6.554845720529556274e-02 -2.397401332855224609e-01 -6.755749583244323730e-01 1.911130249500274658e-01 2.366263717412948608e-01
-4.859097599983215332e-01 -8.123746514320373535e-01 1.460988521575927734e-01 1.352407410740852356e-02 9.614625573158264160e-02 4.907368868589401245e-02 -3.275179862976074219e-02 2.639821171760559082e-01
-3.436615765094757080e-01 -6.979914307594299316e-01 -1.288071423768997192e-01 -1.164748445153236389e-01 5.389069318771362305e-01 4.138332977890968323e-02 -4.595798999071121216e-02 2.651444673538208008e-01
-6.227653007954359055e-03 -1.620784252882003784e-01 6.582367420196533203e-01 2.992041409015655518e-01 5.929841399192810059e-01 3.822094202041625977e-02 1.951381415128707886e-01 -2.443827092647552490e-01
-4.276221990585327148e-01 -6.877319216728210449e-01 4.998573362827301025e-01 3.744128346443176270e-02 1.067915484309196472e-01 7.247871905565261841e-02 2.655606865882873535e-01 7.566212862730026245e-02
-2.236096262931823730e-01 2.034527957439422607e-01 4.903383553028106689e-01 -2.080276161432266235e-01 3.632934391498565674e-01 -4.686738252639770508e-01 2.268656641244888306e-01 4.709492325782775879e-01
3.684754967689514160e-01 -4.695785939693450928e-01 3.759378790855407715e-01 -4.837306737899780273e-01 3.524003624916076660e-01 3.215299546718597412e-02 -1.543935686349868774e-01 3.454562425613403320e-01
1.394226998090744019e-01 1.000481396913528442e-01 6.525519490242004395e-01 -1.293843239545822144e-01 5.227213501930236816e-01 2.698164619505405426e-02 2.947485148906707764e-01 4.088339805603027344e-01
1.101009100675582886e-01 -2.516850233078002930e-01 4.963751435279846191e-01 2.965262532234191895e-01 -5.505207180976867676e-02 -5.771077275276184082e-01 -4.990318417549133301e-01 7.141020894050598145e-02
-1.081110686063766479e-01 -1.824906468391418457e-01 2.514355778694152832e-01 4.516068398952484131e-01 3.464612662792205811e-01 -4.396646916866302490e-01 -5.956631302833557129e-01 1.403055042028427124e-01
-2.191676944494247437e-01 -1.401203125715255737e-01 -9.103173762559890747e-02 -3.710052967071533203e-01 6.628553867340087891e-01 -4.924622178077697754e-01 -6.681434065103530884e-02 3.162902891635894775e-01
-1.843578298576176167e-03 -1.160188466310501099e-01 2.237555682659149170e-01 1.027867272496223450e-01 5.182588100433349609e-01 -1.904143691062927246e-01 6.652881503105163574e-01 4.224293231964111328e-01
-6.036800146102905273e-01 -5.215863585472106934e-01 -7.027906924486160278e-02 -5.743422731757164001e-02 5.456587672233581543e-01 -1.171262934803962708e-01 -3.737833350896835327e-02 2.059635370969772339e-01
5.722375586628913879e-02 -3.681526184082031250e-01 1.021568626165390015e-01 5.990185737609863281e-01 1.074160784482955933e-01 -4.618515968322753906e-01 4.533678889274597168e-01 2.480772286653518677e-01
1.796483993530273438e-01 -4.270876348018646240e-01 4.708788692951202393e-01 7.164755463600158691e-02 -2.331069260835647583e-01 -5.540764331817626953e-01 -3.275212645530700684e-01 2.997544705867767334e-01
4.469928145408630371e-02 -3.464266657829284668e-01 2.720341384410858154e-01 -5.724115371704101562e-01 5.152954459190368652e-01 -3.885896876454353333e-02 9.155548363924026489e-02 4.482311606407165527e-01
3.604381680488586426e-01 1.001174096018075943e-02 9.788279235363006592e-02 4.965917021036148071e-02 4.203433096408843994e-01 -8.197697401046752930e-01 5.271401256322860718e-02 8.029416203498840332e-02
2.957688271999359131e-01 -1.102158352732658386e-01 1.354128271341323853e-01 1.970486938953399658e-01 3.051438927650451660e-01 -4.760263860225677490e-01 6.348844766616821289e-01 3.470106422901153564e-01
-2.078145295381546021e-01 -4.880027472972869873e-01 7.071867585182189941e-01 6.619681604206562042e-03 4.345642402768135071e-02 -1.935969889163970947e-01 3.793447315692901611e-01 -1.877201199531555176e-01
-3.397524654865264893e-01 -3.227660655975341797e-01 2.100317329168319702e-01 3.910442888736724854e-01 2.711668908596038818e-01 -3.651621937751770020e-01 -6.012669801712036133e-01 1.223291829228401184e-01
3.746898844838142395e-02 -1.583065986633300781e-01 3.179568648338317871e-01 -1.031240727752447128e-02 -1.898021250963211060e-02 -5.610049962997436523e-01 -2.352695465087890625e-01 7.084444761276245117e-01
4.865134507417678833e-02 1.105393394827842712e-01 2.574346661567687988e-01 2.201026678085327148e-01 5.220115184783935547e-01 -7.690824270248413086e-01 -4.529663547873497009e-02 6.826906651258468628e-02
-1.190197467803955078e-01 -8.138288557529449463e-02 2.880860865116119385e-01 -5.027238130569458008e-01 3.888704478740692139e-01 -5.578796267509460449e-01 7.847935706377029419e-02 4.181833565235137939e-01
-8.666782639920711517e-03 -2.167790383100509644e-01 3.796606063842773438e-01 -4.388709068298339844e-01 5.966425538063049316e-01 1.507768929004669189e-01 6.512834131717681885e-02 4.829328358173370361e-01
2.494370341300964355e-01 -3.157645165920257568e-01 1.989020705223083496e-01 2.767912745475769043e-01 5.068512558937072754e-01 1.714292615652084351e-01 5.161412954330444336e-01 4.113519191741943359e-01
1.301136333495378494e-02 -2.608311772346496582e-01 2.029252499341964722e-01 -5.363592505455017090e-01 4.279985129833221436e-01 -6.053181290626525879e-01 1.408407390117645264e-01 1.830545365810394287e-01
3.604602813720703125e-01 2.260837405920028687e-01 5.579304099082946777e-01 3.125286400318145752e-01 3.429003655910491943e-01 -5.076003074645996094e-01 -1.745914109051227570e-02 1.856083124876022339e-01
-1.032248958945274353e-01 -1.627896726131439209e-01 -3.078865073621273041e-02 4.325122535228729248e-01 3.239918351173400879e-01 -4.321015477180480957e-01 5.404925346374511719e-01 4.370523989200592041e-01
-7.139844447374343872e-02 -4.639133512973785400e-01 1.859821230173110962e-01 -3.209814131259918213e-01 1.045374944806098938e-01 -5.002339482307434082e-01 5.226705670356750488e-01 3.282097280025482178e-01
1.178874522447586060e-01 1.551100164651870728e-01 4.871153533458709717e-01 3.704127669334411621e-01 4.350647926330566406e-01 -6.190345883369445801e-01 -6.002839282155036926e-02 -1.070874556899070740e-01
-1.714817136526107788e-01 -9.307374805212020874e-02 1.546220779418945312e-01 4.043377637863159180e-01 3.002938032150268555e-01 -3.153253197669982910e-01 5.566027760505676270e-01 5.245200395584106445e-01
2.275992780923843384e-01 -3.289953619241714478e-02 7.166828513145446777e-01 -2.071980983018875122e-01 5.165546536445617676e-01 -4.669180139899253845e-02 3.327076435089111328e-01 1.041520237922668457e-01
4.621560275554656982e-01 -5.335253477096557617e-01 4.576174616813659668e-01 6.696200370788574219e-02 1.651165038347244263e-01 -2.796766757965087891e-01 -2.723947465419769287e-01 -3.289125561714172363e-01
-1.671277582645416260e-01 2.375359237194061279e-01 4.095044732093811035e-01 -3.908469900488853455e-02 7.277458310127258301e-01 -1.361293345689773560e-01 6.744135171175003052e-02 4.401475191116333008e-01
-2.311809211969375610e-01 -5.250537395477294922e-02 4.544751048088073730e-01 5.959598422050476074e-01 5.465866327285766602e-01 1.133800297975540161e-01 8.855895698070526123e-02 2.502560019493103027e-01
-4.485395550727844238e-01 -6.532166004180908203e-01 1.260753571987152100e-01 -2.071323990821838379e-01 4.524331092834472656e-01 -1.961338520050048828e-01 2.344827502965927124e-01 -1.231881231069564819e-01
-1.365553587675094604e-01 -1.161606386303901672e-01 2.643127441406250000e-01 5.776728987693786621e-01 6.096636652946472168e-01 -1.836472898721694946e-01 3.978087902069091797e-01 -2.498354203999042511e-02
5.890835076570510864e-03 -5.462945699691772461e-01 -3.706227540969848633e-01 -2.754797935485839844e-01 5.269722938537597656e-01 -4.057285189628601074e-01 1.314677298069000244e-02 2.139832973480224609e-01
-1.438726782798767090e-01 -5.515544414520263672e-01 1.875202804803848267e-01 -3.278291225433349609e-01 -1.590812057256698608e-01 -4.652356207370758057e-01 2.492098361253738403e-01 4.781170785427093506e-01
-1.465797871351242065e-01 -5.542467534542083740e-02 5.358932614326477051e-01 -2.039905488491058350e-01 7.034782171249389648e-01 1.134622725658118725e-03 9.168434143066406250e-02 3.786287605762481689e-01
-2.094197720289230347e-01 -3.344016671180725098e-01 1.992372870445251465e-01 4.507478177547454834e-01 3.219867050647735596e-01 -3.448427021503448486e-01 -6.054071784019470215e-01 1.110861599445343018e-01
-1.436856091022491455e-01 -8.045203983783721924e-02 2.429342567920684814e-01 -2.471913546323776245e-01 4.257770180702209473e-01 -7.467707395553588867e-01 -3.372741937637329102e-01 -7.406841497868299484e-03
-3.755884170532226562e-01 -3.123446702957153320e-01 2.795184217393398285e-02 3.664055466651916504e-01 5.031344294548034668e-01 -2.856601774692535400e-01 -5.125844478607177734e-01 1.698560565710067749e-01
-3.255953490734100342e-01 2.104339189827442169e-02 5.515859127044677734e-01 -3.500331342220306396e-01 3.571148216724395752e-01 -5.600922703742980957e-01 -7.710081338882446289e-02 1.399849355220794678e-01
2.169734239578247070e-01 2.382071912288665771e-01 6.370701789855957031e-01 3.729990124702453613e-01 4.508614838123321533e-01 -3.734983503818511963e-01 -6.145891547203063965e-02 6.810876727104187012e-02
1.905049979686737061e-01 -2.418718487024307251e-02 5.890647768974304199e-01 -3.574651479721069336e-01 5.812076926231384277e-01 1.359034627676010132e-01 2.140897512435913086e-02 3.627856969833374023e-01
3.028562963008880615e-01 -3.263033032417297363e-01 3.707964122295379639e-01 -8.447376638650894165e-02 -1.100580245256423950e-01 -5.055618882179260254e-01 -2.194033712148666382e-01 5.842388272285461426e-01
-4.828809201717376709e-01 -4.420813918113708496e-01 5.070345401763916016e-01 1.870040893554687500e-01 3.228711783885955811e-01 -8.802713453769683838e-02 3.624067008495330811e-01 -1.897429823875427246e-01
-1.726502329111099243e-01 8.206988871097564697e-02 7.580499053001403809e-01 -2.826017439365386963e-01 2.559164762496948242e-01 -3.658704459667205811e-01 1.931621283292770386e-01 2.688618898391723633e-01
-1.077190693467855453e-02 1.451176553964614868e-01 1.112013384699821472e-01 7.733626663684844971e-02 7.219663858413696289e-01 -6.547265052795410156e-01 4.011270031332969666e-02 9.469342976808547974e-02
3.517411351203918457e-01 -4.606231451034545898e-01 -2.349554002285003662e-02 3.347102999687194824e-01 3.134700953960418701e-01 -5.094955563545227051e-01 4.193146824836730957e-01 -1.335941404104232788e-01
-2.368125133216381073e-02 -3.766365349292755127e-01 7.097418904304504395e-01 -3.110335767269134521e-01 2.900791354477405548e-02 -3.965154886245727539e-01 -2.787034809589385986e-01 -1.461749374866485596e-01
2.745481133460998535e-01 -3.258725702762603760e-01 7.348684966564178467e-02 4.526773393154144287e-01 2.143532186746597290e-01 -3.233219981193542480e-01 -4.069006443023681641e-01 5.404264926910400391e-01
-3.233575522899627686e-01 -3.583641350269317627e-01 2.054672688245773315e-01 4.847326576709747314e-01 2.960785925388336182e-01 -2.699450850486755371e-01 -5.585366487503051758e-01 1.316676288843154907e-01
4.491687715053558350e-01 -4.101384282112121582e-01 3.799459040164947510e-01 3.451783582568168640e-02 4.085985720157623291e-01 -2.933422029018402100e-01 -3.164687454700469971e-01 -3.623927533626556396e-01
3.732794523239135742e-02 -4.611791670322418213e-01 1.035777255892753601e-01 5.103209018707275391e-01 3.804033696651458740e-01 -3.831053525209426880e-02 5.377208590507507324e-01 2.818627953529357910e-01
-5.467828512191772461e-01 -4.546426236629486084e-02 6.416912674903869629e-01 1.467428356409072876e-01 4.791988432407379150e-01 -1.121972221881151199e-02 -1.732426285743713379e-01 7.674670219421386719e-02
-4.985247179865837097e-02 -2.411403954029083252e-01 1.035839915275573730e-01 4.614291787147521973e-01 2.578881978988647461e-01 -6.014055609703063965e-01 -4.935970306396484375e-01 2.094911485910415649e-01
4.931759834289550781e-01 -3.546603322029113770e-01 1.518487781286239624e-01 3.514533638954162598e-01 3.528189659118652344e-01 -4.530158936977386475e-01 3.414813280105590820e-01 -1.951975077390670776e-01
-3.318847715854644775e-01 -2.784235179424285889e-01 4.711217805743217468e-02 3.568119108676910400e-01 5.060798525810241699e-01 -2.902621924877166748e-01 -5.491958260536193848e-01 2.020237445831298828e-01
2.980594933032989502e-01 -3.997798562049865723e-01 6.945327520370483398e-01 3.569817915558815002e-02 2.621529400348663330e-01 -2.172978408634662628e-02 -1.357215046882629395e-01 -4.243463873863220215e-01
-1.022981777787208557e-01 -3.288286328315734863e-01 4.150232076644897461e-01 3.061261773109436035e-01 5.389934778213500977e-01 3.399781584739685059e-01 3.235193192958831787e-01 3.235513567924499512e-01
-1.020655706524848938e-01 -2.947838902473449707e-01 8.324396610260009766e-02 4.649118781089782715e-01 4.649669229984283447e-01 2.293226076290011406e-03 5.052185654640197754e-01 4.562534093856811523e-01
-6.215285509824752808e-02 1.860687695443630219e-02 7.824600934982299805e-01 -2.490253001451492310e-01 9.290476888418197632e-02 -3.568853735923767090e-01 2.298885136842727661e-01 3.642610609531402588e-01
-1.458693016320466995e-02 -5.081077218055725098e-01 1.382730603218078613e-01 -3.256027400493621826e-02 3.406383693218231201e-01 -3.652071058750152588e-01 6.854260563850402832e-01 -4.706048965454101562e-02
-4.211734533309936523e-01 -4.461491703987121582e-01 5.632095038890838623e-02 -3.742322921752929688e-01 6.295728683471679688e-01 -2.679495215415954590e-01 1.096715703606605530e-01 1.246351655572652817e-02
6.472649574279785156e-01 -4.439532458782196045e-01 6.769739836454391479e-02 1.996895819902420044e-01 1.357242465019226074e-01 -4.691056907176971436e-01 3.161594271659851074e-01 3.250765055418014526e-02
4.388659000396728516e-01 -1.206813156604766846e-01 3.514660000801086426e-01 5.792486667633056641e-02 3.649384975433349609e-01 -1.486525982618331909e-01 6.581640839576721191e-01 2.783726155757904053e-01
4.050778225064277649e-02 9.413376450538635254e-02 6.667220592498779297e-01 3.664932847023010254e-01 5.893648266792297363e-01 -1.579403132200241089e-01 -1.754620224237442017e-01 -8.705922216176986694e-02
4.965614080429077148e-01 -4.413043558597564697e-01 2.982184290885925293e-01 1.386480033397674561e-01 4.290938973426818848e-01 -3.132355511188507080e-01 2.209874838590621948e-01 -3.456098139286041260e-01
9.767970442771911621e-02 -2.022808343172073364e-01 7.982566952705383301e-01 -3.530626893043518066e-01 3.051857948303222656e-01 -2.019951343536376953e-01 -2.308453917503356934e-01 -2.107289247214794159e-02
5.646601915359497070e-01 -4.554267525672912598e-01 4.660336077213287354e-01 -1.109393686056137085e-01 2.759560048580169678e-01 -7.520525157451629639e-02 -4.009906947612762451e-01 -4.061258211731910706e-02
-6.142333745956420898e-01 -3.102167844772338867e-01 3.491941392421722412e-01 2.247529774904251099e-01 3.986018300056457520e-01 -2.405746579170227051e-01 3.593385815620422363e-01 -9.027025848627090454e-02
-1.484019309282302856e-01 -3.391103148460388184e-01 4.156095683574676514e-01 1.525847613811492920e-01 2.113009691238403320e-01 -2.675154805183410645e-01 -7.331972718238830566e-01 1.147901862859725952e-01
-1.691570580005645752e-01 -2.594257891178131104e-01 3.579376935958862305e-01 4.566009342670440674e-01 1.845055669546127319e-01 -3.707083463668823242e-01 -6.218267679214477539e-01 9.666842967271804810e-02
4.544913470745086670e-01 -4.792106151580810547e-01 2.805730700492858887e-01 2.236668467521667480e-01 2.479025721549987793e-01 -4.491303265094757080e-01 3.654651641845703125e-01 -1.957250833511352539e-01
-3.661938011646270752e-01 5.546800792217254639e-02 5.259858369827270508e-01 -4.022261127829551697e-02 7.429979741573333740e-02 -1.043342873454093933e-01 1.455209702253341675e-01 7.395702004432678223e-01
-5.354278087615966797e-01 -2.090127617120742798e-01 6.132441759109497070e-01 1.689380109310150146e-01 4.220025241374969482e-01 -2.385950535535812378e-01 1.683791130781173706e-01 4.070671275258064270e-02
3.481431007385253906e-01 -7.190049290657043457e-01 2.640722095966339111e-01 5.020314455032348633e-02 4.350087940692901611e-01 1.732374913990497589e-02 -2.978006899356842041e-01 1.065638065338134766e-01
2.746227942407131195e-02 -2.141488939523696899e-01 4.522093236446380615e-01 2.921093702316284180e-01 7.292778491973876953e-01 -6.098779290914535522e-02 3.110095299780368805e-02 -3.564151823520660400e-01
-3.435349836945533752e-02 -6.139588952064514160e-01 -2.218933552503585815e-01 -1.574868112802505493e-01 1.540560275316238403e-01 -5.474085807800292969e-01 3.324839472770690918e-01 3.374918997287750244e-01
2.098931521177291870e-01 -5.309211611747741699e-01 3.159405291080474854e-01 -5.126084685325622559e-01 4.442722499370574951e-01 1.901627779006958008e-01 -4.673828929662704468e-02 2.752410471439361572e-01
-5.055564045906066895e-01 1.005148217082023621e-01 5.873777270317077637e-01 1.652275472879409790e-01 4.519179165363311768e-01 -4.866851493716239929e-02 -6.125416234135627747e-02 3.894176483154296875e-01
1.322226673364639282e-01 -3.336860835552215576e-01 9.613999724388122559e-02 5.715640783309936523e-01 2.209447473287582397e-01 -1.458611786365509033e-01 -4.114585816860198975e-01 5.439229011535644531e-01
1.306223869323730469e-01 -6.530211567878723145e-01 -3.800699114799499512e-01 -1.110977530479431152e-01 3.832565844058990479e-01 -4.925439357757568359e-01 6.966403126716613770e-02 7.326075434684753418e-02
-2.980155311524868011e-02 -3.948169350624084473e-01 -2.581640183925628662e-01 -1.330953091382980347e-01 3.027020096778869629e-01 -5.495163798332214355e-01 4.823731780052185059e-01 3.641261160373687744e-01
-2.418211400508880615e-01 -1.724907010793685913e-01 4.431321620941162109e-01 -5.082107782363891602e-01 5.358241200447082520e-01 -4.207469895482063293e-02 4.558122530579566956e-02 4.076394140720367432e-01
-1.439056545495986938e-01 1.274887174367904663e-01 3.883224725723266602e-01 -2.831672132015228271e-01 6.880047917366027832e-01 -3.187352418899536133e-01 9.798166155815124512e-02 3.840791881084442139e-01
-6.146537065505981445e-01 -4.472229629755020142e-02 6.000006794929504395e-01 8.265841007232666016e-02 4.746885299682617188e-01 -2.993818186223506927e-02 -1.387291401624679565e-01 8.886141330003738403e-02
1.052764952182769775e-01 -4.297819435596466064e-01 1.608270853757858276e-01 -8.314027637243270874e-02 7.681042551994323730e-01 2.079812586307525635e-01 3.472420871257781982e-01 1.326995342969894409e-01
-1.078995540738105774e-01 6.124879792332649231e-02 4.434725046157836914e-01 -2.403869330883026123e-01 5.345395803451538086e-01 -2.722166478633880615e-01 2.065475285053253174e-01 5.724125504493713379e-01
-3.261479735374450684e-01 -4.525296762585639954e-02 2.680135369300842285e-01 -1.906294822692871094e-01 5.019499659538269043e-01 -7.014585137367248535e-01 -8.645470440387725830e-02 1.787086874246597290e-01
-2.325998097658157349e-01 -3.394739031791687012e-01 1.008692104369401932e-02 4.078715145587921143e-01 5.159432291984558105e-01 -3.789589703083038330e-01 -5.039695501327514648e-01 2.003331296145915985e-02
-6.432678699493408203e-01 -2.792887687683105469e-01 3.941324651241302490e-01 1.252993941307067871e-01 5.468447208404541016e-01 -1.346556693315505981e-01 -1.259770691394805908e-01 6.420399248600006104e-02
-4.296255111694335938e-01 8.116223663091659546e-02 5.701856017112731934e-01 1.670162528753280640e-01 2.378083765506744385e-01 -9.910003840923309326e-02 2.458934485912322998e-01 5.735777020454406738e-01
-2.520655095577239990e-01 -6.795871853828430176e-01 1.451837718486785889e-01 -3.644982576370239258e-01 3.036900050938129425e-02 -5.104284882545471191e-01 2.172928601503372192e-01 1.095962822437286377e-01
-1.821285635232925415e-01 1.787221431732177734e-02 4.919417500495910645e-01 -1.894584894180297852e-01 3.622215688228607178e-01 -5.219607949256896973e-01 4.483320116996765137e-01 2.897579371929168701e-01
9.614863991737365723e-02 -2.792555652558803558e-02 3.128455951809883118e-02 6.135981678962707520e-01 3.613270521163940430e-01 -5.367288589477539062e-01 3.298577368259429932e-01 2.916384041309356689e-01
-1.413852814584970474e-02 -6.903162598609924316e-01 6.272438764572143555e-01 -1.482630670070648193e-01 2.831724584102630615e-01 5.080007761716842651e-02 9.929522871971130371e-02 -1.233691349625587463e-01
-2.587910890579223633e-01 1.435782164335250854e-01 3.050245642662048340e-01 -2.066625505685806274e-01 6.616227626800537109e-01 -3.925298452377319336e-01 7.548599503934383392e-03 4.298624396324157715e-01
1.762990206480026245e-01 -2.669640183448791504e-01 1.457241028547286987e-01 5.176885724067687988e-01 5.811765193939208984e-01 -3.307799398899078369e-01 3.705255091190338135e-01 -1.547293365001678467e-01
1.443732380867004395e-01 -3.788103759288787842e-01 3.564546704292297363e-01 7.057690620422363281e-02 -1.574863791465759277e-01 -6.453868150711059570e-01 -3.702761232852935791e-01 3.538185358047485352e-01
1.090893372893333435e-01 -4.840677976608276367e-02 6.478021144866943359e-01 -3.130017817020416260e-01 4.928840696811676025e-01 -3.244631588459014893e-01 1.081084832549095154e-01 3.289987146854400635e-01
-1.955567896366119385e-01 -4.783687889575958252e-01 2.914020717144012451e-01 2.944831550121307373e-01 -1.508812792599201202e-02 -4.273524582386016846e-01 5.609805583953857422e-01 2.524447739124298096e-01
-5.944224596023559570e-01 -3.624120950698852539e-01 4.468266963958740234e-01 1.253962367773056030e-01 1.708649247884750366e-01 -2.918696999549865723e-01 3.178773522377014160e-01 2.907100021839141846e-01
1.048257667571306229e-02 -2.081074565649032593e-01 5.253653526306152344e-01 -3.344033062458038330e-01 9.780572727322578430e-03 -6.449106931686401367e-01 3.483380675315856934e-01 1.772068738937377930e-01
-1.378613710403442383e-01 -2.433335334062576294e-01 5.980014204978942871e-01 -3.009160459041595459e-01 3.655635192990303040e-02 -5.629823803901672363e-01 -3.833644390106201172e-01 9.150433540344238281e-02
6.448494195938110352e-01 -2.184599041938781738e-01 -2.573283761739730835e-02 3.181206583976745605e-01 3.214396238327026367e-01 -5.069990754127502441e-01 4.001767933368682861e-02 2.694598138332366943e-01
2.011534199118614197e-02 -4.143362343311309814e-01 6.196584105491638184e-01 6.039962768554687500e-01 4.338660091161727905e-02 2.553752958774566650e-01 6.707078963518142700e-02 8.680689334869384766e-02
2.313594147562980652e-02 -7.039356827735900879e-01 4.416449368000030518e-01 -1.432784050703048706e-01 3.791787624359130859e-01 2.845282256603240967e-01 2.396868318319320679e-01 -7.859800755977630615e-02
3.483271896839141846e-01 -5.705466610379517078e-04 4.090573191642761230e-01 -1.538963764905929565e-01 4.182165265083312988e-01 -1.774249672889709473e-01 5.350677371025085449e-01 4.415582716464996338e-01
-5.327200517058372498e-03 -4.270770549774169922e-01 3.357796072959899902e-01 4.316177368164062500e-01 5.730291604995727539e-01 2.812124490737915039e-01 2.694566249847412109e-01 1.961762309074401855e-01
-1.398781430907547474e-03 -6.122025847434997559e-01 -3.488475382328033447e-01 -2.617689073085784912e-01 2.250363230705261230e-01 -5.878931283950805664e-01 8.801310509443283081e-02 1.760186851024627686e-01
-3.401512801647186279e-01 -1.447631716728210449e-01 4.422107636928558350e-01 2.990535795688629150e-01 6.208499670028686523e-01 -2.042375653982162476e-01 3.144958317279815674e-01 -2.286529690027236938e-01
-3.025798201560974121e-01 -4.380425512790679932e-01 5.616176128387451172e-01 -1.207410078495740891e-02 4.170447289943695068e-01 2.844323515892028809e-01 3.631051182746887207e-01 1.197117641568183899e-01
3.487089574337005615e-01 -4.074573814868927002e-01 -2.535381615161895752e-01 -1.086133904755115509e-02 7.338534593582153320e-01 -3.265089988708496094e-01 3.928958624601364136e-02 3.589154407382011414e-02
-6.521390676498413086e-01 -4.399377703666687012e-01 5.302836894989013672e-01 1.235368326306343079e-01 8.809582144021987915e-02 -2.591676414012908936e-01 9.414724260568618774e-02 3.024400584399700165e-02
-4.598930180072784424e-01 -4.478860199451446533e-01 5.935147404670715332e-01 1.203498244285583496e-01 -3.050935454666614532e-02 -2.435647398233413696e-01 1.367507874965667725e-01 3.770902752876281738e-01
4.385953247547149658e-01 -6.095111966133117676e-01 -7.938862591981887817e-02 -1.163910254836082458e-01 5.442425012588500977e-01 -2.655918300151824951e-01 -1.688276529312133789e-01 -1.450488418340682983e-01
6.242526322603225708e-02 -5.039241909980773926e-01 5.659742355346679688e-01 1.133923381567001343e-01 -5.570023134350776672e-02 -2.947218120098114014e-01 -5.641385316848754883e-01 -2.762526832520961761e-02
-3.948953934013843536e-03 -8.533150702714920044e-02 1.553495526313781738e-01 4.431167840957641602e-01 3.782543838024139404e-01 -5.142586231231689453e-01 -5.154027938842773438e-01 3.147037029266357422e-01
-1.285133957862854004e-01 -1.656039208173751831e-01 3.616433441638946533e-01 4.849118888378143311e-01 1.928887814283370972e-01 -4.776301085948944092e-01 -5.525847673416137695e-01 1.394552141427993774e-01
4.557037055492401123e-01 -3.192495405673980713e-01 4.004047214984893799e-01 4.054994285106658936e-01 3.686138987541198730e-01 -2.399355024099349976e-01 3.720069527626037598e-01 -1.839174479246139526e-01
2.090421617031097412e-01 -1.901194602251052856e-01 4.624995887279510498e-01 5.322409272193908691e-01 5.421860814094543457e-01 1.694415509700775146e-01 3.100253045558929443e-01 6.463692337274551392e-02
-1.737147718667984009e-01 -2.924464941024780273e-01 2.845342457294464111e-01 2.282164394855499268e-01 2.305809259414672852e-01 -3.231881558895111084e-01 -7.078103423118591309e-01 3.043715357780456543e-01
-3.708886504173278809e-01 -8.312413096427917480e-01 -6.095956638455390930e-02 1.930856257677078247e-01 8.463163673877716064e-02 -1.151110753417015076e-01 -8.047956228256225586e-02 3.218561112880706787e-01
2.586684823036193848e-01 -3.926382362842559814e-01 7.315615564584732056e-02 4.172034263610839844e-01 1.644501835107803345e-01 -4.921994805335998535e-01 -4.918158352375030518e-01 2.972007095813751221e-01
1.998280920088291168e-02 1.875257939100265503e-01 6.538799405097961426e-01 -2.342300862073898315e-01 3.659087717533111572e-01 -4.224810302257537842e-01 1.090273931622505188e-01 3.971722126007080078e-01
-1.369686275720596313e-01 -8.706425130367279053e-02 4.692636430263519287e-01 6.797730922698974609e-02 3.659587800502777100e-01 -3.734298944473266602e-01 6.549131870269775391e-01 2.157386392354965210e-01
-2.179607897996902466e-01 -7.426428198814392090e-01 5.134278535842895508e-01 1.872185021638870239e-01 5.718668922781944275e-02 9.402235597372055054e-02 2.974769175052642822e-01 4.138430207967758179e-02
-4.287877380847930908e-01 -2.099661380052566528e-01 5.003589391708374023e-01 -4.138259291648864746e-01 5.841742157936096191e-01 -1.988075673580169678e-03 2.846859395503997803e-02 9.149002283811569214e-02
-2.039806693792343140e-01 1.234875246882438660e-01 1.562760621309280396e-01 1.602617800235748291e-01 5.414968729019165039e-01 -7.675116658210754395e-01 7.183991372585296631e-02 7.471692562103271484e-02
-1.738791726529598236e-02 -3.657884001731872559e-01 4.749226868152618408e-01 6.515765786170959473e-01 4.113523066043853760e-01 6.256245076656341553e-03 1.584714800119400024e-01 -1.463891863822937012e-01
5.404332280158996582e-01 -3.067891895771026611e-01 1.018201559782028198e-01 1.124775335192680359e-01 5.007392764091491699e-01 -5.179227590560913086e-01 2.514524161815643311e-01 -9.263699501752853394e-02
-3.505494594573974609e-01 -5.015362799167633057e-02 5.990843772888183594e-01 -2.730419933795928955e-01 5.082638263702392578e-01 -1.037496179342269897e-01 2.624400705099105835e-02 4.139575064182281494e-01
-3.838991820812225342e-01 -3.766869604587554932e-01 6.373888254165649414e-01 1.787811634130775928e-03 -1.531806290149688721e-01 -4.646458029747009277e-01 2.342030256986618042e-01 1.012417823076248169e-01
1.254006326198577881e-01 -7.008447051048278809e-01 2.642369866371154785e-01 -2.941861450672149658e-01 3.255534172058105469e-01 -3.757648915052413940e-02 -2.048221826553344727e-01 4.328691065311431885e-01
2.173426896333694458e-01 -3.286975324153900146e-01 2.599347531795501709e-01 -1.820973753929138184e-01 -6.173130869865417480e-02 -7.199441790580749512e-01 -2.779167592525482178e-01 3.802980184555053711e-01
1.158449575304985046e-01 -2.197274118661880493e-01 5.093924328684806824e-02 5.007981657981872559e-01 2.848595082759857178e-01 -4.836942851543426514e-01 -4.971084296703338623e-01 3.502633869647979736e-01
-2.448421716690063477e-02 -1.001120433211326599e-01 8.375614881515502930e-02 6.092665195465087891e-01 3.659362494945526123e-01 -6.185578703880310059e-01 -2.863350808620452881e-01 1.124564334750175476e-01
3.749348223209381104e-01 -3.513509929180145264e-01 1.201239973306655884e-01 4.396661520004272461e-01 4.582108259201049805e-01 -4.976013898849487305e-01 1.289884150028228760e-01 -2.324605137109756470e-01
-1.605592072010040283e-01 -3.193028569221496582e-01 2.676112577319145203e-02 5.563600063323974609e-01 3.782338201999664307e-01 -4.117581248283386230e-01 -4.690356552600860596e-01 1.715043485164642334e-01
1.247430071234703064e-01 -4.843273758888244629e-02 6.086753606796264648e-01 5.042462348937988281e-01 2.936211526393890381e-01 9.674606472253799438e-02 2.755118012428283691e-01 4.311190843582153320e-01
-1.735458970069885254e-01 4.333275929093360901e-02 4.764297008514404297e-01 -4.353915154933929443e-01 4.478774368762969971e-01 -5.427975654602050781e-01 1.898954622447490692e-03 2.371204346418380737e-01
2.142446339130401611e-01 -2.229563444852828979e-01 2.285596579313278198e-01 5.709825754165649414e-01 2.413512021303176880e-01 -3.490102589130401611e-01 -5.216714143753051758e-01 2.718996107578277588e-01
5.330014228820800781e-01 -2.994569242000579834e-01 2.731097675859928131e-02 5.624991059303283691e-01 1.168169230222702026e-01 -4.260495007038116455e-01 1.493987143039703369e-01 3.026539087295532227e-01
8.985797315835952759e-02 -1.669841855764389038e-01 4.426298439502716064e-01 -7.056196033954620361e-02 7.022906839847564697e-02 -7.576401233673095703e-01 -3.975349366664886475e-01 1.617307811975479126e-01
1.542562693357467651e-01 2.636704444885253906e-01 6.052710413932800293e-01 3.334843516349792480e-01 4.302340447902679443e-01 -4.841257631778717041e-01 -6.343423575162887573e-02 7.493256777524948120e-02
4.508582949638366699e-01 6.557392328977584839e-02 5.703212618827819824e-01 1.561726257205009460e-02 4.038981795310974121e-01 -2.317460179328918457e-01 4.289226830005645752e-01 2.571029365062713623e-01
-1.889753043651580811e-01 -2.702586054801940918e-01 5.725393891334533691e-01 4.861012995243072510e-01 8.964841812849044800e-02 -5.320092439651489258e-01 1.990482583642005920e-02 -1.889073252677917480e-01
-2.628530859947204590e-01 -7.169488817453384399e-02 6.925629973411560059e-01 -2.867707796394824982e-02 2.484797239303588867e-01 -1.574606634676456451e-02 4.387064576148986816e-01 4.368622601032257080e-01
6.976041197776794434e-02 4.300098121166229248e-02 1.496250182390213013e-01 -1.458025574684143066e-01 5.736202597618103027e-01 -5.602266192436218262e-01 4.555736780166625977e-01 3.149552643299102783e-01
-5.646631717681884766e-01 -2.742770612239837646e-01 2.622031569480895996e-01 -2.841949164867401123e-01 3.062569797039031982e-01 -3.760038316249847412e-01 3.398851156234741211e-01 3.251406550407409668e-01
-4.060281813144683838e-01 -6.233060359954833984e-01 4.438801109790802002e-01 -2.053929418325424194e-01 1.155073717236518860e-01 -2.985389232635498047e-01 3.169453740119934082e-01 6.703025102615356445e-02
5.905010700225830078e-01 -3.688895106315612793e-01 9.177908301353454590e-02 1.092282235622406006e-01 3.711002469062805176e-01 -4.005661606788635254e-01 4.429911673069000244e-01 2.156262099742889404e-02
-2.712483704090118408e-01 -3.949784636497497559e-01 3.800213336944580078e-02 4.736590087413787842e-01 4.615342020988464355e-01 -1.003839448094367981e-01 4.762510359287261963e-01 3.077559471130371094e-01
-1.725244671106338501e-01 -5.320041775703430176e-01 6.038628220558166504e-01 -1.960732042789459229e-01 6.187878921627998352e-02 -3.812537491321563721e-01 3.448397815227508545e-01 1.265469342470169067e-01
4.574163258075714111e-01 -3.962909281253814697e-01 2.811916768550872803e-01 1.663108617067337036e-01 9.441213309764862061e-02 -3.223784267902374268e-01 -4.360651373863220215e-01 4.732879996299743652e-01
-1.173705048859119415e-02 -2.900190353393554688e-01 4.025945067405700684e-01 4.904981553554534912e-01 5.917842388153076172e-01 -7.572582364082336426e-02 2.667653560638427734e-01 -2.932128906250000000e-01
1.094969436526298523e-01 -8.288064599037170410e-02 5.709324479103088379e-01 -3.495092391967773438e-01 6.568494439125061035e-01 -7.632848620414733887e-02 -2.835969030857086182e-01 1.237591281533241272e-01
3.262154757976531982e-01 -4.007973372936248779e-01 1.259056776762008667e-01 3.137259781360626221e-01 4.518349766731262207e-01 -1.202799454331398010e-01 6.056400537490844727e-01 1.823373436927795410e-01
7.836588472127914429e-02 2.224524505436420441e-02 2.631397545337677002e-01 2.672068178653717041e-01 4.649799764156341553e-01 -7.864756584167480469e-01 -1.310947537422180176e-01 -2.803327515721321106e-02
4.798531830310821533e-01 -2.960910797119140625e-01 1.558445245027542114e-01 3.718548119068145752e-01 6.001846194267272949e-01 -3.268233537673950195e-01 3.894134238362312317e-02 -2.257348299026489258e-01
2.088402584195137024e-02 -2.741878628730773926e-01 5.688884854316711426e-01 3.576163351535797119e-01 -8.936094492673873901e-02 -4.513427019119262695e-01 -4.899811744689941406e-01 1.452040076255798340e-01
6.784088164567947388e-02 -2.696923315525054932e-01 2.628612145781517029e-02 -4.624781310558319092e-01 4.346740543842315674e-01 -6.726651787757873535e-01 1.689369603991508484e-02 2.576460540294647217e-01
-5.913568139076232910e-01 -1.160233244299888611e-01 6.481359004974365234e-01 1.892486065626144409e-01 3.806914687156677246e-01 -2.929989807307720184e-02 -1.873642206192016602e-01 -7.118111476302146912e-03
-1.918814927339553833e-01 -1.755574047565460205e-01 2.403767406940460205e-01 5.117139220237731934e-01 2.052037864923477173e-01 -3.491752445697784424e-01 -4.831778705120086670e-01 4.639356732368469238e-01
-3.709462881088256836e-01 -1.725820899009704590e-01 -1.861952245235443115e-02 2.004247009754180908e-01 6.341646909713745117e-01 -2.913931608200073242e-01 -5.032792687416076660e-01 2.274480015039443970e-01
4.962819069623947144e-02 -5.301723256707191467e-02 6.250296235084533691e-01 -1.077811717987060547e-01 3.231284320354461670e-01 -4.482848197221755981e-02 5.120814442634582520e-01 4.730732440948486328e-01
3.154292404651641846e-01 -2.357880175113677979e-01 2.203026711940765381e-01 4.204159677028656006e-01 5.200716853141784668e-01 -3.650448620319366455e-01 4.561021029949188232e-01 -8.867952227592468262e-02
-2.145870923995971680e-01 3.256200253963470459e-02 4.203138351440429688e-01 -2.695412337779998779e-01 7.044457793235778809e-01 -3.589626252651214600e-01 -7.573132961988449097e-02 2.697083353996276855e-01
2.904334962368011475e-01 -7.201330065727233887e-01 3.713568449020385742e-01 -9.847884625196456909e-02 2.157971113920211792e-01 -2.212586551904678345e-01 9.061460196971893311e-02 -3.817303776741027832e-01
1.827632449567317963e-02 -2.591468393802642822e-01 -2.686093449592590332e-01 -3.108956813812255859e-01 5.894384980201721191e-01 -4.964343309402465820e-01 -8.243983983993530273e-02 4.037581682205200195e-01
-2.967798113822937012e-01 1.566728353500366211e-01 4.428152740001678467e-01 -2.004128545522689819e-01 4.590150415897369385e-01 -4.168452322483062744e-01 -6.090619042515754700e-02 5.127966403961181641e-01
6.028236746788024902e-01 -3.807965517044067383e-01 3.464833600446581841e-03 3.282681405544281006e-01 3.961218595504760742e-01 -4.448429942131042480e-01 1.678564995527267456e-01 2.919124625623226166e-02
-7.895454764366149902e-03 -6.314420700073242188e-01 4.606731832027435303e-01 2.024934142827987671e-01 -2.910954654216766357e-01 -2.567639648914337158e-01 3.843405842781066895e-01 2.227403521537780762e-01
-5.411641672253608704e-02 -5.772107243537902832e-01 4.952528700232505798e-02 4.184117019176483154e-01 5.928072333335876465e-01 2.049184739589691162e-01 2.039603590965270996e-01 2.266414314508438110e-01
-2.484334446489810944e-02 -8.500403724610805511e-03 5.320550203323364258e-01 2.050360143184661865e-01 7.699143886566162109e-01 -1.496786922216415405e-01 1.811286248266696930e-02 -2.422569096088409424e-01
6.862375140190124512e-02 1.888133026659488678e-02 6.644083857536315918e-01 -1.120686344802379608e-02 2.101054191589355469e-01 -1.411733329296112061e-01 5.756635069847106934e-01 3.973757922649383545e-01
-2.356581389904022217e-01 -3.911843150854110718e-02 1.953319609165191650e-01 -1.099458485841751099e-01 4.399537444114685059e-01 -7.592436671257019043e-01 -3.421937525272369385e-01 7.473631203174591064e-02
-1.417885422706604004e-01 -8.338381648063659668e-01 1.635016202926635742e-01 2.023946642875671387e-01 2.044081538915634155e-01 -1.895363479852676392e-01 2.896519601345062256e-01 2.351776957511901855e-01
9.515932947397232056e-02 -4.507916271686553955e-01 5.119199678301811218e-02 6.538233757019042969e-01 -1.660174429416656494e-01 -4.195291399955749512e-01 2.228196710348129272e-01 3.231269419193267822e-01
1.004109159111976624e-01 -1.907447278499603271e-01 4.058166146278381348e-01 -4.639790952205657959e-01 6.118850708007812500e-01 5.246580019593238831e-02 1.510515213012695312e-01 4.166506826877593994e-01
-1.116350889205932617e-01 -7.163906842470169067e-02 1.296303570270538330e-01 -3.857344388961791992e-01 4.839124679565429688e-01 -6.256427168846130371e-01 1.066198870539665222e-01 4.240782856941223145e-01
-3.860554397106170654e-01 -9.590768069028854370e-02 4.153811037540435791e-01 -4.263781309127807617e-01 5.108194947242736816e-01 -2.531868815422058105e-01 1.071637421846389771e-01 3.884571790695190430e-01
-7.419492304325103760e-02 -9.522113949060440063e-02 7.634510397911071777e-01 -4.076091572642326355e-02 3.003755211830139160e-01 -8.646475523710250854e-02 -5.307430028915405273e-01 1.466942131519317627e-01
2.445458993315696716e-02 -5.577497482299804688e-01 -3.013956546783447266e-01 -2.620857954025268555e-01 3.796452283859252930e-01 -4.682422280311584473e-01 2.474030405282974243e-01 3.227991461753845215e-01
5.442556366324424744e-02 -2.881233394145965576e-01 4.268245100975036621e-01 4.298613071441650391e-01 7.116936445236206055e-01 1.744426786899566650e-01 9.838502109050750732e-02 -2.109859324991703033e-02
1.882604807615280151e-01 4.373386874794960022e-02 2.923875153064727783e-01 5.846546292304992676e-01 3.502236604690551758e-01 -6.000115275382995605e-01 -1.437857896089553833e-01 1.788548380136489868e-01
-3.132720589637756348e-01 -1.928402334451675415e-01 6.373695135116577148e-01 3.058133423328399658e-01 2.791498601436614990e-01 -1.691190749406814575e-01 4.149735867977142334e-01 2.935689687728881836e-01
-2.131118625402450562e-01 -7.757635116577148438e-01 -2.080356329679489136e-01 -3.158721700310707092e-02 3.143511414527893066e-01 2.029304578900337219e-02 -2.397844344377517700e-01 3.895801305770874023e-01
2.698380872607231140e-02 8.689608424901962280e-02 7.385949790477752686e-02 -6.810978800058364868e-02 7.230105996131896973e-01 -6.465495228767395020e-01 6.384281814098358154e-02 1.917814612388610840e-01
7.890994101762771606e-02 -7.205374538898468018e-02 6.764633655548095703e-01 2.221238464117050171e-01 6.220221519470214844e-01 -6.947948783636093140e-02 -1.738892197608947754e-01 -2.442605942487716675e-01
6.273196637630462646e-02 -7.129570841789245605e-01 4.918513894081115723e-01 -1.650682389736175537e-01 3.405537903308868408e-01 1.551372185349464417e-02 1.450464036315679550e-02 -3.196305036544799805e-01
3.108778297901153564e-01 -2.387083917856216431e-01 2.887611687183380127e-01 4.336638376116752625e-02 -4.728427529335021973e-02 -4.527989625930786133e-01 -1.777748167514801025e-01 7.226638197898864746e-01
7.623086869716644287e-02 -7.693663984537124634e-02 5.710490942001342773e-01 -1.037310287356376648e-01 5.791839957237243652e-01 -1.376777589321136475e-01 2.529502511024475098e-01 4.827208817005157471e-01
5.112500786781311035e-01 -3.866989016532897949e-01 4.668826609849929810e-02 1.981898844242095947e-01 5.721536874771118164e-01 -3.578087091445922852e-01 2.404603064060211182e-01 -1.855265796184539795e-01
4.024693369865417480e-02 -6.899933516979217529e-02 6.153717637062072754e-01 3.802195489406585693e-01 3.777754604816436768e-01 -4.390621781349182129e-01 6.480567157268524170e-02 -3.614970445632934570e-01
-3.429063856601715088e-01 -4.384375214576721191e-01 5.954189300537109375e-01 -5.739117786288261414e-02 5.096193868666887283e-03 -2.959289848804473877e-01 4.395127296447753906e-01 2.271539717912673950e-01
5.854005739092826843e-02 1.533413380384445190e-01 4.589723348617553711e-01 3.008795678615570068e-01 5.250960588455200195e-01 -6.239314079284667969e-01 -4.891880229115486145e-02 -6.682848930358886719e-02
2.411612868309020996e-01 -1.709876465611159801e-03 5.394186377525329590e-01 -1.962600648403167725e-01 7.217383980751037598e-01 -6.894882768392562866e-03 2.290050983428955078e-01 1.973589211702346802e-01
3.458755910396575928e-01 -6.016758456826210022e-02 4.663665294647216797e-01 -2.274190783500671387e-01 6.836775541305541992e-01 -9.165409207344055176e-02 -2.248629927635192871e-01 2.848752140998840332e-01
-6.258797645568847656e-01 -4.858536720275878906e-01 4.622209370136260986e-01 1.616425067186355591e-01 2.031277269124984741e-01 -1.721774041652679443e-01 2.357984781265258789e-01 -7.705549150705337524e-02
4.075721502304077148e-01 -5.012503266334533691e-01 3.572509288787841797e-01 -1.820930391550064087e-01 2.606612071394920349e-02 -3.860664963722229004e-01 -3.942347764968872070e-01 3.416126668453216553e-01
-6.942660361528396606e-02 9.305164217948913574e-03 4.269393980503082275e-01 -1.407450288534164429e-01 4.327711462974548340e-01 -6.927046179771423340e-01 -3.544304668903350830e-01 -1.598355732858181000e-02
-7.956188172101974487e-02 -5.440459251403808594e-01 2.606130540370941162e-01 4.544363915920257568e-02 4.065096676349639893e-01 2.864927649497985840e-01 3.825706541538238525e-01 4.837469756603240967e-01
-1.181794852018356323e-01 -3.089363873004913330e-01 8.916887640953063965e-02 1.459877789020538330e-01 5.057011246681213379e-01 -3.134978115558624268e-01 6.735405325889587402e-01 2.316399961709976196e-01
-1.382700204849243164e-01 -6.633840799331665039e-01 1.549497395753860474e-01 5.635818839073181152e-01 3.735356628894805908e-01 1.532214283943176270e-01 1.368147879838943481e-01 1.320805698633193970e-01
-1.244689226150512695e-01 -6.494470238685607910e-01 2.012966126203536987e-01 2.424593269824981689e-01 5.047008395195007324e-01 2.882982194423675537e-01 2.188442349433898926e-01 2.787249982357025146e-01
-3.645682632923126221e-01 -4.620124399662017822e-01 4.161807000637054443e-01 1.711986809968948364e-01 -1.483326405286788940e-01 -6.016514301300048828e-01 2.281967699527740479e-01 -1.227120906114578247e-01
-3.081394433975219727e-01 -7.380384951829910278e-02 5.387902855873107910e-01 -1.347620971500873566e-02 1.865082383155822754e-01 -1.089599207043647766e-01 7.389517128467559814e-02 7.463298439979553223e-01
-1.139723733067512512e-01 -8.179654181003570557e-02 5.215801000595092773e-01 -3.167913854122161865e-01 3.633194565773010254e-01 -3.194059729576110840e-01 -5.139920115470886230e-01 3.312220275402069092e-01
-1.385577209293842316e-02 -4.349112212657928467e-01 2.912959754467010498e-01 9.120643883943557739e-02 -1.917895674705505371e-02 -3.499919176101684570e-01 5.552172064781188965e-01 5.351262092590332031e-01
-1.596031039953231812e-01 -3.302215412259101868e-02 6.787870526313781738e-01 -3.105102665722370148e-02 2.233995944261550903e-01 -1.449058353900909424e-01 4.960072040557861328e-01 4.413526058197021484e-01
6.151295900344848633e-01 -3.116905689239501953e-01 6.917931884527206421e-02 2.447821199893951416e-01 5.884625911712646484e-01 -3.354761004447937012e-01 2.399774501100182533e-03 -3.037040308117866516e-02
-5.043519139289855957e-01 -5.873322486877441406e-01 1.670508086681365967e-01 7.835809141397476196e-02 5.251863002777099609e-01 -2.607521414756774902e-01 7.173851877450942993e-02 -1.329105496406555176e-01
-2.131647020578384399e-01 3.954055532813072205e-02 6.120473146438598633e-01 -3.469066619873046875e-01 2.956719398498535156e-01 -4.120765626430511475e-01 2.447768114507198334e-02 4.474630355834960938e-01
6.394717097282409668e-01 -5.374730825424194336e-01 -9.391489624977111816e-02 5.387435480952262878e-02 2.350711673498153687e-01 -3.747209906578063965e-01 2.306913435459136963e-01 2.039198726415634155e-01
4.649882018566131592e-01 -4.666822552680969238e-01 -2.842454053461551666e-02 3.486072123050689697e-01 5.348522663116455078e-01 -3.635347187519073486e-01 2.054733410477638245e-02 -1.581520289182662964e-01
-2.775361239910125732e-01 -4.100680947303771973e-01 3.994438648223876953e-01 2.495802491903305054e-01 -2.992199957370758057e-01 -5.483059883117675781e-01 -3.070502579212188721e-01 2.202733457088470459e-01
-4.747739434242248535e-01 -3.419537842273712158e-01 1.020216420292854309e-01 -3.404907882213592529e-01 6.559396982192993164e-01 -2.970416545867919922e-01 9.083948284387588501e-02 6.762122362852096558e-02
-1.159280259162187576e-02 -7.050997614860534668e-01 -1.266853660345077515e-01 -2.847690880298614502e-01 -4.055805504322052002e-03 -5.370448827743530273e-01 2.580671310424804688e-01 2.247780561447143555e-01
5.226041078567504883e-01 -3.434848487377166748e-01 2.490252256393432617e-01 2.607241868972778320e-01 6.027237772941589355e-01 -2.572702169418334961e-01 2.251293510198593140e-02 -2.212279438972473145e-01
