# Supplementary material for: Where is your field going? A machine learning approach to study the relative motion of the domains of physics
Source: PLoS One. 2020 Jun 18;15(6):e0233997. doi: 10.1371/journal.pone.0233997 (PMC7302634; doi:10.1371/journal.pone.0233997)
Supplement: S5 Data — (ZIP) [file pone.0233997.s005.zip › 4/Pacs4Run_4_VS_500_embeddings2002-2006ED8.txt]

-2.773468792438507080e-01 -1.463565230369567871e-01 6.335369944572448730e-01 -5.910660326480865479e-02 -1.108759939670562744e-01 -1.381904482841491699e-01 1.075812205672264099e-01 -6.736704111099243164e-01
1.119703575968742371e-01 -1.132978647947311401e-01 3.457692265510559082e-01 -4.832588136196136475e-01 -3.641793727874755859e-01 3.681539297103881836e-01 4.421268105506896973e-01 -3.973546624183654785e-01
2.998303771018981934e-01 -3.598344027996063232e-01 5.438945889472961426e-01 -2.227225899696350098e-01 -3.587227761745452881e-01 4.387783817946910858e-03 2.088605165481567383e-01 -5.127086043357849121e-01
1.800240725278854370e-01 -6.679302453994750977e-02 5.878743529319763184e-01 -2.824621200561523438e-01 -3.503440916538238525e-01 4.788566231727600098e-01 -2.564908377826213837e-02 -4.301701784133911133e-01
1.254967004060745239e-01 -1.167966611683368683e-02 7.911671996116638184e-01 -4.968620091676712036e-02 -2.389455437660217285e-01 3.119381070137023926e-01 3.658575713634490967e-01 -2.597070038318634033e-01
-4.723437726497650146e-01 -3.890442252159118652e-01 2.872264087200164795e-01 6.581257283687591553e-02 -6.732287406921386719e-01 -2.024172246456146240e-02 2.113074213266372681e-01 -2.010171711444854736e-01
-7.241850495338439941e-01 2.244113683700561523e-01 1.879809498786926270e-01 -3.597165644168853760e-01 -4.600113928318023682e-01 5.034886766225099564e-03 2.139097452163696289e-01 5.540344864130020142e-02
-6.271486878395080566e-01 -4.015937745571136475e-01 1.959449648857116699e-01 2.581254579126834869e-02 -5.850216746330261230e-01 1.054768562316894531e-01 6.702683866024017334e-02 -2.201773375272750854e-01
1.573718041181564331e-01 -4.386588335037231445e-01 2.739992439746856689e-01 -4.862629175186157227e-01 -1.151136830449104309e-01 2.234264165163040161e-01 2.080631405115127563e-01 -6.040070056915283203e-01
-4.713022708892822266e-01 -2.595820128917694092e-01 1.185202822089195251e-01 3.171257674694061279e-02 -5.353972911834716797e-01 2.138765603303909302e-01 5.781641602516174316e-01 -1.696217209100723267e-01
-1.591664254665374756e-01 -4.723286256194114685e-03 7.550265789031982422e-01 1.478019058704376221e-01 -2.792703211307525635e-01 3.169793188571929932e-01 4.510929882526397705e-01 -2.793599851429462433e-02
-7.503112312406301498e-03 -2.650418877601623535e-01 3.065364658832550049e-01 -1.889198869466781616e-01 -1.933185160160064697e-01 6.439509391784667969e-01 3.211307227611541748e-01 -4.948447048664093018e-01
-3.260256350040435791e-01 5.696775317192077637e-01 3.813000619411468506e-01 -3.250154480338096619e-02 3.834994137287139893e-02 2.957389056682586670e-01 2.678105533123016357e-01 -5.119316577911376953e-01
1.456503272056579590e-01 -4.470258951187133789e-01 6.713737845420837402e-01 -4.678682386875152588e-01 7.480794191360473633e-02 -5.394708365201950073e-02 2.807248830795288086e-01 -1.483146548271179199e-01
-5.277436375617980957e-01 -5.003419518470764160e-01 2.260903418064117432e-01 -3.993080183863639832e-02 -4.564671218395233154e-01 -9.489444643259048462e-02 -2.395530194044113159e-01 -3.790521621704101562e-01
-2.919280529022216797e-01 1.245373208075761795e-02 4.701155722141265869e-01 4.288202226161956787e-01 -4.754620492458343506e-01 1.471552848815917969e-01 4.591769278049468994e-01 -2.261971831321716309e-01
-4.596872627735137939e-01 -2.797693610191345215e-01 -2.295484393835067749e-02 -3.278539478778839111e-01 -5.227413177490234375e-01 3.671039640903472900e-01 4.346644133329391479e-02 -4.387352466583251953e-01
-4.197447299957275391e-01 -1.724593937397003174e-01 6.749584674835205078e-01 3.068438470363616943e-01 -2.658343911170959473e-01 2.891677198931574821e-03 -3.760472536087036133e-01 -1.796172708272933960e-01
-5.065533518791198730e-01 -3.617803752422332764e-01 4.299095273017883301e-01 3.542630374431610107e-01 -2.199135422706604004e-01 -3.525824844837188721e-01 3.316011130809783936e-01 -1.398514807224273682e-01
-2.660666704177856445e-01 -1.733592450618743896e-01 5.632568597793579102e-01 -3.379426300525665283e-01 -4.446855783462524414e-01 1.236901152878999710e-02 -4.785374402999877930e-01 -2.019785195589065552e-01
-1.682116389274597168e-01 -9.247232228517532349e-02 5.076599121093750000e-01 4.022969007492065430e-01 -4.167695641517639160e-01 2.760809659957885742e-01 4.522255361080169678e-01 -2.986081242561340332e-01
-4.269292950630187988e-01 -2.908845841884613037e-01 4.597861468791961670e-01 -5.561018586158752441e-01 -2.181961536407470703e-01 3.774553537368774414e-01 9.899961203336715698e-02 1.121697202324867249e-01
-2.217000126838684082e-01 -5.033331513404846191e-01 4.350258409976959229e-01 -4.595755934715270996e-01 -4.062947034835815430e-01 2.821050286293029785e-01 -9.879959374666213989e-02 -2.064643651247024536e-01
-1.518493592739105225e-01 4.226621687412261963e-01 2.221501320600509644e-01 -1.873607039451599121e-01 -2.360080778598785400e-01 1.842614859342575073e-01 1.176499717985279858e-04 -7.900580763816833496e-01
-5.576107501983642578e-01 -4.382098913192749023e-01 1.579335480928421021e-01 -9.098634123802185059e-02 -4.905180931091308594e-01 -2.382406890392303467e-01 -2.109495848417282104e-01 -3.492196798324584961e-01
-2.413694560527801514e-01 1.801791042089462280e-01 2.735561877489089966e-02 -2.787544131278991699e-01 -2.927129864692687988e-01 -3.118809461593627930e-01 5.426314473152160645e-01 -5.944950580596923828e-01
-9.950134903192520142e-02 2.855585813522338867e-01 1.627718955278396606e-01 -6.295952945947647095e-02 -4.338583052158355713e-01 2.306347042322158813e-01 3.171810209751129150e-01 -7.321667075157165527e-01
-2.163631170988082886e-01 -5.696593523025512695e-01 4.882396161556243896e-01 -6.081976890563964844e-01 -6.189852207899093628e-02 -8.797878026962280273e-02 -7.275477051734924316e-02 -5.939687415957450867e-02
-3.891505002975463867e-01 -4.045820534229278564e-01 5.006579756736755371e-01 -3.764111995697021484e-01 -2.710542678833007812e-01 4.527784585952758789e-01 -1.185211762785911560e-01 2.343069529160857201e-03
-5.495774745941162109e-01 -3.126249909400939941e-01 2.100598961114883423e-01 2.134257853031158447e-01 -5.767171978950500488e-01 2.348778396844863892e-01 2.385485321283340454e-01 -2.566687166690826416e-01
-1.424529403448104858e-01 -4.609122574329376221e-01 7.301609963178634644e-02 -7.664122432470321655e-02 -2.715704441070556641e-01 4.533233642578125000e-01 4.843248724937438965e-01 -4.921774864196777344e-01
-5.615175962448120117e-01 -2.436567991971969604e-01 4.379718378186225891e-02 -3.641865849494934082e-01 -6.261131763458251953e-01 -1.510879676789045334e-02 7.825701683759689331e-02 -3.039887845516204834e-01
-2.141517847776412964e-01 -3.127925395965576172e-01 4.001801311969757080e-01 -4.864327609539031982e-01 -5.606752038002014160e-01 -3.363913893699645996e-01 -4.799287393689155579e-02 -1.723942607641220093e-01
-4.444153606891632080e-01 1.880609095096588135e-01 2.745848596096038818e-01 -3.651170432567596436e-01 -7.049759030342102051e-01 -1.905372291803359985e-01 6.345647573471069336e-02 -1.452530473470687866e-01
-4.110621809959411621e-01 -1.680807024240493774e-01 6.758452057838439941e-01 1.007906123995780945e-01 -3.332873880863189697e-01 4.300242289900779724e-02 -4.437707662582397461e-01 -1.612111032009124756e-01
-4.573070704936981201e-01 -2.022846490144729614e-01 4.402378201484680176e-02 -4.694101512432098389e-01 4.562358260154724121e-01 2.402715235948562622e-01 2.988923788070678711e-01 -4.152697622776031494e-01
-4.186247885227203369e-01 2.268286049365997314e-01 2.127972394227981567e-01 -2.757204771041870117e-01 -6.701099276542663574e-01 3.188510835170745850e-01 9.113816916942596436e-02 -3.049230873584747314e-01
-2.944132983684539795e-01 2.102055698633193970e-01 8.873780816793441772e-02 4.030811786651611328e-02 -3.759937882423400879e-01 2.652888596057891846e-01 2.451973706483840942e-01 -7.666578888893127441e-01
-1.934564709663391113e-01 6.009451746940612793e-01 4.203931689262390137e-01 -2.121912389993667603e-01 -1.044452115893363953e-01 -2.077064812183380127e-01 1.111891567707061768e-01 -5.597052574157714844e-01
-5.460306406021118164e-01 -3.112996816635131836e-01 2.392462044954299927e-01 -3.603243529796600342e-01 -5.747455954551696777e-01 2.654706835746765137e-01 8.723542094230651855e-02 -9.722834080457687378e-02
-4.978882968425750732e-01 -2.893258631229400635e-01 5.468948483467102051e-01 -3.290492296218872070e-02 -6.052672863006591797e-01 -1.435620617121458054e-02 4.037295654416084290e-02 6.057643797248601913e-03
-6.808335185050964355e-01 -3.856754899024963379e-01 1.243162155151367188e-01 -3.041211068630218506e-01 -4.933635294437408447e-01 5.323843657970428467e-02 6.481443066149950027e-03 -1.830086261034011841e-01
-3.606728613376617432e-01 1.297834962606430054e-01 1.895088553428649902e-01 -5.587782859802246094e-01 2.505362331867218018e-01 4.094559550285339355e-01 3.568879067897796631e-01 -3.835791647434234619e-01
-2.124101072549819946e-01 2.849017381668090820e-01 7.923303842544555664e-01 1.681218892335891724e-01 -1.947403103113174438e-01 2.899564206600189209e-01 2.977427542209625244e-01 -8.373408019542694092e-02
-5.304201245307922363e-01 -3.617335259914398193e-01 2.434800416231155396e-01 -4.363283812999725342e-01 -3.528959453105926514e-01 -4.214380979537963867e-01 1.897158026695251465e-01 8.622757741250097752e-04
-3.391643464565277100e-01 -2.457877248525619507e-01 4.241050779819488525e-01 8.578012138605117798e-02 -5.219718813896179199e-01 -3.440960347652435303e-01 -2.096901088953018188e-01 -4.500065743923187256e-01
-1.133551821112632751e-01 2.937308512628078461e-02 7.273182868957519531e-01 2.595631182193756104e-01 -2.395714372396469116e-01 3.533051311969757080e-01 4.186368584632873535e-01 -1.801313757896423340e-01
-4.121276736259460449e-01 -2.650539875030517578e-01 5.104896426200866699e-01 -4.034276902675628662e-01 -3.900926709175109863e-01 3.520910739898681641e-01 -2.429051846265792847e-01 -3.742023929953575134e-02
-6.456675529479980469e-01 -3.394677937030792236e-01 4.160368442535400391e-01 2.386639416217803955e-01 -3.283790349960327148e-01 -3.163915276527404785e-01 -7.194119691848754883e-02 -1.572126597166061401e-01
-3.734174966812133789e-01 3.259054720401763916e-01 2.161914706230163574e-01 -1.527157984673976898e-02 3.923232853412628174e-02 3.687287271022796631e-01 -7.474032789468765259e-02 -7.511903643608093262e-01
-4.696900844573974609e-01 -4.901158809661865234e-01 2.802826166152954102e-01 -3.854359984397888184e-01 -3.832517564296722412e-01 -3.878675401210784912e-01 5.822708830237388611e-02 -1.065130978822708130e-01
1.163926795125007629e-01 -9.659887105226516724e-02 7.080988883972167969e-01 -5.322668552398681641e-01 -2.908695638179779053e-01 -2.838367819786071777e-01 -1.908797584474086761e-02 -1.639413386583328247e-01
-2.096677124500274658e-01 -6.211966872215270996e-01 4.408264905214309692e-02 -1.151477620005607605e-01 -1.035653874278068542e-01 7.757730782032012939e-02 -3.524548187851905823e-02 -7.327792644500732422e-01
-4.497112929821014404e-01 1.464965939521789551e-01 1.767271310091018677e-01 -3.821785449981689453e-01 -7.003700137138366699e-01 -2.420863360166549683e-01 6.315336376428604126e-02 -2.142274975776672363e-01
-4.219858944416046143e-01 -4.758937358856201172e-01 4.972874820232391357e-01 -2.798852324485778809e-01 -4.042452275753021240e-01 3.092388510704040527e-01 9.650599211454391479e-02 3.829466551542282104e-02
-4.206126332283020020e-01 -6.737831234931945801e-01 3.935481905937194824e-01 -1.891733258962631226e-01 -2.027731090784072876e-01 1.518140137195587158e-01 -2.734055221080780029e-01 -1.987953782081604004e-01
-1.401481181383132935e-01 -3.989968448877334595e-02 6.083153486251831055e-01 3.264752626419067383e-01 -3.668362796306610107e-01 3.283993899822235107e-01 4.538954794406890869e-01 -2.317258119583129883e-01
-5.181270837783813477e-01 -1.008710861206054688e-01 2.345016002655029297e-01 -1.659784018993377686e-01 -4.780167937278747559e-01 1.231373175978660583e-01 -5.149551033973693848e-01 -3.605386018753051758e-01
-2.811829149723052979e-01 -1.806061118841171265e-01 4.226451814174652100e-01 3.026519715785980225e-01 -3.067676126956939697e-01 2.114305496215820312e-01 5.066289901733398438e-01 -4.718137383460998535e-01
-5.169083476066589355e-01 -6.617419719696044922e-01 4.454682767391204834e-01 1.275216192007064819e-01 -6.619035266339778900e-03 -7.678516954183578491e-02 -2.228917926549911499e-01 -1.567770391702651978e-01
6.170228868722915649e-02 -2.612350285053253174e-01 7.033590078353881836e-01 -4.186422526836395264e-01 -2.673029005527496338e-01 -3.982641100883483887e-01 -4.423135146498680115e-02 -1.610970795154571533e-01
-4.477309286594390869e-01 -2.272158265113830566e-01 5.612661838531494141e-01 2.649018764495849609e-01 -8.539497852325439453e-02 1.586218774318695068e-01 -5.100592374801635742e-01 -2.647712230682373047e-01
-3.198262751102447510e-01 -3.604520857334136963e-01 2.366423308849334717e-01 -4.257803857326507568e-01 -5.300893783569335938e-01 4.191044569015502930e-01 8.935593999922275543e-03 -2.716132700443267822e-01
-4.876649007201194763e-02 2.462097108364105225e-01 2.668385505676269531e-01 8.679528720676898956e-03 -2.740944027900695801e-01 -1.388652436435222626e-02 3.568265438079833984e-01 -8.142964839935302734e-01
-4.930836558341979980e-01 -3.147757649421691895e-01 1.453582793474197388e-01 -1.392989009618759155e-01 -6.616304516792297363e-01 -1.907558292150497437e-01 -7.212163507938385010e-02 -3.713589012622833252e-01
-3.910044431686401367e-01 -4.035732150077819824e-01 6.724070310592651367e-01 3.121751248836517334e-01 7.147373259067535400e-02 -2.466909438371658325e-01 2.576685249805450439e-01 -4.797547683119773865e-02
-1.126048713922500610e-01 2.150788158178329468e-01 3.342430293560028076e-01 9.643490612506866455e-02 -1.660612076520919800e-01 -3.380432128906250000e-01 4.154824018478393555e-01 -7.110330462455749512e-01
4.274203442037105560e-03 -4.076510369777679443e-01 3.421261906623840332e-01 2.209170535206794739e-02 -3.344478458166122437e-02 4.134966135025024414e-01 -1.869816035032272339e-01 -7.135853171348571777e-01
-4.480259418487548828e-01 -3.380777835845947266e-01 4.942748546600341797e-01 2.905603349208831787e-01 -3.354133069515228271e-01 -3.898479640483856201e-01 2.509009540081024170e-01 -1.697304248809814453e-01
-4.529353678226470947e-01 -1.079978346824645996e-01 6.985855698585510254e-01 2.006983608007431030e-01 -3.568139076232910156e-01 -1.208371371030807495e-01 -3.263269662857055664e-01 -8.048171550035476685e-02
-3.076556921005249023e-01 -4.971564114093780518e-01 3.256374597549438477e-01 -3.664456307888031006e-01 -5.739448070526123047e-01 1.455295979976654053e-01 -1.015537232160568237e-02 -2.591657936573028564e-01
-2.567875385284423828e-01 1.707158386707305908e-01 4.540288150310516357e-01 -4.031434059143066406e-01 -5.478391647338867188e-01 4.475184977054595947e-01 1.837326884269714355e-01 -4.572971910238265991e-02
-1.322924941778182983e-01 1.671524494886398315e-01 1.576866060495376587e-01 -2.144470065832138062e-01 -1.674816310405731201e-01 -1.795634180307388306e-01 7.348557710647583008e-01 -5.323531031608581543e-01
-1.462617367506027222e-01 -6.410685181617736816e-02 4.771585166454315186e-01 3.485051989555358887e-01 -5.298003554344177246e-01 2.311240285634994507e-01 4.707185029983520508e-01 -2.639678716659545898e-01
-6.166857481002807617e-01 5.097032710909843445e-02 8.055060356855392456e-02 -1.611044853925704956e-01 3.565082252025604248e-01 4.281430840492248535e-01 3.661669194698333740e-01 -3.743992745876312256e-01
-4.783285856246948242e-01 -2.903387546539306641e-01 4.252751171588897705e-01 -4.110275506973266602e-01 -3.726942837238311768e-01 4.364569187164306641e-01 -8.665731549263000488e-02 -1.405442971736192703e-02
-2.396938949823379517e-01 4.879060983657836914e-01 3.476841449737548828e-01 -1.938654631376266479e-01 -1.211349442601203918e-01 -6.461618095636367798e-02 -1.394601911306381226e-01 -7.125505805015563965e-01
-5.432984828948974609e-01 3.959376811981201172e-01 1.567738056182861328e-01 -2.317584156990051270e-01 -1.439345031976699829e-01 1.117724403738975525e-01 -2.349263727664947510e-01 -6.175510883331298828e-01
-2.013402283191680908e-01 2.986759841442108154e-01 1.879334747791290283e-01 -3.586094081401824951e-01 2.134940475225448608e-01 -1.740428209304809570e-01 9.359470009803771973e-02 -7.884823679924011230e-01
-2.186869084835052490e-01 -4.160328805446624756e-01 2.986813187599182129e-01 -2.836486697196960449e-01 -6.096866726875305176e-01 -2.922518253326416016e-01 -1.254563629627227783e-01 -3.695365190505981445e-01
-6.148074865341186523e-01 -3.744153976440429688e-01 3.789181113243103027e-01 -2.118055522441864014e-01 -5.267587900161743164e-01 5.178413167595863342e-02 1.060112714767456055e-01 4.460447654128074646e-02
-7.096376270055770874e-02 -5.049155354499816895e-01 4.993727505207061768e-01 -5.288107395172119141e-01 -3.259450495243072510e-01 -1.651783585548400879e-01 -1.281999796628952026e-01 -2.470853477716445923e-01
-5.628259778022766113e-01 -2.400444895029067993e-01 6.708191633224487305e-01 8.004273474216461182e-02 -2.441647499799728394e-01 -3.035117983818054199e-01 -1.144546717405319214e-01 -6.606595218181610107e-02
-3.663769960403442383e-01 3.276588022708892822e-01 2.986923754215240479e-01 1.857361197471618652e-02 8.174583315849304199e-02 2.440518438816070557e-01 -2.177799493074417114e-01 -7.450998425483703613e-01
-7.240524888038635254e-01 -4.640176147222518921e-02 4.062761068344116211e-01 2.594826817512512207e-01 -1.995582431554794312e-01 -3.892126381397247314e-01 -1.159182041883468628e-01 -1.909353882074356079e-01
-1.283419430255889893e-01 -3.759232461452484131e-01 6.862028837203979492e-01 1.972717046737670898e-01 -1.570844501256942749e-01 -4.924570322036743164e-01 2.217728197574615479e-01 -1.266762018203735352e-01
-3.708134293556213379e-01 3.634979128837585449e-01 1.611460000276565552e-01 -6.631104648113250732e-02 -9.410087764263153076e-02 -2.694908678531646729e-01 2.941702306270599365e-02 -7.859108448028564453e-01
-5.729212760925292969e-01 -3.617776632308959961e-01 4.648368656635284424e-01 1.135054677724838257e-01 -5.003009438514709473e-01 1.727695018053054810e-01 1.775466650724411011e-01 1.575205288827419281e-02
-2.045624703168869019e-01 -6.440802812576293945e-01 4.769751429557800293e-01 -3.671866357326507568e-01 -2.460664659738540649e-01 -2.475433051586151123e-01 -1.129419729113578796e-01 -2.154092192649841309e-01
-1.380346715450286865e-01 1.718185693025588989e-01 2.293243855237960815e-01 -1.330998390913009644e-01 -4.936311841011047363e-01 1.798774152994155884e-01 1.640292257070541382e-01 -7.603856325149536133e-01
-5.109268426895141602e-01 -4.074320793151855469e-01 5.679412484169006348e-01 2.498182356357574463e-01 2.622035741806030273e-01 2.898554503917694092e-01 1.763919442892074585e-01 6.407508999109268188e-02
3.314636647701263428e-02 1.100737005472183228e-01 3.257978558540344238e-01 -1.422681063413619995e-01 2.630852535367012024e-02 -7.842703163623809814e-02 5.981826782226562500e-01 -7.040846943855285645e-01
-1.624051928520202637e-01 -6.330159902572631836e-01 3.416681885719299316e-01 -5.618595480918884277e-01 -2.861986458301544189e-01 -9.603620320558547974e-02 -5.913426354527473450e-02 -2.141554206609725952e-01
-4.654192328453063965e-01 -5.019776821136474609e-01 4.934014976024627686e-01 -2.627810463309288025e-02 -5.149796009063720703e-01 1.222403049468994141e-01 6.931564956903457642e-02 -4.812911525368690491e-02
-4.981416761875152588e-01 -4.981867969036102295e-01 3.646284341812133789e-01 4.353803694248199463e-01 -3.825813531875610352e-03 -2.145121395587921143e-01 2.933804690837860107e-01 -2.214782536029815674e-01
-2.797006368637084961e-01 -9.376429021358489990e-02 4.322175383567810059e-01 4.108222126960754395e-01 -2.046473920345306396e-01 1.924072951078414917e-01 6.421871781349182129e-01 -2.570670247077941895e-01
-5.175514221191406250e-01 -4.162932932376861572e-01 4.308706820011138916e-01 -4.981484711170196533e-01 -3.221012949943542480e-01 1.288456469774246216e-01 -5.516357254236936569e-03 6.825146824121475220e-02
-4.303508996963500977e-01 -2.958175539970397949e-01 5.519524812698364258e-01 -4.316932559013366699e-01 -3.710083961486816406e-01 2.681181728839874268e-01 -1.504143327474594116e-01 6.418988853693008423e-02
-7.188980579376220703e-01 -2.958545982837677002e-01 2.093728929758071899e-01 6.634191423654556274e-02 -5.541024804115295410e-01 -4.769231751561164856e-02 1.311568468809127808e-01 -1.446063667535781860e-01
-1.151157766580581665e-01 -2.019107788801193237e-01 5.600947141647338867e-01 -2.340101003646850586e-01 6.441510915756225586e-01 -1.926389038562774658e-01 1.766248643398284912e-01 -3.070455491542816162e-01
-1.527128964662551880e-01 -1.889061629772186279e-01 6.635874509811401367e-01 -7.301259040832519531e-02 -1.606355309486389160e-01 4.529947042465209961e-01 5.141066312789916992e-01 7.015868322923779488e-04
-2.356505692005157471e-01 -4.796766042709350586e-01 5.062793493270874023e-01 -5.100186467170715332e-01 -2.688331007957458496e-01 -2.984406650066375732e-01 -1.527884155511856079e-01 -1.151481047272682190e-01
-3.023109436035156250e-01 -7.666906714439392090e-01 2.952891588211059570e-01 5.420598760247230530e-02 2.336097657680511475e-01 8.398676663637161255e-02 -1.755926311016082764e-01 -3.717520236968994141e-01
-5.898566246032714844e-01 2.697286009788513184e-01 1.506646722555160522e-01 2.446057461202144623e-02 2.714106142520904541e-01 1.183907985687255859e-01 -1.182235255837440491e-01 -6.740626692771911621e-01
-6.116709113121032715e-01 -5.097364187240600586e-01 3.633913993835449219e-01 -3.798543214797973633e-01 -2.529245316982269287e-01 1.261810362339019775e-01 1.633311249315738678e-02 9.759989380836486816e-02
-5.867774486541748047e-01 1.118245124816894531e-01 1.499512493610382080e-01 -3.109199106693267822e-01 3.083693087100982666e-01 2.751458287239074707e-01 5.535466670989990234e-01 -2.163792103528976440e-01
-4.975694119930267334e-01 3.915148377418518066e-01 1.826835572719573975e-01 -1.808360964059829712e-01 9.099290519952774048e-02 3.178545534610748291e-01 -8.903268724679946899e-02 -6.448471546173095703e-01
-5.265015959739685059e-01 5.054211616516113281e-01 1.826728433370590210e-01 8.421593904495239258e-02 -2.762294746935367584e-02 -9.577776491641998291e-02 1.415365934371948242e-01 -6.300117969512939453e-01
1.530303955078125000e-01 -1.044491156935691833e-01 7.146854400634765625e-01 -3.589162826538085938e-01 -3.093899190425872803e-01 -4.157818257808685303e-01 7.023688405752182007e-02 -2.292295843362808228e-01
-4.470353424549102783e-01 -5.518010854721069336e-01 6.217766404151916504e-01 -7.083754986524581909e-02 -9.812095761299133301e-02 -4.914168640971183777e-02 -3.009167313575744629e-01 -3.817454725503921509e-02
-7.203728556632995605e-01 -3.214224576950073242e-01 1.304683536291122437e-01 2.121811807155609131e-01 -2.798720598220825195e-01 -3.904138803482055664e-01 -4.959474503993988037e-02 -2.872222959995269775e-01
-4.937494993209838867e-01 -3.108813166618347168e-01 1.406676918268203735e-01 -4.480719268321990967e-01 -5.311949849128723145e-01 -3.783524036407470703e-02 -1.946547776460647583e-01 -3.428094685077667236e-01
-3.892476856708526611e-01 2.312418520450592041e-01 7.538282275199890137e-01 2.153162956237792969e-01 -5.485536530613899231e-02 -1.727143526077270508e-01 3.773726224899291992e-01 7.173469662666320801e-02
-3.743506669998168945e-01 -2.324294000864028931e-01 2.368860989809036255e-01 -6.296503543853759766e-02 -7.724785208702087402e-01 -1.607212051749229431e-02 2.950920164585113525e-01 -2.483903914690017700e-01
-4.179365634918212891e-01 -1.843509972095489502e-01 5.270704627037048340e-01 -9.932425618171691895e-02 -3.465039730072021484e-01 -5.759231448173522949e-01 1.940386742353439331e-01 1.194633617997169495e-01
6.501034647226333618e-02 -5.807942152023315430e-01 4.195103347301483154e-01 -2.868847250938415527e-01 1.772080212831497192e-01 2.757974863052368164e-01 -1.284619569778442383e-01 -5.255383253097534180e-01
-1.018640622496604919e-01 -1.247372291982173920e-02 8.249187469482421875e-01 2.104037106037139893e-01 2.272056490182876587e-01 -2.829120755195617676e-01 3.298159241676330566e-01 -1.557793915271759033e-01
-7.128517031669616699e-01 -3.355129361152648926e-01 1.952465176582336426e-01 1.596395671367645264e-01 -4.377591013908386230e-01 -1.041845828294754028e-01 3.317198157310485840e-01 -5.605407431721687317e-02
-6.614270806312561035e-01 3.218291401863098145e-01 4.138357564806938171e-02 6.440974026918411255e-02 -4.164133220911026001e-02 3.093425035476684570e-01 4.299575388431549072e-01 -4.132660031318664551e-01
-3.079233467578887939e-01 2.542925775051116943e-01 4.986261427402496338e-01 -3.309043049812316895e-01 -6.529164910316467285e-01 2.285878360271453857e-01 -5.822769179940223694e-02 -2.121631428599357605e-02
-5.624626874923706055e-01 -3.422350808978080750e-02 2.065027803182601929e-01 -6.357188224792480469e-01 3.182442486286163330e-01 3.132905662059783936e-01 5.186771228909492493e-02 -1.831999719142913818e-01
-6.588285565376281738e-01 -3.669990301132202148e-01 9.960924088954925537e-02 -9.680803865194320679e-02 -5.588765740394592285e-01 2.184250652790069580e-01 9.589736163616180420e-02 -2.066740244626998901e-01
-4.043501615524291992e-01 -4.375443458557128906e-01 6.983506083488464355e-01 -4.090735688805580139e-03 -2.017158567905426025e-01 9.011940099298954010e-03 -3.388049006462097168e-01 -4.226684942841529846e-02
-3.796877562999725342e-01 3.888476490974426270e-01 2.202586978673934937e-01 -1.882314234972000122e-01 1.165099069476127625e-01 2.438670545816421509e-01 -8.529833704233169556e-02 -7.350974082946777344e-01
-3.785255849361419678e-01 -1.115581095218658447e-01 7.672393321990966797e-01 2.229235768318176270e-01 -3.593189418315887451e-01 -6.304010748863220215e-02 -2.692334055900573730e-01 -1.874470524489879608e-02
-4.340396225452423096e-01 2.462583780288696289e-01 2.324814498424530029e-01 -1.853147000074386597e-01 2.174102365970611572e-01 4.955301880836486816e-01 -5.379896610975265503e-02 -6.056944131851196289e-01
1.155964285135269165e-02 1.083001419901847839e-01 8.945921063423156738e-01 1.928126364946365356e-01 9.800229966640472412e-02 -2.325671613216400146e-01 2.643183469772338867e-01 -1.308037638664245605e-01
-1.531527638435363770e-01 1.436931192874908447e-01 2.621405124664306641e-01 -6.057799234986305237e-02 1.499529331922531128e-01 -5.415709018707275391e-01 2.395138442516326904e-01 -7.143931984901428223e-01
-2.904223799705505371e-01 -2.436977252364158630e-02 7.991665601730346680e-01 6.742841750383377075e-02 1.242028921842575073e-01 4.125498533248901367e-01 2.790651619434356689e-01 9.135737270116806030e-02
-3.721352517604827881e-01 -3.916982114315032959e-01 4.570294916629791260e-01 -2.539082057774066925e-02 -3.255814909934997559e-01 -5.706313252449035645e-01 2.556538283824920654e-01 -3.981424123048782349e-02
-1.507903039455413818e-01 -5.345911979675292969e-01 1.220282316207885742e-01 1.233265176415443420e-01 -1.088468953967094421e-01 3.412393331527709961e-01 5.808476805686950684e-01 -4.423780739307403564e-01
1.403949409723281860e-01 -3.319852054119110107e-01 7.708683609962463379e-01 -4.704003632068634033e-01 1.187152341008186340e-01 -1.178003028035163879e-01 1.092380061745643616e-01 -1.210684403777122498e-01
-6.479399204254150391e-01 -4.008180797100067139e-01 6.513229757547378540e-02 9.616332501173019409e-02 -1.402929425239562988e-01 -5.315016508102416992e-01 1.692606210708618164e-01 -2.742335498332977295e-01
-4.534854590892791748e-01 -4.069813191890716553e-01 4.610883891582489014e-01 -3.641593754291534424e-01 -3.672751784324645996e-01 7.186164706945419312e-02 -3.651927113533020020e-01 -1.004084348678588867e-01
-1.051867157220840454e-01 -6.413914263248443604e-02 2.127731144428253174e-01 -8.124265074729919434e-02 9.194929152727127075e-02 -3.270446360111236572e-01 6.830645203590393066e-01 -5.924181342124938965e-01
-1.733027398586273193e-01 7.004476152360439301e-03 6.110764741897583008e-01 5.973931029438972473e-02 3.706708848476409912e-01 -1.298949867486953735e-01 6.490626335144042969e-01 -1.318406164646148682e-01
-6.095208525657653809e-01 -1.728666573762893677e-02 -2.465008199214935303e-02 -2.857379317283630371e-01 1.899932622909545898e-01 4.275265932083129883e-01 1.477827429771423340e-01 -5.524631142616271973e-01
-5.126173496246337891e-01 -1.738590151071548462e-01 7.170458436012268066e-01 2.615385055541992188e-01 2.294020354747772217e-01 2.046467065811157227e-01 9.242869913578033447e-02 1.462555527687072754e-01
-2.296775281429290771e-01 1.669057458639144897e-01 1.642086207866668701e-01 -1.173542514443397522e-01 7.514111697673797607e-02 -4.470071196556091309e-01 2.220472097396850586e-01 -7.898656129837036133e-01
-5.615500211715698242e-01 -5.027584731578826904e-02 6.489693522453308105e-01 1.522609591484069824e-01 1.253275275230407715e-01 -3.484657108783721924e-01 2.632128596305847168e-01 1.771243363618850708e-01
-6.657943129539489746e-01 2.636629045009613037e-01 2.420709431171417236e-01 -1.792231500148773193e-01 -6.203513145446777344e-01 -8.017768710851669312e-02 2.994490228593349457e-02 -6.572340428829193115e-02
-3.669486641883850098e-01 -2.311484962701797485e-01 6.103798151016235352e-01 2.456257045269012451e-01 -1.854682266712188721e-01 -1.954682404175400734e-03 -5.013793706893920898e-01 -3.053524196147918701e-01
-1.162831857800483704e-01 -2.325053364038467407e-01 7.132953405380249023e-01 4.336980581283569336e-01 -9.167487919330596924e-02 3.720129132270812988e-01 6.685458123683929443e-02 -2.902891039848327637e-01
-2.447388693690299988e-02 9.331414103507995605e-02 2.860668301582336426e-01 -2.342015504837036133e-01 1.837030053138732910e-01 -1.959280967712402344e-01 6.726999282836914062e-01 -5.738894939422607422e-01
-8.037748336791992188e-01 1.903466135263442993e-01 -3.490877151489257812e-02 -3.402462899684906006e-01 2.344923317432403564e-01 1.062317118048667908e-01 1.383935660123825073e-01 -3.395637273788452148e-01
-4.567804932594299316e-01 4.475075900554656982e-01 1.894100606441497803e-01 -2.085159569978713989e-01 -1.946939826011657715e-01 9.719090163707733154e-02 -1.982355415821075439e-01 -6.519849896430969238e-01
-2.518273293972015381e-01 1.150461584329605103e-01 8.103138208389282227e-01 -7.285085320472717285e-02 2.150817066431045532e-01 2.973375022411346436e-01 3.270314931869506836e-01 1.407560259103775024e-01
-8.735962212085723877e-02 -2.770496010780334473e-01 5.306745767593383789e-01 -8.309806883335113525e-02 6.334418654441833496e-01 -2.483386360108852386e-02 7.431705296039581299e-02 -4.687247872352600098e-01
-1.991395652294158936e-01 -3.060540258884429932e-01 4.058480560779571533e-01 -4.261384159326553345e-02 -2.225928902626037598e-01 1.192888617515563965e-01 -5.896099805831909180e-01 -5.373345017433166504e-01
-2.791176140308380127e-01 9.686842560768127441e-02 4.334254190325737000e-02 -1.608273535966873169e-01 1.866089105606079102e-01 -1.334373950958251953e-01 5.777810215950012207e-01 -7.060501575469970703e-01
-4.668131172657012939e-01 -1.338471472263336182e-01 5.201405286788940430e-01 -6.522545963525772095e-02 -4.374397695064544678e-01 -4.988279342651367188e-01 1.864475458860397339e-01 1.201023608446121216e-01
-5.230559110641479492e-01 -4.481793940067291260e-01 1.554293185472488403e-01 -5.794696807861328125e-01 -3.772426247596740723e-01 -9.540164470672607422e-02 1.024894863367080688e-01 -6.071863323450088501e-02
-6.955715268850326538e-02 -1.847321167588233948e-02 9.252915382385253906e-01 1.340917497873306274e-01 6.182480975985527039e-02 9.777580946683883667e-02 3.236825168132781982e-01 -5.022725462913513184e-02
-2.154254317283630371e-01 2.946150302886962891e-01 8.175161480903625488e-01 1.491312682628631592e-01 -1.986599117517471313e-01 1.186320092529058456e-02 3.683323860168457031e-01 3.075546957552433014e-02
8.360203355550765991e-02 9.158951789140701294e-02 2.140934169292449951e-01 -4.508633911609649658e-01 -2.044147998094558716e-01 2.675600349903106689e-01 -1.507581491023302078e-02 -7.886108160018920898e-01
-6.943001747131347656e-01 -2.018524110317230225e-01 1.671741306781768799e-01 2.120950967073440552e-01 -4.378325939178466797e-01 -3.574326634407043457e-01 -7.651820778846740723e-02 -2.809994816780090332e-01
-2.342877686023712158e-01 1.098681762814521790e-01 8.096628189086914062e-01 1.977747082710266113e-01 -1.339590400457382202e-01 3.000172674655914307e-01 3.610631823539733887e-01 -6.897856015712022781e-03
-8.037783950567245483e-02 2.435205504298210144e-02 2.398689985275268555e-01 -6.854045391082763672e-02 2.740739285945892334e-01 -3.134373128414154053e-01 5.318598747253417969e-01 -6.888230443000793457e-01
-5.966322422027587891e-01 -5.063171386718750000e-01 3.248254954814910889e-01 3.841964602470397949e-01 7.924901694059371948e-02 -1.731859892606735229e-01 2.922672331333160400e-01 -1.134037598967552185e-01
-2.101787924766540527e-01 -3.045350015163421631e-01 4.736253321170806885e-01 3.706292510032653809e-01 -4.830869436264038086e-01 -3.164545297622680664e-01 2.426454238593578339e-02 -4.090122878551483154e-01
-4.811733365058898926e-01 -4.307317435741424561e-01 2.485276162624359131e-01 -3.545123636722564697e-01 -5.512543916702270508e-01 -9.528431296348571777e-02 -1.431693881750106812e-01 -2.490771710872650146e-01
-6.365697830915451050e-02 1.183639913797378540e-01 5.339284539222717285e-01 -5.199029445648193359e-01 -4.647329151630401611e-01 3.647878766059875488e-01 2.600920498371124268e-01 -9.931910037994384766e-02
-1.920512914657592773e-01 -4.559309184551239014e-01 5.250332355499267578e-01 -4.796861708164215088e-01 -3.157625198364257812e-01 3.804770112037658691e-01 6.133814156055450439e-02 -3.540422022342681885e-02
1.687067449092864990e-01 1.000762581825256348e-01 5.856812596321105957e-01 -6.779803335666656494e-02 -2.370557636022567749e-01 3.346882164478302002e-01 4.897246658802032471e-01 -4.537202417850494385e-01
2.325206249952316284e-02 -2.947338819503784180e-01 5.735033750534057617e-01 -1.572841107845306396e-01 3.552933633327484131e-01 -4.155350625514984131e-01 -1.499676406383514404e-01 -4.873949289321899414e-01
-3.963233530521392822e-01 3.364084362983703613e-01 4.246533215045928955e-01 -3.049471378326416016e-01 -5.497261285781860352e-01 3.758655786514282227e-01 1.000347509980201721e-01 -5.434287711977958679e-02
-3.725626692175865173e-02 -3.873838186264038086e-01 3.041509091854095459e-01 -1.226782277226448059e-01 2.289452850818634033e-01 3.646104931831359863e-01 -1.847866773605346680e-01 -7.221394777297973633e-01
-3.955146074295043945e-01 -2.212052047252655029e-01 6.421474218368530273e-01 5.109724998474121094e-01 2.890250273048877716e-02 -2.448974400758743286e-01 -3.492894023656845093e-02 -2.432287335395812988e-01
-1.972433477640151978e-01 -4.852290749549865723e-01 3.005975186824798584e-01 -1.223368197679519653e-01 -6.771528720855712891e-01 -1.680550873279571533e-01 7.878075540065765381e-02 -3.568440675735473633e-01
-1.424014121294021606e-01 5.244158580899238586e-02 6.223718523979187012e-01 -4.353711903095245361e-01 3.556933403015136719e-01 -2.051698267459869385e-01 -3.568901121616363525e-01 -3.226358890533447266e-01
-4.563828706741333008e-01 -3.869128525257110596e-01 5.591863393783569336e-01 -2.020052522420883179e-01 -4.053631424903869629e-01 3.477822244167327881e-01 1.861539110541343689e-02 5.384441837668418884e-02
-4.717848896980285645e-01 1.495495345443487167e-02 -7.201515138149261475e-02 -1.472964584827423096e-01 1.011431738734245300e-01 4.185289740562438965e-01 4.563399255275726318e-01 -5.972187519073486328e-01
-3.893433511257171631e-02 2.660768926143646240e-01 3.222002089023590088e-01 7.384676486253738403e-02 -3.560102283954620361e-01 -6.025329977273941040e-02 3.851931989192962646e-01 -7.346246242523193359e-01
-1.014844030141830444e-01 -2.434970885515213013e-01 5.350346565246582031e-01 8.445893228054046631e-02 5.407907366752624512e-01 -1.375594437122344971e-01 2.521467953920364380e-02 -5.700892210006713867e-01
-4.980907738208770752e-01 -8.423627167940139771e-02 -7.138653099536895752e-02 -6.780916452407836914e-01 1.317972391843795776e-01 1.417274326086044312e-01 2.438023984432220459e-01 -4.277952015399932861e-01
-5.815261602401733398e-01 2.523608207702636719e-01 1.168825477361679077e-01 8.120366185903549194e-02 1.989476084709167480e-01 3.163430988788604736e-01 1.438428163528442383e-01 -6.461749672889709473e-01
-5.413055419921875000e-01 -3.747446238994598389e-01 5.297904014587402344e-01 2.261552959680557251e-01 2.109368592500686646e-01 4.112404882907867432e-01 1.338486075401306152e-01 5.658722296357154846e-02
1.032947823405265808e-01 1.040454357862472534e-01 3.325127661228179932e-01 -5.170132517814636230e-01 1.168090850114822388e-01 -1.973935812711715698e-01 5.794690847396850586e-01 -4.606998562812805176e-01
-2.368809431791305542e-01 1.367852324619889259e-03 1.228039860725402832e-01 -2.538197860121726990e-02 3.585963323712348938e-02 -2.383393496274948120e-01 7.606869935989379883e-01 -5.398373007774353027e-01
1.425845026969909668e-01 1.587508916854858398e-01 3.717197477817535400e-01 -6.175415962934494019e-02 -2.369570285081863403e-01 -3.594763576984405518e-02 4.530817568302154541e-01 -7.414545416831970215e-01
-6.425446867942810059e-01 -1.966423839330673218e-01 1.542020142078399658e-01 6.613290309906005859e-02 -4.890595972537994385e-01 -3.083411455154418945e-01 3.934943377971649170e-01 -1.767053008079528809e-01
-2.967449724674224854e-01 1.237115450203418732e-02 7.862698435783386230e-01 2.212873101234436035e-01 2.032562643289566040e-01 -2.558805644512176514e-01 3.558331727981567383e-01 -1.058101356029510498e-01
-2.963704764842987061e-01 -1.261961311101913452e-01 7.676377892494201660e-01 4.067668020725250244e-01 -3.014683127403259277e-01 -1.608665436506271362e-01 -8.471076190471649170e-02 -1.325710862874984741e-01
-5.495920181274414062e-01 -5.656327605247497559e-01 3.766091763973236084e-01 -3.820817172527313232e-01 1.304435282945632935e-01 -2.347194552421569824e-01 -8.406773209571838379e-02 1.049338206648826599e-01
-7.078377604484558105e-01 3.883505240082740784e-02 -5.808928608894348145e-02 -4.776810705661773682e-01 2.333276718854904175e-01 1.607920974493026733e-01 2.331078052520751953e-01 -3.623101711273193359e-01
-6.494255065917968750e-01 -3.641109168529510498e-02 1.040817573666572571e-01 -3.559261858463287354e-01 -5.306002497673034668e-01 4.142062366008758545e-02 -2.812704741954803467e-01 -2.775591313838958740e-01
1.036120131611824036e-01 3.269214928150177002e-02 3.425439000129699707e-01 -1.314781513065099716e-02 -2.601112127304077148e-01 -1.114024668931961060e-01 4.131183922290802002e-01 -7.873699069023132324e-01
-5.978657007217407227e-01 -1.767689585685729980e-01 4.530912339687347412e-01 4.711488485336303711e-01 -2.072020769119262695e-01 -9.916298836469650269e-02 3.537776172161102295e-01 -7.817826420068740845e-02
7.243247330188751221e-02 -2.419348359107971191e-01 7.782616019248962402e-01 -4.368736445903778076e-01 -1.939721256494522095e-01 -3.094387352466583252e-01 5.395807325839996338e-02 -5.815755575895309448e-02
-5.116084218025207520e-01 -6.085181236267089844e-02 9.057960659265518188e-02 -1.953109949827194214e-01 2.977511584758758545e-01 5.609000325202941895e-01 -5.655161291360855103e-02 -5.307919979095458984e-01
-5.966903567314147949e-01 3.403723239898681641e-01 7.775472849607467651e-02 -3.439255654811859131e-01 2.844873666763305664e-01 8.154932409524917603e-02 1.099620610475540161e-01 -5.514541864395141602e-01
-1.266310811042785645e-01 2.307942658662796021e-01 6.297538280487060547e-01 -3.724255263805389404e-01 4.055331051349639893e-01 -1.096647605299949646e-01 -2.968757450580596924e-01 -3.616479039192199707e-01
-4.402305781841278076e-01 -1.078291833400726318e-01 5.721843242645263672e-01 1.730237603187561035e-01 -4.262718558311462402e-01 -9.407752007246017456e-02 -4.492339193820953369e-01 -2.118222564458847046e-01
-1.664805263280868530e-01 -2.359945923089981079e-01 4.139230251312255859e-01 9.257870912551879883e-02 -3.823626041412353516e-01 -4.109719991683959961e-01 -3.577428162097930908e-01 -5.418567061424255371e-01
-1.483516767621040344e-03 -2.465208992362022400e-02 4.855476021766662598e-01 1.518479287624359131e-01 -4.977509975433349609e-01 2.519252598285675049e-01 5.257861018180847168e-01 -3.910275995731353760e-01
-7.111812382936477661e-02 -4.134843647480010986e-01 3.172359764575958252e-01 -5.418616905808448792e-02 9.139748662710189819e-02 4.894809722900390625e-01 -1.752863675355911255e-01 -6.646258831024169922e-01
2.182959318161010742e-01 -2.766138911247253418e-01 7.608201503753662109e-01 -4.369955658912658691e-01 5.867152288556098938e-02 -1.610601097345352173e-01 1.133620515465736389e-01 -2.525584101676940918e-01
-6.077924966812133789e-01 1.337337344884872437e-01 5.574148297309875488e-01 1.974668949842453003e-01 -2.553710639476776123e-01 -4.293612241744995117e-01 -1.117875203490257263e-01 -3.061660192906856537e-02
-7.061243653297424316e-01 -2.697309553623199463e-01 1.690834993496537209e-03 -2.756170630455017090e-01 -5.059200525283813477e-01 -8.604835718870162964e-02 -7.226767390966415405e-02 -2.899719178676605225e-01
3.041554242372512817e-02 -4.861222505569458008e-01 2.088879942893981934e-01 -4.417215585708618164e-01 2.488214969635009766e-01 -7.183493673801422119e-02 7.495938334614038467e-03 -6.759284138679504395e-01
-5.639213919639587402e-01 -4.220204949378967285e-01 6.090792417526245117e-01 2.959525585174560547e-01 1.339483708143234253e-01 8.231162279844284058e-02 1.219729781150817871e-01 7.570313662290573120e-02
1.322848498821258545e-01 4.506035521626472473e-02 5.943122506141662598e-01 -2.041333466768264771e-01 -3.831661045551300049e-01 3.117779195308685303e-01 5.366191864013671875e-01 -2.315401434898376465e-01
-2.095577865839004517e-01 -4.862826764583587646e-01 4.094706773757934570e-01 -4.337058365345001221e-01 -3.651251792907714844e-01 -3.603718280792236328e-01 -1.505266427993774414e-01 -2.792944014072418213e-01
-1.080385223031044006e-01 -4.596336781978607178e-01 5.534042119979858398e-01 -1.522386372089385986e-01 5.014564990997314453e-01 -2.017893195152282715e-01 -1.004761531949043274e-01 -3.812591731548309326e-01
-7.325527817010879517e-02 -3.125280737876892090e-01 -5.568623915314674377e-02 -4.343125224113464355e-01 -9.910587966442108154e-02 8.681257814168930054e-02 -5.212194472551345825e-02 -8.277419209480285645e-01
-6.015296578407287598e-01 -4.447638615965843201e-02 3.912014961242675781e-01 4.028501510620117188e-01 -3.614590764045715332e-01 -3.722561299800872803e-01 1.724265068769454956e-01 -1.479828059673309326e-01
-5.637863278388977051e-01 4.847070872783660889e-01 1.962418109178543091e-01 -4.925012961030006409e-02 -9.169882535934448242e-02 -6.187989562749862671e-02 -9.375732392072677612e-02 -6.206763982772827148e-01
-6.381230354309082031e-01 -1.932233721017837524e-01 5.851467251777648926e-01 2.418935298919677734e-01 2.017447054386138916e-01 -1.918512582778930664e-01 2.466006577014923096e-01 1.274159401655197144e-01
-3.587856590747833252e-01 -9.773381054401397705e-02 5.878534913063049316e-01 -3.153161108493804932e-01 -3.050865828990936279e-01 5.540091395378112793e-01 8.138991147279739380e-02 1.004816815257072449e-01
-4.398874938488006592e-01 1.070262342691421509e-01 5.260443091392517090e-01 -3.335600793361663818e-01 -4.890694320201873779e-01 3.966626524925231934e-01 7.650013267993927002e-02 6.838934123516082764e-02
2.136580273509025574e-02 1.318721920251846313e-01 5.891520977020263672e-01 -4.536294341087341309e-01 8.276520669460296631e-02 -3.216010928153991699e-01 -3.328981697559356689e-01 -4.562618732452392578e-01
1.704527810215950012e-02 -5.458662509918212891e-01 1.863533109426498413e-01 1.158314421772956848e-01 -1.455563753843307495e-01 1.792887598276138306e-01 3.972422797232866287e-03 -7.747569680213928223e-01
-1.404107660055160522e-01 -2.288422584533691406e-01 5.711280703544616699e-01 -1.568763405084609985e-01 6.563308835029602051e-01 -1.251881867647171021e-01 1.174157764762639999e-02 -3.613011538982391357e-01
-5.846858620643615723e-01 -6.228590607643127441e-01 3.030466735363006592e-01 4.256188869476318359e-02 3.537945449352264404e-02 -1.479256153106689453e-01 -2.997840940952301025e-01 -2.520639300346374512e-01
-6.128813028335571289e-01 3.893790245056152344e-01 1.724572181701660156e-01 2.113251574337482452e-02 1.951061636209487915e-01 -5.431839730590581894e-03 -1.594165563583374023e-01 -6.156806945800781250e-01
7.029010355472564697e-02 -4.316006898880004883e-01 2.313229739665985107e-01 -4.316130876541137695e-01 1.987918168306350708e-01 -1.261123865842819214e-01 2.477032877504825592e-02 -7.162010073661804199e-01
-3.422179818153381348e-01 -3.751335144042968750e-01 7.712821364402770996e-01 2.004863917827606201e-01 -9.961943328380584717e-02 -5.392526090145111084e-02 -3.012688159942626953e-01 -5.912657454609870911e-02
-7.496516108512878418e-01 1.494169086217880249e-01 6.761256605386734009e-02 -3.554345965385437012e-01 3.094650804996490479e-01 1.261431276798248291e-01 3.857326507568359375e-01 -1.559536606073379517e-01
-1.680825203657150269e-01 1.452736854553222656e-01 8.301612138748168945e-01 6.583863496780395508e-02 5.677181109786033630e-02 4.129857718944549561e-01 2.887222766876220703e-01 8.586770272813737392e-04
-1.922606080770492554e-01 -5.619286298751831055e-01 -5.280138924717903137e-02 -2.001037001609802246e-01 -9.361026436090469360e-02 3.065516985952854156e-02 -5.218832939863204956e-02 -7.694259881973266602e-01
-1.817726492881774902e-01 1.690815836191177368e-01 1.642543673515319824e-01 -3.681762889027595520e-02 -2.865972816944122314e-01 -2.509919703006744385e-01 3.585950136184692383e-01 -7.976902723312377930e-01
-1.894038915634155273e-01 3.632766902446746826e-01 2.033658027648925781e-01 -2.871952950954437256e-01 -2.596403062343597412e-01 -2.040899842977523804e-01 6.511201709508895874e-02 -7.713702917098999023e-01
-5.868304371833801270e-01 4.254940450191497803e-01 3.374887406826019287e-01 -1.360836923122406006e-01 -5.662317872047424316e-01 1.079196259379386902e-01 6.794479489326477051e-02 -7.270495593547821045e-02
-4.774757921695709229e-01 4.339039623737335205e-01 2.612949609756469727e-01 -3.370082378387451172e-02 1.924872212111949921e-02 3.449558019638061523e-01 -1.116516999900341034e-02 -6.283658742904663086e-01
-3.741209805011749268e-01 2.060966938734054565e-01 2.131844684481620789e-02 -6.752409934997558594e-01 1.769527196884155273e-01 -1.133699994534254074e-02 8.679556101560592651e-02 -5.676077008247375488e-01
-2.016458809375762939e-01 -1.642898023128509521e-01 9.610372781753540039e-02 -2.320083826780319214e-01 6.215738877654075623e-02 3.482331931591033936e-01 -2.726566493511199951e-01 -8.184206485748291016e-01
-1.631599292159080505e-02 -3.468049466609954834e-01 3.020933829247951508e-02 -4.630681276321411133e-01 6.232324242591857910e-02 3.180041909217834473e-02 2.911625616252422333e-02 -8.114012479782104492e-01
-3.666669428348541260e-01 3.858728408813476562e-01 1.162877529859542847e-01 -3.460266590118408203e-01 1.895321011543273926e-01 -1.693364083766937256e-01 2.055921107530593872e-01 -6.903150677680969238e-01
-5.102005600929260254e-01 -3.289852663874626160e-02 -3.861792385578155518e-02 -6.904619336128234863e-01 1.443717479705810547e-01 1.415620148181915283e-01 3.111428022384643555e-01 -3.502731919288635254e-01
-5.343459248542785645e-01 7.031160593032836914e-02 1.625260114669799805e-01 -2.157930135726928711e-01 1.295617371797561646e-01 5.628451704978942871e-01 5.141528844833374023e-01 -1.965078711509704590e-01
-2.662375755608081818e-02 -7.621947526931762695e-01 3.042886257171630859e-01 -9.236366301774978638e-02 6.731855124235153198e-02 5.772008001804351807e-02 -6.858936697244644165e-02 -5.519601702690124512e-01
-4.974815845489501953e-01 -1.796257123351097107e-02 -1.926024258136749268e-01 -1.109663248062133789e-01 7.378312945365905762e-02 8.724562823772430420e-02 4.880233705043792725e-01 -6.719803810119628906e-01
5.194325000047683716e-02 1.930398494005203247e-01 6.493651270866394043e-01 -7.527424395084381104e-02 -2.787223756313323975e-01 -1.271803975105285645e-01 5.662181973457336426e-01 -3.438490629196166992e-01
-3.744441568851470947e-01 -1.739630103111267090e-01 6.320078372955322266e-01 5.417849421501159668e-01 8.287126570940017700e-02 -2.209216505289077759e-01 8.010569028556346893e-03 -2.842982113361358643e-01
-3.270484805107116699e-01 -2.809775061905384064e-02 5.306064486503601074e-01 2.917117774486541748e-01 3.310024142265319824e-01 -1.682197898626327515e-01 5.569317340850830078e-01 -2.785270512104034424e-01
4.422144964337348938e-02 1.440643370151519775e-01 3.135648965835571289e-01 -5.906949639320373535e-01 1.684353202581405640e-01 -3.251124918460845947e-01 4.676010310649871826e-01 -4.211022853851318359e-01
-1.933666169643402100e-01 -5.494372844696044922e-01 -6.108442693948745728e-02 -2.002839446067810059e-01 -7.028148323297500610e-02 3.648279234766960144e-03 -1.057940796017646790e-01 -7.750729322433471680e-01
-4.134763181209564209e-01 -6.558575034141540527e-01 5.449085831642150879e-01 2.316841781139373779e-01 1.156743466854095459e-01 1.266584098339080811e-01 1.296975761651992798e-01 -4.517528787255287170e-02
-5.109333395957946777e-01 3.641861677169799805e-01 2.509072124958038330e-01 -3.898887634277343750e-01 3.691818416118621826e-01 3.046343624591827393e-01 -6.759610492736101151e-03 -4.027466177940368652e-01
-3.475303351879119873e-01 -4.874687790870666504e-01 3.235233724117279053e-01 3.134933486580848694e-02 -5.769488811492919922e-01 1.831517070531845093e-01 3.504575490951538086e-01 -2.161285579204559326e-01
-3.839936852455139160e-01 2.707623243331909180e-01 3.679946959018707275e-01 -3.162827193737030029e-01 -6.455884575843811035e-01 2.910427153110504150e-01 1.872777044773101807e-01 -8.496136218309402466e-02
-6.404087543487548828e-01 -3.288727104663848877e-01 5.429100990295410156e-01 -1.239347737282514572e-03 1.256155967712402344e-01 -2.167583256959915161e-01 -3.507548272609710693e-01 -3.426455333828926086e-02
-7.025976479053497314e-02 -2.425437867641448975e-01 4.908688962459564209e-01 -2.991616539657115936e-02 5.618033409118652344e-01 -2.758808732032775879e-01 1.920420527458190918e-01 -5.155341029167175293e-01
-5.897763967514038086e-01 -3.143795728683471680e-01 6.080452799797058105e-01 3.675625026226043701e-01 3.915199637413024902e-02 -1.245181336998939514e-01 1.673123538494110107e-01 5.896663665771484375e-02
-4.693232774734497070e-01 -3.632390201091766357e-01 4.812103807926177979e-01 -6.244291365146636963e-02 -6.096586585044860840e-01 2.933521941304206848e-02 1.979780942201614380e-01 -2.431122213602066040e-02
-8.821012824773788452e-02 -4.540498554706573486e-01 4.949642419815063477e-01 -6.681396365165710449e-01 -1.225611940026283264e-01 -2.147506922483444214e-01 -9.826578199863433838e-02 -1.544739753007888794e-01
-3.465705215930938721e-01 4.169566333293914795e-01 2.457609772682189941e-01 -2.491704560816287994e-02 -7.945016771554946899e-02 3.229606151580810547e-01 1.201625391840934753e-01 -7.210838198661804199e-01
-6.116591691970825195e-01 5.705771967768669128e-03 6.122031807899475098e-01 2.417798340320587158e-01 2.635789215564727783e-01 -2.598648667335510254e-01 1.814785450696945190e-01 1.505061984062194824e-01
2.253470718860626221e-01 1.241448745131492615e-01 3.007037937641143799e-01 -2.659238576889038086e-01 -3.434509932994842529e-01 2.707527279853820801e-01 2.715566456317901611e-01 -7.125024795532226562e-01
-7.043005526065826416e-02 -4.173864424228668213e-01 3.400826156139373779e-01 4.444499686360359192e-02 1.223078817129135132e-01 2.770275473594665527e-01 -3.477165102958679199e-01 -7.004187703132629395e-01
-6.156921386718750000e-01 -1.642377525568008423e-01 3.753307759761810303e-01 1.876441985368728638e-01 -4.700072705745697021e-01 -3.167822062969207764e-01 -1.970328837633132935e-01 -2.403872013092041016e-01
-2.058572620153427124e-01 2.592807114124298096e-01 2.874781489372253418e-01 -3.769599497318267822e-01 1.953319013118743896e-01 -4.831252992153167725e-01 3.596993982791900635e-01 -5.144954323768615723e-01
9.344912320375442505e-02 -4.575538933277130127e-01 1.983827501535415649e-01 -3.666377365589141846e-01 1.487009227275848389e-01 9.948609024286270142e-02 1.348465830087661743e-01 -7.469536066055297852e-01
2.079150825738906860e-01 -1.543990224599838257e-01 7.717846035957336426e-01 -4.506185352802276611e-01 2.816445566713809967e-02 -1.748874038457870483e-01 2.785437107086181641e-01 -1.589291393756866455e-01
-1.525140702724456787e-01 -3.508783876895904541e-01 4.135599732398986816e-01 -3.075744509696960449e-01 5.771340727806091309e-01 -2.154189497232437134e-01 -4.721106588840484619e-02 -4.541717469692230225e-01
-1.811453700065612793e-01 -2.357809841632843018e-01 6.111244559288024902e-01 3.507488369941711426e-01 -1.384857445955276489e-01 2.050170898437500000e-01 -4.197830855846405029e-01 -4.215065240859985352e-01
1.686919629573822021e-01 -4.021130204200744629e-01 4.478067457675933838e-01 -5.707913041114807129e-01 9.299681335687637329e-02 -5.070454627275466919e-02 1.382371038198471069e-01 -5.031756162643432617e-01
-5.266447067260742188e-01 -1.339603662490844727e-01 7.422108650207519531e-01 2.285340726375579834e-01 -1.774259358644485474e-01 -1.573074758052825928e-01 -1.997801065444946289e-01 7.387506961822509766e-02
-3.818317353725433350e-01 2.463420331478118896e-01 1.675422340631484985e-01 -6.484951078891754150e-02 4.987422376871109009e-02 5.199790596961975098e-01 -2.738028950989246368e-02 -6.983044147491455078e-01
-1.409266293048858643e-01 1.148797091445885599e-04 1.942352801561355591e-01 -1.796734333038330078e-02 1.024795249104499817e-01 -5.598957538604736328e-01 3.176732957363128662e-01 -7.191577553749084473e-01
-2.227412015199661255e-01 -4.234054982662200928e-01 6.428587436676025391e-01 4.574237465858459473e-01 -1.176950931549072266e-01 -8.785364776849746704e-02 2.539381384849548340e-01 -2.501108348369598389e-01
6.246136873960494995e-02 -6.581763625144958496e-01 3.213253617286682129e-01 -2.902711741626262665e-03 -8.365921676158905029e-02 9.509184956550598145e-02 -2.299821749329566956e-02 -6.656379103660583496e-01
-9.724790602922439575e-02 -2.788489162921905518e-01 8.352835178375244141e-01 -1.880306303501129150e-01 -3.087668418884277344e-01 -3.160255029797554016e-02 -2.869710624217987061e-01 -3.230934217572212219e-02
-5.766673088073730469e-01 2.985223568975925446e-02 6.400231719017028809e-01 2.671840190887451172e-01 2.560047507286071777e-01 -2.263508886098861694e-01 2.490753531455993652e-01 8.206713944673538208e-02
-6.462285518646240234e-01 -5.478576570749282837e-02 4.211343079805374146e-02 -3.653469085693359375e-01 3.714489340782165527e-01 3.009612262248992920e-01 2.703328132629394531e-01 -3.774964511394500732e-01
-2.486340887844562531e-02 1.513564884662628174e-01 8.158857822418212891e-01 2.126222550868988037e-01 -2.894672155380249023e-01 1.912684589624404907e-01 3.362998664379119873e-01 -1.792281568050384521e-01
-3.170169293880462646e-01 -4.871330261230468750e-01 7.980642318725585938e-01 -8.283983916044235229e-03 7.408896833658218384e-02 1.379785779863595963e-02 -1.378816068172454834e-01 2.314555831253528595e-02
-6.250105500221252441e-01 -3.489326238632202148e-01 3.525675535202026367e-01 -4.258091747760772705e-02 -4.837634265422821045e-01 -2.378671467304229736e-01 2.637947797775268555e-01 3.599251061677932739e-02
-4.832806289196014404e-01 -4.178138077259063721e-01 1.300581544637680054e-01 -8.471726626157760620e-02 -6.204560399055480957e-01 -2.717975974082946777e-01 2.175858318805694580e-01 -2.481857985258102417e-01
6.778443604707717896e-02 -1.769072413444519043e-01 7.267251610755920410e-01 -4.535074234008789062e-01 -2.807355225086212158e-01 -3.596933782100677490e-01 8.154085278511047363e-02 -1.243781000375747681e-01
2.554739117622375488e-01 3.046592772006988525e-01 5.986244678497314453e-01 -2.823043465614318848e-01 -3.823557496070861816e-01 -1.742699295282363892e-01 2.698235809803009033e-01 -3.930626213550567627e-01
-5.874632596969604492e-01 -9.262838400900363922e-03 1.373890638351440430e-01 -7.732551544904708862e-02 -7.303012609481811523e-01 -4.522516578435897827e-02 2.220409065485000610e-01 -2.127403914928436279e-01
-3.758872747421264648e-01 2.539722919464111328e-01 2.021166682243347168e-01 -1.538775265216827393e-01 2.051165103912353516e-01 2.643383443355560303e-01 -2.140259891748428345e-01 -7.562556266784667969e-01
-4.605555236339569092e-01 4.626369774341583252e-01 1.896517574787139893e-01 6.097761541604995728e-02 -1.625922620296478271e-01 -1.484967321157455444e-01 3.632716462016105652e-02 -6.959615349769592285e-01
-5.886719226837158203e-01 -4.343183040618896484e-01 2.120583504438400269e-01 -1.157786101102828979e-01 -9.554662555456161499e-02 -5.348343849182128906e-01 3.322774171829223633e-01 -2.957035973668098450e-02
-3.432627916336059570e-01 -1.167229935526847839e-02 7.924232482910156250e-01 2.357130683958530426e-02 3.236941695213317871e-01 3.276506662368774414e-01 1.445468366146087646e-01 1.432400047779083252e-01
-3.673550486564636230e-01 -2.484674006700515747e-01 7.797676920890808105e-01 3.104061186313629150e-01 -8.411520719528198242e-02 1.271028220653533936e-01 -2.471761554479598999e-01 -1.208227649331092834e-01
-6.424922943115234375e-01 6.291707605123519897e-02 1.253696680068969727e-01 -1.438870579004287720e-01 4.141097664833068848e-01 3.454241752624511719e-01 -1.359171271324157715e-01 -4.873867630958557129e-01
-2.458623796701431274e-01 2.329814881086349487e-01 7.799977660179138184e-01 1.574591845273971558e-01 -1.960231214761734009e-01 2.737987935543060303e-01 3.713724017143249512e-01 -2.780719287693500519e-02
-4.605354368686676025e-01 -4.000571668148040771e-01 5.398030281066894531e-01 -2.482750117778778076e-01 -5.796744301915168762e-02 4.561369121074676514e-01 -2.428781390190124512e-01 6.650441884994506836e-02
-3.704562485218048096e-01 3.263524174690246582e-02 6.849468350410461426e-01 2.379852384328842163e-01 4.173505306243896484e-01 -1.832271665334701538e-01 3.379438221454620361e-01 -1.181036978960037231e-01
-3.934887647628784180e-01 5.122907161712646484e-01 2.553406357765197754e-01 -4.899968951940536499e-02 -1.444856673479080200e-01 -1.728268712759017944e-02 -1.322021037340164185e-01 -6.902701854705810547e-01
-6.456815600395202637e-01 3.166576847434043884e-02 -3.602718561887741089e-02 -5.183046460151672363e-01 2.504485547542572021e-01 1.132416427135467529e-01 3.409175872802734375e-01 -3.469609916210174561e-01
-3.570442795753479004e-01 -1.083403006196022034e-01 7.207741141319274902e-01 4.320436716079711914e-01 1.549136191606521606e-01 -3.114767074584960938e-01 -4.670533910393714905e-02 -1.772212386131286621e-01
1.573900282382965088e-01 2.306768298149108887e-01 5.188910365104675293e-01 2.895112335681915283e-02 -4.319485425949096680e-01 1.084854751825332642e-01 4.569589197635650635e-01 -4.947428703308105469e-01
-1.128746047616004944e-01 -2.113680392503738403e-01 5.636392235755920410e-01 1.465903073549270630e-01 2.811262607574462891e-01 6.275980174541473389e-02 6.627679467201232910e-01 -2.849084734916687012e-01
-2.429966628551483154e-01 -2.009898126125335693e-01 3.684622943401336670e-01 1.500456929206848145e-01 -4.159852564334869385e-01 -4.929186999797821045e-01 -2.859585285186767578e-01 -4.944621920585632324e-01
-6.670748591423034668e-01 1.667580306529998779e-01 1.633073091506958008e-01 -2.198565602302551270e-01 4.619025290012359619e-01 2.448484003543853760e-01 -5.268848687410354614e-02 -4.196616411209106445e-01
-6.843042969703674316e-01 -3.192056119441986084e-01 -6.770963966846466064e-02 3.015473186969757080e-01 -1.150282993912696838e-01 -3.708395361900329590e-01 2.197594195604324341e-01 -3.677942156791687012e-01
-1.535712629556655884e-01 3.064182773232460022e-02 5.865262746810913086e-01 2.849623858928680420e-01 -2.730806171894073486e-01 1.666172891855239868e-01 6.346409320831298828e-01 -2.125012725591659546e-01
-1.058839410543441772e-01 1.980645954608917236e-01 6.473524570465087891e-01 -3.306277692317962646e-01 3.547286093235015869e-01 4.169671982526779175e-02 -3.562012314796447754e-01 -4.083240032196044922e-01
-1.140918955206871033e-01 -6.902433186769485474e-02 5.495955944061279297e-01 -4.093152880668640137e-01 4.599989354610443115e-01 -2.722870111465454102e-01 -2.642965018749237061e-01 -3.962734937667846680e-01
-9.880645573139190674e-02 -2.160858213901519775e-01 6.601018905639648438e-01 -3.174257278442382812e-01 -2.459175139665603638e-01 -2.745918631553649902e-01 -4.615126848220825195e-01 -2.412063181400299072e-01
1.780485175549983978e-02 1.852956414222717285e-01 7.299002408981323242e-01 -4.015822112560272217e-01 2.301623970270156860e-01 -9.578832238912582397e-02 -2.807480692863464355e-01 -3.610489666461944580e-01
-2.222640663385391235e-01 -1.760174185037612915e-01 5.038008093833923340e-01 2.112162858247756958e-01 -2.283432036638259888e-01 8.276137709617614746e-02 -5.643198490142822266e-01 -4.937024414539337158e-01
-6.496603786945343018e-02 -2.861244976520538330e-01 4.431750476360321045e-01 -3.498746454715728760e-02 6.020631790161132812e-01 1.710910350084304810e-01 -6.306878477334976196e-02 -5.661749839782714844e-01
-3.012675344944000244e-01 3.100933432579040527e-01 2.008920162916183472e-01 -2.874741256237030029e-01 2.528727352619171143e-01 -4.156753718852996826e-01 2.547816634178161621e-01 -6.232469081878662109e-01
-2.325091511011123657e-01 -4.883119761943817139e-01 5.216283798217773438e-01 3.056906461715698242e-01 7.397263497114181519e-02 2.687636017799377441e-01 -3.037427961826324463e-01 -4.147077202796936035e-01
-5.836839601397514343e-02 -1.234077066183090210e-01 6.023809909820556641e-01 -7.887562364339828491e-02 4.881602823734283447e-01 -2.005519866943359375e-01 -2.463560104370117188e-01 -5.225577354431152344e-01
-6.995289325714111328e-01 4.434873163700103760e-01 1.883177608251571655e-01 1.318734437227249146e-01 4.272724688053131104e-02 -1.887914538383483887e-02 -5.078568309545516968e-02 -5.063227415084838867e-01
-2.425422817468643188e-01 -1.254551857709884644e-01 4.882158339023590088e-01 3.064221739768981934e-01 3.263830840587615967e-01 -5.258256569504737854e-02 6.175152063369750977e-01 -3.202641308307647705e-01
-3.571230769157409668e-01 -5.943561792373657227e-01 5.005217790603637695e-01 -2.086858823895454407e-02 -2.487827837467193604e-01 -3.329833745956420898e-01 3.088618218898773193e-01 8.930272422730922699e-03
-5.570579767227172852e-01 -4.964374750852584839e-02 -5.875821039080619812e-02 -5.787465572357177734e-01 2.216773331165313721e-01 2.085040211677551270e-01 3.000634610652923584e-01 -4.076383113861083984e-01
-4.042960405349731445e-01 -3.203447163105010986e-01 2.535210847854614258e-01 -7.149554789066314697e-02 -2.639049589633941650e-01 -1.624565273523330688e-01 -5.134552717208862305e-01 -5.521459579467773438e-01
-2.413375526666641235e-01 -5.381085872650146484e-01 6.567600369453430176e-01 1.576331853866577148e-01 1.600020676851272583e-01 3.957000374794006348e-01 -8.686861395835876465e-02 -7.929807156324386597e-02
-4.676723182201385498e-01 6.994146853685379028e-03 -2.089507505297660828e-02 -6.486289501190185547e-01 1.335322856903076172e-01 2.176587730646133423e-01 3.607622385025024414e-01 -4.058596193790435791e-01
1.205651611089706421e-01 -1.678040176630020142e-01 1.186070144176483154e-01 -4.272551238536834717e-01 -8.359749615192413330e-02 -8.431869745254516602e-02 1.560639142990112305e-01 -8.498454689979553223e-01
-3.399455249309539795e-01 4.191199243068695068e-01 2.116449773311614990e-01 -3.259626328945159912e-01 -3.603830700740218163e-03 -2.336687147617340088e-01 -3.627634793519973755e-02 -7.083786725997924805e-01
-4.216000139713287354e-01 2.093697786331176758e-01 4.931845664978027344e-01 -3.782701194286346436e-01 -5.702411532402038574e-01 2.373895496129989624e-01 -1.028017476201057434e-01 1.204436412081122398e-03
-1.426403522491455078e-01 1.944529823958873749e-02 2.164709120988845825e-01 -6.521601229906082153e-02 8.357101678848266602e-02 -5.632467865943908691e-01 2.062759548425674438e-01 -7.492541670799255371e-01
-1.600796282291412354e-01 -1.629085540771484375e-01 8.899266719818115234e-01 -1.051410660147666931e-01 1.575025618076324463e-01 2.097467482089996338e-01 2.133888751268386841e-01 1.745727211236953735e-01
-2.578106224536895752e-01 -2.390984147787094116e-01 4.313754439353942871e-01 2.297464311122894287e-01 1.698294132947921753e-01 9.309676289558410645e-02 7.246488332748413086e-01 -2.736286818981170654e-01
-4.878531396389007568e-01 -2.881943285465240479e-01 5.215364098548889160e-01 5.359408855438232422e-01 -1.872125267982482910e-01 -3.285944089293479919e-02 2.438043802976608276e-01 -1.553760021924972534e-01
-2.262255549430847168e-01 -2.298762798309326172e-01 4.804080724716186523e-01 5.759149417281150818e-02 4.636601209640502930e-01 -3.299731910228729248e-01 5.356481671333312988e-01 -2.260273993015289307e-01
-2.441696375608444214e-01 -5.087292194366455078e-01 5.828150510787963867e-01 -5.150350928306579590e-01 4.568454250693321228e-02 -2.492835521697998047e-01 5.845067650079727173e-02 9.484352916479110718e-02
-3.700554668903350830e-01 2.664736211299896240e-01 5.591214299201965332e-01 -4.551269710063934326e-01 4.847742617130279541e-02 -4.560596644878387451e-01 1.918967813253402710e-01 1.585200726985931396e-01
-1.621973812580108643e-01 -1.243949458003044128e-01 3.822073638439178467e-01 -4.004219174385070801e-02 6.377135515213012695e-01 -2.427175045013427734e-01 3.140491843223571777e-01 -4.963012039661407471e-01
-5.752452611923217773e-01 3.808647990226745605e-01 1.339977830648422241e-01 -4.691496193408966064e-01 2.216261476278305054e-01 -2.604985535144805908e-01 2.436457872390747070e-01 -3.311152160167694092e-01
-6.216351985931396484e-01 -3.497790694236755371e-01 2.648216784000396729e-01 -2.987816333770751953e-01 -1.144911348819732666e-01 -1.291257590055465698e-01 5.028016567230224609e-01 2.218832671642303467e-01
-6.136509180068969727e-01 -2.737074792385101318e-01 1.221828088164329529e-01 5.280501842498779297e-01 -1.432591974735260010e-01 -1.164371371269226074e-01 3.442628085613250732e-01 -3.196140825748443604e-01
-5.396763086318969727e-01 -5.709623545408248901e-02 2.143798172473907471e-01 -4.867525696754455566e-01 3.096817731857299805e-01 3.958530128002166748e-01 3.986191749572753906e-01 -1.053705736994743347e-01
1.987479478120803833e-01 -2.704748809337615967e-01 1.940608173608779907e-01 -4.720130562782287598e-01 -2.916450053453445435e-02 -1.216613203287124634e-01 1.719570457935333252e-01 -7.626697421073913574e-01
-1.015115380287170410e-01 7.948812842369079590e-02 7.797024846076965332e-01 -1.019212305545806885e-01 3.192669153213500977e-01 -1.670995503664016724e-01 4.849561750888824463e-01 4.126899875700473785e-03
2.395500093698501587e-01 -2.535707056522369385e-01 5.105511546134948730e-01 -5.078230500221252441e-01 -1.344422847032546997e-01 -2.706705033779144287e-01 3.273040950298309326e-01 -4.016290605068206787e-01
1.027666479349136353e-01 -3.038227558135986328e-01 6.866381764411926270e-01 -5.767058134078979492e-01 -7.161030918359756470e-02 -2.314025163650512695e-01 3.387955948710441589e-02 -1.823356896638870239e-01
-6.011452078819274902e-01 -6.573259830474853516e-01 4.167855978012084961e-01 4.626727104187011719e-02 1.005431190133094788e-01 -6.131184473633766174e-02 -1.234613433480262756e-01 -3.981580957770347595e-02
-5.106158256530761719e-01 -5.969954654574394226e-02 8.933053910732269287e-02 -5.724759101867675781e-01 1.689773499965667725e-01 4.402125179767608643e-01 3.836046755313873291e-01 -1.746592074632644653e-01
-2.240217849612236023e-02 -7.068356871604919434e-01 3.423017263412475586e-01 -6.295115500688552856e-02 -1.585150137543678284e-02 3.842382505536079407e-02 -1.738661080598831177e-01 -5.888897180557250977e-01
-4.341441690921783447e-01 -3.361582159996032715e-01 5.951454043388366699e-01 -2.480639964342117310e-01 -2.842065691947937012e-01 -3.931525647640228271e-01 9.942708909511566162e-02 1.937903761863708496e-01
2.626159489154815674e-01 -4.975988566875457764e-01 4.112698733806610107e-01 -1.878210455179214478e-01 -1.791885495185852051e-01 -5.593154206871986389e-02 -4.712022468447685242e-02 -6.644933223724365234e-01
-2.555917389690876007e-02 -2.163735926151275635e-01 6.946671009063720703e-01 -1.069687977433204651e-01 5.728839635848999023e-01 -8.626356720924377441e-02 2.655997313559055328e-02 -3.495447635650634766e-01
-3.165487349033355713e-01 -2.119575440883636475e-01 5.620843172073364258e-01 2.012445330619812012e-01 -3.151804506778717041e-01 -6.426610797643661499e-02 -5.228224396705627441e-01 -3.487415015697479248e-01
-6.854150891304016113e-01 1.674608588218688965e-01 8.061938732862472534e-02 -4.902529120445251465e-01 3.278387188911437988e-01 3.941408544778823853e-02 3.062899410724639893e-01 -2.290644049644470215e-01
-5.816811323165893555e-01 -1.448519825935363770e-01 5.552157163619995117e-01 2.365759462118148804e-01 8.103908598423004150e-02 -2.463115602731704712e-01 4.552337229251861572e-01 4.424712806940078735e-02
-1.299027502536773682e-01 2.464930415153503418e-01 7.979942560195922852e-01 -8.243004232645034790e-02 2.571835741400718689e-02 3.140215873718261719e-01 4.232895672321319580e-01 1.820974238216876984e-02
-3.148097991943359375e-01 -5.140187144279479980e-01 8.680982887744903564e-02 3.095469772815704346e-01 -2.937590777873992920e-01 8.269053697586059570e-02 3.591939210891723633e-01 -5.578278303146362305e-01
-1.326067894697189331e-01 -2.285357713699340820e-01 6.881483793258666992e-01 -4.125011265277862549e-01 -2.393589615821838379e-01 4.328874349594116211e-01 1.924458593130111694e-01 6.900750845670700073e-02
1.528109461069107056e-01 -5.940536856651306152e-01 5.119603276252746582e-01 -2.890951335430145264e-01 -1.496606171131134033e-01 -2.930996380746364594e-02 -1.030937060713768005e-01 -4.941496551036834717e-01
-4.434189200401306152e-01 -2.119658887386322021e-01 3.582259416580200195e-01 -2.375895828008651733e-01 -1.207112427800893784e-02 3.947860747575759888e-02 7.084812521934509277e-01 2.646236717700958252e-01
-2.050069272518157959e-01 -4.572312235832214355e-01 1.374168097972869873e-01 -8.239021897315979004e-02 -2.404871881008148193e-01 3.078712224960327148e-01 6.893180608749389648e-01 -3.089695572853088379e-01
2.691272646188735962e-02 -3.376412689685821533e-01 4.851895570755004883e-01 5.401982367038726807e-02 -5.667800307273864746e-01 -2.275524288415908813e-01 4.514623284339904785e-01 -2.647810876369476318e-01
-3.956128954887390137e-01 2.381625771522521973e-01 6.625301837921142578e-01 -3.631880581378936768e-01 1.020217165350914001e-01 -3.842903077602386475e-01 1.235779225826263428e-01 2.062965780496597290e-01
7.089242339134216309e-02 -3.889280371367931366e-03 5.413970351219177246e-01 1.801272779703140259e-01 -4.439158141613006592e-01 3.324496746063232422e-01 5.008814334869384766e-01 -3.330710232257843018e-01
-4.660084247589111328e-01 -3.882376551628112793e-01 4.400151669979095459e-01 -1.776989698410034180e-01 -3.177362382411956787e-01 2.436511963605880737e-01 -4.601379334926605225e-01 -1.867306679487228394e-01
-2.657703161239624023e-01 -3.117901682853698730e-01 7.049819231033325195e-01 3.435964584350585938e-01 2.007837146520614624e-01 3.949673473834991455e-01 5.105789750814437866e-02 -1.348132938146591187e-01
-3.033388555049896240e-01 -3.099510669708251953e-01 6.970311999320983887e-01 -3.191476464271545410e-01 -4.473415017127990723e-01 9.827192872762680054e-02 -5.999604985117912292e-02 1.041000485420227051e-01
-5.536478161811828613e-01 -9.079550206661224365e-02 -5.972289014607667923e-03 -6.231615543365478516e-01 2.366016358137130737e-01 2.593347132205963135e-01 2.761996090412139893e-01 -3.119987249374389648e-01
-6.280348300933837891e-01 -1.235639452934265137e-01 4.958284795284271240e-01 -2.799566388130187988e-01 1.540948301553726196e-01 -4.581080079078674316e-01 -2.594116143882274628e-02 1.783301681280136108e-01
-3.990165889263153076e-01 -2.015579938888549805e-01 5.883138775825500488e-01 -1.806997507810592651e-01 -3.900488615036010742e-01 1.194770336151123047e-01 -4.946347773075103760e-01 -1.015796810388565063e-01
-3.842995464801788330e-01 -7.417593896389007568e-02 6.133302450180053711e-01 -1.238529905676841736e-01 -4.150032997131347656e-01 -5.177552103996276855e-01 -5.576303973793983459e-02 1.090438812971115112e-01
-3.312375247478485107e-01 1.483523286879062653e-02 4.539603888988494873e-01 -4.891348481178283691e-01 -1.590739488601684570e-01 -4.950838983058929443e-01 4.031046628952026367e-01 1.087328493595123291e-01
-5.988018512725830078e-01 6.997358798980712891e-02 1.533208601176738739e-02 -4.559682309627532959e-01 3.921235501766204834e-01 -1.197968795895576477e-01 3.363862633705139160e-01 -3.835752904415130615e-01
-4.300209879875183105e-01 3.595058023929595947e-01 5.676639676094055176e-01 3.544470965862274170e-01 -1.450396478176116943e-01 -4.307658374309539795e-01 2.784155495464801788e-02 -1.749044358730316162e-01
-6.248073577880859375e-01 1.470279097557067871e-01 5.439015850424766541e-02 -1.268710494041442871e-01 2.506565749645233154e-01 3.603224456310272217e-01 -1.251201033592224121e-01 -6.005229949951171875e-01
-1.963788121938705444e-01 8.668977022171020508e-02 7.042716741561889648e-01 -1.376452893018722534e-01 -2.009240537881851196e-01 -6.079886108636856079e-02 6.266053318977355957e-01 -4.768912494182586670e-02
-4.935242235660552979e-01 4.276197403669357300e-02 6.050555109977722168e-01 2.206947803497314453e-01 3.373708426952362061e-01 -2.518806159496307373e-01 4.013984799385070801e-01 3.772525489330291748e-02
-7.709499448537826538e-02 -5.957619547843933105e-01 9.114407747983932495e-02 8.908353745937347412e-02 -2.620964311063289642e-02 8.006372302770614624e-02 -1.918423548340797424e-02 -7.844845056533813477e-01
-2.611224353313446045e-01 -6.120926737785339355e-01 -6.185565516352653503e-02 -5.810522660613059998e-02 -1.603462994098663330e-01 2.143287658691406250e-01 5.359984636306762695e-01 -4.370506107807159424e-01
1.031598374247550964e-01 -5.590817928314208984e-01 3.327871859073638916e-01 -1.376689076423645020e-01 -2.477781474590301514e-02 3.911210596561431885e-01 3.285392224788665771e-01 -5.343764424324035645e-01
-4.489572346210479736e-01 6.523805856704711914e-02 1.518134772777557373e-01 -5.999584794044494629e-01 2.734102308750152588e-01 2.348781228065490723e-01 4.985527992248535156e-01 -1.808535754680633545e-01
6.390082836151123047e-02 -6.741818785667419434e-01 3.256654739379882812e-01 -8.813317120075225830e-02 -2.999223535880446434e-03 1.398923248052597046e-02 -4.465445503592491150e-02 -6.522049307823181152e-01
7.258193194866180420e-02 1.617157906293869019e-01 5.002130866050720215e-01 -1.409688591957092285e-01 -5.721237510442733765e-02 -3.324379920959472656e-01 6.046273708343505859e-01 -4.681154489517211914e-01
2.225480973720550537e-01 2.193128913640975952e-01 3.918543159961700439e-01 -4.546494483947753906e-01 -3.069132268428802490e-01 -1.051952317357063293e-02 2.200907617807388306e-01 -6.319587230682373047e-01
1.776359975337982178e-01 1.788330823183059692e-01 7.155424952507019043e-01 -4.838696420192718506e-01 -1.186733320355415344e-01 -2.627428174018859863e-01 -1.012997627258300781e-01 -3.113751709461212158e-01
-3.398638069629669189e-01 -1.581544578075408936e-01 -3.500245139002799988e-02 -2.520355880260467529e-01 3.733559250831604004e-01 -1.774991601705551147e-01 5.400343537330627441e-01 -5.763634443283081055e-01
-5.528220534324645996e-01 1.041152253746986389e-01 4.497318714857101440e-02 -3.146652877330780029e-01 1.985458731651306152e-01 5.223388671875000000e-01 1.441291626542806625e-02 -5.196582674980163574e-01
-1.606732159852981567e-01 4.524904116988182068e-02 7.102774977684020996e-01 9.334588795900344849e-02 1.224875077605247498e-01 7.707984745502471924e-02 5.923792719841003418e-01 -2.950784862041473389e-01
-1.098570078611373901e-01 -1.423624008893966675e-01 6.134831309318542480e-01 1.423982381820678711e-01 3.325011432170867920e-01 -3.423368334770202637e-01 4.334399104118347168e-01 -3.942133188247680664e-01
-4.527483582496643066e-01 4.630754888057708740e-01 4.451630413532257080e-01 -2.669335901737213135e-01 -5.530148744583129883e-01 -1.919129118323326111e-02 -5.955749377608299255e-02 -3.762330487370491028e-02
-6.785192340612411499e-02 -7.144948244094848633e-01 2.107300162315368652e-01 -1.479471474885940552e-01 -1.509835124015808105e-01 -1.919628120958805084e-02 1.643814705312252045e-02 -6.286200881004333496e-01
-5.201662704348564148e-02 -4.992745444178581238e-02 6.424025893211364746e-01 -5.711090937256813049e-02 2.512543499469757080e-01 -2.434394657611846924e-01 6.549635529518127441e-01 -1.658006608486175537e-01
9.939659386873245239e-02 1.357176601886749268e-01 2.871569097042083740e-01 -3.834544718265533447e-01 -4.602112174034118652e-01 2.337162047624588013e-01 3.810172677040100098e-01 -5.749894976615905762e-01
-3.241494297981262207e-01 -3.375902473926544189e-01 6.528649926185607910e-01 -3.770146891474723816e-02 -5.413247942924499512e-01 1.854551136493682861e-01 1.287410259246826172e-01 9.646467119455337524e-02
-1.126058921217918396e-01 1.820108741521835327e-01 8.458252549171447754e-01 1.691714823246002197e-01 2.774362266063690186e-01 -7.466359436511993408e-02 3.290004134178161621e-01 -1.391609907150268555e-01
-2.612911462783813477e-01 -1.378468722105026245e-01 7.730271816253662109e-01 3.562163412570953369e-01 2.609418332576751709e-01 -2.882509827613830566e-01 1.057647988200187683e-01 -1.609302759170532227e-01
-4.235948920249938965e-01 -2.882709205150604248e-01 3.606547713279724121e-01 2.118752449750900269e-01 -4.519978165626525879e-01 -4.454762935638427734e-01 -1.297822147607803345e-01 -3.780340850353240967e-01
-5.173668265342712402e-01 3.234658539295196533e-01 6.679967641830444336e-01 2.209240645170211792e-01 -8.610158413648605347e-02 -2.674552202224731445e-01 -2.314493954181671143e-01 1.263858843594789505e-02
-4.897234439849853516e-01 -4.702844619750976562e-01 2.242698520421981812e-01 4.682093560695648193e-01 -1.837020665407180786e-01 2.696169316768646240e-01 1.275771260261535645e-01 -3.831067085266113281e-01
-1.962838619947433472e-01 2.936859726905822754e-01 7.687124013900756836e-01 1.567040681838989258e-01 -1.779597252607345581e-01 2.100734040141105652e-02 4.769364297389984131e-01 1.292437221854925156e-02
-3.576577603816986084e-01 -2.966078817844390869e-01 7.826609015464782715e-01 3.027557432651519775e-01 -1.583083570003509521e-01 -9.574148058891296387e-02 -1.828335821628570557e-01 -1.105868816375732422e-01
-3.876416385173797607e-02 -4.557189047336578369e-01 3.270520865917205811e-01 -2.349306344985961914e-01 -5.908991694450378418e-01 -2.597584724426269531e-01 -6.016054749488830566e-02 -4.565157890319824219e-01
8.815851062536239624e-02 -4.449051916599273682e-01 2.062176764011383057e-01 -2.772781550884246826e-01 1.478510815650224686e-02 2.911648154258728027e-01 4.673373997211456299e-01 -6.094906330108642578e-01
-4.110319167375564575e-02 3.672538399696350098e-01 8.336445689201354980e-01 1.189018972218036652e-02 -2.484387457370758057e-01 -1.282355040311813354e-01 2.991893589496612549e-01 -2.549659647047519684e-02
-5.693681240081787109e-01 3.393206000328063965e-02 5.029192566871643066e-01 9.334278106689453125e-02 -2.730093598365783691e-01 -5.798466205596923828e-01 6.401162245310842991e-04 -4.765737801790237427e-02
-4.242988526821136475e-01 1.189181357622146606e-01 5.878061056137084961e-01 -3.818255364894866943e-01 1.566690653562545776e-01 -4.033224880695343018e-01 2.978712618350982666e-01 1.964196413755416870e-01
-1.269743889570236206e-01 -1.197944656014442444e-01 8.113159537315368652e-01 2.331338524818420410e-01 1.689421981573104858e-01 6.241407711058855057e-03 4.634783864021301270e-01 -1.164004728198051453e-01
-2.213471531867980957e-01 -5.068849921226501465e-01 5.864995718002319336e-01 -5.755898952484130859e-01 6.539422273635864258e-02 3.342975676059722900e-02 -9.371241927146911621e-02 6.790881603956222534e-02
-5.577583312988281250e-01 8.055377751588821411e-02 -2.728872187435626984e-02 -2.648753225803375244e-01 3.405913412570953369e-01 -1.737337931990623474e-02 4.916993677616119385e-01 -5.034286975860595703e-01
-6.487322449684143066e-01 -3.421875536441802979e-01 2.441949099302291870e-01 5.837890785187482834e-03 -2.699185013771057129e-01 -4.907869398593902588e-01 2.463200241327285767e-01 -1.672948449850082397e-01
-2.906090915203094482e-01 2.128364145755767822e-01 1.908359974622726440e-01 -9.109652042388916016e-02 1.034525707364082336e-01 -5.556340813636779785e-01 3.362154364585876465e-01 -6.269431710243225098e-01
-9.121569991111755371e-02 -1.273289918899536133e-01 3.638116717338562012e-01 -3.555435687303543091e-02 -1.336954832077026367e-01 -9.182295948266983032e-02 -6.309742927551269531e-01 -6.460724472999572754e-01
-2.631258070468902588e-01 2.401565611362457275e-01 8.345206379890441895e-01 1.567208468914031982e-01 -7.524967193603515625e-02 -1.240844950079917908e-01 3.600523769855499268e-01 3.750086575746536255e-02
-2.832461893558502197e-01 -4.709731042385101318e-01 -5.272346735000610352e-02 1.119769513607025146e-01 -1.528811603784561157e-01 2.754592597484588623e-01 5.599768757820129395e-01 -5.194349884986877441e-01
-4.469535946846008301e-01 -2.994341254234313965e-01 4.437998533248901367e-01 4.561785757541656494e-01 7.893260568380355835e-02 -2.792868614196777344e-01 4.109556376934051514e-01 -2.289075553417205811e-01
-8.593446761369705200e-02 -2.360312193632125854e-01 5.838073492050170898e-01 -1.964883804321289062e-01 5.686973929405212402e-01 -3.545803129673004150e-01 7.955363392829895020e-02 -3.193637430667877197e-01
-6.185773015022277832e-01 7.536744326353073120e-02 5.534969735890626907e-03 -2.642159759998321533e-01 -6.683216094970703125e-01 -6.786420941352844238e-02 6.413857638835906982e-02 -2.940542697906494141e-01
-7.144166231155395508e-01 9.640184044837951660e-02 4.275361075997352600e-02 -3.663624525070190430e-01 3.634845316410064697e-01 2.292489260435104370e-01 2.200722694396972656e-01 -3.334043025970458984e-01
1.772330105304718018e-01 -4.946169257164001465e-01 4.112287759780883789e-01 -1.071890071034431458e-01 6.510701030492782593e-02 2.316465079784393311e-01 -8.475993759930133820e-03 -6.966872811317443848e-01
-4.479165673255920410e-01 -3.077401816844940186e-01 2.492989748716354370e-01 2.866072058677673340e-01 -2.668328583240509033e-01 -2.771737575531005859e-01 6.063835620880126953e-01 -2.112983316183090210e-01
-6.383704543113708496e-01 6.016271188855171204e-02 3.557790815830230713e-02 -3.842684924602508545e-01 4.683203995227813721e-01 -1.659500598907470703e-01 2.754517793655395508e-01 -3.423428237438201904e-01
-3.378695249557495117e-01 -4.610769152641296387e-01 4.144755303859710693e-01 -4.975863173604011536e-02 -5.805341601371765137e-01 2.862108051776885986e-01 2.532096505165100098e-01 -1.262325048446655273e-01
8.471309207379817963e-03 -7.511742711067199707e-01 4.748208224773406982e-01 -2.622956633567810059e-01 3.836977109313011169e-02 -6.798222661018371582e-02 -4.447143897414207458e-02 -3.651576340198516846e-01
-6.185222417116165161e-02 -3.402731418609619141e-01 1.903978735208511353e-01 6.225205957889556885e-02 -7.223736494779586792e-03 5.380988121032714844e-01 1.349031692370772362e-03 -7.420630455017089844e-01
-4.371052980422973633e-01 -3.281396627426147461e-01 3.293430805206298828e-01 1.345759481191635132e-01 -2.799348235130310059e-01 -5.316283106803894043e-01 4.433394670486450195e-01 -1.309343427419662476e-01
-2.610301077365875244e-01 1.372127681970596313e-01 1.594461873173713684e-02 -1.959408521652221680e-01 2.541694343090057373e-01 -2.102979421615600586e-01 3.006730377674102783e-01 -8.216795325279235840e-01
-3.334334790706634521e-01 3.814142569899559021e-02 7.361353039741516113e-01 1.106078699231147766e-01 4.090586304664611816e-01 -1.111147403717041016e-01 3.904134929180145264e-01 -3.376390039920806885e-02
-6.020947098731994629e-01 -7.133676111698150635e-02 3.516172468662261963e-01 -1.954385340213775635e-01 -1.906626075506210327e-01 -6.078826189041137695e-01 2.445689737796783447e-01 6.981767714023590088e-02
1.636830344796180725e-02 -1.998670399188995361e-01 7.645805478096008301e-01 -1.806026548147201538e-01 -3.605609834194183350e-01 -4.272808730602264404e-01 -4.769801348447799683e-02 -1.665423661470413208e-01
-4.078345596790313721e-01 -5.161029100418090820e-01 4.540998041629791260e-01 -5.455753803253173828e-01 -1.615190804004669189e-01 1.417601853609085083e-01 2.513003721833229065e-02 1.289725154638290405e-01
1.112949326634407043e-01 -5.566373467445373535e-01 3.686543703079223633e-01 -3.562913537025451660e-01 8.619071543216705322e-02 -1.559273004531860352e-01 -4.719114303588867188e-02 -6.172112226486206055e-01
-4.097786843776702881e-01 -1.936266385018825531e-02 2.171746343374252319e-01 -6.297928094863891602e-01 4.378201663494110107e-01 6.570475548505783081e-02 -7.481568306684494019e-02 -4.316267967224121094e-01
-5.658228993415832520e-01 -4.769560396671295166e-01 2.939769029617309570e-01 -5.642006918787956238e-02 -5.582630038261413574e-01 -1.045513525605201721e-01 1.819521337747573853e-01 -8.400314301252365112e-02
-7.456873655319213867e-01 1.469640135765075684e-01 4.267347976565361023e-02 -3.682421743869781494e-01 2.506301999092102051e-01 1.737687587738037109e-01 3.971216678619384766e-01 -1.849640756845474243e-01
-9.047432541847229004e-01 4.726906493306159973e-02 9.703948348760604858e-02 -1.961391419172286987e-01 3.140400052070617676e-01 1.006637588143348694e-01 5.315078422427177429e-02 -1.404939889907836914e-01
-5.504488945007324219e-02 -2.753814458847045898e-01 7.640016078948974609e-01 4.028324484825134277e-01 1.080404445528984070e-01 1.775377094745635986e-01 -6.637223064899444580e-02 -3.571623563766479492e-01
-1.103863045573234558e-01 2.490167319774627686e-01 6.767391562461853027e-01 -4.329709708690643311e-01 2.845135331153869629e-01 -1.990490704774856567e-01 -2.919787466526031494e-01 -2.730309963226318359e-01
-1.019631624221801758e-01 1.614836603403091431e-02 1.757467538118362427e-01 -2.280447818338871002e-02 2.398127503693103790e-02 -4.431551396846771240e-01 2.550608515739440918e-01 -8.342171311378479004e-01
-6.497445702552795410e-01 -1.897913217544555664e-01 2.762410938739776611e-01 1.592029631137847900e-01 -3.318145275115966797e-01 -2.660031020641326904e-01 5.092130899429321289e-01 2.578406420070677996e-04
-3.890943229198455811e-01 2.986585497856140137e-01 4.925214350223541260e-01 -4.513946771621704102e-01 -2.021012268960475922e-02 -5.030195116996765137e-01 1.725618541240692139e-01 1.727986186742782593e-01
1.653438359498977661e-01 -5.620056390762329102e-01 5.981656312942504883e-01 4.207361489534378052e-02 -1.660525798797607422e-01 -3.454196453094482422e-02 -1.473584622144699097e-01 -4.967472255229949951e-01
-1.549563854932785034e-01 1.903400421142578125e-01 3.931420743465423584e-01 -7.851956039667129517e-02 4.230065643787384033e-01 -4.526147246360778809e-01 2.189838886260986328e-01 -5.893085002899169922e-01
-1.227751299738883972e-01 -3.243549168109893799e-01 8.901126682758331299e-02 -4.514137282967567444e-02 -2.877291850745677948e-02 3.063930273056030273e-01 -3.278250396251678467e-01 -8.170591592788696289e-01
-4.262253046035766602e-01 -1.108580902218818665e-01 5.399253368377685547e-01 -2.668577730655670166e-01 -3.873283863067626953e-01 -8.756390772759914398e-03 -5.192778110504150391e-01 -1.534950584173202515e-01
-5.389918759465217590e-02 -5.156242847442626953e-01 4.045941829681396484e-01 -4.670382738113403320e-01 -3.957221508026123047e-01 -2.905547320842742920e-01 -2.723315171897411346e-02 -3.280937671661376953e-01
-3.588538169860839844e-01 1.488066315650939941e-01 9.259491413831710815e-02 -5.087186098098754883e-01 1.992491334676742554e-01 3.765426576137542725e-01 7.297799736261367798e-02 -6.284119486808776855e-01
-2.875516712665557861e-01 -5.787497758865356445e-02 6.996549963951110840e-01 4.356942772865295410e-01 -2.586012780666351318e-01 -3.536911606788635254e-01 7.932887226343154907e-02 -1.906639188528060913e-01
-5.736446976661682129e-01 1.113458871841430664e-01 7.133049368858337402e-01 2.490978091955184937e-01 -1.154717132449150085e-01 -2.345907390117645264e-01 -1.196144372224807739e-01 7.075431197881698608e-02
6.306736171245574951e-02 -1.386299580335617065e-01 6.177459359169006348e-01 4.826174303889274597e-02 -6.204605102539062500e-01 -1.331134438514709473e-01 -1.019225493073463440e-01 -4.240123033523559570e-01
1.129365190863609314e-01 -3.907946124672889709e-02 5.207554101943969727e-01 -1.453942060470581055e-01 8.929251879453659058e-02 -1.405846476554870605e-01 7.049067020416259766e-01 -4.108062982559204102e-01
5.906751751899719238e-02 -6.201878786087036133e-01 3.506599664688110352e-01 1.060308441519737244e-01 -1.070906147360801697e-01 2.280297577381134033e-01 -3.144400939345359802e-02 -6.428208351135253906e-01
-1.887660175561904907e-01 -3.682141304016113281e-01 1.595948040485382080e-01 9.973463416099548340e-02 1.889245063066482544e-01 2.418669611215591431e-01 7.323437929153442383e-01 -4.035450816154479980e-01
7.693215459585189819e-02 -5.023438334465026855e-01 2.636635005474090576e-01 -1.449362933635711670e-01 -1.249225344508886337e-02 2.368507534265518188e-01 -1.394439935684204102e-01 -7.586227655410766602e-01
-6.633638739585876465e-01 -3.095102906227111816e-01 2.830838263034820557e-01 3.999483287334442139e-01 -1.654422730207443237e-01 -4.906465485692024231e-02 4.011050760746002197e-01 -1.827373057603836060e-01
-5.110197663307189941e-01 -1.895043700933456421e-01 7.363948822021484375e-01 2.031012475490570068e-01 2.713102698326110840e-01 1.119429692625999451e-01 -4.214525222778320312e-02 1.774902343750000000e-01
-3.087070286273956299e-01 -5.488229393959045410e-01 5.477445125579833984e-01 -2.205606102943420410e-01 -7.632313668727874756e-02 2.934929728507995605e-01 -3.639149665832519531e-01 -1.744275391101837158e-01
-2.834333181381225586e-01 -7.402455806732177734e-02 2.346445024013519287e-01 -4.623889923095703125e-01 -9.168193489313125610e-02 -5.768160223960876465e-01 -2.497838288545608521e-01 -4.917418956756591797e-01
-1.162302196025848389e-01 -5.478901863098144531e-01 6.066623926162719727e-01 -5.038375854492187500e-01 -8.644223958253860474e-02 -2.205195277929306030e-01 -6.282870471477508545e-02 -6.608069688081741333e-02
-1.906572580337524414e-01 4.090890884399414062e-01 4.967217743396759033e-01 -2.114366143941879272e-01 4.276114106178283691e-01 -2.706303298473358154e-01 2.782813608646392822e-01 -4.139143526554107666e-01
-3.554756343364715576e-01 -8.182580024003982544e-02 5.078575611114501953e-01 3.480234146118164062e-01 3.518192768096923828e-01 -2.433146163821220398e-02 5.191884040832519531e-01 -3.065559864044189453e-01
-6.203898191452026367e-01 9.533505886793136597e-02 8.478789031505584717e-02 -3.459109663963317871e-01 3.454064130783081055e-01 3.369851708412170410e-01 -7.254508323967456818e-03 -4.962531030178070068e-01
-4.506611824035644531e-01 5.160223841667175293e-01 2.361169010400772095e-01 -4.668340086936950684e-02 -1.313503235578536987e-01 -2.349869012832641602e-01 -2.411706186830997467e-02 -6.321721673011779785e-01
-6.326975226402282715e-01 5.902304127812385559e-02 6.918658614158630371e-01 2.294006496667861938e-01 9.771888703107833862e-02 1.227209717035293579e-01 -1.570615321397781372e-01 1.250180006027221680e-01
-1.632758677005767822e-01 -2.508082091808319092e-01 6.884142756462097168e-01 1.162905991077423096e-01 3.258003890514373779e-01 5.051250457763671875e-01 -1.368315368890762329e-01 -2.073125541210174561e-01
-4.428714141249656677e-02 -5.863698199391365051e-02 5.449069142341613770e-01 -5.147548913955688477e-01 7.915047556161880493e-02 -4.710547626018524170e-01 -2.663948833942413330e-01 -3.654867708683013916e-01
1.973689347505569458e-01 5.862234905362129211e-02 7.671098709106445312e-01 -4.906052649021148682e-01 -6.883764266967773438e-02 -2.653575837612152100e-01 1.402367800474166870e-01 -1.834075301885604858e-01
-4.036146998405456543e-01 -4.368370026350021362e-02 3.927751779556274414e-01 -4.506345391273498535e-01 4.988973140716552734e-01 1.658774614334106445e-01 -3.205564916133880615e-01 -3.141218125820159912e-01
-3.045510649681091309e-01 4.384887218475341797e-01 2.721261680126190186e-01 -1.925367712974548340e-01 4.449323937296867371e-02 2.659112513065338135e-01 3.783912584185600281e-02 -7.278276681900024414e-01
-1.585698425769805908e-01 2.212065458297729492e-01 6.808912754058837891e-01 5.626773461699485779e-02 3.355513513088226318e-01 -2.041437923908233643e-01 5.119348764419555664e-01 -2.068759351968765259e-01
-3.459537327289581299e-01 3.256289958953857422e-01 1.673305928707122803e-01 -5.506988763809204102e-01 1.373903453350067139e-01 -3.031142354011535645e-01 4.959522560238838196e-02 -5.742811560630798340e-01
1.700398176908493042e-01 -1.857902258634567261e-01 7.762981653213500977e-01 -4.539165198802947998e-01 8.906206488609313965e-02 -2.556191980838775635e-01 1.052496433258056641e-01 -2.086591571569442749e-01
-3.911120072007179260e-02 1.624560356140136719e-01 8.081485033035278320e-01 9.750474989414215088e-02 1.894457340240478516e-01 -1.558817923069000244e-01 3.876368403434753418e-01 -3.146682679653167725e-01
7.743673026561737061e-02 -1.133646517992019653e-01 4.439429342746734619e-01 -3.506336212158203125e-01 -6.090381145477294922e-01 9.593330323696136475e-02 2.214852571487426758e-01 -4.815977215766906738e-01
1.474063694477081299e-01 1.333975344896316528e-01 6.708853840827941895e-01 -2.356188148260116577e-01 2.763254195451736450e-02 -2.041077055037021637e-02 5.472916960716247559e-01 -3.926383852958679199e-01
-1.544704735279083252e-01 -3.472091630101203918e-03 6.451715826988220215e-01 2.412261366844177246e-01 3.162234425544738770e-01 -1.584435105323791504e-01 5.590102672576904297e-01 -2.531725764274597168e-01
-5.609648823738098145e-01 5.383177846670150757e-02 2.030295878648757935e-01 -4.172956943511962891e-01 1.581420004367828369e-01 4.769058227539062500e-01 4.614199995994567871e-01 -4.132106155157089233e-02
-4.859147965908050537e-01 -9.172207862138748169e-02 6.927208900451660156e-01 2.774951979517936707e-03 -1.425031125545501709e-01 -4.791558980941772461e-01 -1.362268924713134766e-01 -8.454924821853637695e-02
-1.512327324599027634e-02 -1.694427877664566040e-01 5.123466253280639648e-01 -2.911235094070434570e-01 4.755652546882629395e-01 -1.171993464231491089e-01 -2.208214700222015381e-01 -5.789199471473693848e-01
-5.144346356391906738e-01 1.355262994766235352e-01 1.451195031404495239e-01 -5.881122946739196777e-01 2.225708663463592529e-01 2.557091712951660156e-01 4.271071255207061768e-01 -2.295832633972167969e-01
-2.598822116851806641e-01 -2.778362631797790527e-01 3.926740884780883789e-01 3.436752557754516602e-01 2.774592041969299316e-01 1.091272309422492981e-01 5.452352166175842285e-01 -4.436088204383850098e-01
1.297508627176284790e-01 -4.678095877170562744e-01 2.902930080890655518e-01 -8.984746783971786499e-02 -4.319462180137634277e-01 9.820856899023056030e-02 3.516515195369720459e-01 -5.933759212493896484e-01
-5.047525167465209961e-01 -5.845175385475158691e-01 1.452656537294387817e-01 1.015664413571357727e-01 -3.712990880012512207e-01 -3.331371843814849854e-01 7.971175014972686768e-02 -3.419778048992156982e-01
-3.523441851139068604e-01 -3.480075001716613770e-01 2.941159605979919434e-01 -1.373473703861236572e-01 -6.287199854850769043e-01 -1.575924158096313477e-01 3.935269713401794434e-01 -2.727424800395965576e-01
-5.365064144134521484e-01 1.900223195552825928e-01 7.381861209869384766e-01 2.608444392681121826e-01 -3.667687997221946716e-02 -1.305251754820346832e-02 -2.395849823951721191e-01 6.463007628917694092e-02
-3.578698039054870605e-01 1.672437638044357300e-01 4.715977236628532410e-02 -3.658173084259033203e-01 -6.599103212356567383e-01 3.121938705444335938e-01 1.281336694955825806e-01 -3.981803655624389648e-01
-1.579429954290390015e-01 9.416508674621582031e-02 2.845175564289093018e-01 -1.989271044731140137e-01 -6.231712698936462402e-01 3.913627266883850098e-01 2.756574749946594238e-01 -4.776718318462371826e-01
-1.661416143178939819e-01 2.617017626762390137e-01 8.735799789428710938e-01 1.530984342098236084e-01 1.826510578393936157e-02 1.068558171391487122e-01 1.450141072273254395e-01 -2.907695174217224121e-01
-4.522842466831207275e-01 -2.666499316692352295e-01 -1.926445029675960541e-02 -2.900473214685916901e-02 -3.044613897800445557e-01 -1.352498978376388550e-01 -4.018532633781433105e-01 -6.713038682937622070e-01
-4.144454002380371094e-01 -3.339584469795227051e-01 4.734163582324981689e-01 -5.599864721298217773e-01 -2.487590909004211426e-01 2.748643159866333008e-01 -2.028899639844894409e-01 -2.007903158664703369e-02
-1.214518770575523376e-01 -1.162414401769638062e-01 4.270972013473510742e-01 3.019399754703044891e-02 5.683668851852416992e-01 -2.823479175567626953e-01 1.565330177545547485e-01 -6.009575128555297852e-01
-3.720179200172424316e-01 1.034914925694465637e-01 7.066934704780578613e-01 2.432094514369964600e-01 3.522777259349822998e-01 -1.992658227682113647e-01 3.287527561187744141e-01 -1.429717391729354858e-01
-1.353937238454818726e-01 9.859164804220199585e-02 6.815711855888366699e-01 -6.635356545448303223e-01 -1.930023729801177979e-02 6.582025438547134399e-02 -2.494503408670425415e-01 -1.411410607397556305e-02
1.171079427003860474e-01 -5.947442650794982910e-01 4.188589453697204590e-01 -4.678116142749786377e-01 1.277690231800079346e-01 -6.302223075181245804e-03 1.130194216966629028e-01 -4.573142230510711670e-01
-1.920491755008697510e-01 4.230161607265472412e-01 2.559794485569000244e-01 -1.477732509374618530e-01 -1.500337421894073486e-01 -7.011622935533523560e-02 7.085716724395751953e-02 -8.150858283042907715e-01
-1.095692440867424011e-01 2.084892243146896362e-01 7.595301866531372070e-01 1.482032090425491333e-01 -2.383495867252349854e-01 3.869877457618713379e-01 3.621612191200256348e-01 -8.913888037204742432e-02
-4.126108884811401367e-01 -1.290197074413299561e-01 4.996972084045410156e-01 -1.285797357559204102e-01 -4.325400888919830322e-01 -5.830283164978027344e-01 1.354403942823410034e-01 3.897492587566375732e-02
-4.133594334125518799e-01 4.473640024662017822e-01 1.579029560089111328e-01 -2.911058366298675537e-01 -2.283664653077721596e-03 -8.865071088075637817e-02 -3.768448531627655029e-02 -7.141703963279724121e-01
-9.334338828921318054e-03 3.801058483077213168e-05 8.748605847358703613e-01 -1.812954843044281006e-01 1.080900579690933228e-01 3.869109749794006348e-01 1.997328847646713257e-01 -1.967323571443557739e-02
-1.800165772438049316e-01 4.468779638409614563e-02 1.650085300207138062e-01 -2.190537005662918091e-01 1.736253052949905396e-01 -2.816440165042877197e-01 7.213728427886962891e-01 -5.104281902313232422e-01
-6.258398890495300293e-01 -2.590059340000152588e-01 5.471398830413818359e-01 2.554803192615509033e-01 -2.165530323982238770e-01 -3.515436649322509766e-01 7.822090387344360352e-02 3.359382972121238708e-03
2.218004018068313599e-01 -5.725726485252380371e-01 4.600045680999755859e-01 -8.293208479881286621e-02 -1.074963733553886414e-01 8.859474956989288330e-02 2.352351322770118713e-02 -6.201010346412658691e-01
-2.744728326797485352e-01 -2.085510492324829102e-01 7.247831821441650391e-01 2.610708475112915039e-01 -3.918199539184570312e-01 1.375590562820434570e-01 -2.813619375228881836e-01 -1.899801939725875854e-01
-4.605097770690917969e-01 -3.543483912944793701e-01 2.380529344081878662e-01 1.530260741710662842e-01 -1.296243518590927124e-01 -6.619539260864257812e-01 5.463282763957977295e-02 -3.525785207748413086e-01
-4.233019053936004639e-01 1.550450772047042847e-01 5.241344571113586426e-01 3.722051084041595459e-01 -1.665059179067611694e-01 -3.621321916580200195e-01 1.955647170543670654e-01 -4.317562282085418701e-01
-2.567676603794097900e-01 1.896593123674392700e-01 8.606015443801879883e-01 2.820033729076385498e-01 1.697067730128765106e-02 -1.143923178315162659e-01 2.467346191406250000e-01 -6.072109937667846680e-02
-4.720061719417572021e-01 -5.203945636749267578e-01 3.558621928095817566e-02 2.239371687173843384e-01 -1.325107514858245850e-01 2.926892042160034180e-01 4.713082909584045410e-01 -3.600387275218963623e-01
-3.519658371806144714e-02 -1.382533460855484009e-01 6.908431649208068848e-01 1.655521392822265625e-01 4.804174900054931641e-01 2.382631413638591766e-03 3.228284046053886414e-02 -4.930786788463592529e-01
-5.697257518768310547e-01 -2.902345955371856689e-01 4.760624766349792480e-01 2.646741569042205811e-01 -4.216828346252441406e-01 -1.792945712804794312e-01 1.469086408615112305e-01 -2.508856356143951416e-01
-6.880728602409362793e-01 -4.050635099411010742e-01 4.206285178661346436e-01 -5.923079699277877808e-02 -2.771579027175903320e-01 2.237790673971176147e-01 1.676999181509017944e-01 1.643954813480377197e-01
-3.699203729629516602e-01 9.642174839973449707e-02 7.473225593566894531e-01 2.773574888706207275e-01 8.455723524093627930e-02 -1.725596189498901367e-01 3.990492224693298340e-01 -1.492534726858139038e-01
-3.952011764049530029e-01 -9.490235149860382080e-02 3.409495055675506592e-01 -4.623178541660308838e-01 -3.320439457893371582e-01 -2.274613231420516968e-01 5.665907263755798340e-01 1.476763188838958740e-01
-4.121000170707702637e-01 -2.839340865612030029e-01 4.469069838523864746e-01 -5.121362805366516113e-01 -4.126789271831512451e-01 3.347330391407012939e-01 -7.188666611909866333e-02 -5.292474757879972458e-03
-2.013639956712722778e-01 -2.789195179939270020e-01 3.499095737934112549e-01 -6.445908546447753906e-02 2.997201383113861084e-01 -3.694483935832977295e-01 6.671255230903625488e-01 -2.892816066741943359e-01
-2.490793317556381226e-01 1.294107139110565186e-01 2.615058124065399170e-01 2.109380811452865601e-01 2.572741508483886719e-01 1.429234910756349564e-02 5.887190699577331543e-01 -6.287668347358703613e-01
-5.528010129928588867e-01 -4.332773089408874512e-01 4.627912305295467377e-03 2.661325931549072266e-01 -2.576476931571960449e-01 3.250445052981376648e-02 5.192501544952392578e-01 -3.142837584018707275e-01
-4.216039478778839111e-01 -3.670547604560852051e-01 2.629127204418182373e-01 -5.515783429145812988e-01 -5.065142512321472168e-01 3.546396642923355103e-02 -1.518053263425827026e-01 -1.824827343225479126e-01
-1.016828343272209167e-01 -2.767851054668426514e-01 3.918698132038116455e-01 -1.269883960485458374e-01 5.708572268486022949e-01 -2.141572982072830200e-01 2.510522305965423584e-01 -5.555126667022705078e-01
-3.477845788002014160e-01 1.271378248929977417e-01 7.443926930427551270e-01 2.650005221366882324e-01 1.710572689771652222e-01 -3.078852593898773193e-01 3.196942508220672607e-01 -1.108049899339675903e-01
2.667581662535667419e-02 -6.451374292373657227e-02 6.223106980323791504e-01 -3.684287071228027344e-01 4.437112808227539062e-01 -2.276220768690109253e-01 -7.843653112649917603e-02 -4.661246240139007568e-01
-8.742628619074821472e-03 7.738796994090080261e-03 8.558362722396850586e-01 -2.781307697296142578e-01 -4.908785969018936157e-02 1.780863106250762939e-01 3.946543633937835693e-01 1.322129368782043457e-02
-3.450727164745330811e-01 -4.433729052543640137e-01 2.735821604728698730e-01 7.755973376333713531e-03 -6.410100460052490234e-01 1.598955839872360229e-01 3.403975069522857666e-01 -2.389707416296005249e-01
