# Supplementary material for: Where is your field going? A machine learning approach to study the relative motion of the domains of physics
Source: PLoS One. 2020 Jun 18;15(6):e0233997. doi: 10.1371/journal.pone.0233997 (PMC7302634; doi:10.1371/journal.pone.0233997)
Supplement: S5 Data — (ZIP) [file pone.0233997.s005.zip › 4/Pacs4Run_4_VS_500_embeddings2003-2007ED8.txt]

-1.013777852058410645e-01 9.016484022140502930e-02 -3.503989875316619873e-01 5.517289042472839355e-01 5.981537699699401855e-01 -1.617643386125564575e-01 2.730783224105834961e-01 -3.096468150615692139e-01
2.855584621429443359e-01 -3.642281517386436462e-02 -6.116789579391479492e-01 1.553385108709335327e-01 5.287442207336425781e-01 -1.858404576778411865e-01 2.273530364036560059e-01 -3.912185430526733398e-01
2.747426182031631470e-02 -3.567976877093315125e-02 -7.144642472267150879e-01 1.580777913331985474e-01 3.382048904895782471e-01 -3.947871625423431396e-01 -3.959258496761322021e-01 -1.884879916906356812e-01
-1.309155374765396118e-01 -1.062882170081138611e-01 -5.355761051177978516e-01 2.675840556621551514e-01 2.196234017610549927e-01 -6.603718400001525879e-01 1.307571828365325928e-01 -3.342126607894897461e-01
5.247481539845466614e-02 -1.053668782114982605e-01 -1.170519813895225525e-01 3.746525645256042480e-01 6.082715988159179688e-01 -5.971260070800781250e-01 -6.980883330106735229e-02 -3.172563910484313965e-01
7.992503792047500610e-02 -5.787964463233947754e-01 -3.702442646026611328e-01 5.077812075614929199e-01 1.347732543945312500e-01 -2.339187860488891602e-01 -3.207054138183593750e-01 2.965641617774963379e-01
2.573894560337066650e-01 -2.248372733592987061e-01 -3.958272933959960938e-01 5.526471138000488281e-01 2.922111451625823975e-01 3.179043531417846680e-01 -4.669950306415557861e-01 1.287090033292770386e-01
2.242774218320846558e-01 -5.793042778968811035e-01 -3.924222886562347412e-01 5.748791694641113281e-01 1.396218836307525635e-01 -1.869502216577529907e-01 -1.101491972804069519e-01 2.510923147201538086e-01
2.955750934779644012e-02 1.044420003890991211e-01 -6.770072579383850098e-01 4.088238477706909180e-01 1.403649598360061646e-01 -3.835953176021575928e-01 2.229861021041870117e-01 -3.823243975639343262e-01
4.383431002497673035e-02 8.892470598220825195e-02 -7.374805808067321777e-01 1.964462995529174805e-01 2.828458249568939209e-01 -5.078011751174926758e-01 -2.498372495174407959e-01 8.613759279251098633e-02
2.336211651563644409e-01 -5.210591554641723633e-01 -4.318084716796875000e-01 1.793038100004196167e-01 3.639669716358184814e-01 -3.799882233142852783e-01 1.330671161413192749e-01 4.009240865707397461e-01
-1.039443537592887878e-01 -7.058054804801940918e-01 -4.653636813163757324e-01 4.400048553943634033e-01 -4.872519150376319885e-02 1.166772544384002686e-01 2.474437355995178223e-01 6.041852012276649475e-02
-3.850562125444412231e-02 -3.855151534080505371e-01 -1.147442981600761414e-01 1.444817036390304565e-01 7.961056828498840332e-01 -3.924314677715301514e-01 1.156560033559799194e-01 -1.212066859006881714e-01
-6.469580531120300293e-02 -7.331925630569458008e-02 -3.339425921440124512e-01 4.979471266269683838e-01 2.610993683338165283e-01 -4.477025866508483887e-01 -3.834994882345199585e-02 -6.007401943206787109e-01
-1.296252459287643433e-01 -7.716214749962091446e-04 -5.304064154624938965e-01 1.054999977350234985e-01 6.511442065238952637e-01 3.199970722198486328e-01 -1.074276212602853775e-02 4.052569568157196045e-01
3.188326954841613770e-01 -4.358418285846710205e-01 -7.501065731048583984e-01 3.212086260318756104e-01 1.699724048376083374e-01 2.271453849971294403e-02 6.299705803394317627e-02 9.579888731241226196e-02
-2.819782197475433350e-01 -5.837213993072509766e-01 -6.508784294128417969e-01 2.731899321079254150e-01 -9.128164499998092651e-03 -9.558654576539993286e-02 -2.208695709705352783e-01 -1.532268971204757690e-01
2.769251354038715363e-02 -4.951865673065185547e-01 -6.698995828628540039e-01 4.879393801093101501e-02 4.326193630695343018e-01 7.875195145606994629e-02 -1.129644811153411865e-01 -3.110543191432952881e-01
-1.505410969257354736e-01 -5.071466565132141113e-01 1.111797913908958435e-01 6.523927450180053711e-01 1.784816086292266846e-01 -2.928750216960906982e-01 2.349460721015930176e-01 3.306529819965362549e-01
1.087400317192077637e-01 -4.000374674797058105e-01 -2.586736530065536499e-02 2.203095406293869019e-01 6.807735562324523926e-01 -4.057416617870330811e-01 1.682374030351638794e-01 3.500820100307464600e-01
-4.377987701445817947e-03 -6.097621321678161621e-01 -6.359797120094299316e-01 2.945727705955505371e-01 1.226150691509246826e-01 -1.301530450582504272e-01 3.781325742602348328e-02 -3.217507302761077881e-01
1.249917075037956238e-01 -3.901932537555694580e-01 -7.586571574211120605e-02 2.269028127193450928e-01 6.768963932991027832e-01 -4.269208908081054688e-01 2.247615456581115723e-01 2.896857261657714844e-01
-5.431309342384338379e-01 -6.545772552490234375e-01 -2.770983576774597168e-01 1.727914214134216309e-01 2.473349273204803467e-01 4.353793337941169739e-02 -2.060440480709075928e-01 2.537179291248321533e-01
-1.568048610351979733e-03 -6.838144063949584961e-01 -5.048006772994995117e-01 1.825530230998992920e-01 3.360128104686737061e-01 3.871819004416465759e-02 8.540131896734237671e-02 -3.500699698925018311e-01
-1.944071203470230103e-01 -4.214572012424468994e-01 -4.615167677402496338e-01 4.988285303115844727e-01 -7.167672365903854370e-02 3.301930427551269531e-02 -3.833218291401863098e-02 -5.612977147102355957e-01
3.313217312097549438e-02 -6.212846636772155762e-01 -4.716700315475463867e-01 5.696484446525573730e-01 -1.020198911428451538e-01 1.664696782827377319e-01 1.272901147603988647e-01 1.077612563967704773e-01
-7.482208311557769775e-02 -2.082127332687377930e-02 -6.579111218452453613e-01 6.026583164930343628e-02 5.002161264419555664e-01 1.621392369270324707e-01 4.863693714141845703e-01 2.107812762260437012e-01
-3.120044171810150146e-01 2.178043872117996216e-01 -3.061358630657196045e-01 1.440857350826263428e-01 6.968728899955749512e-01 2.201400510966777802e-02 4.535080492496490479e-01 -2.212436199188232422e-01
-4.873508214950561523e-02 8.176490664482116699e-02 -6.041312217712402344e-01 2.742906287312507629e-02 6.325610280036926270e-01 -1.238734573125839233e-01 3.192561864852905273e-01 3.283444941043853760e-01
3.254223763942718506e-01 -4.666750133037567139e-01 -3.082093298435211182e-01 4.815370142459869385e-01 3.384536206722259521e-01 -3.678731918334960938e-01 -1.144844368100166321e-01 2.940332889556884766e-01
3.693290352821350098e-01 6.867751944810152054e-03 -5.157815814018249512e-01 3.725078105926513672e-01 3.441926240921020508e-01 -5.214321613311767578e-01 1.817859411239624023e-01 1.880159229040145874e-01
2.771579921245574951e-01 -4.935356378555297852e-01 -6.290078759193420410e-01 4.141225218772888184e-01 1.334927678108215332e-01 1.294948905706405640e-01 9.437308460474014282e-02 2.626065611839294434e-01
-5.329506471753120422e-02 -3.541925549507141113e-01 -3.905687034130096436e-01 7.118697166442871094e-01 -1.542306691408157349e-01 -2.728632390499114990e-01 -2.725148499011993408e-01 -1.997473686933517456e-01
-5.707378983497619629e-01 -6.837759613990783691e-01 -3.540637195110321045e-01 1.890104562044143677e-01 1.122774407267570496e-01 -5.221133306622505188e-02 -1.648814082145690918e-01 5.571749806404113770e-02
1.671397984027862549e-01 -5.259423255920410156e-01 -3.564509749412536621e-01 3.610886335372924805e-01 3.885444700717926025e-01 4.555260837078094482e-01 -7.416071742773056030e-02 2.720954120159149170e-01
-1.718934066593647003e-02 4.779525995254516602e-01 -3.895323276519775391e-01 6.216425895690917969e-01 3.595487773418426514e-01 2.435643076896667480e-01 1.106701642274856567e-01 -1.795662343502044678e-01
-2.482785284519195557e-01 -3.301652669906616211e-01 -6.099171191453933716e-02 9.473744779825210571e-02 7.812079787254333496e-01 -4.127634167671203613e-01 -1.886309534311294556e-01 -2.030564472079277039e-02
-4.414722323417663574e-01 1.031562313437461853e-02 -5.887227058410644531e-01 3.050801344215869904e-02 4.698002040386199951e-01 3.437320291996002197e-01 3.101733028888702393e-01 1.496636867523193359e-01
1.714671850204467773e-01 7.839997112751007080e-02 -5.349250435829162598e-01 1.441196203231811523e-01 6.690357923507690430e-01 -1.411320362240076065e-02 4.048018455505371094e-01 2.141605019569396973e-01
2.473847717046737671e-01 -6.357918977737426758e-01 -5.251303911209106445e-01 3.471737205982208252e-01 3.211682438850402832e-01 1.151716634631156921e-01 1.534925028681755066e-02 -1.470672488212585449e-01
5.653545260429382324e-01 -2.232425510883331299e-01 -3.736276030540466309e-01 4.956865012645721436e-01 4.494841098785400391e-01 1.650036275386810303e-01 1.261706650257110596e-01 7.298510055989027023e-03
3.384999558329582214e-02 3.257662355899810791e-01 -4.604091644287109375e-01 7.274070978164672852e-01 1.909320056438446045e-01 3.254920542240142822e-01 -9.444881230592727661e-02 1.766918785870075226e-02
2.136090993881225586e-01 -6.140679121017456055e-01 -5.515375137329101562e-01 4.702927172183990479e-01 5.115732178092002869e-02 8.125717192888259888e-02 1.085921153426170349e-01 1.758148670196533203e-01
-8.349412679672241211e-02 -6.298263669013977051e-01 -3.859725892543792725e-01 3.602157831192016602e-01 2.110927700996398926e-01 -1.548917293548583984e-01 -4.692538380622863770e-01 1.699014008045196533e-01
-2.496358454227447510e-01 -6.115719676017761230e-01 -2.014371305704116821e-01 6.639247536659240723e-01 1.170103554613888264e-03 2.301855534315109253e-01 -8.108187466859817505e-02 1.507570743560791016e-01
1.938996762037277222e-01 -5.188943147659301758e-01 -1.257354319095611572e-01 7.402182817459106445e-01 5.544893443584442139e-02 7.180816680192947388e-02 1.977131664752960205e-01 -2.865270674228668213e-01
1.510809827595949173e-02 -5.866734385490417480e-01 -5.953891873359680176e-01 2.707951068878173828e-01 2.871731221675872803e-01 -2.001400440931320190e-01 -2.731643617153167725e-01 -1.749989241361618042e-01
-2.465097010135650635e-01 -5.147976055741310120e-02 -3.321388661861419678e-01 5.815129280090332031e-01 8.982954919338226318e-02 -3.609113991260528564e-01 -2.899967730045318604e-01 -5.154461264610290527e-01
-2.761749625205993652e-01 -6.252622008323669434e-01 -1.093867421150207520e-01 6.352856755256652832e-01 -2.449533529579639435e-02 -1.285978704690933228e-01 7.195094227790832520e-02 3.080695569515228271e-01
1.844649575650691986e-02 -3.109510540962219238e-01 -7.700051367282867432e-02 1.200356483459472656e-01 8.549472093582153320e-01 -3.817631900310516357e-01 7.715457677841186523e-02 -9.686255943961441517e-04
-3.471875563263893127e-02 -2.008994072675704956e-01 -6.288169622421264648e-01 3.803607821464538574e-01 -4.952613264322280884e-02 -4.592143371701240540e-02 6.401917934417724609e-01 -6.278454512357711792e-02
-2.492670714855194092e-02 -6.023569703102111816e-01 -5.942127704620361328e-01 1.934903413057327271e-01 3.418550193309783936e-01 5.907135456800460815e-02 -2.561311125755310059e-01 -2.450715899467468262e-01
2.860341668128967285e-01 -4.064654409885406494e-01 -7.713213562965393066e-01 2.619424164295196533e-01 2.338474839925765991e-01 -1.533373147249221802e-01 -2.260537818074226379e-02 -1.034984290599822998e-01
-1.796652376651763916e-02 1.870505809783935547e-01 -5.698818564414978027e-01 3.406879007816314697e-01 4.039278626441955566e-01 1.091008260846138000e-01 2.712715864181518555e-01 5.246014595031738281e-01
-2.409041076898574829e-01 -7.344763875007629395e-01 -4.890754222869873047e-01 2.566661834716796875e-01 1.379123423248529434e-02 -7.644809037446975708e-02 2.215419262647628784e-01 -2.057229876518249512e-01
2.835266478359699249e-02 -3.938466012477874756e-01 -1.002703011035919189e-01 1.842921227216720581e-01 6.990204453468322754e-01 -5.049006342887878418e-01 1.878057867288589478e-01 1.457327306270599365e-01
9.317669272422790527e-02 -5.442343354225158691e-01 -2.257608920335769653e-01 7.374214529991149902e-01 -1.127126589417457581e-01 -1.261622160673141479e-01 1.823992878198623657e-01 -1.961588412523269653e-01
1.390289366245269775e-01 -2.783384919166564941e-01 -2.207308113574981689e-01 4.299969375133514404e-01 5.192561745643615723e-01 -4.403860569000244141e-01 4.337846636772155762e-01 1.335792243480682373e-01
-4.196712076663970947e-01 -7.170368432998657227e-01 -2.175462841987609863e-01 3.284095227718353271e-01 -9.890182875096797943e-03 -8.177236653864383698e-03 3.825473785400390625e-01 -8.970955759286880493e-02
-7.005993127822875977e-01 -5.933766961097717285e-01 -3.185486197471618652e-01 8.458627760410308838e-02 1.866747438907623291e-01 1.837849617004394531e-02 -1.425779424607753754e-02 1.142284199595451355e-01
-1.851095259189605713e-01 -1.922448724508285522e-01 -2.685429155826568604e-01 6.893001794815063477e-01 -5.162236467003822327e-02 -4.014832079410552979e-01 -2.588049769401550293e-01 -3.881916999816894531e-01
6.947949528694152832e-02 -7.059893608093261719e-01 -3.495346605777740479e-01 4.818159043788909912e-01 2.287499755620956421e-01 -3.929049894213676453e-02 -2.539200782775878906e-01 1.551925390958786011e-01
1.866139471530914307e-01 -5.264780521392822266e-01 -3.468973338603973389e-01 3.412635624408721924e-01 3.746449649333953857e-01 4.973111748695373535e-01 -2.405427768826484680e-02 2.508819103240966797e-01
-1.331207901239395142e-01 -5.670337677001953125e-01 -6.338315606117248535e-01 4.101765751838684082e-01 -1.137927845120429993e-01 2.410922944545745850e-01 -3.264706209301948547e-02 1.364705562591552734e-01
-2.878380715847015381e-01 2.547937259078025818e-02 -5.728763937950134277e-01 -8.579196408390998840e-03 6.042641997337341309e-01 -1.818463504314422607e-01 2.798799574375152588e-01 3.342197835445404053e-01
8.361785858869552612e-02 -5.935165286064147949e-01 -6.675530076026916504e-01 3.804730772972106934e-01 5.264097079634666443e-02 -1.296657770872116089e-01 -1.370849013328552246e-01 -1.094659864902496338e-01
7.482492178678512573e-02 -4.582560062408447266e-01 -4.919809103012084961e-01 6.591804623603820801e-01 -1.851139813661575317e-01 -1.173582822084426880e-01 -1.049011107534170151e-02 2.443118542432785034e-01
-5.446366667747497559e-01 -3.410262241959571838e-02 -4.851167500019073486e-01 -1.221175491809844971e-01 6.601889729499816895e-01 1.781165786087512970e-02 1.222482845187187195e-01 2.907889708876609802e-02
-3.300606012344360352e-01 -3.843020796775817871e-01 2.933496236801147461e-01 6.090835332870483398e-01 3.258965313434600830e-01 -3.694733083248138428e-01 1.080770194530487061e-01 1.787047833204269409e-01
-1.863517165184020996e-01 2.104973047971725464e-02 -5.600759983062744141e-01 4.139525592327117920e-01 -1.335365474224090576e-01 -5.550811290740966797e-01 3.347608149051666260e-01 2.043931484222412109e-01
-1.006939485669136047e-01 -5.813424587249755859e-01 1.142977327108383179e-01 6.729184389114379883e-01 2.695593237876892090e-01 -1.490595657378435135e-02 1.718548089265823364e-01 2.891365587711334229e-01
1.532996743917465210e-01 -6.628640294075012207e-01 -5.203821063041687012e-01 2.429153770208358765e-01 3.596777319908142090e-01 1.436132788658142090e-01 2.012971416115760803e-02 -2.385519891977310181e-01
-2.037193924188613892e-01 -7.896516919136047363e-01 -9.052947163581848145e-02 4.848650395870208740e-01 2.853684723377227783e-01 6.202081218361854553e-02 5.777111276984214783e-02 -5.513356626033782959e-02
-2.579678297042846680e-01 2.853742837905883789e-01 -4.575802087783813477e-01 1.062675341963768005e-01 7.365105748176574707e-01 -1.609086245298385620e-01 1.682670861482620239e-01 -1.862484216690063477e-01
-5.139282345771789551e-01 -7.019765377044677734e-01 -1.565196812152862549e-01 2.760371267795562744e-01 2.070788592100143433e-01 4.319000989198684692e-02 -2.842960953712463379e-01 1.297717839479446411e-01
-9.872988611459732056e-02 -6.983902454376220703e-01 -4.946263432502746582e-01 2.309722006320953369e-01 2.062180191278457642e-01 -3.285963237285614014e-01 -2.223896235227584839e-01 6.739048659801483154e-02
-2.169300988316535950e-02 5.581249669194221497e-02 -5.326282978057861328e-01 4.007843732833862305e-01 3.111332058906555176e-01 3.272531330585479736e-01 5.311995148658752441e-01 2.569474577903747559e-01
4.976727962493896484e-01 -1.931112855672836304e-01 -3.939208388328552246e-01 3.766192197799682617e-01 5.589485168457031250e-01 9.185096621513366699e-02 -8.829810470342636108e-02 -2.989276945590972900e-01
2.870949683710932732e-03 4.451496601104736328e-01 -2.016883194446563721e-01 6.847004890441894531e-01 4.153553843498229980e-01 -2.420762367546558380e-02 -1.172229871153831482e-01 3.247974514961242676e-01
-2.351791113615036011e-01 -5.690935850143432617e-01 1.530371457338333130e-01 5.468195676803588867e-01 3.375324010848999023e-01 4.007889330387115479e-01 1.335563659667968750e-01 7.742223143577575684e-02
-4.487790167331695557e-01 -4.638044238090515137e-01 2.605663612484931946e-02 2.254480719566345215e-01 3.494426608085632324e-01 -5.413213372230529785e-01 3.418135344982147217e-01 -1.221643178723752499e-03
-9.223757311701774597e-03 -5.768120288848876953e-01 -5.124672055244445801e-01 6.062357425689697266e-01 -1.540518850088119507e-01 7.048422843217849731e-02 8.007958531379699707e-03 -9.107264876365661621e-02
-4.023404419422149658e-01 8.779526501893997192e-02 -5.394886732101440430e-01 2.203552275896072388e-01 3.117538094520568848e-01 2.136103659868240356e-01 4.270868897438049316e-01 4.069232344627380371e-01
-3.714507818222045898e-01 6.885598599910736084e-02 -3.038496971130371094e-01 1.960411369800567627e-01 5.683271884918212891e-01 2.304370850324630737e-01 5.031613111495971680e-01 3.118622899055480957e-01
-1.222029924392700195e-01 -4.087368845939636230e-01 -4.457939863204956055e-01 6.361492872238159180e-01 -1.696596294641494751e-01 -1.718872785568237305e-01 -7.834417372941970825e-02 -3.874469399452209473e-01
2.017195671796798706e-01 -3.483865857124328613e-01 -1.403090506792068481e-01 1.760808229446411133e-01 6.115252375602722168e-01 -5.039330124855041504e-01 2.276984453201293945e-01 3.278517425060272217e-01
-1.745317429304122925e-01 1.596205309033393860e-02 -4.835529923439025879e-01 3.263286352157592773e-01 3.081806004047393799e-01 1.237493157386779785e-01 3.311630189418792725e-01 6.395404338836669922e-01
-5.512451529502868652e-01 2.759730219841003418e-01 -4.560719728469848633e-01 2.605673372745513916e-01 2.781682908535003662e-01 1.903780698776245117e-01 4.440927207469940186e-01 1.822934895753860474e-01
-2.491076849400997162e-02 -6.656801700592041016e-01 -1.951636970043182373e-01 3.868981003761291504e-01 3.661516010761260986e-01 -2.383482307195663452e-01 -3.770610988140106201e-01 1.881982088088989258e-01
2.517617642879486084e-01 -1.304689794778823853e-01 -6.150949001312255859e-01 1.335051804780960083e-01 6.262838244438171387e-01 4.085304588079452515e-02 3.598645031452178955e-01 -5.043048411607742310e-03
-1.405081301927566528e-01 -4.880039989948272705e-01 -4.035755991935729980e-01 6.119217276573181152e-01 -1.480647772550582886e-01 -1.431622505187988281e-01 1.497993525117635727e-02 -4.026722609996795654e-01
-3.986109495162963867e-01 -3.342788517475128174e-01 1.490059942007064819e-01 6.449842453002929688e-01 1.102318763732910156e-01 -5.030670762062072754e-01 -9.808713197708129883e-02 1.277142614126205444e-01
-4.480918049812316895e-01 2.620439231395721436e-01 -4.283333718776702881e-01 5.667671933770179749e-02 6.492200493812561035e-01 -3.270226716995239258e-01 4.632171615958213806e-02 1.152769029140472412e-01
4.170060530304908752e-02 -6.406996846199035645e-01 -5.374472737312316895e-01 2.755651175975799561e-01 3.193627893924713135e-01 2.689156867563724518e-02 -1.647668182849884033e-01 -3.051481246948242188e-01
2.024770528078079224e-02 -3.519469499588012695e-01 -5.400754809379577637e-01 6.023415327072143555e-01 -1.562748402357101440e-01 -1.312793195247650146e-01 6.953307241201400757e-02 -4.180137515068054199e-01
-1.997740268707275391e-01 -3.411292731761932373e-01 1.641729325056076050e-01 5.578025579452514648e-01 2.515719830989837646e-01 -2.877590060234069824e-01 3.648277223110198975e-01 4.758485257625579834e-01
3.116120696067810059e-01 -4.592352509498596191e-01 -2.791204452514648438e-01 3.821968436241149902e-01 5.696633458137512207e-01 3.497158586978912354e-01 -1.109458878636360168e-01 -9.429625421762466431e-02
9.005156159400939941e-02 -7.115021347999572754e-01 -4.252691268920898438e-01 3.388606011867523193e-01 3.254678249359130859e-01 6.122504919767379761e-02 -5.684286355972290039e-02 -2.776081860065460205e-01
4.586906731128692627e-02 -2.088319212198257446e-01 1.151946336030960083e-01 3.101386725902557373e-01 7.877172827720642090e-01 -2.788053452968597412e-01 3.081207871437072754e-01 2.272885888814926147e-01
1.176951676607131958e-01 -4.943343698978424072e-01 -3.540130555629730225e-01 6.312200427055358887e-01 5.099655687808990479e-02 -7.390837371349334717e-02 -2.528191804885864258e-01 3.821473419666290283e-01
3.156904503703117371e-02 -7.445018291473388672e-01 -4.615180492401123047e-01 3.939146697521209717e-01 2.001092284917831421e-01 5.160249024629592896e-02 3.668567910790443420e-02 -1.802790015935897827e-01
1.869620829820632935e-01 -3.810269534587860107e-01 -1.679376363754272461e-01 2.349708825349807739e-01 7.581271529197692871e-01 -2.347328811883926392e-01 1.224141567945480347e-01 -3.026677072048187256e-01
-1.934773027896881104e-01 1.309738159179687500e-01 1.326064169406890869e-01 5.033646821975708008e-01 4.683419764041900635e-01 1.774086616933345795e-02 4.265602231025695801e-01 -5.223403573036193848e-01
-3.222720921039581299e-01 -1.666510403156280518e-01 -2.102165967226028442e-01 6.317505836486816406e-01 2.959833480417728424e-02 -4.418208599090576172e-01 -2.767143249511718750e-01 -3.904047608375549316e-01
-9.319248795509338379e-02 -6.136907935142517090e-01 -5.790730938315391541e-02 6.045817732810974121e-01 5.037479847669601440e-02 1.217115744948387146e-01 3.595968484878540039e-01 3.149047791957855225e-01
-4.196875691413879395e-01 -7.654716372489929199e-01 -1.734080165624618530e-01 3.267040252685546875e-01 1.315230578184127808e-01 -8.877658098936080933e-02 1.143105402588844299e-01 -2.507252693176269531e-01
-4.044650495052337646e-01 2.094495669007301331e-02 -7.612820863723754883e-01 2.618446648120880127e-01 -9.415286034345626831e-02 -3.157295286655426025e-01 3.460202366113662720e-02 -2.794805169105529785e-01
-2.116261124610900879e-01 9.039710462093353271e-02 -2.080395072698593140e-01 3.191614747047424316e-01 5.861819982528686523e-01 3.428952693939208984e-01 4.096841514110565186e-01 4.157771766185760498e-01
-1.719625890254974365e-01 2.295507490634918213e-01 -3.126698732376098633e-01 5.033565163612365723e-01 3.204275071620941162e-01 2.148261219263076782e-01 2.782979011535644531e-01 5.833791494369506836e-01
-3.715810477733612061e-01 -4.634658694267272949e-01 -3.443676531314849854e-01 3.410259783267974854e-01 -1.198038309812545776e-01 -2.212672084569931030e-01 5.684339404106140137e-01 -1.606543213129043579e-01
8.266307413578033447e-02 3.146189451217651367e-01 -1.392020881175994873e-01 6.915470361709594727e-01 4.936791360378265381e-01 3.343102335929870605e-01 -2.014251500368118286e-01 2.264675870537757874e-02
-1.958750933408737183e-01 -4.277921915054321289e-01 8.212002366781234741e-02 7.907723188400268555e-01 -2.056555589661002159e-03 -2.072591930627822876e-01 -3.216497600078582764e-01 -1.195441652089357376e-02
-1.562471091747283936e-01 2.617976367473602295e-01 -5.585457086563110352e-01 4.062238037586212158e-01 3.222504556179046631e-01 2.485456466674804688e-01 2.219191640615463257e-01 4.638850688934326172e-01
1.552414894104003906e-01 2.654329240322113037e-01 -2.501395046710968018e-01 3.773673772811889648e-01 7.784702181816101074e-01 1.794226318597793579e-01 1.403002738952636719e-01 2.063419669866561890e-01
3.454041182994842529e-01 -4.525342583656311035e-01 -4.535707235336303711e-01 5.554994940757751465e-01 1.980389058589935303e-01 -3.144827485084533691e-01 -6.133893132209777832e-02 1.404331326484680176e-01
-2.879617214202880859e-01 -4.129211604595184326e-01 -3.624334335327148438e-01 6.135075688362121582e-01 -1.522122919559478760e-01 -5.417047441005706787e-02 -1.782304495573043823e-01 -4.253885746002197266e-01
1.429186314344406128e-01 -4.990157783031463623e-01 -6.647077798843383789e-01 5.058079361915588379e-01 -7.736782729625701904e-02 1.151045486330986023e-01 1.071755513548851013e-01 4.645306617021560669e-02
-1.149753630161285400e-01 -3.615134060382843018e-01 3.022600710391998291e-01 4.717529118061065674e-01 7.194502353668212891e-01 3.842534497380256653e-02 -1.518515497446060181e-01 5.734057631343603134e-03
1.532226949930191040e-01 -4.979187846183776855e-01 -7.952396571636199951e-02 7.010053992271423340e-01 9.464828670024871826e-02 -2.352562397718429565e-01 5.535882711410522461e-02 4.043496847152709961e-01
-5.124576091766357422e-01 -6.216224655508995056e-02 1.691600829362869263e-01 4.693936109542846680e-01 5.137088298797607422e-01 -2.863436639308929443e-01 -3.710549473762512207e-01 -3.172517567873001099e-02
-4.853884875774383545e-01 -7.824813127517700195e-01 -2.456209510564804077e-01 2.413836866617202759e-01 1.333016008138656616e-01 -3.603205084800720215e-02 5.008614063262939453e-02 -1.093113049864768982e-01
-6.010710448026657104e-02 3.546054959297180176e-01 -3.438696563243865967e-01 8.558203577995300293e-01 4.214596748352050781e-02 9.865542501211166382e-02 2.844909392297267914e-02 -8.745606243610382080e-02
-4.579811692237854004e-01 -4.547276198863983154e-01 2.147632986307144165e-01 2.505253553390502930e-01 5.696897506713867188e-01 -2.986443638801574707e-01 2.331891506910324097e-01 -8.048570156097412109e-02
-6.239566802978515625e-01 1.138828992843627930e-01 -2.822367548942565918e-01 1.340973079204559326e-01 5.043004155158996582e-01 9.887752681970596313e-02 4.511140882968902588e-01 1.801925897598266602e-01
-6.162874698638916016e-01 -6.316370964050292969e-01 -3.593080341815948486e-01 1.410318017005920410e-01 1.056352555751800537e-01 -5.904624238610267639e-02 -1.365485340356826782e-01 1.973360329866409302e-01
-4.786570668220520020e-01 -7.159192562103271484e-01 -1.197377890348434448e-01 2.285874485969543457e-01 3.066504001617431641e-01 -4.629813507199287415e-02 -2.953354716300964355e-01 9.141663461923599243e-02
-1.121468394994735718e-01 2.330804467201232910e-01 -6.026002168655395508e-01 3.607022166252136230e-01 3.109636604785919189e-01 2.750901877880096436e-01 3.222978115081787109e-01 4.044930040836334229e-01
2.486219555139541626e-01 -6.406517624855041504e-01 -5.483241677284240723e-01 3.627207875251770020e-01 2.027609646320343018e-01 3.509039059281349182e-02 9.029183536767959595e-02 2.122045159339904785e-01
-6.156894564628601074e-01 3.178203105926513672e-01 -4.184165000915527344e-01 1.212300807237625122e-01 5.224856734275817871e-01 -2.181686162948608398e-01 -5.350298807024955750e-02 -8.183134347200393677e-02
-1.629305779933929443e-01 -7.003974318504333496e-01 -5.115451216697692871e-01 3.045448660850524902e-01 1.290361732244491577e-01 1.285502165555953979e-01 -2.073732763528823853e-01 -2.286740541458129883e-01
-5.153585672378540039e-01 1.914954632520675659e-01 -3.995707929134368896e-01 4.529378935694694519e-02 7.116935253143310547e-01 2.203222364187240601e-02 -9.723119437694549561e-02 -1.399278342723846436e-01
1.553972344845533371e-02 -5.056817531585693359e-01 -1.047421991825103760e-02 7.670925855636596680e-01 -3.027778118848800659e-02 7.074675709009170532e-02 3.563080132007598877e-01 1.504211723804473877e-01
-3.342550247907638550e-02 -4.807796478271484375e-01 4.145338665693998337e-03 8.175660371780395508e-01 -5.512981675565242767e-03 -3.064474761486053467e-01 -2.099488116800785065e-02 7.015107572078704834e-02
-8.130765520036220551e-03 4.867281317710876465e-01 -5.709191560745239258e-01 5.375907421112060547e-01 2.960372865200042725e-01 5.138836428523063660e-02 -1.022210940718650818e-01 2.175989001989364624e-01
-3.463997542858123779e-01 -3.784500658512115479e-01 3.770154714584350586e-01 6.351618766784667969e-01 3.960136175155639648e-01 -1.759183853864669800e-01 -2.745324745774269104e-02 5.180454626679420471e-02
-4.299616441130638123e-02 2.697064876556396484e-01 -6.665561199188232422e-01 4.249207377433776855e-01 2.822189629077911377e-01 2.078694999217987061e-01 -8.139320649206638336e-03 4.214636385440826416e-01
-7.723439931869506836e-01 1.270602345466613770e-01 -2.623709738254547119e-01 8.502715080976486206e-02 4.724322557449340820e-01 1.096643507480621338e-01 2.320366054773330688e-01 1.490396857261657715e-01
-3.386827707290649414e-01 -3.726928532123565674e-01 2.116855792701244354e-02 1.041241958737373352e-01 6.702327132225036621e-01 -4.378659129142761230e-01 1.677221357822418213e-01 -2.569723129272460938e-01
-2.005930244922637939e-01 -1.079963669180870056e-01 -2.080359458923339844e-01 4.789508581161499023e-01 2.206842005252838135e-01 -3.533179163932800293e-01 2.054449729621410370e-02 -7.081450819969177246e-01
-2.434989251196384430e-02 -6.461515426635742188e-01 -4.740614593029022217e-01 3.208399713039398193e-01 3.067190051078796387e-01 -1.463035792112350464e-01 -3.485301136970520020e-01 -1.314083784818649292e-01
1.383002549409866333e-01 1.057732775807380676e-01 -2.635544240474700928e-01 4.587919712066650391e-01 3.136159181594848633e-01 -7.007336616516113281e-01 5.349234864115715027e-02 3.122343719005584717e-01
-3.814079463481903076e-01 -1.445505917072296143e-01 1.137538477778434753e-01 4.240419566631317139e-01 5.605481863021850586e-01 -4.128875136375427246e-01 -3.802366852760314941e-01 -1.077562123537063599e-01
-6.467263679951429367e-03 2.886025607585906982e-02 -4.848410487174987793e-01 3.763313889503479004e-01 3.410701155662536621e-01 3.199427723884582520e-01 5.297700762748718262e-01 3.508282899856567383e-01
-7.679738849401473999e-02 -4.803816974163055420e-01 -1.431257836520671844e-02 7.644923925399780273e-01 -8.033149875700473785e-03 -2.942096889019012451e-01 -2.635073661804199219e-01 1.504063159227371216e-01
-3.910561501979827881e-01 -5.015783905982971191e-01 -2.230163216590881348e-01 4.909691214561462402e-02 4.825417995452880859e-01 -5.124912858009338379e-01 1.793669760227203369e-01 1.252237260341644287e-01
-3.079465031623840332e-01 1.137922480702400208e-01 6.757388263940811157e-02 3.885082304477691650e-01 7.240582704544067383e-01 -2.725787758827209473e-01 -3.704452216625213623e-01 3.043625876307487488e-02
-2.815833389759063721e-01 -8.895562589168548584e-02 1.193013265728950500e-01 2.860234677791595459e-01 7.358831763267517090e-01 -4.362905025482177734e-01 1.161104515194892883e-01 -2.672086358070373535e-01
3.313142359256744385e-01 -4.208607375621795654e-01 -2.066294550895690918e-01 5.730200409889221191e-01 3.339148759841918945e-01 4.424887001514434814e-01 -1.263072937726974487e-01 1.371517479419708252e-01
-1.373230963945388794e-01 2.948864400386810303e-01 -2.463763058185577393e-01 7.186359167098999023e-01 2.912653684616088867e-01 3.458768129348754883e-01 -1.478310972452163696e-01 3.012058734893798828e-01
3.507969677448272705e-01 -3.663726523518562317e-02 -5.032501220703125000e-01 2.049956172704696655e-01 6.326375007629394531e-01 3.820997849106788635e-02 -1.082648057490587234e-03 -4.226393401622772217e-01
-3.629684448242187500e-01 4.093385040760040283e-01 -5.059794187545776367e-01 1.825798749923706055e-01 5.965373516082763672e-01 2.224263101816177368e-01 1.994989579543471336e-03 -7.753118872642517090e-02
-3.915059864521026611e-01 -2.536710500717163086e-01 8.345977216958999634e-02 2.285765260457992554e-01 7.099769115447998047e-01 -2.126089483499526978e-01 -1.931789815425872803e-01 -3.695582449436187744e-01
-4.772456884384155273e-01 -2.965674996376037598e-01 -6.182816028594970703e-01 3.859189450740814209e-01 -2.913167476654052734e-01 -6.017611175775527954e-02 -4.639598727226257324e-02 2.498792707920074463e-01
-6.257767975330352783e-02 -6.383882164955139160e-01 -9.638424962759017944e-02 5.921691060066223145e-01 2.994444593787193298e-02 1.237339675426483154e-01 1.512312889099121094e-01 4.353305399417877197e-01
-2.830997668206691742e-02 1.759402006864547729e-01 -8.747583031654357910e-01 1.045749261975288391e-01 3.061808347702026367e-01 1.656402200460433960e-01 2.020595818758010864e-01 -1.734764277935028076e-01
-4.557102024555206299e-01 3.281184136867523193e-01 -2.881374061107635498e-01 1.796643882989883423e-01 7.086070179939270020e-01 7.428512722253799438e-02 9.203428030014038086e-02 -2.307628989219665527e-01
1.445584893226623535e-01 1.600482687354087830e-02 -3.108475208282470703e-01 2.160735577344894409e-01 7.286425828933715820e-01 -5.001382827758789062e-01 7.104358077049255371e-02 -2.223225980997085571e-01
-2.556700408458709717e-01 2.668290585279464722e-02 5.122309084981679916e-03 4.716469943523406982e-01 3.354305028915405273e-01 -3.811712563037872314e-02 5.780110955238342285e-01 -5.132058262825012207e-01
2.511966228485107422e-01 -5.960865020751953125e-01 -4.409195184707641602e-01 5.565308928489685059e-01 1.095187589526176453e-01 5.544506013393402100e-02 1.228708624839782715e-01 -2.174369692802429199e-01
-3.084199726581573486e-01 -6.327795386314392090e-01 -1.725242733955383301e-01 5.059750676155090332e-01 2.863035798072814941e-01 1.897787749767303467e-01 -5.844848230481147766e-03 3.172885775566101074e-01
-1.262734234333038330e-01 -1.810125559568405151e-01 7.132659107446670532e-02 2.180932015180587769e-01 7.895742058753967285e-01 -5.050897598266601562e-01 1.376838088035583496e-01 3.372424095869064331e-02
-3.146372735500335693e-01 -3.450261950492858887e-01 1.051061823964118958e-01 5.389265418052673340e-01 1.064474135637283325e-01 -3.654438853263854980e-01 3.712925016880035400e-01 4.446715116500854492e-01
-8.519906550645828247e-02 -3.144737482070922852e-01 1.338576972484588623e-01 3.398307263851165771e-01 7.708022594451904297e-01 -3.367531001567840576e-01 -1.736356019973754883e-01 -1.508523225784301758e-01
-5.069813923910260201e-04 -5.084606409072875977e-01 -6.042782068252563477e-01 9.991611540317535400e-02 3.465130925178527832e-01 -4.720201343297958374e-02 7.972508668899536133e-02 -4.875211715698242188e-01
-2.868185937404632568e-01 -5.905011296272277832e-01 3.150411322712898254e-02 2.034310549497604370e-01 3.673311769962310791e-01 -3.910585045814514160e-01 4.818370938301086426e-01 -8.149202167987823486e-02
-5.502021312713623047e-01 2.810296118259429932e-01 -4.862967431545257568e-01 1.783933639526367188e-01 4.609149992465972900e-01 -1.204318627715110779e-01 2.319832518696784973e-02 -3.500094413757324219e-01
-6.163664460182189941e-01 1.363302208483219147e-02 -6.814193725585937500e-02 5.490348339080810547e-01 7.157044485211372375e-03 -1.068344116210937500e-01 3.200908005237579346e-01 -4.471029341220855713e-01
-4.353986382484436035e-01 1.907517611980438232e-01 -4.493795335292816162e-02 7.822617888450622559e-01 -8.475866168737411499e-02 -2.466701865196228027e-01 2.309850752353668213e-01 -1.967348307371139526e-01
1.341394633054733276e-01 -6.227350831031799316e-01 -5.523395538330078125e-01 5.210275650024414062e-01 4.714487120509147644e-02 9.909109771251678467e-02 4.903244227170944214e-02 5.668317526578903198e-02
-6.191412210464477539e-01 -2.961630225181579590e-01 9.725012630224227905e-02 3.532743752002716064e-01 3.296019434928894043e-01 -1.663781553506851196e-01 -2.169648855924606323e-01 4.596721827983856201e-01
2.888043224811553955e-01 -3.665175139904022217e-01 -4.102158248424530029e-01 3.462139368057250977e-01 5.634182691574096680e-01 1.264459043741226196e-01 -3.166361451148986816e-01 -2.458223998546600342e-01
-4.768345355987548828e-01 -1.135885864496231079e-01 1.791942268610000610e-01 4.818074405193328857e-01 5.405477285385131836e-01 -6.751170754432678223e-02 -4.370490312576293945e-01 8.784012496471405029e-02
1.679493337869644165e-01 4.256235361099243164e-01 -5.475054979324340820e-01 4.274408221244812012e-01 5.080453157424926758e-01 6.270153098739683628e-04 -1.612676829099655151e-01 1.550867110490798950e-01
1.141554936766624451e-01 -5.810598134994506836e-01 -5.274779796600341797e-01 4.999780356884002686e-01 8.228727430105209351e-02 -3.050926327705383301e-01 -1.352310329675674438e-01 5.465194582939147949e-02
2.517777085304260254e-01 -5.884686708450317383e-01 -9.092282503843307495e-02 5.625029802322387695e-01 2.922774255275726318e-01 -6.013992428779602051e-02 3.746531009674072266e-01 1.903369128704071045e-01
-4.038479328155517578e-01 6.399043649435043335e-02 -5.065773129463195801e-01 3.840643763542175293e-01 -1.161662563681602478e-01 -3.688409626483917236e-01 5.281534790992736816e-01 -1.420268230140209198e-02
-1.139279231429100037e-01 3.144933283329010010e-01 -3.522657454013824463e-01 4.063464105129241943e-01 5.582736134529113770e-01 1.001151353120803833e-01 6.347180157899856567e-02 5.226709246635437012e-01
2.847916446626186371e-02 2.634308338165283203e-01 -1.575509756803512573e-01 8.366762995719909668e-01 1.646375507116317749e-01 2.572309374809265137e-01 3.300408720970153809e-01 5.237648636102676392e-02
-2.431081533432006836e-01 -2.234450429677963257e-01 -2.272184342145919800e-01 6.230477094650268555e-01 2.192440256476402283e-02 -4.286144971847534180e-01 -2.057222127914428711e-01 -4.739636182785034180e-01
-3.550453782081604004e-01 3.216224908828735352e-02 -6.555155515670776367e-01 -1.095942407846450806e-01 5.847508311271667480e-01 -2.442675679922103882e-01 1.436618417501449585e-01 9.464712440967559814e-02
-9.027492254972457886e-02 -6.094338297843933105e-01 -2.337493002414703369e-02 5.243801474571228027e-01 1.083244532346725464e-01 1.025311835110187531e-02 3.322401046752929688e-01 -4.719081521034240723e-01
4.466534852981567383e-01 -2.895314395427703857e-01 -3.036981225013732910e-01 3.793123662471771240e-01 5.902276039123535156e-01 2.440732419490814209e-01 -1.976262032985687256e-02 -2.687579095363616943e-01
-3.438436985015869141e-01 7.993183284997940063e-02 7.470703870058059692e-02 5.720803141593933105e-01 2.720234096050262451e-01 -1.662349849939346313e-01 6.063755750656127930e-01 -2.705611884593963623e-01
-4.467995762825012207e-01 -5.475498437881469727e-01 1.481849253177642822e-01 3.497936725616455078e-01 2.865427434444427490e-01 -4.187604784965515137e-01 2.982925772666931152e-01 9.899211674928665161e-02
1.705776900053024292e-01 -4.176331162452697754e-01 -6.197712421417236328e-01 5.238249897956848145e-01 6.565177347511053085e-03 3.438285887241363525e-01 -7.202039659023284912e-02 1.205349043011665344e-01
-3.672809302806854248e-01 3.719310835003852844e-02 -6.890686154365539551e-01 -1.139980331063270569e-01 5.605484843254089355e-01 -2.142045795917510986e-01 1.007240414619445801e-01 7.527901232242584229e-02
-4.160951972007751465e-01 2.692817449569702148e-01 -3.260825574398040771e-01 1.023681387305259705e-01 7.921380996704101562e-01 -4.917354509234428406e-02 -6.938857585191726685e-02 -5.317544192075729370e-02
-2.427840679883956909e-01 -1.360399276018142700e-02 -5.590683221817016602e-01 -9.027177095413208008e-02 6.822380423545837402e-01 -1.384782493114471436e-01 2.904478013515472412e-01 2.262285649776458740e-01
-1.463143378496170044e-01 4.359459280967712402e-01 -2.104678303003311157e-01 7.852625250816345215e-01 2.470742166042327881e-01 1.517517417669296265e-01 9.304290264844894409e-02 1.867571324110031128e-01
-2.515024244785308838e-01 4.125537872314453125e-01 -5.178852677345275879e-01 4.627100527286529541e-01 3.260812461376190186e-01 3.508899807929992676e-01 6.672182679176330566e-02 2.243555635213851929e-01
-6.386907696723937988e-01 2.876222133636474609e-01 -2.536812052130699158e-02 6.628189682960510254e-01 -1.525224279612302780e-02 -1.980533301830291748e-01 1.614200621843338013e-01 -6.213557347655296326e-02
-5.957278013229370117e-01 -6.977210640907287598e-01 -1.223550811409950256e-01 2.311986386775970459e-01 2.160997688770294189e-01 -1.653002649545669556e-01 -1.036956086754798889e-01 -7.137327641248703003e-02
-4.604432582855224609e-01 -6.844470500946044922e-01 3.156049549579620361e-02 2.279899865388870239e-01 4.250928759574890137e-01 -2.772881276905536652e-02 -8.973062783479690552e-02 2.775328457355499268e-01
-1.797429174184799194e-01 -4.002905189990997314e-01 -4.035741984844207764e-01 6.975195407867431641e-01 -2.747518718242645264e-01 -1.441311985254287720e-01 -7.231765240430831909e-02 -2.378280162811279297e-01
-1.656643301248550415e-01 -5.204681158065795898e-01 1.267375797033309937e-01 4.290442466735839844e-01 4.934605658054351807e-01 -3.081007301807403564e-01 1.001406610012054443e-01 3.912407755851745605e-01
-3.797009959816932678e-02 3.928760886192321777e-01 -6.612828969955444336e-01 5.141324996948242188e-01 1.488271653652191162e-01 -7.705657742917537689e-03 -7.161079347133636475e-02 3.394735455513000488e-01
-2.312142252922058105e-01 1.408895850181579590e-01 -6.370100378990173340e-01 4.530065357685089111e-01 -1.325392127037048340e-01 -1.105690449476242065e-01 4.051296114921569824e-01 -3.489570915699005127e-01
-2.539142966270446777e-01 1.287991702556610107e-01 -5.891281962394714355e-01 4.561635553836822510e-01 -1.088943108916282654e-01 -1.679636836051940918e-01 4.613389372825622559e-01 -3.329831063747406006e-01
-2.497677654027938843e-01 -6.682563424110412598e-01 9.364826232194900513e-02 4.136371910572052002e-01 4.182162284851074219e-01 3.239725828170776367e-01 -1.225393116474151611e-01 1.276912242174148560e-01
-5.481577292084693909e-02 3.272685036063194275e-02 -6.969430446624755859e-01 3.672809898853302002e-01 -1.091269999742507935e-01 4.246195405721664429e-02 5.888162851333618164e-01 -1.219955459237098694e-01
-4.917038381099700928e-01 -4.726140201091766357e-01 -2.274309396743774414e-01 6.182922720909118652e-01 -1.496651619672775269e-01 2.443379610776901245e-01 -4.557987302541732788e-02 1.291319131851196289e-01
1.111117973923683167e-01 -5.396395325660705566e-01 -3.599802851676940918e-01 1.283405870199203491e-01 6.181363463401794434e-01 -1.382592786103487015e-02 -9.011556953191757202e-02 -3.999768793582916260e-01
6.739104539155960083e-02 -1.241199597716331482e-01 -3.651230335235595703e-01 1.818136870861053467e-01 6.632200479507446289e-01 -5.947041511535644531e-01 1.350337117910385132e-01 -4.374432191252708435e-02
-4.401546418666839600e-01 -3.955974578857421875e-01 3.582724630832672119e-01 5.205802321434020996e-01 4.436092376708984375e-01 -1.648967266082763672e-01 1.573915779590606689e-01 4.064115881919860840e-02
-1.441225260496139526e-01 -5.015918985009193420e-02 -6.021992564201354980e-01 3.901552259922027588e-01 -1.226597800850868225e-01 -4.382572472095489502e-01 4.636956751346588135e-01 1.992965936660766602e-01
-5.292177796363830566e-01 -6.699824929237365723e-01 -2.594082951545715332e-01 2.985891699790954590e-01 2.021765895187854767e-02 3.309679403901100159e-02 -1.545366942882537842e-01 2.986941337585449219e-01
-3.071467578411102295e-01 6.752075254917144775e-02 -6.176395416259765625e-01 2.918957173824310303e-01 -8.472540974617004395e-02 -5.301716327667236328e-01 3.129779994487762451e-01 2.195554077625274658e-01
-3.754830658435821533e-01 2.966699302196502686e-01 -1.839890927076339722e-01 7.202749252319335938e-01 6.326130777597427368e-02 -3.164557218551635742e-01 9.875062853097915649e-02 -3.231926858425140381e-01
-1.181253865361213684e-01 4.254589080810546875e-01 -1.847234219312667847e-01 7.717080116271972656e-01 3.038607835769653320e-01 1.093297749757766724e-01 -2.188005596399307251e-01 1.523719727993011475e-01
-2.015650719404220581e-01 1.493869721889495850e-01 -6.990116834640502930e-01 4.711180925369262695e-01 -1.164698898792266846e-01 -6.140368524938821793e-03 4.174291491508483887e-01 -1.965588629245758057e-01
-2.886965870857238770e-01 6.226731464266777039e-02 -3.091733753681182861e-01 4.193332493305206299e-01 2.446777224540710449e-01 -4.030776917934417725e-01 -8.603310212492942810e-03 -6.472525000572204590e-01
-1.887884587049484253e-01 -2.103395909070968628e-01 9.672378003597259521e-02 2.606832981109619141e-01 7.496126890182495117e-01 -4.403268694877624512e-01 1.468053311109542847e-01 -2.558242380619049072e-01
5.238469839096069336e-01 -2.520547211170196533e-01 -3.039765954017639160e-01 3.958407938480377197e-01 6.293157339096069336e-01 1.071219742298126221e-01 -2.872245386242866516e-02 -6.799065321683883667e-02
-8.642651140689849854e-02 2.579646930098533630e-02 -2.922383844852447510e-01 3.236811161041259766e-01 5.612621903419494629e-01 3.761838972568511963e-01 4.974415898323059082e-01 3.125933706760406494e-01
-3.710485994815826416e-01 -6.821860373020172119e-02 -3.690400347113609314e-02 5.236573815345764160e-01 7.090090960264205933e-02 5.088466219604015350e-03 5.334335565567016602e-01 -5.408197641372680664e-01
1.496109813451766968e-01 -5.283894538879394531e-01 -5.792833566665649414e-01 5.034892559051513672e-01 -2.267274819314479828e-02 1.594814509153366089e-01 5.651253834366798401e-02 2.832109630107879639e-01
-3.182259500026702881e-01 1.091984957456588745e-01 6.825366616249084473e-02 5.596783161163330078e-01 3.126865625381469727e-01 -5.773421004414558411e-02 4.887956082820892334e-01 -4.784165322780609131e-01
-1.457931697368621826e-01 -1.076378971338272095e-01 -7.047546505928039551e-01 3.141694366931915283e-01 -1.404830813407897949e-01 4.936755821108818054e-02 5.791113376617431641e-01 -1.193085089325904846e-01
-4.519522190093994141e-01 -1.980008929967880249e-02 2.477202862501144409e-01 4.161216914653778076e-01 6.770935058593750000e-01 -4.773007333278656006e-02 -1.207454726099967957e-01 2.924231588840484619e-01
-2.218465954065322876e-01 4.224424660205841064e-01 -4.312960207462310791e-01 5.702576041221618652e-01 1.978815495967864990e-01 3.164165019989013672e-01 3.309798538684844971e-01 -1.108707711100578308e-01
6.987087428569793701e-02 -1.341766119003295898e-01 -3.574472069740295410e-01 1.099023893475532532e-01 6.421494483947753906e-01 -5.950834155082702637e-01 9.086079150438308716e-02 -2.500636875629425049e-01
-1.074903756380081177e-01 -6.562746763229370117e-01 8.029741793870925903e-02 4.980584681034088135e-01 2.997485995292663574e-01 -2.663262002170085907e-02 8.193933218717575073e-02 4.538355469703674316e-01
-1.893486380577087402e-01 1.670404821634292603e-01 -2.788416743278503418e-01 4.631885290145874023e-01 4.040895402431488037e-01 3.657932281494140625e-01 3.273011147975921631e-01 4.896215796470642090e-01
-4.102509915828704834e-01 -4.486253857612609863e-02 -3.994503319263458252e-01 -5.049623176455497742e-02 6.890144944190979004e-01 -7.780987769365310669e-02 3.733254671096801758e-01 2.177240103483200073e-01
-3.714160621166229248e-01 -6.886478066444396973e-01 -2.842314839363098145e-01 3.128056526184082031e-01 -3.469723463058471680e-02 9.481497853994369507e-02 4.376352131366729736e-01 -8.637765794992446899e-02
-6.059670448303222656e-01 -2.821493446826934814e-01 6.356166303157806396e-02 4.047296941280364990e-01 2.248337864875793457e-01 -2.955850064754486084e-01 -2.190069556236267090e-01 4.466146528720855713e-01
4.761862102895975113e-03 1.504397541284561157e-01 -5.419877767562866211e-01 3.453323245048522949e-01 4.940719604492187500e-01 2.429074048995971680e-01 1.808253079652786255e-01 4.780492186546325684e-01
-5.060819908976554871e-02 5.016930699348449707e-01 -4.610706865787506104e-01 3.851608037948608398e-01 5.994250774383544922e-01 -7.708215620368719101e-03 1.681332709267735481e-03 1.594838052988052368e-01
-5.877711176872253418e-01 1.726490110158920288e-01 -5.579389929771423340e-01 8.978424966335296631e-02 3.128503561019897461e-01 2.853258848190307617e-01 -6.326141767203807831e-03 -3.550127446651458740e-01
-3.721258640289306641e-01 -6.892297267913818359e-01 -1.563924923539161682e-02 3.034379184246063232e-01 2.709122300148010254e-01 2.564983963966369629e-01 2.618163228034973145e-01 -2.939946651458740234e-01
-4.158736169338226318e-01 -1.517724990844726562e-01 -6.380761265754699707e-01 3.276457786560058594e-01 -1.933740675449371338e-01 -3.413956761360168457e-01 3.382818996906280518e-01 -1.454031318426132202e-01
-1.490882690995931625e-02 -5.045773386955261230e-01 -3.694358468055725098e-01 4.983176290988922119e-01 1.620234996080398560e-01 -2.632890939712524414e-01 -4.916486144065856934e-01 1.519376635551452637e-01
-3.207809329032897949e-01 3.842859715223312378e-02 -5.254253149032592773e-01 9.704562276601791382e-02 4.842169284820556641e-01 1.152583733201026917e-01 5.925233960151672363e-01 1.062954887747764587e-01
-1.609472781419754028e-01 1.586421281099319458e-01 -6.717984676361083984e-01 4.534096419811248779e-01 -1.637413948774337769e-01 -7.419442385435104370e-02 4.780082404613494873e-01 1.767120808362960815e-01
-4.198150932788848877e-01 3.948564529418945312e-01 -4.442330598831176758e-01 3.376583158969879150e-01 3.901073634624481201e-01 3.020356297492980957e-01 3.210993707180023193e-01 9.986694902181625366e-02
-7.552798092365264893e-02 -2.598554491996765137e-01 -4.742571711540222168e-01 6.048182845115661621e-01 -1.103704348206520081e-01 -1.764685064554214478e-01 -1.473508775234222412e-01 -5.205867886543273926e-01
-5.653285980224609375e-01 -1.533496826887130737e-01 -3.271219730377197266e-01 1.133058592677116394e-01 5.920063257217407227e-01 -3.106954693794250488e-01 1.201215684413909912e-01 -2.749692797660827637e-01
3.103069029748439789e-02 2.879053056240081787e-01 -1.364868283271789551e-01 8.417572975158691406e-01 1.621253341436386108e-01 2.725888788700103760e-01 2.971209585666656494e-01 9.663345292210578918e-03
2.584160268306732178e-01 3.218964040279388428e-01 -1.043173372745513916e-01 6.655869483947753906e-01 5.622363686561584473e-01 1.090546604245901108e-02 -1.886457204818725586e-01 1.545956879854202271e-01
-6.478659510612487793e-01 1.414870321750640869e-01 -3.751690685749053955e-01 1.321342736482620239e-01 4.254358112812042236e-01 3.874304294586181641e-01 1.451120227575302124e-01 -2.233479470014572144e-01
-4.145916402339935303e-01 -2.918820977210998535e-01 4.223644137382507324e-01 5.490076541900634766e-01 5.083853006362915039e-01 -2.448524162173271179e-02 6.061601266264915466e-02 -1.969816163182258606e-02
-1.406106203794479370e-01 -1.942849531769752502e-02 -4.060873687267303467e-01 2.931564748287200928e-01 4.365347027778625488e-01 3.258711099624633789e-01 4.730967283248901367e-01 4.565397500991821289e-01
-1.938689798116683960e-01 2.170489579439163208e-01 -6.763157844543457031e-01 3.915347158908843994e-01 -2.134549990296363831e-02 -2.759823799133300781e-01 4.126810729503631592e-01 -2.401553690433502197e-01
-1.507884114980697632e-01 -1.525068730115890503e-01 -6.933606863021850586e-01 3.014088273048400879e-01 -1.457439959049224854e-01 2.596117556095123291e-02 5.971490740776062012e-01 -6.249639391899108887e-02
8.109205961227416992e-02 -5.210686922073364258e-01 -1.719713807106018066e-01 7.169794440269470215e-01 5.044079944491386414e-02 -2.944656312465667725e-01 -2.115404754877090454e-01 2.104142159223556519e-01
-7.453964948654174805e-01 7.085303217172622681e-02 -2.285763919353485107e-01 9.178135544061660767e-02 5.614405274391174316e-01 3.281805291771888733e-02 2.465309500694274902e-01 -4.028371721506118774e-02
-2.971979081630706787e-01 -1.935160011053085327e-01 -6.010739803314208984e-01 3.113027215003967285e-01 -1.540919095277786255e-01 -4.443190991878509521e-01 4.410534203052520752e-01 -1.827056705951690674e-02
-5.534324049949645996e-01 7.241626828908920288e-02 3.008106164634227753e-02 3.953543305397033691e-01 3.694518208503723145e-01 2.061182260513305664e-02 3.551476001739501953e-01 -5.178890824317932129e-01
-4.948834776878356934e-01 -2.702453434467315674e-01 3.597664237022399902e-01 5.360089540481567383e-01 4.880762696266174316e-01 -1.105824112892150879e-01 -6.836747378110885620e-02 1.009915471076965332e-01
5.819679424166679382e-02 2.034132927656173706e-01 -6.132577657699584961e-01 2.369927167892456055e-01 5.219365954399108887e-01 1.052810326218605042e-01 2.893467247486114502e-01 3.946669399738311768e-01
-2.586779296398162842e-01 -5.110021233558654785e-01 -4.706974327564239502e-02 3.426242768764495850e-01 1.821416467428207397e-01 -4.798924922943115234e-01 5.349718332290649414e-01 5.184869840741157532e-02
-1.465902775526046753e-01 2.804398303851485252e-03 -2.417257875204086304e-01 4.090394079685211182e-01 3.266904652118682861e-01 -5.092428326606750488e-01 -4.665381461381912231e-02 -6.201025843620300293e-01
-1.193838343024253845e-01 3.032317757606506348e-01 -4.885202348232269287e-01 5.479978919029235840e-01 2.468640208244323730e-01 4.790231287479400635e-01 -7.167579024098813534e-04 2.538475394248962402e-01
-3.884326517581939697e-01 -1.608229726552963257e-01 -3.078619539737701416e-01 5.915027260780334473e-01 -7.364444900304079056e-03 -3.602116703987121582e-01 -3.493832647800445557e-01 -3.559862673282623291e-01
-1.839055567979812622e-01 3.059880435466766357e-02 -5.028516650199890137e-01 5.415229201316833496e-01 -2.411746419966220856e-02 -2.354616671800613403e-01 1.824050396680831909e-01 -5.743171572685241699e-01
-3.791720867156982422e-01 -4.816792905330657959e-01 1.096724569797515869e-01 4.333988726139068604e-01 4.870547056198120117e-01 -2.123378962278366089e-01 2.073726505041122437e-01 3.147027194499969482e-01
-4.859466850757598877e-01 -2.829114198684692383e-01 1.749015748500823975e-01 2.502383291721343994e-01 6.106026172637939453e-01 -3.940055370330810547e-01 1.645061969757080078e-01 -1.883322447538375854e-01
2.056020647287368774e-01 -3.878358304500579834e-01 -4.760010838508605957e-01 4.039303958415985107e-01 2.608330249786376953e-01 -5.113531351089477539e-01 -2.303889393806457520e-01 1.870277374982833862e-01
5.839977040886878967e-02 2.219371050596237183e-01 -7.892349362373352051e-01 3.170453757047653198e-02 5.092306137084960938e-01 -1.715880185365676880e-01 1.440747231245040894e-01 -1.179855763912200928e-01
-1.586207151412963867e-01 -7.141458392143249512e-01 -4.752846956253051758e-01 1.965600531548261642e-03 3.461026847362518311e-01 4.893462732434272766e-02 1.944912821054458618e-01 -2.809396982192993164e-01
-4.266870617866516113e-01 -5.565273165702819824e-01 -5.393728613853454590e-02 4.190170466899871826e-01 1.124167367815971375e-01 -5.089401006698608398e-01 2.147573828697204590e-01 -1.093288660049438477e-01
-3.612878918647766113e-01 -5.693796277046203613e-01 2.477623075246810913e-01 5.159763097763061523e-01 2.370758503675460815e-01 -2.964436113834381104e-01 1.962013542652130127e-01 1.873002499341964722e-01
-5.235373973846435547e-01 4.952844604849815369e-02 -5.973002910614013672e-01 2.843285202980041504e-01 -1.952195465564727783e-01 -3.300822079181671143e-01 3.345132768154144287e-01 1.639550328254699707e-01
-5.959080457687377930e-01 -1.777484267950057983e-02 1.595765799283981323e-01 4.275637865066528320e-01 5.288350582122802734e-01 -1.406899690628051758e-01 -3.308888375759124756e-01 1.653924882411956787e-01
-2.390711754560470581e-01 -7.124349474906921387e-01 -1.919682025909423828e-01 5.684353709220886230e-01 7.794453203678131104e-02 2.559777349233627319e-02 2.770750783383846283e-03 2.618635594844818115e-01
-1.378202587366104126e-01 -3.030628859996795654e-01 -1.566177420318126678e-02 1.461658477783203125e-01 8.474524021148681641e-01 -3.844074904918670654e-01 -2.198281144956126809e-04 -4.005039110779762268e-02
-5.023471713066101074e-01 -6.357448697090148926e-01 4.257073998451232910e-02 4.426259696483612061e-01 2.797609567642211914e-01 -1.193492040038108826e-01 -2.289785593748092651e-01 -2.836119942367076874e-02
-2.432399839162826538e-01 5.158672481775283813e-02 -1.508350372314453125e-01 5.589318275451660156e-01 1.151718795299530029e-01 2.026927657425403595e-02 5.219832658767700195e-01 -5.629168152809143066e-01
2.816223539412021637e-02 -2.761388123035430908e-01 -4.590433090925216675e-03 2.914125025272369385e-01 6.799839138984680176e-01 -6.094443798065185547e-01 5.637434870004653931e-02 3.214580938220024109e-02
5.795473977923393250e-02 2.460221052169799805e-01 -7.422475814819335938e-01 3.184737563133239746e-01 3.298100233078002930e-01 7.991912961006164551e-02 1.029136478900909424e-01 3.974976539611816406e-01
-6.874270439147949219e-01 -4.965504705905914307e-01 -3.985563814640045166e-01 2.845045551657676697e-02 1.524770110845565796e-01 -2.397950440645217896e-01 -5.465718731284141541e-02 1.936153024435043335e-01
-4.685686528682708740e-01 -4.155200719833374023e-01 -1.522433310747146606e-01 6.535246372222900391e-01 -1.064540222287178040e-01 3.553874790668487549e-01 -3.110986761748790741e-02 1.375258713960647583e-01
-1.371950805187225342e-01 3.716794550418853760e-01 -1.485963761806488037e-01 8.200158476829528809e-01 2.088261991739273071e-01 2.559385299682617188e-01 1.563161760568618774e-01 1.223819926381111145e-01
-6.167953610420227051e-01 -6.199135780334472656e-01 -1.348523497581481934e-01 1.537788212299346924e-01 3.536542654037475586e-01 -2.312652766704559326e-01 -1.003492847084999084e-01 6.937592476606369019e-02
-1.157569885253906250e-01 1.982803642749786377e-01 -5.884668231010437012e-01 4.607562720775604248e-01 1.935307830572128296e-01 2.456966936588287354e-01 3.287004828453063965e-01 4.275871217250823975e-01
-3.754474222660064697e-02 5.036415457725524902e-01 -3.324249088764190674e-01 7.240799665451049805e-01 3.134745657444000244e-01 8.104434609413146973e-02 -5.644546821713447571e-02 4.600877687335014343e-02
-1.998068243265151978e-01 2.257277667522430420e-01 -4.396408200263977051e-01 3.011992275714874268e-01 5.514807105064392090e-01 -4.188684225082397461e-01 -1.223314628005027771e-01 -3.613479733467102051e-01
-1.725390106439590454e-01 -2.775350958108901978e-02 -2.262027263641357422e-01 2.083007842302322388e-01 6.193515062332153320e-01 3.302141427993774414e-01 5.188183188438415527e-01 3.362931013107299805e-01
-4.590357244014739990e-01 -5.452963709831237793e-01 -3.060270845890045166e-01 2.767696976661682129e-01 1.909173280000686646e-01 -2.156167179346084595e-01 -3.144312500953674316e-01 -3.740014731884002686e-01
3.403716981410980225e-01 -4.531827867031097412e-01 -2.996462881565093994e-01 5.989882349967956543e-01 2.344221472740173340e-01 1.334700584411621094e-01 -6.804527342319488525e-02 3.908959627151489258e-01
-2.090153396129608154e-01 3.613078594207763672e-01 -4.285528361797332764e-01 6.053749918937683105e-01 2.013023942708969116e-01 8.890644460916519165e-02 -7.466009259223937988e-02 4.707778096199035645e-01
6.544533651322126389e-03 -4.546765983104705811e-01 1.480209529399871826e-01 8.592932224273681641e-01 1.014187857508659363e-01 6.931772083044052124e-02 1.330487281084060669e-01 -1.178013905882835388e-02
-6.946228742599487305e-01 -2.250579893589019775e-01 1.046043038368225098e-01 4.164023697376251221e-01 2.431136965751647949e-01 -2.540233135223388672e-01 -2.558268010616302490e-01 3.056723475456237793e-01
-8.971309661865234375e-02 -9.778850525617599487e-02 -5.049815773963928223e-01 -5.353682115674018860e-02 6.384739875793457031e-01 -4.840379059314727783e-01 2.853037416934967041e-01 -3.430007770657539368e-02
9.851523488759994507e-02 -5.102104544639587402e-01 -3.726083338260650635e-01 6.759082674980163574e-01 -8.683980256319046021e-02 -2.258576601743698120e-01 -6.321699917316436768e-02 2.678464353084564209e-01
-5.202342867851257324e-01 -5.330678820610046387e-01 -1.324080228805541992e-01 4.294933006167411804e-02 3.334935903549194336e-01 -4.166631996631622314e-01 3.506148755550384521e-01 -1.343934834003448486e-01
-3.784179687500000000e-01 2.394420653581619263e-01 -2.492905594408512115e-02 7.745119333267211914e-01 -1.803142204880714417e-02 -4.012634456157684326e-01 1.375320553779602051e-01 -1.368381232023239136e-01
8.993680030107498169e-02 -4.142826199531555176e-01 7.657706737518310547e-02 6.710146069526672363e-01 1.280949860811233521e-01 1.136716455221176147e-01 4.626020491123199463e-01 3.476010262966156006e-01
-1.076067239046096802e-01 2.748072743415832520e-01 -3.769209608435630798e-02 5.296018123626708984e-01 5.221792459487915039e-01 -5.058409571647644043e-01 -3.077323436737060547e-01 8.807700127363204956e-02
-6.798117756843566895e-01 -3.705778717994689941e-01 -5.003533959388732910e-01 1.784710437059402466e-01 -1.268486380577087402e-01 -6.614593416452407837e-02 -1.081941723823547363e-01 2.935145795345306396e-01
-3.390495777130126953e-01 2.638140618801116943e-01 -1.529180351644754410e-02 7.297410368919372559e-01 5.190759897232055664e-02 -3.354659080505371094e-01 4.086073935031890869e-01 -2.236266247928142548e-02
-2.228582799434661865e-01 3.699004948139190674e-01 -4.070243835449218750e-01 5.879363417625427246e-01 2.189320325851440430e-01 1.615225672721862793e-01 -1.158074885606765747e-01 4.633980095386505127e-01
-5.321640968322753906e-01 -3.586291968822479248e-01 -3.971828818321228027e-01 4.455193281173706055e-01 -1.566276848316192627e-01 -2.142417132854461670e-01 -2.989289760589599609e-01 -2.686159610748291016e-01
-2.268876731395721436e-01 2.021253108978271484e-01 -7.575563788414001465e-01 1.157377138733863831e-01 2.299683243036270142e-01 -1.807588338851928711e-02 4.410591125488281250e-01 -2.695088386535644531e-01
-2.320617996156215668e-02 3.539933264255523682e-01 -2.388798594474792480e-01 8.025904893875122070e-01 1.601221412420272827e-01 2.525586187839508057e-01 2.877553105354309082e-01 2.659346349537372589e-02
-3.813342154026031494e-01 -2.757796347141265869e-01 1.016280353069305420e-01 3.810961842536926270e-01 4.535291790962219238e-01 -5.143882632255554199e-01 9.884252399206161499e-02 -3.780387639999389648e-01
1.139078140258789062e-01 -2.990230619907379150e-01 -4.368116855621337891e-01 1.213281452655792236e-01 6.132846474647521973e-01 -2.860423177480697632e-02 3.994524851441383362e-02 -5.599583387374877930e-01
-1.189143881201744080e-01 3.632751107215881348e-01 -2.075282931327819824e-01 8.156967163085937500e-01 1.553149819374084473e-01 2.105759382247924805e-01 2.748663723468780518e-01 3.801383823156356812e-02
-6.979984045028686523e-02 7.011928409337997437e-02 -1.903679668903350830e-01 4.093679785728454590e-01 5.927264690399169922e-01 4.241312742233276367e-01 3.023066818714141846e-01 4.047070443630218506e-01
2.209757268428802490e-02 -2.166682183742523193e-01 1.156344078481197357e-02 1.603634953498840332e-01 8.935286402702331543e-01 -3.248557448387145996e-01 1.448231786489486694e-01 4.263865202665328979e-02
-7.505552768707275391e-01 7.646310329437255859e-02 -2.288465499877929688e-01 4.870554432272911072e-02 5.150544643402099609e-01 -1.029448807239532471e-01 2.386393696069717407e-01 2.079654932022094727e-01
-5.618987083435058594e-01 -4.414664506912231445e-01 -3.940921127796173096e-01 1.364533007144927979e-01 4.242774099111557007e-02 -4.283830821514129639e-01 3.239938914775848389e-01 1.586350053548812866e-01
-4.461607635021209717e-01 1.546917557716369629e-01 -1.700133085250854492e-02 7.271533608436584473e-01 5.410512676462531090e-04 -1.341602355241775513e-01 3.592919111251831055e-01 -3.176163733005523682e-01
-6.110093593597412109e-01 1.376303732395172119e-01 1.733129918575286865e-01 4.651073813438415527e-01 5.584970116615295410e-01 -1.246432587504386902e-02 -1.748476028442382812e-01 -1.368117928504943848e-01
-7.785117626190185547e-01 4.856945946812629700e-02 -1.700594276189804077e-01 8.259312063455581665e-02 4.938567578792572021e-01 -2.473057061433792114e-02 3.226146399974822998e-01 8.504177629947662354e-02
-4.624611139297485352e-01 1.516264230012893677e-01 -2.311735898256301880e-01 4.308793246746063232e-01 8.112540841102600098e-02 -2.040185481309890747e-01 6.327815651893615723e-01 -2.746338546276092529e-01
-2.610777616500854492e-01 -5.481563210487365723e-01 4.238428547978401184e-02 3.415192365646362305e-01 3.950651884078979492e-01 -2.786888480186462402e-01 3.652314841747283936e-01 3.818287849426269531e-01
-4.000132083892822266e-01 -8.382046595215797424e-03 -5.429255962371826172e-01 1.333893090486526489e-01 3.262038826942443848e-01 -3.975485563278198242e-01 1.267106235027313232e-01 -4.968388974666595459e-01
-1.867639720439910889e-01 -7.391516864299774170e-02 -2.894231379032135010e-01 6.612824201583862305e-01 -2.451066672801971436e-02 -4.273323118686676025e-01 -1.341271996498107910e-01 -4.872286319732666016e-01
-4.963290691375732422e-01 -4.327055215835571289e-01 7.083406299352645874e-02 1.271267682313919067e-01 5.415186285972595215e-01 -4.138925373554229736e-01 2.615127563476562500e-01 -1.109352931380271912e-01
-1.667420864105224609e-01 -7.517930269241333008e-01 5.034503992646932602e-03 3.368771076202392578e-01 2.829112112522125244e-01 2.075676061213016510e-02 4.122125506401062012e-01 -2.076154500246047974e-01
-2.680425904691219330e-02 -1.533547043800354004e-01 1.273542046546936035e-01 7.159537076950073242e-01 3.643325567245483398e-01 1.321429312229156494e-01 -2.641310989856719971e-01 -4.764345586299896240e-01
-2.590922117233276367e-01 2.456052601337432861e-01 -6.996087431907653809e-01 2.638676166534423828e-01 1.281518191099166870e-01 -1.625773906707763672e-01 3.765209615230560303e-01 -3.589549362659454346e-01
-4.098955690860748291e-01 5.175195634365081787e-02 1.056356430053710938e-01 2.911540865898132324e-01 7.722409367561340332e-01 -1.589577794075012207e-01 -1.389235258102416992e-01 3.040630221366882324e-01
-4.496307373046875000e-01 8.778824657201766968e-02 -5.744201480410993099e-04 6.094664931297302246e-01 1.424921303987503052e-01 -7.998906075954437256e-02 4.376016557216644287e-01 -4.477480649948120117e-01
6.379880011081695557e-02 2.885474264621734619e-01 2.382420189678668976e-02 8.461645245552062988e-01 3.729725480079650879e-01 2.179471999406814575e-01 -6.321508437395095825e-02 -7.417973875999450684e-02
-4.076702594757080078e-01 -1.126220747828483582e-01 8.332173526287078857e-02 3.098254501819610596e-01 6.764450073242187500e-01 -8.576467633247375488e-02 -4.091045260429382324e-01 -2.930649816989898682e-01
-2.564411377534270287e-03 6.240208446979522705e-02 -6.100934147834777832e-01 3.355413079261779785e-01 8.912178874015808105e-02 -6.891977787017822266e-01 1.352760642766952515e-01 1.003083661198616028e-01
3.068078160285949707e-01 -5.681881308555603027e-01 7.540450990200042725e-02 5.603285431861877441e-01 3.689281642436981201e-01 -3.914796188473701477e-02 2.716665863990783691e-01 -2.278898060321807861e-01
-2.085692286491394043e-01 3.990977108478546143e-01 -2.234370410442352295e-01 7.636298537254333496e-01 2.593269646167755127e-01 2.726819217205047607e-01 -1.313052922487258911e-01 7.292627543210983276e-02
-5.509214010089635849e-03 -5.866693854331970215e-01 2.933357609435915947e-03 7.172817587852478027e-01 9.883107244968414307e-02 -3.604603409767150879e-01 -3.449383750557899475e-02 -1.994842104613780975e-02
-1.890565305948257446e-01 -3.504577875137329102e-01 -1.635644286870956421e-01 5.956496596336364746e-01 1.202596053481101990e-01 3.078269399702548981e-02 -4.309470057487487793e-01 -5.086845755577087402e-01
-4.678959846496582031e-01 2.126689702272415161e-01 -4.465730190277099609e-01 2.881093025207519531e-01 2.982124388217926025e-01 2.555028796195983887e-01 5.045521259307861328e-01 2.112477570772171021e-01
-9.646120667457580566e-02 -6.379550099372863770e-01 2.951854839920997620e-03 6.568006277084350586e-01 1.467350423336029053e-01 -1.518371850252151489e-01 -2.584201395511627197e-01 -2.023519873619079590e-01
-4.162079095840454102e-01 1.718674451112747192e-01 6.473985314369201660e-02 4.051722884178161621e-01 5.320999026298522949e-01 1.482814848423004150e-01 2.594272196292877197e-01 -5.064151883125305176e-01
1.316557824611663818e-01 -1.609332859516143799e-01 3.995135799050331116e-02 7.875776290893554688e-01 2.867942452430725098e-01 -5.483266711235046387e-02 -3.159056305885314941e-01 -3.870900273323059082e-01
-4.245105683803558350e-01 -4.092027246952056885e-01 -5.265128016471862793e-01 4.952384829521179199e-01 -2.812573611736297607e-01 -1.014160364866256714e-02 4.269890114665031433e-02 2.209871858358383179e-01
1.252476572990417480e-01 -2.705022394657135010e-01 -1.279798001050949097e-01 6.655789911746978760e-02 7.280280590057373047e-01 -4.936670660972595215e-01 3.260404467582702637e-01 1.014806106686592102e-01
5.028951913118362427e-02 -3.468512296676635742e-01 5.465620011091232300e-02 4.500503242015838623e-01 3.356748819351196289e-01 -2.262654453516006470e-01 4.568172097206115723e-01 5.468792319297790527e-01
-3.723550438880920410e-01 -7.953426986932754517e-02 -6.770505905151367188e-01 3.452199995517730713e-01 -1.876029521226882935e-01 -4.279969632625579834e-01 1.695331931114196777e-01 -1.741664856672286987e-01
1.870910674333572388e-01 2.992773354053497314e-01 -8.883833885192871094e-02 8.280223608016967773e-01 3.679441511631011963e-01 1.578719019889831543e-01 1.321308612823486328e-01 -6.443456560373306274e-02
-6.572452932596206665e-02 -2.478873282670974731e-01 2.266750782728195190e-01 6.774705052375793457e-01 3.931686878204345703e-01 9.623171389102935791e-02 -2.105302065610885620e-01 -4.644557535648345947e-01
-4.428446888923645020e-01 -2.758109867572784424e-01 -5.335686206817626953e-01 3.525290787220001221e-01 -1.309815049171447754e-01 -3.864705264568328857e-01 1.877595335245132446e-01 -3.421625792980194092e-01
2.809692621231079102e-01 1.261474099010229111e-02 -4.409711956977844238e-01 4.929335713386535645e-01 1.661110073328018188e-01 -5.296871066093444824e-01 1.110562980175018311e-01 4.036872684955596924e-01
1.342711038887500763e-02 -1.556040197610855103e-01 -3.330207765102386475e-01 5.556100010871887207e-01 5.281967297196388245e-02 -4.597422182559967041e-01 -8.751713484525680542e-02 5.780913829803466797e-01
1.095712929964065552e-02 4.002806246280670166e-01 -2.225375324487686157e-01 8.264285922050476074e-01 2.444995343685150146e-01 1.474726647138595581e-01 -4.671746119856834412e-02 -1.530934125185012817e-01
-4.407336711883544922e-01 -2.145984321832656860e-01 -6.701829433441162109e-01 2.160228788852691650e-01 -2.103465199470520020e-01 -2.429969608783721924e-01 3.469480872154235840e-01 -2.005591988563537598e-01
1.739288307726383209e-02 3.456217050552368164e-01 -1.886376589536666870e-01 8.274909853935241699e-01 2.465149015188217163e-01 2.341435551643371582e-01 2.027627527713775635e-01 -5.667533725500106812e-02
2.729352712631225586e-01 -4.057673811912536621e-01 9.129833430051803589e-02 3.889340460300445557e-01 6.744554042816162109e-01 1.999384537339210510e-02 2.874931097030639648e-01 -2.516182065010070801e-01
-6.363815814256668091e-02 2.284816205501556396e-01 -6.773120760917663574e-01 5.272831395268440247e-02 5.456824302673339844e-01 -2.331497669219970703e-01 3.037324249744415283e-01 -1.945065706968307495e-01
-3.844063580036163330e-01 4.784176647663116455e-01 -2.631002664566040039e-01 6.791421175003051758e-01 1.952274888753890991e-01 2.204574942588806152e-01 -4.977311193943023682e-02 6.082572415471076965e-02
3.568994104862213135e-01 4.717652872204780579e-02 -3.867663145065307617e-01 4.352372288703918457e-01 4.767112731933593750e-01 -5.150310397148132324e-01 -3.223398327827453613e-02 1.944941431283950806e-01
4.117285832762718201e-03 -1.550438441336154938e-02 2.113902568817138672e-01 4.796471893787384033e-01 8.024328351020812988e-01 -1.319915056228637695e-01 2.254147082567214966e-01 1.134169623255729675e-01
-4.049084782600402832e-01 -6.266978383064270020e-01 -5.195313692092895508e-01 1.144013926386833191e-01 1.912080794572830200e-01 1.564075499773025513e-01 -2.856986820697784424e-01 -1.328571289777755737e-01
-3.679113090038299561e-01 -2.810648083686828613e-01 3.319898545742034912e-01 5.679167509078979492e-01 5.159730315208435059e-01 -2.777547836303710938e-01 -2.177391201257705688e-02 9.511645138263702393e-02
-5.572670102119445801e-01 2.364356368780136108e-01 -2.028299719095230103e-01 3.186794221401214600e-01 4.913069307804107666e-01 3.536928892135620117e-01 3.461868464946746826e-01 -6.729652732610702515e-02
-2.841499745845794678e-01 -4.587693512439727783e-01 2.956259250640869141e-01 3.712885379791259766e-01 5.604034066200256348e-01 4.116165637969970703e-01 -2.041155967162922025e-04 7.707448676228523254e-03
2.630917821079492569e-03 -5.824978947639465332e-01 -5.337011814117431641e-01 1.733254492282867432e-01 3.967699110507965088e-01 6.849946454167366028e-03 -9.789738059043884277e-02 -4.227924942970275879e-01
2.298449426889419556e-01 -4.419816434383392334e-01 -3.247468173503875732e-01 3.866404592990875244e-01 2.913389801979064941e-01 -5.793989300727844238e-01 2.759779989719390869e-01 -1.126753631979227066e-02
-2.924037575721740723e-01 -7.266167998313903809e-01 -5.534322857856750488e-01 2.260958999395370483e-01 6.714412569999694824e-02 1.212785616517066956e-01 -1.807834394276142120e-02 -9.786748141050338745e-02
-1.826328933238983154e-01 -8.212518692016601562e-02 -3.763058921322226524e-04 2.352337241172790527e-01 7.481218576431274414e-01 -5.003176331520080566e-01 9.311085939407348633e-02 -2.930731475353240967e-01
-3.744496703147888184e-01 3.998820483684539795e-02 1.125739961862564087e-01 5.435374975204467773e-01 3.478903770446777344e-01 -7.952535897493362427e-02 3.778943121433258057e-01 -5.290806889533996582e-01
-4.591130614280700684e-01 4.237776994705200195e-01 -1.967168599367141724e-01 5.161779522895812988e-01 3.125641644001007080e-01 2.952554821968078613e-01 3.277476429939270020e-01 1.104533597826957703e-01
-5.322381258010864258e-01 3.415251895785331726e-02 -3.065271377563476562e-01 5.006227269768714905e-02 6.924971938133239746e-01 -1.027081012725830078e-01 1.569343805313110352e-01 -3.230501711368560791e-01
-2.959057390689849854e-01 1.666976809501647949e-01 9.868177026510238647e-02 5.801410675048828125e-01 5.608873963356018066e-01 -2.466210126876831055e-01 -3.833750188350677490e-01 -1.263206452131271362e-01
-5.521678328514099121e-01 -4.552019834518432617e-01 -6.619087606668472290e-02 4.411766231060028076e-01 1.458775252103805542e-01 -2.923397421836853027e-01 -2.170534878969192505e-01 3.674627542495727539e-01
-1.256542354822158813e-01 -4.496862590312957764e-01 1.875901222229003906e-01 6.155469417572021484e-01 3.050634264945983887e-01 2.392162978649139404e-01 8.138773031532764435e-03 -4.664236009120941162e-01
-6.445078253746032715e-01 -5.771269798278808594e-01 -3.801109790802001953e-01 1.867043375968933105e-01 4.406889900565147400e-02 9.880541265010833740e-02 -1.681758016347885132e-01 1.794537603855133057e-01
-4.865058958530426025e-01 -8.548202365636825562e-02 -6.291444301605224609e-01 2.770541608333587646e-01 -2.064265310764312744e-01 -2.719160616397857666e-01 3.074457049369812012e-01 -2.689795494079589844e-01
-4.157679378986358643e-01 -1.193923354148864746e-01 3.797390162944793701e-01 5.789993405342102051e-01 5.522192120552062988e-01 -1.134258434176445007e-01 -1.053282395005226135e-01 6.734288483858108521e-02
-2.788803279399871826e-01 -5.090610384941101074e-01 -5.633610486984252930e-02 6.869703531265258789e-01 -2.870522439479827881e-02 -9.860242903232574463e-02 -4.162121713161468506e-01 -6.482084840536117554e-02
-2.403282374143600464e-01 2.601873362436890602e-03 -2.351254373788833618e-01 6.749889850616455078e-01 1.194819882512092590e-01 -3.159674406051635742e-01 -1.333663314580917358e-01 -5.472144484519958496e-01
-9.185013175010681152e-02 -4.801063239574432373e-01 -3.293057680130004883e-01 2.987414300441741943e-01 3.135955631732940674e-01 -3.937715590000152588e-01 -5.531522035598754883e-01 6.322427839040756226e-02
-2.517372071743011475e-01 -2.559775412082672119e-01 -5.987443923950195312e-01 3.821603059768676758e-01 -1.853390634059906006e-01 -2.788291573524475098e-01 5.043037533760070801e-01 -1.200314424932003021e-02
-5.022332668304443359e-01 5.004017353057861328e-01 -4.008241891860961914e-01 3.554528355598449707e-01 3.975669443607330322e-01 1.913413107395172119e-01 -1.119204238057136536e-01 -5.617848783731460571e-02
-6.010344028472900391e-01 -1.510143578052520752e-01 1.487213373184204102e-01 4.991796612739562988e-01 2.240382581949234009e-01 -4.251508414745330811e-01 -2.497414797544479370e-01 2.265762835741043091e-01
1.149371340870857239e-01 2.586148977279663086e-01 -5.773745775222778320e-01 4.448800683021545410e-01 2.151913344860076904e-01 -5.573784112930297852e-01 1.606635898351669312e-01 -7.640156894922256470e-02
-3.313627243041992188e-01 5.198505520820617676e-01 -3.031260371208190918e-01 5.789375901222229004e-01 3.953197002410888672e-01 1.515103578567504883e-01 -4.283749312162399292e-02 1.087737604975700378e-01
-4.638343155384063721e-01 3.926419094204902649e-02 1.460646241903305054e-01 5.355947017669677734e-01 6.629008054733276367e-01 -1.207932904362678528e-01 -1.758727431297302246e-02 -1.441592127084732056e-01
-2.781921029090881348e-01 -1.623782068490982056e-01 -6.359645724296569824e-01 2.256426364183425903e-01 -8.259146660566329956e-02 -3.358086943626403809e-01 5.661571621894836426e-01 2.746112644672393799e-02
2.020226418972015381e-02 -5.155735611915588379e-01 9.815753437578678131e-03 7.707713246345520020e-01 2.427802979946136475e-01 2.527122795581817627e-01 -8.010792732238769531e-02 1.018228977918624878e-01
-3.994210064411163330e-01 -2.034303545951843262e-01 3.340558409690856934e-01 6.079058051109313965e-01 4.880495667457580566e-01 -1.370556950569152832e-01 -1.997083723545074463e-01 1.451762318611145020e-01
-1.407485008239746094e-01 -6.566017866134643555e-02 6.742967665195465088e-02 4.290436804294586182e-01 7.996187210083007812e-01 -2.631016671657562256e-01 1.788154542446136475e-01 -2.160229235887527466e-01
-7.248730957508087158e-02 3.609303534030914307e-01 -6.283997893333435059e-01 5.115770101547241211e-01 1.686443090438842773e-01 1.742137521505355835e-01 5.519949644804000854e-02 3.821506202220916748e-01
-1.717565804719924927e-01 -4.202800393104553223e-01 -4.044083058834075928e-01 4.494208991527557373e-01 1.048275753855705261e-01 9.624646976590156555e-03 -1.573671102523803711e-01 -6.264929771423339844e-01
-4.701922833919525146e-01 -4.984331130981445312e-01 1.291522532701492310e-01 3.473477959632873535e-01 4.435001909732818604e-01 2.849750220775604248e-01 -3.339368402957916260e-01 -6.112331151962280273e-02
4.412728920578956604e-02 -2.264742851257324219e-01 1.447522938251495361e-01 4.444568157196044922e-01 7.915629744529724121e-01 -1.307596638798713684e-02 7.685902714729309082e-02 -3.092197477817535400e-01
-3.778815567493438721e-01 4.343850612640380859e-01 -1.562857180833816528e-01 7.377167344093322754e-01 1.945798993110656738e-01 1.959775835275650024e-01 -2.623763121664524078e-02 1.513505131006240845e-01
-3.207201361656188965e-01 -4.621975719928741455e-01 -2.524387836456298828e-01 6.205177903175354004e-01 -1.323078870773315430e-01 2.297918125987052917e-02 4.023672640323638916e-02 4.637800753116607666e-01
-6.739139556884765625e-01 -5.909363925457000732e-02 -3.880447149276733398e-01 5.123934149742126465e-01 -3.065000474452972412e-01 2.869050577282905579e-02 6.010551936924457550e-03 1.855280399322509766e-01
-4.232194423675537109e-01 -1.034318655729293823e-01 1.061372533440589905e-01 3.242573142051696777e-01 6.568731069564819336e-01 -2.854969501495361328e-01 -3.983161151409149170e-01 -1.487705707550048828e-01
-8.825603127479553223e-02 -9.576635062694549561e-02 8.279538899660110474e-02 6.406584978103637695e-01 4.162342846393585205e-01 7.862541079521179199e-02 -4.829837083816528320e-01 -3.911972939968109131e-01
-8.404650539159774780e-02 -3.798733353614807129e-01 2.621102333068847656e-01 4.606708884239196777e-01 7.204999923706054688e-01 -6.525496393442153931e-02 -1.101829782128334045e-01 -1.794274598360061646e-01
-1.192347332835197449e-01 3.473128378391265869e-01 -3.877095580101013184e-01 6.742159724235534668e-01 2.494111806154251099e-01 2.984060049057006836e-01 -2.433461844921112061e-01 2.231622338294982910e-01
2.354369908571243286e-01 2.079615741968154907e-02 -5.298736691474914551e-01 1.158078685402870178e-01 6.191551685333251953e-01 -2.731362879276275635e-01 4.324830472469329834e-01 -7.043790072202682495e-02
-5.730747580528259277e-01 -6.191695481538772583e-02 1.560250818729400635e-01 4.324566423892974854e-01 5.050608515739440918e-01 -1.203461457043886185e-02 -3.923656046390533447e-01 2.172721624374389648e-01
6.494904309511184692e-02 -2.838428020477294922e-01 2.030495554208755493e-01 4.890219867229461670e-01 7.053493857383728027e-01 -2.734921872615814209e-01 -1.836681365966796875e-01 -1.696866750717163086e-01
-2.927863895893096924e-01 -2.104556411504745483e-01 2.535610496997833252e-01 5.546560883522033691e-01 3.853890299797058105e-01 -1.040000692009925842e-01 2.887903749942779541e-01 5.052794814109802246e-01
-3.040006570518016815e-02 -2.577469050884246826e-01 1.223009005188941956e-01 3.247321546077728271e-01 8.222085237503051758e-01 -2.843403518199920654e-01 -2.346379756927490234e-01 -1.740228757262229919e-02
3.406196534633636475e-01 -4.183492362499237061e-01 -4.100828170776367188e-01 4.601305127143859863e-01 2.749172151088714600e-01 4.440864324569702148e-01 6.197046488523483276e-02 2.290016859769821167e-01
-2.133300453424453735e-01 -5.372560620307922363e-01 1.514775454998016357e-01 6.469355821609497070e-01 3.086310029029846191e-01 3.087821006774902344e-01 -1.828381121158599854e-01 1.859648339450359344e-02
-3.624050617218017578e-01 6.224510073661804199e-02 -5.386021137237548828e-01 4.101780056953430176e-01 -1.660265475511550903e-01 -5.498790144920349121e-01 2.764272987842559814e-01 1.029441412538290024e-02
-5.697682872414588928e-02 -4.210133552551269531e-01 -5.936591625213623047e-01 5.740616917610168457e-01 -1.225333437323570251e-01 -8.664910495281219482e-02 -2.175188064575195312e-01 -2.601661682128906250e-01
-4.126987457275390625e-01 4.671599715948104858e-02 -6.785850524902343750e-01 3.523306250572204590e-01 -1.308313310146331787e-01 -2.675270736217498779e-01 2.345447093248367310e-01 -3.149350285530090332e-01
-4.810247719287872314e-01 -3.075645565986633301e-01 -4.665256440639495850e-01 3.523291349411010742e-01 -1.590636521577835083e-01 -3.583171665668487549e-01 2.087817639112472534e-01 -3.673621416091918945e-01
-8.215388283133506775e-03 4.058903753757476807e-01 -6.234758496284484863e-01 5.518831610679626465e-01 1.956332921981811523e-01 4.944712296128273010e-02 -6.528170406818389893e-02 3.113026320934295654e-01
-4.432947039604187012e-01 2.463659644126892090e-02 1.132307574152946472e-01 5.819045901298522949e-01 2.724726200103759766e-01 -4.397777467966079712e-02 3.088898360729217529e-01 -5.290184020996093750e-01
-1.086482927203178406e-01 3.441327512264251709e-01 -1.415154933929443359e-01 7.859477400779724121e-01 2.735252082347869873e-01 1.928654760122299194e-01 -2.519485950469970703e-01 2.377739101648330688e-01
-6.400157809257507324e-01 1.428840011358261108e-01 -1.886032968759536743e-01 1.493684500455856323e-01 5.758706331253051758e-01 2.440867573022842407e-01 3.472775816917419434e-01 1.657772809267044067e-02
5.853331461548805237e-02 -4.964495897293090820e-01 -5.397568345069885254e-01 2.376884818077087402e-01 3.359962701797485352e-01 -3.922616839408874512e-01 -3.681001067161560059e-01 -4.239670000970363617e-03
-6.047768518328666687e-02 1.053682267665863037e-01 -6.964786648750305176e-01 3.309365510940551758e-01 9.556462056934833527e-03 -4.158973991870880127e-01 3.348433077335357666e-01 3.247407972812652588e-01
-1.814910620450973511e-01 3.045741319656372070e-01 -2.249991744756698608e-01 8.203365206718444824e-01 -2.197338268160820007e-02 2.501859962940216064e-01 2.824068665504455566e-01 -8.882307261228561401e-02
-4.866969287395477295e-01 2.261901348829269409e-01 3.720511868596076965e-02 4.220206439495086670e-01 5.410552024841308594e-01 1.906738281250000000e-01 4.181193709373474121e-01 -1.689899414777755737e-01
1.102424785494804382e-01 -2.965119183063507080e-01 1.467220485210418701e-01 7.109520435333251953e-01 2.990663349628448486e-01 -2.664861977100372314e-01 2.096725404262542725e-01 4.105228185653686523e-01
-3.338673412799835205e-01 -2.922544777393341064e-01 -3.061878681182861328e-01 3.449245393276214600e-01 1.103815510869026184e-01 -4.406971633434295654e-01 -2.250150740146636963e-01 5.773785114288330078e-01
-6.378712654113769531e-01 3.111722469329833984e-01 -3.520669341087341309e-01 2.582932114601135254e-01 3.065814971923828125e-01 5.108835175633430481e-02 3.073872327804565430e-01 3.384322226047515869e-01
-4.925722777843475342e-01 -6.929374486207962036e-02 2.569918930530548096e-01 4.777732193470001221e-01 6.237196922302246094e-01 -1.867109090089797974e-01 -1.799384802579879761e-01 -4.465099051594734192e-02
-4.861906170845031738e-03 -6.243999004364013672e-01 -3.969399333000183105e-01 3.888662755489349365e-01 2.482867985963821411e-01 6.978771090507507324e-02 -1.716782003641128540e-01 -4.531364142894744873e-01
7.139277458190917969e-02 -4.609343111515045166e-01 2.312883883714675903e-01 7.601034045219421387e-01 2.460223883390426636e-01 -7.389160338789224625e-03 2.720963656902313232e-01 1.287365853786468506e-01
-3.054819405078887939e-01 -8.813261985778808594e-02 2.091780006885528564e-01 3.417982757091522217e-01 8.167899847030639648e-01 -1.738906800746917725e-01 -1.032930463552474976e-01 -1.740077137947082520e-01
-6.526268124580383301e-01 -3.556606173515319824e-01 -1.710219085216522217e-01 1.996469944715499878e-01 2.587698400020599365e-01 -5.424342155456542969e-01 1.208390444517135620e-01 -5.174664035439491272e-02
-9.064546227455139160e-02 1.665371805429458618e-01 -1.828152239322662354e-01 7.941009998321533203e-01 1.838513463735580444e-01 2.993386983871459961e-01 -3.481334745883941650e-01 2.354339361190795898e-01
-4.091870784759521484e-01 4.327202215790748596e-02 -2.534492611885070801e-01 8.169258832931518555e-01 -2.382634133100509644e-01 -1.450349092483520508e-01 1.192284002900123596e-01 8.407825231552124023e-02
-4.056780934333801270e-01 -6.105852127075195312e-01 -5.804685950279235840e-01 2.333649694919586182e-01 2.038266044110059738e-03 1.279366314411163330e-01 -2.191768139600753784e-01 -8.244796097278594971e-02
1.011399626731872559e-01 -4.502762556076049805e-01 1.985272467136383057e-01 8.270355463027954102e-01 2.355949729681015015e-01 3.919835016131401062e-02 2.147092111408710480e-02 -7.822109758853912354e-02
-3.336839377880096436e-01 1.946642845869064331e-01 8.756313472986221313e-03 8.205354809761047363e-01 1.851799897849559784e-02 -2.278578430414199829e-01 2.533414363861083984e-01 -2.469044923782348633e-01
-2.996484935283660889e-01 -1.658427529036998749e-03 -7.066522836685180664e-01 2.664032280445098877e-01 -1.188561543822288513e-01 -3.118894100189208984e-01 4.716234803199768066e-01 -7.777865976095199585e-02
-5.528941750526428223e-01 -2.510743141174316406e-01 -5.649814605712890625e-01 2.193298637866973877e-01 -9.322763234376907349e-02 -4.318051636219024658e-01 3.331061080098152161e-02 -2.601988017559051514e-01
-4.079496562480926514e-01 2.489504814147949219e-01 -4.533134400844573975e-01 4.444875717163085938e-01 1.580859422683715820e-01 5.443583130836486816e-01 2.026510387659072876e-01 -7.844734191894531250e-02
7.271592319011688232e-02 -1.625657975673675537e-01 2.109566032886505127e-01 7.891066670417785645e-01 2.973970174789428711e-01 7.191044092178344727e-02 -1.281304359436035156e-01 -4.371032714843750000e-01
2.246922105550765991e-01 -4.939948022365570068e-01 1.347675472497940063e-01 6.757357716560363770e-01 2.925056219100952148e-01 -3.085155487060546875e-01 2.021591812372207642e-01 9.535011649131774902e-02
-5.345246791839599609e-01 1.432142108678817749e-01 -6.810869276523590088e-02 3.401498496532440186e-01 4.771645367145538330e-01 4.744244515895843506e-01 2.276883572340011597e-01 -2.623466253280639648e-01
7.468326389789581299e-02 -6.508056819438934326e-02 -2.786612808704376221e-01 4.254267811775207520e-01 1.012235507369041443e-01 -5.997099876403808594e-01 2.928342819213867188e-01 5.252586603164672852e-01
-5.037220716476440430e-01 1.252820938825607300e-01 -2.314358055591583252e-01 1.219645962119102478e-01 7.159206867218017578e-01 -1.940090358257293701e-01 4.576905164867639542e-03 -3.345560431480407715e-01
-2.798626422882080078e-01 3.183246552944183350e-01 -1.545375138521194458e-01 8.464520573616027832e-01 -9.052392095327377319e-02 -8.986964821815490723e-02 2.472437769174575806e-01 5.082176998257637024e-02
-5.747092422097921371e-03 2.822958827018737793e-01 -2.419022917747497559e-01 3.990431725978851318e-01 4.424483776092529297e-01 -6.102660894393920898e-01 -2.166485190391540527e-01 2.956381738185882568e-01
-5.188652276992797852e-01 -5.662187337875366211e-01 1.789742261171340942e-01 2.940144538879394531e-01 4.416748881340026855e-01 -5.756558105349540710e-02 5.897105485200881958e-02 -2.997179925441741943e-01
9.334786236286163330e-02 9.759730100631713867e-02 -7.751789093017578125e-01 4.066596925258636475e-01 2.163283824920654297e-01 -4.010454416275024414e-01 -7.262415438890457153e-02 -5.076400563120841980e-02
-5.257636308670043945e-01 -5.655627846717834473e-01 2.117170095443725586e-01 3.103449642658233643e-01 4.552609026432037354e-01 1.165242418646812439e-01 -5.991498753428459167e-02 -1.953019648790359497e-01
-4.577619433403015137e-01 -6.425448060035705566e-01 2.104683518409729004e-01 3.992651998996734619e-01 3.966467976570129395e-01 9.257355332374572754e-02 -4.669032990932464600e-02 -7.617029547691345215e-02
-4.772253036499023438e-01 6.352365761995315552e-02 -2.345034927129745483e-01 7.544920444488525391e-01 -2.149695754051208496e-01 -2.190220504999160767e-01 -9.338065981864929199e-03 -2.229373753070831299e-01
-3.613060116767883301e-01 -1.137401759624481201e-01 8.459597826004028320e-02 4.141949415206909180e-01 7.514051198959350586e-01 -1.524579245597124100e-02 -2.131497263908386230e-01 2.598699331283569336e-01
-1.307058185338973999e-01 4.597813189029693604e-01 -4.634493291378021240e-01 6.274647116661071777e-01 2.185206264257431030e-01 1.126597374677658081e-01 -8.029120974242687225e-03 3.201749622821807861e-01
-5.908599495887756348e-01 -1.238237246870994568e-01 1.547961384057998657e-01 3.842179775238037109e-01 5.592225193977355957e-01 -5.355054885149002075e-02 -3.736597001552581787e-01 9.352997690439224243e-02
-6.153045296669006348e-01 -4.569751024246215820e-01 2.207020521163940430e-01 3.121424615383148193e-01 3.974143564701080322e-01 -2.341004759073257446e-01 1.344566345214843750e-01 -1.887113600969314575e-01
-3.216516077518463135e-01 9.044877439737319946e-02 -6.846078038215637207e-01 4.028947651386260986e-01 -2.603567242622375488e-01 -1.849928051233291626e-01 3.167150020599365234e-01 2.345866262912750244e-01
-2.158821076154708862e-01 7.825063914060592651e-02 -2.170862704515457153e-01 5.162562727928161621e-01 2.446192651987075806e-01 -6.202299594879150391e-01 -1.283898651599884033e-01 -4.154722690582275391e-01
-3.214932978153228760e-01 1.233053207397460938e-01 1.218787059187889099e-01 4.478662014007568359e-01 7.757267951965332031e-01 -1.858130246400833130e-01 -5.735358968377113342e-02 -1.625770330429077148e-01
-3.259262740612030029e-01 -2.742564678192138672e-01 -2.259311378002166748e-01 5.581469535827636719e-01 -4.048312827944755554e-02 -6.337300539016723633e-01 -2.138424813747406006e-01 -8.367421478033065796e-02
-4.099440574645996094e-01 -1.628042906522750854e-01 -6.535640954971313477e-01 2.466712892055511475e-01 -5.251921340823173523e-02 -4.906229972839355469e-01 2.608086764812469482e-01 -7.718580961227416992e-02
-1.728246957063674927e-01 1.775166019797325134e-02 -1.548438221216201782e-01 6.612855195999145508e-01 1.193426176905632019e-01 -4.361435174942016602e-01 3.929023444652557373e-02 -5.500307679176330566e-01
-1.163321956992149353e-01 -3.394960463047027588e-01 -5.066757202148437500e-01 6.110248565673828125e-01 -2.249164879322052002e-01 -3.965078890323638916e-01 -1.001600995659828186e-01 -1.526419669389724731e-01
-1.270316094160079956e-01 1.608817428350448608e-01 -2.010709792375564575e-01 2.801324427127838135e-01 7.256770730018615723e-01 -3.385309875011444092e-01 2.383052110671997070e-01 -3.756016492843627930e-01
-6.039660423994064331e-02 3.633128702640533447e-01 -3.243790268898010254e-01 8.045585751533508301e-01 1.726078242063522339e-01 2.586863040924072266e-01 -1.016027778387069702e-01 -6.917113810777664185e-02
1.923373639583587646e-01 3.016925156116485596e-01 -8.039607107639312744e-02 7.971644997596740723e-01 4.332471787929534912e-01 1.387319564819335938e-01 -1.328389197587966919e-01 -7.387404143810272217e-02
8.944783359766006470e-02 -6.765167117118835449e-01 -3.008633255958557129e-01 6.095502972602844238e-01 8.202737569808959961e-02 -1.685570329427719116e-01 -1.085278913378715515e-01 1.591718047857284546e-01
-2.876312136650085449e-01 -5.556173324584960938e-01 -4.978546798229217529e-01 5.016431808471679688e-01 1.990895122289657593e-01 1.153666973114013672e-01 -3.047363832592964172e-02 -2.348997741937637329e-01
-1.787571758031845093e-01 -4.877615571022033691e-01 2.660668455064296722e-02 4.617913663387298584e-01 2.357228249311447144e-01 -4.273029565811157227e-01 3.667271733283996582e-01 3.788581490516662598e-01
-3.306805789470672607e-01 -2.590382993221282959e-01 1.695620566606521606e-01 4.795532822608947754e-01 6.482260823249816895e-01 5.877275392413139343e-02 -3.389633297920227051e-01 1.621094197034835815e-01
-3.320124447345733643e-01 -7.479747533798217773e-01 1.398242544382810593e-02 3.165962994098663330e-01 4.422306716442108154e-01 1.125164050608873367e-02 -3.636457398533821106e-02 1.812618821859359741e-01
-1.253747045993804932e-01 -3.478035926818847656e-01 -4.072130620479583740e-01 6.028481125831604004e-01 -8.119761943817138672e-02 -2.873049378395080566e-01 -6.726977974176406860e-02 -4.903094172477722168e-01
1.729478687047958374e-01 -1.527878940105438232e-01 -3.546146154403686523e-01 6.913200616836547852e-01 1.576974391937255859e-01 -1.826029866933822632e-01 1.181222684681415558e-02 -5.335898399353027344e-01
-3.002416789531707764e-01 1.074936687946319580e-01 9.365031868219375610e-02 4.615978300571441650e-01 7.110391259193420410e-01 -1.329793334007263184e-01 -3.555654883384704590e-01 -1.636154353618621826e-01
-6.072802543640136719e-01 -1.872690618038177490e-01 -1.682500243186950684e-01 1.936587691307067871e-01 1.894556432962417603e-01 -5.872251987457275391e-01 3.626299798488616943e-01 -1.345427781343460083e-01
2.172033488750457764e-02 3.885106444358825684e-01 -5.969284772872924805e-01 5.648345947265625000e-01 2.200447022914886475e-01 2.477283179759979248e-01 2.421032190322875977e-01 6.944777071475982666e-02
-5.828520059585571289e-01 1.490625292062759399e-01 -2.356055565178394318e-02 4.262482225894927979e-01 4.134891331195831299e-01 1.326468139886856079e-01 2.954393029212951660e-01 -4.242267906665802002e-01
9.322337806224822998e-02 -5.480343699455261230e-01 -4.502941966056823730e-01 3.807965219020843506e-01 2.998294234275817871e-01 1.127725094556808472e-01 -1.862166374921798706e-01 -4.537674486637115479e-01
-6.799483299255371094e-02 -1.425663977861404419e-01 1.020840331912040710e-01 5.384798645973205566e-01 6.492953896522521973e-01 -3.641173839569091797e-01 2.913747727870941162e-01 -1.886916458606719971e-01
4.930190742015838623e-01 -2.698993384838104248e-01 -5.467461347579956055e-01 2.995694577693939209e-01 4.370516240596771240e-01 2.432928234338760376e-01 1.864942163228988647e-01 1.021163314580917358e-01
-3.876314461231231689e-01 -5.182144641876220703e-01 -5.674385428428649902e-01 1.287793815135955811e-01 1.335608214139938354e-01 1.496866345405578613e-01 1.086594257503747940e-02 -4.497358798980712891e-01
-3.163473606109619141e-01 -5.071709156036376953e-01 2.263523079454898834e-02 6.617197394371032715e-01 1.976844221353530884e-01 2.170200943946838379e-01 -1.292926967144012451e-01 -3.184705376625061035e-01
-5.457201004028320312e-01 1.763441413640975952e-01 -1.462738960981369019e-01 5.713933110237121582e-01 2.665603905916213989e-02 1.844667643308639526e-02 3.721597790718078613e-01 -4.285465776920318604e-01
-7.481097429990768433e-02 2.587777376174926758e-01 -6.703488230705261230e-01 3.168442547321319580e-01 3.833691477775573730e-01 2.502908110618591309e-01 2.687174379825592041e-01 3.096018135547637939e-01
-3.200851976871490479e-01 1.130714416503906250e-01 2.094786465167999268e-01 4.608241915702819824e-01 7.359874844551086426e-01 -1.282108724117279053e-01 -2.647482454776763916e-01 1.769234053790569305e-02
1.785833090543746948e-01 -1.497859507799148560e-01 -6.619188785552978516e-01 3.569143116474151611e-01 1.747798621654510498e-01 -5.003148913383483887e-01 2.939956188201904297e-01 -1.133645400404930115e-01
-1.125404089689254761e-01 -4.774136841297149658e-01 -5.662368237972259521e-02 7.868185639381408691e-01 -4.674223437905311584e-02 -2.152052521705627441e-01 -2.872721552848815918e-01 7.808871567249298096e-02
1.635143011808395386e-01 1.274721045047044754e-02 7.975926250219345093e-02 4.597891867160797119e-01 7.086016535758972168e-01 -9.166887402534484863e-02 4.772255122661590576e-01 1.306491792201995850e-01
-5.617432296276092529e-02 -7.406324148178100586e-01 -1.490704864263534546e-01 4.570066630840301514e-01 2.013395577669143677e-01 1.900621801614761353e-01 3.159044682979583740e-01 2.019260823726654053e-01
-9.253661334514617920e-02 -4.540421366691589355e-01 2.774308621883392334e-02 7.504315972328186035e-01 -1.108648926019668579e-01 1.295571681112051010e-02 4.074839651584625244e-01 2.070349454879760742e-01
-2.318120300769805908e-01 -9.693363308906555176e-02 -5.722106695175170898e-01 4.802665114402770996e-01 -1.175580248236656189e-01 -3.457738161087036133e-01 1.532913297414779663e-01 -4.710718095302581787e-01
-3.956319764256477356e-02 -8.110994100570678711e-02 -1.920082122087478638e-01 5.452930331230163574e-01 2.386877983808517456e-01 -4.797466993331909180e-01 -1.169484630227088928e-01 5.973597168922424316e-01
-4.383356273174285889e-01 -3.987989127635955811e-01 2.065564095973968506e-01 3.724502027034759521e-01 6.242039203643798828e-01 2.588482499122619629e-01 1.027367860078811646e-01 -1.577966101467609406e-02
-1.370783150196075439e-01 -3.583367541432380676e-02 -2.380405962467193604e-01 2.324593663215637207e-01 6.418724060058593750e-01 4.048840999603271484e-01 4.710284173488616943e-01 2.672556340694427490e-01
-9.913357347249984741e-02 -5.433378219604492188e-01 -2.206956595182418823e-01 6.538754701614379883e-01 -1.397383362054824829e-01 -5.208243802189826965e-02 1.852332353591918945e-01 4.026741087436676025e-01
2.914278507232666016e-01 -4.806896448135375977e-01 -4.319147169589996338e-01 6.445545554161071777e-01 2.615411281585693359e-01 -5.254481732845306396e-02 7.522383332252502441e-02 7.199542969465255737e-02
-5.680209398269653320e-01 1.390363126993179321e-01 4.830840975046157837e-02 4.216379225254058838e-01 5.386136174201965332e-01 1.472918987274169922e-01 -2.788500189781188965e-01 -2.972402274608612061e-01
-1.307769715785980225e-01 1.433967500925064087e-01 -5.648001432418823242e-01 1.651386022567749023e-01 5.265241265296936035e-01 1.264484375715255737e-01 5.454697012901306152e-01 1.590937972068786621e-01
3.178903162479400635e-01 -4.090679287910461426e-01 1.088963076472282410e-01 6.293735504150390625e-01 4.373729825019836426e-01 -8.474236726760864258e-02 1.994415968656539917e-01 -2.922095656394958496e-01
-1.587390601634979248e-01 -2.360658347606658936e-01 -5.625129342079162598e-01 5.869117975234985352e-01 -3.282613456249237061e-01 1.261158287525177002e-01 8.362387120723724365e-02 3.571205139160156250e-01
7.013024389743804932e-02 -1.344995349645614624e-01 -1.378104686737060547e-01 5.942439436912536621e-01 5.806723982095718384e-02 -3.353723585605621338e-01 1.465536504983901978e-01 6.837760806083679199e-01
-2.556968927383422852e-01 2.659713625907897949e-01 -1.648818999528884888e-01 2.109287232160568237e-01 8.607637286186218262e-01 -2.588020637631416321e-03 -1.499592661857604980e-01 1.696844100952148438e-01
1.086469069123268127e-01 -8.004280924797058105e-01 -1.519160121679306030e-01 4.284783899784088135e-01 3.663799464702606201e-01 -4.288506135344505310e-02 -2.765257656574249268e-02 -6.324889510869979858e-02
-2.395620644092559814e-01 -6.336336731910705566e-01 2.050453424453735352e-01 6.112293004989624023e-01 3.223119676113128662e-01 1.919019594788551331e-02 -4.800646379590034485e-02 1.375339329242706299e-01
-3.489532172679901123e-01 -3.650060668587684631e-02 -6.987278461456298828e-01 2.060062140226364136e-01 8.425485342741012573e-03 -4.619852602481842041e-01 2.045824378728866577e-01 -3.014712929725646973e-01
-3.048167228698730469e-01 -3.704406321048736572e-01 3.337928354740142822e-01 6.055379509925842285e-01 4.599327147006988525e-01 2.187781780958175659e-01 -9.225317835807800293e-02 1.544474810361862183e-01
-4.054000675678253174e-01 -5.552012920379638672e-01 -4.630402624607086182e-01 1.198471561074256897e-01 2.471831440925598145e-01 -3.958321213722229004e-01 -1.539543271064758301e-01 2.390569448471069336e-01
-3.824708163738250732e-01 -6.820480823516845703e-01 -2.282831072807312012e-01 2.383701801300048828e-01 2.789966464042663574e-01 2.124681472778320312e-01 1.600201725959777832e-01 -3.619459569454193115e-01
2.117809504270553589e-01 -2.251318842172622681e-01 -4.544994533061981201e-01 2.345982566475868225e-02 6.331579089164733887e-01 1.031607389450073242e-01 5.221025943756103516e-01 -1.149870753288269043e-01
-5.310647487640380859e-01 1.515228897333145142e-01 -3.936612233519554138e-02 4.324817955493927002e-01 4.111401438713073730e-01 1.379362940788269043e-01 2.625519037246704102e-01 -4.994243979454040527e-01
-5.586825609207153320e-01 3.068634867668151855e-01 -4.061322808265686035e-01 1.201729103922843933e-01 5.790240168571472168e-01 1.520860046148300171e-01 -1.503787189722061157e-01 -1.825126409530639648e-01
1.964357048273086548e-01 -1.448213458061218262e-01 -2.922610938549041748e-01 3.190179765224456787e-01 5.334745645523071289e-01 -5.673243999481201172e-01 2.034206986427307129e-01 3.246824145317077637e-01
2.209934145212173462e-01 -5.027361512184143066e-01 -5.233914852142333984e-01 3.765346705913543701e-01 2.552140057086944580e-01 -4.040847420692443848e-01 -2.227017134428024292e-01 6.845676153898239136e-02
-2.299727797508239746e-01 1.593710109591484070e-02 6.820078939199447632e-02 4.160755574703216553e-01 4.742332994937896729e-01 -1.250308454036712646e-01 5.552341938018798828e-01 -4.693328440189361572e-01
-1.584987193346023560e-01 -1.114012598991394043e-01 -8.111206814646720886e-03 3.227670490741729736e-01 5.830749869346618652e-01 -5.011194944381713867e-01 2.091582417488098145e-01 -4.726301729679107666e-01
-2.038790434598922729e-01 -2.290082573890686035e-01 1.684246957302093506e-01 4.477603435516357422e-01 7.163358330726623535e-01 -2.864115834236145020e-01 -2.755370736122131348e-01 -7.773797214031219482e-02
-5.982984900474548340e-01 -1.666886359453201294e-01 2.055466175079345703e-01 2.993153333663940430e-01 6.595032215118408203e-01 -1.407409161329269409e-01 -1.273933351039886475e-01 -1.069262772798538208e-01
-2.366615831851959229e-01 -7.174264192581176758e-01 -2.912757992744445801e-01 4.804771840572357178e-01 3.136179968714714050e-02 1.347175240516662598e-01 2.248545140027999878e-01 2.095201909542083740e-01
2.104948163032531738e-01 -5.133234858512878418e-01 -4.639911055564880371e-01 3.484535515308380127e-01 3.877189755439758301e-01 1.874960511922836304e-01 -1.103519499301910400e-01 -3.972719013690948486e-01
-3.548667728900909424e-01 -4.054957926273345947e-01 2.500549852848052979e-01 6.160374283790588379e-01 4.260574877262115479e-01 -9.043937921524047852e-02 3.385000303387641907e-02 2.770616114139556885e-01
-1.296033617109060287e-02 -2.313657552003860474e-01 -1.078669577836990356e-01 1.577088534832000732e-01 8.314998745918273926e-01 -4.604435265064239502e-01 -7.996166497468948364e-02 7.602738915011286736e-04
