# Supplementary material for: Where is your field going? A machine learning approach to study the relative motion of the domains of physics
Source: PLoS One. 2020 Jun 18;15(6):e0233997. doi: 10.1371/journal.pone.0233997 (PMC7302634; doi:10.1371/journal.pone.0233997)
Supplement: S5 Data — (ZIP) [file pone.0233997.s005.zip › 4/Pacs4Run_4_VS_500_embeddings2004-2008ED8.txt]

2.342227995395660400e-01 3.469541072845458984e-01 -2.154978178441524506e-02 -3.281620442867279053e-01 8.046540617942810059e-01 2.326209694147109985e-01 1.225547567009925842e-01 2.770534018054604530e-03
2.457274347543716431e-01 4.117759764194488525e-01 4.298952519893646240e-01 -5.140289068222045898e-01 5.441502332687377930e-01 -1.514288038015365601e-01 -3.463405184447765350e-03 4.450582712888717651e-02
2.762368321418762207e-02 1.260211020708084106e-01 1.565200835466384888e-01 -5.683705210685729980e-01 6.700358390808105469e-01 -1.020216941833496094e-01 3.452344834804534912e-01 2.393086999654769897e-01
2.967691607773303986e-02 1.264710277318954468e-01 2.945924699306488037e-01 -6.447665095329284668e-01 5.893666148185729980e-01 1.436580121517181396e-01 -3.253708779811859131e-01 -8.221294730901718140e-02
3.481944501399993896e-01 4.728564620018005371e-01 -2.783867903053760529e-02 -4.744492471218109131e-01 5.035094618797302246e-01 -1.138159260153770447e-01 3.268186151981353760e-01 -2.366521507501602173e-01
5.219467878341674805e-01 -2.969277501106262207e-01 3.849046528339385986e-01 -4.569059703499078751e-03 5.254473090171813965e-01 3.155548572540283203e-01 2.127145975828170776e-01 -2.651711404323577881e-01
4.057680815458297729e-02 6.271018087863922119e-02 4.236755967140197754e-01 -5.622431635856628418e-01 4.957716464996337891e-01 3.377222418785095215e-01 2.800639271736145020e-01 2.460100501775741577e-01
5.043032169342041016e-01 -3.127026259899139404e-01 2.962021827697753906e-01 -5.203172191977500916e-02 5.880399346351623535e-01 3.351168036460876465e-01 2.484287917613983154e-01 -1.940133571624755859e-01
1.709435433149337769e-01 -9.948335587978363037e-03 1.989531964063644409e-01 3.100568354129791260e-01 7.137657403945922852e-01 2.252764552831649780e-01 5.145744681358337402e-01 9.981939196586608887e-02
5.306628346443176270e-01 -5.075907707214355469e-01 -1.778668910264968872e-02 -5.557025596499443054e-02 5.446604490280151367e-01 8.622804284095764160e-02 1.672214269638061523e-01 3.539647161960601807e-01
4.983201324939727783e-01 2.055642567574977875e-02 5.235579013824462891e-01 -1.641927808523178101e-01 3.422730267047882080e-01 3.434924185276031494e-01 4.095708727836608887e-01 -2.174770981073379517e-01
2.867316305637359619e-01 2.419937998056411743e-01 1.483420431613922119e-01 -6.642284393310546875e-01 4.228349030017852783e-01 -1.278160959482192993e-01 -3.128191828727722168e-01 3.209938406944274902e-01
1.417457610368728638e-01 9.963444620370864868e-02 -2.766250446438789368e-02 -6.755452156066894531e-01 6.717211604118347168e-01 -8.361414074897766113e-02 -9.748107939958572388e-02 -2.124885320663452148e-01
6.056692600250244141e-01 4.653528630733489990e-01 3.639007452875375748e-03 -3.097249567508697510e-01 3.035959005355834961e-01 -1.641742587089538574e-01 4.448617100715637207e-01 6.035723909735679626e-02
3.225743472576141357e-01 -1.411813348531723022e-01 5.564064979553222656e-01 -5.257249251008033752e-02 6.415120959281921387e-01 5.216683819890022278e-02 2.102220654487609863e-01 3.243595659732818604e-01
4.962840676307678223e-01 4.690052866935729980e-01 1.998336315155029297e-01 3.807831406593322754e-01 2.566736936569213867e-01 3.334787786006927490e-01 1.003071889281272888e-01 4.020645916461944580e-01
4.775426685810089111e-01 -2.119952142238616943e-01 2.081694900989532471e-01 -4.654925689101219177e-02 7.239224314689636230e-01 -1.744780987501144409e-01 -3.453354239463806152e-01 -8.801605552434921265e-02
4.700507521629333496e-01 1.741432249546051025e-01 3.302083313465118408e-01 -9.420169144868850708e-02 6.837215423583984375e-01 -3.470675051212310791e-01 1.868773549795150757e-01 8.922379463911056519e-02
4.532482326030731201e-01 1.158100292086601257e-01 2.835600674152374268e-01 1.445606052875518799e-01 7.416557073593139648e-01 -3.514229059219360352e-01 -7.883781194686889648e-02 9.136743843555450439e-03
3.508011102676391602e-01 -7.201544195413589478e-02 2.853577733039855957e-01 -7.698204368352890015e-02 8.006027936935424805e-01 -2.848404943943023682e-01 -2.495835125446319580e-01 2.557876985520124435e-03
5.589216351509094238e-01 -2.639311254024505615e-01 -3.051947653293609619e-01 -1.437617987394332886e-01 3.358530998229980469e-01 4.568255245685577393e-01 4.193266630172729492e-01 -8.254576474428176880e-02
6.398423910140991211e-01 3.209983408451080322e-01 2.249069213867187500e-01 -2.080362886190414429e-01 1.710284501314163208e-01 2.399358302354812622e-01 5.526179075241088867e-01 -3.863931819796562195e-02
3.132978677749633789e-01 -2.678539752960205078e-01 -8.692040294408798218e-02 -3.094173371791839600e-01 8.136520981788635254e-01 -2.429307550191879272e-01 -6.313388049602508545e-02 -4.211433976888656616e-02
1.561944782733917236e-01 6.775945425033569336e-01 -1.875948756933212280e-01 -2.849088609218597412e-01 2.563920319080352783e-01 4.373970627784729004e-01 -2.000773698091506958e-02 3.776913285255432129e-01
6.085641384124755859e-01 1.608349829912185669e-01 1.073682308197021484e-01 -2.054188251495361328e-01 2.041724920272827148e-01 2.611384093761444092e-01 6.630044579505920410e-01 -2.454288303852081299e-02
4.248384535312652588e-01 -5.134285092353820801e-01 1.305706948041915894e-01 1.171895340085029602e-01 6.851255893707275391e-01 1.707453876733779907e-01 5.680086091160774231e-02 1.527869701385498047e-01
1.455093622207641602e-01 5.801123380661010742e-01 2.837118506431579590e-01 4.436874389648437500e-02 5.003740787506103516e-01 1.652736067771911621e-01 -1.694145202636718750e-01 5.034331083297729492e-01
9.314661622047424316e-01 -1.522402465343475342e-01 -2.053787112236022949e-01 3.691624477505683899e-02 2.402221262454986572e-01 -1.413485221564769745e-02 7.416331022977828979e-02 -4.736945405602455139e-02
4.212574660778045654e-01 1.486731320619583130e-01 5.186728239059448242e-01 -5.547457337379455566e-01 2.499816566705703735e-01 1.829225271940231323e-01 2.414009273052215576e-01 2.635303735733032227e-01
1.628054082393646240e-01 6.596403717994689941e-01 3.981424868106842041e-01 -4.021107405424118042e-02 4.723300933837890625e-01 2.460357248783111572e-01 9.089332818984985352e-02 2.938429713249206543e-01
1.288389116525650024e-01 -3.761487901210784912e-01 -5.294326692819595337e-04 -3.398825824260711670e-01 8.172544240951538086e-01 6.847640872001647949e-02 -4.566341638565063477e-03 -2.318997085094451904e-01
3.978014886379241943e-01 -3.099142909049987793e-01 4.372225105762481689e-01 1.463939398527145386e-01 6.015461683273315430e-01 2.448094636201858521e-01 2.189176827669143677e-01 2.517897784709930420e-01
4.565732181072235107e-01 -1.775663644075393677e-01 3.610862791538238525e-01 -2.102981209754943848e-01 4.899497032165527344e-01 3.367759287357330322e-01 4.000656306743621826e-01 -2.681068778038024902e-01
8.671751618385314941e-01 -2.252967059612274170e-01 -9.353777766227722168e-02 -6.284699589014053345e-02 3.926299810409545898e-01 -1.411922425031661987e-01 -6.560041010379791260e-02 -7.843811064958572388e-02
1.679749786853790283e-01 5.498337149620056152e-01 -1.551687717437744141e-01 2.986483573913574219e-01 5.142414569854736328e-01 1.066738963127136230e-01 -3.328463062644004822e-02 5.284577012062072754e-01
4.576308429241180420e-01 -8.631409704685211182e-02 6.016942113637924194e-02 -3.612720966339111328e-02 8.907820284366607666e-02 7.640739679336547852e-01 -2.151463329792022705e-01 3.743879199028015137e-01
3.664019703865051270e-01 4.079015254974365234e-01 -1.421213001012802124e-01 -5.166443586349487305e-01 2.972130477428436279e-01 1.621173769235610962e-01 5.134342312812805176e-01 -1.844284981489181519e-01
4.497178792953491211e-01 5.462668486870825291e-04 3.897427916526794434e-01 1.055157557129859924e-01 7.313892245292663574e-01 -1.650087088346481323e-01 -1.736518293619155884e-01 -2.059309631586074829e-01
3.858923166990280151e-02 -8.781228959560394287e-02 3.353307247161865234e-01 3.608087301254272461e-01 7.973526120185852051e-01 3.276832103729248047e-01 2.549331821501255035e-02 -6.612799316644668579e-02
2.201815545558929443e-01 6.075310707092285156e-01 4.865688085556030273e-01 5.396222695708274841e-02 5.189639925956726074e-01 2.164917737245559692e-01 -7.950542494654655457e-03 1.628170907497406006e-01
-3.167435154318809509e-02 -8.369895629584789276e-03 -2.374068051576614380e-01 -4.610457122325897217e-01 8.014193177223205566e-01 -3.040048480033874512e-02 1.507683307863771915e-03 -2.946220040321350098e-01
4.611669480800628662e-01 -1.212774217128753662e-01 3.817900121212005615e-01 1.041792482137680054e-01 7.364994287490844727e-01 -1.361708641052246094e-01 2.010354399681091309e-01 1.208745986223220825e-01
4.998662769794464111e-01 2.357341051101684570e-01 1.582828909158706665e-01 -2.702016830444335938e-01 1.818983443081378937e-02 6.014150977134704590e-01 -1.607128381729125977e-01 4.567725062370300293e-01
-3.114853985607624054e-02 -3.187300637364387512e-02 4.752364456653594971e-01 -8.061420917510986328e-02 7.504726052284240723e-01 3.168813884258270264e-01 3.184437453746795654e-01 2.522460184991359711e-02
2.997752428054809570e-01 -1.595376133918762207e-01 8.357078582048416138e-02 -1.661434173583984375e-01 4.820757210254669189e-01 1.183605380356311798e-02 -1.351748257875442505e-01 7.741353511810302734e-01
1.943506151437759399e-01 -2.730766236782073975e-01 -2.849520146846771240e-01 -3.551855217665433884e-03 8.391558527946472168e-01 -4.746677004732191563e-04 2.941055297851562500e-01 -1.255628168582916260e-01
4.259316921234130859e-01 -3.616398870944976807e-01 3.598796725273132324e-01 1.537402570247650146e-01 6.695597171783447266e-01 1.842658519744873047e-01 1.718661338090896606e-01 1.511529535055160522e-01
5.000833272933959961e-01 -4.995726048946380615e-02 5.264983773231506348e-01 -1.944813281297683716e-01 5.804463028907775879e-01 -1.257273703813552856e-01 2.069293707609176636e-01 1.919696927070617676e-01
6.488405466079711914e-01 -2.583653330802917480e-01 2.743730247020721436e-01 9.429810196161270142e-02 5.183646678924560547e-01 1.567590236663818359e-01 1.983327791094779968e-02 -3.666222095489501953e-01
4.539144933223724365e-01 4.556279778480529785e-01 -5.105675011873245239e-02 -3.640875816345214844e-01 3.375266492366790771e-01 -7.395476568490266800e-03 5.807013511657714844e-01 2.235559280961751938e-03
5.152910351753234863e-01 -4.217811822891235352e-01 -3.093267679214477539e-01 6.336221098899841309e-02 5.700451135635375977e-01 5.592811852693557739e-02 2.768789231777191162e-01 2.283345311880111694e-01
5.056131482124328613e-01 -2.972102463245391846e-01 -1.445917692035436630e-02 4.658382758498191833e-02 7.077289223670959473e-01 -2.793711125850677490e-01 -2.104469537734985352e-01 1.744308024644851685e-01
3.794166445732116699e-01 4.609727263450622559e-01 4.812147915363311768e-01 2.012790143489837646e-01 4.428682327270507812e-01 2.430026680231094360e-01 -2.672922313213348389e-01 2.117517590522766113e-01
6.089389324188232422e-01 3.448718488216400146e-01 1.698034256696701050e-01 -2.652764320373535156e-01 2.035713344812393188e-01 1.261019557714462280e-01 5.870314836502075195e-01 9.541084617376327515e-02
7.674621045589447021e-02 -1.405017673969268799e-01 2.800467312335968018e-01 4.176897406578063965e-01 7.751978039741516113e-01 3.381912410259246826e-01 7.675606757402420044e-02 -1.679269038140773773e-02
5.353199839591979980e-01 -2.153727114200592041e-01 2.186045497655868530e-01 2.026597261428833008e-01 6.671958565711975098e-01 1.021916866302490234e-01 2.025650888681411743e-01 -2.855910956859588623e-01
4.078434705734252930e-01 -2.624406516551971436e-01 3.433881700038909912e-01 -1.581667810678482056e-01 7.764217257499694824e-01 -9.387940913438796997e-02 9.621781855821609497e-02 -3.089631907641887665e-02
1.938209868967533112e-02 6.800965070724487305e-01 2.334758639335632324e-01 4.991750791668891907e-02 5.499583482742309570e-01 2.926931381225585938e-01 1.948969662189483643e-01 2.323402911424636841e-01
5.316712856292724609e-01 -1.869913749396800995e-02 2.838870584964752197e-01 3.623362258076667786e-02 7.317063212394714355e-01 -3.116305172443389893e-01 5.032901093363761902e-02 5.522935651242733002e-03
4.605643749237060547e-01 -5.059355497360229492e-01 2.497282773256301880e-01 -2.525835856795310974e-02 6.449449658393859863e-01 1.069566085934638977e-01 -1.123432628810405731e-02 2.034392058849334717e-01
8.965284824371337891e-01 -1.816015392541885376e-01 -1.334224790334701538e-01 -5.870236083865165710e-02 2.324472963809967041e-01 -1.159079745411872864e-01 -2.018359005451202393e-01 1.838639378547668457e-01
6.173962950706481934e-01 -2.776336967945098877e-01 -4.554585218429565430e-01 9.524402022361755371e-02 5.290645956993103027e-01 -1.217371821403503418e-01 -1.373332552611827850e-02 1.740957051515579224e-01
5.478527545928955078e-01 2.363953590393066406e-01 1.292628943920135498e-01 -2.446012347936630249e-01 2.963916361331939697e-01 1.778095066547393799e-01 5.914734601974487305e-01 3.132582306861877441e-01
1.363406628370285034e-01 -4.355770647525787354e-01 -2.516977787017822266e-01 -4.068456962704658508e-02 8.284769058227539062e-01 7.533127814531326294e-02 1.855853497982025146e-01 1.364572532474994659e-02
1.024683639407157898e-01 -1.718397289514541626e-01 -2.588126957416534424e-01 -5.446289777755737305e-01 7.151651978492736816e-01 1.947663538157939911e-02 3.101066872477531433e-02 -2.890749573707580566e-01
3.159961700439453125e-01 -5.632280707359313965e-01 1.698694229125976562e-01 -1.170918568968772888e-01 6.212889552116394043e-01 3.604343831539154053e-01 1.517715752124786377e-01 3.750668838620185852e-02
5.746834874153137207e-01 -2.512471079826354980e-01 -1.884146034717559814e-01 1.640495955944061279e-01 6.810346841812133789e-01 -8.687696605920791626e-02 2.693221271038055420e-01 -1.764383353292942047e-02
-1.417763065546751022e-03 5.450261831283569336e-01 2.225890569388866425e-02 -6.610783934593200684e-02 4.894288182258605957e-01 5.267080664634704590e-01 3.118487000465393066e-01 2.895982861518859863e-01
5.968474149703979492e-01 -5.159688591957092285e-01 -1.580119132995605469e-01 -3.661561757326126099e-02 4.855065643787384033e-01 2.785151302814483643e-01 1.739982813596725464e-01 -8.762545883655548096e-02
4.135918617248535156e-01 -1.121046319603919983e-01 1.753823459148406982e-01 -6.049531698226928711e-01 2.910701334476470947e-01 1.411717981100082397e-01 -2.684839665889739990e-01 4.928611218929290771e-01
3.917765989899635315e-02 6.823354363441467285e-01 7.345227152109146118e-02 -3.411723971366882324e-01 3.721328973770141602e-01 5.085996985435485840e-01 9.469634294509887695e-02 7.046810537576675415e-02
6.340049505233764648e-01 -1.164505630731582642e-01 3.378309607505798340e-01 9.835109114646911621e-02 5.540336966514587402e-01 3.381187841296195984e-02 3.034284710884094238e-02 -3.894317448139190674e-01
5.345644354820251465e-01 -1.020976901054382324e-01 -5.783497691154479980e-01 -2.819426953792572021e-01 2.964279055595397949e-01 3.165654242038726807e-01 2.968483567237854004e-01 -1.167665645480155945e-01
5.557878613471984863e-01 -3.927025478333234787e-03 2.659417986869812012e-01 7.855172455310821533e-02 6.856400966644287109e-01 -3.123216629028320312e-01 1.814221292734146118e-01 1.167391240596771240e-01
2.723243832588195801e-02 5.940251946449279785e-01 -4.287975281476974487e-02 2.368244230747222900e-01 5.731570124626159668e-01 4.108338654041290283e-01 -1.236917078495025635e-01 2.754538357257843018e-01
5.547049641609191895e-01 -2.500387430191040039e-01 -3.449930250644683838e-01 3.891615942120552063e-02 4.291527271270751953e-01 2.877765297889709473e-01 4.857247769832611084e-01 7.957788556814193726e-02
4.942718744277954102e-01 3.273594379425048828e-01 2.480956315994262695e-01 -1.133208349347114563e-01 9.097321331501007080e-02 6.873081326484680176e-01 -3.013982772827148438e-01 -5.126794427633285522e-02
5.017460584640502930e-01 8.144342899322509766e-02 -5.660488009452819824e-01 -2.799784839153289795e-01 2.439745217561721802e-01 1.631950587034225464e-02 3.478051126003265381e-01 4.025672972202301025e-01
5.249941349029541016e-01 -9.950338304042816162e-02 -4.317330420017242432e-01 3.719425797462463379e-01 4.557714760303497314e-01 7.963727414608001709e-02 3.431377410888671875e-01 2.406910955905914307e-01
1.516888290643692017e-01 2.882957160472869873e-01 2.719161212444305420e-01 3.554715514183044434e-01 6.610146760940551758e-01 2.939387261867523193e-01 -3.175520300865173340e-01 2.634350359439849854e-01
2.458228170871734619e-01 5.603949427604675293e-01 5.920327827334403992e-02 1.950252205133438110e-01 5.139396190643310547e-01 1.700014919042587280e-01 -2.812558412551879883e-01 4.602709114551544189e-01
6.665780395269393921e-02 2.267504185438156128e-01 3.259731531143188477e-01 -1.087577715516090393e-01 7.916929125785827637e-01 -2.012087777256965637e-02 4.180335998535156250e-01 -1.553046703338623047e-01
4.134514033794403076e-01 5.041660666465759277e-01 2.130737304687500000e-01 1.587693244218826294e-01 4.370957314968109131e-01 1.217417195439338684e-01 -4.846992492675781250e-01 2.519116103649139404e-01
8.876888751983642578e-01 -2.040181159973144531e-01 -1.964485496282577515e-01 1.338436752557754517e-01 3.079123497009277344e-01 -1.137383095920085907e-02 -5.273322016000747681e-02 -1.271171867847442627e-01
4.346449673175811768e-01 -4.688982367515563965e-01 6.513717025518417358e-02 -1.696073263883590698e-01 7.050591707229614258e-01 -1.149952504783868790e-02 2.083042860031127930e-01 1.325791031122207642e-01
2.471467852592468262e-01 -3.198584914207458496e-01 4.326888883952051401e-04 -3.580780923366546631e-01 8.240786790847778320e-01 -1.315278857946395874e-01 -2.753833308815956116e-02 -1.059498712420463562e-01
-3.658880293369293213e-02 2.294592857360839844e-01 -1.724554225802421570e-02 1.995341032743453979e-01 4.675910472869873047e-01 5.852205157279968262e-01 -9.301762282848358154e-02 5.797601342201232910e-01
5.616962909698486328e-01 -4.669537767767906189e-02 2.236847877502441406e-01 -2.648420818150043488e-02 5.246228575706481934e-01 1.627337485551834106e-01 2.504380941390991211e-01 -5.168654918670654297e-01
1.395333707332611084e-01 5.151062011718750000e-01 4.682638943195343018e-01 1.032626554369926453e-01 5.959061384201049805e-01 2.060562372207641602e-01 -2.033891156315803528e-02 2.954403758049011230e-01
6.176683902740478516e-01 2.042900174856185913e-01 3.551746010780334473e-01 -2.787338197231292725e-01 1.613254100084304810e-01 2.361165434122085571e-01 5.317711830139160156e-01 -9.139063954353332520e-02
2.090945094823837280e-01 -3.373915851116180420e-01 9.661898761987686157e-02 -2.692649960517883301e-01 8.405185937881469727e-01 -1.318102777004241943e-01 -1.884589642286300659e-01 3.529051318764686584e-02
2.383020706474781036e-02 8.294071257114410400e-02 3.184175193309783936e-01 1.349957138299942017e-01 8.803024291992187500e-01 1.164435744285583496e-01 2.032146602869033813e-01 -2.077300846576690674e-01
-8.764416724443435669e-02 6.376053094863891602e-01 -6.450439989566802979e-02 -1.682024449110031128e-01 5.838509202003479004e-01 3.640633225440979004e-01 2.650023698806762695e-01 -9.836011379957199097e-02
1.592059880495071411e-01 -3.567992150783538818e-01 -1.544084548950195312e-01 -2.190669775009155273e-01 8.579234480857849121e-01 -1.641459316015243530e-01 -1.116063222289085388e-01 -9.118476882576942444e-03
4.369095265865325928e-01 2.237832732498645782e-02 2.849752306938171387e-01 1.677021682262420654e-01 7.784353494644165039e-01 -2.983107566833496094e-01 2.303099073469638824e-02 -6.158794835209846497e-02
4.709821343421936035e-01 -3.728743493556976318e-01 2.202155888080596924e-01 1.530243605375289917e-01 5.052474737167358398e-01 4.505153894424438477e-01 2.753466963768005371e-01 -1.821379065513610840e-01
5.364085435867309570e-01 -1.833636462688446045e-01 -4.247854650020599365e-01 -1.094553172588348389e-01 2.136906981468200684e-01 4.802013337612152100e-01 4.434916377067565918e-01 1.152331754565238953e-01
4.622030556201934814e-01 -2.191866785287857056e-01 -4.713293910026550293e-01 -3.832731842994689941e-01 3.196207284927368164e-01 3.470921814441680908e-01 2.034112960100173950e-01 -3.244524002075195312e-01
2.049943059682846069e-01 6.206959486007690430e-01 -2.405369421467185020e-03 3.925063014030456543e-01 5.166243314743041992e-01 2.840808331966400146e-01 -2.513135373592376709e-01 8.880192786455154419e-02
-3.082231432199478149e-02 -7.320801913738250732e-02 -1.388700753450393677e-01 -3.707225322723388672e-01 7.876109480857849121e-01 1.390029489994049072e-01 -1.448563933372497559e-01 -4.199218750000000000e-01
4.837660491466522217e-01 -1.666145026683807373e-01 2.053485959768295288e-01 1.526407711207866669e-02 7.567371129989624023e-01 -2.039421945810317993e-01 2.855961322784423828e-01 -6.677294149994850159e-04
6.119527220726013184e-01 3.814797997474670410e-01 -8.878342062234878540e-02 -6.967087090015411377e-02 1.601621508598327637e-01 3.345078527927398682e-01 5.732664465904235840e-01 -3.269258514046669006e-02
2.580064833164215088e-01 -1.510490626096725464e-01 -2.197919934988021851e-01 -7.413144707679748535e-01 3.860817849636077881e-01 1.853123307228088379e-02 -1.126778349280357361e-01 3.881521821022033691e-01
5.114054083824157715e-01 -2.292284220457077026e-01 1.664245128631591797e-01 9.472026675939559937e-02 7.627880573272705078e-01 -1.509042382240295410e-01 2.078301906585693359e-01 3.793036565184593201e-02
4.682485759258270264e-01 4.287321865558624268e-01 9.114150702953338623e-02 -1.717321574687957764e-01 4.896469116210937500e-01 -2.471445351839065552e-01 5.081339478492736816e-01 -9.942985139787197113e-03
4.647196829319000244e-01 -4.392991065979003906e-01 -2.173049896955490112e-01 2.344904243946075439e-01 4.864953756332397461e-01 3.517052531242370605e-01 2.859643697738647461e-01 2.160898894071578979e-01
6.490980982780456543e-01 -1.569086015224456787e-01 -2.931226193904876709e-01 3.648799285292625427e-02 5.954726338386535645e-01 -3.192289769649505615e-01 -9.801250696182250977e-02 -2.641487307846546173e-02
1.695107817649841309e-01 4.980295002460479736e-01 -4.843922257423400879e-01 -1.741477549076080322e-01 4.361875057220458984e-01 5.937557667493820190e-02 -5.105221271514892578e-01 -6.206237152218818665e-02
5.773031711578369141e-01 2.628053724765777588e-01 5.611093714833259583e-02 -2.089767903089523315e-01 -4.119469225406646729e-02 7.184210419654846191e-01 -1.425987482070922852e-01 1.125808283686637878e-01
3.294435441493988037e-01 -4.245055913925170898e-01 -3.100125193595886230e-01 -5.684614926576614380e-02 5.841088294982910156e-01 3.157392144203186035e-01 6.738884747028350830e-02 -4.080528318881988525e-01
2.963855564594268799e-01 3.060556650161743164e-01 2.187234759330749512e-01 3.785406351089477539e-01 4.751456081867218018e-01 4.426749050617218018e-01 -4.534451365470886230e-01 3.954357933253049850e-03
3.913098871707916260e-01 3.675580620765686035e-01 2.719775438308715820e-01 2.766664922237396240e-01 4.094645678997039795e-01 4.174822568893432617e-01 -4.051154553890228271e-01 2.349262535572052002e-01
-5.315214022994041443e-02 5.190218687057495117e-01 -2.161219865083694458e-01 1.485954076051712036e-01 5.463904142379760742e-01 4.608827531337738037e-01 4.966356605291366577e-02 3.815494775772094727e-01
4.223145842552185059e-01 6.144247055053710938e-01 2.909519672393798828e-01 5.377775803208351135e-02 2.063299119472503662e-01 5.151227712631225586e-01 -1.293776333332061768e-01 -1.786771416664123535e-01
5.346542596817016602e-01 -6.292734295129776001e-02 2.385280281305313110e-01 -2.280917577445507050e-02 6.969829797744750977e-01 -1.484232693910598755e-01 1.004622653126716614e-01 -3.672351241111755371e-01
2.677064538002014160e-01 -4.682506620883941650e-01 2.588925361633300781e-01 -2.536230161786079407e-02 7.554614543914794922e-01 1.380413621664047241e-01 4.658816009759902954e-02 2.223916947841644287e-01
5.523704290390014648e-01 2.162498235702514648e-01 -5.963203310966491699e-01 -2.912759482860565186e-01 2.935813963413238525e-01 -4.254532605409622192e-02 3.299380838871002197e-01 1.040387526154518127e-01
2.674860060214996338e-01 -2.475313842296600342e-01 3.388240933418273926e-01 -3.139986395835876465e-01 6.208878755569458008e-01 2.513982951641082764e-01 4.108841717243194580e-01 -1.904048025608062744e-01
4.583671391010284424e-01 3.894258439540863037e-01 -4.253590106964111328e-01 9.013105928897857666e-02 3.596206009387969971e-01 1.489132344722747803e-01 4.563249349594116211e-01 -2.990961670875549316e-01
5.790504813194274902e-01 -2.416078895330429077e-01 -3.135616779327392578e-01 -2.305542528629302979e-01 4.240105748176574707e-01 -1.048334166407585144e-01 -3.677412569522857666e-01 3.589450418949127197e-01
5.073722004890441895e-01 2.673456817865371704e-02 -1.546228211373090744e-02 -2.185955047607421875e-01 6.416898965835571289e-02 6.027107834815979004e-01 -3.973308205604553223e-01 4.105924069881439209e-01
-1.424618810415267944e-01 4.531958103179931641e-01 -1.966485381126403809e-01 -1.615405827760696411e-01 4.814121425151824951e-01 6.240666508674621582e-01 2.896347045898437500e-01 -6.668765842914581299e-02
-1.611602902412414551e-01 4.674907922744750977e-01 -4.548642784357070923e-02 -2.412407249212265015e-01 5.017895102500915527e-01 6.505111455917358398e-01 1.305821686983108521e-01 -5.661014094948768616e-02
9.016407728195190430e-01 -2.358024120330810547e-01 -1.607150435447692871e-01 -3.954561054706573486e-02 2.023210972547531128e-01 -3.158317506313323975e-02 -2.051353305578231812e-01 1.415493041276931763e-01
5.278524756431579590e-01 2.904775440692901611e-01 -3.889623284339904785e-01 -3.859868645668029785e-01 2.167326062917709351e-01 2.513004541397094727e-01 -5.803148820996284485e-02 -4.724664688110351562e-01
3.877426385879516602e-01 -3.852399885654449463e-01 -1.247611343860626221e-01 9.054774045944213867e-02 5.340828895568847656e-01 4.432257711887359619e-01 3.508198261260986328e-02 -4.410863518714904785e-01
-1.979481279850006104e-01 3.337553143501281738e-01 -2.881295382976531982e-01 1.440420094877481461e-02 5.707836747169494629e-01 4.801185131072998047e-01 1.739492565393447876e-01 4.238301217555999756e-01
7.048274278640747070e-01 -1.746483296155929565e-01 -2.808561325073242188e-01 6.895419955253601074e-02 5.634415149688720703e-01 -2.502574324607849121e-01 -6.800774484872817993e-02 -6.604119390249252319e-02
2.106293439865112305e-01 -3.257653117179870605e-01 -2.084387242794036865e-01 -2.512928247451782227e-01 8.260496258735656738e-01 -1.475171297788619995e-01 -1.254066377878189087e-01 -1.518927067518234253e-01
2.766067981719970703e-01 4.418828487396240234e-01 2.533446848392486572e-01 2.313978523015975952e-01 4.809008538722991943e-01 3.029035031795501709e-01 -4.436631798744201660e-01 3.010757267475128174e-01
2.040619552135467529e-01 3.904274404048919678e-01 2.661725580692291260e-01 3.142378032207489014e-01 5.938028097152709961e-01 2.779168188571929932e-01 -3.565829396247863770e-01 2.816749811172485352e-01
5.469980835914611816e-01 -2.411063760519027710e-01 4.056001007556915283e-01 1.859487891197204590e-01 5.740610361099243164e-01 1.449147760868072510e-01 2.848728001117706299e-01 1.089661195874214172e-01
4.150908887386322021e-01 1.150106564164161682e-01 3.779959976673126221e-01 -5.577003583312034607e-02 1.914891004562377930e-01 7.063749432563781738e-01 -2.446154057979583740e-01 2.702041864395141602e-01
6.064030528068542480e-01 -2.407366782426834106e-01 1.432144343852996826e-01 6.863622460514307022e-03 6.931214928627014160e-01 -2.634780108928680420e-01 -3.519371524453163147e-02 5.183665454387664795e-02
2.964206337928771973e-01 -4.092928767204284668e-01 -4.079648852348327637e-01 2.180552184581756592e-01 5.140674114227294922e-01 3.834747374057769775e-01 2.868808805942535400e-01 1.923849135637283325e-01
2.967439889907836914e-01 -4.419462978839874268e-01 -2.418388277292251587e-01 -1.725026071071624756e-01 6.097350716590881348e-01 3.298889398574829102e-01 1.832459121942520142e-01 -3.379360139369964600e-01
4.250454604625701904e-01 4.920492321252822876e-02 -6.408028006553649902e-01 -5.822204053401947021e-02 4.039728045463562012e-01 1.952308863401412964e-01 3.430093228816986084e-01 -2.897109985351562500e-01
8.768975138664245605e-01 -1.484968066215515137e-01 -1.645180583000183105e-01 -5.019981041550636292e-02 3.516310751438140869e-01 -8.719452470541000366e-02 5.488162860274314880e-02 -2.124947458505630493e-01
4.843977391719818115e-01 2.472271621227264404e-01 3.951675891876220703e-01 2.038215547800064087e-01 2.686763703823089600e-01 4.816950857639312744e-01 -2.918398082256317139e-01 3.422707915306091309e-01
1.435553133487701416e-01 1.874122917652130127e-01 -2.178175002336502075e-01 -5.778543949127197266e-01 6.489951610565185547e-01 -2.143920958042144775e-01 -2.368273288011550903e-01 -1.991546005010604858e-01
2.815217711031436920e-02 -1.085768193006515503e-01 1.507405191659927368e-01 2.829928994178771973e-01 8.130741715431213379e-01 3.302977979183197021e-01 3.349554240703582764e-01 -4.721685871481895447e-02
2.119510201737284660e-03 3.626624047756195068e-01 3.608629703521728516e-01 -2.275008112192153931e-01 7.584691643714904785e-01 -8.363693207502365112e-02 2.350898683071136475e-01 -2.212574034929275513e-01
4.803198873996734619e-01 4.956283569335937500e-01 -4.469422399997711182e-01 -5.207923650741577148e-01 1.919870376586914062e-01 -1.013151183724403381e-02 1.250436753034591675e-01 8.113167248666286469e-03
3.810491859912872314e-01 3.697116672992706299e-01 -4.325341582298278809e-01 -4.789808988571166992e-01 3.307169973850250244e-01 -1.907071843743324280e-02 4.254031181335449219e-01 1.044085696339607239e-01
-1.039291247725486755e-01 3.607594370841979980e-01 1.171398460865020752e-01 2.262930758297443390e-02 4.224725663661956787e-01 8.156902790069580078e-01 6.370351649820804596e-03 -3.071189671754837036e-02
3.377168774604797363e-01 -4.074867665767669678e-01 -5.003582313656806946e-02 -1.319510303437709808e-02 4.657800197601318359e-01 5.649700760841369629e-01 3.928973674774169922e-01 -1.634435057640075684e-01
7.984325289726257324e-01 1.816691756248474121e-01 -7.875659316778182983e-02 -4.414736032485961914e-01 1.354631036520004272e-01 -1.346539556980133057e-01 2.106452137231826782e-01 2.180524766445159912e-01
4.025773406028747559e-01 5.670713782310485840e-01 -3.480962812900543213e-01 -2.890613973140716553e-01 2.329134643077850342e-01 3.129556179046630859e-01 -1.326828263700008392e-02 -3.990841805934906006e-01
5.047687143087387085e-02 4.183854460716247559e-01 2.087087184190750122e-01 -2.693353891372680664e-01 5.654214620590209961e-01 -1.048404052853584290e-01 -1.907772272825241089e-01 5.824224948883056641e-01
5.225592255592346191e-01 1.844605952501296997e-01 1.436780542135238647e-01 8.063440769910812378e-02 1.633762121200561523e-01 6.760883331298828125e-01 -4.242427349090576172e-01 4.463052377104759216e-02
-4.316426813602447510e-02 5.757076144218444824e-01 -1.863002032041549683e-01 -1.889299154281616211e-01 4.488242566585540771e-01 6.200478672981262207e-01 -1.627411227673292160e-03 1.019323617219924927e-01
2.976719737052917480e-01 5.667186379432678223e-01 1.949546635150909424e-01 -5.097153782844543457e-01 4.107200503349304199e-01 -1.600852049887180328e-02 3.485203683376312256e-01 4.461632668972015381e-02
5.680271983146667480e-01 3.581763207912445068e-01 -3.291784226894378662e-01 -3.535959124565124512e-01 2.862227857112884521e-01 -7.179071661084890366e-03 5.074893683195114136e-02 -4.807452261447906494e-01
5.359790921211242676e-01 -5.199770331382751465e-01 7.188285700976848602e-03 -2.170977145433425903e-01 4.232566952705383301e-01 1.690689921379089355e-01 -3.409326374530792236e-01 2.668362259864807129e-01
6.916898488998413086e-01 3.974478244781494141e-01 -2.462176978588104248e-01 -4.852391183376312256e-01 1.459626257419586182e-01 -7.961198687553405762e-02 1.396407932043075562e-02 -1.992035657167434692e-01
-7.863876968622207642e-02 5.358611941337585449e-01 1.679950356483459473e-01 -1.782640665769577026e-01 5.713467001914978027e-01 3.146958351135253906e-01 3.145024180412292480e-01 3.496942222118377686e-01
5.237534642219543457e-01 5.031734704971313477e-01 -2.530510425567626953e-01 -3.859370648860931396e-01 1.902473419904708862e-01 8.690962940454483032e-02 4.548042118549346924e-01 9.445817023515701294e-02
2.697184085845947266e-01 4.004362821578979492e-01 -5.927911400794982910e-01 -1.644612401723861694e-01 4.158742427825927734e-01 -1.399034354835748672e-02 -4.316027164459228516e-01 1.703700572252273560e-01
-2.397921681404113770e-01 4.011822342872619629e-01 -1.592970639467239380e-01 -4.492173194885253906e-01 5.261443257331848145e-01 4.787661433219909668e-01 1.335174888372421265e-01 1.746680289506912231e-01
5.481148958206176758e-01 -4.316473305225372314e-01 -1.460614800453186035e-01 2.929199635982513428e-01 4.239105582237243652e-01 3.302535414695739746e-01 2.973347306251525879e-01 1.701149195432662964e-01
2.497356235980987549e-01 -3.064838349819183350e-01 1.553903818130493164e-01 1.452573668211698532e-02 8.558858633041381836e-01 -6.263451278209686279e-02 1.977299898862838745e-01 2.092413157224655151e-01
1.487999558448791504e-01 2.337521314620971680e-01 3.192616105079650879e-01 1.792109608650207520e-01 8.136110901832580566e-01 -4.138107970356941223e-02 2.826412320137023926e-01 -2.135708481073379517e-01
6.131629943847656250e-01 3.650545179843902588e-01 -3.806020021438598633e-01 -8.129175007343292236e-02 1.884108036756515503e-01 2.424343079328536987e-01 -4.189180582761764526e-02 -4.932263493537902832e-01
4.625746309757232666e-01 4.336022734642028809e-01 -2.260513305664062500e-01 -2.915568351745605469e-01 3.505224287509918213e-01 5.738396197557449341e-02 4.683637917041778564e-01 -3.411538004875183105e-01
4.201180338859558105e-01 -7.192410528659820557e-02 -4.595974981784820557e-01 -3.964662253856658936e-01 4.148390889167785645e-01 -1.222136467695236206e-01 4.287124872207641602e-01 2.812302112579345703e-01
6.247017905116081238e-02 -1.449979282915592194e-02 -6.778916716575622559e-01 -3.868780434131622314e-01 5.038683414459228516e-01 1.491879373788833618e-01 -3.181958198547363281e-01 9.636599570512771606e-02
5.086894035339355469e-01 1.833482235670089722e-01 2.749199271202087402e-01 -1.805476397275924683e-01 6.353957653045654297e-01 -4.341374933719635010e-01 -8.498471975326538086e-02 -3.837242256850004196e-03
7.628331780433654785e-01 -2.835327386856079102e-01 -1.567494720220565796e-01 1.581490971148014069e-02 3.725385069847106934e-01 1.160308122634887695e-01 3.396444618701934814e-01 2.127626985311508179e-01
3.637296259403228760e-01 -2.848646640777587891e-01 2.657283097505569458e-03 1.922544389963150024e-01 5.997333526611328125e-01 3.494423925876617432e-01 5.171186923980712891e-01 1.954765990376472473e-02
5.233350396156311035e-01 -3.806773126125335693e-01 9.831601381301879883e-02 1.340391859412193298e-02 6.404643654823303223e-01 2.029580436646938324e-02 3.123345971107482910e-01 2.513964474201202393e-01
2.027368545532226562e-01 -1.305444240570068359e-01 -1.411584764719009399e-01 -5.126869082450866699e-01 3.601619899272918701e-01 1.550593525171279907e-01 -3.276228010654449463e-01 6.308610439300537109e-01
3.133002221584320068e-01 6.121543794870376587e-02 3.388821184635162354e-01 -6.519430279731750488e-01 2.138753235340118408e-01 4.838325977325439453e-01 2.782782614231109619e-01 -3.081528097391128540e-02
2.658198177814483643e-01 -1.146066263318061829e-01 -3.770253956317901611e-01 1.650452017784118652e-01 8.016282320022583008e-01 -3.013525307178497314e-01 8.441648632287979126e-02 7.918158918619155884e-02
2.276480048894882202e-01 1.535417884588241577e-02 4.612046480178833008e-02 -3.557146489620208740e-01 2.055700719356536865e-01 7.428150773048400879e-01 -3.893889486789703369e-01 2.713364064693450928e-01
2.650090456008911133e-01 1.576004028320312500e-01 4.729092717170715332e-01 1.387435290962457657e-02 2.543062567710876465e-01 7.758080363273620605e-01 -3.931681066751480103e-02 1.140219643712043762e-01
1.275379955768585205e-01 -8.569402247667312622e-02 -1.941011399030685425e-01 -5.236955881118774414e-01 6.672902107238769531e-01 -3.509292379021644592e-02 -2.169573009014129639e-01 -4.133765399456024170e-01
4.698065221309661865e-01 -2.611698806285858154e-01 -5.050299763679504395e-01 -1.901059895753860474e-01 2.484137415885925293e-01 4.882540106773376465e-01 3.355063199996948242e-01 8.491625636816024780e-02
5.721789002418518066e-01 -4.739447534084320068e-01 -2.000789791345596313e-01 -5.786022543907165527e-02 4.517758190631866455e-01 3.687531948089599609e-01 2.451347410678863525e-01 -6.661032140254974365e-02
4.358187615871429443e-01 4.431140124797821045e-01 3.529631793498992920e-01 2.151614576578140259e-01 3.050917088985443115e-01 5.335134267807006836e-01 -2.546910047531127930e-01 1.579611562192440033e-02
8.599491119384765625e-01 2.732050605118274689e-02 -3.465969562530517578e-01 -8.342535048723220825e-02 6.553944945335388184e-02 2.654754519462585449e-01 1.719674654304981232e-02 -2.399654984474182129e-01
5.752558112144470215e-01 -1.233185827732086182e-01 -6.037982106208801270e-01 -3.329757153987884521e-01 2.604891061782836914e-01 1.081265583634376526e-01 2.908702790737152100e-01 1.194853261113166809e-01
3.921048939228057861e-01 -2.753059566020965576e-01 3.836496174335479736e-01 -3.315542340278625488e-01 6.601731181144714355e-01 8.090088516473770142e-02 2.026371955871582031e-01 -1.729444563388824463e-01
-9.588225185871124268e-02 5.519623160362243652e-01 2.203801125288009644e-01 -2.506825923919677734e-01 6.051771640777587891e-01 2.568825781345367432e-01 2.759335637092590332e-01 2.576192617416381836e-01
-2.794982865452766418e-02 -6.576658785343170166e-02 -3.482712209224700928e-01 -2.550387978553771973e-01 6.207513809204101562e-01 3.692847788333892822e-01 -5.262753367424011230e-01 -9.943141788244247437e-02
8.180123404599726200e-05 5.047691464424133301e-01 -2.230318496003746986e-03 -2.653567790985107422e-01 3.446114063262939453e-01 6.933319568634033203e-01 2.541829347610473633e-01 1.035071387887001038e-01
2.753394842147827148e-01 -3.846969306468963623e-01 2.447080761194229126e-01 2.055376619100570679e-01 7.492044568061828613e-01 1.512539833784103394e-01 9.348078072071075439e-02 2.848593294620513916e-01
8.124230504035949707e-01 -1.648310720920562744e-01 -3.451417386531829834e-01 -1.533261388540267944e-01 3.709133565425872803e-01 -1.457549482583999634e-01 -8.604684844613075256e-03 -1.061721667647361755e-01
4.459572210907936096e-02 5.937239527702331543e-01 2.548855245113372803e-01 -7.544828206300735474e-02 5.333325266838073730e-01 3.413723409175872803e-01 2.569178044795989990e-01 3.284183740615844727e-01
3.321363329887390137e-01 7.817801088094711304e-02 1.524426043033599854e-01 -2.826675176620483398e-01 1.917496621608734131e-01 6.696279644966125488e-01 -5.227416157722473145e-01 1.483433395624160767e-01
2.545501589775085449e-01 2.263512611389160156e-01 -6.403699517250061035e-01 -2.811577320098876953e-01 4.344145059585571289e-01 2.176344245672225952e-01 -3.212485313415527344e-01 2.357215583324432373e-01
9.787116199731826782e-03 2.137616723775863647e-01 2.499855309724807739e-01 5.482352897524833679e-02 8.448668122291564941e-01 2.439971081912517548e-02 3.881504833698272705e-01 -1.538045853376388550e-01
1.930304020643234253e-01 2.740321159362792969e-01 -6.016744375228881836e-01 -1.525893360376358032e-01 4.674093723297119141e-01 1.502638757228851318e-01 -5.090833306312561035e-01 4.618962109088897705e-02
2.312775850296020508e-01 2.863785326480865479e-01 1.484084725379943848e-01 1.627111881971359253e-01 3.316365182399749756e-01 7.013976573944091797e-01 -4.210055172443389893e-01 1.918617188930511475e-01
9.364937245845794678e-02 -1.049407292157411575e-02 2.108001708984375000e-01 -2.152682393789291382e-01 4.827944636344909668e-01 1.730147898197174072e-01 -2.226102203130722046e-01 7.666566967964172363e-01
-7.853507250547409058e-02 -1.617900133132934570e-01 -4.808900356292724609e-01 -2.779788374900817871e-01 5.013716816902160645e-01 5.312863588333129883e-01 -3.518933355808258057e-01 4.075518995523452759e-02
8.970604538917541504e-01 -7.622079551219940186e-02 -1.835234314203262329e-01 6.394021958112716675e-02 2.354106456041336060e-01 2.353714965283870697e-02 2.810241878032684326e-01 -1.294488608837127686e-01
5.666455253958702087e-02 -6.397259887307882309e-03 -1.183678135275840759e-01 -4.580070972442626953e-01 5.413864850997924805e-01 -1.234778016805648804e-02 -2.187748402357101440e-01 6.571547985076904297e-01
3.520992696285247803e-01 -2.233809232711791992e-01 1.593131273984909058e-01 -5.193738341331481934e-01 3.797197341918945312e-01 1.684206724166870117e-01 -1.309634596109390259e-01 5.842031240463256836e-01
1.732385605573654175e-01 -4.945108294486999512e-01 -1.437103301286697388e-01 -2.682088613510131836e-01 7.908403277397155762e-01 6.433712691068649292e-02 -9.948479942977428436e-03 -5.649843811988830566e-02
1.980730891227722168e-02 5.347849801182746887e-02 -9.715273976325988770e-02 -4.422712326049804688e-01 5.598264336585998535e-01 4.733906313776969910e-02 -4.110667705535888672e-01 5.541504621505737305e-01
5.231200456619262695e-01 1.248884275555610657e-01 4.373844861984252930e-01 -1.077143475413322449e-01 2.060199230909347534e-01 4.088231921195983887e-01 -4.707556962966918945e-01 2.768566012382507324e-01
1.101363152265548706e-01 2.113885013386607170e-03 2.233661711215972900e-02 -3.267417848110198975e-01 4.902543127536773682e-01 1.137774810194969177e-01 -2.646957933902740479e-01 7.464905381202697754e-01
6.159185767173767090e-01 4.999175071716308594e-01 -3.873487412929534912e-01 -1.755845174193382263e-02 8.751282095909118652e-02 3.769026696681976318e-01 1.171497479081153870e-01 -2.386234104633331299e-01
-1.132897287607192993e-02 1.749792397022247314e-01 3.547977507114410400e-01 -4.306600242853164673e-02 7.623347640037536621e-01 2.069992274045944214e-01 4.431760907173156738e-01 -1.452917605638504028e-01
6.929026842117309570e-01 -9.968981891870498657e-02 -8.629997819662094116e-02 -1.383297294378280640e-01 2.703045308589935303e-01 3.123070001602172852e-01 5.567135810852050781e-01 -5.324434489011764526e-02
4.311189353466033936e-01 -5.252496600151062012e-01 -3.684698939323425293e-01 -1.363207995891571045e-01 5.131180286407470703e-01 1.075682118535041809e-01 8.897940814495086670e-02 3.179897665977478027e-01
3.876393437385559082e-01 5.232666134834289551e-01 -3.971759676933288574e-01 -4.091547727584838867e-01 3.362149596214294434e-01 -3.232087939977645874e-02 3.693703711032867432e-01 -1.587224751710891724e-02
-6.905379146337509155e-02 2.524519562721252441e-01 -2.812631726264953613e-01 -5.831579566001892090e-01 6.939636468887329102e-01 -5.686347186565399170e-02 -1.236368119716644287e-01 -1.105096042156219482e-01
6.469506025314331055e-01 1.301316265016794205e-02 -3.322818279266357422e-01 4.732058346271514893e-01 3.945761919021606445e-01 4.382056370377540588e-02 2.921991348266601562e-01 -6.292513012886047363e-02
5.543093681335449219e-01 8.995359390974044800e-02 -6.716358065605163574e-01 -8.257685601711273193e-02 3.107975125312805176e-01 1.724771708250045776e-01 2.996366620063781738e-01 -1.030071452260017395e-01
5.185973644256591797e-01 2.664797902107238770e-01 -3.830555826425552368e-02 -2.555749714374542236e-01 4.555525258183479309e-02 6.528083086013793945e-01 -4.056424796581268311e-01 2.190342918038368225e-02
3.726523518562316895e-01 3.750377595424652100e-01 2.319777011871337891e-01 1.429120451211929321e-02 6.607480049133300781e-01 -3.910117149353027344e-01 2.774434685707092285e-01 -2.462551929056644440e-03
-2.220514267683029175e-01 3.515943139791488647e-02 -1.465893536806106567e-01 -3.097745180130004883e-01 7.585921883583068848e-01 2.866141200065612793e-01 -3.961926698684692383e-01 -1.320221126079559326e-01
2.351665049791336060e-01 1.804452389478683472e-01 2.152153104543685913e-02 -1.709853485226631165e-02 2.470668405294418335e-01 6.431273221969604492e-01 -3.646462857723236084e-01 5.511434078216552734e-01
2.028540074825286865e-01 5.082443356513977051e-01 1.752774119377136230e-01 -4.720624685287475586e-01 4.444411396980285645e-01 2.669367790222167969e-01 4.123268127441406250e-01 -9.042201191186904907e-02
4.020003676414489746e-01 -3.824759423732757568e-01 8.682817220687866211e-02 -1.724898815155029297e-02 5.673912763595581055e-01 3.958379924297332764e-01 1.250063329935073853e-01 -4.359174370765686035e-01
1.459080874919891357e-01 4.947673380374908447e-01 9.487176686525344849e-02 4.120918214321136475e-01 5.947978496551513672e-01 3.435641229152679443e-01 -2.255539298057556152e-01 1.800013929605484009e-01
2.471639811992645264e-01 9.665643423795700073e-02 -6.365055441856384277e-01 -2.523680031299591064e-01 4.182596504688262939e-01 2.064343541860580444e-02 -5.062037706375122070e-01 1.706728339195251465e-01
3.997051715850830078e-01 -5.006563663482666016e-01 2.862509191036224365e-01 1.311468034982681274e-01 5.633842945098876953e-01 3.164950609207153320e-01 7.254125177860260010e-02 2.600130438804626465e-01
4.197664856910705566e-01 -2.185999043285846710e-02 1.396873593330383301e-01 -6.482644677162170410e-01 2.214603871107101440e-01 1.394922286272048950e-01 -1.261992305517196655e-01 5.469276905059814453e-01
3.310685157775878906e-01 5.191336870193481445e-01 2.593833394348621368e-02 3.165580928325653076e-01 4.304892122745513916e-01 3.274605274200439453e-01 -4.698515236377716064e-01 8.185416460037231445e-02
1.649436652660369873e-01 -2.402301579713821411e-01 -6.906155496835708618e-02 -5.156559944152832031e-01 7.862484455108642578e-01 -1.346075832843780518e-01 -7.686725258827209473e-02 -4.688505083322525024e-02
5.617018938064575195e-01 -1.491347420960664749e-02 -4.728265404701232910e-01 2.590262293815612793e-01 5.497361421585083008e-01 -2.603412866592407227e-01 1.058722510933876038e-01 1.114116534590721130e-01
3.135362267494201660e-01 -2.602374255657196045e-01 -1.254715323448181152e-01 -6.051250696182250977e-01 4.767842590808868408e-01 -1.518772623967379332e-04 -2.205675244331359863e-01 4.196173548698425293e-01
2.859836220741271973e-01 1.929899454116821289e-01 3.078087270259857178e-01 -7.170085310935974121e-01 4.134210646152496338e-01 5.695473030209541321e-02 -1.319561302661895752e-01 2.838089168071746826e-01
6.795930266380310059e-01 -2.307798862457275391e-01 -1.353185027837753296e-01 2.189061641693115234e-01 2.815379202365875244e-01 3.399749100208282471e-01 4.699700772762298584e-01 -5.426364019513130188e-02
4.494966566562652588e-02 2.337061315774917603e-01 3.950318694114685059e-01 -3.876594826579093933e-03 3.614705204963684082e-01 7.954714298248291016e-01 -9.288613498210906982e-02 -1.234185025095939636e-01
4.693361818790435791e-01 -8.031949400901794434e-02 2.418633699417114258e-01 6.384662538766860962e-02 5.817555785179138184e-01 1.375533640384674072e-01 7.546626031398773193e-02 -5.896120071411132812e-01
7.949789166450500488e-01 -3.453727066516876221e-02 -3.749476671218872070e-01 -1.894264072179794312e-01 1.028024628758430481e-01 3.050079643726348877e-01 -4.345564171671867371e-02 -2.913089990615844727e-01
-1.228002905845642090e-01 3.325557112693786621e-01 -3.339688777923583984e-01 -4.724856466054916382e-02 4.621501564979553223e-01 6.511127352714538574e-01 -6.620068848133087158e-02 3.444502651691436768e-01
-2.196151763200759888e-01 2.160813510417938232e-01 -2.601812779903411865e-01 -3.628767430782318115e-01 5.199294686317443848e-01 5.798321366310119629e-01 2.586607821285724640e-02 3.138525784015655518e-01
-2.413533814251422882e-02 3.108441829681396484e-01 2.763765864074230194e-02 1.133760288357734680e-01 4.824358522891998291e-01 6.744655966758728027e-01 -3.637780547142028809e-01 2.630452215671539307e-01
3.312290012836456299e-01 4.895462989807128906e-01 3.040807247161865234e-01 -5.810312628746032715e-01 4.007478356361389160e-01 -4.581955820322036743e-02 1.908791661262512207e-01 -1.464111208915710449e-01
4.838002324104309082e-01 4.844616949558258057e-01 3.848671019077301025e-01 2.346573173999786377e-01 3.251951634883880615e-01 3.723196387290954590e-01 -2.028104513883590698e-01 2.062561064958572388e-01
-1.046854481101036072e-01 4.272835254669189453e-01 -3.265975415706634521e-01 5.127087980508804321e-02 5.144504904747009277e-01 4.848380386829376221e-01 2.351395040750503540e-01 3.770373761653900146e-01
4.460086673498153687e-02 6.540635824203491211e-01 3.910132870078086853e-02 1.055907644331455231e-02 5.423903465270996094e-01 4.439300596714019775e-01 1.458458155393600464e-01 2.367257922887802124e-01
2.230274081230163574e-01 5.288600325584411621e-01 1.375668197870254517e-01 3.492105901241302490e-01 5.842516422271728516e-01 2.013163268566131592e-01 -3.046326637268066406e-01 2.345506399869918823e-01
4.134649932384490967e-01 -2.051050812005996704e-01 -6.512995064258575439e-02 -6.241427063941955566e-01 3.864750564098358154e-01 2.050508977845311165e-03 -1.889901608228683472e-01 4.561780691146850586e-01
-1.097478717565536499e-01 4.936887025833129883e-01 -3.079640269279479980e-01 -2.845824137330055237e-02 5.969488024711608887e-01 3.336593806743621826e-01 2.770406901836395264e-01 3.227183520793914795e-01
7.896856218576431274e-02 6.027932167053222656e-01 6.950649619102478027e-02 3.483113646507263184e-02 5.490927100181579590e-01 2.996005713939666748e-01 -1.453906595706939697e-01 4.603890776634216309e-01
9.101583063602447510e-02 5.264462828636169434e-01 3.261948525905609131e-01 -4.107770919799804688e-01 5.105011463165283203e-01 -6.771137565374374390e-02 6.714788824319839478e-02 4.119763374328613281e-01
5.416545867919921875e-01 3.726677298545837402e-01 1.873872131109237671e-01 -2.922081351280212402e-01 -4.310411959886550903e-02 6.561800241470336914e-01 -1.032290533185005188e-01 -6.436535716056823730e-02
8.210660815238952637e-01 -4.070249199867248535e-01 -1.101518943905830383e-01 4.101525992155075073e-02 3.291965126991271973e-01 9.708072990179061890e-02 -1.685109734535217285e-01 -1.321268081665039062e-02
5.621679425239562988e-01 -2.760980129241943359e-01 -2.562889158725738525e-01 1.816306859254837036e-01 6.078831553459167480e-01 -2.053280770778656006e-01 -1.086563989520072937e-01 2.925331890583038330e-01
4.383721053600311279e-01 1.503251492977142334e-01 -7.509267926216125488e-01 8.683875203132629395e-02 2.965014278888702393e-01 2.128802835941314697e-01 2.654393911361694336e-01 -1.005540862679481506e-01
3.702542781829833984e-01 3.836571052670478821e-02 1.564555019140243530e-01 -1.892664581537246704e-01 3.549170792102813721e-01 1.248492971062660217e-01 -4.739383161067962646e-01 6.595214605331420898e-01
6.056337058544158936e-02 -1.307667493820190430e-01 -2.406704872846603394e-01 -6.133657097816467285e-01 6.791900992393493652e-01 9.263298660516738892e-02 -2.856800332665443420e-02 -2.727574110031127930e-01
5.716420412063598633e-01 2.152474224567413330e-01 -6.354963779449462891e-01 3.354440629482269287e-02 2.387401908636093140e-01 2.616668343544006348e-01 1.898058950901031494e-01 -2.458055317401885986e-01
4.026283919811248779e-01 5.705977082252502441e-01 4.288993179798126221e-01 6.921011209487915039e-02 3.697224259376525879e-01 2.523927688598632812e-01 -2.506310939788818359e-01 2.456651180982589722e-01
1.980647444725036621e-01 2.732897177338600159e-02 -2.411066740751266479e-02 -3.877471685409545898e-01 2.090531289577484131e-01 7.619427442550659180e-01 -3.007932007312774658e-01 3.071771860122680664e-01
1.359942406415939331e-01 -1.463475227355957031e-01 4.906244575977325439e-02 -2.317155301570892334e-01 5.018807053565979004e-01 1.288890559226274490e-02 -6.011750921607017517e-02 8.051859736442565918e-01
-1.529997121542692184e-02 2.522674798965454102e-01 -3.102603852748870850e-01 -4.233483672142028809e-01 3.844176232814788818e-01 4.889373481273651123e-01 4.637272059917449951e-01 2.424089908599853516e-01
1.248904764652252197e-01 2.306057959794998169e-01 -1.492068171501159668e-01 -6.631110310554504395e-01 5.419473648071289062e-01 -3.450498450547456741e-03 -1.595393717288970947e-01 -3.873921036720275879e-01
5.215613842010498047e-01 2.996820807456970215e-01 -5.814120769500732422e-01 -4.365300834178924561e-01 2.240905761718750000e-01 3.144967555999755859e-02 2.159480154514312744e-01 1.082905977964401245e-01
3.396899253129959106e-02 -4.277609987184405327e-04 9.004037082195281982e-02 -5.041329264640808105e-01 5.576447248458862305e-01 1.009413674473762512e-01 -2.981116473674774170e-01 5.714555382728576660e-01
7.561204582452774048e-02 3.503944277763366699e-01 -7.488607168197631836e-01 -9.698674827814102173e-02 5.004932880401611328e-01 4.712029919028282166e-02 -1.314839422702789307e-01 1.769349277019500732e-01
6.034178137779235840e-01 7.899755239486694336e-02 8.415637165307998657e-02 3.954813629388809204e-02 5.662401914596557617e-01 -4.701054990291595459e-01 8.571844547986984253e-02 2.683755159378051758e-01
-9.823615662753582001e-03 3.631667792797088623e-02 -2.101735919713973999e-01 -6.050999760627746582e-01 6.758621335029602051e-01 -7.515076547861099243e-02 -1.746294200420379639e-01 3.087604045867919922e-01
5.891560316085815430e-01 4.093919396400451660e-01 -4.979525506496429443e-01 -1.286049485206604004e-01 1.480444371700286865e-01 2.664534151554107666e-01 -3.554286062717437744e-02 -3.558367192745208740e-01
3.026866316795349121e-01 -4.887681826949119568e-02 5.361916497349739075e-02 -1.893232613801956177e-01 4.052419960498809814e-01 -1.018539220094680786e-01 -1.307675093412399292e-01 8.219355344772338867e-01
6.746050119400024414e-01 -1.600099913775920868e-02 -4.157499969005584717e-01 -1.316339969635009766e-01 2.545315325260162354e-01 2.567192912101745605e-01 4.719293415546417236e-01 3.268256783485412598e-02
1.019660159945487976e-01 5.774130821228027344e-01 1.104570087045431137e-02 4.102120399475097656e-01 5.980534553527832031e-01 2.829864919185638428e-01 -1.708086133003234863e-01 1.444864422082901001e-01
4.920780062675476074e-01 5.268936753273010254e-01 -2.061245888471603394e-01 -4.145905673503875732e-01 2.255845963954925537e-01 1.962435692548751831e-01 4.183004796504974365e-01 -3.865982964634895325e-02
5.429201126098632812e-01 3.403680026531219482e-01 1.113540679216384888e-01 1.398316323757171631e-01 1.648558974266052246e-01 4.374563097953796387e-01 -5.174234509468078613e-01 2.667625546455383301e-01
4.497368335723876953e-01 -1.825367510318756104e-01 -4.560864269733428955e-01 -4.087212085723876953e-01 3.695427477359771729e-01 4.818357527256011963e-03 3.553811013698577881e-01 3.556244671344757080e-01
1.756953299045562744e-01 -2.571125328540802002e-01 2.951201200485229492e-01 -6.167552899569272995e-03 6.449568271636962891e-01 4.762362241744995117e-01 3.755072951316833496e-01 -1.792054176330566406e-01
4.290378391742706299e-01 -4.477151334285736084e-01 -4.148125946521759033e-01 1.840799860656261444e-02 5.521221160888671875e-01 1.077600419521331787e-01 1.472200453281402588e-01 3.239512741565704346e-01
4.689516723155975342e-01 -1.206894144415855408e-01 4.927120208740234375e-01 -2.390656173229217529e-01 4.665831029415130615e-01 2.978566288948059082e-01 2.463701516389846802e-01 -3.138221502304077148e-01
1.384105086326599121e-01 2.216286063194274902e-01 -4.843070805072784424e-01 -2.057702988386154175e-01 4.671550393104553223e-01 -3.203124739229679108e-03 -6.193398833274841309e-01 2.302228063344955444e-01
-1.861295551061630249e-01 4.584783613681793213e-01 8.340208791196346283e-03 -3.363543450832366943e-01 7.694573402404785156e-01 7.206837832927703857e-02 1.289012935012578964e-02 -2.110100984573364258e-01
5.587925314903259277e-01 4.102144539356231689e-01 -2.765495143830776215e-02 -4.328030943870544434e-01 2.876245975494384766e-01 -9.492277604294940829e-05 4.870469272136688232e-01 -1.069997549057006836e-01
4.202436208724975586e-01 -2.562448978424072266e-01 -5.042807459831237793e-01 -4.481069147586822510e-01 4.927715063095092773e-01 -5.128599330782890320e-02 2.251341044902801514e-01 8.059445768594741821e-02
2.306702286005020142e-01 5.616730824112892151e-02 2.073704637587070465e-02 -3.115871846675872803e-01 2.131964415311813354e-01 7.228938341140747070e-01 -4.757757782936096191e-01 2.274402081966400146e-01
2.429145723581314087e-01 4.841614961624145508e-01 7.271829247474670410e-02 -1.424018144607543945e-01 6.856027841567993164e-01 -4.508214592933654785e-01 8.200877904891967773e-02 -3.157985955476760864e-02
6.252693533897399902e-01 -4.981761053204536438e-02 -3.644304275512695312e-01 -4.158452749252319336e-01 2.967454791069030762e-01 -2.386161684989929199e-01 1.557874679565429688e-01 3.627042770385742188e-01
8.825650811195373535e-01 -6.214034929871559143e-02 -2.903642058372497559e-01 -2.497737109661102295e-01 2.386341094970703125e-01 -5.940672010183334351e-02 2.672169171273708344e-02 -9.659059345722198486e-02
2.171558141708374023e-01 6.943787336349487305e-01 2.494508624076843262e-01 -3.016618490219116211e-01 3.808130919933319092e-01 8.938729017972946167e-02 3.794474303722381592e-01 1.430623829364776611e-01
3.310306072235107422e-01 2.821813523769378662e-01 2.770034074783325195e-01 2.529164850711822510e-01 4.273926615715026855e-01 3.620819747447967529e-01 -4.324853122234344482e-01 4.114405810832977295e-01
3.313639760017395020e-01 -2.314587086439132690e-01 -1.284275650978088379e-01 -5.739697217941284180e-01 2.760655879974365234e-01 1.989810466766357422e-01 -2.375274151563644409e-01 5.643269419670104980e-01
3.821998238563537598e-01 5.054272413253784180e-01 4.386522769927978516e-01 1.294183135032653809e-01 4.159368276596069336e-01 1.725542545318603516e-01 -3.734598159790039062e-01 2.169127315282821655e-01
4.570240676403045654e-01 1.117071509361267090e-01 6.884894520044326782e-02 -8.108477294445037842e-02 1.279370486736297607e-01 7.064491510391235352e-01 -4.713580310344696045e-01 1.723914146423339844e-01
5.621804594993591309e-01 -1.850829720497131348e-01 -5.955099463462829590e-01 -1.882764995098114014e-01 2.916790544986724854e-01 2.384300231933593750e-01 3.430530130863189697e-01 -2.555365441367030144e-03
5.577598214149475098e-01 -7.801076397299766541e-03 -1.452545523643493652e-01 -1.077126711606979370e-01 6.675790548324584961e-01 -3.310864567756652832e-01 -1.881103068590164185e-01 -2.558842897415161133e-01
7.443388700485229492e-01 -5.986314266920089722e-03 -4.638104438781738281e-01 -1.605002135038375854e-01 6.907042860984802246e-02 2.961904406547546387e-01 -4.228412359952926636e-02 -3.328004479408264160e-01
8.807215690612792969e-01 -1.636274755001068115e-01 -9.942621737718582153e-02 -2.791838347911834717e-01 1.745781302452087402e-01 -1.011364459991455078e-01 -1.947568506002426147e-01 1.763236969709396362e-01
3.402052819728851318e-01 4.892490506172180176e-01 8.919622004032135010e-02 4.531165659427642822e-01 4.808619320392608643e-01 3.445101976394653320e-01 -2.853349745273590088e-01 -1.713430881500244141e-02
6.603628396987915039e-01 -4.457519650459289551e-01 -1.530930995941162109e-01 -8.971664309501647949e-02 5.058127641677856445e-01 1.404116600751876831e-01 2.410582154989242554e-01 8.274226449429988861e-03
-8.626297116279602051e-02 -5.255215987563133240e-02 -2.417961657047271729e-01 -3.074787855148315430e-01 5.558360219001770020e-01 4.975675940513610840e-01 -4.861053526401519775e-01 -2.096727192401885986e-01
1.947609931230545044e-01 -2.908792793750762939e-01 -4.784874916076660156e-01 1.033907383680343628e-01 6.628399491310119629e-01 2.343825846910476685e-01 3.718248009681701660e-01 -7.260631024837493896e-02
2.595922648906707764e-01 3.002745211124420166e-01 -5.033081769943237305e-01 -5.328990146517753601e-02 3.069591224193572998e-01 4.716544747352600098e-01 -1.271803379058837891e-01 -5.034198164939880371e-01
5.291528701782226562e-01 2.585726380348205566e-01 -5.846964120864868164e-01 -2.426326647400856018e-02 2.650311291217803955e-01 2.674890756607055664e-01 1.620574593544006348e-01 -3.776562213897705078e-01
7.172479033470153809e-01 -1.990079879760742188e-01 -3.833960890769958496e-01 5.820269137620925903e-02 4.540683031082153320e-01 -6.773380097001791000e-03 1.584297120571136475e-01 -2.534705102443695068e-01
4.090267419815063477e-01 -4.397902786731719971e-01 1.956497430801391602e-01 -9.015433490276336670e-02 5.778322815895080566e-01 4.153080582618713379e-01 2.232718020677566528e-01 -1.914519667625427246e-01
4.172984659671783447e-01 1.644283533096313477e-01 2.965261936187744141e-01 3.834972856566309929e-03 2.724194526672363281e-01 4.756118059158325195e-01 -6.398666501045227051e-01 -3.216676414012908936e-02
-5.289577320218086243e-02 6.190331652760505676e-03 -1.665797233581542969e-01 -1.972962915897369385e-01 5.659211874008178711e-01 5.154449939727783203e-01 -5.821775197982788086e-01 -7.488674670457839966e-02
-4.375309869647026062e-02 3.114107251167297363e-01 1.174961775541305542e-01 -3.677403926849365234e-01 5.320234894752502441e-01 1.386218070983886719e-01 -1.145516559481620789e-01 6.608206033706665039e-01
-8.572333306074142456e-02 4.191590845584869385e-01 -4.208554923534393311e-01 -2.631246671080589294e-02 4.993909001350402832e-01 3.853785991668701172e-01 2.533062100410461426e-01 4.208011925220489502e-01
2.395827919244766235e-01 7.502766698598861694e-02 5.980431661009788513e-02 -3.232398331165313721e-01 1.806411147117614746e-01 7.603949904441833496e-01 -3.312504887580871582e-01 3.291684091091156006e-01
3.699845448136329651e-02 -4.104289039969444275e-02 -1.166611835360527039e-01 -5.349338650703430176e-01 7.744486331939697266e-01 -5.641669407486915588e-02 -1.870655864477157593e-01 -2.433834522962570190e-01
2.584460675716400146e-01 1.198036745190620422e-01 -5.513532161712646484e-01 -5.656384229660034180e-01 4.639142155647277832e-01 -2.524327859282493591e-02 2.678146660327911377e-01 -8.565825223922729492e-02
6.776635646820068359e-01 2.165564000606536865e-01 -4.454592764377593994e-01 -3.864729702472686768e-01 1.974753141403198242e-01 -1.293865144252777100e-01 2.218331247568130493e-01 2.028120756149291992e-01
7.548135519027709961e-01 -4.279770255088806152e-01 -3.678581863641738892e-02 -2.509282231330871582e-01 2.081278562545776367e-01 1.054827943444252014e-01 -2.982743382453918457e-01 1.984001100063323975e-01
6.965601444244384766e-01 3.817000091075897217e-01 -4.702860116958618164e-01 3.608778491616249084e-02 1.183462813496589661e-01 1.926955878734588623e-01 -7.965272665023803711e-02 -2.985896766185760498e-01
2.642024457454681396e-01 -2.519990084692835808e-03 7.786635309457778931e-02 -2.795533239841461182e-01 2.172304391860961914e-01 7.135088443756103516e-01 -4.586750268936157227e-01 2.816213369369506836e-01
3.258602321147918701e-01 -2.530990839004516602e-01 -2.277905791997909546e-01 3.464784026145935059e-01 3.508577346801757812e-01 5.426116585731506348e-01 3.764007985591888428e-01 3.140289783477783203e-01
4.155867993831634521e-01 5.056535601615905762e-01 3.384156823158264160e-01 -3.570005893707275391e-01 3.130339980125427246e-01 3.818766772747039795e-02 4.788762629032135010e-01 2.926816232502460480e-02
3.145262300968170166e-01 4.489834308624267578e-01 5.731111858040094376e-03 -4.072656929492950439e-01 2.192325890064239502e-01 4.353583157062530518e-01 8.447337150573730469e-02 -5.374506711959838867e-01
5.755342245101928711e-01 1.944842562079429626e-02 -3.605948388576507568e-01 2.932102382183074951e-01 5.937119722366333008e-01 -2.511770725250244141e-01 1.896973103284835815e-01 2.850672975182533264e-02
-9.343051165342330933e-02 2.216162532567977905e-02 -5.025256276130676270e-01 -1.203479990363121033e-01 6.308280229568481445e-01 2.887796163558959961e-01 -4.915866553783416748e-01 2.772630006074905396e-02
5.033681392669677734e-01 5.717598199844360352e-01 -7.935421168804168701e-02 -1.642285436391830444e-01 2.527830302715301514e-01 5.151422321796417236e-02 5.644597411155700684e-01 3.571260720491409302e-02
4.162547886371612549e-01 -3.010869324207305908e-01 -2.312484085559844971e-01 -4.164116084575653076e-01 5.863452553749084473e-01 -1.269412934780120850e-01 -2.911670207977294922e-01 -2.539899349212646484e-01
4.563317894935607910e-01 2.270763516426086426e-01 1.855634599924087524e-01 3.457535803318023682e-02 2.363228499889373779e-01 5.308343768119812012e-01 -6.045540571212768555e-01 -3.806677833199501038e-02
6.249604001641273499e-02 9.406469017267227173e-02 -6.464990377426147461e-01 -2.229240089654922485e-01 5.491635799407958984e-01 1.179768890142440796e-01 -4.512775838375091553e-01 2.096148021519184113e-02
1.355713307857513428e-01 5.885051488876342773e-01 -5.681587457656860352e-01 -8.668464422225952148e-02 3.870314657688140869e-01 2.407414764165878296e-01 -3.098222613334655762e-01 -3.498541563749313354e-02
3.601584136486053467e-01 8.861795067787170410e-04 4.509053379297256470e-02 -4.938198924064636230e-01 8.420520275831222534e-02 7.305400371551513672e-01 -2.338286638259887695e-01 1.701138913631439209e-01
-1.789751462638378143e-02 2.322347164154052734e-01 -3.796102404594421387e-01 2.198091149330139160e-02 7.510284781455993652e-01 1.196562126278877258e-01 2.206819951534271240e-01 -4.172502160072326660e-01
2.995553612709045410e-01 2.131733447313308716e-01 -4.717382788658142090e-01 -4.364479184150695801e-01 2.504811882972717285e-01 9.867876023054122925e-02 -4.454380869865417480e-01 4.253309071063995361e-01
6.807669997215270996e-01 -2.053259760141372681e-01 -2.406854182481765747e-01 -5.047250390052795410e-01 1.933941096067428589e-01 1.671418547630310059e-02 -5.235745385289192200e-02 3.758973777294158936e-01
-6.534144282341003418e-02 2.893798351287841797e-01 -2.058400958776473999e-02 -5.504437088966369629e-01 5.642277598381042480e-01 7.329335808753967285e-02 -1.948167085647583008e-01 4.968897104263305664e-01
4.883508086204528809e-01 1.036726757884025574e-01 -8.119956403970718384e-02 -4.031931161880493164e-01 -1.795355789363384247e-02 7.180532217025756836e-01 -1.674747616052627563e-01 1.940025091171264648e-01
8.138096332550048828e-01 -8.239547163248062134e-02 -2.583006322383880615e-01 -1.072621420025825500e-01 1.463242769241333008e-01 1.664430499076843262e-01 4.068053364753723145e-01 1.951817870140075684e-01
3.258725106716156006e-01 -3.150577843189239502e-01 1.331548243761062622e-01 -4.253175556659698486e-01 3.068067729473114014e-01 5.652509927749633789e-01 3.967574834823608398e-01 1.576855778694152832e-01
4.895824193954467773e-01 5.945232510566711426e-01 -3.152534365653991699e-01 -2.468282431364059448e-01 2.551697194576263428e-01 5.587787367403507233e-03 -1.240498647093772888e-01 -4.074445962905883789e-01
5.543072223663330078e-01 5.744804739952087402e-01 -1.961188614368438721e-01 -8.887085132300853729e-03 1.321638524532318115e-01 3.727601468563079834e-01 1.573126912117004395e-01 -3.781658709049224854e-01
-2.954672873020172119e-01 2.274951189756393433e-01 -1.252451837062835693e-01 -4.949759244918823242e-01 7.437580823898315430e-01 2.069201171398162842e-01 5.759903416037559509e-02 3.078751824796199799e-02
-9.706703945994377136e-03 9.344083815813064575e-02 -2.397361397743225098e-01 -2.768592536449432373e-02 7.669517993927001953e-01 1.692060679197311401e-01 1.675150394439697266e-01 -5.366820096969604492e-01
4.628441333770751953e-01 2.342084646224975586e-01 -1.410290002822875977e-01 -1.336312443017959595e-01 1.081790700554847717e-01 6.527200341224670410e-01 -4.883708059787750244e-01 1.300895661115646362e-01
4.100288152694702148e-01 -2.398986369371414185e-01 -1.703604161739349365e-01 -6.512099504470825195e-01 4.587843716144561768e-01 -8.952942490577697754e-02 -3.104972243309020996e-01 7.950213551521301270e-02
6.056917086243629456e-02 2.903913855552673340e-01 -4.542058408260345459e-01 8.543778955936431885e-02 6.658568978309631348e-01 -4.502747580409049988e-02 2.453513592481613159e-01 -4.391027987003326416e-01
8.844285458326339722e-02 4.567860960960388184e-01 -3.879618272185325623e-02 1.380519568920135498e-01 5.332682132720947266e-01 3.259373605251312256e-01 -3.493819832801818848e-01 5.002829432487487793e-01
3.180438876152038574e-01 2.204821631312370300e-02 -1.789848059415817261e-01 2.258005589246749878e-01 7.341045141220092773e-01 -9.485904127359390259e-02 4.843006134033203125e-01 -1.813448369503021240e-01
2.360198497772216797e-01 -2.669217437505722046e-02 -5.155583843588829041e-02 -3.159534335136413574e-01 1.708682924509048462e-01 7.868604063987731934e-01 -2.924951016902923584e-01 3.274129033088684082e-01
2.281196117401123047e-01 -1.486214548349380493e-01 3.841837346553802490e-01 -5.076333284378051758e-01 3.086794018745422363e-01 4.763800799846649170e-01 3.682124912738800049e-01 2.505652904510498047e-01
3.616056740283966064e-01 1.415289342403411865e-01 -9.627638012170791626e-02 -4.389661252498626709e-01 3.579340875148773193e-02 7.113440632820129395e-01 -2.319024503231048584e-01 2.935650944709777832e-01
3.269075155258178711e-01 -7.104397285729646683e-03 -1.410233378410339355e-01 -5.034169927239418030e-02 7.251917719841003418e-01 -2.932641506195068359e-01 -3.165729939937591553e-01 -3.981628119945526123e-01
3.931086361408233643e-01 -2.667550444602966309e-01 -1.966823637485504150e-01 1.299767494201660156e-01 6.761518120765686035e-01 5.111223086714744568e-02 2.841182611882686615e-02 -5.080635547637939453e-01
3.404490053653717041e-01 3.800032138824462891e-01 -1.794954687356948853e-01 1.107042208313941956e-01 5.919756889343261719e-01 -1.903590410947799683e-01 5.423714518547058105e-01 -1.199144050478935242e-01
5.408439040184020996e-01 -5.779435634613037109e-01 -1.436374634504318237e-01 -1.939469873905181885e-01 3.562251925468444824e-01 2.306368350982666016e-01 -1.499714851379394531e-01 3.356201052665710449e-01
2.941478192806243896e-01 2.478723973035812378e-01 -1.446423679590225220e-01 -9.337837994098663330e-02 1.714560389518737793e-01 7.885376214981079102e-01 -3.551821708679199219e-01 2.122552990913391113e-01
4.717476069927215576e-01 2.458876669406890869e-01 -5.210895538330078125e-01 4.053395092487335205e-01 3.887597620487213135e-01 -1.278828270733356476e-02 3.558453619480133057e-01 5.688013508915901184e-02
3.254014253616333008e-01 -3.013953566551208496e-01 -1.452249884605407715e-01 -1.575419306755065918e-01 6.753643751144409180e-01 1.532612144947052002e-01 2.642433941364288330e-01 -4.559983015060424805e-01
2.876585721969604492e-01 2.933524847030639648e-01 -6.748248338699340820e-01 -3.807333707809448242e-01 3.578607738018035889e-01 5.734656006097793579e-02 -3.153806030750274658e-01 -5.724745336920022964e-03
5.779805779457092285e-01 4.404178261756896973e-02 2.091262191534042358e-01 -6.870841979980468750e-02 6.720327138900756836e-01 -3.889121711254119873e-01 5.700267106294631958e-02 -9.702744334936141968e-02
2.243905365467071533e-01 -2.661881502717733383e-03 3.226795792579650879e-01 -7.777792215347290039e-01 3.306321501731872559e-01 2.999886274337768555e-01 -5.074711143970489502e-02 1.967059522867202759e-01
3.407802879810333252e-01 5.139675736427307129e-01 -2.253334969282150269e-01 -2.461793869733810425e-01 3.385178446769714355e-01 2.728176712989807129e-01 -1.845243619754910469e-03 -5.650659203529357910e-01
5.126501917839050293e-01 -2.430533431470394135e-02 -6.970257312059402466e-02 8.537466824054718018e-02 8.063565939664840698e-02 5.424298644065856934e-01 5.617706179618835449e-01 3.288359940052032471e-01
7.754439115524291992e-01 -2.289655357599258423e-01 6.146324798464775085e-02 3.949365019798278809e-02 4.758093357086181641e-01 -1.953274011611938477e-01 -2.763356268405914307e-01 -3.910286352038383484e-03
3.590583503246307373e-01 -1.835926920175552368e-01 -1.264874935150146484e-01 -6.194431185722351074e-01 3.650995492935180664e-01 1.793707907199859619e-02 -4.325894713401794434e-01 3.419192433357238770e-01
6.440863609313964844e-01 6.053486466407775879e-01 -1.461949497461318970e-01 -2.807218395173549652e-02 1.037569195032119751e-01 2.853621244430541992e-01 3.187327682971954346e-01 -5.250885710120201111e-02
4.447365999221801758e-01 -5.004759132862091064e-02 2.758063077926635742e-01 -4.890723824501037598e-01 4.793510735034942627e-01 1.658336967229843140e-01 2.329493612051010132e-01 -4.158126413822174072e-01
2.808374762535095215e-01 -3.379432559013366699e-01 -1.392705016769468784e-04 -4.616093039512634277e-01 5.124468207359313965e-01 4.796932637691497803e-02 1.675598882138729095e-02 5.732868909835815430e-01
3.355128169059753418e-01 -2.802360951900482178e-01 -2.358253486454486847e-02 -5.586421489715576172e-01 4.215554893016815186e-01 4.294862598180770874e-02 -4.507140517234802246e-01 3.369941413402557373e-01
1.875692456960678101e-01 1.292006671428680420e-01 -4.764393568038940430e-01 2.268909960985183716e-01 7.236170768737792969e-01 -1.028460487723350525e-01 2.241299599409103394e-01 -2.919209003448486328e-01
4.658594429492950439e-01 3.039818406105041504e-01 -6.513386368751525879e-01 -3.746448829770088196e-02 2.416647225618362427e-01 2.865869998931884766e-01 1.135152801871299744e-01 -3.339233100414276123e-01
5.465253442525863647e-02 4.055836498737335205e-01 -1.684551388025283813e-01 -1.252836734056472778e-01 2.301580458879470825e-01 8.498843908309936523e-01 -1.147285774350166321e-01 -1.715578488074243069e-03
2.792915701866149902e-01 4.511263594031333923e-02 5.321313738822937012e-01 -5.713791251182556152e-01 2.701954841613769531e-01 2.845101952552795410e-01 1.602420359849929810e-01 3.615160882472991943e-01
6.103065013885498047e-01 -1.721938885748386383e-02 -4.862377345561981201e-01 -3.259127140045166016e-01 1.412003934383392334e-01 3.486739397048950195e-01 -3.926968947052955627e-02 -3.762048184871673584e-01
3.331117630004882812e-01 -2.027895152568817139e-01 2.084953710436820984e-02 -6.385984420776367188e-01 4.460788965225219727e-01 6.320437788963317871e-02 -4.674241840839385986e-01 1.349212676286697388e-01
3.625041842460632324e-01 -1.779637532308697701e-03 -3.147403299808502197e-01 4.227618873119354248e-01 5.495076179504394531e-01 3.961768448352813721e-01 3.352449238300323486e-01 -1.396231055259704590e-01
5.927253141999244690e-02 5.516645312309265137e-01 -4.868184030055999756e-01 1.570895165205001831e-01 4.486422836780548096e-01 4.214538335800170898e-01 -2.081549614667892456e-01 9.084048867225646973e-02
1.968342512845993042e-01 2.183790504932403564e-01 -4.743481986224651337e-03 1.484786625951528549e-02 2.025750428438186646e-01 9.045988321304321289e-01 -2.095023393630981445e-01 1.004843562841415405e-01
4.587390422821044922e-01 -4.852321147918701172e-01 -2.690169215202331543e-01 -1.050128713250160217e-01 5.015330314636230469e-01 2.643258869647979736e-01 -1.474317312240600586e-01 -3.571701347827911377e-01
4.878775477409362793e-01 -3.524493426084518433e-02 2.958890497684478760e-01 -3.094147890806198120e-02 5.374289751052856445e-01 1.166015341877937317e-01 -1.467210948467254639e-01 -5.901462435722351074e-01
4.922871291637420654e-01 5.030397772789001465e-01 -4.540755450725555420e-01 -1.014149412512779236e-01 3.458390533924102783e-01 2.795488536357879639e-01 -2.742146700620651245e-02 -2.993835806846618652e-01
7.574746012687683105e-02 -1.643407046794891357e-01 1.892570257186889648e-01 4.459558725357055664e-01 7.101137042045593262e-01 3.568838536739349365e-01 2.584770023822784424e-01 1.847204864025115967e-01
6.552407741546630859e-01 -3.429862856864929199e-01 3.644833341240882874e-03 6.924766302108764648e-02 6.061628460884094238e-01 -1.810484528541564941e-01 -1.606812775135040283e-01 1.489330977201461792e-01
4.345239996910095215e-01 8.312110602855682373e-02 -6.250934004783630371e-01 -1.226523369550704956e-01 3.889011442661285400e-01 2.272292375564575195e-01 3.567123115062713623e-01 -2.614837884902954102e-01
-2.348283827304840088e-01 6.850691139698028564e-02 -2.314152717590332031e-01 -2.655463516712188721e-01 8.560681343078613281e-01 9.929272532463073730e-02 -1.675471067428588867e-01 -2.128633111715316772e-01
-1.354672014713287354e-01 5.914284586906433105e-01 2.426953464746475220e-01 -3.221838474273681641e-01 6.589717268943786621e-01 9.182961285114288330e-02 -8.298357576131820679e-02 1.399816572666168213e-01
8.106319308280944824e-01 -2.591577470302581787e-01 -2.653411626815795898e-01 -2.644449174404144287e-01 1.853775680065155029e-01 2.272597402334213257e-01 1.540521383285522461e-01 -1.601008325815200806e-01
9.031430482864379883e-01 -2.607082128524780273e-01 -1.314845830202102661e-01 -7.117205113172531128e-02 2.429235726594924927e-01 -4.248156398534774780e-02 -1.641572564840316772e-01 7.903227955102920532e-02
2.950509786605834961e-01 9.822950512170791626e-02 4.080998897552490234e-01 -6.208414435386657715e-01 3.075005114078521729e-01 3.917032480239868164e-01 2.828874588012695312e-01 -1.526205539703369141e-01
2.657040357589721680e-01 5.150447487831115723e-01 -3.404159545898437500e-01 -4.887326657772064209e-01 3.652090430259704590e-01 6.006228551268577576e-02 4.127571284770965576e-01 4.510104656219482422e-02
-6.329737603664398193e-02 3.683402240276336670e-01 -3.382304012775421143e-01 -3.700970411300659180e-01 5.033134222030639648e-01 4.565218091011047363e-01 3.722254931926727295e-01 9.305416792631149292e-02
3.191437125205993652e-01 5.292489528656005859e-01 -3.827441334724426270e-01 -3.831833899021148682e-01 4.928937554359436035e-01 4.376176372170448303e-02 2.824945747852325439e-01 -7.602496072649955750e-03
4.994151890277862549e-01 -5.691484734416007996e-02 2.364746853709220886e-02 -4.059223234653472900e-01 2.441359609365463257e-01 -8.433634787797927856e-02 -1.473466753959655762e-01 7.025575041770935059e-01
3.118244707584381104e-01 1.840899586677551270e-01 -2.591190934181213379e-01 -2.507702074944972992e-02 1.634617745876312256e-01 7.687479853630065918e-01 -4.130600690841674805e-01 1.131068915128707886e-01
7.264675498008728027e-01 1.759161800146102905e-01 -3.749200999736785889e-01 4.168700873851776123e-01 3.327579796314239502e-01 -1.064316630363464355e-01 6.559409946203231812e-02 -2.438283897936344147e-02
5.184928774833679199e-01 4.739174842834472656e-01 -3.782759010791778564e-01 -2.107535898685455322e-01 3.148433566093444824e-01 1.705187000334262848e-02 9.916117787361145020e-02 -4.580476582050323486e-01
5.190875530242919922e-01 3.058560788631439209e-01 4.940548539161682129e-02 -1.472548246383666992e-01 9.146022051572799683e-02 5.144863128662109375e-01 -5.744225978851318359e-01 9.926156699657440186e-02
4.868128299713134766e-01 1.996200717985630035e-02 -4.344119429588317871e-01 6.934450566768646240e-02 1.399868726730346680e-01 6.040228009223937988e-01 4.219963252544403076e-01 8.106619864702224731e-02
4.169067442417144775e-01 -5.519894957542419434e-01 -1.428549736738204956e-01 -2.538560628890991211e-01 3.284127414226531982e-01 3.136379718780517578e-01 -3.942307233810424805e-01 2.738693952560424805e-01
2.581472098827362061e-01 4.792653024196624756e-01 -2.220502942800521851e-01 -8.389236032962799072e-02 4.739716947078704834e-01 8.805062621831893921e-02 5.603201985359191895e-01 -3.177417516708374023e-01
3.362852931022644043e-01 -4.244789779186248779e-01 -1.867101900279521942e-02 -3.870821297168731689e-01 7.352843880653381348e-01 -6.366021186113357544e-02 1.087364032864570618e-01 -5.406092386692762375e-03
4.577246308326721191e-01 1.396933495998382568e-01 4.353090822696685791e-01 1.315118372440338135e-01 3.152701854705810547e-01 3.904352486133575439e-01 -5.171753168106079102e-01 2.118473052978515625e-01
6.185223460197448730e-01 3.755889534950256348e-01 -3.144819438457489014e-01 6.098171323537826538e-02 3.349947035312652588e-01 1.307894885540008545e-01 2.407936304807662964e-01 -4.317830204963684082e-01
3.703760206699371338e-01 3.227604329586029053e-01 -3.213864862918853760e-01 -3.437763080000877380e-02 5.298359990119934082e-01 8.964640088379383087e-03 4.835242629051208496e-01 -3.735959231853485107e-01
6.991202384233474731e-02 3.675323128700256348e-01 -2.377235144376754761e-01 -5.237600579857826233e-02 3.218307495117187500e-01 6.564128398895263672e-01 -4.343356192111968994e-01 2.787048220634460449e-01
5.193005800247192383e-01 2.571166753768920898e-01 4.273764044046401978e-02 -2.595396041870117188e-01 5.691302567720413208e-02 5.526371002197265625e-01 -5.271295905113220215e-01 -9.229430556297302246e-02
3.837798833847045898e-01 -2.611462771892547607e-02 -2.288286574184894562e-02 -2.498512417078018188e-01 7.513721585273742676e-01 -4.398798644542694092e-01 -1.155058220028877258e-01 -1.329883188009262085e-01
2.611995339393615723e-01 -1.067870184779167175e-01 -2.171740978956222534e-01 -2.064051330089569092e-01 1.910336017608642578e-01 7.143358588218688965e-01 -4.516515135765075684e-01 2.825684249401092529e-01
1.607546955347061157e-01 5.929572582244873047e-01 4.601331055164337158e-01 -3.006071448326110840e-01 5.003178715705871582e-01 8.529315888881683350e-02 1.886829584836959839e-01 1.651614904403686523e-01
4.224249422550201416e-01 -1.175746470689773560e-01 -4.793533086776733398e-01 2.522819638252258301e-01 5.664194226264953613e-01 1.312219649553298950e-01 3.954552412033081055e-01 -1.409699469804763794e-01
1.936678737401962280e-01 2.216654717922210693e-01 3.544718921184539795e-01 -7.305215597152709961e-01 3.277988731861114502e-01 2.004943192005157471e-01 -1.025786623358726501e-02 3.260208368301391602e-01
-6.654049456119537354e-02 4.140127003192901611e-01 -3.751583695411682129e-01 1.073730736970901489e-01 4.868821799755096436e-01 5.846737027168273926e-01 2.361974678933620453e-02 3.040355443954467773e-01
1.750554293394088745e-01 1.943299323320388794e-01 -7.056026458740234375e-01 -1.046162992715835571e-01 5.005807280540466309e-01 9.085010737180709839e-02 -4.047423899173736572e-01 1.098454743623733521e-02
2.353764325380325317e-01 2.708530724048614502e-01 -2.634775042533874512e-01 4.405760392546653748e-02 6.092176437377929688e-01 6.087109446525573730e-02 7.250639796257019043e-02 -6.478939056396484375e-01
5.241581201553344727e-01 1.351960897445678711e-01 5.011844635009765625e-01 -2.443242259323596954e-02 1.970372349023818970e-01 4.883202612400054932e-01 -3.438941240310668945e-01 2.442417889833450317e-01
1.731334477663040161e-01 2.739575803279876709e-01 2.442031502723693848e-01 -5.673100352287292480e-01 2.299174368381500244e-01 5.844768881797790527e-01 2.410281151533126831e-01 -2.468328028917312622e-01
1.076870560646057129e-01 -1.429528594017028809e-01 -1.633988022804260254e-01 -1.299949735403060913e-01 4.535658955574035645e-01 5.309047698974609375e-01 -6.582233905792236328e-01 -5.941397324204444885e-02
2.143658548593521118e-01 4.621804058551788330e-01 -3.059357702732086182e-01 -1.699469983577728271e-01 6.086249351501464844e-01 -1.469995547086000443e-02 4.566080272197723389e-01 -1.970453560352325439e-01
-3.558458387851715088e-02 3.844150900840759277e-01 -5.731693818233907223e-04 -3.093053819611668587e-04 4.164472222328186035e-01 6.068133115768432617e-01 3.016255050897598267e-02 5.553357601165771484e-01
6.253772377967834473e-01 3.691527545452117920e-01 -5.300881266593933105e-01 3.173384070396423340e-02 1.502305865287780762e-01 2.371983677148818970e-01 -5.124801769852638245e-02 -3.304098248481750488e-01
4.879645109176635742e-01 1.752481982111930847e-02 3.650626242160797119e-01 -3.124773800373077393e-01 5.730652213096618652e-01 -5.001451820135116577e-03 3.048377931118011475e-01 -3.306293785572052002e-01
4.751386940479278564e-01 -1.215666383504867554e-01 1.541534066200256348e-02 -6.655008345842361450e-02 7.760443687438964844e-01 -3.520764112472534180e-01 1.690982133150100708e-01 -1.214159652590751648e-03
4.424464702606201172e-01 5.751649141311645508e-01 -1.566345840692520142e-01 -7.008720189332962036e-02 2.930219173431396484e-01 1.365482360124588013e-01 5.193493366241455078e-01 -2.641000449657440186e-01
-4.133301973342895508e-02 3.516587018966674805e-01 -3.416142165660858154e-01 1.484337747097015381e-01 4.553766846656799316e-01 6.114769577980041504e-01 -1.906427890062332153e-01 3.439158499240875244e-01
8.280273675918579102e-01 1.294026970863342285e-01 -2.874277234077453613e-01 -3.794457316398620605e-01 2.143659740686416626e-01 -1.290906518697738647e-01 -6.232065707445144653e-02 -6.731121987104415894e-02
7.651703953742980957e-01 4.899518787860870361e-01 -2.721012830734252930e-01 5.165422707796096802e-02 4.606299847364425659e-02 2.621181011199951172e-01 8.427870273590087891e-02 -1.407961845397949219e-01
3.579232990741729736e-01 -8.529981970787048340e-02 -2.428253591060638428e-01 7.834513671696186066e-03 2.994188070297241211e-01 5.409761667251586914e-01 6.505985260009765625e-01 -1.994579797610640526e-03
3.942237794399261475e-01 4.093002155423164368e-02 -7.826468907296657562e-03 -1.558593753725290298e-02 1.983334273099899292e-01 7.177083492279052734e-01 -4.709072113037109375e-01 -2.577071189880371094e-01
2.606022357940673828e-01 -2.335362136363983154e-01 5.571614578366279602e-02 -6.521731019020080566e-01 3.404283225536346436e-01 2.672118246555328369e-01 -4.549556672573089600e-01 2.341686189174652100e-01
1.396955102682113647e-01 6.752951145172119141e-01 -2.841222882270812988e-01 -4.206635653972625732e-01 4.902209043502807617e-01 1.846194732934236526e-03 1.472469121217727661e-01 6.911325454711914062e-02
3.464153707027435303e-01 -2.368470132350921631e-01 -2.081165164709091187e-01 -5.692105889320373535e-01 5.607004761695861816e-01 -1.865279674530029297e-01 -2.717462182044982910e-01 1.832024306058883667e-01
5.522621273994445801e-01 4.877591431140899658e-01 -5.313749313354492188e-01 -8.894433826208114624e-02 2.894252240657806396e-01 6.457564234733581543e-02 2.322090975940227509e-02 -2.799125611782073975e-01
-4.797113314270973206e-02 -3.549662530422210693e-01 -1.202500462532043457e-01 -4.314762726426124573e-02 6.933429837226867676e-01 5.837867856025695801e-01 -1.704077571630477905e-01 -6.932510435581207275e-02
6.661056280136108398e-01 -3.337508141994476318e-01 8.010262995958328247e-02 -4.568581655621528625e-02 5.790050625801086426e-01 -1.520799994468688965e-01 -2.790617346763610840e-01 1.262511126697063446e-02
3.119105398654937744e-01 -6.157277966849505901e-04 3.907415568828582764e-01 -4.941523671150207520e-01 3.206790685653686523e-01 2.451228201389312744e-01 -1.935518532991409302e-01 5.526874065399169922e-01
3.035245239734649658e-01 -1.168467700481414795e-01 -4.536712169647216797e-01 1.215259879827499390e-01 5.313538312911987305e-01 2.433894127607345581e-01 5.553559660911560059e-01 -1.537465155124664307e-01
4.940764904022216797e-01 -2.840335667133331299e-01 -1.484802663326263428e-01 -6.373221874237060547e-01 3.777509629726409912e-01 -7.858914881944656372e-02 -2.856909334659576416e-01 1.284371018409729004e-01
5.579522252082824707e-01 -5.744686722755432129e-01 -1.608099043369293213e-01 -6.408748030662536621e-02 4.252937734127044678e-01 3.702691197395324707e-01 9.424231946468353271e-02 4.303971305489540100e-02
5.951618552207946777e-01 1.577561050653457642e-01 -6.294203400611877441e-01 1.487299893051385880e-02 3.679482638835906982e-01 -1.846552044153213501e-01 2.284159958362579346e-01 5.335620790719985962e-02
1.700257211923599243e-01 -4.820979759097099304e-02 -8.419183641672134399e-02 -5.830892920494079590e-01 5.640673637390136719e-01 -4.405434802174568176e-02 -4.581129252910614014e-01 3.028290271759033203e-01
6.135895848274230957e-02 8.643960580229759216e-03 -9.700149297714233398e-02 1.027195975184440613e-01 4.613585472106933594e-01 6.606096625328063965e-01 -2.353449016809463501e-01 5.211099386215209961e-01
-2.202457189559936523e-01 -2.092524617910385132e-01 -2.592671513557434082e-01 -2.579456269741058350e-01 7.455400824546813965e-01 3.914131820201873779e-01 -2.270982265472412109e-01 -1.155077442526817322e-01
-6.543324887752532959e-02 1.579348593950271606e-01 -4.137448668479919434e-01 8.488710969686508179e-02 7.589217424392700195e-01 8.386080712080001831e-02 2.158625274896621704e-01 -4.034760594367980957e-01
4.222115874290466309e-01 6.722367405891418457e-01 -3.894769549369812012e-01 -1.643648147583007812e-01 3.320768177509307861e-01 -8.593372069299221039e-03 8.893265575170516968e-02 -2.699429094791412354e-01
3.401305377483367920e-01 2.335040271282196045e-01 2.401248067617416382e-01 -4.946294724941253662e-01 2.710611522197723389e-01 5.510047078132629395e-01 2.025748938322067261e-01 -3.306838870048522949e-01
6.587725281715393066e-01 1.364948153495788574e-01 -5.814639329910278320e-01 4.615337401628494263e-02 3.634127974510192871e-01 -1.953515112400054932e-01 1.905897855758666992e-01 -2.453680150210857391e-02
8.331869542598724365e-02 5.268154144287109375e-01 -4.600991308689117432e-01 6.333666294813156128e-02 4.347046911716461182e-01 4.430206120014190674e-01 -3.153209090232849121e-01 1.231182068586349487e-01
1.801180988550186157e-01 -2.802411615848541260e-01 6.043391302227973938e-02 -4.712866842746734619e-01 7.495251893997192383e-01 2.250000089406967163e-02 -1.588982045650482178e-01 -2.751659750938415527e-01
5.004304647445678711e-01 1.283187270164489746e-01 2.591325938701629639e-01 -4.351245984435081482e-02 2.387263327836990356e-01 4.870411753654479980e-01 -5.903385281562805176e-01 1.461561769247055054e-01
-7.046560943126678467e-02 1.817416101694107056e-01 3.002247810363769531e-01 -4.916563332080841064e-01 7.417155504226684570e-01 1.476992368698120117e-01 -2.363892346620559692e-01 4.802878946065902710e-02
-2.053603716194629669e-02 4.636253714561462402e-01 -3.742744624614715576e-01 -4.065529406070709229e-01 3.992626368999481201e-01 5.095008015632629395e-01 2.420370429754257202e-01 4.098464176058769226e-02
2.056560963392257690e-01 -1.175389140844345093e-01 -4.118945002555847168e-01 2.777509987354278564e-01 6.495105028152465820e-01 2.578895986080169678e-01 3.252963423728942871e-01 -3.207785189151763916e-01
3.242920339107513428e-01 -2.061350047588348389e-01 -1.806669086217880249e-01 4.469097591936588287e-03 5.235792994499206543e-01 3.503416478633880615e-01 6.350488662719726562e-01 -1.397170573472976685e-01
4.985704720020294189e-01 1.164147928357124329e-01 3.222449496388435364e-02 -4.482893347740173340e-01 -7.795325014740228653e-03 6.928045749664306641e-01 -2.350875437259674072e-01 -2.383439056575298309e-02
8.244070410728454590e-01 -9.872069582343101501e-03 -2.630442976951599121e-01 2.010227590799331665e-01 2.666544914245605469e-01 8.178120106458663940e-02 2.693195343017578125e-01 -2.456161230802536011e-01
3.013655841350555420e-01 -2.466382384300231934e-01 -1.835495680570602417e-01 -5.639166235923767090e-01 5.139222741127014160e-01 2.003266066312789917e-01 -9.101932495832443237e-02 -4.290976226329803467e-01
2.868438884615898132e-02 4.549031257629394531e-01 -6.671486496925354004e-01 -1.061100810766220093e-01 5.312964916229248047e-01 1.768454611301422119e-01 -1.096341237425804138e-01 1.016067340970039368e-01
-1.201742514967918396e-01 1.358468085527420044e-01 -1.760583221912384033e-01 -6.176959872245788574e-01 6.593623757362365723e-01 1.656482517719268799e-01 1.023030579090118408e-01 -2.861728072166442871e-01
9.520884603261947632e-02 1.678709536790847778e-01 -3.122514188289642334e-01 -5.467222929000854492e-01 5.669004321098327637e-01 7.109343260526657104e-02 -3.446519374847412109e-01 -3.480423092842102051e-01
2.938504219055175781e-01 -3.802148252725601196e-02 7.697002589702606201e-02 -5.471220612525939941e-01 3.693279027938842773e-01 5.455947294831275940e-02 -3.398510217666625977e-01 5.933471322059631348e-01
5.143874883651733398e-01 1.594459712505340576e-01 -3.331913053989410400e-02 -2.712676823139190674e-01 5.704811587929725647e-02 6.229413151741027832e-01 -3.069385886192321777e-01 3.869941234588623047e-01
4.065330922603607178e-01 -9.727256745100021362e-02 2.883246541023254395e-01 -5.397688150405883789e-01 2.022652179002761841e-01 4.856484234333038330e-01 2.701551616191864014e-01 3.178647756576538086e-01
3.316925764083862305e-01 6.715303063392639160e-01 -3.419503867626190186e-01 -2.309556454420089722e-01 3.765211105346679688e-01 1.304370462894439697e-01 1.274752058088779449e-02 -3.313786983489990234e-01
7.017155289649963379e-01 1.980234496295452118e-02 -4.700532555580139160e-01 1.516489982604980469e-01 4.065088331699371338e-01 -1.262594908475875854e-01 2.857256531715393066e-01 -2.062860317528247833e-02
2.363896220922470093e-01 6.054945588111877441e-01 -9.621280431747436523e-02 4.319413006305694580e-01 5.080413222312927246e-01 2.688089907169342041e-01 -1.290656924247741699e-01 1.861287802457809448e-01
2.002835571765899658e-01 -2.579259574413299561e-01 -4.864053800702095032e-02 -3.857229948043823242e-01 8.220856785774230957e-01 -1.366395205259323120e-01 -1.665309667587280273e-01 -1.413681060075759888e-01
-1.735743582248687744e-01 2.228435873985290527e-02 -4.489331319928169250e-02 -1.481862813234329224e-01 9.376139044761657715e-01 1.252050139009952545e-02 -1.981330662965774536e-01 -1.639128029346466064e-01
-2.094323635101318359e-01 -7.936299592256546021e-02 -3.325960040092468262e-01 -6.285148113965988159e-02 7.133288979530334473e-01 4.120211005210876465e-01 -3.850865066051483154e-01 -9.153206646442413330e-02
4.300800561904907227e-01 -9.289801865816116333e-02 -5.469919182360172272e-03 -1.804678514599800110e-02 7.334800958633422852e-01 -3.663267195224761963e-01 -3.144400715827941895e-01 1.870417594909667969e-01
6.314796209335327148e-01 -3.072310686111450195e-01 -1.840475201606750488e-01 -1.672912687063217163e-01 5.200493335723876953e-01 -1.810799688100814819e-01 2.984239459037780762e-01 2.295310199260711670e-01
6.301359534263610840e-01 -1.843890249729156494e-01 1.010689362883567810e-01 -3.229588866233825684e-01 1.172491312026977539e-01 5.742504000663757324e-01 3.141758143901824951e-01 -1.104288324713706970e-01
3.461753129959106445e-01 4.959355890750885010e-01 -3.742457628250122070e-01 -3.366702795028686523e-01 4.782772660255432129e-01 1.737135946750640869e-01 3.240484893321990967e-01 -1.298872530460357666e-01
3.912830352783203125e-01 -1.185662075877189636e-01 3.046675324440002441e-01 -6.825377345085144043e-01 4.781847298145294189e-01 1.802957504987716675e-01 3.548155073076486588e-03 -1.139286756515502930e-01
2.430194988846778870e-02 -3.835694491863250732e-02 5.132771730422973633e-01 8.837175369262695312e-02 7.058222889900207520e-01 3.466212153434753418e-01 2.517043948173522949e-01 2.121050655841827393e-01
6.039550900459289551e-01 1.076853647828102112e-01 -6.447114944458007812e-01 -2.366947382688522339e-01 2.958949506282806396e-01 -6.617125868797302246e-02 2.140599042177200317e-01 1.192079931497573853e-01
4.566977620124816895e-01 -1.555372923612594604e-01 -4.169754683971405029e-01 1.749576777219772339e-01 6.914733052253723145e-01 -2.125961519777774811e-02 1.689466983079910278e-01 -2.358521819114685059e-01
5.811800360679626465e-01 5.075157880783081055e-01 -5.798419713973999023e-01 -1.416694223880767822e-01 1.675440371036529541e-01 7.068852335214614868e-02 3.545508533716201782e-02 -1.185144484043121338e-01
6.210120916366577148e-01 -1.579893678426742554e-01 -3.273554146289825439e-01 -1.838282942771911621e-01 1.777773648500442505e-01 3.288110494613647461e-01 4.159927070140838623e-01 3.683170676231384277e-01
8.649565279483795166e-02 -1.578195989131927490e-01 -1.326530873775482178e-01 -5.402051806449890137e-01 6.905826330184936523e-01 -1.550805866718292236e-01 -2.090673744678497314e-01 3.369410634040832520e-01
4.309993982315063477e-01 -2.066719084978103638e-01 1.577813923358917236e-02 -6.332575082778930664e-01 3.989568054676055908e-01 3.862111642956733704e-02 -2.488850057125091553e-01 3.842658698558807373e-01
1.885015815496444702e-01 -3.938969075679779053e-01 -4.418769180774688721e-01 2.474431842565536499e-01 5.433104634284973145e-01 4.583410024642944336e-01 1.765962392091751099e-01 1.279840320348739624e-01
3.100429177284240723e-01 -4.367816746234893799e-01 -2.313178628683090210e-01 -6.792566180229187012e-02 5.583962202072143555e-01 4.011432826519012451e-01 -8.225734531879425049e-02 -4.189091622829437256e-01
2.486061006784439087e-01 2.021094411611557007e-01 2.447238117456436157e-01 -1.910032480955123901e-01 2.741042971611022949e-01 5.614345669746398926e-01 -4.161729514598846436e-01 4.872708618640899658e-01
4.064968228340148926e-01 -2.890169024467468262e-01 -2.948049902915954590e-01 1.238633617758750916e-01 5.851443409919738770e-01 9.999314695596694946e-02 5.011664032936096191e-01 2.131123840808868408e-01
2.153327688574790955e-02 7.841052860021591187e-02 -6.238364577293395996e-01 -6.290766596794128418e-02 5.380703210830688477e-01 2.364683151245117188e-01 -4.755136966705322266e-01 1.694364547729492188e-01
6.565737128257751465e-01 -1.572204828262329102e-01 -2.280445992946624756e-01 -2.190252207219600677e-02 5.798820853233337402e-01 -3.449310660362243652e-01 -4.788890108466148376e-02 1.848643422126770020e-01
2.617114186286926270e-01 6.796526908874511719e-01 3.185980021953582764e-02 -9.949300438165664673e-02 1.739062815904617310e-01 6.124258041381835938e-01 1.433779895305633545e-01 -1.811064034700393677e-01
3.813156187534332275e-01 -1.339391022920608521e-01 1.932437717914581299e-01 -3.804436922073364258e-01 3.261256217956542969e-01 1.850310415029525757e-01 -3.993677794933319092e-01 5.953899621963500977e-01
5.910189151763916016e-01 -2.365584075450897217e-01 1.086354032158851624e-01 -4.668238162994384766e-01 3.358035981655120850e-01 -1.467666868120431900e-02 -3.211907446384429932e-01 3.858338296413421631e-01
5.681695342063903809e-01 -3.626852035522460938e-01 2.289672642946243286e-01 -3.929982706904411316e-02 5.998365283012390137e-01 1.795742362737655640e-01 2.399092614650726318e-01 -2.050976902246475220e-01
3.108257949352264404e-01 6.353002786636352539e-01 -3.582907915115356445e-01 -1.878072768449783325e-01 3.211463391780853271e-01 2.671636044979095459e-01 9.327397495508193970e-02 -3.910570144653320312e-01
1.883988082408905029e-01 4.815660715103149414e-01 -2.273492962121963501e-01 -5.209051966667175293e-01 5.805764794349670410e-01 -2.394370883703231812e-01 1.159846112132072449e-01 4.145222157239913940e-02
4.533827006816864014e-01 3.268043994903564453e-01 -5.130156278610229492e-01 2.460288703441619873e-01 4.203762710094451904e-01 1.531394477933645248e-02 4.207803308963775635e-01 9.960483759641647339e-02
3.077485859394073486e-01 -2.676376886665821075e-02 2.170822620391845703e-01 6.598623096942901611e-02 8.666824698448181152e-01 -3.044948577880859375e-01 7.816808670759201050e-02 5.594434961676597595e-02
5.645840764045715332e-01 5.923968553543090820e-01 1.269073635339736938e-01 5.525137856602668762e-02 1.995601654052734375e-01 3.620667755603790283e-01 3.697941601276397705e-01 5.906217917799949646e-02
4.756436347961425781e-01 6.172780990600585938e-01 -3.084771335124969482e-01 -5.619198083877563477e-02 2.782387137413024902e-01 1.535943895578384399e-01 -8.105943351984024048e-02 -4.322462081909179688e-01
1.896303743124008179e-01 6.769618988037109375e-01 1.582418382167816162e-01 7.265222072601318359e-02 4.805540144443511963e-01 2.769664824008941650e-01 -2.577638328075408936e-01 3.183701932430267334e-01
3.109121918678283691e-01 3.854232132434844971e-01 3.354561924934387207e-01 1.954433470964431763e-01 4.512237608432769775e-01 4.124602675437927246e-01 -3.333871960639953613e-01 3.452250063419342041e-01
4.480445384979248047e-01 1.041111499071121216e-01 -4.532608687877655029e-01 -5.951769948005676270e-01 2.580406665802001953e-01 -5.344026722013950348e-03 9.143733419477939606e-03 4.025407731533050537e-01
1.840346306562423706e-01 4.459154903888702393e-01 -3.410111367702484131e-01 2.923591621220111847e-02 4.167595803737640381e-01 3.628971874713897705e-01 -2.358840852975845337e-01 -5.377016663551330566e-01
4.431118965148925781e-01 -5.794310569763183594e-01 -9.127649664878845215e-02 -6.880044937133789062e-02 5.090727210044860840e-01 2.963730394840240479e-01 3.028554320335388184e-01 1.270163506269454956e-01
4.317055940628051758e-01 1.705464720726013184e-01 -6.617923974990844727e-01 2.077147215604782104e-01 3.690211176872253418e-01 1.672090590000152588e-01 3.646447956562042236e-01 -7.955058664083480835e-02
5.734766721725463867e-01 2.635819315910339355e-01 1.119763776659965515e-01 -3.218154013156890869e-01 1.412842571735382080e-01 3.433926105499267578e-01 4.196563959121704102e-01 4.141905307769775391e-01
4.777317643165588379e-01 -2.246765606105327606e-02 1.012323871254920959e-01 -3.405860960483551025e-01 1.658502072095870972e-01 6.899347305297851562e-01 3.674322068691253662e-01 -8.061037957668304443e-02
2.914640605449676514e-01 -3.092966675758361816e-01 -5.220941081643104553e-02 -2.844137847423553467e-01 5.588110089302062988e-01 1.254668980836868286e-01 5.497761368751525879e-01 3.248105645179748535e-01
1.633509248495101929e-01 5.717681720852851868e-02 -1.007776558399200439e-01 -2.385180294513702393e-01 8.004120588302612305e-01 -1.110769212245941162e-01 -1.436918526887893677e-01 -4.789106547832489014e-01
6.703002452850341797e-01 -3.665874600410461426e-01 -1.370122432708740234e-01 1.289215087890625000e-01 5.251141786575317383e-01 1.288100630044937134e-01 1.970536708831787109e-01 2.230488955974578857e-01
6.962389498949050903e-02 4.441062510013580322e-01 -6.061552762985229492e-01 -3.897166997194290161e-02 5.419861078262329102e-01 2.281999140977859497e-01 -2.808737158775329590e-01 -6.530718505382537842e-02
3.362926244735717773e-01 4.895507916808128357e-02 1.319615244865417480e-01 -7.278152108192443848e-01 4.010791778564453125e-01 -3.615535050630569458e-02 -4.108404517173767090e-01 8.012622594833374023e-02
2.178822904825210571e-01 -8.427684009075164795e-02 5.624582767486572266e-01 -1.045466959476470947e-01 6.576652526855468750e-01 3.206000328063964844e-01 2.697987556457519531e-01 -1.001811474561691284e-01
2.042654454708099365e-01 1.713899523019790649e-01 3.838455975055694580e-01 -6.871632337570190430e-01 3.433535695075988770e-01 2.106059044599533081e-01 -3.416819870471954346e-02 3.820425271987915039e-01
1.565321236848831177e-01 9.274373203516006470e-02 -3.175042867660522461e-01 8.782527595758438110e-02 7.251731753349304199e-01 -3.110571764409542084e-02 5.401545763015747070e-01 -1.994078457355499268e-01
5.456593632698059082e-01 6.438967585563659668e-01 -3.513060212135314941e-01 1.785175316035747528e-02 2.098290771245956421e-01 1.172356083989143372e-01 -5.587487667798995972e-02 -3.209731876850128174e-01
4.653366208076477051e-01 1.136960461735725403e-01 3.395727276802062988e-01 1.964666992425918579e-01 6.944488286972045898e-01 -2.509561181068420410e-01 2.385251969099044800e-01 1.203909367322921753e-01
6.830709576606750488e-01 -3.148550540208816528e-02 -3.007995784282684326e-01 1.921268254518508911e-01 4.769740700721740723e-01 5.802072957158088684e-02 3.090823888778686523e-01 -2.804057896137237549e-01
-8.944819122552871704e-02 2.594229876995086670e-01 -2.141040414571762085e-01 -1.564127206802368164e-01 3.804670572280883789e-01 8.137750029563903809e-01 1.656720936298370361e-01 1.412831991910934448e-01
6.680595278739929199e-01 -1.948141008615493774e-01 1.085166558623313904e-01 7.569109648466110229e-02 5.933939814567565918e-01 -1.307765245437622070e-01 3.576260209083557129e-01 -3.351820260286331177e-02
