# Supplementary material for: Where is your field going? A machine learning approach to study the relative motion of the domains of physics
Source: PLoS One. 2020 Jun 18;15(6):e0233997. doi: 10.1371/journal.pone.0233997 (PMC7302634; doi:10.1371/journal.pone.0233997)
Supplement: S5 Data — (ZIP) [file pone.0233997.s005.zip › 4/Pacs4Run_4_VS_500_embeddings2005-2009ED8.txt]

2.147787995636463165e-02 -3.061428368091583252e-01 5.005784705281257629e-02 -6.961091160774230957e-01 1.443873532116413116e-02 2.273822426795959473e-01 3.251166641712188721e-01 -5.110085606575012207e-01
-1.068188250064849854e-02 -1.192142367362976074e-01 -9.285622090101242065e-02 -8.515389561653137207e-01 -5.942846182733774185e-03 4.449241161346435547e-01 2.309718579053878784e-01 -2.433782070875167847e-02
-2.416839301586151123e-01 8.333376795053482056e-02 -3.043925166130065918e-01 -5.669710040092468262e-01 1.891057044267654419e-01 4.589466750621795654e-01 3.061665296554565430e-01 -4.247380495071411133e-01
3.994033932685852051e-01 2.057073563337326050e-01 -7.515243440866470337e-02 -6.526951789855957031e-01 7.884357124567031860e-02 3.945912718772888184e-01 1.153991222381591797e-01 -4.373407661914825439e-01
3.016985580325126648e-02 -9.889567643404006958e-02 -5.263681709766387939e-02 -3.841366469860076904e-01 2.551372051239013672e-01 2.416262328624725342e-01 7.186524868011474609e-01 -4.461368620395660400e-01
-2.002111077308654785e-01 -5.323686599731445312e-01 3.033691048622131348e-01 -3.026279509067535400e-01 3.393780887126922607e-01 4.758292734622955322e-01 -1.567262858152389526e-01 -3.559895157814025879e-01
-2.229515463113784790e-01 -1.242661997675895691e-01 -6.444176435470581055e-01 -3.240192830562591553e-01 1.207714304327964783e-01 3.718823194503784180e-01 1.947806626558303833e-01 -4.730393886566162109e-01
-5.741562843322753906e-01 -4.348828494548797607e-01 1.783685386180877686e-01 -3.303945064544677734e-01 -2.657874822616577148e-01 4.600755870342254639e-01 -1.413090080022811890e-01 -1.948454827070236206e-01
-1.895906478166580200e-01 -6.135559678077697754e-01 2.153343707323074341e-01 -3.060727715492248535e-01 1.995929330587387085e-01 4.997547864913940430e-01 -2.802248895168304443e-01 -2.818456590175628662e-01
2.704811990261077881e-01 -4.596271216869354248e-01 3.503202274441719055e-02 -3.289179503917694092e-02 -1.730468869209289551e-01 5.847058296203613281e-01 -2.470218837261199951e-01 -5.295544266700744629e-01
1.770028620958328247e-01 -6.777164340019226074e-01 -5.199085921049118042e-02 -4.607425332069396973e-01 3.458039462566375732e-01 4.060136973857879639e-01 -6.181969866156578064e-02 -7.832319289445877075e-02
-3.930384665727615356e-02 -4.407202601432800293e-01 -2.835329174995422363e-01 -3.901630640029907227e-01 -5.977896600961685181e-02 6.990353465080261230e-01 -1.399320513010025024e-01 -2.445361614227294922e-01
-5.301724672317504883e-01 -4.588857591152191162e-01 -1.070458516478538513e-01 -6.251163482666015625e-01 -6.911975890398025513e-02 -8.218642324209213257e-02 -1.941636949777603149e-01 -2.384954988956451416e-01
1.153565198183059692e-01 2.978420555591583252e-01 9.634788334369659424e-02 -5.913607478141784668e-01 2.833134494721889496e-02 3.524181842803955078e-01 3.793458044528961182e-01 -5.196997523307800293e-01
-1.960049569606781006e-01 -7.607411593198776245e-02 1.747571825981140137e-01 -7.377254217863082886e-02 -2.037876248359680176e-01 6.891301870346069336e-01 1.006929762661457062e-02 -6.350442767143249512e-01
2.053776085376739502e-01 -3.211664855480194092e-01 8.419322222471237183e-02 -4.127644002437591553e-01 3.150798380374908447e-01 2.303766012191772461e-01 6.832324266433715820e-01 -2.409441620111465454e-01
1.645486056804656982e-01 1.564336270093917847e-01 -2.937703132629394531e-01 -5.947746038436889648e-01 -4.147252440452575684e-01 4.160528182983398438e-01 1.945613920688629150e-01 -3.541797399520874023e-01
1.517940759658813477e-01 -3.050493896007537842e-01 3.151658475399017334e-01 -2.498703449964523315e-01 -3.077214658260345459e-01 7.225208878517150879e-01 2.381868511438369751e-01 -2.206282913684844971e-01
-7.097104936838150024e-02 -2.531622648239135742e-01 1.116934642195701599e-01 -2.718005478382110596e-01 -1.306090950965881348e-01 7.539134025573730469e-01 3.993019461631774902e-01 -3.156496584415435791e-01
1.538402736186981201e-01 -1.175983399152755737e-01 2.625548243522644043e-01 -3.472908437252044678e-01 -1.789753735065460205e-01 7.533494830131530762e-01 5.701114237308502197e-02 -4.124802649021148682e-01
2.410090528428554535e-02 9.654007107019424438e-02 4.138690829277038574e-01 -4.349665045738220215e-01 -2.844831943511962891e-01 5.996647477149963379e-01 -1.057713776826858521e-01 -4.217815697193145752e-01
3.789873123168945312e-01 -6.045923829078674316e-01 4.668497666716575623e-02 -1.368491053581237793e-01 3.943679928779602051e-01 1.913639605045318604e-01 -1.423790603876113892e-01 -5.074557662010192871e-01
1.456648856401443481e-01 -3.851819336414337158e-01 3.302763104438781738e-01 -7.877007126808166504e-01 1.512443125247955322e-01 -2.629217505455017090e-01 4.229893907904624939e-02 -8.408299088478088379e-02
2.507472336292266846e-01 -5.865485072135925293e-01 -2.062201648950576782e-01 -3.307532370090484619e-01 3.802224397659301758e-01 2.189197391271591187e-01 4.200587868690490723e-01 -2.687339186668395996e-01
3.668733313679695129e-02 -5.172100067138671875e-01 4.051231965422630310e-02 -5.815331265330314636e-02 -3.916290029883384705e-02 5.390878915786743164e-01 -3.676737844944000244e-01 -5.466179251670837402e-01
6.112390756607055664e-02 -7.130620479583740234e-01 -1.542135030031204224e-01 -1.716786772012710571e-01 4.376185834407806396e-01 1.363660693168640137e-01 3.251392245292663574e-01 -3.445720374584197998e-01
-1.565955393016338348e-02 -4.463687241077423096e-01 -1.749277561902999878e-01 -7.889766693115234375e-01 -1.667521595954895020e-01 -5.632593482732772827e-02 -3.279196023941040039e-01 -9.442470222711563110e-02
1.514198929071426392e-01 -4.059295356273651123e-01 -5.671203136444091797e-01 -4.700594246387481689e-01 6.033702567219734192e-02 4.363435506820678711e-01 2.172436416149139404e-01 -1.687634289264678955e-01
-1.051036641001701355e-02 -4.686130285263061523e-01 1.450156867504119873e-01 2.627699971199035645e-01 -9.164568036794662476e-03 3.549293279647827148e-01 2.944404482841491699e-01 -6.909846067428588867e-01
-1.574439704418182373e-01 8.417536504566669464e-03 2.841366529464721680e-01 -3.981512784957885742e-01 1.382265388965606689e-01 5.060179829597473145e-01 -2.814476191997528076e-01 -6.176642179489135742e-01
-6.679854542016983032e-02 -3.719194233417510986e-01 -3.368049561977386475e-01 -8.086898326873779297e-01 1.894222497940063477e-01 -4.951618146151304245e-03 -1.398943960666656494e-01 -1.852600723505020142e-01
-1.320439577102661133e-01 -5.618526935577392578e-01 -1.765290796756744385e-01 -1.808666884899139404e-01 -3.134903684258460999e-02 6.076915264129638672e-01 -2.489656656980514526e-01 -4.132252037525177002e-01
-1.523394882678985596e-01 -6.578872799873352051e-01 8.958337455987930298e-02 -4.074355959892272949e-01 3.664214015007019043e-01 4.275760054588317871e-01 -7.034350186586380005e-02 -2.188930213451385498e-01
-1.003448963165283203e-01 -2.809993922710418701e-01 3.051196336746215820e-01 1.731117069721221924e-01 -1.217809543013572693e-01 5.141897201538085938e-01 2.008135765790939331e-01 -6.843659877777099609e-01
-1.859830021858215332e-01 -2.400816679000854492e-01 1.704377233982086182e-01 -7.426879405975341797e-01 -8.546887338161468506e-02 -1.586046069860458374e-01 -4.328670799732208252e-01 -3.275701999664306641e-01
-2.579882554709911346e-02 -5.239795446395874023e-01 1.451860219240188599e-01 -5.590497851371765137e-01 -6.106360554695129395e-01 6.850253790616989136e-03 1.213926151394844055e-01 5.920162796974182129e-02
-1.189768984913825989e-01 -2.741138041019439697e-01 4.204170107841491699e-01 -3.990038037300109863e-01 -1.785980351269245148e-02 7.021366357803344727e-01 1.014681383967399597e-01 -2.667231261730194092e-01
-1.364449262619018555e-01 -5.292099714279174805e-01 1.593489795923233032e-01 -1.706976741552352905e-01 1.581766009330749512e-01 4.762278124690055847e-02 7.462069988250732422e-01 -2.503543794155120850e-01
2.970689162611961365e-02 -3.574535846710205078e-01 -1.578917056322097778e-01 -4.136416912078857422e-01 4.172537475824356079e-02 7.621148228645324707e-01 1.146692410111427307e-01 -2.821456491947174072e-01
-1.403982937335968018e-01 3.100828826427459717e-01 9.371339529752731323e-02 -4.443944692611694336e-01 1.550626754760742188e-01 3.461590111255645752e-01 6.905855238437652588e-02 -7.274810671806335449e-01
5.556938648223876953e-01 -2.647958397865295410e-01 -2.269675731658935547e-01 -2.880793213844299316e-01 -4.350988864898681641e-01 3.077276647090911865e-01 -2.444101125001907349e-01 -3.779417872428894043e-01
-2.402073703706264496e-02 -4.716392457485198975e-01 -4.251694679260253906e-01 -6.864510774612426758e-01 1.734057813882827759e-01 2.700012736022472382e-02 -1.657997518777847290e-01 -2.582775056362152100e-01
-2.197528332471847534e-01 -6.854310035705566406e-01 -2.740425169467926025e-01 -2.860314249992370605e-01 -2.532240748405456543e-01 4.934360682964324951e-01 1.292126923799514771e-01 -2.612220495939254761e-02
4.910304397344589233e-02 -5.080881714820861816e-01 6.061835214495658875e-02 -2.742417156696319580e-01 -5.991822108626365662e-02 7.588176727294921875e-01 7.112023234367370605e-02 -2.758614718914031982e-01
-6.096614599227905273e-01 -4.942898154258728027e-01 -1.321954727172851562e-01 -3.436953946948051453e-02 -7.699371129274368286e-02 4.273461401462554932e-01 -1.065573841333389282e-02 -4.203180074691772461e-01
9.776698052883148193e-02 -7.189820408821105957e-01 -1.993303000926971436e-01 -3.008682727813720703e-01 -5.518502593040466309e-01 -1.181851699948310852e-01 1.246013417840003967e-01 -9.602105617523193359e-02
-4.243488237261772156e-02 -4.989953339099884033e-01 -1.051282733678817749e-01 -1.866632252931594849e-01 -3.860857337713241577e-02 6.488727331161499023e-01 -3.008255660533905029e-01 -4.362171590328216553e-01
1.691399365663528442e-01 -4.103885293006896973e-01 4.496613144874572754e-01 -3.838365674018859863e-01 -8.292118087410926819e-03 4.739855527877807617e-01 -3.188382983207702637e-01 -3.564522564411163330e-01
1.065739914774894714e-01 -4.146963357925415039e-01 -3.111689537763595581e-02 -4.010375142097473145e-01 2.890852391719818115e-01 1.958725154399871826e-01 6.915594935417175293e-01 -2.338352799415588379e-01
-5.530919432640075684e-01 -5.573350787162780762e-01 -9.319854527711868286e-02 -1.532908622175455093e-02 -5.430829152464866638e-02 4.012571275234222412e-01 -9.640776365995407104e-02 -4.486589133739471436e-01
-3.660708367824554443e-01 -3.621735572814941406e-01 4.323706626892089844e-01 -6.243030354380607605e-02 2.047215104103088379e-01 5.027831792831420898e-01 5.910032242536544800e-02 -4.957678616046905518e-01
3.036947846412658691e-01 -2.280009984970092773e-01 2.903828918933868408e-01 -1.345730274915695190e-01 -2.650227248668670654e-01 6.772862076759338379e-01 -3.111171349883079529e-02 -4.726852178573608398e-01
2.375594973564147949e-01 -5.311570763587951660e-01 2.526890933513641357e-01 7.041341811418533325e-02 -1.018226593732833862e-01 3.981805741786956787e-01 -2.449587285518646240e-01 -6.030815243721008301e-01
1.779204607009887695e-01 -6.101274490356445312e-01 -1.385151594877243042e-01 -2.746776938438415527e-01 3.733407258987426758e-01 2.817466259002685547e-01 4.635531306266784668e-01 -2.604006528854370117e-01
-2.778334729373455048e-02 -2.867877781391143799e-01 2.013577669858932495e-01 -4.000735878944396973e-01 4.891551658511161804e-02 7.510929107666015625e-01 -1.102669462561607361e-01 -3.710591793060302734e-01
-2.660923302173614502e-01 -4.986171722412109375e-01 -4.495419859886169434e-01 -4.919832050800323486e-01 -2.564347088336944580e-01 -1.037021353840827942e-01 -2.346931099891662598e-01 -3.238005340099334717e-01
-1.578293889760971069e-01 -3.295321166515350342e-01 -2.553122043609619141e-01 -7.467406988143920898e-01 3.034498989582061768e-01 -1.189301013946533203e-01 -1.612970381975173950e-01 -3.338404893875122070e-01
2.554798722267150879e-01 -5.121581554412841797e-01 3.280061781406402588e-01 -8.212100714445114136e-02 1.421656459569931030e-02 5.645246505737304688e-01 4.877508431673049927e-02 -4.866445660591125488e-01
-1.855818480253219604e-01 -4.458755850791931152e-01 3.267950713634490967e-01 -1.692164838314056396e-01 1.847433894872665405e-01 6.445866227149963379e-01 -1.314838882535696030e-02 -4.260632991790771484e-01
-2.126012295484542847e-01 -3.158634305000305176e-01 -3.241806104779243469e-02 2.944776602089405060e-02 -2.575145959854125977e-01 6.295925378799438477e-01 -1.839045435190200806e-01 -5.971529483795166016e-01
1.780446916818618774e-01 -2.324694991111755371e-01 8.259353786706924438e-02 2.917298674583435059e-01 -2.061817944049835205e-01 3.808100521564483643e-01 2.749889492988586426e-01 -7.477859854698181152e-01
-8.258687704801559448e-02 -2.465884685516357422e-01 2.159008383750915527e-01 -1.827027201652526855e-01 -1.103847920894622803e-01 7.649884223937988281e-01 2.678980827331542969e-01 -4.280406832695007324e-01
1.167867556214332581e-01 -2.779207527637481689e-01 3.375372588634490967e-01 -3.227738738059997559e-01 1.815213449299335480e-02 4.873634576797485352e-01 -4.447468817234039307e-01 -5.053258538246154785e-01
3.160996735095977783e-01 -5.280083417892456055e-01 -2.568242549896240234e-01 -4.880593121051788330e-01 2.405047118663787842e-01 2.611544132232666016e-01 2.474452853202819824e-01 -3.603532910346984863e-01
3.583746850490570068e-01 -3.424940705299377441e-01 4.291327297687530518e-01 8.478443324565887451e-02 -3.125779926776885986e-01 3.873581588268280029e-01 3.531184419989585876e-02 -5.602890253067016602e-01
-8.124371618032455444e-02 2.542205750942230225e-01 1.660941690206527710e-01 -3.299119174480438232e-01 2.230689525604248047e-01 2.996613085269927979e-01 3.815237060189247131e-02 -8.070502281188964844e-01
-2.368635386228561401e-01 -4.629135131835937500e-01 1.636657863855361938e-01 -2.136853933334350586e-01 -1.221589744091033936e-02 5.761009454727172852e-01 -3.440087735652923584e-01 -4.547254443168640137e-01
-1.618148684501647949e-01 -3.706858456134796143e-01 5.370522141456604004e-01 -2.773549556732177734e-01 2.018839418888092041e-01 5.527222156524658203e-01 4.723105952143669128e-02 -3.500961363315582275e-01
9.818734973669052124e-02 -4.034307301044464111e-01 1.137939020991325378e-01 -1.972912251949310303e-01 -1.686233729124069214e-01 7.891001701354980469e-01 1.929998546838760376e-01 -2.955807149410247803e-01
2.592128934338688850e-03 -3.800104856491088867e-01 -1.732802391052246094e-02 -6.206820011138916016e-01 -1.961244083940982819e-02 -3.968894779682159424e-01 -3.510066866874694824e-01 -4.346576631069183350e-01
-2.303081601858139038e-01 -1.477214694023132324e-01 1.362061053514480591e-01 -7.504948973655700684e-01 3.233601748943328857e-01 -2.382432073354721069e-01 -3.674890846014022827e-02 -4.250528216361999512e-01
1.243089232593774796e-02 -2.266666144132614136e-01 7.305068522691726685e-02 -9.028343558311462402e-01 1.166519522666931152e-01 -1.606170088052749634e-01 2.677146494388580322e-01 -1.301718056201934814e-01
1.884348243474960327e-01 -4.786146804690361023e-02 -5.065045952796936035e-01 -1.484578847885131836e-01 -5.126224160194396973e-01 3.361144363880157471e-01 2.155571430921554565e-01 -5.112683176994323730e-01
4.791455268859863281e-01 -3.816758692264556885e-01 1.782150715589523315e-01 -2.115219458937644958e-02 2.392518669366836548e-01 -7.860264182090759277e-02 1.909733265638351440e-01 -7.018864750862121582e-01
-2.706365883350372314e-01 -6.614760160446166992e-01 -5.901519209146499634e-02 -5.125231146812438965e-01 -3.424128890037536621e-01 -1.407180428504943848e-01 2.932461500167846680e-01 -1.097897184081375599e-03
5.968095064163208008e-01 -3.832241594791412354e-01 3.229301273822784424e-01 -1.830530017614364624e-01 1.132680010050535202e-02 1.147285699844360352e-01 4.881700575351715088e-01 -3.279704153537750244e-01
-1.677996516227722168e-01 -5.549226999282836914e-01 -3.119757771492004395e-01 -4.569994211196899414e-01 -2.837071418762207031e-01 -8.249656111001968384e-02 -4.071606397628784180e-01 -3.234989941120147705e-01
2.373391687870025635e-01 -6.780632734298706055e-01 5.150097012519836426e-01 6.908268481492996216e-02 -2.915462013334035873e-03 -2.664853818714618683e-02 -6.571918725967407227e-03 -4.616612493991851807e-01
3.979934751987457275e-01 -5.999152064323425293e-01 2.516950070858001709e-01 -1.403644029051065445e-02 1.650437861680984497e-01 9.900260716676712036e-02 -1.540132611989974976e-01 -5.978249311447143555e-01
-3.120459020137786865e-01 -4.446696937084197998e-01 1.130188466049730778e-03 -4.365035295486450195e-01 -2.926908433437347412e-01 5.713155865669250488e-01 3.101347088813781738e-01 7.814427465200424194e-02
-2.056457996368408203e-01 -5.840843319892883301e-01 5.544949769973754883e-01 -2.747740149497985840e-01 2.209699600934982300e-01 3.779999613761901855e-01 9.770908206701278687e-02 -1.798091530799865723e-01
2.426867634057998657e-01 -3.832106590270996094e-01 2.826903164386749268e-01 -2.285343855619430542e-01 -7.912659645080566406e-02 5.962659120559692383e-01 -2.987616062164306641e-01 -4.594110548496246338e-01
-5.646856036037206650e-03 3.034124709665775299e-02 2.714633047580718994e-01 -3.905115127563476562e-01 -8.029879629611968994e-02 6.463742256164550781e-01 -2.138865143060684204e-01 -5.503280758857727051e-01
-3.354403749108314514e-02 -4.268176257610321045e-01 -2.552198991179466248e-02 -6.713284850120544434e-01 -2.363817393779754639e-01 -1.966300159692764282e-01 -4.298830330371856689e-01 -2.933070063591003418e-01
5.829381942749023438e-02 -8.723008632659912109e-02 -2.514351392164826393e-03 -7.504135966300964355e-01 -3.253070116043090820e-01 -3.317359387874603271e-01 -2.253085970878601074e-01 -3.990347385406494141e-01
-4.882026463747024536e-02 -3.000802099704742432e-01 -3.273582160472869873e-01 -5.199881792068481445e-01 -4.086996614933013916e-01 -1.278080344200134277e-01 -3.437316119670867920e-01 -4.780122935771942139e-01
-1.538033485412597656e-01 -4.294423162937164307e-01 3.604187071323394775e-01 2.828404903411865234e-01 -6.653823703527450562e-02 3.303078711032867432e-01 1.715119034051895142e-01 -6.626284122467041016e-01
-4.539464414119720459e-01 -5.255312323570251465e-01 5.521877855062484741e-02 -1.637001037597656250e-01 -2.420106083154678345e-01 5.354568362236022949e-01 3.346750140190124512e-01 -1.749636679887771606e-01
2.054309248924255371e-01 5.094156786799430847e-02 1.746130138635635376e-01 -4.320075809955596924e-01 -1.059735789895057678e-01 6.541285514831542969e-01 -2.201721966266632080e-01 -5.004923939704895020e-01
1.477439403533935547e-01 -6.502633094787597656e-01 -9.940321743488311768e-02 -4.379042685031890869e-01 4.917871952056884766e-01 1.789092272520065308e-01 2.629005610942840576e-01 -1.034811139106750488e-01
-2.377107739448547363e-01 -5.088118910789489746e-01 -1.802436858415603638e-01 -4.207921922206878662e-01 -8.920758962631225586e-02 -4.208111763000488281e-01 -2.578063607215881348e-01 -4.728066027164459229e-01
-3.411391377449035645e-01 -6.133431196212768555e-01 2.046200782060623169e-01 -2.754592597484588623e-01 2.189548760652542114e-01 3.616681993007659912e-01 -3.207274973392486572e-01 -3.287493288516998291e-01
3.617670014500617981e-02 -5.369038581848144531e-01 2.378202378749847412e-01 1.079172641038894653e-01 1.352822631597518921e-01 3.074913024902343750e-01 -2.267469316720962524e-01 -6.913425922393798828e-01
-4.468790441751480103e-02 -3.895232379436492920e-01 -2.404723912477493286e-01 -8.541553020477294922e-01 -1.118979454040527344e-01 6.763414293527603149e-02 -2.001266926527023315e-01 -4.147429019212722778e-02
2.942286990582942963e-02 -2.816922664642333984e-01 2.518786787986755371e-01 -2.493465095758438110e-01 -1.040110662579536438e-01 7.659622430801391602e-01 2.371646910905838013e-01 -3.747050166130065918e-01
-3.182497993111610413e-02 -1.568236500024795532e-01 -5.064339190721511841e-02 -7.567095160484313965e-01 2.963962554931640625e-01 -2.987180948257446289e-01 2.238637655973434448e-01 -4.147543907165527344e-01
-2.176516652107238770e-01 2.275109589099884033e-01 2.453050911426544189e-01 -4.205871820449829102e-01 2.273107022047042847e-01 2.646819949150085449e-01 -2.064844220876693726e-02 -7.359654903411865234e-01
2.442878186702728271e-01 5.119859799742698669e-02 3.171124756336212158e-01 -3.871906697750091553e-01 -1.317087709903717041e-01 5.509763360023498535e-01 -2.356802970170974731e-01 -5.574564933776855469e-01
1.389527618885040283e-01 -3.436793982982635498e-01 -8.141197264194488525e-02 -4.341920018196105957e-01 1.976332664489746094e-01 4.897265136241912842e-01 5.711564421653747559e-01 -2.496307343244552612e-01
1.397318243980407715e-01 -1.643083095550537109e-01 7.630217075347900391e-02 -6.330046057701110840e-01 9.938045404851436615e-03 -4.992412328720092773e-01 -1.528884917497634888e-01 -5.236847400665283203e-01
2.717344760894775391e-01 -6.921439766883850098e-01 7.177266478538513184e-02 2.814292721450328827e-02 5.218271911144256592e-02 2.053663432598114014e-01 -3.655850291252136230e-01 -5.124481320381164551e-01
1.237849965691566467e-01 -3.257466554641723633e-01 1.852973401546478271e-01 -2.468655854463577271e-01 6.242906674742698669e-02 7.602468729019165039e-01 9.013027697801589966e-02 -4.396504759788513184e-01
5.876882001757621765e-02 2.871744036674499512e-01 -3.070891201496124268e-01 -3.234673738479614258e-01 -3.882325589656829834e-01 3.032301366329193115e-01 2.554676309227943420e-02 -6.868890523910522461e-01
5.232047438621520996e-01 -5.517896413803100586e-01 -5.464227497577667236e-02 -2.389450371265411377e-02 2.586138844490051270e-01 -4.881731793284416199e-02 -5.130451917648315430e-02 -5.884999036788940430e-01
1.969169378280639648e-01 -4.336354732513427734e-01 1.533799022436141968e-01 -1.742826253175735474e-01 -5.579774454236030579e-02 7.436378598213195801e-01 -3.265513107180595398e-02 -4.026256203651428223e-01
-2.987253963947296143e-01 -6.817604303359985352e-01 -3.768061101436614990e-01 -3.437794148921966553e-01 -2.261832170188426971e-02 -3.010115623474121094e-01 8.022159337997436523e-02 -2.970585823059082031e-01
3.443420529365539551e-01 -5.876703262329101562e-01 -1.995573192834854126e-01 -2.880696356296539307e-01 3.575342893600463867e-01 -7.240550220012664795e-02 3.843230605125427246e-01 -3.639883697032928467e-01
-1.396065503358840942e-01 -3.346091210842132568e-01 4.512304067611694336e-01 -3.642206490039825439e-01 7.464060932397842407e-02 6.526395678520202637e-01 2.012886852025985718e-01 -2.454678714275360107e-01
5.839047580957412720e-02 -6.611687541007995605e-01 1.908086836338043213e-01 3.267902135848999023e-02 1.402742713689804077e-01 3.428992927074432373e-01 -2.452135086059570312e-01 -5.697227120399475098e-01
2.814442105591297150e-02 -8.488274216651916504e-01 -4.964919015765190125e-02 -2.919317483901977539e-01 -3.557690083980560303e-01 -1.807706058025360107e-01 1.738350242376327515e-01 -3.927515447139739990e-02
1.992728188633918762e-02 -2.612079083919525146e-01 3.589066565036773682e-01 -1.017056256532669067e-01 3.049459457397460938e-01 2.506164312362670898e-01 -3.368877768516540527e-01 -7.231330871582031250e-01
2.912338078022003174e-01 -1.342105716466903687e-01 9.172245860099792480e-02 -5.106507241725921631e-02 4.262430071830749512e-01 6.955824792385101318e-02 2.895255014300346375e-02 -8.359366655349731445e-01
-3.377034664154052734e-01 -3.144194185733795166e-01 -3.684461414813995361e-01 -3.365735411643981934e-01 -3.478973507881164551e-01 -3.172069191932678223e-01 -1.528346836566925049e-01 -5.413420796394348145e-01
2.869096398353576660e-01 -3.218471705913543701e-01 5.323078036308288574e-01 1.615239121019840240e-02 -1.387050896883010864e-01 4.822817146778106689e-01 1.891230791807174683e-01 -4.928311109542846680e-01
3.328999876976013184e-01 -3.051200211048126221e-01 4.675976932048797607e-01 -1.635444760322570801e-01 1.931537687778472900e-01 3.828185424208641052e-02 5.692154765129089355e-01 -4.334798455238342285e-01
3.049713075160980225e-01 1.193895488977432251e-01 3.557217121124267578e-01 -4.078008234500885010e-01 -3.354580104351043701e-01 -2.169543355703353882e-01 4.106778204441070557e-01 -5.211924910545349121e-01
-3.339456617832183838e-01 -2.823305726051330566e-01 -3.529986143112182617e-01 -4.982945024967193604e-01 -4.180791974067687988e-01 -1.905909776687622070e-01 -1.775828897953033447e-01 -4.395605027675628662e-01
-1.510583013296127319e-01 -3.266709744930267334e-01 2.372618317604064941e-01 -5.625725165009498596e-02 3.643527030944824219e-01 2.453404217958450317e-01 -2.974925339221954346e-01 -7.277106046676635742e-01
-1.273804605007171631e-01 -6.551044434309005737e-02 -5.523003637790679932e-02 -6.679341793060302734e-01 1.104118898510932922e-01 -3.833686113357543945e-01 3.617037534713745117e-01 -4.902084767818450928e-01
8.517046272754669189e-02 -5.014307498931884766e-01 1.083752140402793884e-01 -2.836785018444061279e-01 -7.807894945144653320e-01 -2.022895961999893188e-02 1.659049540758132935e-01 -1.073717251420021057e-01
4.717698693275451660e-02 -5.937392115592956543e-01 1.265519559383392334e-01 -5.403883457183837891e-01 1.528232991695404053e-01 5.121237039566040039e-01 -2.193035185337066650e-01 -5.910744518041610718e-02
-6.024511158466339111e-02 -5.065423846244812012e-01 8.472138643264770508e-02 -1.055132672190666199e-01 3.261928260326385498e-01 -2.554468512535095215e-01 4.713503420352935791e-01 -5.724058747291564941e-01
-3.387937247753143311e-01 -9.515810012817382812e-02 1.707892715930938721e-01 -6.885021924972534180e-01 9.504009038209915161e-02 -3.251883685588836670e-01 2.870487570762634277e-01 -4.192644953727722168e-01
-1.271468400955200195e-01 -3.026392459869384766e-01 -1.716161072254180908e-01 -1.432095915079116821e-01 -1.611366868019104004e-01 6.483880877494812012e-01 -2.998317182064056396e-01 -5.531823635101318359e-01
-7.833250798285007477e-03 4.096222668886184692e-02 1.874390542507171631e-01 -6.075123548507690430e-01 -9.070754051208496094e-03 -4.411821961402893066e-01 -7.642515748739242554e-02 -6.272889375686645508e-01
2.294004661962389946e-03 -1.822834718041121960e-03 -4.876453801989555359e-02 1.403501722961664200e-02 9.774123877286911011e-02 -1.829314827919006348e-01 5.248206853866577148e-01 -8.239917755126953125e-01
-1.517988741397857666e-01 -4.673512578010559082e-01 -3.009879291057586670e-01 -5.002915859222412109e-01 -5.736919641494750977e-01 -8.382850140333175659e-02 2.669254839420318604e-01 -1.012696921825408936e-01
-4.200107157230377197e-01 -7.468881011009216309e-01 6.349318474531173706e-02 -4.559944942593574524e-02 -2.449703067541122437e-01 3.679326772689819336e-01 -1.376353353261947632e-01 -2.128619551658630371e-01
6.354766488075256348e-01 -1.919523328542709351e-01 1.367893666028976440e-01 -4.915690422058105469e-02 -4.875249564647674561e-01 2.803027629852294922e-01 2.307067066431045532e-02 -4.705461561679840088e-01
-2.301123924553394318e-02 -6.435172557830810547e-01 2.043309248983860016e-02 -3.302293121814727783e-01 7.028607279062271118e-02 6.338350176811218262e-01 -1.506168991327285767e-01 -2.156726568937301636e-01
-8.599520474672317505e-02 -4.725697040557861328e-01 -2.434799969196319580e-01 -5.603404045104980469e-01 -3.531002104282379150e-01 -2.199637889862060547e-01 -2.985766530036926270e-01 -3.657964468002319336e-01
2.983800694346427917e-02 -2.860968410968780518e-01 1.163672208786010742e-01 3.203119933605194092e-01 -1.677882820367813110e-01 3.464821577072143555e-01 1.615073978900909424e-01 -7.917258739471435547e-01
-2.332957088947296143e-01 -2.181427329778671265e-01 3.960641846060752869e-02 -6.256558895111083984e-01 -2.368670850992202759e-01 5.123978853225708008e-01 4.249988198280334473e-01 7.543998211622238159e-02
-2.221249639987945557e-01 -3.083361983299255371e-01 -2.931386530399322510e-01 -5.983440279960632324e-01 -3.613350093364715576e-01 -1.522640287876129150e-01 -2.670459151268005371e-01 -4.319520592689514160e-01
2.804909944534301758e-01 -6.637554168701171875e-01 4.176422953605651855e-03 -1.336096506565809250e-02 5.804083123803138733e-02 1.381274610757827759e-01 -4.616955518722534180e-01 -4.949209690093994141e-01
1.574227660894393921e-01 -2.908976972103118896e-01 4.205706417560577393e-01 5.844666808843612671e-02 -2.030257582664489746e-01 5.241472125053405762e-01 2.201326936483383179e-01 -5.881265401840209961e-01
1.278642751276493073e-02 -2.555677890777587891e-01 2.469661384820938110e-01 -8.067348599433898926e-02 -2.068020552396774292e-01 7.478719353675842285e-01 -6.455129478126764297e-04 -5.147243142127990723e-01
2.694456279277801514e-01 -3.280134797096252441e-01 4.223223924636840820e-01 -7.552512735128402710e-02 3.157710731029510498e-01 -2.499305158853530884e-01 2.119695097208023071e-01 -6.547048091888427734e-01
-8.824474364519119263e-02 5.121348425745964050e-02 -1.976679116487503052e-01 -8.201544284820556641e-01 -2.189711779356002808e-01 1.300199031829833984e-01 -2.998115122318267822e-01 -3.508899509906768799e-01
5.990199744701385498e-02 3.230277001857757568e-01 2.510032057762145996e-01 -4.725849628448486328e-01 -7.918702065944671631e-02 3.331629335880279541e-01 4.351263940334320068e-01 -5.469208359718322754e-01
5.850012972950935364e-02 -1.834917366504669189e-01 2.971241176128387451e-01 -2.847963571548461914e-01 8.815518766641616821e-02 6.508338730782270432e-03 7.900772690773010254e-01 -4.018468558788299561e-01
3.173260251060128212e-03 9.234735369682312012e-02 3.503504693508148193e-01 -2.466990202665328979e-01 -1.185282170772552490e-01 5.222334265708923340e-01 -1.539302170276641846e-01 -7.052553892135620117e-01
2.468355298042297363e-01 -5.648825690150260925e-02 -4.435407221317291260e-01 -5.588687658309936523e-01 -2.622030079364776611e-01 4.566847681999206543e-01 1.933858692646026611e-01 -3.348270952701568604e-01
-2.725800275802612305e-01 -2.930154800415039062e-01 -2.972035482525825500e-02 -6.680791974067687988e-01 -1.286606639623641968e-01 -4.736183583736419678e-01 2.734445631504058838e-01 -2.774688303470611572e-01
2.113728076219558716e-01 -2.588761150836944580e-01 5.748781189322471619e-02 -1.544026881456375122e-01 3.596491515636444092e-01 2.996290326118469238e-01 -2.973419725894927979e-01 -7.440580725669860840e-01
-3.362978398799896240e-01 -4.857723712921142578e-01 -3.545511960983276367e-01 -4.767352938652038574e-01 -5.032722353935241699e-01 -3.517297655344009399e-02 -5.303223803639411926e-02 -2.015277296304702759e-01
2.546015679836273193e-01 -3.003076612949371338e-01 3.314100205898284912e-01 -2.934868037700653076e-01 1.576022654771804810e-01 8.350487053394317627e-02 7.204034924507141113e-01 -3.134224712848663330e-01
-7.710066437721252441e-02 -6.979517638683319092e-02 -1.164067313075065613e-01 -8.308237195014953613e-01 3.344194591045379639e-01 -8.069949597120285034e-02 -1.185963768512010574e-02 -4.085046648979187012e-01
-1.386054903268814087e-01 -4.593108296394348145e-01 3.795601725578308105e-01 2.330299019813537598e-01 3.205326944589614868e-02 3.159023225307464600e-01 2.872801721096038818e-01 -6.229779720306396484e-01
-7.488887012004852295e-02 -1.242511048913002014e-01 -2.252272367477416992e-01 -6.333606839179992676e-01 2.120980918407440186e-01 3.089789152145385742e-01 5.572561621665954590e-01 -2.758481502532958984e-01
-8.106831461191177368e-02 -1.482775211334228516e-01 -2.007173597812652588e-01 -1.290146112442016602e-01 -1.106764562427997589e-02 -3.378341495990753174e-01 5.570942759513854980e-01 -6.999292969703674316e-01
-2.317001670598983765e-01 -7.025572061538696289e-01 -4.826503247022628784e-02 -2.407909035682678223e-01 -5.003750324249267578e-01 -2.816900908946990967e-01 5.475110933184623718e-02 -2.443286925554275513e-01
5.481542274355888367e-02 -1.021210998296737671e-01 -2.864428609609603882e-02 -7.038244605064392090e-01 -9.349036216735839844e-02 -4.801353514194488525e-01 2.483090758323669434e-01 -4.352579712867736816e-01
-3.766888380050659180e-01 -3.958863914012908936e-01 1.786103248596191406e-01 -3.975295722484588623e-01 -2.693291604518890381e-01 5.958722233772277832e-01 2.822104990482330322e-01 -6.483344733715057373e-02
3.301636278629302979e-01 -3.895025551319122314e-01 -6.593134999275207520e-02 6.996528059244155884e-02 2.948221750557422638e-02 3.280859589576721191e-01 6.057891845703125000e-01 -5.045270919799804688e-01
3.524402156472206116e-02 -1.722504049539566040e-01 -4.447665438055992126e-02 3.837301582098007202e-02 8.900003880262374878e-02 -2.838840186595916748e-01 4.140927791595458984e-01 -8.400315642356872559e-01
9.823752939701080322e-02 -7.232208847999572754e-01 1.344828158617019653e-01 1.331371665000915527e-01 4.919636994600296021e-03 1.900836080312728882e-01 -3.221572339534759521e-01 -5.399523377418518066e-01
3.691041767597198486e-01 4.847032949328422546e-02 2.305975109338760376e-01 -3.164854347705841064e-01 -5.012427568435668945e-01 -1.303345263004302979e-01 4.304436743259429932e-01 -5.045406818389892578e-01
4.705654573626816273e-04 1.324799656867980957e-01 -2.699427865445613861e-02 -8.522471785545349121e-01 -1.206775903701782227e-01 -2.067907005548477173e-01 2.863335311412811279e-01 -3.407086730003356934e-01
-2.668017745018005371e-01 -4.637295007705688477e-01 -3.545006811618804932e-01 -5.937148332595825195e-01 -3.380730450153350830e-01 -8.306035399436950684e-02 3.304368853569030762e-01 -7.226888835430145264e-02
-4.990288615226745605e-02 -1.603469550609588623e-01 7.271278649568557739e-03 2.357961982488632202e-02 2.307468384969979525e-04 4.893285036087036133e-02 7.774907946586608887e-01 -6.035755276679992676e-01
-4.999339580535888672e-02 -4.110578894615173340e-01 2.329689562320709229e-01 -3.215690255165100098e-01 3.705453872680664062e-01 3.850479051470756531e-02 6.604656577110290527e-01 -3.095960915088653564e-01
8.478964120149612427e-02 2.821726202964782715e-01 2.245853394269943237e-01 -1.188146322965621948e-01 -4.674346446990966797e-01 -5.619426444172859192e-02 1.765458583831787109e-01 -7.718890309333801270e-01
-1.421015262603759766e-01 3.132306635379791260e-01 2.645360827445983887e-01 -3.947115838527679443e-01 1.101751923561096191e-01 3.171678483486175537e-01 1.662642508745193481e-01 -7.180105447769165039e-01
5.448306724429130554e-02 -3.471443653106689453e-01 -1.307395141338929534e-04 -2.967753708362579346e-01 -1.188823506236076355e-01 7.650886774063110352e-01 -1.805813759565353394e-01 -3.954031765460968018e-01
2.966647148132324219e-01 -2.307705283164978027e-01 6.314721703529357910e-01 -2.656550705432891846e-01 -1.533582657575607300e-01 5.070818662643432617e-01 -2.663268148899078369e-02 -3.287023603916168213e-01
1.862952262163162231e-01 -7.612268328666687012e-01 1.846258789300918579e-01 -2.379524856805801392e-01 1.530044227838516235e-01 3.330068886280059814e-01 -2.644424438476562500e-01 -3.014729022979736328e-01
5.273737907409667969e-01 -2.641487717628479004e-01 3.101153373718261719e-01 -2.048603594303131104e-01 2.002991437911987305e-01 3.003735840320587158e-01 4.338784515857696533e-01 -4.420050084590911865e-01
-2.114250510931015015e-01 -1.062710285186767578e-01 3.464744612574577332e-02 3.078430518507957458e-02 1.614663153886795044e-01 -4.338604584336280823e-02 6.416121125221252441e-01 -7.086874842643737793e-01
-6.894101202487945557e-02 -1.151870414614677429e-01 -4.556319862604141235e-02 1.602760106325149536e-01 -4.958577156066894531e-01 4.636450111865997314e-01 -1.597011648118495941e-02 -7.022235393524169922e-01
2.025412619113922119e-01 -4.715490341186523438e-01 -7.172560319304466248e-03 -4.588310420513153076e-01 -5.828452706336975098e-01 -2.681928873062133789e-01 3.152119517326354980e-01 -1.226647570729255676e-01
3.627150058746337891e-01 -2.754641324281692505e-02 -2.856737077236175537e-01 -2.794750332832336426e-01 -6.229083538055419922e-01 2.704502344131469727e-01 1.170494779944419861e-01 -4.828089177608489990e-01
1.514161527156829834e-01 -1.464285701513290405e-01 2.765689790248870850e-01 -4.634435176849365234e-01 -1.852335780858993530e-01 7.016687989234924316e-01 3.125018775463104248e-01 -2.001333385705947876e-01
2.530607879161834717e-01 -4.566093087196350098e-01 -1.803427003324031830e-02 -9.958396106958389282e-02 1.641731592826545238e-03 6.400991678237915039e-01 -1.904464662075042725e-01 -5.207941532135009766e-01
5.990487933158874512e-01 -3.433414101600646973e-01 2.767152488231658936e-01 -2.840385958552360535e-02 1.575483828783035278e-01 1.704239994287490845e-01 2.609378099441528320e-01 -5.691438913345336914e-01
1.472958922386169434e-01 -3.856059610843658447e-01 3.176318705081939697e-01 -5.248687863349914551e-01 1.546471267938613892e-01 5.618852972984313965e-01 -2.645914554595947266e-01 -2.087948620319366455e-01
-1.201263442635536194e-01 -3.939996361732482910e-01 1.931910812854766846e-01 -1.126373559236526489e-01 3.339327275753021240e-01 -5.167244374752044678e-02 6.665465235710144043e-01 -4.710188508033752441e-01
-3.762256503105163574e-01 -5.074171423912048340e-01 -3.458429276943206787e-01 -4.474346041679382324e-01 -2.609567940235137939e-01 -3.113521933555603027e-01 2.710924856364727020e-02 -3.397112190723419189e-01
-2.154447436332702637e-01 -2.032534331083297729e-01 3.544174879789352417e-02 -7.664276957511901855e-01 1.304978728294372559e-01 -3.217324614524841309e-01 3.346515893936157227e-01 -3.017792701721191406e-01
1.788084357976913452e-01 -2.544233798980712891e-01 4.057248830795288086e-01 1.602739542722702026e-01 1.358486944809556007e-03 3.234933018684387207e-01 2.901985049247741699e-01 -7.239688634872436523e-01
1.265604794025421143e-01 -7.573234438896179199e-01 1.823604702949523926e-01 -1.671775579452514648e-01 2.891173362731933594e-01 2.837483882904052734e-01 -2.283692210912704468e-01 -3.646718561649322510e-01
2.977686524391174316e-01 -6.521963477134704590e-01 1.310510188341140747e-01 1.379920691251754761e-01 -8.335147798061370850e-02 3.040141463279724121e-01 3.639141842722892761e-02 -5.908138155937194824e-01
6.153294816613197327e-02 -3.413663804531097412e-02 1.803662627935409546e-01 -7.071368694305419922e-01 1.309597641229629517e-01 -3.608534336090087891e-01 -3.421569988131523132e-02 -5.603012442588806152e-01
-1.177446544170379639e-01 -1.622107252478599548e-02 -1.165675967931747437e-01 -8.243576288223266602e-01 3.163213133811950684e-01 -2.604938112199306488e-02 -2.806873293593525887e-03 -4.381482899188995361e-01
-1.983942389488220215e-01 1.625839918851852417e-01 4.972669780254364014e-01 -4.318434298038482666e-01 -5.613046288490295410e-01 8.587490767240524292e-03 9.102398902177810669e-02 -4.207386076450347900e-01
-9.761967509984970093e-02 -1.904627382755279541e-01 -1.507412493228912354e-01 -8.089097142219543457e-01 3.210016489028930664e-01 -6.227641925215721130e-02 -1.769828498363494873e-01 -3.726839423179626465e-01
-2.345999032258987427e-01 -4.699982106685638428e-01 -4.237538203597068787e-02 -1.017591953277587891e-01 -3.012119233608245850e-01 6.124927401542663574e-01 -2.633411884307861328e-01 -4.203442037105560303e-01
2.731460332870483398e-01 9.591776132583618164e-02 3.364028632640838623e-01 -3.127333223819732666e-01 -4.706836342811584473e-01 -1.312032192945480347e-01 4.513863623142242432e-01 -5.125575661659240723e-01
1.681191921234130859e-01 -3.522778451442718506e-01 -6.864428520202636719e-01 -3.184407353401184082e-01 -8.473772555589675903e-02 3.835693597793579102e-01 1.998446881771087646e-01 -2.842253744602203369e-01
5.866497755050659180e-01 -4.253624081611633301e-01 5.140274763107299805e-02 -1.289913523942232132e-02 1.940633505582809448e-01 -9.400696493685245514e-03 -2.864534407854080200e-02 -6.584303975105285645e-01
1.455319523811340332e-01 -4.059084951877593994e-01 -2.518307790160179138e-02 2.740972340106964111e-01 1.238606497645378113e-01 -9.161584079265594482e-02 2.008060514926910400e-01 -8.211196064949035645e-01
-9.034030139446258545e-02 -4.258123338222503662e-01 3.580766022205352783e-01 -2.600748240947723389e-01 3.815410435199737549e-01 3.201027810573577881e-01 -3.024441301822662354e-01 -5.245503783226013184e-01
-2.522740662097930908e-01 -5.249494910240173340e-01 -3.792904317378997803e-02 -2.783753275871276855e-01 -3.193284869194030762e-01 5.848908424377441406e-01 3.683792948722839355e-01 -4.563993588089942932e-02
4.614719450473785400e-01 -1.574758589267730713e-01 -2.653878927230834961e-01 -4.769400954246520996e-01 -4.770154058933258057e-01 1.679289638996124268e-01 -3.406985998153686523e-01 -3.041760921478271484e-01
4.618877768516540527e-01 1.132086142897605896e-01 -1.770763397216796875e-01 -5.520989894866943359e-01 -4.835816919803619385e-01 1.524885594844818115e-01 -8.588802069425582886e-02 -4.161650538444519043e-01
1.745222508907318115e-01 -3.456172347068786621e-01 -1.569592952728271484e-01 -1.498265890404582024e-03 1.171102896332740784e-01 -3.575502038002014160e-01 4.269529283046722412e-01 -7.082417607307434082e-01
-6.293312460184097290e-02 -4.954172074794769287e-01 -7.512605190277099609e-02 -3.173169493675231934e-01 -6.921144127845764160e-01 -2.060593217611312866e-01 3.020970225334167480e-01 -1.775438338518142700e-01
-2.820671796798706055e-01 -3.235388994216918945e-01 -1.904361844062805176e-01 -5.173977613449096680e-01 -5.518342256546020508e-01 -3.211891055107116699e-01 4.962530732154846191e-02 -3.188233077526092529e-01
-5.171277523040771484e-01 1.120557114481925964e-01 2.711417376995086670e-01 -2.524605989456176758e-01 -5.562258958816528320e-01 -4.139642789959907532e-02 2.066856771707534790e-01 -4.784853160381317139e-01
2.586634755134582520e-01 1.762080043554306030e-01 -1.439171582460403442e-01 -5.036376714706420898e-01 -6.310503482818603516e-01 2.116700857877731323e-01 -6.538532674312591553e-02 -4.247080981731414795e-01
4.376951754093170166e-01 -9.129270166158676147e-02 -2.326666712760925293e-01 -5.076890587806701660e-01 -5.407233238220214844e-01 1.127130612730979919e-01 -2.571195363998413086e-01 -3.420675396919250488e-01
3.488731337711215019e-03 3.707609772682189941e-01 2.183004617691040039e-01 -5.451281666755676270e-01 -8.246903121471405029e-02 2.782422602176666260e-01 3.067443072795867920e-01 -5.825738906860351562e-01
4.193603992462158203e-01 -1.378472596406936646e-01 -4.954032301902770996e-01 -2.750093042850494385e-01 -3.871934413909912109e-01 3.169585466384887695e-01 -2.284802868962287903e-02 -4.828841984272003174e-01
3.677368760108947754e-01 7.101728022098541260e-02 2.090901285409927368e-01 -2.980280220508575439e-01 -4.772725701332092285e-01 -2.060871869325637817e-01 3.508799076080322266e-01 -5.777620673179626465e-01
-1.464265491813421249e-02 -2.478650957345962524e-01 3.679978251457214355e-01 -2.649600803852081299e-01 1.724610924720764160e-01 -2.767717652022838593e-02 7.510141134262084961e-01 -3.717408478260040283e-01
8.239386975765228271e-02 -4.470782876014709473e-01 6.570985913276672363e-02 -5.366599559783935547e-01 -6.663434505462646484e-01 -2.035551667213439941e-01 -6.641770899295806885e-02 -1.055972054600715637e-01
-1.395634263753890991e-01 -6.458627581596374512e-01 -1.007401291280984879e-02 -1.694927811622619629e-01 -5.350875258445739746e-01 -1.993426531553268433e-01 4.228939414024353027e-01 -1.722170114517211914e-01
-1.352639794349670410e-01 3.477435708045959473e-01 4.025700688362121582e-01 -5.315130352973937988e-01 -3.266063034534454346e-01 6.610606610774993896e-02 -4.264119267463684082e-02 -5.507715940475463867e-01
2.957046031951904297e-01 -6.576686501502990723e-01 -1.019807085394859314e-01 6.444014608860015869e-02 2.653195559978485107e-01 1.289482414722442627e-01 1.924898326396942139e-01 -5.842974781990051270e-01
-4.107921123504638672e-01 -5.858759880065917969e-01 -1.367523521184921265e-01 -2.972419857978820801e-01 -2.207919508218765259e-01 5.210850834846496582e-01 2.368636578321456909e-01 -6.754331290721893311e-02
-2.487886399030685425e-01 -3.944753706455230713e-01 -4.097585380077362061e-01 -3.348093628883361816e-01 -6.504068970680236816e-01 -3.163434565067291260e-03 1.523580104112625122e-01 -2.371540069580078125e-01
-4.487277194857597351e-02 -6.361553668975830078e-01 2.610563039779663086e-01 2.497307658195495605e-01 8.984810113906860352e-02 2.098477184772491455e-01 3.411440849304199219e-01 -5.424841046333312988e-01
4.362358748912811279e-01 -3.786410689353942871e-01 3.988873362541198730e-01 -4.065979272127151489e-02 2.308691293001174927e-01 -2.123930603265762329e-01 1.978661268949508667e-01 -6.066321134567260742e-01
-1.162020489573478699e-01 -3.859507441520690918e-01 -2.177288830280303955e-01 -4.281838238239288330e-01 -1.953734606504440308e-01 -3.357771635055541992e-01 -4.068026244640350342e-01 -5.388751029968261719e-01
6.301981955766677856e-02 -3.080385504290461540e-03 3.351603746414184570e-01 -3.197443187236785889e-01 -6.537775695323944092e-02 5.233248472213745117e-01 -4.027452170848846436e-01 -5.840405225753784180e-01
8.650837093591690063e-02 1.972226053476333618e-01 5.177729576826095581e-02 -4.624239206314086914e-01 -1.944786682724952698e-02 5.777613520622253418e-01 -6.938733160495758057e-02 -6.309531331062316895e-01
6.985005736351013184e-02 -6.917014122009277344e-01 5.032109022140502930e-01 1.398434042930603027e-01 -2.032208815217018127e-02 3.576001897454261780e-02 7.240106165409088135e-02 -4.867843985557556152e-01
2.017870694398880005e-01 -3.553834557533264160e-01 -6.610994935035705566e-01 -2.171684205532073975e-01 1.317748129367828369e-01 1.990171968936920166e-01 2.757745385169982910e-01 -4.644843339920043945e-01
3.210987448692321777e-01 -4.799793362617492676e-01 6.143060922622680664e-01 5.982238799333572388e-02 -2.178243696689605713e-01 1.513938754796981812e-01 1.068140789866447449e-01 -4.514288902282714844e-01
1.237259283661842346e-01 -4.336263835430145264e-01 3.326890766620635986e-01 1.867638528347015381e-01 -3.709393143653869629e-01 2.175153046846389771e-01 -2.325812876224517822e-01 -6.419456601142883301e-01
5.016026496887207031e-01 1.195596978068351746e-01 -2.859871089458465576e-01 -3.364458680152893066e-01 -2.610824108123779297e-01 2.584094703197479248e-01 -1.153188198804855347e-01 -6.252022385597229004e-01
1.020649820566177368e-01 -1.720253229141235352e-01 -2.267223894596099854e-01 -6.486177444458007812e-01 3.075857460498809814e-01 1.880661696195602417e-01 4.511331021785736084e-01 -3.929160535335540771e-01
-1.684407293796539307e-01 -4.168369174003601074e-01 -3.807028532028198242e-01 -5.763965845108032227e-01 -2.476938813924789429e-01 -2.889319956302642822e-01 3.608823418617248535e-01 -2.136282473802566528e-01
-1.153154000639915466e-01 -4.957202449440956116e-02 2.801617085933685303e-01 -6.337887644767761230e-01 -2.077562659978866577e-01 -5.007919669151306152e-01 4.214354977011680603e-02 -4.564369022846221924e-01
2.082463353872299194e-02 -3.638171851634979248e-01 1.653729677200317383e-01 -3.237177729606628418e-01 -1.392663270235061646e-01 6.587907075881958008e-01 5.163003802299499512e-01 -1.228643506765365601e-01
-1.093071401119232178e-01 2.468711882829666138e-02 -3.165888488292694092e-01 -8.287791609764099121e-01 1.495653688907623291e-01 2.592671215534210205e-01 -7.675069570541381836e-02 -3.238196969032287598e-01
-1.009386554360389709e-01 -2.451820969581604004e-01 -2.352704480290412903e-02 -6.510179042816162109e-01 -4.332581460475921631e-01 -4.389679729938507080e-01 -6.009633466601371765e-02 -3.482849001884460449e-01
-3.150928020477294922e-01 -3.580361008644104004e-01 5.099131464958190918e-01 -4.301490187644958496e-01 2.537867724895477295e-01 4.333128631114959717e-01 -1.091896519064903259e-01 -2.517869472503662109e-01
1.513801813125610352e-01 -8.315235972404479980e-01 1.303114444017410278e-01 1.325680464506149292e-01 2.081110179424285889e-01 9.531137347221374512e-02 -1.447967346757650375e-02 -4.455255866050720215e-01
3.983023166656494141e-01 1.330491155385971069e-01 3.125958740711212158e-01 -2.515297234058380127e-01 -5.669755339622497559e-01 -4.007679596543312073e-02 2.464054822921752930e-01 -5.280973911285400391e-01
1.968934834003448486e-01 -4.019310697913169861e-02 -4.839273989200592041e-01 -1.235888600349426270e-01 -5.515850186347961426e-01 2.743276357650756836e-01 2.618857026100158691e-01 -5.119293332099914551e-01
-2.121441215276718140e-01 2.516577243804931641e-01 1.731963008642196655e-01 -3.849174678325653076e-01 1.617717146873474121e-01 3.322804868221282959e-01 5.927572026848793030e-02 -7.572390437126159668e-01
-2.562722265720367432e-01 1.205146834254264832e-01 1.454711556434631348e-01 -7.131444811820983887e-01 -2.147054076194763184e-01 -3.410621881484985352e-01 9.245495498180389404e-02 -4.680748879909515381e-01
-2.780495584011077881e-01 -4.090672731399536133e-01 -2.259931564331054688e-01 -3.221310973167419434e-01 -3.455013334751129150e-01 -3.312593400478363037e-01 -3.042520582675933838e-01 -5.280507802963256836e-01
-2.080113589763641357e-01 -4.503442347049713135e-01 -1.067326366901397705e-01 -1.274488717317581177e-01 -3.839993849396705627e-02 5.416620373725891113e-01 -3.874995112419128418e-01 -5.303379297256469727e-01
5.393277406692504883e-01 -3.551582247018814087e-02 -2.660156190395355225e-01 -3.175823092460632324e-01 -2.112848311662673950e-01 3.717998862266540527e-01 -3.178325295448303223e-02 -5.935947299003601074e-01
4.243973493576049805e-01 -4.096751809120178223e-01 3.565276861190795898e-01 3.739929571747779846e-02 -3.809127211570739746e-01 4.244384765625000000e-01 -8.538922667503356934e-02 -4.370453059673309326e-01
-7.718513906002044678e-02 -3.881268501281738281e-01 1.334193069487810135e-02 -7.186670899391174316e-01 2.545661330223083496e-01 -3.047998845577239990e-01 -1.245426535606384277e-01 -3.918186128139495850e-01
8.176611363887786865e-02 -3.817108226940035820e-03 2.714937031269073486e-01 -6.351837515830993652e-01 1.020503714680671692e-01 -4.045186340808868408e-01 -5.163932219147682190e-02 -5.825943946838378906e-01
2.379875332117080688e-01 -2.035833299160003662e-01 1.547740250825881958e-01 -3.436224907636642456e-02 2.144677042961120605e-01 -3.135670125484466553e-01 3.387857079505920410e-01 -7.859284877777099609e-01
-3.701786398887634277e-01 -4.967242181301116943e-01 -3.615293502807617188e-01 -5.173836946487426758e-01 -2.717926800251007080e-01 -1.565257906913757324e-01 -1.592391580343246460e-01 -3.067813515663146973e-01
1.302906572818756104e-01 -2.867889106273651123e-01 -5.615900084376335144e-02 2.505442500114440918e-01 1.356701254844665527e-01 -4.467798769474029541e-02 1.831046789884567261e-01 -8.836971521377563477e-01
7.174225151538848877e-02 -1.901527047157287598e-01 2.781275659799575806e-02 -6.906544566154479980e-01 2.995891571044921875e-01 2.670139372348785400e-01 5.557610988616943359e-01 -1.048683747649192810e-01
-1.381360888481140137e-01 -4.536613523960113525e-01 -2.084843367338180542e-01 -5.509115457534790039e-01 -3.020252287387847900e-01 -2.253921478986740112e-01 -3.802195191383361816e-01 -3.762350380420684814e-01
-3.370751738548278809e-01 -3.514056801795959473e-01 -4.309359788894653320e-01 -6.328966617584228516e-01 -1.479857712984085083e-01 -6.976036727428436279e-02 -1.625821441411972046e-01 -3.513276875019073486e-01
-1.247902289032936096e-01 -7.407850027084350586e-01 -1.375990808010101318e-01 -3.906385600566864014e-01 -2.160931229591369629e-01 -1.240715831518173218e-01 4.494755864143371582e-01 3.793136216700077057e-03
9.988812357187271118e-02 -3.895725607872009277e-01 5.996488407254219055e-02 -8.147926926612854004e-01 -6.620119512081146240e-02 -1.955066621303558350e-01 -2.814366817474365234e-01 -2.212706059217453003e-01
2.775694727897644043e-01 -2.906701564788818359e-01 3.367553651332855225e-01 -6.192060559988021851e-02 -2.352281240746378899e-03 -5.291347205638885498e-02 6.932162642478942871e-01 -4.877226650714874268e-01
3.027971684932708740e-01 -3.548754155635833740e-01 2.917214334011077881e-01 3.295051679015159607e-02 1.293512880802154541e-01 -3.538778126239776611e-01 2.621196508407592773e-01 -6.967943310737609863e-01
-8.464935421943664551e-02 -4.002077579498291016e-01 -1.775780916213989258e-01 -4.700199663639068604e-01 -2.643667906522750854e-02 -3.674585521221160889e-01 -4.039201736450195312e-01 -5.304140448570251465e-01
3.209878802299499512e-01 -3.684843182563781738e-01 4.673852026462554932e-01 -4.511078074574470520e-02 1.762698143720626831e-01 -3.011089563369750977e-01 2.596907317638397217e-01 -5.928956866264343262e-01
1.385612692683935165e-02 -2.265945225954055786e-01 2.178803086280822754e-01 -7.533333301544189453e-01 1.479844599962234497e-01 -1.298644542694091797e-01 4.781156480312347412e-01 -2.571404576301574707e-01
6.984425336122512817e-02 -1.818986237049102783e-01 7.663752138614654541e-02 2.165635675191879272e-02 5.572397634387016296e-02 -3.617138266563415527e-01 4.259774684906005859e-01 -8.001834750175476074e-01
3.757295012474060059e-01 1.307880878448486328e-01 -3.120153248310089111e-01 -5.519234538078308105e-01 -4.192715287208557129e-01 2.085400819778442383e-01 -3.290247544646263123e-02 -4.683894217014312744e-01
2.636962234973907471e-01 -4.981293678283691406e-01 7.126502692699432373e-02 -4.296448230743408203e-01 -5.471735596656799316e-01 -2.895406484603881836e-01 2.920600771903991699e-01 -1.553266197443008423e-01
5.685024857521057129e-01 -4.907809495925903320e-01 3.805919736623764038e-02 -4.930890165269374847e-03 1.558579057455062866e-01 2.518739737570285797e-02 1.567005366086959839e-01 -6.204715371131896973e-01
1.647580415010452271e-02 3.109225332736968994e-01 9.464601427316665649e-02 -5.471141934394836426e-01 9.905726462602615356e-02 2.567930519580841064e-01 4.609436690807342529e-01 -5.536602735519409180e-01
7.667103409767150879e-02 -1.394920647144317627e-01 -4.037291109561920166e-01 -3.086049556732177734e-01 -7.014234662055969238e-01 9.152486920356750488e-02 -2.228991836309432983e-01 -4.078891873359680176e-01
-6.114169582724571228e-02 -5.005066841840744019e-02 3.083672821521759033e-01 -5.338959693908691406e-01 -6.544222682714462280e-02 5.786162614822387695e-01 4.845370352268218994e-01 -1.994136720895767212e-01
-1.520678251981735229e-01 -3.891328275203704834e-01 -1.006420701742172241e-02 -2.017286866903305054e-01 2.271786183118820190e-01 -3.448873013257980347e-02 7.522243261337280273e-01 -4.074485003948211670e-01
3.006761074066162109e-01 -3.346505165100097656e-01 2.261587232351303101e-01 -8.761904388666152954e-02 -2.392031848430633545e-01 6.753001213073730469e-01 3.411663174629211426e-01 -3.303560018539428711e-01
3.016926050186157227e-01 2.718134522438049316e-01 -2.104192227125167847e-02 -7.066456079483032227e-01 -2.927226722240447998e-01 1.117630600929260254e-01 -1.161908730864524841e-01 -4.728956818580627441e-01
2.186374366283416748e-01 -1.914469301700592041e-01 6.121384352445602417e-02 7.854162901639938354e-02 2.458771318197250366e-02 -3.227529227733612061e-01 3.697743415832519531e-01 -8.149372935295104980e-01
6.044893264770507812e-01 -2.225058376789093018e-01 -2.172172963619232178e-01 -2.538137733936309814e-01 -4.387928843498229980e-01 3.138291835784912109e-01 -2.166692167520523071e-01 -3.681106567382812500e-01
8.636536449193954468e-02 -4.744479656219482422e-01 6.404051184654235840e-02 -3.999136686325073242e-01 -6.441227197647094727e-01 -2.748928964138031006e-01 3.049314618110656738e-01 -1.412960737943649292e-01
2.020249515771865845e-01 4.801978170871734619e-02 7.737158983945846558e-02 -2.563001513481140137e-01 -5.349161028861999512e-01 -1.629644930362701416e-01 5.504361391067504883e-01 -5.191640257835388184e-01
1.697257459163665771e-01 -1.478378623723983765e-01 -1.282420009374618530e-01 -7.087700963020324707e-01 5.258802175521850586e-01 1.129180192947387695e-01 1.605283468961715698e-01 -3.398033678531646729e-01
-2.997975945472717285e-01 -5.161571502685546875e-01 -1.556781232357025146e-01 -3.521101772785186768e-01 -5.847579836845397949e-01 -2.130399495363235474e-01 -1.523433923721313477e-01 -2.914612889289855957e-01
-2.794150114059448242e-01 -7.934810519218444824e-01 1.207266598939895630e-01 -2.337423712015151978e-01 7.618790119886398315e-02 3.791937232017517090e-01 -2.184326946735382080e-01 -1.606216281652450562e-01
-1.072353199124336243e-01 -5.319895744323730469e-01 2.265811711549758911e-01 -5.802789330482482910e-01 3.451796174049377441e-01 4.332979619503021240e-01 -3.900716453790664673e-02 -9.490757435560226440e-02
-3.978909254074096680e-01 -3.216736614704132080e-01 -4.794300198554992676e-01 -5.504580736160278320e-01 -2.900269925594329834e-01 2.476048469543457031e-02 -1.679614633321762085e-01 -3.039931356906890869e-01
-2.298550605773925781e-01 -3.648398518562316895e-01 -3.193096220493316650e-01 -5.111161470413208008e-01 -5.040641427040100098e-01 -8.097510784864425659e-02 -2.750205695629119873e-01 -3.385059833526611328e-01
-1.512582004070281982e-01 -5.363759994506835938e-01 -2.364221774041652679e-02 -4.185461699962615967e-01 -6.456465721130371094e-01 -1.212110891938209534e-01 2.695183753967285156e-01 -9.741704910993576050e-02
5.725676417350769043e-01 -1.111281365156173706e-01 1.594864577054977417e-01 -5.365750566124916077e-02 -7.694797217845916748e-02 3.469136953353881836e-01 4.268785119056701660e-01 -5.683366060256958008e-01
-3.180568814277648926e-01 2.032217979431152344e-01 5.350034236907958984e-01 -4.178725779056549072e-01 -4.298449456691741943e-01 6.142104044556617737e-02 1.417641639709472656e-01 -4.336566627025604248e-01
1.842830628156661987e-01 -4.908037483692169189e-01 2.917315959930419922e-01 1.661041676998138428e-01 -3.349295854568481445e-01 1.642046570777893066e-01 -3.136200904846191406e-01 -6.123357415199279785e-01
7.291169762611389160e-01 -2.957073748111724854e-01 1.933834850788116455e-01 -1.847596764564514160e-01 1.091170758008956909e-01 1.600381433963775635e-01 2.023883461952209473e-01 -4.805543422698974609e-01
-2.034497261047363281e-02 -3.810240626335144043e-01 1.257466524839401245e-01 -3.756506741046905518e-01 5.148280858993530273e-01 1.135537773370742798e-01 5.607914924621582031e-01 -3.241168558597564697e-01
-3.329194188117980957e-01 -4.927362203598022461e-01 -2.519566416740417480e-01 -3.273833692073822021e-01 -1.530426293611526489e-01 -3.086496889591217041e-01 -2.696041166782379150e-01 -5.332362055778503418e-01
-1.654205173254013062e-01 -3.876447081565856934e-01 1.849183589220046997e-01 3.026029467582702637e-01 -8.914751559495925903e-02 3.382092714309692383e-01 -1.203739177435636520e-02 -7.577114105224609375e-01
5.770040750503540039e-01 -1.730928719043731689e-01 -2.361120581626892090e-01 -3.405650258064270020e-01 -4.422825872898101807e-01 3.405890762805938721e-01 -2.474014163017272949e-01 -3.042196035385131836e-01
1.872452944517135620e-01 -4.953151643276214600e-01 3.636221587657928467e-02 -4.402509927749633789e-01 -5.862438082695007324e-01 -2.852290570735931396e-01 2.827565670013427734e-01 -1.395359635353088379e-01
3.007557690143585205e-01 1.242325380444526672e-01 2.879386544227600098e-01 -3.780530095100402832e-01 -6.460144519805908203e-01 -6.259182002395391464e-03 2.799047529697418213e-01 -4.154022634029388428e-01
2.553190290927886963e-01 -2.697623372077941895e-01 7.063810527324676514e-02 1.614830791950225830e-01 6.547352671623229980e-02 3.423521518707275391e-01 3.836369514465332031e-01 -7.498698830604553223e-01
4.361664354801177979e-01 -4.552999734878540039e-01 3.988882303237915039e-01 -2.766202092170715332e-01 2.166439592838287354e-01 4.179995134472846985e-02 -3.451350331306457520e-01 -4.461277723312377930e-01
4.314047992229461670e-01 -4.401182755827903748e-02 4.633060991764068604e-01 -2.972417771816253662e-01 6.977543234825134277e-02 3.301367163658142090e-01 3.238402307033538818e-01 -5.387173891067504883e-01
4.606091380119323730e-01 -2.057392448186874390e-01 2.240102291107177734e-01 -9.656039625406265259e-02 5.230625346302986145e-02 1.323034316301345825e-01 6.294490694999694824e-01 -5.191915035247802734e-01
2.463301420211791992e-01 -2.062931656837463379e-02 5.881431698799133301e-02 -1.378918439149856567e-01 -2.539057657122612000e-02 -4.464327991008758545e-01 2.843567132949829102e-01 -7.972560524940490723e-01
-1.082462742924690247e-01 -3.825270384550094604e-02 4.685908854007720947e-01 5.556876957416534424e-02 -1.637518107891082764e-01 4.126125276088714600e-01 3.096616566181182861e-01 -6.864402294158935547e-01
-4.793807864189147949e-02 3.539026677608489990e-01 1.463004201650619507e-01 -4.264289140701293945e-01 -4.959617182612419128e-02 3.689496517181396484e-01 2.160418033599853516e-01 -6.956664919853210449e-01
-2.189119756221771240e-01 1.496900171041488647e-01 1.183170303702354431e-01 -7.734113931655883789e-01 2.709281146526336670e-01 1.183254793286323547e-01 8.727632462978363037e-02 -4.716845750808715820e-01
6.694053113460540771e-02 -2.744067311286926270e-01 6.534351408481597900e-02 2.501901686191558838e-01 1.501498669385910034e-01 -1.511988937854766846e-01 2.157755196094512939e-01 -8.725765943527221680e-01
1.490950286388397217e-01 5.507363937795162201e-03 -3.800678551197052002e-01 -8.134935796260833740e-02 -6.182708144187927246e-01 1.730540692806243896e-01 1.414242982864379883e-01 -6.280634999275207520e-01
1.872633397579193115e-02 -3.200828135013580322e-01 -4.409999400377273560e-02 1.684517115354537964e-01 1.317950785160064697e-01 4.362053871154785156e-01 -4.011550918221473694e-02 -8.109384775161743164e-01
-3.716457188129425049e-01 1.313125248998403549e-02 4.203866720199584961e-01 -4.365809261798858643e-01 -6.411889195442199707e-01 3.735693916678428650e-02 9.005620330572128296e-02 -2.715702950954437256e-01
8.581435680389404297e-02 -4.426736235618591309e-01 3.174916282296180725e-02 -3.946743309497833252e-01 -6.984500885009765625e-01 -2.199604660272598267e-01 2.856498360633850098e-01 -1.486248970031738281e-01
4.920136928558349609e-01 -5.178630352020263672e-01 4.682529866695404053e-01 -1.043398827314376831e-01 -2.259856164455413818e-01 3.815389871597290039e-01 1.341016590595245361e-01 -2.120563685894012451e-01
2.033403217792510986e-01 -2.836652100086212158e-01 -6.148677319288253784e-02 2.778907418251037598e-01 -2.811684608459472656e-01 3.074923157691955566e-01 3.523491621017456055e-01 -7.067006230354309082e-01
2.499264925718307495e-01 -2.340692467987537384e-02 2.312977612018585205e-01 -5.799241662025451660e-01 1.369233876466751099e-01 -4.343269467353820801e-01 -3.523003682494163513e-02 -5.818497538566589355e-01
2.754475772380828857e-01 -6.307161450386047363e-01 1.299540139734745026e-02 -4.044483304023742676e-01 -4.520278871059417725e-01 -7.882876694202423096e-02 3.896355926990509033e-01 1.480640377849340439e-02
3.589000105857849121e-01 2.040437981486320496e-02 -1.540059596300125122e-01 -7.968534231185913086e-01 -3.652480840682983398e-01 2.446707338094711304e-02 -1.463839411735534668e-01 -2.380087524652481079e-01
-4.388239979743957520e-01 -3.669423758983612061e-01 -2.433118969202041626e-01 -3.014629781246185303e-01 -6.223011612892150879e-01 -1.454970836639404297e-01 1.508484333753585815e-01 -3.025273680686950684e-01
2.152503728866577148e-01 -3.711969852447509766e-01 -6.713194400072097778e-02 -5.814511179924011230e-01 5.221697688102722168e-01 1.313582956790924072e-01 3.873152434825897217e-01 -1.826433986425399780e-01
5.285118147730827332e-02 -5.209048986434936523e-01 -5.371656417846679688e-01 -2.000508084893226624e-02 1.239834651350975037e-01 2.230101823806762695e-01 -1.457281857728958130e-01 -5.920941829681396484e-01
-5.002978816628456116e-02 1.929379999637603760e-01 2.614492177963256836e-01 -7.134571671485900879e-02 -9.167668968439102173e-02 3.749482333660125732e-01 -4.443902894854545593e-02 -8.578231334686279297e-01
-6.466619670391082764e-02 -1.276156455278396606e-01 -9.735597670078277588e-02 2.645958065986633301e-01 -4.836333394050598145e-01 3.301880657672882080e-01 7.021385431289672852e-02 -7.430936098098754883e-01
-1.614828070160001516e-04 -1.318288296461105347e-01 -4.402484893798828125e-01 -9.242340922355651855e-02 1.420798338949680328e-02 -1.837319880723953247e-01 5.193397402763366699e-01 -6.903529763221740723e-01
3.457297682762145996e-01 -5.115018486976623535e-01 3.003089725971221924e-01 3.171486034989356995e-02 3.278083801269531250e-01 -8.447251282632350922e-03 8.842160552740097046e-02 -6.421039104461669922e-01
-7.217987626791000366e-02 -4.237835407257080078e-01 4.835839569568634033e-01 2.103980183601379395e-01 6.149660423398017883e-02 1.457891762256622314e-01 1.945752948522567749e-01 -6.886079311370849609e-01
-1.239013001322746277e-01 -5.350043177604675293e-01 3.955157697200775146e-01 -4.268586933612823486e-01 1.574899405241012573e-01 2.644514739513397217e-01 -4.805358946323394775e-01 -1.847306638956069946e-01
1.250405162572860718e-01 1.888065785169601440e-01 3.422285914421081543e-01 -2.251689434051513672e-01 -5.698325634002685547e-01 -3.891021385788917542e-02 3.599818944931030273e-01 -5.701625347137451172e-01
3.104768991470336914e-01 6.893710792064666748e-02 1.601155698299407959e-01 -3.457736670970916748e-01 -3.446806073188781738e-01 -3.586710989475250244e-01 4.542045295238494873e-01 -5.476347804069519043e-01
3.545700907707214355e-01 5.396520346403121948e-02 3.369526565074920654e-01 -3.524286746978759766e-01 2.528918087482452393e-01 1.511255800724029541e-01 5.123710036277770996e-01 -5.332048535346984863e-01
-7.229204475879669189e-02 2.094868570566177368e-01 4.778376817703247070e-01 -3.839903175830841064e-01 -5.895109176635742188e-01 4.689309000968933105e-02 2.044704258441925049e-01 -4.284640252590179443e-01
2.621030211448669434e-01 -7.464777231216430664e-01 -1.393456906080245972e-01 6.481011211872100830e-02 -7.846563123166561127e-03 3.264967817813158035e-03 -3.571281135082244873e-01 -4.720621705055236816e-01
1.234481856226921082e-01 -5.152199864387512207e-01 -9.615695476531982422e-02 -2.871892750263214111e-01 2.393545359373092651e-01 5.782511085271835327e-02 6.841194033622741699e-01 -3.145335018634796143e-01
-4.623976647853851318e-01 -1.784082651138305664e-01 4.965372979640960693e-01 -1.616779565811157227e-01 2.014577239751815796e-01 -7.693986594676971436e-02 2.824972867965698242e-01 -5.961210727691650391e-01
2.223313599824905396e-01 9.178825467824935913e-02 -9.989234805107116699e-02 -2.263514250516891479e-01 -7.112966179847717285e-01 -2.144848927855491638e-02 3.539519906044006348e-01 -4.992448091506958008e-01
2.818932235240936279e-01 1.926547288894653320e-01 -2.456406652927398682e-01 -7.086614370346069336e-01 -3.174604177474975586e-01 6.325511634349822998e-02 -4.338809102773666382e-02 -4.628338515758514404e-01
-6.835044920444488525e-02 -5.168220996856689453e-01 1.845022737979888916e-01 -3.532767593860626221e-01 -5.407837033271789551e-01 -4.459008276462554932e-01 1.281617134809494019e-01 -2.483494877815246582e-01
-4.862211942672729492e-01 -3.623063266277313232e-01 -1.656876802444458008e-01 -3.196430802345275879e-01 -6.052653193473815918e-01 -1.604325473308563232e-01 1.157187577337026596e-02 -3.323858082294464111e-01
1.693727374076843262e-01 -8.037023544311523438e-01 8.673109114170074463e-02 -2.121946364641189575e-01 -4.014299213886260986e-01 -1.031804680824279785e-01 3.170083463191986084e-01 -2.323818765580654144e-02
2.045026868581771851e-01 -4.847092032432556152e-01 7.260705530643463135e-02 -4.258384108543395996e-01 -6.446968317031860352e-01 -1.873184889554977417e-01 2.731060385704040527e-01 -1.063781902194023132e-01
-9.131377935409545898e-02 -6.610212922096252441e-01 1.221919804811477661e-01 -2.373346686363220215e-01 -5.563163757324218750e-01 -3.476779460906982422e-01 8.944065868854522705e-02 -2.123359590768814087e-01
1.818947494029998779e-01 -3.703630864620208740e-01 -2.540315091609954834e-01 -2.161411494016647339e-01 1.923869550228118896e-01 -4.237054586410522461e-01 4.459021687507629395e-01 -5.505711436271667480e-01
3.310524672269821167e-02 -3.041644208133220673e-02 1.368581354618072510e-01 -4.674189686775207520e-01 -2.623244524002075195e-01 -5.778975486755371094e-01 5.629468336701393127e-02 -5.956674218177795410e-01
2.197680473327636719e-01 -6.605854630470275879e-01 1.589087992906570435e-01 -2.649958133697509766e-01 -5.394294261932373047e-01 -9.589230269193649292e-02 3.458800017833709717e-01 -6.459664553403854370e-03
3.028681576251983643e-01 2.236496955156326294e-01 -7.092828303575515747e-02 -1.999785304069519043e-01 -2.800546288490295410e-01 4.498091042041778564e-01 7.283843308687210083e-02 -7.260614633560180664e-01
-4.633263349533081055e-01 -5.611918121576309204e-02 2.796225249767303467e-01 -2.747195363044738770e-01 2.781473398208618164e-01 1.590672507882118225e-02 -9.045534580945968628e-02 -7.366945147514343262e-01
4.761700332164764404e-01 -6.928007602691650391e-01 3.550350666046142578e-02 9.765487164258956909e-02 8.645898103713989258e-02 1.783581525087356567e-01 2.574619054794311523e-01 -4.206171929836273193e-01
4.467744231224060059e-01 -2.214192301034927368e-01 -1.724518537521362305e-01 1.383092552423477173e-01 -2.942394316196441650e-01 3.768274188041687012e-01 2.388081103563308716e-01 -6.456716656684875488e-01
2.985347211360931396e-01 -5.979127287864685059e-01 5.270166397094726562e-01 -4.108508527278900146e-01 6.640431284904479980e-02 3.165742754936218262e-01 1.512095145881175995e-02 -4.443906992673873901e-02
4.337333515286445618e-02 -1.832187771797180176e-01 4.396433532238006592e-01 -1.604575961828231812e-01 3.419916331768035889e-01 3.685870170593261719e-01 -1.459395140409469604e-01 -6.865883469581604004e-01
2.922993004322052002e-01 -6.208503246307373047e-01 3.905484378337860107e-01 -3.848688304424285889e-01 5.724029149860143661e-03 2.789406180381774902e-01 3.870628178119659424e-01 -2.820531278848648071e-02
-4.579963982105255127e-01 -9.549371153116226196e-02 5.017588734626770020e-01 -2.033234387636184692e-01 1.995273083448410034e-01 -8.523560315370559692e-02 -2.413032110780477524e-03 -6.640300750732421875e-01
1.698070019483566284e-01 3.004246056079864502e-01 -5.943765398114919662e-03 -7.597199678421020508e-01 8.397126197814941406e-02 8.429424464702606201e-02 1.449454724788665771e-01 -5.182037353515625000e-01
-6.815877556800842285e-02 -5.127126723527908325e-02 -1.270277947187423706e-01 -8.392572402954101562e-02 -7.578516378998756409e-03 -2.098312973976135254e-01 6.918519139289855957e-01 -6.684312820434570312e-01
-2.176933735609054565e-01 6.316923536360263824e-03 -1.298357844352722168e-01 -2.429887503385543823e-01 2.395664900541305542e-01 -2.675607204437255859e-01 3.428882360458374023e-01 -7.937982678413391113e-01
5.515690445899963379e-01 -9.969271719455718994e-02 -2.438477426767349243e-01 -1.479616761207580566e-01 -2.964432239532470703e-01 4.414038062095642090e-01 -1.098154336214065552e-01 -5.565099120140075684e-01
8.314567804336547852e-02 -2.735694348812103271e-01 4.440976306796073914e-02 -7.228443026542663574e-01 -3.343090116977691650e-01 -2.588546276092529297e-01 -3.591226637363433838e-01 -2.933140993118286133e-01
4.286041855812072754e-02 -6.814073920249938965e-01 4.155075550079345703e-01 1.944939643144607544e-01 -7.349291443824768066e-02 -2.588803172111511230e-01 2.691494524478912354e-01 -4.225053191184997559e-01
1.952564567327499390e-01 -4.619454145431518555e-01 -6.867703795433044434e-01 -2.078925520181655884e-01 -1.096908189356327057e-02 3.556543588638305664e-01 7.007982581853866577e-02 -3.195105791091918945e-01
9.889093786478042603e-02 -2.772777080535888672e-01 3.006035685539245605e-01 -2.592280805110931396e-01 -7.152384519577026367e-02 7.512865066528320312e-01 2.684063017368316650e-01 -3.379155695438385010e-01
7.211929187178611755e-03 -3.390244841575622559e-01 1.540219038724899292e-02 6.300665438175201416e-02 2.382058948278427124e-01 -1.770578324794769287e-01 3.988323807716369629e-01 -7.960180044174194336e-01
-1.043260991573333740e-01 -4.384552836418151855e-01 4.796886444091796875e-02 -5.412856936454772949e-01 -4.458656311035156250e-01 -4.416699707508087158e-01 2.688353359699249268e-01 -1.882574260234832764e-01
7.251183688640594482e-02 6.466436386108398438e-02 1.699153631925582886e-01 -1.344669461250305176e-01 -5.064572095870971680e-01 -3.703267499804496765e-02 5.935503244400024414e-01 -5.774389505386352539e-01
-1.959762275218963623e-01 -3.766449093818664551e-01 1.630929708480834961e-01 -6.076242923736572266e-01 -1.168166026473045349e-01 -5.349311828613281250e-01 2.732209563255310059e-01 -2.224368005990982056e-01
2.802808210253715515e-02 7.896987348794937134e-02 5.440178513526916504e-01 -2.225036174058914185e-01 -1.707902699708938599e-01 4.579510986804962158e-01 -2.717766538262367249e-02 -6.386610269546508789e-01
4.428228437900543213e-01 -7.847847938537597656e-01 -2.578883767127990723e-01 -2.374044246971607208e-02 1.479658782482147217e-01 -2.613521739840507507e-02 -2.707486599683761597e-02 -3.124752938747406006e-01
3.186439275741577148e-01 -5.241754651069641113e-01 -2.999435365200042725e-01 -1.703123599290847778e-01 8.036583662033081055e-02 -2.903002798557281494e-01 4.616485238075256348e-01 -4.481981098651885986e-01
-3.775066733360290527e-01 -1.913195103406906128e-01 6.342478394508361816e-01 -4.373596906661987305e-01 1.753860563039779663e-01 3.723971247673034668e-01 1.676740646362304688e-01 -1.725613474845886230e-01
-3.704853653907775879e-01 -7.677631974220275879e-01 -1.540643721818923950e-02 -5.358199775218963623e-02 -1.889401227235794067e-01 3.629470765590667725e-01 -1.732895821332931519e-01 -2.696546912193298340e-01
-5.594768002629280090e-02 -2.296088784933090210e-01 2.534279227256774902e-01 1.265164166688919067e-01 -1.796236336231231689e-01 5.849940776824951172e-01 1.973768025636672974e-01 -6.711759567260742188e-01
-6.004362367093563080e-03 -7.730572223663330078e-01 1.109219118952751160e-01 -5.548059195280075073e-02 2.764221131801605225e-01 3.830104321241378784e-02 -2.210517674684524536e-01 -5.101222991943359375e-01
2.847024798393249512e-01 -2.402475625276565552e-01 1.606485843658447266e-01 -7.693181186914443970e-02 1.319324970245361328e-01 -4.081871211528778076e-01 3.146176040172576904e-01 -7.392510771751403809e-01
3.255756795406341553e-01 -1.417451649904251099e-01 4.195909798145294189e-01 -4.272719919681549072e-01 4.348455965518951416e-01 1.633152067661285400e-01 -1.588550060987472534e-01 -5.237302184104919434e-01
3.863567411899566650e-01 -3.132926225662231445e-01 1.427807211875915527e-01 -6.496270895004272461e-01 3.247357904911041260e-01 4.071621298789978027e-01 -4.224820435047149658e-02 -1.927567422389984131e-01
4.506688416004180908e-01 1.578171104192733765e-01 -1.564544737339019775e-01 -2.298372983932495117e-01 -3.760831058025360107e-01 2.513585090637207031e-01 -1.420611143112182617e-01 -6.854832172393798828e-01
4.553284347057342529e-01 1.252355873584747314e-01 -1.931921839714050293e-01 -2.025684267282485962e-01 -4.359582364559173584e-01 3.727607429027557373e-01 -2.535402309149503708e-03 -6.079624891281127930e-01
-1.389963626861572266e-01 -2.528253197669982910e-01 7.906615138053894043e-01 -2.040778845548629761e-01 8.589129149913787842e-02 -1.154377870261669159e-02 6.825814396142959595e-02 -4.876434803009033203e-01
1.139547750353813171e-01 -2.930659055709838867e-01 1.120895147323608398e-01 1.166495382785797119e-01 -4.410393238067626953e-01 3.866641223430633545e-01 -2.702888548374176025e-01 -6.766644120216369629e-01
5.706411600112915039e-01 -1.689971089363098145e-01 -3.186186850070953369e-01 -7.224323600530624390e-02 -3.653992712497711182e-01 2.795110344886779785e-01 -7.026083022356033325e-02 -5.678839087486267090e-01
1.118164509534835815e-01 -2.077582180500030518e-01 -5.284385755658149719e-03 1.249985396862030029e-01 2.304270118474960327e-01 -1.068868041038513184e-01 2.102574110031127930e-01 -9.055117964744567871e-01
-7.104466855525970459e-02 -1.499715000391006470e-01 2.767699360847473145e-01 4.070611298084259033e-02 2.393901646137237549e-01 3.537480533123016357e-01 -1.199860498309135437e-01 -8.350811004638671875e-01
9.119058400392532349e-02 -3.957617580890655518e-01 -7.089979052543640137e-01 -2.080684453248977661e-01 3.087561018764972687e-02 9.409646689891815186e-02 1.939015835523605347e-01 -4.916106462478637695e-01
-1.691312156617641449e-02 8.643291145563125610e-02 -3.211371302604675293e-01 -2.203643023967742920e-01 -5.285274982452392578e-01 4.305996298789978027e-01 6.899877637624740601e-02 -6.091268658638000488e-01
-3.666901290416717529e-01 2.178020477294921875e-01 3.602147102355957031e-01 -4.906955957412719727e-01 -3.081336617469787598e-02 3.161885738372802734e-01 2.262638509273529053e-01 -5.435473322868347168e-01
2.710607349872589111e-01 -3.039447404444217682e-02 -6.322731971740722656e-01 -4.036581516265869141e-01 -1.133092045783996582e-01 3.211023211479187012e-01 1.630419343709945679e-01 -4.694300293922424316e-01
3.000144958496093750e-01 -3.104225695133209229e-01 5.072163343429565430e-01 -1.717708855867385864e-01 3.535890579223632812e-01 -1.774468123912811279e-01 2.337979078292846680e-01 -5.618552565574645996e-01
4.586617648601531982e-02 -3.485724031925201416e-01 7.278516143560409546e-02 2.339802086353302002e-01 1.236870214343070984e-01 1.552649736404418945e-01 1.588401049375534058e-01 -8.670139312744140625e-01
-2.252407819032669067e-01 -6.829356551170349121e-01 5.027442425489425659e-02 -1.600121110677719116e-01 -5.041146874427795410e-01 -2.829711735248565674e-01 2.898391187191009521e-01 -1.911103129386901855e-01
6.033114790916442871e-01 -5.361845493316650391e-01 -2.678287588059902191e-02 -1.384991556406021118e-01 1.738162040710449219e-01 -2.588444948196411133e-01 -3.051406471058726311e-03 -4.810410141944885254e-01
2.735773324966430664e-01 -2.827316224575042725e-01 6.506305187940597534e-03 -3.553450107574462891e-01 1.541442424058914185e-01 -1.274264007806777954e-01 6.068581342697143555e-01 -5.573428273200988770e-01
-1.116337552666664124e-01 -1.913563907146453857e-01 -1.038226410746574402e-01 -5.867685750126838684e-02 1.136382818222045898e-01 -1.266208738088607788e-01 6.338598132133483887e-01 -7.113182544708251953e-01
1.565181612968444824e-01 2.045080531388521194e-03 -1.938106119632720947e-01 -9.186021685600280762e-01 7.457999140024185181e-02 5.052921921014785767e-02 -2.103743143379688263e-02 -2.924851179122924805e-01
2.134737670421600342e-01 1.337803751230239868e-01 3.871948122978210449e-01 -2.512280941009521484e-01 -5.043299198150634766e-01 -1.239277198910713196e-01 4.008992612361907959e-01 -5.413589477539062500e-01
2.630983591079711914e-01 -2.043920606374740601e-01 -1.609233617782592773e-01 -2.126798629760742188e-01 1.399427093565464020e-02 -3.045922815799713135e-01 3.751140832901000977e-01 -7.643241286277770996e-01
-7.735494524240493774e-02 -4.125677049160003662e-01 3.021525442600250244e-01 -1.921573579311370850e-01 4.392874538898468018e-01 -4.377118498086929321e-02 4.530242383480072021e-01 -5.435653328895568848e-01
-1.790264695882797241e-01 -6.549752950668334961e-01 -4.057400301098823547e-02 -1.381285041570663452e-01 -5.987586379051208496e-01 -2.478016018867492676e-01 1.696547269821166992e-01 -2.636873126029968262e-01
-3.155716061592102051e-01 -4.593339562416076660e-01 -3.672862350940704346e-01 -3.581671118736267090e-01 -5.858362317085266113e-01 -4.830764979124069214e-02 -4.379493743181228638e-02 -2.806925475597381592e-01
7.152811158448457718e-03 9.818864054977893829e-03 2.387565970420837402e-01 -7.602725028991699219e-01 1.755967140197753906e-01 -2.109845578670501709e-01 3.177496492862701416e-01 -4.341888129711151123e-01
7.462404668331146240e-02 -2.825868427753448486e-01 2.855546474456787109e-01 8.693931996822357178e-02 -3.082157671451568604e-01 6.205744743347167969e-01 1.610079780220985413e-02 -5.874582529067993164e-01
-2.859799265861511230e-01 -4.288598895072937012e-02 4.015266597270965576e-01 -3.538807034492492676e-01 -7.341429591178894043e-01 1.120877191424369812e-01 1.177221462130546570e-01 -2.540332973003387451e-01
2.160077542066574097e-01 -8.786977082490921021e-02 3.048821091651916504e-01 -5.811858177185058594e-01 -6.179605051875114441e-02 5.583460927009582520e-01 -3.565934300422668457e-01 -2.686286866664886475e-01
-1.169094815850257874e-01 -5.801463723182678223e-01 2.932837605476379395e-01 -2.436849921941757202e-01 -4.389857351779937744e-01 -4.825524389743804932e-01 1.045529991388320923e-01 -2.605150341987609863e-01
-5.121872946619987488e-02 -5.195437073707580566e-01 4.510198235511779785e-01 2.511823773384094238e-01 -1.169727444648742676e-01 -8.228417485952377319e-02 2.870688736438751221e-01 -5.983961820602416992e-01
2.115725427865982056e-01 -2.324166595935821533e-01 3.032277524471282959e-01 -9.540487825870513916e-02 5.282138288021087646e-02 -3.037464916706085205e-01 6.278390884399414062e-01 -5.576167702674865723e-01
-2.639770740643143654e-03 -3.194289505481719971e-01 1.854895204305648804e-01 3.080153465270996094e-01 -2.734313309192657471e-01 3.189610242843627930e-01 3.051205277442932129e-01 -7.064551115036010742e-01
-6.074396520853042603e-02 -1.961327344179153442e-01 -6.808914542198181152e-01 -2.970499694347381592e-01 3.667018935084342957e-02 -9.421540051698684692e-02 3.818884491920471191e-01 -4.999301433563232422e-01
3.151897490024566650e-01 2.429494261741638184e-01 -2.194800823926925659e-01 -3.680343925952911377e-01 -2.714436054229736328e-01 2.937395870685577393e-01 -1.613985449075698853e-01 -6.870198249816894531e-01
-3.161795735359191895e-01 -4.103559255599975586e-01 1.821069717407226562e-01 -2.106588035821914673e-01 4.433543086051940918e-01 -1.190528124570846558e-01 5.027897357940673828e-01 -4.365368783473968506e-01
-1.432312875986099243e-01 -2.169340401887893677e-01 2.198927402496337891e-01 -4.140624701976776123e-01 2.154452055692672729e-01 3.362043574452400208e-02 7.496179342269897461e-01 -3.211694955825805664e-01
-6.100328266620635986e-02 1.647994667291641235e-01 3.387003839015960693e-01 -3.152064979076385498e-01 -2.651337683200836182e-01 6.082479953765869141e-01 2.249036282300949097e-01 -5.140070915222167969e-01
-3.668678700923919678e-01 -7.382541894912719727e-01 1.740780621767044067e-01 -2.499353736639022827e-01 -3.860736787319183350e-01 -2.182874977588653564e-01 7.602998614311218262e-02 -1.585404425859451294e-01
1.851204037666320801e-01 -1.945309787988662720e-01 1.830919682979583740e-01 -1.833138167858123779e-01 -2.635088190436363220e-02 7.671921253204345703e-01 1.731931865215301514e-01 -4.914137125015258789e-01
1.531156003475189209e-01 6.639697402715682983e-02 -4.653355851769447327e-02 -6.092577576637268066e-01 6.075444445013999939e-02 -1.741906255483627319e-02 6.181311011314392090e-01 -4.612009227275848389e-01
2.179327309131622314e-01 -3.807572126388549805e-01 -2.512391209602355957e-01 -8.113210797309875488e-01 2.483586072921752930e-01 1.394455134868621826e-01 -3.368527814745903015e-02 -6.248662620782852173e-02
-9.722949564456939697e-02 -3.202538490295410156e-01 3.191705048084259033e-01 -6.214838624000549316e-01 3.070793151855468750e-01 5.158373117446899414e-01 1.380828768014907837e-01 -1.428956389427185059e-01
-4.980650246143341064e-01 -1.337552815675735474e-01 4.062210619449615479e-01 -1.494999080896377563e-01 2.312576919794082642e-01 -1.541333347558975220e-01 2.727369666099548340e-01 -6.285319328308105469e-01
7.583957910537719727e-02 -4.784936606884002686e-01 2.753348648548126221e-01 -3.609587252140045166e-01 -7.192721962928771973e-01 -1.288450062274932861e-01 4.038257524371147156e-02 -1.536472141742706299e-01
2.926068007946014404e-01 -4.312768280506134033e-01 -2.994825839996337891e-01 -3.430261835455894470e-02 2.383032068610191345e-02 -3.650148212909698486e-01 3.194510042667388916e-01 -6.337684988975524902e-01
7.435081154108047485e-02 -1.284232139587402344e-01 2.674965262413024902e-01 -5.972061753273010254e-01 -1.100134700536727905e-01 -5.164839029312133789e-01 -9.927639365196228027e-02 -5.109359622001647949e-01
3.252383470535278320e-01 -2.633883953094482422e-01 4.596350342035293579e-02 7.844082266092300415e-02 -2.241953909397125244e-01 2.054915726184844971e-01 5.565085411071777344e-01 -6.437303423881530762e-01
-2.350050508975982666e-01 -1.461827158927917480e-01 1.141756549477577209e-01 4.377436637878417969e-02 -8.942263573408126831e-02 6.473627686500549316e-01 1.189932897686958313e-01 -6.835324764251708984e-01
1.576839834451675415e-01 -2.338028401136398315e-01 1.154839247465133667e-01 2.996847778558731079e-02 1.714239083230495453e-02 -4.177821278572082520e-01 3.909594416618347168e-01 -7.606261968612670898e-01
-3.190052211284637451e-01 -2.396392263472080231e-02 -1.218066900037229061e-03 1.342529803514480591e-01 -6.172363162040710449e-01 2.025992423295974731e-01 -7.462304085493087769e-02 -6.723393797874450684e-01
3.367002308368682861e-01 8.255501091480255127e-02 -1.469193696975708008e-01 -1.172328293323516846e-01 -1.944015920162200928e-01 5.398669838905334473e-01 1.131654381752014160e-01 -7.088258266448974609e-01
-5.032356083393096924e-02 -2.387302815914154053e-01 4.541736468672752380e-02 -5.533179640769958496e-01 -1.609474718570709229e-01 -5.680652856826782227e-01 -1.217103451490402222e-01 -5.184941291809082031e-01
3.282951414585113525e-01 -3.703140616416931152e-01 2.557551860809326172e-01 3.791427984833717346e-02 -3.660460710525512695e-01 5.178879499435424805e-01 2.360962927341461182e-01 -4.798987507820129395e-01
1.845451593399047852e-01 -5.607255697250366211e-01 5.645070672035217285e-01 -3.150433674454689026e-02 1.196888312697410583e-01 3.907747566699981689e-03 -1.142556816339492798e-01 -5.517919063568115234e-01
-1.763251125812530518e-01 -4.546498954296112061e-01 -9.348926693201065063e-02 -1.802412867546081543e-01 3.265119194984436035e-01 -1.712981462478637695e-01 6.088064312934875488e-01 -4.630091488361358643e-01
-3.489282131195068359e-01 2.468110173940658569e-01 2.533603906631469727e-01 -2.954948544502258301e-01 -1.404866874217987061e-01 1.115887076593935490e-03 -2.072201222181320190e-01 -7.766252160072326660e-01
3.036769628524780273e-01 -1.715493351221084595e-01 6.992781162261962891e-02 -8.660124987363815308e-02 8.487046509981155396e-02 -3.090825974941253662e-01 4.652137160301208496e-01 -7.394610047340393066e-01
5.548498630523681641e-01 -6.528400182723999023e-01 3.848770260810852051e-02 -2.469883263111114502e-01 3.014729321002960205e-01 -2.656330727040767670e-02 -3.197894245386123657e-02 -3.329308032989501953e-01
9.226685017347335815e-02 -4.064221978187561035e-01 7.195580005645751953e-01 -2.700278721749782562e-02 4.342525824904441833e-02 -4.197729751467704773e-02 3.992884755134582520e-01 -3.804417550563812256e-01
8.137448132038116455e-02 -5.717054009437561035e-02 2.164916992187500000e-01 -4.550449848175048828e-01 -2.847869098186492920e-01 -5.520699620246887207e-01 2.569635212421417236e-01 -5.331604480743408203e-01
4.519530534744262695e-01 2.108443975448608398e-01 -3.603775054216384888e-02 -2.898297607898712158e-01 -2.425370365381240845e-01 3.846354484558105469e-01 -5.601048469543457031e-02 -6.753349900245666504e-01
-2.474691271781921387e-01 3.330193087458610535e-02 5.454397797584533691e-01 -3.580853343009948730e-01 -8.981251716613769531e-02 1.019761487841606140e-01 -2.943976521492004395e-01 -6.377969980239868164e-01
7.643374055624008179e-02 -3.542639911174774170e-01 -6.827225089073181152e-01 -2.644723355770111084e-01 2.286635898053646088e-02 3.060035109519958496e-01 2.533237636089324951e-01 -4.174511134624481201e-01
1.352796703577041626e-01 -4.776159673929214478e-02 -5.586062073707580566e-01 -6.028093099594116211e-01 -2.628123164176940918e-01 2.202241569757461548e-01 3.198993802070617676e-01 -2.899891138076782227e-01
-2.214509993791580200e-01 -4.523807764053344727e-01 -3.477848172187805176e-01 -4.297953546047210693e-01 -6.234160065650939941e-01 -2.229995466768741608e-02 1.590376347303390503e-01 -1.618485301733016968e-01
-3.943022713065147400e-02 -3.567861020565032959e-01 6.511946916580200195e-01 7.414644956588745117e-02 6.375655531883239746e-02 -4.769489914178848267e-02 4.196621179580688477e-01 -5.090587139129638672e-01
-1.188583821058273315e-01 -3.522862792015075684e-01 2.889021933078765869e-01 -5.349562168121337891e-01 -4.271655678749084473e-01 -4.890010654926300049e-01 -2.468375302851200104e-02 -2.644291818141937256e-01
7.819392532110214233e-02 -2.202976346015930176e-01 2.389089316129684448e-01 -6.244191527366638184e-01 -4.662871956825256348e-01 -2.887895107269287109e-01 -3.415543138980865479e-01 -2.844210863113403320e-01
-1.852083057165145874e-01 8.054032176733016968e-02 -7.380858063697814941e-02 -8.047994971275329590e-01 -2.724904417991638184e-01 3.385677933692932129e-01 -2.095510065555572510e-02 -3.416764140129089355e-01
1.553290188312530518e-01 1.412634998559951782e-01 7.169306278228759766e-02 -6.129478216171264648e-01 1.309829354286193848e-01 2.607856690883636475e-01 5.640639662742614746e-01 -4.144136905670166016e-01
2.948980927467346191e-01 -4.043920040130615234e-01 -7.040503621101379395e-01 -1.458450853824615479e-01 1.685673557221889496e-02 2.231056392192840576e-01 3.257281705737113953e-02 -4.259379804134368896e-01
8.073832094669342041e-02 -7.477692365646362305e-01 9.310817718505859375e-02 -3.894973695278167725e-01 -3.088921904563903809e-01 -1.289549320936203003e-01 3.958986103534698486e-01 7.187283039093017578e-02
2.315649688243865967e-01 -1.427108496427536011e-01 -6.002810597419738770e-01 -5.070691704750061035e-01 -1.636324971914291382e-01 3.238124251365661621e-01 2.817206382751464844e-01 -3.123431205749511719e-01
1.370330452919006348e-01 -2.059477716684341431e-01 5.527411103248596191e-01 -1.313797980546951294e-01 5.405305325984954834e-02 8.263650536537170410e-02 6.405084729194641113e-01 -4.427441656589508057e-01
5.570329725742340088e-02 7.249087095260620117e-02 1.196217536926269531e-01 -4.223059117794036865e-01 -4.107793867588043213e-01 -3.087465763092041016e-01 5.629293322563171387e-01 -4.669444561004638672e-01
-1.534249484539031982e-01 2.887489199638366699e-01 9.913340955972671509e-02 -6.367865800857543945e-01 2.309907674789428711e-01 1.651341170072555542e-01 2.589034438133239746e-01 -5.745462179183959961e-01
-1.473917514085769653e-01 -3.638013899326324463e-01 -1.269769966602325439e-01 -3.844022452831268311e-01 -4.788985848426818848e-02 -3.292266428470611572e-01 -4.896286427974700928e-01 -5.758611559867858887e-01
-4.050078094005584717e-01 -5.481961369514465332e-01 -2.293381541967391968e-01 -2.919950783252716064e-01 -1.633186936378479004e-01 5.732058882713317871e-01 -1.125043351203203201e-02 -2.054945975542068481e-01
-1.579482108354568481e-01 -2.532063424587249756e-01 -7.668495923280715942e-02 -2.853914201259613037e-01 1.113119199872016907e-01 5.434907972812652588e-02 7.259741425514221191e-01 -5.303087234497070312e-01
2.785261571407318115e-01 -3.824324905872344971e-01 5.788637399673461914e-01 1.536163780838251114e-02 -2.015676796436309814e-01 4.009297788143157959e-01 1.452306061983108521e-01 -4.673149287700653076e-01
1.758219301700592041e-02 -3.723238706588745117e-01 5.435653328895568848e-01 -1.739502400159835815e-01 2.272292226552963257e-01 -6.649182643741369247e-03 -2.741378843784332275e-01 -6.391518712043762207e-01
1.096350029110908508e-01 -1.542326956987380981e-01 -6.752561330795288086e-01 -3.991806507110595703e-01 -3.250449597835540771e-01 2.446523755788803101e-01 4.837854206562042236e-02 -4.254724979400634766e-01
4.527621865272521973e-01 -5.221748948097229004e-01 4.237014949321746826e-01 -2.624279260635375977e-01 2.399181872606277466e-01 -1.650131773203611374e-03 -2.873674631118774414e-01 -3.657936453819274902e-01
1.400959342718124390e-01 -6.887378096580505371e-01 6.557415705174207687e-03 -2.084365189075469971e-01 -6.193290352821350098e-01 -1.984666138887405396e-01 8.940608799457550049e-02 -1.776903569698333740e-01
3.569844663143157959e-01 1.044534444808959961e-01 -3.812227249145507812e-01 -3.390408456325531006e-01 -3.719490766525268555e-01 2.463282644748687744e-01 3.385565429925918579e-02 -6.334051489830017090e-01
-5.001559257507324219e-01 -1.222905218601226807e-01 4.242672324180603027e-01 -1.345128566026687622e-01 1.751412600278854370e-01 -1.258247941732406616e-01 -1.265286654233932495e-01 -6.886776685714721680e-01
-5.167238786816596985e-02 5.527604371309280396e-02 9.043958783149719238e-02 -4.880244135856628418e-01 -8.728982508182525635e-02 6.319910287857055664e-01 -2.537678182125091553e-01 -5.258299708366394043e-01
-2.869904935359954834e-01 -4.085499942302703857e-01 -2.454061210155487061e-01 -3.129094541072845459e-01 -6.928176879882812500e-01 -1.001513376832008362e-01 1.754940152168273926e-01 -2.678849697113037109e-01
2.106370180845260620e-01 3.678801357746124268e-01 2.281339466571807861e-01 -4.722134172916412354e-01 -2.180042909458279610e-03 5.289035663008689880e-02 3.090935051441192627e-01 -6.685242652893066406e-01
-7.246455643326044083e-03 -8.630978874862194061e-03 1.086194291710853577e-01 -6.562030911445617676e-01 1.540376991033554077e-01 -3.327983617782592773e-01 4.338095784187316895e-01 -4.845609366893768311e-01
1.082162633538246155e-01 2.030118852853775024e-01 2.668133378028869629e-01 -3.955312967300415039e-01 -1.462826877832412720e-02 5.285101532936096191e-01 -8.645784109830856323e-02 -6.575934290885925293e-01
-1.587141901254653931e-01 9.396732598543167114e-02 5.084709525108337402e-01 -6.413228511810302734e-01 -2.522587776184082031e-01 4.154337048530578613e-01 4.559545218944549561e-02 -2.405072003602981567e-01
-1.943277567625045776e-01 -4.941518604755401611e-01 -4.174446463584899902e-01 -2.636559307575225830e-01 9.136114269495010376e-02 5.935108661651611328e-01 8.341981470584869385e-02 -3.266732096672058105e-01
-1.921978890895843506e-01 -6.049336791038513184e-01 -2.136358171701431274e-01 -4.794437289237976074e-01 2.002883702516555786e-01 -3.617031276226043701e-01 3.302142620086669922e-01 -2.040162533521652222e-01
3.712456226348876953e-01 2.250178903341293335e-01 -1.719205677509307861e-01 -5.298660397529602051e-01 -3.433385193347930908e-01 2.360557764768600464e-01 -1.480341255664825439e-01 -5.529115200042724609e-01
4.125059247016906738e-01 -5.950861573219299316e-01 -3.828640878200531006e-01 -3.508457839488983154e-01 1.806890070438385010e-01 -1.303378790616989136e-01 2.541955411434173584e-01 -3.029554188251495361e-01
2.595616579055786133e-01 -7.173050045967102051e-01 6.643156707286834717e-02 -1.894722878932952881e-01 4.097148478031158447e-01 1.575990319252014160e-01 -1.222828775644302368e-01 -4.124701321125030518e-01
-7.930402643978595734e-03 5.579981952905654907e-02 3.643605625256896019e-03 -3.997214138507843018e-01 4.534861072897911072e-02 -2.191580981016159058e-01 5.610767006874084473e-01 -6.871238946914672852e-01
2.380120903253555298e-01 -7.052251696586608887e-02 -6.539224088191986084e-02 -3.040031194686889648e-01 1.326530873775482178e-01 -1.028599962592124939e-01 6.627471446990966797e-01 -6.117776036262512207e-01
1.924819946289062500e-01 -6.782780885696411133e-01 2.060981392860412598e-01 7.542926818132400513e-02 -1.264586597681045532e-01 3.659837543964385986e-01 -2.239587903022766113e-01 -5.046089887619018555e-01
-5.633612722158432007e-02 -3.676893711090087891e-01 -1.296216100454330444e-01 -7.874231934547424316e-01 -1.699429005384445190e-01 -2.601015269756317139e-01 -2.240530550479888916e-01 -2.793937027454376221e-01
5.353602766990661621e-02 1.562046557664871216e-01 1.431693583726882935e-01 -3.215156793594360352e-01 3.357712626457214355e-01 2.877160608768463135e-01 7.259638607501983643e-02 -8.050287365913391113e-01
-4.361192882061004639e-02 -1.151370070874691010e-02 2.703315615653991699e-01 -2.031496614217758179e-01 -4.561408460140228271e-01 6.401793360710144043e-01 3.171167969703674316e-01 -4.063980579376220703e-01
1.373066157102584839e-01 -2.528951466083526611e-01 2.415270730853080750e-02 -4.487819075584411621e-01 2.976798713207244873e-01 -8.509775251150131226e-02 5.700019598007202148e-01 -5.426280498504638672e-01
9.119742363691329956e-02 -3.155025839805603027e-01 5.764088630676269531e-01 -7.920761406421661377e-02 -1.506074517965316772e-01 2.497641295194625854e-01 -3.304432705044746399e-02 -6.837130784988403320e-01
2.351511865854263306e-01 -3.864690661430358887e-01 3.167312145233154297e-01 -1.948544755578041077e-02 -2.816115319728851318e-01 5.599224567413330078e-01 -6.616697460412979126e-02 -5.453906059265136719e-01
-3.070286475121974945e-02 -1.831271350383758545e-01 3.896727859973907471e-01 -1.280149221420288086e-01 3.105581402778625488e-01 2.366760820150375366e-01 -2.951887547969818115e-01 -7.467869520187377930e-01
2.014486193656921387e-01 -4.047580063343048096e-01 -2.439240813255310059e-01 -5.317512750625610352e-01 -6.227535605430603027e-01 -1.509111523628234863e-01 -1.021742746233940125e-01 -1.797095984220504761e-01
1.724867373704910278e-01 -5.117888450622558594e-01 5.902295112609863281e-01 8.041051030158996582e-02 3.991531208157539368e-03 -2.597738616168498993e-02 3.301948308944702148e-01 -4.937249422073364258e-01
3.230763971805572510e-01 -5.040926933288574219e-01 -6.303546428680419922e-01 -3.044684827327728271e-01 6.225105747580528259e-02 2.234185785055160522e-01 1.935846060514450073e-01 -2.453527450561523438e-01
3.289878368377685547e-04 -6.521441340446472168e-01 3.654401898384094238e-01 4.430454969406127930e-02 -3.160928189754486084e-02 2.009749412536621094e-01 -3.665350675582885742e-01 -5.132840275764465332e-01
2.841042876243591309e-01 -1.499871909618377686e-01 -1.315101236104965210e-01 -7.443155050277709961e-01 1.058723479509353638e-01 4.611739218235015869e-01 6.443777680397033691e-02 -3.121626675128936768e-01
-6.537993252277374268e-02 -5.929877758026123047e-01 2.157516032457351685e-01 2.544555962085723877e-01 1.471954137086868286e-01 1.077727004885673523e-01 2.777691483497619629e-01 -6.498901247978210449e-01
8.772044628858566284e-02 -1.520425975322723389e-01 -1.690549850463867188e-01 -1.421666890382766724e-01 8.587184362113475800e-03 -3.769175410270690918e-01 4.988843798637390137e-01 -7.275788784027099609e-01
2.647559344768524170e-01 3.070394992828369141e-01 1.765636913478374481e-02 -4.216115772724151611e-01 -3.631770610809326172e-01 3.962747454643249512e-01 -1.659708097577095032e-02 -6.069235801696777344e-01
2.657135725021362305e-01 -5.543937683105468750e-01 1.638106070458889008e-02 1.658763736486434937e-01 2.176155708730220795e-02 3.250651359558105469e-01 -5.242968909442424774e-04 -6.986554265022277832e-01
5.580275133252143860e-02 9.015452861785888672e-02 4.834915101528167725e-01 -2.897571623325347900e-01 -6.385408043861389160e-01 -3.132941946387290955e-02 2.129088789224624634e-01 -4.658207893371582031e-01
3.123938441276550293e-01 -4.833211004734039307e-01 1.973644793033599854e-01 -1.376115232706069946e-01 2.563593536615371704e-02 3.109173104166984558e-02 -5.923827290534973145e-01 -5.083107352256774902e-01
1.779215335845947266e-01 -6.597732305526733398e-01 1.538901478052139282e-01 -3.679923713207244873e-02 1.645374298095703125e-01 -2.397342771291732788e-01 3.566661775112152100e-01 -5.442894101142883301e-01
7.743208855390548706e-02 1.378677934408187866e-01 4.633255898952484131e-01 -5.620909929275512695e-01 1.345384120941162109e-01 4.103739559650421143e-01 1.061592027544975281e-01 -4.965912103652954102e-01
4.738281965255737305e-01 -4.496136009693145752e-01 -5.205817818641662598e-01 -3.345393836498260498e-01 1.449652109295129776e-02 3.890486434102058411e-02 2.785694897174835205e-01 -3.332980275154113770e-01
7.918884605169296265e-02 1.056483108550310135e-02 -7.212786376476287842e-02 -2.583618760108947754e-01 -1.264078170061111450e-01 -4.506295919418334961e-01 3.434148132801055908e-01 -7.646467089653015137e-01
-4.423068761825561523e-01 4.203736782073974609e-02 5.242794752120971680e-01 -3.771105706691741943e-01 -4.453924894332885742e-01 1.194360628724098206e-01 1.903730332851409912e-01 -3.696414232254028320e-01
1.364437639713287354e-01 5.350604280829429626e-02 1.917810291051864624e-01 -4.765869379043579102e-01 -3.584358096122741699e-01 -3.308174610137939453e-01 5.128224492073059082e-01 -4.622789025306701660e-01
-2.461563944816589355e-01 -2.852069735527038574e-01 -3.531975746154785156e-01 -6.968489885330200195e-01 -3.760247528553009033e-01 -1.434035897254943848e-01 -8.941089361906051636e-02 -2.788608968257904053e-01
2.894945442676544189e-01 -4.056052267551422119e-01 -6.685044616460800171e-02 -7.288683950901031494e-02 1.667401641607284546e-01 3.880835175514221191e-01 -4.033491611480712891e-01 -6.330831646919250488e-01
-6.449633836746215820e-02 -2.832225859165191650e-01 2.366404384374618530e-01 -3.566602170467376709e-01 -1.547703146934509277e-01 7.704529762268066406e-01 2.647604346275329590e-01 -2.115897387266159058e-01
2.777970135211944580e-01 1.752279698848724365e-02 -4.238969385623931885e-01 -2.959939241409301758e-01 -5.248267054557800293e-01 3.030722141265869141e-01 5.625862255692481995e-02 -5.336290001869201660e-01
5.169576406478881836e-01 -4.701229929924011230e-01 1.335484534502029419e-01 -2.434983476996421814e-02 2.642906010150909424e-01 1.050863936543464661e-01 -6.297931820154190063e-02 -6.391023993492126465e-01
4.442580342292785645e-01 -1.431318968534469604e-01 2.672712206840515137e-01 -2.007748484611511230e-01 -1.261949837207794189e-01 2.113157957792282104e-01 6.342268586158752441e-01 -4.556100070476531982e-01
2.576342225074768066e-01 -7.150408625602722168e-01 1.171317249536514282e-01 -2.287930250167846680e-01 -5.643261075019836426e-01 -1.399900764226913452e-01 1.143067106604576111e-01 -7.174842804670333862e-02
1.718501299619674683e-01 6.205411255359649658e-02 1.425762325525283813e-01 -3.406486213207244873e-01 -4.934163093566894531e-01 -2.941184639930725098e-01 4.454294145107269287e-01 -5.494312644004821777e-01
-1.137028411030769348e-01 -5.465117096900939941e-01 4.462868571281433105e-01 -3.239915072917938232e-01 1.590362489223480225e-01 4.908826351165771484e-01 -2.071914672851562500e-01 -2.739842534065246582e-01
1.532590831629931927e-03 -4.813533127307891846e-01 -4.670588374137878418e-01 2.005391269922256470e-01 6.241751834750175476e-02 1.552578955888748169e-01 7.354403287172317505e-02 -6.903094649314880371e-01
-1.565044522285461426e-01 -1.376553028821945190e-01 -4.447133839130401611e-02 -1.958643049001693726e-01 4.618107527494430542e-02 -3.420053720474243164e-01 5.604847669601440430e-01 -6.949627995491027832e-01
2.827303111553192139e-01 -3.782897889614105225e-01 5.106449127197265625e-01 -2.676474628970026970e-03 1.246371865272521973e-01 -1.237302087247371674e-02 4.940839707851409912e-01 -5.063483119010925293e-01
-6.783030927181243896e-02 -1.649969369173049927e-01 1.726752370595932007e-01 -4.997032582759857178e-01 -3.393269777297973633e-01 -5.819213390350341797e-01 -6.067270413041114807e-02 -4.808311760425567627e-01
2.522244155406951904e-01 -1.466007232666015625e-01 -1.541064977645874023e-01 -1.153943389654159546e-01 6.325288861989974976e-02 -3.623807132244110107e-01 3.952466845512390137e-01 -7.656930088996887207e-01
2.784885466098785400e-01 -4.874033033847808838e-01 4.197052717208862305e-01 -1.627392694354057312e-02 1.118722185492515564e-01 -3.810985088348388672e-01 1.953387856483459473e-01 -5.590671896934509277e-01
-2.881260812282562256e-01 -1.445276886224746704e-01 5.297158658504486084e-02 -5.843378305435180664e-01 -1.468991339206695557e-01 -5.163794159889221191e-01 2.941686213016510010e-01 -4.208041131496429443e-01
3.926765918731689453e-01 -3.798188567161560059e-01 -5.331676453351974487e-02 -4.160300195217132568e-01 -6.989749073982238770e-01 -7.434970140457153320e-02 -8.682143688201904297e-02 -1.548782885074615479e-01
4.691627621650695801e-02 -5.323045849800109863e-01 3.079009056091308594e-02 -3.484501242637634277e-01 -1.155808791518211365e-01 4.953634440898895264e-01 5.254998207092285156e-01 -2.391470074653625488e-01
4.287960529327392578e-01 2.988348715007305145e-02 -2.768976688385009766e-01 -2.850508987903594971e-01 -2.629989087581634521e-01 4.088316559791564941e-01 -5.205636098980903625e-02 -6.467556953430175781e-01
1.585008203983306885e-01 -4.299341142177581787e-01 -6.058448553085327148e-01 -6.466389447450637817e-02 9.869314730167388916e-02 4.990271478891372681e-02 6.331664044409990311e-04 -6.376316547393798828e-01
