# Supplementary material for: Where is your field going? A machine learning approach to study the relative motion of the domains of physics
Source: PLoS One. 2020 Jun 18;15(6):e0233997. doi: 10.1371/journal.pone.0233997 (PMC7302634; doi:10.1371/journal.pone.0233997)
Supplement: S6 Data — (ZIP) [file pone.0233997.s006.zip › 5/Pacs4Run_5_VS_500_embeddings1985-1989ED8.txt]

-9.345816820859909058e-02 -4.249627590179443359e-01 1.699587553739547729e-01 6.984714269638061523e-01 -4.878568053245544434e-01 1.686177849769592285e-01 -1.331105530261993408e-01 -9.883889555931091309e-02
-1.109855845570564270e-01 -3.999164104461669922e-01 1.256157159805297852e-01 4.000512063503265381e-01 -7.320892065763473511e-02 3.629566431045532227e-01 1.163745373487472534e-01 -7.080174684524536133e-01
3.684607520699501038e-02 -3.870212137699127197e-01 -1.692815721035003662e-01 5.950257182121276855e-01 6.108103692531585693e-02 2.770270109176635742e-01 3.918062150478363037e-01 -4.818279743194580078e-01
-2.650768756866455078e-01 1.255379170179367065e-01 -2.721301317214965820e-01 7.366618514060974121e-01 -4.919766187667846680e-01 -1.829843521118164062e-01 2.925699204206466675e-02 -1.444602459669113159e-01
-6.647777557373046875e-02 1.707354635000228882e-01 -8.434668183326721191e-02 7.576321363449096680e-01 -5.715564489364624023e-01 -1.107087358832359314e-02 3.818219155073165894e-02 -2.388559579849243164e-01
-1.154208183288574219e-01 3.416361510753631592e-01 -1.489084511995315552e-01 6.271771788597106934e-01 -3.926912248134613037e-01 3.603444695472717285e-01 3.573445975780487061e-02 -4.112254679203033447e-01
-4.503496885299682617e-01 3.438041806221008301e-01 -1.118072271347045898e-01 6.260442733764648438e-01 -5.653731897473335266e-02 4.441013336181640625e-01 -1.185267120599746704e-01 -2.451131790876388550e-01
9.006322920322418213e-02 -1.572422534227371216e-01 -4.176123067736625671e-02 2.725441157817840576e-01 -2.654494941234588623e-01 2.862003743648529053e-01 -8.265472054481506348e-01 -2.357645183801651001e-01
-1.073135733604431152e-01 -4.399175643920898438e-01 2.218721657991409302e-01 3.657676577568054199e-01 3.907244652509689331e-02 4.278495013713836670e-01 -1.560730636119842529e-01 -6.348248124122619629e-01
-3.958654999732971191e-01 -3.440540134906768799e-01 2.167893201112747192e-01 5.424758195877075195e-01 1.355392932891845703e-01 1.937905848026275635e-01 -3.568226695060729980e-01 -4.476512968540191650e-01
-3.819492459297180176e-01 -5.798272490501403809e-01 -9.165305644273757935e-02 3.353618085384368896e-02 -3.488284349441528320e-01 3.922208249568939209e-01 -4.361225962638854980e-01 -2.065642476081848145e-01
-5.421285703778266907e-02 -1.504870504140853882e-01 1.625889353454113007e-02 2.479531615972518921e-01 -3.970572650432586670e-01 2.858855724334716797e-01 -5.889067426323890686e-02 -8.184230923652648926e-01
4.900100082159042358e-02 1.353561063297092915e-03 -5.764003396034240723e-01 4.476079344749450684e-01 -2.736079394817352295e-01 9.314655512571334839e-02 1.010137349367141724e-01 -6.093156933784484863e-01
-6.781511306762695312e-01 -2.501140832901000977e-01 4.276656359434127808e-02 2.966271713376045227e-02 -2.919223904609680176e-01 3.661654889583587646e-01 -4.093241095542907715e-01 -2.966534197330474854e-01
1.375613659620285034e-01 -7.220210880041122437e-02 1.410680711269378662e-01 7.793863415718078613e-01 -2.723406851291656494e-01 2.654166817665100098e-01 3.820900917053222656e-01 -2.406496107578277588e-01
4.440159536898136139e-03 1.438346803188323975e-01 -4.758761823177337646e-01 7.523131966590881348e-01 -6.578876636922359467e-03 2.355959117412567139e-01 2.074295580387115479e-01 -2.971245646476745605e-01
-1.624923795461654663e-01 2.641926705837249756e-01 4.503827914595603943e-02 6.595740914344787598e-01 -4.574974179267883301e-01 2.844679653644561768e-01 -1.030887141823768616e-01 -4.072822630405426025e-01
-4.597011506557464600e-01 1.264744549989700317e-01 -2.632884979248046875e-01 5.787119865417480469e-01 -2.003508061170578003e-01 8.700721710920333862e-02 -1.102360114455223083e-01 -5.555069446563720703e-01
2.982568740844726562e-01 3.351376578211784363e-02 4.183499887585639954e-02 5.316179394721984863e-01 -5.762408375740051270e-01 2.434954643249511719e-01 -4.698256850242614746e-01 1.160694733262062073e-01
-5.178986787796020508e-01 1.297002434730529785e-01 -6.146094575524330139e-02 7.610269784927368164e-01 -6.516282260417938232e-02 8.969418704509735107e-02 -2.010398805141448975e-01 -2.816221415996551514e-01
-6.356340050697326660e-01 -5.824470520019531250e-01 1.961609125137329102e-01 1.870560497045516968e-01 -1.730955541133880615e-01 2.048929631710052490e-01 -2.795942723751068115e-01 -1.820426285266876221e-01
-4.024635255336761475e-01 8.225742727518081665e-02 1.677027642726898193e-01 4.502860903739929199e-01 -6.584189534187316895e-01 2.025673687458038330e-01 2.663069665431976318e-01 -2.343220412731170654e-01
-1.456780731678009033e-01 7.671823352575302124e-02 -2.953278422355651855e-01 1.354290843009948730e-01 -3.493412435054779053e-01 5.160876512527465820e-01 4.488251730799674988e-02 -6.906030774116516113e-01
1.486546397209167480e-01 1.169625669717788696e-01 -3.666055202484130859e-01 2.323682755231857300e-01 -2.029053866863250732e-01 5.389735102653503418e-01 4.567352309823036194e-02 -6.648895144462585449e-01
-2.726171612739562988e-01 6.246019899845123291e-02 1.370931863784790039e-01 5.924470424652099609e-01 5.720042437314987183e-02 4.027083516120910645e-01 -6.059199571609497070e-01 1.393044143915176392e-01
-1.727802902460098267e-01 2.846812903881072998e-01 -1.455352902412414551e-01 8.471245169639587402e-01 -1.358526200056076050e-01 3.266597688198089600e-01 6.554014980792999268e-02 -1.443783640861511230e-01
-5.910463258624076843e-02 -6.567013263702392578e-01 -1.814657896757125854e-01 -2.570740878582000732e-02 -5.747461915016174316e-01 3.849891126155853271e-01 -1.741334497928619385e-01 -1.509542614221572876e-01
1.497240066528320312e-01 8.102095127105712891e-02 -3.035552985966205597e-02 8.594723343849182129e-01 -1.238063424825668335e-01 1.455309092998504639e-01 -3.867399096488952637e-01 2.129068374633789062e-01
-6.878156960010528564e-02 1.836058199405670166e-01 -2.673080563545227051e-01 8.111203908920288086e-01 4.525351896882057190e-02 3.495298326015472412e-01 1.961118131875991821e-01 -2.636465728282928467e-01
-1.092083528637886047e-01 -5.989509448409080505e-02 2.097537517547607422e-01 5.878610014915466309e-01 -9.594326466321945190e-02 5.799384713172912598e-01 3.456700146198272705e-01 -3.603990972042083740e-01
-4.488122165203094482e-01 1.695450395345687866e-01 -3.124166429042816162e-01 5.187590122222900391e-01 -6.675464659929275513e-02 5.069935321807861328e-01 3.760587275028228760e-01 1.371777709573507309e-02
-1.816389523446559906e-02 -5.427789688110351562e-01 -7.243745923042297363e-01 3.093006908893585205e-01 -1.207535862922668457e-01 8.535945415496826172e-02 -2.067272514104843140e-01 1.416750401258468628e-01
-1.588965207338333130e-01 -4.862985573709011078e-03 -7.113620042800903320e-01 2.409515678882598877e-01 -4.919633865356445312e-01 3.281935751438140869e-01 -1.680504977703094482e-01 1.807068735361099243e-01
-1.637428402900695801e-01 -3.738923668861389160e-01 -6.801880151033401489e-02 2.207302302122116089e-01 8.623243123292922974e-02 3.669846951961517334e-01 -2.003268450498580933e-01 -7.731751203536987305e-01
1.298417896032333374e-02 1.441910266876220703e-01 1.696845442056655884e-01 5.664805769920349121e-01 -6.674608588218688965e-01 3.304382562637329102e-01 2.569194734096527100e-01 -9.298544377088546753e-02
1.132515892386436462e-01 -1.637019515037536621e-01 -6.427884101867675781e-01 1.985045075416564941e-01 -4.355484545230865479e-01 3.323967456817626953e-01 -4.320637285709381104e-01 1.446573436260223389e-01
-4.045736859552562237e-04 -4.051695466041564941e-01 -6.905744075775146484e-01 2.788755297660827637e-01 -4.878829419612884521e-02 3.252543210983276367e-01 -2.591044604778289795e-01 3.253723978996276855e-01
-2.148532271385192871e-01 -5.967428088188171387e-01 -2.778248786926269531e-01 6.241085380315780640e-02 -7.195330411195755005e-02 6.419823169708251953e-01 -3.029856085777282715e-01 8.680695295333862305e-02
-1.644686013460159302e-01 1.977515965700149536e-01 2.357818633317947388e-01 2.089466154575347900e-01 -5.821057558059692383e-01 6.317687034606933594e-01 -3.002245128154754639e-01 -8.049307018518447876e-02
-1.446883380413055420e-01 -1.273763924837112427e-01 1.261411234736442566e-02 3.248396217823028564e-01 -2.087090611457824707e-01 1.542259305715560913e-01 -5.771823525428771973e-01 -6.757781505584716797e-01
-5.828665569424629211e-02 -2.742402851581573486e-01 2.054684311151504517e-01 5.937220454216003418e-01 -1.049206703901290894e-01 1.483096778392791748e-01 -6.436890363693237305e-01 -2.816596329212188721e-01
-2.234928458929061890e-01 -1.201110705733299255e-01 -1.314526945352554321e-01 1.745798140764236450e-01 -1.535865366458892822e-01 5.239194035530090332e-01 1.028597634285688400e-02 -7.679064273834228516e-01
2.201633453369140625e-01 -1.499473489820957184e-02 4.447718150913715363e-03 2.115083783864974976e-01 -3.553559184074401855e-01 8.531190156936645508e-01 1.647975668311119080e-02 2.284432351589202881e-01
-2.007733881473541260e-01 8.903420716524124146e-02 -2.356104999780654907e-01 7.565195560455322266e-01 -3.698358833789825439e-01 -1.438657641410827637e-01 -4.420869052410125732e-03 -4.079624116420745850e-01
-4.438368082046508789e-01 1.738730370998382568e-01 -2.817665338516235352e-01 7.788156867027282715e-01 -6.802549958229064941e-02 8.484223484992980957e-02 -9.984999150037765503e-02 -2.550193369388580322e-01
-8.599656820297241211e-02 -5.054306611418724060e-02 -1.447530090808868408e-01 6.668865084648132324e-01 1.984922587871551514e-01 5.247713327407836914e-01 2.529563307762145996e-01 -3.815601766109466553e-01
1.297276318073272705e-01 -1.771864295005798340e-01 1.033176109194755554e-01 7.648766636848449707e-01 -2.786185145378112793e-01 1.775709688663482666e-01 3.865097165107727051e-01 -3.122743964195251465e-01
-1.274798661470413208e-01 -5.159459710121154785e-01 -3.708430230617523193e-01 -8.139526098966598511e-02 -1.910816133022308350e-01 6.230451464653015137e-01 -2.354327440261840820e-01 -3.054058551788330078e-01
-3.512091040611267090e-01 3.242132067680358887e-01 6.622262299060821533e-02 3.876197338104248047e-01 -4.752810895442962646e-01 4.228466749191284180e-01 -1.684795916080474854e-01 -4.287501275539398193e-01
-1.805109679698944092e-01 -4.184116721153259277e-01 -1.390105336904525757e-01 1.139330267906188965e-01 -6.956814527511596680e-01 1.506380736827850342e-02 -4.329378008842468262e-01 -2.973349094390869141e-01
-3.029073178768157959e-01 2.110674977302551270e-01 6.075119599699974060e-04 4.695226252079010010e-01 -4.983409047126770020e-01 4.607833921909332275e-01 4.240695834159851074e-01 -5.240083113312721252e-02
-1.488197892904281616e-01 -5.979215502738952637e-01 -2.034393697977066040e-01 -7.442330569028854370e-02 -5.717260837554931641e-01 4.628546535968780518e-01 -5.262355878949165344e-02 -1.718773394823074341e-01
-4.587049186229705811e-01 -4.795456230640411377e-01 -4.362166523933410645e-01 -3.132407739758491516e-02 -3.194618523120880127e-01 4.659395813941955566e-01 2.125228941440582275e-01 -6.354641914367675781e-02
-4.500439167022705078e-01 1.324290484189987183e-01 -3.440219461917877197e-01 6.621159911155700684e-01 -1.291543841361999512e-01 -2.543332614004611969e-02 -2.120259404182434082e-01 -4.011131525039672852e-01
-1.129547804594039917e-01 -6.317401677370071411e-02 -6.667709946632385254e-01 1.445011496543884277e-01 -7.715868204832077026e-02 6.709395051002502441e-01 -2.336676716804504395e-01 8.409700542688369751e-02
-1.134558990597724915e-01 3.765828311443328857e-01 -1.932757496833801270e-01 8.330618739128112793e-01 -1.414420008659362793e-01 2.646720409393310547e-01 -1.512293815612792969e-01 -3.221661224961280823e-02
-3.769974708557128906e-01 3.106852769851684570e-01 -3.015474081039428711e-01 7.505459785461425781e-01 -1.593626737594604492e-01 2.541000843048095703e-01 1.060047671198844910e-01 7.679307460784912109e-02
-3.447863757610321045e-01 3.558822274208068848e-01 -3.237666785717010498e-01 7.074559926986694336e-01 6.267899647355079651e-03 3.825418949127197266e-01 -2.447166293859481812e-02 4.663627594709396362e-02
-2.383307963609695435e-01 4.439958333969116211e-01 -3.739633560180664062e-01 3.917604684829711914e-01 -3.067062497138977051e-01 5.177702307701110840e-01 2.411834709346294403e-02 -3.000076115131378174e-01
-2.574888765811920166e-01 -7.440846562385559082e-01 -3.790615499019622803e-01 8.237967640161514282e-02 -1.902363151311874390e-01 4.142923057079315186e-01 -1.445357501506805420e-01 -2.906636148691177368e-02
-3.383629918098449707e-01 2.927123308181762695e-01 -9.191184490919113159e-02 4.680539965629577637e-01 -4.946494996547698975e-01 3.811608552932739258e-01 1.124149113893508911e-01 -4.119572937488555908e-01
3.225644528865814209e-01 -1.643346846103668213e-01 2.480185627937316895e-01 6.312059164047241211e-01 -4.658904969692230225e-01 2.067104876041412354e-01 1.960881501436233521e-01 -3.328337371349334717e-01
-3.399911820888519287e-01 -4.652512818574905396e-02 -3.057000227272510529e-03 7.400571703910827637e-01 2.024927139282226562e-01 4.362122416496276855e-01 7.261843979358673096e-02 -3.130326271057128906e-01
1.160530839115381241e-02 -6.239588260650634766e-01 -1.677386164665222168e-01 1.322498023509979248e-01 -6.738781929016113281e-01 2.363096922636032104e-01 -1.230075955390930176e-01 1.995732039213180542e-01
-3.459922373294830322e-01 2.026342451572418213e-01 -3.611507415771484375e-01 6.117475628852844238e-01 -9.759901463985443115e-02 1.907249838113784790e-01 -1.157531365752220154e-01 -5.246556401252746582e-01
9.913353621959686279e-02 -1.261520478874444962e-02 1.437864452600479126e-01 4.845709502696990967e-01 -4.978465139865875244e-01 4.969275295734405518e-01 -3.951836824417114258e-01 2.890873551368713379e-01
-4.029463231563568115e-02 1.645324975252151489e-01 -6.270940601825714111e-02 9.459560513496398926e-01 -1.917268186807632446e-01 1.436851173639297485e-01 1.103152111172676086e-01 5.445962026715278625e-02
8.558956533670425415e-02 -1.080684512853622437e-01 -6.595149040222167969e-01 1.822458356618881226e-01 -5.688262581825256348e-01 3.282361328601837158e-01 -2.618580460548400879e-01 1.137998402118682861e-01
-1.395269036293029785e-01 2.713994383811950684e-01 -4.617837369441986084e-01 3.560549020767211914e-01 -2.723698318004608154e-01 3.596208989620208740e-01 -4.147218167781829834e-02 -6.013507246971130371e-01
-2.854648828506469727e-01 -3.436272740364074707e-01 -3.667780160903930664e-01 8.481563627719879150e-02 5.875970795750617981e-02 7.105829119682312012e-01 -3.734715878963470459e-01 1.041563898324966431e-01
-3.214022144675254822e-02 -6.617373973131179810e-02 2.509228289127349854e-01 3.002337813377380371e-01 -4.605644345283508301e-01 7.497934699058532715e-01 -1.116488799452781677e-01 2.339021861553192139e-01
-1.368857026100158691e-01 -4.750788807868957520e-01 1.726225912570953369e-01 3.854531347751617432e-01 2.601633071899414062e-01 5.100097060203552246e-01 -3.007557094097137451e-01 -3.986742794513702393e-01
3.269211351871490479e-01 -2.684382200241088867e-01 2.167687714099884033e-01 6.510643959045410156e-01 -2.340729534626007080e-01 3.308752775192260742e-01 2.744167447090148926e-01 -3.325912058353424072e-01
-1.668101251125335693e-01 -5.128882825374603271e-02 9.334544837474822998e-02 5.253024697303771973e-01 -1.690025627613067627e-01 5.822180509567260742e-01 5.003359317779541016e-01 -2.588666677474975586e-01
-2.543972134590148926e-01 -5.039513707160949707e-01 3.760096132755279541e-01 6.541894674301147461e-01 -2.088182866573333740e-01 5.205957964062690735e-02 -1.267908364534378052e-01 2.226585596799850464e-01
-2.372264415025711060e-01 -2.999847531318664551e-01 -1.520737707614898682e-01 4.611123800277709961e-01 -2.857263684272766113e-01 -2.497070282697677612e-01 -1.332965791225433350e-01 -6.754409670829772949e-01
8.113526552915573120e-02 -4.251398742198944092e-01 3.409955799579620361e-01 5.822051167488098145e-01 -2.072422802448272705e-01 4.625715613365173340e-01 -8.633945882320404053e-02 3.050510883331298828e-01
-2.270591706037521362e-01 -2.987567186355590820e-01 6.525315344333648682e-02 6.322633624076843262e-01 3.728094995021820068e-01 2.480899691581726074e-01 -3.724192082881927490e-01 -3.405023515224456787e-01
2.652298212051391602e-01 -2.834674417972564697e-01 2.545281127095222473e-02 6.442993879318237305e-01 2.495710402727127075e-01 5.454769134521484375e-01 2.292191535234451294e-01 -1.454572081565856934e-01
-2.071830779314041138e-01 2.679394185543060303e-01 -2.755508422851562500e-01 7.711535692214965820e-01 -5.825745686888694763e-02 2.218986898660659790e-01 -1.143919751048088074e-01 -3.859520852565765381e-01
-3.820746243000030518e-01 1.115713268518447876e-01 -9.269656240940093994e-02 4.701368212699890137e-01 -1.884438842535018921e-01 5.845929980278015137e-01 4.598594605922698975e-01 1.523778140544891357e-01
-1.087152659893035889e-01 -1.233630105853080750e-01 1.157054305076599121e-02 5.631834864616394043e-01 -1.860957592725753784e-01 5.171287655830383301e-01 5.422605872154235840e-01 -2.440343648195266724e-01
-2.032509148120880127e-01 -9.955670684576034546e-02 -7.443942874670028687e-02 6.431962251663208008e-01 -3.437033891677856445e-01 2.248448133468627930e-01 5.396466851234436035e-01 -2.638735771179199219e-01
-4.503026604652404785e-01 -4.690034985542297363e-01 -1.276435256004333496e-01 -4.360181093215942383e-02 -6.016061902046203613e-01 3.191111087799072266e-01 -1.187626421451568604e-01 -2.849607467651367188e-01
-8.478104323148727417e-02 1.088659316301345825e-01 1.433350890874862671e-01 4.186902344226837158e-01 -5.745081305503845215e-01 5.325641036033630371e-01 -2.440263330936431885e-01 3.344860970973968506e-01
-2.468550950288772583e-01 -6.823534518480300903e-02 -6.013355851173400879e-01 3.083558976650238037e-01 -7.182679325342178345e-02 1.089826226234436035e-01 -1.013489216566085815e-01 -6.711263656616210938e-01
-3.956846892833709717e-01 3.334613144397735596e-01 -2.700379490852355957e-01 4.391106069087982178e-01 6.591188162565231323e-02 5.952986478805541992e-01 -7.006394863128662109e-02 -3.207253813743591309e-01
-1.532364934682846069e-01 -1.166396737098693848e-01 -6.268805861473083496e-01 4.649679958820343018e-01 -7.548472285270690918e-02 -2.306156232953071594e-02 1.394311636686325073e-01 -5.727725625038146973e-01
1.512109637260437012e-01 -3.521994948387145996e-01 8.295902609825134277e-02 3.639698922634124756e-01 2.711180150508880615e-01 7.332211136817932129e-01 -9.026381187140941620e-03 -3.202106654644012451e-01
-3.680844306945800781e-01 1.320198923349380493e-01 -3.336513936519622803e-01 3.760370314121246338e-01 -1.286330819129943848e-01 4.915727674961090088e-01 2.110094726085662842e-01 -5.400390625000000000e-01
-2.283976525068283081e-01 -4.008113443851470947e-01 2.886711955070495605e-01 3.341617882251739502e-01 1.532384380698204041e-02 3.375996947288513184e-01 -5.419912338256835938e-01 -4.292167425155639648e-01
2.587541341781616211e-01 -5.398398041725158691e-01 1.509694159030914307e-01 5.203069448471069336e-01 -1.587595194578170776e-01 1.978808939456939697e-01 1.950824111700057983e-01 -4.956707954406738281e-01
-2.810669839382171631e-01 -2.356039136648178101e-01 -1.190144792199134827e-01 6.988599300384521484e-01 2.293723821640014648e-01 3.315861523151397705e-01 2.533321976661682129e-01 -3.690316975116729736e-01
-3.965249359607696533e-01 -6.022651791572570801e-01 -2.437159717082977295e-01 2.998888026922941208e-03 -2.173274904489517212e-01 5.956900715827941895e-01 -1.345503777265548706e-01 -2.136636711657047272e-02
-3.408200442790985107e-01 -2.967903614044189453e-01 -4.367758333683013916e-01 4.317107200622558594e-01 -1.277432888746261597e-01 -1.634149998426437378e-01 1.791413873434066772e-01 -5.860849022865295410e-01
-3.091114461421966553e-01 -5.670850872993469238e-01 -1.302807331085205078e-01 3.751679658889770508e-01 -4.343444705009460449e-01 -3.096480965614318848e-01 -3.411423563957214355e-01 -1.556449532508850098e-01
-1.531281918287277222e-01 4.894566163420677185e-02 -6.903975605964660645e-01 1.515540331602096558e-01 -4.948467016220092773e-01 2.608985900878906250e-01 -3.920138776302337646e-01 -8.900845795869827271e-02
1.187662556767463684e-01 -7.603804469108581543e-01 1.904297322034835815e-01 5.797311663627624512e-01 -1.019092053174972534e-01 -3.704431653022766113e-02 -8.627072907984256744e-03 -1.534021496772766113e-01
-2.889627516269683838e-01 3.703856766223907471e-01 -1.365635842084884644e-01 6.365451216697692871e-01 -3.135676383972167969e-01 2.804132997989654541e-01 -2.022728472948074341e-01 -3.709517717361450195e-01
-3.880040049552917480e-01 -4.360042214393615723e-01 -4.871649146080017090e-01 2.205710113048553467e-01 -1.979723274707794189e-01 3.580462634563446045e-01 -2.972700595855712891e-01 3.429464995861053467e-01
3.764625191688537598e-01 -1.306779831647872925e-01 -7.072823494672775269e-02 2.992986738681793213e-01 -5.649206638336181641e-01 6.015398502349853516e-01 -3.035712800920009613e-02 2.543819844722747803e-01
-4.007506072521209717e-01 1.968151181936264038e-01 -1.769843548536300659e-01 1.578905880451202393e-01 -3.002269566059112549e-01 6.721229553222656250e-01 2.661553025245666504e-01 -3.628856539726257324e-01
-2.456335574388504028e-01 -4.054025411605834961e-01 -5.828526616096496582e-02 2.897659838199615479e-01 -3.107399344444274902e-01 -1.519512291997671127e-02 -7.119008898735046387e-01 -2.904455065727233887e-01
-5.560179054737091064e-02 -4.509544372558593750e-01 -5.756572484970092773e-01 2.082694768905639648e-01 -3.533872663974761963e-01 3.274754285812377930e-01 -2.818146347999572754e-01 3.274889588356018066e-01
4.856218292843550444e-04 -1.085237786173820496e-01 -3.979039192199707031e-02 8.163545131683349609e-01 -9.146894514560699463e-02 6.181607022881507874e-02 -4.248725473880767822e-01 3.570716083049774170e-01
-5.407448410987854004e-01 -3.489700257778167725e-01 -2.305809855461120605e-01 2.337251752614974976e-01 -3.847299218177795410e-01 -1.200792640447616577e-01 -4.878137707710266113e-01 -2.786061465740203857e-01
1.139584705233573914e-01 1.343909054994583130e-01 -2.309653311967849731e-01 5.954817533493041992e-01 3.488045185804367065e-02 5.791721940040588379e-01 2.937840521335601807e-01 -3.715412318706512451e-01
-3.740436434745788574e-01 -6.014703512191772461e-01 -1.623892039060592651e-01 1.793319880962371826e-01 -3.702794611454010010e-01 2.443536929786205292e-02 -4.669239521026611328e-01 -2.899527847766876221e-01
-2.054989896714687347e-02 -4.565439224243164062e-01 -5.514924526214599609e-01 2.490906715393066406e-01 -9.023777395486831665e-02 4.548820853233337402e-01 -2.169665247201919556e-01 4.035098850727081299e-01
-3.929571434855461121e-02 1.200429126620292664e-01 1.339403837919235229e-01 2.071339786052703857e-01 -5.102260708808898926e-01 4.982271492481231689e-01 -5.957026481628417969e-01 -2.444963008165359497e-01
-6.410522758960723877e-02 -2.154730409383773804e-01 -2.463279068470001221e-01 3.169181346893310547e-01 8.535780757665634155e-02 6.295551061630249023e-01 3.251416087150573730e-01 -5.282089710235595703e-01
-5.552448630332946777e-01 -3.910407051444053650e-02 -4.215020537376403809e-01 2.504975497722625732e-01 -1.428293585777282715e-01 4.663011431694030762e-01 -3.633268475532531738e-01 2.826969325542449951e-01
-1.184196844696998596e-01 -2.312390953302383423e-01 -4.721938669681549072e-01 1.240556612610816956e-01 -7.407573461532592773e-01 2.881578803062438965e-01 -1.032058373093605042e-01 2.274655848741531372e-01
-5.159276188351213932e-04 1.905844062566757202e-01 1.534914523363113403e-01 2.405854463577270508e-01 -5.605567097663879395e-01 4.539036750793457031e-01 -5.516926646232604980e-01 -2.400401681661605835e-01
-1.643424332141876221e-01 -6.016953587532043457e-01 -3.595463633537292480e-01 -3.417689353227615356e-02 -2.774862349033355713e-01 5.434424877166748047e-01 -3.036689758300781250e-01 -1.263703703880310059e-01
1.415461003780364990e-01 -3.031776547431945801e-01 2.327581942081451416e-01 6.785982251167297363e-01 2.221425771713256836e-01 5.062562227249145508e-01 3.415145725011825562e-02 -2.580060958862304688e-01
-3.342417478561401367e-01 -5.392163991928100586e-01 -4.249762892723083496e-01 9.754817932844161987e-02 -1.359185129404067993e-01 5.387080311775207520e-01 -2.756807208061218262e-01 1.507570594549179077e-01
-3.807374238967895508e-01 -6.452321410179138184e-01 -2.213124185800552368e-02 4.019224271178245544e-02 -1.950529962778091431e-01 6.307758688926696777e-01 -2.057714946568012238e-02 -1.618573628365993500e-02
1.535671353340148926e-01 -5.076760649681091309e-01 1.998135447502136230e-01 5.701560378074645996e-01 -3.615689873695373535e-01 2.304254323244094849e-01 -6.229135394096374512e-02 4.073948264122009277e-01
-1.081064268946647644e-01 -4.974382519721984863e-01 -1.514432281255722046e-01 1.259403973817825317e-01 -8.017455935478210449e-01 -4.128371551632881165e-02 -2.040871977806091309e-01 -1.261755824089050293e-01
4.269780218601226807e-01 -3.176165223121643066e-01 -1.206429600715637207e-01 3.891554176807403564e-01 -2.644689977169036865e-01 1.819751709699630737e-01 -1.324996650218963623e-01 -6.558945775032043457e-01
-2.534270882606506348e-01 -3.153311312198638916e-01 2.856709063053131104e-01 4.991367161273956299e-01 7.650976840523071587e-06 5.231065750122070312e-01 3.103436529636383057e-01 -3.682960271835327148e-01
-1.255906466394662857e-02 9.666101541370153427e-04 -4.785604774951934814e-01 6.919991374015808105e-01 1.566938161849975586e-01 3.222824037075042725e-01 2.860026359558105469e-01 -2.859053909778594971e-01
1.533283293247222900e-01 -7.058924436569213867e-01 -2.459528483450412750e-02 6.398215293884277344e-01 1.094496846199035645e-01 -8.272420614957809448e-02 -2.089529484510421753e-01 -7.580186426639556885e-02
9.977924823760986328e-02 -5.141982436180114746e-01 7.864632457494735718e-02 7.433175444602966309e-01 3.244723007082939148e-02 -7.466083019971847534e-02 -3.428532183170318604e-01 -2.067913413047790527e-01
-2.072118073701858521e-01 -1.584908813238143921e-01 -5.516483187675476074e-01 2.528101801872253418e-01 -4.108924046158790588e-02 6.295887231826782227e-01 -1.617014557123184204e-01 3.734935522079467773e-01
-1.864185929298400879e-02 -1.659868508577346802e-01 2.683534659445285797e-02 5.190226435661315918e-01 -5.440939068794250488e-01 2.134409546852111816e-01 5.296120643615722656e-01 -2.826872766017913818e-01
4.092157185077667236e-01 1.301444768905639648e-01 -5.024638772010803223e-02 5.638420581817626953e-01 -2.609949111938476562e-01 5.604351162910461426e-01 -3.033554255962371826e-01 1.446787714958190918e-01
-1.804092526435852051e-01 7.230819016695022583e-02 -6.705964356660842896e-02 8.431137353181838989e-02 -5.942707657814025879e-01 7.322242259979248047e-01 -1.729665100574493408e-01 1.771752685308456421e-01
-1.429132372140884399e-01 -6.418748199939727783e-02 -6.380918025970458984e-01 1.393889337778091431e-01 -3.521915674209594727e-01 5.248195528984069824e-01 -3.689822256565093994e-01 1.150785908102989197e-01
-1.172998696565628052e-01 -2.809248268604278564e-01 4.510639235377311707e-02 -1.330321375280618668e-02 -5.674656033515930176e-01 5.270936489105224609e-01 -5.471400618553161621e-01 -7.683285325765609741e-02
-1.070582345128059387e-01 -3.919677734375000000e-01 2.563678324222564697e-01 5.394106507301330566e-01 -4.601562395691871643e-02 1.567680835723876953e-01 -6.394557356834411621e-01 -2.064324915409088135e-01
2.210968360304832458e-02 -4.222315549850463867e-01 6.017438322305679321e-02 6.476349234580993652e-01 -1.421273797750473022e-01 2.949275672435760498e-01 7.222952693700790405e-02 5.345841646194458008e-01
-5.102743953466415405e-02 -6.344091147184371948e-02 -7.563762068748474121e-01 1.968313157558441162e-01 -2.466819137334823608e-01 4.716525077819824219e-01 -2.905592024326324463e-01 1.216194927692413330e-01
-5.599445849657058716e-02 1.022293791174888611e-02 2.869148850440979004e-01 4.426933825016021729e-01 -4.457122087478637695e-01 4.883878529071807861e-01 -4.934253990650177002e-01 1.944527179002761841e-01
-2.761750221252441406e-01 -5.782238245010375977e-01 -1.636780053377151489e-01 5.244490690529346466e-03 -6.307879090309143066e-01 3.881874382495880127e-01 1.142267137765884399e-01 3.059646673500537872e-02
-1.121268235146999359e-02 -2.802480943500995636e-02 -2.749003767967224121e-01 1.487563103437423706e-01 -3.569821119308471680e-01 4.950196743011474609e-01 2.091709375381469727e-01 -6.965321302413940430e-01
-1.767091080546379089e-02 3.341223597526550293e-01 -2.582074701786041260e-01 7.959060668945312500e-01 -1.488790810108184814e-01 3.843725323677062988e-01 8.155743032693862915e-02 -1.065534874796867371e-01
2.794388215988874435e-03 1.788122206926345825e-02 1.981996744871139526e-01 2.147626131772994995e-01 -6.991693973541259766e-01 4.815079271793365479e-01 -4.392089247703552246e-01 2.596771344542503357e-02
3.738113045692443848e-01 1.601007580757141113e-01 -4.145923536270856857e-03 5.347273945808410645e-01 -1.239347308874130249e-01 7.056466341018676758e-01 -1.880522519350051880e-01 4.651708062738180161e-03
-2.784068882465362549e-01 -5.307682156562805176e-01 -3.293366730213165283e-01 1.889418661594390869e-01 -6.862039566040039062e-01 -4.729645699262619019e-02 -1.435864865779876709e-01 5.369339883327484131e-02
-3.136540204286575317e-02 3.420684114098548889e-02 -3.912147283554077148e-01 4.504905045032501221e-01 -7.292022556066513062e-02 3.653424680233001709e-01 2.071990668773651123e-01 -6.783299446105957031e-01
2.492335140705108643e-01 -3.423182964324951172e-01 -4.961222782731056213e-02 4.466403126716613770e-01 2.578149437904357910e-01 6.688715219497680664e-01 1.601131707429885864e-01 -2.815282344818115234e-01
2.174991071224212646e-01 2.498665452003479004e-01 1.592644155025482178e-01 4.262565970420837402e-01 -4.382738769054412842e-01 6.418221592903137207e-01 -3.830242902040481567e-02 -2.787730991840362549e-01
9.134634584188461304e-02 -3.060985207557678223e-01 -6.987194418907165527e-01 3.169741928577423096e-01 -2.209088504314422607e-01 3.131403028964996338e-01 -2.275140881538391113e-01 3.326528370380401611e-01
9.765266440808773041e-03 4.452675208449363708e-02 1.431909054517745972e-01 7.625561952590942383e-01 -5.800998806953430176e-01 -4.086041823029518127e-03 1.156713515520095825e-01 -2.145086675882339478e-01
5.322406068444252014e-02 -5.792590379714965820e-01 9.067976474761962891e-02 5.097538828849792480e-01 -8.600568026304244995e-02 4.092860221862792969e-01 9.755469113588333130e-02 4.573022723197937012e-01
-7.690721750259399414e-02 -4.946001619100570679e-02 -2.201625406742095947e-01 7.201016545295715332e-01 -1.918145269155502319e-01 2.190436124801635742e-01 4.566119015216827393e-01 -3.624271750450134277e-01
5.048353224992752075e-02 1.118794381618499756e-01 2.465210109949111938e-01 3.483567237854003906e-01 -5.553085207939147949e-01 5.797134637832641602e-01 -3.979559540748596191e-01 2.270864089950919151e-03
-4.365017116069793701e-01 3.862521052360534668e-02 -1.316209435462951660e-01 7.733414173126220703e-01 -3.171692490577697754e-01 -1.622896045446395874e-01 -9.436644613742828369e-02 -2.382314205169677734e-01
-3.648469448089599609e-01 -6.252989172935485840e-01 -1.847337484359741211e-01 2.320729009807109833e-02 -1.478237509727478027e-01 6.141017675399780273e-01 2.054730057716369629e-01 -5.566148553043603897e-03
-3.187279030680656433e-02 6.718700379133224487e-02 -6.588403582572937012e-01 1.558828800916671753e-01 -5.341294407844543457e-01 2.134872525930404663e-01 -4.290113151073455811e-01 -1.455274671316146851e-01
1.801478713750839233e-01 -2.604612410068511963e-01 3.939879238605499268e-01 6.436046361923217773e-01 -8.459400385618209839e-02 4.087408483028411865e-01 -1.494249999523162842e-01 -3.656504452228546143e-01
-3.657972514629364014e-01 -4.659222066402435303e-01 -4.098245799541473389e-01 3.515713615342974663e-03 -3.449682593345642090e-01 5.666756033897399902e-01 -1.544498056173324585e-01 1.310014873743057251e-01
-3.321701884269714355e-01 -6.038694381713867188e-01 -1.657474339008331299e-01 -4.474468156695365906e-02 -4.173717498779296875e-01 5.568106174468994141e-01 6.879260390996932983e-02 -8.099952340126037598e-02
-3.509539067745208740e-01 -6.234683394432067871e-01 -1.810153126716613770e-01 9.661219269037246704e-02 -1.215178221464157104e-01 5.265087485313415527e-01 -3.924145996570587158e-01 -7.139822933822870255e-03
-1.357880234718322754e-01 -6.609994918107986450e-02 -7.015196084976196289e-01 1.661068350076675415e-01 -3.822892308235168457e-01 4.400573074817657471e-01 -3.243460655212402344e-01 1.116926148533821106e-01
-1.532153487205505371e-01 -2.605035305023193359e-01 2.499789595603942871e-01 1.958897858858108521e-01 -1.799408644437789917e-01 5.165413022041320801e-01 -5.460906028747558594e-01 -4.586852192878723145e-01
-2.428644299507141113e-01 -2.237607836723327637e-01 -3.717713952064514160e-01 1.845097839832305908e-01 -2.831249237060546875e-01 5.447446107864379883e-01 -5.013721585273742676e-01 3.006821572780609131e-01
1.022861450910568237e-01 -3.662509322166442871e-01 -5.264448523521423340e-01 2.729432880878448486e-01 -1.755844950675964355e-01 5.044213533401489258e-01 -1.307963877916336060e-01 4.487503170967102051e-01
-1.938825696706771851e-01 -5.675900727510452271e-02 -5.235633850097656250e-01 4.505741000175476074e-01 -2.180634737014770508e-01 5.336212739348411560e-02 1.502329111099243164e-01 -6.395960450172424316e-01
-1.082156971096992493e-01 -3.085483014583587646e-01 -3.258026242256164551e-01 5.233503580093383789e-01 -1.513097286224365234e-01 -2.692186832427978516e-01 -1.119652613997459412e-01 -6.365020275115966797e-01
5.479120016098022461e-01 -3.156127631664276123e-01 -1.788680553436279297e-01 3.891226053237915039e-01 -3.032324314117431641e-01 1.996844857931137085e-01 1.684555113315582275e-01 -5.065273046493530273e-01
9.780865907669067383e-02 -4.138577282428741455e-01 3.086135685443878174e-01 4.956559240818023682e-01 -3.517983853816986084e-01 4.617841541767120361e-01 -9.518887102603912354e-02 3.635528385639190674e-01
3.671349212527275085e-02 -1.126158386468887329e-01 -2.523544132709503174e-01 7.345706224441528320e-01 3.163391053676605225e-01 3.709463179111480713e-01 1.770387142896652222e-01 -3.371627330780029297e-01
-2.822122573852539062e-01 -4.529069960117340088e-01 -2.330442219972610474e-01 2.211452126502990723e-01 -4.994558393955230713e-01 -1.315434426069259644e-01 -4.922545254230499268e-01 -3.208463788032531738e-01
-2.106140851974487305e-01 -9.775718301534652710e-02 -7.296491861343383789e-01 1.353367716073989868e-01 -4.330364167690277100e-01 3.476888537406921387e-01 -2.940766215324401855e-01 2.218228019773960114e-02
4.072415232658386230e-01 -2.186045050621032715e-01 -1.049339398741722107e-01 2.752451598644256592e-01 -3.380361795425415039e-01 6.125596761703491211e-01 -4.094485938549041748e-01 2.060329914093017578e-01
-3.974323570728302002e-01 -5.452363491058349609e-01 2.163615524768829346e-01 6.175032258033752441e-01 1.698688268661499023e-01 1.452022045850753784e-01 1.765799969434738159e-01 -1.884745508432388306e-01
-5.774143338203430176e-01 -3.150532543659210205e-01 9.944851696491241455e-02 1.304171085357666016e-01 -3.063657581806182861e-01 1.715516448020935059e-01 -4.757752716541290283e-01 -4.367877840995788574e-01
-1.926620453596115112e-01 -4.424646794795989990e-01 -6.791564226150512695e-01 4.660507291555404663e-02 -3.038499653339385986e-01 2.771020531654357910e-01 -3.289833366870880127e-01 -1.622973978519439697e-01
4.376812279224395752e-01 -1.623960584402084351e-01 -5.893690139055252075e-02 1.901184767484664917e-01 -4.193370640277862549e-01 7.048468589782714844e-01 -2.298681586980819702e-01 1.301993280649185181e-01
3.144479095935821533e-01 2.030444294214248657e-01 1.512366905808448792e-02 3.873841464519500732e-01 -2.994880676269531250e-01 7.556008696556091309e-01 -2.025340944528579712e-01 -8.918757736682891846e-02
-3.310734033584594727e-01 -1.133360862731933594e-01 -1.114880517125129700e-01 7.303391098976135254e-01 8.616610616445541382e-02 -1.457633078098297119e-01 -4.023010134696960449e-01 -3.757699429988861084e-01
2.432838976383209229e-01 -2.118439227342605591e-02 8.562588691711425781e-02 6.670552492141723633e-01 6.781045347452163696e-02 4.625223875045776367e-01 -1.361338645219802856e-01 -5.010110139846801758e-01
-3.999429345130920410e-01 -6.196317449212074280e-02 -1.236686781048774719e-01 6.336207389831542969e-01 6.794435530900955200e-02 4.278479516506195068e-01 2.809031307697296143e-01 -3.909730613231658936e-01
4.828719496726989746e-01 -2.162113487720489502e-01 -4.524043500423431396e-01 3.192638754844665527e-01 -1.485761106014251709e-01 2.162780016660690308e-01 -8.936842903494834900e-03 -5.869898200035095215e-01
-3.741857409477233887e-02 -1.494303643703460693e-01 -3.372406959533691406e-02 6.584689617156982422e-01 2.880082428455352783e-01 4.316710829734802246e-01 -3.860144689679145813e-02 -5.203583836555480957e-01
-3.646247088909149170e-02 2.810350954532623291e-01 -4.498023092746734619e-01 3.580909669399261475e-01 -3.291195631027221680e-01 3.510758876800537109e-01 -2.127125114202499390e-02 -5.975883603096008301e-01
1.462215334177017212e-01 -5.756182074546813965e-01 1.131253167986869812e-01 3.694980442523956299e-01 3.054904639720916748e-01 5.623618960380554199e-01 -2.972639501094818115e-01 -3.976507578045129776e-03
2.659898102283477783e-01 1.539936661720275879e-01 2.064030431210994720e-02 3.791596889495849609e-01 -1.267647594213485718e-01 6.411622762680053711e-01 -5.206999182701110840e-01 -2.511184513568878174e-01
-2.200741022825241089e-01 -5.320780277252197266e-01 -5.045292973518371582e-01 8.873550593852996826e-02 -5.844057202339172363e-01 -5.156869441270828247e-02 2.464890480041503906e-02 -2.474664598703384399e-01
-1.408011093735694885e-02 9.499980509281158447e-02 -1.102617830038070679e-01 2.714252769947052002e-01 -4.963032007217407227e-01 4.379831552505493164e-01 1.376835107803344727e-01 -6.692118048667907715e-01
-8.492822945117950439e-02 1.381064951419830322e-01 -6.614513397216796875e-01 2.081664204597473145e-01 -4.420347213745117188e-01 3.229114711284637451e-01 -4.394779801368713379e-01 -7.425769697874784470e-03
-4.351037368178367615e-02 -2.081852704286575317e-01 -2.714104950428009033e-01 2.990862429141998291e-01 -6.822177767753601074e-02 4.982059001922607422e-01 -7.276176214218139648e-01 9.674058854579925537e-02
-5.122542753815650940e-02 4.760670661926269531e-02 -1.099408641457557678e-01 8.169950246810913086e-01 1.044866256415843964e-02 1.966512948274612427e-01 -4.963404536247253418e-01 1.743756234645843506e-01
-2.782614827156066895e-01 -8.691105246543884277e-02 -4.275172948837280273e-01 2.650703787803649902e-01 -2.347330302000045776e-01 5.092372745275497437e-02 -1.531812399625778198e-01 -7.621196508407592773e-01
5.660373568534851074e-01 7.008779048919677734e-02 -1.213293895125389099e-01 5.057416558265686035e-01 -1.317339092493057251e-01 5.620184540748596191e-01 -2.634274959564208984e-01 -3.976801782846450806e-02
-8.735507726669311523e-02 -1.188715826719999313e-02 4.472440853714942932e-02 2.493692487478256226e-01 -3.055727183818817139e-01 5.212604999542236328e-01 -5.949409678578376770e-02 -7.479411363601684570e-01
-4.607553035020828247e-02 -2.443121522665023804e-01 1.595511883497238159e-01 6.305887103080749512e-01 -1.277836710214614868e-01 4.143014252185821533e-01 4.018245339393615723e-01 -4.070043861865997314e-01
-1.305112242698669434e-01 -3.927110135555267334e-01 1.326391380280256271e-02 7.223982214927673340e-01 -2.253987193107604980e-01 -5.621171370148658752e-02 -1.778414845466613770e-01 4.702314734458923340e-01
-3.134390339255332947e-03 -1.090366169810295105e-01 6.258110702037811279e-02 8.043405413627624512e-01 -1.981416046619415283e-01 6.032881140708923340e-02 -3.804371058940887451e-01 3.867674171924591064e-01
-2.343513518571853638e-01 -4.791017770767211914e-01 -9.499999135732650757e-02 -7.093589752912521362e-02 -6.545963883399963379e-01 4.987285435199737549e-01 8.927433192729949951e-02 -1.276219338178634644e-01
-1.881666630506515503e-01 2.598286978900432587e-02 -6.054176092147827148e-01 7.987547665834426880e-02 -6.079030036926269531e-01 2.923648059368133545e-01 -3.654181957244873047e-01 -4.953751340508460999e-02
-5.800104737281799316e-01 1.675062477588653564e-01 -2.535866200923919678e-01 7.495616078376770020e-01 -5.885886773467063904e-02 2.562751621007919312e-02 -5.972484871745109558e-02 4.113969206809997559e-02
9.962192922830581665e-02 -1.375140901654958725e-02 2.100806981325149536e-01 6.884139180183410645e-01 -3.977015614509582520e-01 3.558700084686279297e-01 4.210253357887268066e-01 -9.882523864507675171e-02
2.347767204046249390e-01 -1.515543162822723389e-01 -6.978002190589904785e-01 1.103967502713203430e-01 -7.100734114646911621e-02 4.851341545581817627e-01 -3.922224640846252441e-01 -1.690055876970291138e-01
-6.283850409090518951e-03 1.134921088814735413e-01 -4.786042496562004089e-02 3.353017568588256836e-01 -5.874010920524597168e-01 5.576149225234985352e-01 -3.221491873264312744e-01 3.355704247951507568e-01
-2.308607697486877441e-01 -4.063351079821586609e-02 -1.860724091529846191e-01 8.912466168403625488e-01 2.404732704162597656e-01 1.522312760353088379e-01 -1.843355596065521240e-01 3.357768058776855469e-02
-4.437795877456665039e-01 -2.442317306995391846e-01 2.273492217063903809e-01 1.273844838142395020e-01 -2.290554195642471313e-01 4.521217942237854004e-01 -5.671942830085754395e-01 -3.112978339195251465e-01
-4.676561802625656128e-02 -1.968157291412353516e-01 2.133539617061614990e-01 4.929408431053161621e-01 -1.377347409725189209e-01 2.223613262176513672e-01 -7.425559759140014648e-01 -2.253021597862243652e-01
-1.367839872837066650e-01 -6.240760684013366699e-01 -3.037297725677490234e-01 1.128141134977340698e-01 -2.974169254302978516e-01 5.389739871025085449e-01 -2.026613503694534302e-01 2.584934830665588379e-01
-1.548858582973480225e-01 1.984265595674514771e-01 7.972367107868194580e-02 8.270859718322753906e-01 -4.648708105087280273e-01 5.791813135147094727e-02 -3.270505368709564209e-02 -1.602539569139480591e-01
3.090960979461669922e-01 -4.507912397384643555e-01 1.579478532075881958e-01 4.243877828121185303e-01 -2.993566393852233887e-01 4.799324870109558105e-01 -2.057367563247680664e-01 3.659470379352569580e-01
-2.783472277224063873e-02 -4.898823201656341553e-01 1.904005408287048340e-01 4.294290244579315186e-01 1.081142872571945190e-01 3.058965504169464111e-01 -3.550437688827514648e-01 -5.543117523193359375e-01
-1.753158718347549438e-01 -4.853097796440124512e-01 -2.540018558502197266e-01 1.195798292756080627e-01 -8.440276980400085449e-02 5.431696772575378418e-01 -5.830641388893127441e-01 1.131441146135330200e-01
-3.101198934018611908e-02 -3.762547373771667480e-01 -4.876500368118286133e-02 6.435928344726562500e-01 4.501473605632781982e-01 3.839234709739685059e-01 -2.796711958944797516e-02 -3.001147508621215820e-01
6.201976165175437927e-02 -1.174429431557655334e-01 -1.543862372636795044e-01 4.453798830509185791e-01 6.965718418359756470e-02 6.864987611770629883e-01 3.812044560909271240e-01 -3.724417984485626221e-01
-2.309961616992950439e-01 -6.181357502937316895e-01 -2.530874013900756836e-01 -1.633419096469879150e-02 -5.600925683975219727e-01 4.008536636829376221e-01 -1.169320717453956604e-01 -1.103118658065795898e-01
3.058073520660400391e-01 1.872851848602294922e-01 6.264087557792663574e-02 4.489725530147552490e-01 -3.710381686687469482e-01 6.930603981018066406e-01 -1.881871968507766724e-01 -1.117561832070350647e-01
6.422918289899826050e-02 -9.235426783561706543e-02 -1.075217723846435547e-01 8.789423704147338867e-01 2.076481133699417114e-01 3.016393184661865234e-01 2.587935030460357666e-01 -4.654779285192489624e-02
1.297857463359832764e-01 4.843464493751525879e-02 9.701189585030078888e-03 5.516538619995117188e-01 -4.037325978279113770e-01 3.882140219211578369e-01 -5.285315513610839844e-01 2.886829674243927002e-01
-6.418648958206176758e-01 -1.602313518524169922e-01 9.041956812143325806e-02 4.682689309120178223e-01 -2.623370885848999023e-01 2.319063246250152588e-01 -2.422024309635162354e-01 3.919445276260375977e-01
2.962746918201446533e-01 3.568264469504356384e-02 -2.643342912197113037e-01 6.152381896972656250e-01 2.717022597789764404e-01 4.767150282859802246e-01 -1.688808947801589966e-01 -3.646331727504730225e-01
-9.002655744552612305e-02 -2.296530157327651978e-01 1.571780145168304443e-01 2.300405651330947876e-01 -1.394094824790954590e-01 3.763455152511596680e-01 -7.044937014579772949e-01 -4.518283605575561523e-01
-2.069008648395538330e-01 -2.465546280145645142e-01 3.010320849716663361e-02 4.972765147686004639e-01 7.305345684289932251e-02 5.253816843032836914e-01 2.442828416824340820e-01 -5.542346239089965820e-01
-1.726340949535369873e-01 1.030053663998842239e-02 -2.907613813877105713e-01 5.521355867385864258e-01 -1.307172626256942749e-01 3.914365172386169434e-01 4.899280965328216553e-01 -4.127426445484161377e-01
-4.567431211471557617e-01 -4.123610258102416992e-01 2.551225386559963226e-02 5.273180007934570312e-01 -7.309070974588394165e-02 -8.547057211399078369e-02 -5.703028440475463867e-01 -6.882046163082122803e-02
-3.264579176902770996e-01 4.031161069869995117e-01 -3.889001011848449707e-01 4.572143256664276123e-01 4.823365062475204468e-02 5.979064702987670898e-01 -5.706736445426940918e-02 -8.694330602884292603e-02
-5.634750239551067352e-03 2.936610281467437744e-01 -5.830232985317707062e-03 7.910048365592956543e-01 -3.173923492431640625e-01 4.311562478542327881e-01 1.828568615019321442e-02 3.226297721266746521e-02
-1.642343997955322266e-01 -4.432069957256317139e-01 -1.808424293994903564e-01 5.676068365573883057e-02 -7.700897455215454102e-01 3.166690766811370850e-01 1.322032511234283447e-01 1.728399544954299927e-01
-2.184857130050659180e-01 -2.005468904972076416e-01 -3.840323686599731445e-01 2.002843022346496582e-01 -3.901375532150268555e-01 5.219721794128417969e-01 -3.817539811134338379e-01 3.924947679042816162e-01
-1.762240566313266754e-02 -1.535549908876419067e-01 -6.530120372772216797e-01 3.266620635986328125e-01 -1.054970100522041321e-01 4.604660868644714355e-01 -2.366944402456283569e-01 4.047154784202575684e-01
-2.356420606374740601e-01 -1.970576196908950806e-01 1.888287253677845001e-02 8.836761713027954102e-01 -8.425533771514892578e-02 -2.419419353827834129e-03 -2.742782831192016602e-01 2.051037847995758057e-01
-7.685396075248718262e-02 2.160583287477493286e-01 -2.659904062747955322e-01 9.152678251266479492e-01 -4.254771396517753601e-02 7.089387625455856323e-02 -1.791636347770690918e-01 -3.233656520023941994e-03
4.116457886993885040e-03 -8.514714241027832031e-02 -5.805377364158630371e-01 7.569232583045959473e-02 -1.057557314634323120e-01 7.012472748756408691e-01 -3.816064894199371338e-01 3.774084523320198059e-02
-3.194690048694610596e-01 -6.345894932746887207e-01 -3.297513425350189209e-01 -1.779058948159217834e-02 -4.056630730628967285e-01 4.464902281761169434e-01 -1.476263254880905151e-01 -2.176307328045368195e-02
1.369432657957077026e-01 -3.041940741240978241e-02 2.277252525091171265e-01 2.784296572208404541e-01 -3.982352316379547119e-01 8.004841804504394531e-01 2.168061584234237671e-01 -6.758913397789001465e-02
-3.051286935806274414e-01 -2.425229102373123169e-01 -1.689921319484710693e-01 6.801856756210327148e-01 -3.025381863117218018e-01 -8.580193668603897095e-02 2.308601513504981995e-02 5.073893666267395020e-01
-3.257843106985092163e-02 -9.450395405292510986e-02 -4.288050830364227295e-01 7.442616820335388184e-01 2.094194889068603516e-01 2.092929780483245850e-01 2.733151316642761230e-01 -2.997453808784484863e-01
-4.311863481998443604e-01 -5.031363293528556824e-02 -7.741570472717285156e-02 6.884509921073913574e-01 1.079563274979591370e-01 6.910879909992218018e-02 -2.450113445520401001e-01 -5.051017403602600098e-01
-4.102929830551147461e-01 1.979220807552337646e-01 2.380327507853507996e-02 3.206449747085571289e-01 -4.665006995201110840e-01 5.300852656364440918e-01 4.000397324562072754e-01 1.745322644710540771e-01
-5.593828484416007996e-02 -7.685365676879882812e-01 -5.273693203926086426e-01 1.061628237366676331e-01 -9.170903265476226807e-02 2.989175021648406982e-01 1.268753558397293091e-01 -5.453366413712501526e-02
-4.196623563766479492e-01 -5.968524217605590820e-01 -3.944632783532142639e-02 1.490875780582427979e-01 -5.173069834709167480e-01 1.304810196161270142e-01 -2.649083435535430908e-01 -2.984284460544586182e-01
1.050727143883705139e-01 -5.189271271228790283e-02 -7.219253778457641602e-01 4.056214913725852966e-02 -4.344903230667114258e-01 3.619231879711151123e-01 -2.823332846164703369e-01 -2.529090046882629395e-01
-1.070198789238929749e-01 -1.739466190338134766e-01 2.549292445182800293e-01 3.547315597534179688e-01 -2.339843064546585083e-01 3.851782083511352539e-01 -6.897333860397338867e-01 -2.976961731910705566e-01
4.370396733283996582e-01 -2.230631858110427856e-01 -2.651087343692779541e-01 3.817901611328125000e-01 -8.272352069616317749e-02 4.526242613792419434e-01 2.303025126457214355e-01 -5.276756882667541504e-01
-2.637169063091278076e-01 -6.450565457344055176e-01 -7.621634751558303833e-02 1.958968788385391235e-01 -5.664990544319152832e-01 -7.878774404525756836e-02 -2.868486940860748291e-01 -2.464956641197204590e-01
-2.846010215580463409e-02 1.926489621400833130e-01 -4.868668317794799805e-02 9.418463110923767090e-01 -8.826430141925811768e-02 1.834959834814071655e-01 6.328957621008157730e-03 1.764381229877471924e-01
-1.697996109724044800e-01 -6.179806217551231384e-02 -4.682402014732360840e-01 4.109780490398406982e-01 -2.865647077560424805e-01 8.263691514730453491e-02 1.301301568746566772e-01 -6.879791617393493652e-01
-1.910857707262039185e-01 -4.323346167802810669e-02 6.507176160812377930e-02 5.591340065002441406e-01 -3.103196993470191956e-02 6.188504695892333984e-01 4.408961236476898193e-01 -2.577279210090637207e-01
-4.373558759689331055e-01 -1.237672865390777588e-01 4.000773653388023376e-02 3.486353456974029541e-01 -5.148907899856567383e-01 4.623337388038635254e-01 -3.442704975605010986e-01 -2.699391543865203857e-01
-2.321486026048660278e-01 -6.944935768842697144e-02 -1.851467788219451904e-01 7.696269750595092773e-01 3.731952607631683350e-01 2.611676156520843506e-01 9.847963228821754456e-03 -3.272591531276702881e-01
2.030233144760131836e-01 -4.731417894363403320e-01 1.728534847497940063e-01 4.203453958034515381e-01 -1.565219252370297909e-03 5.982267260551452637e-01 -2.489637434482574463e-01 3.293773531913757324e-01
1.003112345933914185e-01 -4.732242524623870850e-01 5.829953402280807495e-02 7.368366122245788574e-01 2.700518369674682617e-01 1.226966753602027893e-01 -2.070396989583969116e-01 -2.980297803878784180e-01
-1.116614118218421936e-01 -1.840147525072097778e-01 -5.069451928138732910e-01 6.887786984443664551e-01 2.598246037960052490e-01 1.323551833629608154e-01 3.241263926029205322e-01 -1.793773323297500610e-01
-1.645552814006805420e-01 -3.482149243354797363e-01 -2.858867309987545013e-02 3.300714492797851562e-01 -7.265226244926452637e-01 -1.674161553382873535e-01 -4.259408116340637207e-01 -6.793151050806045532e-02
-1.817668788135051727e-02 -4.206490516662597656e-01 5.235593020915985107e-02 3.474595248699188232e-01 1.775521486997604370e-01 6.528645157814025879e-01 2.423426061868667603e-01 -4.275138378143310547e-01
2.522478401660919189e-01 -4.445992410182952881e-02 9.976273030042648315e-02 3.492677509784698486e-01 -3.975123465061187744e-01 5.529863834381103516e-01 -5.652356147766113281e-01 1.383920162916183472e-01
-2.671532332897186279e-01 5.947913601994514465e-02 -8.157210797071456909e-02 8.704742193222045898e-01 -2.260952442884445190e-01 -1.658823192119598389e-01 -1.773738712072372437e-01 -2.249763607978820801e-01
5.330284312367439270e-02 -5.743699669837951660e-01 -4.237438738346099854e-01 1.247376482933759689e-02 -6.417933702468872070e-01 2.283686250448226929e-01 9.048666059970855713e-02 -1.237122789025306702e-01
-4.121656715869903564e-02 -1.843009516596794128e-02 -7.836644649505615234e-01 2.047740966081619263e-01 -6.632368545979261398e-03 5.141096115112304688e-01 -2.766888141632080078e-01 -3.146033734083175659e-02
1.452583633363246918e-02 -6.579632163047790527e-01 1.234127804636955261e-01 5.624992251396179199e-01 -8.074916899204254150e-02 2.561525404453277588e-01 -8.672362565994262695e-02 3.944386243820190430e-01
1.385950446128845215e-01 -5.370985344052314758e-02 -6.604809165000915527e-01 3.648119419813156128e-02 -5.238049030303955078e-01 2.537484467029571533e-01 -3.691159188747406006e-01 -2.556060254573822021e-01
1.386198401451110840e-01 2.779530826956033707e-03 -2.574521303176879883e-01 7.685664296150207520e-01 -5.756916943937540054e-03 2.037244141101837158e-01 6.311623007059097290e-02 -5.275228619575500488e-01
2.177596837282180786e-02 6.344652920961380005e-02 -1.355560123920440674e-01 1.935423910617828369e-01 -4.242168366909027100e-01 4.430059492588043213e-01 -3.425462916493415833e-02 -7.498524785041809082e-01
-3.548596426844596863e-02 -2.980637848377227783e-01 -7.064248919486999512e-01 1.081449985504150391e-01 -6.018288731575012207e-01 1.456066071987152100e-01 -1.149064823985099792e-01 -5.064096674323081970e-02
-2.120295166969299316e-01 -6.611428260803222656e-01 -1.934021264314651489e-01 1.492124795913696289e-02 -5.253895521163940430e-01 4.208475351333618164e-01 1.646462976932525635e-01 -7.172358222305774689e-03
5.719538033008575439e-02 -1.049349606037139893e-01 6.319991499185562134e-02 5.312362313270568848e-01 -2.585934661328792572e-02 5.877669453620910645e-01 1.824920624494552612e-01 -5.657466650009155273e-01
1.127267628908157349e-02 -7.092444300651550293e-01 2.219541668891906738e-01 5.108897686004638672e-01 -2.343835532665252686e-01 2.126488387584686279e-01 4.012803733348846436e-02 2.912180125713348389e-01
-1.767779141664505005e-01 2.844962477684020996e-01 -2.293284833431243896e-01 7.716910839080810547e-01 -2.267421036958694458e-01 3.473822260275483131e-03 -3.574796617031097412e-01 -2.459615468978881836e-01
-8.176643401384353638e-02 -2.770109772682189941e-01 8.685674518346786499e-02 4.632114768028259277e-01 8.433123677968978882e-02 2.673860192298889160e-01 -4.881941378116607666e-01 -6.144344806671142578e-01
1.692789345979690552e-01 -2.091435343027114868e-01 1.466139554977416992e-01 7.731133103370666504e-01 -1.356403827667236328e-01 2.865244150161743164e-01 3.449612259864807129e-01 -2.981792986392974854e-01
-2.286936938762664795e-01 2.930354177951812744e-01 -2.112917304039001465e-01 3.087934851646423340e-01 -1.822249963879585266e-02 6.372408270835876465e-01 -2.697928547859191895e-01 -4.925806522369384766e-01
5.050286054611206055e-01 -1.344556212425231934e-01 -8.112990111112594604e-02 4.981878399848937988e-01 -3.995150029659271240e-01 4.602837860584259033e-01 -1.325789690017700195e-01 2.881735265254974365e-01
1.113920435309410095e-01 -1.836625486612319946e-01 -2.653988599777221680e-01 5.955640673637390137e-01 2.264431267976760864e-01 4.780473411083221436e-01 2.774783968925476074e-01 -4.146405160427093506e-01
1.105877086520195007e-01 -2.502124384045600891e-02 4.328992217779159546e-02 6.919056177139282227e-01 -4.225293695926666260e-01 2.128216028213500977e-01 3.435816168785095215e-01 -4.057885706424713135e-01
2.347131073474884033e-01 -6.991961598396301270e-01 -2.357330638915300369e-03 6.028781533241271973e-01 1.488849073648452759e-01 8.001272380352020264e-02 -1.407296359539031982e-01 -2.102213501930236816e-01
2.691702544689178467e-01 7.868176698684692383e-02 7.222252339124679565e-02 5.234372019767761230e-01 -3.735847771167755127e-01 5.978657007217407227e-01 -3.020090758800506592e-01 2.322402000427246094e-01
-2.315992116928100586e-01 -1.842328459024429321e-01 -5.641803741455078125e-01 5.507730841636657715e-01 2.862214744091033936e-01 1.522280722856521606e-01 2.164265662431716919e-01 -3.726029396057128906e-01
2.305268496274948120e-01 1.061387285590171814e-01 -5.204209312796592712e-02 6.331130266189575195e-01 -3.623134195804595947e-01 3.643642961978912354e-01 -4.130030572414398193e-01 3.121660947799682617e-01
-2.641629576683044434e-01 -2.540903985500335693e-01 2.101299911737442017e-01 7.802646160125732422e-01 -1.820403635501861572e-01 9.010083973407745361e-02 2.775980532169342041e-01 -3.071984052658081055e-01
2.964758276939392090e-01 -7.386828064918518066e-01 1.055087335407733917e-02 5.359051823616027832e-01 2.710297703742980957e-02 2.135916613042354584e-02 -2.064067572355270386e-01 -1.880148947238922119e-01
-8.013067394495010376e-02 -8.899874240159988403e-02 -1.429723501205444336e-01 8.803264498710632324e-01 -1.194875836372375488e-01 -2.625855505466461182e-01 -8.763531595468521118e-02 -3.151735067367553711e-01
3.875706791877746582e-01 -1.256648898124694824e-01 -8.226110786199569702e-02 6.639851927757263184e-01 -3.656409382820129395e-01 2.413218021392822266e-01 4.253398776054382324e-01 -1.162352785468101501e-01
3.154111653566360474e-02 5.661300569772720337e-02 -4.069990515708923340e-01 3.409281075000762939e-01 -8.821237087249755859e-02 4.907277226448059082e-01 2.287978380918502808e-01 -6.426323056221008301e-01
2.292569577693939209e-01 4.424885846674442291e-03 1.654318720102310181e-01 3.049950897693634033e-01 -5.148084163665771484e-01 7.403964400291442871e-01 4.317168146371841431e-02 1.093329116702079773e-01
-1.860032230615615845e-01 -6.064832210540771484e-01 4.840745776891708374e-02 5.656065940856933594e-01 -2.866141796112060547e-01 -7.629384100437164307e-02 -2.149242162704467773e-01 3.757208287715911865e-01
-3.563753366470336914e-01 -3.293673694133758545e-02 -1.863005161285400391e-01 7.410219311714172363e-01 3.095423579216003418e-01 1.011919081211090088e-01 -2.097125351428985596e-01 -3.715574741363525391e-01
-3.641709685325622559e-01 8.061881363391876221e-02 4.097751900553703308e-02 7.943494915962219238e-01 1.214279830455780029e-01 4.266617894172668457e-01 4.555476456880569458e-02 -1.713178008794784546e-01
-1.927117705345153809e-01 -5.579535365104675293e-01 -4.044723808765411377e-01 -2.644870616495609283e-02 -5.724353790283203125e-01 3.800663948059082031e-01 5.076996982097625732e-02 1.119928732514381409e-01
-1.964318305253982544e-01 2.923991680145263672e-01 -3.296011090278625488e-01 3.140026330947875977e-01 -2.473840713500976562e-01 4.824120104312896729e-01 -2.225152552127838135e-01 -5.703067183494567871e-01
6.644993275403976440e-02 -2.413613647222518921e-01 -3.896457850933074951e-01 8.248896598815917969e-01 2.154396921396255493e-01 3.240552917122840881e-02 2.157498002052307129e-01 -1.051192358136177063e-01
5.320655927062034607e-02 6.168934702873229980e-02 -4.983035102486610413e-02 9.288393259048461914e-01 -7.412264496088027954e-02 6.210995465517044067e-02 -1.823810189962387085e-01 2.924437224864959717e-01
1.386869698762893677e-01 1.219104975461959839e-01 1.749821454286575317e-01 6.645339727401733398e-01 -5.930261015892028809e-01 3.042629957199096680e-01 2.076573371887207031e-01 7.938598096370697021e-02
1.029847636818885803e-01 -4.315376579761505127e-01 1.970337629318237305e-01 5.454102754592895508e-01 6.988580524921417236e-02 5.122135281562805176e-01 2.313385158777236938e-01 -3.822441995143890381e-01
-3.489721566438674927e-02 -1.796327978372573853e-01 -1.728968620300292969e-01 7.152004241943359375e-01 9.336553514003753662e-02 3.139190673828125000e-01 3.916857242584228516e-01 -4.054988622665405273e-01
6.222183704376220703e-01 -2.765997350215911865e-01 -2.551706433296203613e-01 2.960188686847686768e-01 -1.450447142124176025e-01 3.783751130104064941e-01 -3.637497127056121826e-01 -2.950901091098785400e-01
4.537098705768585205e-01 -4.414684772491455078e-01 -3.502045944333076477e-02 6.100025773048400879e-01 -2.077163159847259521e-01 3.114252910017967224e-02 2.784548699855804443e-01 -3.229092359542846680e-01
-1.592781990766525269e-01 -6.061601042747497559e-01 -4.081341922283172607e-01 4.630555585026741028e-02 -6.131873130798339844e-01 8.770672976970672607e-02 9.020551107823848724e-03 -2.339020818471908569e-01
1.680464744567871094e-01 -1.339731663465499878e-01 -4.328635931015014648e-01 2.527982294559478760e-01 -2.495846301317214966e-01 2.173840701580047607e-01 -1.691237390041351318e-01 -7.512540221214294434e-01
-1.206279695034027100e-01 -1.618264764547348022e-01 8.863177150487899780e-02 6.345847845077514648e-01 -5.036211013793945312e-01 -1.052427589893341064e-01 -5.312399864196777344e-01 4.220850393176078796e-02
1.938903629779815674e-01 1.022051498293876648e-01 -2.295677550137042999e-03 2.098938524723052979e-01 -6.173633337020874023e-01 4.887855648994445801e-01 -5.300900340080261230e-01 -8.279847353696823120e-02
-3.580831885337829590e-01 -6.729588657617568970e-02 -1.614267975091934204e-01 3.836461007595062256e-01 -3.048210144042968750e-01 5.341356992721557617e-01 1.092230677604675293e-01 5.512335300445556641e-01
5.323801636695861816e-01 -5.274915099143981934e-01 -2.002718895673751831e-01 2.647339999675750732e-01 -1.741941273212432861e-01 2.064164727926254272e-01 -4.765415936708450317e-02 -5.029004216194152832e-01
-6.273296475410461426e-01 -4.249237179756164551e-01 -1.601302921772003174e-01 7.223094254732131958e-02 -2.148053422570228577e-02 5.778522491455078125e-01 -2.296039760112762451e-01 -8.913765102624893188e-02
2.904614433646202087e-03 -1.227429136633872986e-01 -3.332272768020629883e-01 7.325387746095657349e-02 -6.022506952285766602e-01 6.081873178482055664e-01 3.444264829158782959e-01 1.314985305070877075e-01
-2.085031569004058838e-02 2.546047866344451904e-01 -8.107193559408187866e-02 4.187186062335968018e-01 -7.008445262908935547e-01 4.213651418685913086e-01 2.575905025005340576e-01 1.332639902830123901e-01
7.761129736900329590e-02 -3.005311489105224609e-01 -7.892034947872161865e-02 6.489403843879699707e-01 -2.363418042659759521e-01 -1.771664433181285858e-02 -5.005449056625366211e-01 4.118120968341827393e-01
-3.093006312847137451e-01 -3.930420279502868652e-01 -7.272959686815738678e-03 1.392406076192855835e-01 -6.530865430831909180e-01 4.590441286563873291e-02 -4.462623596191406250e-01 -3.203605115413665771e-01
2.313788831233978271e-01 1.625401526689529419e-01 3.063866198062896729e-01 6.027950644493103027e-01 -3.857181966304779053e-01 5.585538148880004883e-01 -4.507911205291748047e-02 -4.108722787350416183e-03
1.059523504227399826e-02 -4.839397370815277100e-01 1.854966133832931519e-01 5.895560383796691895e-01 1.780037581920623779e-01 1.813856661319732666e-01 -4.254840910434722900e-01 -3.715938925743103027e-01
-8.337900042533874512e-02 -1.751584410667419434e-01 -2.880366146564483643e-02 5.892519950866699219e-01 1.780151389539241791e-02 4.691367149353027344e-01 4.226818680763244629e-01 -4.639547169208526611e-01
-3.827851414680480957e-01 -2.741484045982360840e-01 -1.431144922971725464e-01 2.890049517154693604e-01 -7.458611130714416504e-01 -2.290680259466171265e-01 -2.207285612821578979e-01 -1.296551972627639771e-01
-1.559618860483169556e-01 -2.246403843164443970e-01 -5.158815383911132812e-01 4.884657859802246094e-01 -2.937643229961395264e-01 -2.911480665206909180e-01 9.011442214250564575e-02 -4.912175536155700684e-01
-4.289403855800628662e-01 -4.541185796260833740e-01 -2.431228198111057281e-02 3.696882724761962891e-01 -5.751078724861145020e-01 -2.441608905792236328e-01 -2.812179028987884521e-01 -5.548646673560142517e-02
-2.951178885996341705e-02 4.168387651443481445e-01 -1.931940764188766479e-01 4.834739267826080322e-01 -4.524385929107666016e-01 4.672561585903167725e-01 -5.081798136234283447e-02 -3.587370216846466064e-01
5.795640498399734497e-02 5.301336571574211121e-02 -1.862073540687561035e-01 7.787066102027893066e-01 -3.648529946804046631e-01 -3.746864199638366699e-02 -4.665299355983734131e-01 -2.452691085636615753e-02
-1.924434751272201538e-01 8.272098749876022339e-02 -3.487831056118011475e-01 1.873824000358581543e-01 -2.294588238000869751e-01 4.875899553298950195e-01 3.763271495699882507e-02 -7.124251127243041992e-01
-2.381750494241714478e-01 1.474053859710693359e-01 -8.389312773942947388e-02 8.781917095184326172e-01 1.332458853721618652e-01 2.634743452072143555e-01 -7.691533863544464111e-02 -2.240455001592636108e-01
-1.876649707555770874e-01 3.623470664024353027e-01 -2.388154864311218262e-01 4.037637710571289062e-01 -3.129745721817016602e-01 4.783609509468078613e-01 -4.162222892045974731e-02 -5.337730646133422852e-01
-3.277572989463806152e-01 -4.038880169391632080e-01 5.797789990901947021e-02 3.117142617702484131e-01 -2.915929257869720459e-01 1.957600116729736328e-01 -6.726277470588684082e-01 -2.305338829755783081e-01
-3.707474172115325928e-01 -2.862310111522674561e-01 -1.497811675071716309e-01 5.859884619712829590e-01 -3.315769433975219727e-01 -1.292539853602647781e-02 3.128749504685401917e-02 5.511007308959960938e-01
-4.855563640594482422e-01 -5.759047865867614746e-01 -9.985079616308212280e-02 7.330787926912307739e-02 -9.662687033414840698e-02 5.471727252006530762e-01 -3.272521495819091797e-01 3.735785558819770813e-02
-5.337312221527099609e-01 -1.676220148801803589e-01 -4.152196943759918213e-01 1.312515288591384888e-01 -3.101643025875091553e-01 5.207132697105407715e-01 -2.687973380088806152e-01 2.404232621192932129e-01
4.514923691749572754e-01 -8.774198591709136963e-02 1.361178010702133179e-01 3.969316482543945312e-01 -5.137984156608581543e-01 5.271796584129333496e-01 -2.374319285154342651e-01 -1.187096089124679565e-01
5.047288537025451660e-01 -2.263320088386535645e-01 3.122509419918060303e-01 5.059387087821960449e-01 -2.870863378047943115e-01 4.864835441112518311e-01 -1.111624091863632202e-01 -9.542645514011383057e-02
-2.254773080348968506e-01 -1.043349653482437134e-01 -6.570953130722045898e-02 8.303874731063842773e-01 3.475510776042938232e-01 3.103238642215728760e-01 5.389449745416641235e-02 -1.562556326389312744e-01
-1.198458820581436157e-01 -3.955015838146209717e-01 -4.214724898338317871e-01 1.325551271438598633e-01 -7.878300547599792480e-01 -2.136052586138248444e-02 9.853720664978027344e-02 -5.624585971236228943e-02
-2.476061135530471802e-01 -3.113438487052917480e-01 -3.262741863727569580e-01 -5.596717353910207748e-03 -7.417238950729370117e-01 4.218602478504180908e-01 4.339111968874931335e-02 -7.257328182458877563e-02
6.903044879436492920e-02 -3.635298609733581543e-01 -3.896900117397308350e-01 4.340465366840362549e-01 -2.920638620853424072e-01 -3.299756348133087158e-01 -3.739446401596069336e-01 -4.345184862613677979e-01
-2.122282795608043671e-02 -3.151916563510894775e-01 2.731382250785827637e-01 5.527271628379821777e-01 2.007566839456558228e-01 5.566799640655517578e-01 -5.385784432291984558e-02 -4.086509644985198975e-01
-3.484827578067779541e-01 -1.724993884563446045e-01 -1.260767132043838501e-01 7.045378684997558594e-01 1.080470383167266846e-01 2.919493615627288818e-01 2.982859909534454346e-01 -3.881388604640960693e-01
-2.215223759412765503e-01 -2.125777006149291992e-01 2.652916610240936279e-01 7.917516827583312988e-01 -8.828361332416534424e-02 2.075298577547073364e-01 3.759564161300659180e-01 -1.276017427444458008e-01
3.347655236721038818e-01 1.991120725870132446e-01 3.728025406599044800e-02 6.151646971702575684e-01 -2.064641714096069336e-01 6.323438882827758789e-01 -1.141517143696546555e-02 1.607867926359176636e-01
2.685380578041076660e-01 -6.960779428482055664e-01 7.849014364182949066e-03 5.631310939788818359e-01 -2.086769193410873413e-01 -1.872414499521255493e-01 -4.538837447762489319e-02 -2.133522778749465942e-01
3.757273778319358826e-03 2.695978879928588867e-01 -1.612599790096282959e-01 2.541074454784393311e-01 3.287377953529357910e-02 7.008566856384277344e-01 -5.467100739479064941e-01 -2.134355306625366211e-01
-6.218969225883483887e-01 1.058001890778541565e-01 -4.685640335083007812e-01 2.050343900918960571e-01 -1.608071029186248779e-01 3.843217194080352783e-01 1.801774799823760986e-01 -3.666510879993438721e-01
3.602680861949920654e-01 3.506450355052947998e-02 2.185351401567459106e-01 7.286280989646911621e-01 -3.303369581699371338e-01 4.198226630687713623e-01 -5.486541241407394409e-02 -4.401184618473052979e-02
-1.451188325881958008e-01 -1.580865681171417236e-01 1.996126174926757812e-01 2.618680894374847412e-01 -1.376453489065170288e-01 3.114224970340728760e-01 -5.673282146453857422e-01 -6.385433673858642578e-01
-1.780609041452407837e-01 -9.651969373226165771e-02 7.467404752969741821e-02 4.074314832687377930e-01 -7.334554195404052734e-01 -1.695301942527294159e-02 -4.717560112476348877e-01 -1.631065905094146729e-01
3.149114847183227539e-01 -8.218326419591903687e-02 -4.152566194534301758e-02 6.733964681625366211e-01 1.475019454956054688e-01 5.280290842056274414e-01 -8.537922799587249756e-02 -3.619782626628875732e-01
4.880232512950897217e-01 -2.088722735643386841e-01 4.023759812116622925e-02 3.330007195472717285e-01 -5.956388115882873535e-01 4.518466889858245850e-01 -1.356579512357711792e-01 1.683537214994430542e-01
4.845884442329406738e-01 -2.139779627323150635e-01 -3.097051084041595459e-01 2.596912980079650879e-01 1.016959771513938904e-01 4.977565705776214600e-01 -2.490983903408050537e-01 -4.856717586517333984e-01
1.540731489658355713e-01 -4.749277830123901367e-01 -3.383092582225799561e-01 5.058131217956542969e-01 4.366686642169952393e-01 3.626484274864196777e-01 1.292236596345901489e-01 -2.037471383810043335e-01
-1.063027456402778625e-01 -1.564429551362991333e-01 -2.528398334980010986e-01 7.146560549736022949e-01 2.594335377216339111e-01 3.593416512012481689e-01 2.572291493415832520e-01 -3.563216626644134521e-01
6.893907487392425537e-02 -6.163696646690368652e-01 -5.365807414054870605e-01 3.071305714547634125e-02 -4.608314931392669678e-01 1.993722617626190186e-01 2.086461186408996582e-01 -1.755721122026443481e-01
-3.297795355319976807e-01 1.073640212416648865e-01 -9.049588441848754883e-02 3.410573601722717285e-01 -2.305158376693725586e-01 7.009050250053405762e-01 3.218061625957489014e-01 3.274814188480377197e-01
-5.267314910888671875e-01 -2.105795443058013916e-01 -3.731897175312042236e-01 5.521186590194702148e-01 2.870529592037200928e-01 1.967876255512237549e-01 2.038890868425369263e-01 -2.672245204448699951e-01
-3.172726035118103027e-01 3.386031389236450195e-01 -1.340093761682510376e-01 7.582263350486755371e-01 -2.640980482101440430e-01 3.110355436801910400e-01 1.211585029959678650e-01 1.031993851065635681e-01
9.416715055704116821e-02 -3.892767131328582764e-01 -5.647180080413818359e-01 5.143383741378784180e-01 1.835696101188659668e-01 3.315859287977218628e-02 1.301259696483612061e-01 -4.521235823631286621e-01
1.840345561504364014e-01 4.502718895673751831e-02 2.544380724430084229e-01 2.180858403444290161e-01 -3.702203333377838135e-01 7.786651253700256348e-01 -2.773135304450988770e-01 -1.775346547365188599e-01
-1.613338887691497803e-01 -1.548048555850982666e-01 -6.474821269512176514e-02 7.315075397491455078e-01 1.260888129472732544e-01 -5.534843076020479202e-03 -6.029999852180480957e-01 1.765595525503158569e-01
1.693564504384994507e-01 -4.522684514522552490e-01 1.981151700019836426e-01 3.465700149536132812e-01 1.085031554102897644e-01 6.966358423233032227e-01 -2.251331359148025513e-01 2.442375719547271729e-01
2.193091511726379395e-01 -5.948807597160339355e-01 -3.982790708541870117e-01 1.264013908803462982e-02 -5.840851664543151855e-01 1.209886968135833740e-01 3.509848192334175110e-02 -2.867207229137420654e-01
-2.733938694000244141e-01 -3.745543658733367920e-01 -5.889050960540771484e-01 2.199084907770156860e-01 -1.123809069395065308e-01 4.715822339057922363e-01 -2.192133218050003052e-01 3.266833722591400146e-01
6.272109597921371460e-02 -7.931867986917495728e-02 3.061431646347045898e-01 6.062539219856262207e-01 -6.781765222549438477e-01 1.645444482564926147e-01 1.728442609310150146e-01 -1.078611165285110474e-01
-2.943603694438934326e-01 -3.780360519886016846e-01 -2.426966428756713867e-01 6.817287206649780273e-01 4.173736870288848877e-01 8.675515651702880859e-03 -1.294055581092834473e-01 -2.361423671245574951e-01
1.475151628255844116e-01 -2.324394881725311279e-01 2.696247100830078125e-01 5.276706814765930176e-01 -4.216525852680206299e-01 3.401168286800384521e-01 3.886283934116363525e-01 -3.585732281208038330e-01
-5.931524559855461121e-02 3.017129302024841309e-01 -2.291969396173954010e-02 7.297887206077575684e-01 -5.907658934593200684e-01 6.967666000127792358e-02 -7.909508794546127319e-02 1.105391383171081543e-01
2.892911732196807861e-01 -6.467876434326171875e-01 -8.296185731887817383e-02 5.631109476089477539e-01 3.103343248367309570e-01 1.972621232271194458e-01 -1.386391967535018921e-01 -1.398540139198303223e-01
-3.170733526349067688e-02 -8.631473779678344727e-02 2.550624608993530273e-01 6.721184849739074707e-01 7.707686722278594971e-02 6.207469701766967773e-01 1.217797026038169861e-01 -2.620048224925994873e-01
2.883507013320922852e-01 -3.186116516590118408e-01 2.988336980342864990e-01 7.151849865913391113e-01 -7.396645843982696533e-02 3.300216794013977051e-01 1.324121206998825073e-01 -2.874562442302703857e-01
8.013992011547088623e-02 -7.698484510183334351e-02 -4.414705038070678711e-01 6.488659977912902832e-01 1.713120788335800171e-01 2.649741470813751221e-01 1.571652889251708984e-01 -4.974611103534698486e-01
-2.907401025295257568e-01 -6.260524988174438477e-01 -5.405610799789428711e-01 1.539831459522247314e-01 -2.232749462127685547e-01 1.832988560199737549e-01 -2.776274681091308594e-01 -2.169887125492095947e-01
8.159489929676055908e-02 -1.913085579872131348e-01 -5.832022428512573242e-01 7.316012978553771973e-01 1.738333851099014282e-01 7.206472754478454590e-02 -1.297341585159301758e-01 -1.706918776035308838e-01
4.978366792201995850e-01 8.143897354602813721e-02 1.694628223776817322e-02 5.661050677299499512e-01 -2.434776723384857178e-01 5.397834777832031250e-01 -2.659498155117034912e-01 5.820068344473838806e-02
-3.923442661762237549e-01 -7.686841767281293869e-03 1.345122605562210083e-01 6.803007721900939941e-01 -5.257079005241394043e-01 -2.395857274532318115e-01 -1.710972636938095093e-01 -4.538677260279655457e-02
-1.138990148901939392e-01 -4.164359271526336670e-01 -4.917800128459930420e-01 1.796947866678237915e-01 -6.916905045509338379e-01 -9.379636496305465698e-03 -2.031420618295669556e-01 1.402844786643981934e-01
-3.673824071884155273e-01 -4.118813276290893555e-01 -6.166202574968338013e-02 4.616348445415496826e-01 -4.512512087821960449e-01 6.781648099422454834e-02 -2.333176285028457642e-01 4.645548462867736816e-01
2.345491349697113037e-01 2.305864244699478149e-01 -1.190882623195648193e-01 4.573896527290344238e-01 -3.565967828035354614e-02 6.703446507453918457e-01 -4.646574854850769043e-01 -4.346647486090660095e-02
2.321258187294006348e-01 -3.943805992603302002e-01 -3.580975532531738281e-01 4.394317865371704102e-01 4.748708009719848633e-01 3.687323927879333496e-01 -1.176061928272247314e-01 -3.065132796764373779e-01
6.447385996580123901e-02 -6.542911529541015625e-01 -9.323148429393768311e-02 6.731818914413452148e-01 3.205534517765045166e-01 4.658336192369461060e-02 3.069565258920192719e-02 -3.678377950564026833e-03
-2.441241890192031860e-01 -2.424207031726837158e-01 -3.478163182735443115e-01 7.988965511322021484e-01 2.527875006198883057e-01 -5.679093301296234131e-02 2.205212265253067017e-01 -8.165323734283447266e-02
-5.068619847297668457e-01 -2.743518352508544922e-01 -2.882938683032989502e-01 1.858116537332534790e-01 2.838192135095596313e-02 3.575876355171203613e-01 -6.393923759460449219e-01 -1.126312762498855591e-01
-1.227419450879096985e-01 -1.530944406986236572e-01 1.196294575929641724e-01 2.380118221044540405e-01 -1.109120324254035950e-01 3.552626073360443115e-01 -3.925539255142211914e-01 -7.732554674148559570e-01
3.904080986976623535e-01 1.101258993148803711e-01 1.213942840695381165e-01 6.127407550811767578e-01 -2.086606472730636597e-01 5.528843998908996582e-01 -3.095667362213134766e-01 1.463439874351024628e-02
9.439330548048019409e-02 3.984355181455612183e-02 -1.897960752248764038e-01 7.947249412536621094e-01 -1.331147998571395874e-01 2.208841145038604736e-01 -2.910246253013610840e-01 -4.131435453891754150e-01
2.152376919984817505e-01 -2.969169616699218750e-02 -6.444992423057556152e-01 1.576192826032638550e-01 -5.845757722854614258e-01 2.289361506700515747e-01 -3.286817371845245361e-01 -1.019596830010414124e-01
4.051867723464965820e-01 5.967118218541145325e-02 9.953617304563522339e-02 5.301708579063415527e-01 -4.627415835857391357e-01 5.606659054756164551e-01 -9.758237749338150024e-02 5.723908171057701111e-02
-1.099027786403894424e-02 -8.208461403846740723e-01 2.147934734821319580e-01 5.026284456253051758e-01 -5.208240449428558350e-02 1.333284378051757812e-01 5.953878909349441528e-02 5.731764808297157288e-02
-1.227566078305244446e-01 -6.236283183097839355e-01 -1.924707740545272827e-01 -1.533494237810373306e-02 -6.278143525123596191e-01 3.680321872234344482e-01 -1.690250933170318604e-01 -2.388645708560943604e-02
-5.025638937950134277e-01 -2.427270263433456421e-01 1.158739700913429260e-01 2.558100521564483643e-01 -4.236509203910827637e-01 1.694126725196838379e-01 -6.229861378669738770e-01 -1.155634522438049316e-01
2.699702046811580658e-02 3.127996623516082764e-01 -2.258413881063461304e-01 3.125849068164825439e-01 1.391424387693405151e-01 7.413965463638305664e-01 -4.136306345462799072e-01 -1.122233197093009949e-01
9.924332797527313232e-02 -1.626307815313339233e-01 -4.706913530826568604e-01 2.984730005264282227e-01 3.721115589141845703e-01 7.073552012443542480e-01 -6.044818088412284851e-02 1.029221564531326294e-01
-1.346282213926315308e-01 3.068186640739440918e-01 -7.120266556739807129e-02 8.006195425987243652e-01 -3.191610276699066162e-01 2.028842866420745850e-01 -1.630901545286178589e-01 2.684250771999359131e-01
-2.280311584472656250e-01 -1.997648924589157104e-01 2.716911025345325470e-02 4.816414713859558105e-01 1.551731824874877930e-01 2.367149889469146729e-01 -4.407383799552917480e-01 -6.332583427429199219e-01
-1.983867138624191284e-01 -4.441936314105987549e-02 2.725018560886383057e-02 8.269245624542236328e-01 -3.691797256469726562e-01 1.503736246377229691e-03 3.511299490928649902e-01 -1.205596253275871277e-01
-3.389158546924591064e-01 -2.511463165283203125e-01 -7.014927268028259277e-01 1.068949922919273376e-01 -2.263229340314865112e-01 4.718667268753051758e-01 -1.557136923074722290e-01 1.428848057985305786e-01
-3.851830959320068359e-01 4.432678967714309692e-02 -6.140211224555969238e-01 6.096560359001159668e-01 1.543658375740051270e-01 -1.242454163730144501e-02 -3.424878790974617004e-02 -2.753370404243469238e-01
6.820601969957351685e-02 -1.782196760177612305e-01 1.802261769771575928e-01 3.764577805995941162e-01 -1.026439815759658813e-01 2.345865964889526367e-01 -6.503577232360839844e-01 -5.484997630119323730e-01
-4.395594000816345215e-01 -2.968559861183166504e-01 -1.049569696187973022e-01 6.154100894927978516e-01 3.706504702568054199e-01 3.621272742748260498e-02 -1.973504573106765747e-01 -3.889450430870056152e-01
3.888054192066192627e-01 -3.211285173892974854e-01 9.972492605447769165e-02 6.200765371322631836e-01 1.700919866561889648e-01 4.543381631374359131e-01 -2.118189632892608643e-01 -2.665431797504425049e-01
-7.988236099481582642e-02 3.529132008552551270e-01 -1.993611603975296021e-01 6.967869997024536133e-01 -1.805685013532638550e-01 3.814298808574676514e-01 -1.587080806493759155e-01 3.748764097690582275e-01
-1.997973769903182983e-01 -3.166960477828979492e-01 -1.323419958353042603e-01 6.844692826271057129e-01 -8.598989993333816528e-02 -2.962293922901153564e-01 -5.056831240653991699e-01 -1.513624191284179688e-01
4.482815265655517578e-01 -2.406905293464660645e-01 -2.431557513773441315e-02 5.390182137489318848e-01 -2.820691466331481934e-01 3.510205447673797607e-01 3.952806890010833740e-01 -3.015865385532379150e-01
-1.321801543235778809e-01 -3.514999747276306152e-01 8.418037742376327515e-02 8.812317252159118652e-01 1.197091788053512573e-01 5.416455492377281189e-02 6.893886625766754150e-02 -2.308764606714248657e-01
-1.300709396600723267e-01 -1.057473421096801758e-01 -3.112091310322284698e-02 7.418943643569946289e-01 4.134814739227294922e-01 3.479182422161102295e-01 -2.416943013668060303e-01 -2.647512853145599365e-01
-3.442986607551574707e-01 -5.979517102241516113e-01 -4.433677494525909424e-01 1.285168230533599854e-01 -1.966518908739089966e-01 1.889976412057876587e-01 -4.706797897815704346e-01 -1.220210716128349304e-01
2.443045228719711304e-01 -4.048514962196350098e-01 -2.276466935873031616e-01 4.352569878101348877e-01 2.078344523906707764e-01 4.834428727626800537e-01 3.259155154228210449e-01 -3.898791968822479248e-01
-2.519362606108188629e-02 2.050110399723052979e-01 -6.402894854545593262e-01 2.825204730033874512e-01 -4.968469738960266113e-01 4.060366153717041016e-01 -2.026968598365783691e-01 1.214028745889663696e-01
8.151505142450332642e-02 -5.569824576377868652e-01 8.355107158422470093e-02 5.215032696723937988e-01 -1.375908255577087402e-01 4.100649952888488770e-01 1.360946595668792725e-01 4.456154406070709229e-01
-1.178112551569938660e-01 2.541840970516204834e-01 -1.172297894954681396e-01 7.532712221145629883e-01 1.510187983512878418e-01 4.859244227409362793e-01 -1.538535505533218384e-01 2.403136193752288818e-01
-6.457380019128322601e-03 -1.990758031606674194e-01 -1.576645523309707642e-01 8.036944270133972168e-01 9.155960381031036377e-02 6.030861288309097290e-02 -4.579476416110992432e-01 2.603995501995086670e-01
-3.121186792850494385e-01 -1.833056658506393433e-01 -1.967130005359649658e-01 6.063113212585449219e-01 -3.635290861129760742e-01 5.193384364247322083e-02 -5.702160671353340149e-02 5.697101354598999023e-01
3.222779035568237305e-01 -4.028372764587402344e-01 -7.369642704725265503e-02 8.414377570152282715e-01 -8.096028119325637817e-02 -1.118483692407608032e-01 1.700613647699356079e-02 3.250341489911079407e-02
-8.192270249128341675e-02 -1.862729787826538086e-01 3.602153658866882324e-01 5.319536328315734863e-01 -3.539743125438690186e-01 -2.766120061278343201e-02 -4.364815056324005127e-01 -4.788342118263244629e-01
5.387747287750244141e-01 -5.533877015113830566e-01 -2.191718667745590210e-01 4.376567304134368896e-01 1.016585528850555420e-01 2.029460221529006958e-01 -3.086810708045959473e-01 -1.307621151208877563e-01
-4.393047690391540527e-01 -3.578926622867584229e-01 9.882459044456481934e-02 5.979220867156982422e-01 -3.337629139423370361e-02 1.471016705036163330e-01 -3.305623233318328857e-01 4.238190650939941406e-01
-5.815786719322204590e-01 -2.228950709104537964e-01 9.232613444328308105e-02 1.231452077627182007e-01 -6.278712302446365356e-02 3.929569423198699951e-01 -3.858569562435150146e-01 -5.302379727363586426e-01
-1.923096776008605957e-01 -5.612024664878845215e-02 -6.242947280406951904e-02 6.437175869941711426e-01 -4.570630844682455063e-03 4.580481052398681641e-01 3.625123500823974609e-01 -4.476088583469390869e-01
2.513732910156250000e-01 -6.037375330924987793e-01 2.608897686004638672e-01 4.302850663661956787e-01 -3.146289288997650146e-02 4.065610170364379883e-01 -2.018899619579315186e-01 -3.347575664520263672e-01
-2.225648611783981323e-01 -4.879091084003448486e-01 -1.522130705416202545e-02 6.844209432601928711e-01 3.569396436214447021e-01 1.921938061714172363e-01 2.702114917337894440e-02 -2.804846465587615967e-01
3.991405069828033447e-01 -6.842401623725891113e-01 -1.872867904603481293e-02 3.916581571102142334e-01 9.312656521797180176e-02 2.049097120761871338e-01 -1.962917149066925049e-01 -3.599504232406616211e-01
-1.988988071680068970e-01 2.275022417306900024e-01 4.052560403943061829e-02 8.624833226203918457e-01 -2.727448940277099609e-01 2.693389542400836945e-02 -2.727013230323791504e-01 1.169656664133071899e-01
7.367411255836486816e-02 -6.251746416091918945e-01 4.854180216789245605e-01 4.754105806350708008e-01 -1.716412901878356934e-01 3.292693495750427246e-01 -3.897824138402938843e-02 -5.181220173835754395e-02
2.036429792642593384e-01 -4.318484365940093994e-01 -3.438454866409301758e-01 5.109212398529052734e-01 3.263551592826843262e-01 3.640442490577697754e-01 2.216124832630157471e-01 -3.234473764896392822e-01
8.463815599679946899e-02 1.843397617340087891e-01 -3.435841202735900879e-01 4.039883017539978027e-01 -6.321184039115905762e-01 3.727381825447082520e-01 -1.950202733278274536e-01 3.178968429565429688e-01
6.970625836402177811e-03 -5.518109798431396484e-01 7.600154727697372437e-02 5.963953733444213867e-01 3.800003528594970703e-01 3.238713443279266357e-01 -1.999699622392654419e-01 -2.114508450031280518e-01
7.381235063076019287e-02 -7.473612427711486816e-01 3.269022107124328613e-01 4.796318709850311279e-01 -1.298114806413650513e-01 1.171084642410278320e-01 -3.879798576235771179e-02 -2.588830590248107910e-01
-4.414519965648651123e-01 -8.496557921171188354e-02 8.995884656906127930e-02 4.566705822944641113e-01 -3.214476704597473145e-01 5.140427947044372559e-01 -3.268706426024436951e-02 4.611110687255859375e-01
-2.384966462850570679e-01 -2.031565308570861816e-01 -3.940801918506622314e-01 2.975799441337585449e-01 -4.702261686325073242e-01 4.508667588233947754e-01 -1.673583239316940308e-01 4.534218311309814453e-01
9.203651547431945801e-02 -5.843725800514221191e-01 -1.566414386034011841e-01 5.875774621963500977e-01 2.112371325492858887e-01 2.078497223556041718e-02 1.375195533037185669e-01 -4.650695621967315674e-01
-3.686328232288360596e-02 -8.517938107252120972e-02 -1.510908007621765137e-01 6.238481402397155762e-01 -6.354773640632629395e-01 -6.756154447793960571e-02 3.526251614093780518e-01 2.159400880336761475e-01
-1.732725352048873901e-01 -2.955451607704162598e-01 9.003295749425888062e-02 5.573475360870361328e-01 -1.389278024435043335e-01 -1.794391721487045288e-01 -5.509501695632934570e-01 -4.569923579692840576e-01
-2.269795723259449005e-02 -3.295232057571411133e-01 4.779828339815139771e-02 7.039315104484558105e-01 2.771796286106109619e-01 5.412101745605468750e-01 1.179938763380050659e-01 -9.713570773601531982e-02
-1.142123714089393616e-01 -6.116465330123901367e-01 -1.202196441590785980e-02 6.127079725265502930e-01 3.753909468650817871e-01 2.702002823352813721e-01 5.141268298029899597e-02 -1.439397335052490234e-01
-4.062178432941436768e-01 1.676120311021804810e-01 -1.270476281642913818e-01 6.253513097763061523e-01 2.279399782419204712e-01 4.041140377521514893e-01 -3.963567316532135010e-01 1.653012782335281372e-01
1.846984326839447021e-01 -2.943381369113922119e-01 1.368003338575363159e-01 6.051059961318969727e-01 2.975413799285888672e-01 5.141514539718627930e-01 -3.595516681671142578e-01 1.105621829628944397e-01
-3.960349559783935547e-01 -3.451608717441558838e-01 1.385116577148437500e-01 4.272074699401855469e-01 -4.334555268287658691e-01 -1.100564450025558472e-01 -5.239350199699401855e-01 -2.186882495880126953e-01
-3.718968331813812256e-01 -2.275015115737915039e-01 2.882858216762542725e-01 6.542780399322509766e-01 -5.454636812210083008e-01 -1.820108853280544281e-02 -2.973029203712940216e-02 1.187760266475379467e-03
5.976847186684608459e-02 -4.915204644203186035e-01 -8.405533432960510254e-02 3.948908150196075439e-01 4.200186431407928467e-01 6.002299189567565918e-01 8.273524045944213867e-02 -2.197601050138473511e-01
-3.740055114030838013e-02 -1.795191201381385326e-03 -2.005315124988555908e-01 8.570648431777954102e-01 -3.195839226245880127e-01 -1.429578661918640137e-01 1.600783169269561768e-01 -2.750072181224822998e-01
-1.189652383327484131e-01 -6.112803220748901367e-01 1.106562912464141846e-01 4.510704278945922852e-01 -3.381110131740570068e-01 2.631711959838867188e-01 1.996398866176605225e-01 4.159810543060302734e-01
3.395395278930664062e-01 -1.088086888194084167e-01 2.384021691977977753e-02 1.803810149431228638e-01 -6.129127740859985352e-01 6.115172505378723145e-01 -2.820652723312377930e-01 -1.029160171747207642e-01
-2.366289198398590088e-01 -6.678912639617919922e-01 4.468117281794548035e-02 2.507908046245574951e-01 -5.386020541191101074e-01 -4.932768177241086960e-03 -3.384282290935516357e-01 -1.684795618057250977e-01
8.562811464071273804e-02 -1.505040079355239868e-01 1.561321616172790527e-01 8.287525177001953125e-01 -1.818680018186569214e-01 1.237361878156661987e-01 -3.068808019161224365e-01 -3.409484922885894775e-01
1.846916973590850830e-01 3.032807111740112305e-01 -2.753089964389801025e-01 6.378922462463378906e-01 -5.820896103978157043e-02 5.410835742950439453e-01 9.847783297300338745e-02 -2.921490967273712158e-01
3.940201103687286377e-01 -1.573717147111892700e-01 3.727815672755241394e-02 1.567700207233428955e-01 -5.210434198379516602e-01 3.144806027412414551e-01 -5.715506076812744141e-01 -3.113861382007598877e-01
-5.581153631210327148e-01 -5.507710576057434082e-01 -3.375843167304992676e-02 1.543024368584156036e-02 -3.195591270923614502e-01 3.439514040946960449e-01 -2.534935176372528076e-01 -3.148034512996673584e-01
-3.595685064792633057e-01 4.964825883507728577e-02 -6.672261953353881836e-01 5.202724933624267578e-01 6.619518250226974487e-02 1.165037900209426880e-01 6.296257022768259048e-03 -3.665744662284851074e-01
-2.577205002307891846e-02 -5.189448595046997070e-01 -3.610770702362060547e-01 1.508211940526962280e-01 -6.464166045188903809e-01 -8.740173280239105225e-02 -3.039733469486236572e-01 -2.429303824901580811e-01
-2.379449754953384399e-01 -2.417279481887817383e-01 6.636039912700653076e-02 5.761066079139709473e-01 3.699800372123718262e-01 5.867532491683959961e-01 -4.330032318830490112e-02 -2.561399936676025391e-01
-1.707273572683334351e-01 -4.567984640598297119e-01 -6.860504392534494400e-03 6.420723199844360352e-01 -3.582838550209999084e-02 -2.409285008907318115e-01 -4.135330319404602051e-01 -3.457508385181427002e-01
1.902301982045173645e-02 -6.496840715408325195e-01 1.479973644018173218e-01 6.918838620185852051e-01 -3.582226485013961792e-02 2.345939874649047852e-01 5.804320424795150757e-02 1.313605755567550659e-01
-7.817347347736358643e-02 -1.606958955526351929e-01 -6.609538197517395020e-01 5.680221915245056152e-01 -1.401386260986328125e-01 -1.274028867483139038e-01 6.885983049869537354e-02 -4.098103046417236328e-01
-2.289632409811019897e-01 -7.175888121128082275e-02 -4.977627694606781006e-01 6.352813243865966797e-01 1.195759624242782593e-01 4.364338815212249756e-01 2.935632467269897461e-01 1.115295756608247757e-02
-3.066315650939941406e-01 4.116899520158767700e-02 -2.822487056255340576e-01 7.559277415275573730e-01 3.435001075267791748e-01 3.270323872566223145e-01 6.484276801347732544e-02 -1.550614386796951294e-01
-1.772921532392501831e-01 -4.488258659839630127e-01 1.678038686513900757e-01 6.271479725837707520e-01 2.680588066577911377e-01 4.817188978195190430e-01 -1.794108003377914429e-01 9.774155914783477783e-02
6.823360919952392578e-02 -1.984816789627075195e-01 -2.847949266433715820e-01 3.431478142738342285e-01 -6.085407733917236328e-01 1.874144375324249268e-01 -4.740043580532073975e-01 3.563208281993865967e-01
3.405252099037170410e-02 -3.734561800956726074e-02 2.452081143856048584e-01 1.060365736484527588e-01 -4.408968091011047363e-01 6.336060762405395508e-01 -3.751605749130249023e-01 -4.352963864803314209e-01
-3.326011896133422852e-01 7.827896624803543091e-02 -7.957968860864639282e-02 8.644688725471496582e-01 -2.036453038454055786e-01 6.766485422849655151e-02 1.888942271471023560e-01 -2.188118249177932739e-01
1.245760172605514526e-02 1.762883067131042480e-01 -1.393371224403381348e-01 1.741732209920883179e-01 -3.092656135559082031e-01 7.568198442459106445e-01 2.474563419818878174e-01 -4.351551532745361328e-01
-2.342152446508407593e-01 -4.005325138568878174e-01 4.071040153503417969e-01 3.243839740753173828e-01 -3.899982273578643799e-01 5.172153115272521973e-01 -1.103432253003120422e-01 2.863081693649291992e-01
-1.611885428428649902e-01 -3.753359243273735046e-02 1.778241097927093506e-01 7.988182902336120605e-01 1.734059303998947144e-01 3.853434026241302490e-01 -2.802599072456359863e-01 2.139455527067184448e-01
-5.605497956275939941e-02 -3.802976571023464203e-04 -1.561772674322128296e-01 6.486146450042724609e-01 -1.562762111425399780e-01 4.846453070640563965e-01 -4.380987584590911865e-01 3.170671463012695312e-01
-3.438901603221893311e-01 -9.466152638196945190e-02 -4.758189022541046143e-01 3.905755281448364258e-01 -4.113272428512573242e-01 -1.515886187553405762e-01 1.874029040336608887e-01 -5.162721872329711914e-01
-2.153208702802658081e-01 -5.081714987754821777e-01 3.771872445940971375e-02 1.671374589204788208e-01 -6.339198946952819824e-01 2.625810168683528900e-02 -4.372933506965637207e-01 -2.688338756561279297e-01
-6.399379670619964600e-02 -5.856780409812927246e-01 -5.723062157630920410e-02 7.284584641456604004e-01 1.039394214749336243e-01 1.087555810809135437e-01 1.898157447576522827e-01 -2.455563694238662720e-01
-4.646591544151306152e-01 -1.036993116140365601e-01 -1.426816917955875397e-02 1.358059048652648926e-01 -7.701373696327209473e-01 2.319187372922897339e-01 1.222133114933967590e-01 -3.047255873680114746e-01
-3.821578994393348694e-02 -1.703838855028152466e-01 -3.425909578800201416e-01 5.053113698959350586e-01 -7.537869811058044434e-01 -1.285427510738372803e-01 -1.085875704884529114e-01 -1.707332581281661987e-02
-2.577645182609558105e-01 2.422109395265579224e-01 -3.446026891469955444e-02 9.915675222873687744e-02 -3.121534585952758789e-01 6.268675923347473145e-01 -2.896069586277008057e-01 -5.381421446800231934e-01
-4.330289959907531738e-01 -4.590535759925842285e-01 -6.215677782893180847e-02 1.997597068548202515e-01 -7.122552394866943359e-01 1.455892324447631836e-01 -1.325384341180324554e-02 1.711980551481246948e-01
1.947030127048492432e-01 3.835493922233581543e-01 -5.366482734680175781e-01 4.638955891132354736e-01 -2.494875043630599976e-01 4.861778318881988525e-01 -1.961909607052803040e-02 -1.131029129028320312e-01
-8.640901744365692139e-02 2.896528504788875580e-02 -1.428807526826858521e-01 6.645008921623229980e-01 -2.873722016811370850e-01 5.689057111740112305e-01 3.044475018978118896e-01 1.754799336194992065e-01
-2.398910932242870331e-02 -5.769405364990234375e-01 3.187476992607116699e-01 5.851933360099792480e-01 -7.689911872148513794e-02 3.883397877216339111e-01 -1.257145404815673828e-02 2.561903893947601318e-01
3.089570999145507812e-01 -5.224248766899108887e-01 2.344758957624435425e-01 3.132712244987487793e-01 -7.040079683065414429e-02 6.741159558296203613e-01 -9.155628830194473267e-02 1.035807728767395020e-01
-3.065130412578582764e-01 -4.303348064422607422e-02 -1.836544871330261230e-01 6.699422001838684082e-01 1.009277701377868652e-01 4.965858757495880127e-01 3.325899243354797363e-01 -2.329089343547821045e-01
-2.018939256668090820e-01 -6.217525601387023926e-01 -1.822511479258537292e-02 3.288350105285644531e-01 -3.264872431755065918e-01 7.084137946367263794e-02 -2.919873893260955811e-01 -5.170387029647827148e-01
-2.556234002113342285e-01 2.800333797931671143e-01 1.063473448157310486e-01 5.926451683044433594e-01 -4.358188211917877197e-01 5.091175436973571777e-01 1.157668381929397583e-01 -1.765201240777969360e-01
1.082023307681083679e-01 -4.945053458213806152e-01 4.509464800357818604e-01 5.623844265937805176e-01 -2.094056904315948486e-01 2.010001391172409058e-01 -2.012446224689483643e-01 -3.152405619621276855e-01
-7.026395946741104126e-02 -5.057954788208007812e-01 -1.878272891044616699e-01 5.641877651214599609e-01 2.477888390421867371e-02 4.585057869553565979e-02 -6.103808879852294922e-01 -1.018131747841835022e-01
-3.443987667560577393e-01 -2.918751835823059082e-01 1.388578489422798157e-02 7.513157129287719727e-01 1.363922506570816040e-01 2.010730654001235962e-01 -4.051391482353210449e-01 -9.142902493476867676e-02
-1.522749811410903931e-01 -6.918588876724243164e-01 -4.344092309474945068e-01 1.401404291391372681e-01 -3.222591280937194824e-01 4.118171334266662598e-01 -1.233332157135009766e-01 3.372901305556297302e-02
5.902618914842605591e-02 -5.054638385772705078e-01 3.322921395301818848e-01 5.691846013069152832e-01 -1.195959374308586121e-01 4.815309941768646240e-01 -1.283930148929357529e-02 2.455458045005798340e-01
-2.865805290639400482e-02 -2.853399217128753662e-01 -2.363917380571365356e-01 2.432119995355606079e-01 -4.922416806221008301e-01 7.389289140701293945e-01 -1.565081253647804260e-02 1.190124526619911194e-01
8.155751228332519531e-02 -1.450948864221572876e-01 -1.771378666162490845e-01 7.321695089340209961e-01 -4.152653217315673828e-01 -1.020287051796913147e-01 3.607025146484375000e-01 -3.031244575977325439e-01
-8.268632739782333374e-02 -4.612892866134643555e-01 -3.729822337627410889e-01 5.209250375628471375e-02 -5.600188374519348145e-01 5.169605016708374023e-01 1.431704610586166382e-01 1.928181797266006470e-01
-3.056232035160064697e-01 6.519659608602523804e-02 -1.103744283318519592e-01 9.183405637741088867e-01 -6.376530975103378296e-02 -8.437073975801467896e-02 -1.424321830272674561e-01 1.238577738404273987e-01
-3.768489137291908264e-02 -6.582251191139221191e-01 -1.947876960039138794e-01 4.310522377490997314e-01 3.657073676586151123e-01 2.653526663780212402e-01 -1.493669301271438599e-01 -3.392742574214935303e-01
1.723653823137283325e-01 -1.668699979782104492e-01 3.956669941544532776e-02 4.463029503822326660e-01 -1.076538711786270142e-01 4.059697985649108887e-01 -4.539694786071777344e-01 -5.993360280990600586e-01
-3.147287368774414062e-01 -3.232832849025726318e-01 -7.994185388088226318e-02 5.870763659477233887e-01 2.346328347921371460e-01 6.923639774322509766e-02 -3.402917683124542236e-01 -5.193647742271423340e-01
-1.365945041179656982e-01 -3.813437819480895996e-01 -1.247770935297012329e-01 2.770539224147796631e-01 -8.127013444900512695e-01 -1.650425046682357788e-01 -2.021683901548385620e-01 -1.224592849612236023e-01
2.627064287662506104e-01 1.618172824382781982e-01 1.021193191409111023e-01 3.100295364856719971e-01 -6.603863835334777832e-01 4.921610355377197266e-01 -2.812201976776123047e-01 -2.020801752805709839e-01
2.300236821174621582e-01 -6.183792352676391602e-01 7.954209297895431519e-02 3.843460083007812500e-01 1.716945320367813110e-01 5.542851090431213379e-01 -2.235703021287918091e-01 -1.547669023275375366e-01
-4.844554662704467773e-01 -2.217265069484710693e-01 4.397511109709739685e-02 5.336321592330932617e-01 -4.400136470794677734e-01 2.027142196893692017e-01 7.476198673248291016e-02 4.349124431610107422e-01
9.519521147012710571e-02 -3.184154033660888672e-01 2.412178218364715576e-01 5.945245623588562012e-01 5.303935334086418152e-02 3.923833966255187988e-01 -1.532184034585952759e-01 -5.455734133720397949e-01
-4.807084053754806519e-02 -6.564942598342895508e-01 -1.745377480983734131e-01 4.415426254272460938e-01 2.653721570968627930e-01 4.973215162754058838e-01 6.961850821971893311e-02 1.366869509220123291e-01
-3.272306621074676514e-01 4.485142603516578674e-02 1.020243167877197266e-01 8.096216917037963867e-01 -3.906652331352233887e-01 5.698357522487640381e-02 1.591298431158065796e-01 2.093405425548553467e-01
-2.662579156458377838e-02 -1.929067224264144897e-01 2.180117964744567871e-01 3.477782607078552246e-01 -3.475314378738403320e-01 3.802722692489624023e-01 -6.905044913291931152e-01 -2.267545014619827271e-01
-6.415203213691711426e-02 -4.249893426895141602e-01 7.953523099422454834e-02 8.466437458992004395e-02 -6.883535981178283691e-01 8.799795806407928467e-02 -4.399971067905426025e-01 -3.558132052421569824e-01
-1.897133588790893555e-01 -4.802168160676956177e-02 -3.134770095348358154e-01 4.199434220790863037e-01 -6.064608097076416016e-01 2.062307596206665039e-01 -3.590336441993713379e-01 3.845145702362060547e-01
-8.425118029117584229e-02 -4.414659440517425537e-01 3.497766330838203430e-03 5.182093381881713867e-01 3.446659743785858154e-01 5.545874834060668945e-01 2.197472751140594482e-01 -2.341062873601913452e-01
-2.748166620731353760e-01 4.590205848217010498e-02 2.313665300607681274e-01 7.106056213378906250e-01 -4.965099394321441650e-01 2.509318292140960693e-01 1.993649750947952271e-01 -1.210061386227607727e-01
-2.109844833612442017e-01 -5.965480804443359375e-01 -4.288058355450630188e-02 5.961695909500122070e-01 -3.248777091503143311e-01 -1.187270581722259521e-01 -3.074970841407775879e-01 1.678174883127212524e-01
-5.551906302571296692e-02 -6.348821520805358887e-01 -3.569118380546569824e-01 1.216479912400245667e-01 -6.294035315513610840e-01 1.381876021623611450e-01 9.866540879011154175e-02 -1.633350402116775513e-01
-4.108785390853881836e-01 -3.881300091743469238e-01 -4.992709755897521973e-01 5.647441148757934570e-01 -2.110561281442642212e-01 1.526785641908645630e-01 -9.043590724468231201e-02 1.905055046081542969e-01
-3.091534972190856934e-01 -5.660666823387145996e-01 1.587370932102203369e-01 6.018856763839721680e-01 -7.132770866155624390e-02 3.181346356868743896e-01 -1.902671009302139282e-01 -2.324434220790863037e-01
-4.198560714721679688e-01 -9.348636865615844727e-02 -9.679964929819107056e-02 4.196338951587677002e-01 -6.755276322364807129e-01 2.292643487453460693e-01 -3.472525775432586670e-01 5.858773365616798401e-03
-4.345844984054565430e-01 -6.045318245887756348e-01 -2.580954134464263916e-01 8.119264245033264160e-02 -5.671125650405883789e-01 1.967253834009170532e-01 1.003074645996093750e-01 -4.574989899992942810e-02
-5.268874168395996094e-01 -2.643636167049407959e-01 -3.453859984874725342e-01 6.064592003822326660e-01 -2.020163387060165405e-01 8.295615017414093018e-02 -3.400190174579620361e-01 -4.595864936709403992e-02
-6.249846518039703369e-02 2.427843026816844940e-02 -6.379840523004531860e-02 6.757783889770507812e-01 1.958119450137019157e-03 8.982840925455093384e-02 -4.462074935436248779e-01 -5.723492503166198730e-01
2.166266888380050659e-01 -4.544850289821624756e-01 6.280855089426040649e-02 6.989967226982116699e-01 -3.841789662837982178e-01 1.320988386869430542e-01 -2.949918806552886963e-01 -4.371591657400131226e-02
1.195555627346038818e-01 -5.925360918045043945e-01 -1.362403780221939087e-01 7.487986683845520020e-01 -1.713314503431320190e-01 7.321888208389282227e-02 -8.470282703638076782e-02 -1.160025075078010559e-01
2.016316056251525879e-01 -7.128705978393554688e-01 -1.458036601543426514e-01 4.184393882751464844e-01 7.998263090848922729e-02 8.836686611175537109e-02 -3.780330419540405273e-01 -3.125625550746917725e-01
1.961355209350585938e-01 -3.273136019706726074e-01 1.726013123989105225e-01 1.853437870740890503e-01 2.976787742227315903e-03 6.101138591766357422e-01 -2.458746731281280518e-01 -5.979556441307067871e-01
-5.237272381782531738e-02 -3.271785005927085876e-02 1.144962236285209656e-01 6.696433424949645996e-01 -1.111794933676719666e-01 4.509921073913574219e-01 -5.344759821891784668e-01 1.823065280914306641e-01
-3.224895596504211426e-01 -2.653166949748992920e-01 -6.282998621463775635e-02 2.639955580234527588e-01 -6.346834301948547363e-01 -1.429484337568283081e-01 -4.402224123477935791e-01 -3.673054575920104980e-01
6.786252558231353760e-02 -2.045644670724868774e-01 3.175469934940338135e-01 4.392804205417633057e-01 -1.206094026565551758e-01 5.268294215202331543e-01 -4.507684409618377686e-01 -4.055326282978057861e-01
-2.284757941961288452e-01 -2.762990891933441162e-01 -5.503446981310844421e-02 2.403186447918415070e-02 -8.063508272171020508e-01 1.981143057346343994e-01 -1.917809545993804932e-01 -3.763248622417449951e-01
