# Supplementary material for: Where is your field going? A machine learning approach to study the relative motion of the domains of physics
Source: PLoS One. 2020 Jun 18;15(6):e0233997. doi: 10.1371/journal.pone.0233997 (PMC7302634; doi:10.1371/journal.pone.0233997)
Supplement: S6 Data — (ZIP) [file pone.0233997.s006.zip › 5/Pacs4Run_5_VS_500_embeddings1986-1990ED8.txt]

-3.019710779190063477e-01 3.158597052097320557e-01 -1.188403367996215820e-01 2.182838767766952515e-01 2.716537117958068848e-01 -1.431888043880462646e-01 -8.080086708068847656e-01 -9.927899576723575592e-03
-2.522144615650177002e-01 2.602124810218811035e-01 5.385616421699523926e-01 3.427367806434631348e-01 5.969135165214538574e-01 -2.169742286205291748e-01 -2.393884509801864624e-01 2.167326025664806366e-02
-1.137487441301345825e-01 3.595808148384094238e-01 -2.331328690052032471e-01 1.174592524766921997e-01 8.632596731185913086e-01 7.545018941164016724e-02 -1.742996275424957275e-01 9.124156087636947632e-02
3.928196430206298828e-02 3.300213813781738281e-01 -1.317278891801834106e-01 4.413083195686340332e-01 3.698066473007202148e-01 -6.200662851333618164e-01 2.324597835540771484e-01 3.196263313293457031e-01
-3.382618725299835205e-02 -7.442381978034973145e-02 3.366558253765106201e-01 4.303300082683563232e-01 6.022098064422607422e-01 -4.058117568492889404e-01 -2.369448989629745483e-01 3.336361348628997803e-01
1.435151100158691406e-01 4.233627915382385254e-01 -3.551612794399261475e-01 1.632818281650543213e-01 7.518956661224365234e-01 -2.566128037869930267e-02 -2.843807935714721680e-01 2.211458608508110046e-02
1.727476529777050018e-02 4.415348917245864868e-02 -1.229484453797340393e-01 3.342201001942157745e-03 4.913951754570007324e-01 -4.938138127326965332e-01 -3.315685391426086426e-01 6.223869323730468750e-01
-5.040245056152343750e-01 4.952717125415802002e-01 -1.518804877996444702e-01 1.141288205981254578e-01 3.472329080104827881e-01 -2.041164189577102661e-01 -4.034243822097778320e-01 -3.736132383346557617e-01
-2.397337406873703003e-01 3.877947032451629639e-01 -2.016905695199966431e-01 1.749504655599594116e-01 7.762671113014221191e-01 -1.701827794313430786e-01 1.233493685722351074e-01 2.721917331218719482e-01
-3.063455522060394287e-01 6.225967407226562500e-01 2.855699360370635986e-01 2.380462586879730225e-01 4.565190076828002930e-01 -3.897954523563385010e-01 1.054240241646766663e-01 9.404957294464111328e-02
-8.983469009399414062e-02 4.142880141735076904e-01 3.976737558841705322e-01 3.182883560657501221e-01 4.863508641719818115e-01 1.682114601135253906e-01 -5.386843681335449219e-01 -7.635563611984252930e-02
-6.886437535285949707e-03 4.656345844268798828e-01 -2.824824154376983643e-01 4.562502503395080566e-01 5.960687994956970215e-01 1.824684739112854004e-01 1.117337048053741455e-01 3.067559897899627686e-01
-2.130269408226013184e-01 3.357982635498046875e-01 5.218885540962219238e-01 2.916625440120697021e-01 4.859005510807037354e-01 -2.797851562500000000e-01 -4.123375713825225830e-01 4.792910534888505936e-03
2.717356756329536438e-02 -5.854718387126922607e-02 -1.114049479365348816e-01 5.081248283386230469e-01 7.944985032081604004e-01 -2.332696914672851562e-01 -3.098458051681518555e-02 1.965428441762924194e-01
-1.429368555545806885e-01 1.728541553020477295e-01 -4.472039341926574707e-01 3.957626968622207642e-02 4.530138075351715088e-01 1.439193189144134521e-01 -6.650882959365844727e-01 -2.825879454612731934e-01
-7.428787350654602051e-01 5.818426609039306641e-02 -2.806651592254638672e-01 1.942380815744400024e-01 4.366140663623809814e-01 2.942653894424438477e-01 -1.979754269123077393e-01 -1.087481305003166199e-01
-2.278197705745697021e-01 5.001578927040100098e-01 -2.005116939544677734e-01 1.685551255941390991e-01 7.535408139228820801e-01 -9.992496669292449951e-02 3.364967927336692810e-02 2.244628667831420898e-01
9.288563579320907593e-02 5.170457959175109863e-01 -1.025350317358970642e-01 4.085173606872558594e-01 7.120225429534912109e-01 -1.957244724035263062e-01 3.438267484307289124e-02 -1.302560232579708099e-02
3.281895220279693604e-01 5.129663944244384766e-01 -3.609258532524108887e-01 4.217210114002227783e-01 4.864954650402069092e-01 4.759684950113296509e-02 -1.973659247159957886e-01 2.077128738164901733e-01
-3.984566628932952881e-01 2.924501299858093262e-01 9.345994889736175537e-02 3.876891434192657471e-01 6.597795486450195312e-01 -2.423998862504959106e-01 2.960645556449890137e-01 -1.222569197416305542e-01
-2.106218039989471436e-01 3.511118590831756592e-01 2.087391316890716553e-01 6.004073023796081543e-01 5.914542078971862793e-01 -1.316421180963516235e-01 2.467290908098220825e-01 -1.658622734248638153e-02
-1.975760906934738159e-01 2.095080912113189697e-01 -3.178857862949371338e-01 -4.216263815760612488e-02 8.231942653656005859e-01 -3.386732339859008789e-01 -1.063211485743522644e-01 1.029012352228164673e-01
-5.110205411911010742e-01 5.745581984519958496e-01 -1.597343832254409790e-01 3.385789096355438232e-01 2.527642436325550079e-02 -3.592087030410766602e-01 -1.058429554104804993e-01 -3.573760092258453369e-01
-3.972678184509277344e-01 7.260337471961975098e-01 -2.236631363630294800e-01 3.412746787071228027e-01 -5.033129081130027771e-02 -2.621888518333435059e-01 -2.357600629329681396e-01 -1.473115980625152588e-01
-2.408923767507076263e-02 8.540976792573928833e-03 -3.191065192222595215e-01 4.267101883888244629e-01 8.448717594146728516e-01 1.656922698020935059e-02 -3.575105965137481689e-02 -8.678761310875415802e-03
-2.509101927280426025e-01 -1.622927188873291016e-02 -1.728412508964538574e-01 3.380142152309417725e-01 6.911699771881103516e-01 3.319680094718933105e-01 -3.497886657714843750e-01 -2.870228588581085205e-01
-2.077366858720779419e-01 2.021716833114624023e-01 2.576233744621276855e-01 1.375090479850769043e-01 6.404370665550231934e-01 -3.552122116088867188e-01 -1.610137820243835449e-01 5.181050300598144531e-01
2.547123655676841736e-02 -1.466128081083297729e-01 -2.777568697929382324e-01 4.852129518985748291e-01 7.893381118774414062e-01 -1.843762695789337158e-01 2.478255331516265869e-02 8.724673092365264893e-02
-3.927816152572631836e-01 8.420274853706359863e-01 1.271880418062210083e-01 2.213883548974990845e-01 4.600436985492706299e-02 -1.363984793424606323e-01 -2.249688655138015747e-01 -1.381298713386058807e-02
-1.057219281792640686e-01 1.529651880264282227e-01 5.042443424463272095e-02 4.782022237777709961e-01 5.720457434654235840e-01 2.115874439477920532e-01 1.543258968740701675e-02 6.016318798065185547e-01
-1.953702569007873535e-01 2.813314497470855713e-01 1.884940266609191895e-01 2.042787969112396240e-01 4.628636240959167480e-01 -5.116725340485572815e-02 -6.748034954071044922e-01 -3.649697303771972656e-01
-4.545769989490509033e-01 2.632656991481781006e-01 -6.261303089559078217e-03 4.302189946174621582e-01 -2.296475470066070557e-01 -2.143931090831756592e-01 -3.027048408985137939e-01 5.904156565666198730e-01
-8.574242591857910156e-01 3.778798505663871765e-02 -1.605011075735092163e-01 4.448665380477905273e-01 -4.457965120673179626e-02 -1.809504181146621704e-01 -3.589982911944389343e-02 6.090741232037544250e-02
-6.574904918670654297e-02 5.239785313606262207e-01 -5.480197668075561523e-01 4.531812369823455811e-01 -1.282139718532562256e-01 -1.279179453849792480e-01 -4.122250378131866455e-01 -1.126648411154747009e-01
-6.457765698432922363e-01 9.533015638589859009e-02 -8.282023668289184570e-02 6.569082140922546387e-01 -1.039162203669548035e-01 -3.087142705917358398e-01 8.939251303672790527e-02 1.462981700897216797e-01
-6.902990341186523438e-01 2.326828986406326294e-01 -3.914282321929931641e-01 -9.320683032274246216e-02 5.494154095649719238e-01 -2.286932617425918579e-02 -6.011347845196723938e-02 -3.806323558092117310e-02
-1.731411367654800415e-01 3.479872941970825195e-01 4.701465070247650146e-01 3.120374679565429688e-01 4.885733127593994141e-01 -3.705014586448669434e-01 -3.077707290649414062e-01 -2.445889264345169067e-01
6.699090823531150818e-03 1.479471772909164429e-01 -1.266590505838394165e-02 5.232458189129829407e-02 6.873369216918945312e-01 -3.281240761280059814e-01 -3.349068760871887207e-01 5.318912863731384277e-01
-4.236447513103485107e-01 5.243068933486938477e-01 -2.112142294645309448e-01 1.011858135461807251e-01 6.555083990097045898e-01 -1.879420727491378784e-01 1.603033840656280518e-01 8.176889270544052124e-03
-3.181152641773223877e-01 1.640989929437637329e-01 -2.782339155673980713e-01 -8.439479023218154907e-02 6.879259347915649414e-01 -2.642101980745792389e-02 -2.276170551776885986e-01 5.114567279815673828e-01
-5.249728560447692871e-01 2.366384565830230713e-01 -2.683752477169036865e-01 -6.340254843235015869e-02 2.842003703117370605e-01 2.119681537151336670e-01 -4.881072342395782471e-01 4.779242575168609619e-01
8.402374386787414551e-02 -1.007366329431533813e-01 -5.744164586067199707e-01 2.883176505565643311e-01 7.201434969902038574e-01 -7.563421130180358887e-02 -2.024270445108413696e-01 6.638545542955398560e-02
-1.438986063003540039e-01 3.373460173606872559e-01 -2.967254519462585449e-01 3.079175651073455811e-01 -1.827506870031356812e-01 -4.871059656143188477e-01 -6.321933865547180176e-01 -1.108742356300354004e-01
-4.187137484550476074e-01 1.464006453752517700e-01 -2.445803135633468628e-01 4.317823946475982666e-01 -1.546473950147628784e-01 -4.390597939491271973e-01 -9.860090911388397217e-02 5.749596357345581055e-01
-3.372372984886169434e-01 6.592832803726196289e-01 1.253263354301452637e-01 6.107448041439056396e-02 4.659929573535919189e-01 -3.743522465229034424e-01 -1.449102312326431274e-01 -2.321462035179138184e-01
-2.646138370037078857e-01 4.635209143161773682e-01 -3.360801339149475098e-01 3.209479749202728271e-01 -1.465393900871276855e-01 -6.046575307846069336e-01 -3.253881931304931641e-01 7.879275828599929810e-02
-1.717413663864135742e-01 4.815990626811981201e-01 -5.878371596336364746e-01 5.163554549217224121e-01 -1.293461769819259644e-01 -2.147022932767868042e-01 -2.212294340133666992e-01 -1.209206357598304749e-01
-2.429348081350326538e-01 4.008847177028656006e-01 3.935240507125854492e-01 3.464513421058654785e-01 5.994325280189514160e-01 -3.169879317283630371e-01 -8.071486651897430420e-02 -1.976579874753952026e-01
-4.138058125972747803e-01 4.496328905224800110e-02 -2.236469537019729614e-01 1.458421945571899414e-01 7.589859962463378906e-01 -1.076785400509834290e-01 1.261214464902877808e-01 3.897359967231750488e-01
-2.153499983251094818e-02 7.058116048574447632e-02 -5.774832963943481445e-01 3.994713723659515381e-01 6.903084516525268555e-01 1.522726714611053467e-01 -3.242589905858039856e-02 2.694854699075222015e-02
1.659221500158309937e-01 5.155661106109619141e-01 -1.686348915100097656e-01 4.328741133213043213e-01 6.510524749755859375e-01 1.781677007675170898e-01 -9.455921500921249390e-02 1.621396690607070923e-01
2.594163715839385986e-01 5.761067271232604980e-01 -2.467722892761230469e-01 3.662914335727691650e-01 5.974316000938415527e-01 6.806060671806335449e-03 -2.027507126331329346e-01 8.751914650201797485e-02
-2.005080729722976685e-01 4.573829472064971924e-01 -2.016192823648452759e-01 2.270815819501876831e-01 6.639468073844909668e-01 -2.076475322246551514e-01 1.947407424449920654e-01 3.694781363010406494e-01
1.467172652482986450e-01 3.594278991222381592e-01 -2.434895336627960205e-01 1.895769983530044556e-01 8.044699430465698242e-01 -1.302315890789031982e-01 -2.464598715305328369e-01 1.708346158266067505e-01
1.117956861853599548e-01 1.704428493976593018e-01 -7.916919887065887451e-02 3.811624646186828613e-01 5.788882970809936523e-01 -6.705666780471801758e-01 -2.811042219400405884e-02 -1.460714191198348999e-01
-2.030592784285545349e-02 1.889019310474395752e-01 -3.360351622104644775e-01 4.325918257236480713e-01 7.351009249687194824e-01 3.132805526256561279e-01 -5.866616591811180115e-02 1.479483693838119507e-01
-3.746818006038665771e-01 5.764567255973815918e-01 9.069470316171646118e-02 5.880674123764038086e-01 -1.005454510450363159e-01 1.778079420328140259e-01 -2.910773456096649170e-01 -2.163594365119934082e-01
-6.781051754951477051e-01 -6.268164515495300293e-02 -2.990005314350128174e-01 2.282849848270416260e-01 -9.257240593433380127e-02 -3.889779150485992432e-01 -4.748522937297821045e-01 9.680380672216415405e-02
-2.208864241838455200e-01 1.486991047859191895e-01 -9.422685950994491577e-02 -1.852864623069763184e-01 6.748673915863037109e-01 -3.310698568820953369e-01 -4.288435876369476318e-01 3.700374960899353027e-01
2.244853973388671875e-01 1.449040919542312622e-01 -3.725955262780189514e-02 6.163390278816223145e-01 5.070351362228393555e-01 -5.296830534934997559e-01 5.154496803879737854e-02 -8.391434699296951294e-02
-8.268259465694427490e-03 5.824542045593261719e-01 8.853243663907051086e-03 4.615692496299743652e-01 6.505713462829589844e-01 -1.020030453801155090e-01 1.102021783590316772e-01 4.197478666901588440e-02
-6.662676483392715454e-02 1.528791934251785278e-01 -5.344183370471000671e-02 1.195383667945861816e-01 8.085957169532775879e-01 -1.869985908269882202e-01 -2.274487018585205078e-01 4.631577134132385254e-01
-7.043900433927774429e-03 2.374455183744430542e-01 -6.724089384078979492e-02 4.841386675834655762e-01 5.639298558235168457e-01 -5.016140341758728027e-01 1.261960119009017944e-01 -3.451079726219177246e-01
2.999989315867424011e-03 8.462377637624740601e-02 -3.838784992694854736e-01 5.529003739356994629e-01 6.159931421279907227e-01 3.106314241886138916e-01 4.653320461511611938e-02 2.483215481042861938e-01
-6.651126146316528320e-01 1.491760741919279099e-02 -2.424120455980300903e-01 6.827614903450012207e-01 -7.278940081596374512e-02 -6.691092997789382935e-02 5.348107591271400452e-02 1.408552229404449463e-01
9.814311750233173370e-03 4.166383296251296997e-02 1.923137456178665161e-01 5.474349260330200195e-01 5.745045542716979980e-01 -1.875054538249969482e-01 -5.618362501263618469e-02 5.414128899574279785e-01
-3.343967795372009277e-01 3.406942784786224365e-01 5.677199959754943848e-01 3.793159425258636475e-01 3.049928247928619385e-01 -2.337799593806266785e-02 -4.567690491676330566e-01 6.094559654593467712e-02
-5.363766551017761230e-01 1.755384206771850586e-01 -3.661155402660369873e-01 1.702437526546418667e-03 2.288093715906143188e-01 2.217654287815093994e-01 -5.996482372283935547e-01 2.938216030597686768e-01
5.715963244438171387e-02 3.748542070388793945e-01 1.269318461418151855e-01 3.807469904422760010e-01 4.539553821086883545e-01 9.895173832774162292e-03 -1.867047697305679321e-01 6.738733053207397461e-01
-2.198198437690734863e-01 3.102979362010955811e-01 -2.234222292900085449e-01 4.862284362316131592e-01 6.707408428192138672e-01 1.169408634305000305e-01 3.197718560695648193e-01 5.689064785838127136e-02
-7.434659004211425781e-01 -5.542848724871873856e-03 -2.755400240421295166e-01 2.094790041446685791e-01 3.834356367588043213e-01 3.365722000598907471e-01 -2.580322027206420898e-01 -2.323248051106929779e-02
1.267699152231216431e-01 3.032377660274505615e-01 -7.081416249275207520e-02 1.264336556196212769e-01 5.738519430160522461e-01 -5.773119926452636719e-01 -3.158496916294097900e-01 -3.295753896236419678e-01
-2.275378853082656860e-01 -6.802756339311599731e-02 1.215892359614372253e-01 4.665580112487077713e-03 5.784322023391723633e-01 -4.352491796016693115e-01 -4.789660274982452393e-01 4.187588691711425781e-01
-1.814307272434234619e-01 5.249856710433959961e-01 -5.991531908512115479e-02 4.592362940311431885e-01 5.250234007835388184e-01 -2.039927393198013306e-01 3.665406703948974609e-01 1.592811495065689087e-01
-2.652052044868469238e-01 -9.608811885118484497e-02 3.885520994663238525e-02 2.196962982416152954e-01 7.572788000106811523e-01 -2.551940381526947021e-01 -8.227898180484771729e-02 4.746494889259338379e-01
-2.482875436544418335e-01 -3.849794268608093262e-01 3.745695948600769043e-01 5.468057394027709961e-01 5.131537318229675293e-01 -1.504550427198410034e-01 -2.488622814416885376e-01 5.430736392736434937e-02
-4.560402631759643555e-01 -6.037805974483489990e-02 1.010525822639465332e-01 4.866814911365509033e-01 1.778842210769653320e-01 4.736204743385314941e-01 -4.938731789588928223e-01 2.035713642835617065e-01
-2.626729011535644531e-01 1.300694346427917480e-01 1.171958670020103455e-01 2.868112325668334961e-01 5.732713937759399414e-01 -2.727591991424560547e-01 7.661715894937515259e-02 6.396728754043579102e-01
-3.517894446849822998e-01 4.970149397850036621e-01 -2.692856490612030029e-01 4.525211155414581299e-01 -2.631579041481018066e-01 -2.350248098373413086e-01 -3.990229070186614990e-01 2.611941695213317871e-01
-6.336183100938796997e-02 4.669174253940582275e-01 2.485102713108062744e-01 8.719401806592941284e-02 2.925912141799926758e-01 -2.347738295793533325e-01 -7.527294754981994629e-01 -3.582187741994857788e-02
-2.621583044528961182e-01 -3.664031028747558594e-01 -5.358739569783210754e-02 5.141018629074096680e-01 1.841588169336318970e-01 7.259542495012283325e-02 -7.004730105400085449e-01 1.567743951454758644e-03
-2.441620081663131714e-01 2.604319155216217041e-01 -3.043132126331329346e-01 3.445750176906585693e-01 -1.353377848863601685e-01 -7.415587306022644043e-01 -3.038092255592346191e-01 2.637943252921104431e-02
-4.085701704025268555e-01 6.378910541534423828e-01 -3.664620220661163330e-01 1.361649334430694580e-01 -4.353059455752372742e-02 -3.271368145942687988e-01 -3.388343751430511475e-01 2.227282226085662842e-01
1.416342556476593018e-01 3.341894745826721191e-01 -3.766111135482788086e-01 5.158590674400329590e-01 6.693428158760070801e-01 -7.893668860197067261e-02 6.876463443040847778e-02 3.648465126752853394e-02
-1.309081465005874634e-01 5.129285901784896851e-02 -1.480181515216827393e-01 2.959119975566864014e-01 5.174635052680969238e-01 2.168880403041839600e-01 -1.871018260717391968e-01 7.217637896537780762e-01
1.020068824291229248e-01 4.847503602504730225e-01 2.960262298583984375e-01 2.872205674648284912e-01 3.033781647682189941e-01 3.365555778145790100e-02 -6.602507233619689941e-01 2.353351265192031860e-01
-1.038925498723983765e-01 4.605736732482910156e-01 -6.295845508575439453e-01 6.106346845626831055e-01 -4.923342540860176086e-02 -1.699710264801979065e-02 6.489509344100952148e-02 -3.004209697246551514e-02
-3.721598684787750244e-01 -3.140215575695037842e-02 4.482612609863281250e-01 3.743542730808258057e-01 3.780024051666259766e-01 -1.828131079673767090e-01 -3.996943235397338867e-01 4.282168149948120117e-01
-1.470339894294738770e-01 3.163589835166931152e-01 -3.228439018130302429e-02 5.898859500885009766e-01 5.733236074447631836e-01 2.501689493656158447e-01 2.202249318361282349e-01 2.991767525672912598e-01
-2.543335556983947754e-01 1.355732232332229614e-01 1.318143606185913086e-01 5.332129597663879395e-01 7.188631296157836914e-01 -2.005076706409454346e-01 2.318967878818511963e-01 6.708029657602310181e-02
-2.143874317407608032e-01 -1.740832626819610596e-01 4.514805078506469727e-01 5.435474514961242676e-01 3.520102798938751221e-01 -9.240386635065078735e-02 -4.646732807159423828e-01 -2.758325934410095215e-01
-6.744106411933898926e-01 3.258593752980232239e-02 -4.707748591899871826e-01 2.323635071516036987e-01 2.814762890338897705e-01 3.616860210895538330e-01 -2.328802198171615601e-01 6.486954540014266968e-02
-4.497037231922149658e-01 -1.053967848420143127e-01 -1.366826146841049194e-01 8.184649944305419922e-01 -1.597580909729003906e-01 -1.650543361902236938e-01 -1.835021227598190308e-01 1.079467982053756714e-01
1.280913650989532471e-01 6.774838268756866455e-02 1.463924944400787354e-01 4.308917522430419922e-01 5.444467067718505859e-01 -2.872762382030487061e-01 -2.188039720058441162e-01 5.874343514442443848e-01
-2.532048821449279785e-01 -9.363457560539245605e-02 3.263569772243499756e-01 1.413179486989974976e-01 5.816221237182617188e-01 -4.200602173805236816e-01 -5.345286130905151367e-01 1.358211133629083633e-02
-1.974993199110031128e-01 -1.492031961679458618e-01 -4.309822320938110352e-01 5.014358758926391602e-01 4.048472940921783447e-01 2.971459925174713135e-01 -4.300837218761444092e-01 -2.537316083908081055e-01
-3.519360423088073730e-01 6.152417659759521484e-01 -3.582625985145568848e-01 3.540722727775573730e-01 -1.431420445442199707e-01 -4.355462193489074707e-01 -1.466985046863555908e-01 1.104028522968292236e-01
-4.714179039001464844e-01 2.992799580097198486e-01 -3.265314698219299316e-01 5.151535868644714355e-01 -1.640874445438385010e-01 -4.222844839096069336e-01 1.827893964946269989e-02 3.325774669647216797e-01
-6.419537961483001709e-02 4.163203835487365723e-01 -1.124270483851432800e-01 2.785355746746063232e-01 6.168310046195983887e-01 -4.898188412189483643e-01 6.936090439558029175e-02 -3.272928297519683838e-01
-5.175822973251342773e-01 -1.741026528179645538e-03 -4.756606817245483398e-01 -1.085975468158721924e-01 2.362937629222869873e-01 -6.833516806364059448e-02 -5.317718386650085449e-01 3.882954418659210205e-01
-7.318171858787536621e-02 6.747571825981140137e-01 2.127686748281121254e-03 4.855115115642547607e-01 -4.797972366213798523e-02 -2.895866632461547852e-01 -3.870345056056976318e-01 -2.601212859153747559e-01
-7.166351675987243652e-01 2.972235381603240967e-01 -1.338039934635162354e-01 2.136041671037673950e-01 -2.660552971065044403e-02 -5.324687361717224121e-01 3.972722624894231558e-04 2.243457734584808350e-01
3.086816072463989258e-01 4.959311187267303467e-01 -4.222740828990936279e-01 2.341472655534744263e-01 5.524367094039916992e-01 -2.317892014980316162e-01 -2.560872733592987061e-01 3.368401527404785156e-02
-1.290018903091549873e-03 9.292733855545520782e-03 3.586466014385223389e-01 3.352497816085815430e-01 4.075325429439544678e-01 -3.115994334220886230e-01 -5.351408720016479492e-01 4.575361311435699463e-01
8.437114953994750977e-02 4.378830790519714355e-01 -6.446451693773269653e-02 6.258475780487060547e-01 1.817488111555576324e-02 4.145650565624237061e-02 -5.166203379631042480e-01 -3.692606985569000244e-01
-2.289657294750213623e-01 -1.581062823534011841e-01 -1.486593671143054962e-02 5.907296538352966309e-01 6.180269122123718262e-01 -1.114979982376098633e-01 2.286387830972671509e-01 3.559913337230682373e-01
-4.190644919872283936e-01 1.881019771099090576e-01 3.702668473124504089e-02 4.437122046947479248e-01 5.449988842010498047e-01 -1.299216002225875854e-01 4.011753797531127930e-01 3.404497802257537842e-01
-2.224381715059280396e-01 1.682137399911880493e-01 3.735428452491760254e-01 2.566433846950531006e-01 5.516107678413391113e-01 -3.657933175563812256e-01 -1.375641524791717529e-01 5.097275972366333008e-01
-7.943355292081832886e-02 6.102146506309509277e-01 -3.291662335395812988e-01 2.779670953750610352e-01 6.107835769653320312e-01 5.866595357656478882e-02 7.523614913225173950e-02 2.314165234565734863e-01
-3.621578514575958252e-01 4.613112541846930981e-04 2.370175570249557495e-01 1.538920402526855469e-01 4.890075623989105225e-01 -7.101055979728698730e-01 -2.047088593244552612e-01 -6.080506742000579834e-02
-8.186276555061340332e-01 3.658801317214965820e-01 -9.566299617290496826e-02 -1.130092665553092957e-01 3.699539601802825928e-01 -1.128573641180992126e-01 -1.396743357181549072e-01 -7.032982259988784790e-02
-4.912347793579101562e-01 -6.770177185535430908e-02 -4.693726599216461182e-01 2.581730186939239502e-01 4.794171079993247986e-03 -6.444412469863891602e-01 -2.276253551244735718e-01 1.206178712891414762e-04
-1.546604782342910767e-01 -1.645337492227554321e-01 2.651331424713134766e-01 4.145052731037139893e-01 2.091462761163711548e-01 -2.644352018833160400e-01 -7.372739911079406738e-01 -2.228398621082305908e-01
-7.185444831848144531e-01 5.338795781135559082e-01 -1.147641912102699280e-01 -8.210604637861251831e-02 4.027734696865081787e-01 5.656468868255615234e-02 -1.109950169920921326e-01 3.175140917301177979e-02
-2.736041843891143799e-01 -6.526061147451400757e-02 2.454212307929992676e-01 3.588418960571289062e-01 5.883145332336425781e-01 -4.959422945976257324e-01 1.655340078286826611e-03 3.739080727100372314e-01
-3.254923596978187561e-02 -6.858099251985549927e-02 1.661670356988906860e-01 4.383521378040313721e-01 4.857733547687530518e-01 -1.685724407434463501e-01 -6.261771917343139648e-01 -3.434863686561584473e-01
-2.144720107316970825e-01 4.530526399612426758e-01 -7.619734108448028564e-02 6.443483233451843262e-01 4.859437793493270874e-02 -1.974535584449768066e-01 -2.450076937675476074e-01 -4.757899940013885498e-01
-5.073242187500000000e-01 2.545382082462310791e-01 -3.071995079517364502e-01 2.548424303531646729e-01 -4.702256619930267334e-02 -4.675446450710296631e-01 -3.163571283221244812e-02 5.447076559066772461e-01
-1.842835545539855957e-01 6.562814712524414062e-01 -4.429314658045768738e-02 3.592784404754638672e-01 1.038511842489242554e-01 -1.218487173318862915e-01 -4.596562683582305908e-01 -4.091151058673858643e-01
-3.072476387023925781e-01 1.440678816288709641e-02 -5.548192933201789856e-02 6.036954931914806366e-03 8.029356598854064941e-01 -2.518888711929321289e-01 -2.304981499910354614e-01 3.754909932613372803e-01
-2.954775653779506683e-02 -1.390884518623352051e-01 -8.983753621578216553e-02 3.050540983676910400e-01 7.948077321052551270e-01 -2.969225943088531494e-01 -1.323370784521102905e-01 3.758417665958404541e-01
-7.357637882232666016e-01 3.918573260307312012e-01 -4.654952883720397949e-01 4.519515112042427063e-02 1.007335558533668518e-01 -6.908988207578659058e-02 -1.270984411239624023e-01 2.351513803005218506e-01
-5.023809671401977539e-01 -3.421005308628082275e-01 -5.199782922863960266e-02 4.209727048873901367e-01 3.151563704013824463e-01 2.681230008602142334e-01 -5.201475620269775391e-01 9.429676085710525513e-02
-3.133285343647003174e-01 4.495576024055480957e-01 6.976456195116043091e-02 7.227892875671386719e-01 -1.472483128309249878e-01 2.765539586544036865e-01 -2.704042792320251465e-01 -3.389750421047210693e-02
-6.581341028213500977e-01 1.832429319620132446e-01 -7.977962493896484375e-02 -9.630476124584674835e-03 6.381793618202209473e-01 -2.382463403046131134e-02 -1.655516400933265686e-02 3.445425033569335938e-01
-4.970062971115112305e-01 -2.444964833557605743e-02 -4.969516098499298096e-01 2.943820357322692871e-01 -7.005327939987182617e-02 -5.328471064567565918e-01 -2.991084158420562744e-01 2.011614888906478882e-01
-2.713648378849029541e-01 3.106622099876403809e-01 2.022182345390319824e-01 5.497899651527404785e-01 5.202632546424865723e-01 -3.453769981861114502e-01 3.095986545085906982e-01 2.963878400623798370e-02
-3.414066731929779053e-01 6.487226486206054688e-01 -3.208088874816894531e-01 5.180999040603637695e-01 -6.593196094036102295e-02 -5.224877223372459412e-02 -1.693375408649444580e-01 -2.355895191431045532e-01
-5.503883361816406250e-01 2.694529891014099121e-01 -4.282412230968475342e-01 6.179842948913574219e-01 -1.257026046514511108e-01 -3.599861264228820801e-02 1.161326020956039429e-01 1.690819114446640015e-01
-6.255885362625122070e-01 -2.092157006263732910e-01 -4.251076281070709229e-01 3.889654576778411865e-02 5.136926174163818359e-01 1.248717866837978363e-02 -3.438425064086914062e-01 1.935377530753612518e-02
1.399610489606857300e-01 -1.414694041013717651e-01 -8.268122561275959015e-03 6.202417612075805664e-01 6.102847456932067871e-01 -2.462399601936340332e-01 -5.259683355689048767e-02 3.738731741905212402e-01
-2.061325907707214355e-01 5.248053669929504395e-01 -1.901989579200744629e-01 3.412165939807891846e-01 5.980043411254882812e-01 -2.831088304519653320e-01 2.990992665290832520e-01 4.758198931813240051e-02
-2.493080049753189087e-01 -2.293753921985626221e-01 -1.696771830320358276e-01 6.058430075645446777e-01 1.399170905351638794e-01 4.093152284622192383e-01 -5.237651467323303223e-01 1.671840548515319824e-01
-4.515213966369628906e-01 4.787324965000152588e-01 -3.548483550548553467e-01 2.646721303462982178e-01 -1.155555471777915955e-01 -5.223414301872253418e-01 -2.684634923934936523e-01 1.127321720123291016e-01
2.178267091512680054e-01 3.357176482677459717e-01 6.550311110913753510e-03 2.945578098297119141e-01 4.459876716136932373e-01 -6.684867739677429199e-01 -2.740976214408874512e-01 -1.792453974485397339e-01
-3.931999206542968750e-01 -1.215368136763572693e-01 -4.030224084854125977e-01 6.646666526794433594e-01 -1.457337588071823120e-01 -3.830157518386840820e-01 -2.128326147794723511e-01 1.147898584604263306e-01
-2.115834504365921021e-01 7.201426029205322266e-01 -2.849607169628143311e-01 3.741805851459503174e-01 -2.620974928140640259e-02 -3.926068246364593506e-01 -4.028534516692161560e-02 2.428236454725265503e-01
-5.355963706970214844e-01 3.398523628711700439e-01 -5.747944116592407227e-01 2.319227904081344604e-01 3.107482567429542542e-02 -3.944370895624160767e-02 -3.165540397167205811e-01 -3.327645063400268555e-01
-1.445232927799224854e-01 2.834977507591247559e-01 8.733053505420684814e-02 -1.066846102476119995e-01 3.664671778678894043e-01 -5.646128952503204346e-02 -6.977597475051879883e-01 5.053504705429077148e-01
-5.843802094459533691e-01 -3.055408596992492676e-01 -2.551319301128387451e-01 7.424327731132507324e-02 6.423541307449340820e-01 -1.662098988890647888e-02 -2.521707117557525635e-01 1.343693584203720093e-01
1.240324112586677074e-03 3.350938260555267334e-01 -3.380691111087799072e-01 -1.463565323501825333e-02 6.961172819137573242e-01 -9.544424712657928467e-02 -3.505397140979766846e-01 3.957758843898773193e-01
-7.705883979797363281e-01 4.631346166133880615e-01 -1.897643506526947021e-01 8.618129044771194458e-02 2.859799265861511230e-01 2.436060607433319092e-01 -6.504230201244354248e-02 5.388064682483673096e-02
-3.701426684856414795e-01 -8.299761265516281128e-02 4.229869544506072998e-01 3.246023356914520264e-01 3.382168710231781006e-01 -2.958156466484069824e-01 -3.470900654792785645e-01 4.994517266750335693e-01
-1.326043456792831421e-01 -1.359662711620330811e-01 -3.463501930236816406e-01 4.986292123794555664e-01 7.558215856552124023e-01 5.927285179495811462e-02 1.097946688532829285e-01 9.222458302974700928e-02
-6.482201218605041504e-01 2.849342823028564453e-01 -2.602130174636840820e-01 7.216285169124603271e-02 3.294582664966583252e-01 3.149949610233306885e-01 -4.529073536396026611e-01 -1.132035478949546814e-01
-2.875688076019287109e-01 2.616705596446990967e-01 1.068957671523094177e-01 1.147290021181106567e-01 3.648443222045898438e-01 -5.616242438554763794e-02 -7.806828022003173828e-01 -2.802000939846038818e-01
-8.112567663192749023e-01 1.323498189449310303e-01 -2.525738775730133057e-01 -9.965863823890686035e-02 4.434171319007873535e-01 -2.063266560435295105e-02 -2.309468835592269897e-01 -1.548518333584070206e-02
-6.446988582611083984e-01 -4.333440214395523071e-02 -1.977893263101577759e-01 5.847640037536621094e-01 -1.548514813184738159e-01 -2.957561314105987549e-01 -2.374839186668395996e-01 1.832121461629867554e-01
-3.191749155521392822e-01 3.824422955513000488e-01 1.697243154048919678e-01 3.599961102008819580e-01 7.568563818931579590e-01 -9.244804270565509796e-03 1.431852430105209351e-01 -6.539226509630680084e-03
-5.107325911521911621e-01 -9.435815364122390747e-02 6.508839316666126251e-03 8.249493241310119629e-01 -1.403301358222961426e-01 -1.158076524734497070e-01 -1.260399371385574341e-01 2.598497085273265839e-02
-4.643166065216064453e-01 -1.838075518608093262e-01 1.516336202621459961e-01 6.366776227951049805e-01 1.515882760286331177e-01 3.852753639221191406e-01 -3.772948086261749268e-01 9.222947806119918823e-02
-1.353430002927780151e-01 2.825612723827362061e-01 8.254991471767425537e-02 4.801667332649230957e-01 6.157495975494384766e-01 -4.146642684936523438e-01 2.236839383840560913e-01 2.516708374023437500e-01
-3.019092082977294922e-01 2.849453985691070557e-01 -1.949323564767837524e-01 7.803048491477966309e-01 -2.557184696197509766e-01 5.755879729986190796e-02 -3.224653303623199463e-01 -8.996774256229400635e-02
-4.201991260051727295e-01 4.252884387969970703e-01 -3.600051701068878174e-01 4.179128408432006836e-01 -2.504970133304595947e-01 -3.645187616348266602e-01 -3.500809967517852783e-01 1.418743133544921875e-01
-3.551056981086730957e-01 5.619484186172485352e-01 -5.009235143661499023e-01 4.081981778144836426e-01 -1.481872648000717163e-01 5.454101413488388062e-02 -2.850232422351837158e-01 1.854491382837295532e-01
-4.527792632579803467e-01 5.305650234222412109e-01 3.343729376792907715e-01 -9.236988611519336700e-03 3.726721405982971191e-01 -2.559540569782257080e-01 -4.439034759998321533e-01 1.239676401019096375e-02
-4.381304085254669189e-01 -2.476054988801479340e-02 -3.688791394233703613e-01 5.867927074432373047e-01 -1.626287400722503662e-01 -2.377124577760696411e-01 -1.456992477178573608e-01 4.720670878887176514e-01
1.807973167160525918e-04 7.240643352270126343e-02 3.831406235694885254e-01 3.351060748100280762e-01 3.892151415348052979e-01 7.139866799116134644e-02 -6.281275749206542969e-01 4.295743703842163086e-01
-2.035968303680419922e-01 6.998749971389770508e-01 -4.352371990680694580e-01 3.780175745487213135e-01 -6.088193133473396301e-02 -2.504988312721252441e-01 -1.551904082298278809e-01 2.141362577676773071e-01
1.272147893905639648e-01 -1.732028722763061523e-01 2.639414668083190918e-01 7.631766200065612793e-01 4.745376408100128174e-01 -1.958933323621749878e-01 -9.615734219551086426e-02 1.700214296579360962e-01
1.064941212534904480e-01 3.077656775712966919e-02 -4.498139321804046631e-01 4.527436196804046631e-01 7.247610688209533691e-01 1.283179372549057007e-01 -1.674593836069107056e-01 -1.030320450663566589e-01
-5.241554379463195801e-01 2.247388064861297607e-01 -3.651006817817687988e-01 -1.746734380722045898e-01 1.423602551221847534e-01 -1.052243113517761230e-01 -5.982159376144409180e-01 3.489171564579010010e-01
-4.131382405757904053e-01 -6.502896547317504883e-02 -3.842107355594635010e-01 6.964967846870422363e-01 -1.602916270494461060e-01 -3.152290880680084229e-01 -1.596685200929641724e-01 2.044642716646194458e-01
-5.952881574630737305e-01 -1.693205088376998901e-01 1.213220413774251938e-02 3.849036097526550293e-01 2.856072783470153809e-01 3.932829797267913818e-01 -4.561439156532287598e-01 1.560588628053665161e-01
-5.648436546325683594e-01 1.948202401399612427e-01 -3.732208907604217529e-01 3.375611007213592529e-01 -6.260132789611816406e-02 -3.450880050659179688e-01 1.104273926466703415e-02 5.163611173629760742e-01
-1.595265120267868042e-01 6.810190081596374512e-01 -2.793419063091278076e-01 3.323843181133270264e-01 -9.708640724420547485e-02 -3.668510913848876953e-01 -2.381235808134078979e-01 3.486328423023223877e-01
-5.500881075859069824e-01 1.325257271528244019e-01 -3.177507817745208740e-01 3.506300449371337891e-01 3.337692841887474060e-02 -6.690827608108520508e-01 2.149534597992897034e-02 -8.176380395889282227e-02
3.785977512598037720e-02 2.347049266099929810e-01 3.418125212192535400e-01 4.445102214813232422e-01 5.287023186683654785e-01 -2.367398589849472046e-01 -2.783362269401550293e-01 4.647710919380187988e-01
7.143835723400115967e-02 2.254467308521270752e-01 2.283006757497787476e-01 5.196452736854553223e-01 6.896416544914245605e-01 -7.781896740198135376e-02 -7.594425231218338013e-02 3.667274415493011475e-01
8.344460278749465942e-02 -2.864075452089309692e-02 -9.922742098569869995e-02 6.420806646347045898e-01 5.509334802627563477e-01 3.599043786525726318e-01 -3.598062396049499512e-01 8.708354085683822632e-02
-3.907219171524047852e-01 6.474590897560119629e-01 -2.652588188648223877e-01 2.050761580467224121e-01 -1.869695074856281281e-02 -5.125277638435363770e-01 -2.293118983507156372e-01 -9.809394367039203644e-03
-6.764436960220336914e-01 -7.631248235702514648e-02 -4.719715416431427002e-01 -1.584619400091469288e-03 2.777743637561798096e-01 -1.564838178455829620e-02 -4.197185933589935303e-01 2.455066740512847900e-01
-4.434974193572998047e-01 -6.227752938866615295e-02 -3.311393260955810547e-01 7.175169587135314941e-01 -1.731307357549667358e-01 -2.971999347209930420e-01 -2.007650882005691528e-01 1.278249621391296387e-01
3.480830043554306030e-02 2.366274893283843994e-01 -1.218791082501411438e-01 4.743450284004211426e-01 5.889550447463989258e-01 -5.664196014404296875e-01 1.722115278244018555e-01 -7.471256703138351440e-02
-4.527521431446075439e-01 -2.393421083688735962e-01 1.098808944225311279e-01 1.311478614807128906e-01 5.547172427177429199e-01 -6.167837381362915039e-01 -1.425617635250091553e-01 -2.883302804548293352e-04
-4.822943508625030518e-01 1.297913193702697754e-01 4.300697892904281616e-02 6.305665373802185059e-01 -2.298451513051986694e-01 -4.582198262214660645e-01 -2.743761241436004639e-01 -1.140450611710548401e-01
-3.361059427261352539e-01 1.519379913806915283e-01 3.569878339767456055e-01 3.638527095317840576e-01 2.288219332695007324e-02 1.228060945868492126e-01 -6.608422994613647461e-01 3.896165788173675537e-01
-6.100690737366676331e-02 -3.727813716977834702e-03 -3.077395856380462646e-01 3.689003884792327881e-01 5.543852448463439941e-01 1.351073235273361206e-01 -5.502081513404846191e-01 -3.703337013721466064e-01
-5.917248725891113281e-01 -8.347563445568084717e-03 -2.944838404655456543e-01 -1.528685539960861206e-01 5.898251533508300781e-01 -2.099067568778991699e-01 -3.421368896961212158e-01 -1.751866191625595093e-01
-2.703412771224975586e-01 2.217599004507064819e-01 4.062599539756774902e-01 2.906691431999206543e-01 5.793234109878540039e-01 -3.385941982269287109e-01 -3.594492673873901367e-01 2.207646518945693970e-01
-3.541691899299621582e-01 4.653826951980590820e-01 -5.079092979431152344e-01 2.188768833875656128e-01 -1.164916604757308960e-01 -4.105515480041503906e-01 -3.200363814830780029e-01 2.599194943904876709e-01
-2.369405627250671387e-01 -3.264013305306434631e-02 -2.593810260295867920e-01 4.320605099201202393e-01 4.818176031112670898e-01 4.544665217399597168e-01 -4.588762521743774414e-01 -1.989565938711166382e-01
-2.502854168415069580e-01 6.072116494178771973e-01 4.115338250994682312e-02 3.513487577438354492e-01 2.358975857496261597e-01 -1.688252538442611694e-01 -2.869780659675598145e-01 -5.263132452964782715e-01
-7.344855070114135742e-01 1.429120451211929321e-01 -5.204581022262573242e-01 2.619314193725585938e-01 1.690816432237625122e-01 2.422415912151336670e-01 -8.782813698053359985e-02 7.509450614452362061e-02
-7.103528380393981934e-01 -2.002887725830078125e-01 -2.970271706581115723e-01 4.522619396448135376e-02 5.689421892166137695e-01 -6.502602249383926392e-02 -8.410412818193435669e-02 1.732503920793533325e-01
-5.595145821571350098e-01 -3.339187204837799072e-01 -3.311131298542022705e-01 2.792887575924396515e-02 6.106505393981933594e-01 -1.581737995147705078e-01 -2.475524693727493286e-01 7.635747641324996948e-02
-4.621376693248748779e-01 -3.165755048394203186e-02 2.017234861850738525e-01 1.808568537235260010e-01 3.710534274578094482e-01 -7.559475898742675781e-01 -5.062675103545188904e-02 -1.801431924104690552e-02
-6.492158174514770508e-01 -1.356856059283018112e-02 -3.529741987586021423e-02 4.249397814273834229e-01 -1.967554390430450439e-01 -2.288149595260620117e-01 -4.965062439441680908e-01 2.427500933408737183e-01
3.778889775276184082e-02 -6.610984355211257935e-02 -3.191395103931427002e-01 4.957929849624633789e-01 1.250067204236984253e-01 3.117645382881164551e-01 -7.208274006843566895e-01 1.188477426767349243e-01
-4.865652024745941162e-01 -8.795321732759475708e-02 -2.329856306314468384e-01 7.772893905639648438e-01 -1.723380684852600098e-01 -1.757117658853530884e-01 -1.679532825946807861e-01 9.096246957778930664e-02
-1.694306284189224243e-01 2.923465669155120850e-01 -9.658132493495941162e-02 -7.279402017593383789e-02 4.513737857341766357e-01 -1.844099611043930054e-01 -7.516150474548339844e-01 -2.617812454700469971e-01
2.872285544872283936e-01 3.701534867286682129e-01 -1.721262335777282715e-01 4.427132606506347656e-01 5.772091150283813477e-01 2.687037885189056396e-01 -2.977817356586456299e-01 2.466122806072235107e-01
-5.414990782737731934e-01 -1.125815212726593018e-01 -2.379433438181877136e-02 7.703347802162170410e-01 -1.255966871976852417e-01 -2.345187067985534668e-01 -1.311887800693511963e-01 1.101746186614036560e-01
-2.990891039371490479e-01 4.486563205718994141e-01 3.508408963680267334e-01 4.466328024864196777e-01 6.066504716873168945e-01 1.609280006960034370e-04 8.359814435243606567e-02 -1.080258414149284363e-01
-3.479057224467396736e-03 4.226060509681701660e-01 -2.640623152256011963e-01 7.656203508377075195e-01 -2.448033988475799561e-01 -3.240570053458213806e-02 -3.214843273162841797e-01 3.402315825223922729e-02
-1.923107206821441650e-01 4.510889351367950439e-01 4.727634489536285400e-01 3.118458688259124756e-01 2.802650630474090576e-01 -1.225899234414100647e-01 -5.583537817001342773e-01 -1.828837245702743530e-01
-2.253502011299133301e-01 1.202325224876403809e-01 3.503788709640502930e-01 2.333877682685852051e-01 6.166678667068481445e-01 -1.620785295963287354e-01 -2.559896111488342285e-01 5.342721939086914062e-01
-6.504774689674377441e-01 1.505396515130996704e-01 -3.874203562736511230e-01 4.692666232585906982e-03 7.288899272680282593e-02 -3.583278059959411621e-01 -5.030004382133483887e-01 1.318301856517791748e-01
2.784775756299495697e-02 8.078966289758682251e-02 4.134600162506103516e-01 4.536005854606628418e-01 3.769039809703826904e-01 -5.990199372172355652e-02 -5.471463203430175781e-01 4.134984612464904785e-01
-1.871029883623123169e-01 -3.279460668563842773e-01 6.023282185196876526e-02 2.773617804050445557e-01 6.338938474655151367e-01 -4.035090506076812744e-01 -4.407514035701751709e-01 1.341022104024887085e-01
-1.300500705838203430e-02 5.733377337455749512e-01 -1.475629210472106934e-01 5.756264925003051758e-01 8.176288753747940063e-02 3.099892102181911469e-02 -3.148277997970581055e-01 -4.595993161201477051e-01
-4.940431416034698486e-01 -3.027992881834506989e-02 -3.978277444839477539e-01 3.532301187515258789e-01 -1.091943774372339249e-02 -4.786944389343261719e-01 -1.465525478124618530e-01 4.703411161899566650e-01
-5.833007860928773880e-03 -2.903047502040863037e-01 1.083768755197525024e-01 6.060419082641601562e-01 6.628322005271911621e-01 -3.645861288532614708e-03 -2.360190600156784058e-01 2.039406597614288330e-01
-2.060375809669494629e-01 6.283965110778808594e-01 -4.242914021015167236e-01 4.422359466552734375e-01 -1.395767331123352051e-01 -1.496827602386474609e-01 -3.809189200401306152e-01 9.206575341522693634e-03
3.060758709907531738e-01 5.974940061569213867e-01 3.055489063262939453e-02 2.943963408470153809e-01 4.976318776607513428e-01 6.520449183881282806e-03 -4.621496498584747314e-01 -2.129119634628295898e-02
-6.340869069099426270e-01 5.389839410781860352e-01 3.895196691155433655e-02 8.511491119861602783e-02 2.285585403442382812e-01 -1.371208280324935913e-01 -3.470337688922882080e-01 -3.274062275886535645e-01
-5.885507464408874512e-01 -2.843682840466499329e-02 -8.914811164140701294e-02 2.267072349786758423e-01 1.695840507745742798e-01 3.402985632419586182e-01 -5.773668289184570312e-01 3.399136364459991455e-01
-5.402027368545532227e-01 3.618589639663696289e-01 1.793270558118820190e-01 -3.268137201666831970e-02 4.114402234554290771e-01 -1.832641661167144775e-01 -5.424920320510864258e-01 -2.164407223463058472e-01
-4.160045683383941650e-01 -1.825734078884124756e-01 1.420964449644088745e-01 4.520316720008850098e-01 5.444964766502380371e-01 -3.148563504219055176e-01 1.724361032247543335e-01 3.791279196739196777e-01
-5.472628474235534668e-01 1.503937542438507080e-01 -5.678175687789916992e-01 1.874187290668487549e-01 2.873719036579132080e-01 3.094502985477447510e-01 -3.534835577011108398e-01 -1.305757313966751099e-01
-9.378862380981445312e-02 -7.138063665479421616e-05 2.886093035340309143e-02 4.387935698032379150e-01 6.470163464546203613e-01 -4.032548666000366211e-01 1.727601140737533569e-01 4.321344792842864990e-01
-4.479028582572937012e-01 -2.409375607967376709e-01 1.793275028467178345e-01 2.759095728397369385e-01 5.667076110839843750e-01 -5.357325077056884766e-01 -3.684788942337036133e-03 1.576934158802032471e-01
-2.688141167163848877e-01 3.894322812557220459e-01 -4.697040319442749023e-01 6.770644783973693848e-01 -1.487920731306076050e-01 1.755701154470443726e-01 -1.507258415222167969e-01 1.461544036865234375e-01
2.053992450237274170e-01 1.883944571018218994e-01 -1.754400134086608887e-01 3.014447391033172607e-01 6.414772868156433105e-01 -5.697662234306335449e-01 -1.662125438451766968e-01 -1.921390295028686523e-01
-5.985707640647888184e-01 -3.025506623089313507e-03 -3.028773069381713867e-01 2.651361189782619476e-02 6.281210780143737793e-01 1.230811253190040588e-01 -1.982895135879516602e-01 3.166430592536926270e-01
-1.735614091157913208e-01 4.018374532461166382e-02 -2.840678393840789795e-01 3.061550557613372803e-01 7.078676819801330566e-01 3.216876387596130371e-01 -2.722640633583068848e-01 3.393363058567047119e-01
-3.145800232887268066e-01 5.396068692207336426e-01 -5.296893715858459473e-01 4.999590218067169189e-01 -1.481019705533981323e-01 -3.991523385047912598e-02 -2.319589406251907349e-01 4.473971202969551086e-02
-3.876553475856781006e-01 6.643317639827728271e-02 -5.047888159751892090e-01 4.422048926353454590e-01 -5.606314516626298428e-04 -6.267893314361572266e-01 3.178222849965095520e-02 -3.283073753118515015e-02
-2.744069695472717285e-01 5.062591433525085449e-01 -2.618353962898254395e-01 1.906179338693618774e-01 -1.707058101892471313e-01 -2.287266999483108521e-01 -5.731732249259948730e-01 3.918236196041107178e-01
-1.453810930252075195e-01 2.471689432859420776e-01 3.912218511104583740e-01 4.190343916416168213e-01 5.011922717094421387e-01 -3.219037950038909912e-01 2.876642160117626190e-03 4.840489625930786133e-01
-1.571694761514663696e-01 2.035190314054489136e-01 -9.374351054430007935e-02 6.444740295410156250e-01 4.772858321666717529e-01 3.834908604621887207e-01 2.157780081033706665e-01 2.971797883510589600e-01
3.017815761268138885e-02 7.051827758550643921e-02 -5.520470738410949707e-01 2.654033899307250977e-01 1.263876706361770630e-01 1.122312620282173157e-01 -7.681451439857482910e-01 1.746160909533500671e-02
4.549667611718177795e-02 2.754320800304412842e-01 -1.365539133548736572e-01 4.856083393096923828e-01 2.472251206636428833e-01 -6.098560988903045654e-02 -6.961637735366821289e-01 -3.436877727508544922e-01
-9.122318774461746216e-02 4.450441896915435791e-01 -1.897473819553852081e-02 2.870591580867767334e-01 5.538043379783630371e-01 -6.250531673431396484e-01 1.152431219816207886e-01 -1.338738761842250824e-02
-3.296451866626739502e-01 1.065897643566131592e-01 -3.550568222999572754e-01 1.371738761663436890e-01 5.364733338356018066e-01 -7.035622745752334595e-02 7.387585192918777466e-02 6.609684824943542480e-01
2.868434488773345947e-01 6.385124921798706055e-01 -3.383844392374157906e-03 2.771354019641876221e-01 4.365866780281066895e-01 -3.345094993710517883e-02 -3.662317991256713867e-01 3.276500403881072998e-01
-5.083982348442077637e-01 1.528461575508117676e-01 -7.019115984439849854e-02 -7.849424332380294800e-02 4.208793938159942627e-01 7.044468075037002563e-02 -3.391683995723724365e-01 6.402688026428222656e-01
1.518295705318450928e-01 -3.497150167822837830e-02 1.546018868684768677e-01 1.724977493286132812e-01 1.982401311397552490e-01 -4.386123418807983398e-01 -7.674016952514648438e-01 3.185628056526184082e-01
1.188115328550338745e-01 -6.957709044218063354e-02 -2.570327520370483398e-01 6.268988251686096191e-01 4.455176591873168945e-01 1.177553981542587280e-01 -4.916658699512481689e-01 -2.605517506599426270e-01
7.734791934490203857e-02 -9.418815374374389648e-02 -5.746437907218933105e-01 3.339145481586456299e-01 8.317161351442337036e-02 7.426584511995315552e-02 -7.072644829750061035e-01 1.754296422004699707e-01
4.170233756303787231e-02 3.108735084533691406e-01 -3.420538306236267090e-01 1.066265553236007690e-01 8.114579916000366211e-01 -1.192061901092529297e-01 -2.595306336879730225e-01 1.822585761547088623e-01
-4.386088550090789795e-01 3.161158561706542969e-01 -4.010978639125823975e-01 2.309445291757583618e-01 -1.003401502966880798e-01 -5.113492608070373535e-01 -4.636985957622528076e-01 -8.316072821617126465e-02
-6.264036893844604492e-02 4.154566824436187744e-01 4.101313650608062744e-01 3.019108772277832031e-01 4.734349250793457031e-01 -2.280703783035278320e-01 -4.741685688495635986e-01 -2.512398064136505127e-01
2.739616036415100098e-01 1.311388313770294189e-01 2.811092734336853027e-01 6.896247267723083496e-01 5.220270752906799316e-01 3.263924154452979565e-04 -2.031501829624176025e-01 1.983947306871414185e-01
-2.951970398426055908e-01 7.316229343414306641e-01 -1.193120107054710388e-01 3.086675107479095459e-01 4.557166695594787598e-01 -1.033223941922187805e-01 -1.725334823131561279e-01 1.412610411643981934e-01
-2.165643423795700073e-01 6.319956183433532715e-01 -4.635248184204101562e-01 3.204893767833709717e-01 -1.002728864550590515e-01 -2.018321119248867035e-02 -3.417958021163940430e-01 3.298884630203247070e-01
7.985201478004455566e-02 1.562671065330505371e-01 8.811529725790023804e-03 1.511475890874862671e-01 7.435706257820129395e-01 -1.684076339006423950e-01 -4.394069612026214600e-01 4.146614670753479004e-01
-4.318252205848693848e-01 -5.697685107588768005e-02 -4.240342974662780762e-02 2.208917289972305298e-01 1.351338922977447510e-01 2.690052986145019531e-01 -7.709196805953979492e-01 2.733994424343109131e-01
1.236286014318466187e-02 3.853538036346435547e-01 -4.381818175315856934e-01 5.672340393066406250e-01 1.072328388690948486e-01 1.869129985570907593e-01 -3.546622693538665771e-01 -4.066586792469024658e-01
-2.506111264228820801e-01 6.935951113700866699e-01 -5.384828150272369385e-02 5.102133154869079590e-01 3.803436085581779480e-02 3.888070583343505859e-01 -1.812798529863357544e-01 -8.615587651729583740e-02
-6.127550601959228516e-01 -4.141052067279815674e-02 -3.427965044975280762e-01 3.258451819419860840e-01 -1.696125566959381104e-01 -3.044153451919555664e-01 -5.034145116806030273e-01 1.557836085557937622e-01
1.585374027490615845e-02 -6.403858214616775513e-02 -4.484616219997406006e-01 3.600159585475921631e-01 7.789295315742492676e-01 1.429013907909393311e-01 -1.912039667367935181e-01 -3.475058078765869141e-02
-2.600817382335662842e-01 5.148291215300559998e-02 1.261448264122009277e-01 2.749562263488769531e-01 5.862789750099182129e-01 -2.538560032844543457e-01 -3.440060839056968689e-02 6.548620462417602539e-01
-3.358993828296661377e-01 -1.770610958337783813e-01 2.154446020722389221e-02 6.132257580757141113e-01 9.524504840373992920e-02 2.513214349746704102e-01 -6.362428069114685059e-01 4.766467213630676270e-02
-3.258829712867736816e-01 1.296651661396026611e-01 5.092243552207946777e-01 3.732686340808868408e-01 3.123516440391540527e-01 -2.390427738428115845e-01 -2.575837969779968262e-01 5.072411894798278809e-01
2.553960680961608887e-02 1.755818277597427368e-01 1.946262866258621216e-01 4.211081862449645996e-01 5.819087028503417969e-01 -8.490146696567535400e-02 -2.130648344755172729e-01 6.017345786094665527e-01
-5.503697395324707031e-01 8.236015588045120239e-02 -9.627868235111236572e-02 6.435298919677734375e-01 -2.605016827583312988e-01 7.629952579736709595e-02 -4.105954468250274658e-01 1.569656878709793091e-01
-4.662391543388366699e-01 -1.615713834762573242e-01 -3.308895528316497803e-01 4.512472450733184814e-01 -1.385638266801834106e-01 -2.991231381893157959e-01 -4.556541740894317627e-01 3.565227389335632324e-01
-4.513581097126007080e-01 6.275115162134170532e-02 -3.569825738668441772e-02 7.814602851867675781e-01 -2.681161165237426758e-01 -5.137812346220016479e-02 -2.825236320495605469e-01 1.613632142543792725e-01
-2.860940396785736084e-01 6.066828966140747070e-01 -3.351049721240997314e-01 4.834406375885009766e-01 -1.619073301553726196e-01 -3.931950628757476807e-01 -9.133519977331161499e-02 1.221369951963424683e-01
2.292461544275283813e-01 -2.294045835733413696e-01 1.214604917913675308e-02 6.525767445564270020e-01 5.274776816368103027e-01 -2.991257309913635254e-01 -1.211144998669624329e-01 2.940036654472351074e-01
-4.106276631355285645e-01 3.307178914546966553e-01 2.900287806987762451e-01 4.584915041923522949e-01 6.168037056922912598e-01 5.598466470837593079e-02 1.036509573459625244e-01 -1.826332211494445801e-01
-5.824415087699890137e-01 4.105114936828613281e-01 9.254249930381774902e-02 -1.042499169707298279e-01 4.091709554195404053e-01 -2.981380522251129150e-01 -4.311079978942871094e-01 -1.750677824020385742e-01
-1.356026828289031982e-01 -1.967776417732238770e-01 2.753335535526275635e-01 4.529517590999603271e-01 2.385881692171096802e-01 -2.859988808631896973e-01 -6.824854016304016113e-01 -2.396053671836853027e-01
-1.635618507862091064e-01 -1.767927408218383789e-01 4.093387424945831299e-01 3.838140666484832764e-01 3.325110077857971191e-01 -1.629793643951416016e-01 -6.999844908714294434e-01 4.021777305752038956e-03
1.781114749610424042e-02 2.808425426483154297e-01 -5.653139948844909668e-01 7.029056549072265625e-01 -1.773413866758346558e-01 -6.806027889251708984e-02 -2.521334588527679443e-01 8.660445362329483032e-02
-1.746388822793960571e-01 7.421672940254211426e-01 -1.891370415687561035e-01 5.295662879943847656e-01 5.492272600531578064e-02 -1.027248352766036987e-01 -1.162536218762397766e-01 -2.745759189128875732e-01
1.963570117950439453e-01 -1.575835794210433960e-01 -2.601337432861328125e-02 5.141965150833129883e-01 5.169815421104431152e-01 -3.943171203136444092e-01 -2.214932739734649658e-01 4.469020068645477295e-01
-6.280001401901245117e-01 -1.794458478689193726e-01 5.985270440578460693e-02 1.175451129674911499e-01 3.944497704505920410e-01 -5.707725286483764648e-01 -2.111509740352630615e-01 -1.733756363391876221e-01
-2.776188850402832031e-01 -3.473372012376785278e-02 -3.849631249904632568e-01 4.707916378974914551e-01 2.035943865776062012e-01 2.661573886871337891e-01 -5.772551894187927246e-01 -3.261378407478332520e-01
3.692087251693010330e-03 5.152704715728759766e-01 -2.145993709564208984e-01 7.378059029579162598e-01 -2.314532101154327393e-01 -4.723999276757240295e-02 -2.899048924446105957e-01 6.500321626663208008e-02
-7.816797494888305664e-01 2.542335726320743561e-02 -5.789244920015335083e-02 -1.415237486362457275e-01 4.649164080619812012e-01 -1.011065691709518433e-01 -2.640686929225921631e-01 2.623889446258544922e-01
-1.019321829080581665e-01 2.187600731849670410e-01 3.712885975837707520e-01 2.513521015644073486e-01 3.243846595287322998e-01 -1.979677081108093262e-01 -7.669256329536437988e-01 -9.016262739896774292e-02
-1.159264594316482544e-01 -1.349759399890899658e-01 1.448775082826614380e-01 2.567361295223236084e-01 7.283861041069030762e-01 -1.876728385686874390e-01 -4.169777929782867432e-01 3.765658140182495117e-01
-8.451092243194580078e-01 -1.609932444989681244e-02 -2.468995898962020874e-01 8.493869565427303314e-03 3.412075340747833252e-01 9.359376877546310425e-02 -3.107295930385589600e-01 -5.257751047611236572e-02
-1.651577651500701904e-02 -2.514448016881942749e-02 3.237758576869964600e-01 5.294082164764404297e-01 6.351857185363769531e-01 -3.115573227405548096e-01 -1.141082495450973511e-01 3.169250488281250000e-01
-1.861586421728134155e-01 1.933894604444503784e-01 1.373183280229568481e-01 5.526958703994750977e-01 4.821426570415496826e-01 -4.424046277999877930e-01 2.951698303222656250e-01 2.971663177013397217e-01
3.288482427597045898e-01 3.444128334522247314e-01 -2.209295928478240967e-01 2.042309790849685669e-01 6.332687139511108398e-01 -1.523315757513046265e-01 -4.340453743934631348e-01 2.647432982921600342e-01
-1.258386671543121338e-01 3.552810251712799072e-01 -5.572068318724632263e-02 -3.901667892932891846e-02 7.056363821029663086e-01 -1.075101345777511597e-01 -3.120654821395874023e-01 4.964343309402465820e-01
-4.188902080059051514e-01 1.094858497381210327e-01 -3.340945243835449219e-01 -9.766392409801483154e-02 7.489352226257324219e-01 2.230114862322807312e-02 -1.821590960025787354e-01 3.111319541931152344e-01
-3.892821371555328369e-01 3.484232723712921143e-01 2.780919373035430908e-01 6.091042757034301758e-01 4.580093622207641602e-01 2.109984606504440308e-01 1.561594754457473755e-01 6.228307262063026428e-03
2.216385751962661743e-01 3.518269062042236328e-01 -5.253691077232360840e-01 4.687902331352233887e-01 5.532496571540832520e-01 4.863289743661880493e-02 -7.656799256801605225e-02 -1.303996890783309937e-01
7.191497832536697388e-02 -1.395855396986007690e-01 -2.438351809978485107e-01 4.414133727550506592e-01 7.277703881263732910e-01 -4.073750972747802734e-01 -1.153390482068061829e-01 1.101604849100112915e-01
2.675762474536895752e-01 3.917461037635803223e-01 -1.841595470905303955e-01 4.179850816726684570e-01 6.622459292411804199e-01 1.089453697204589844e-01 -3.218925893306732178e-01 -1.107164919376373291e-01
-4.224190413951873779e-01 -3.088143467903137207e-01 1.448593437671661377e-01 6.328566074371337891e-01 1.081756204366683960e-01 1.770476549863815308e-01 -5.105175375938415527e-01 -3.206670284271240234e-02
-5.737514495849609375e-01 1.511222030967473984e-02 -4.051403701305389404e-01 2.143680155277252197e-01 5.035235881805419922e-01 3.790276050567626953e-01 -2.409959584474563599e-01 -7.219322770833969116e-02
-2.221459150314331055e-01 -2.624985873699188232e-01 8.304773271083831787e-02 6.763099879026412964e-02 5.961439013481140137e-01 -5.928751230239868164e-01 -4.034986495971679688e-01 2.398106828331947327e-02
-3.026973009109497070e-01 1.069392189383506775e-01 4.247981607913970947e-01 4.316079616546630859e-01 6.121935248374938965e-01 -2.135248631238937378e-01 -1.656367629766464233e-01 2.870370447635650635e-01
2.333876118063926697e-02 -9.009294956922531128e-02 -4.048940241336822510e-01 2.452116757631301880e-01 6.748398542404174805e-01 6.271992623805999756e-02 -4.400892257690429688e-01 -3.380082547664642334e-01
2.932777106761932373e-01 -2.834482192993164062e-01 -5.924992635846138000e-02 5.305753946304321289e-01 5.387250781059265137e-01 -2.102683037519454956e-01 -4.278514385223388672e-01 1.764377653598785400e-01
-2.541539967060089111e-01 -1.358146518468856812e-01 -6.820210218429565430e-01 3.445087373256683350e-01 -1.091167610138654709e-02 -1.002211421728134155e-01 -4.909545779228210449e-01 2.862194478511810303e-01
9.966024011373519897e-02 1.913214623928070068e-01 2.175876200199127197e-01 2.247786074876785278e-01 6.551741361618041992e-01 -1.964415609836578369e-01 -4.405278265476226807e-01 4.400988519191741943e-01
-1.044525802135467529e-01 -5.054292455315589905e-02 -1.628364771604537964e-01 6.293775439262390137e-01 -3.287718072533607483e-02 2.731517851352691650e-01 -6.878543496131896973e-01 -1.227471455931663513e-01
-3.818222880363464355e-01 4.277276694774627686e-01 5.337524786591529846e-02 2.838818430900573730e-01 4.559823572635650635e-01 -5.926593542098999023e-01 6.754729151725769043e-02 -1.552268117666244507e-01
-6.247833967208862305e-01 -8.818734437227249146e-03 -4.400945007801055908e-01 -1.021484844386577606e-02 3.266158103942871094e-01 1.635347306728363037e-01 -4.657161831855773926e-01 2.558664083480834961e-01
-2.629008889198303223e-01 8.905196189880371094e-02 -4.499676823616027832e-01 4.598372578620910645e-01 6.455495357513427734e-01 2.140334099531173706e-01 -9.189600497484207153e-02 -1.950443387031555176e-01
3.730122447013854980e-01 4.729377329349517822e-01 1.131384000182151794e-01 5.134096741676330566e-01 4.187132418155670166e-01 8.443019539117813110e-02 -3.061765432357788086e-01 2.908759415149688721e-01
-8.377224802970886230e-01 2.976768910884857178e-01 -1.724340468645095825e-01 -5.741393938660621643e-02 3.994337618350982666e-01 1.171723590232431889e-03 -1.304820775985717773e-01 -2.321919426321983337e-03
2.820177376270294189e-01 8.336569368839263916e-02 1.417795121669769287e-01 6.969760060310363770e-01 4.948576390743255615e-01 -3.573177158832550049e-01 -1.851218938827514648e-02 1.863771229982376099e-01
-9.449876099824905396e-02 2.285169810056686401e-01 -1.385902287438511848e-03 5.897330641746520996e-01 6.564564108848571777e-01 -2.325224131345748901e-01 3.129621744155883789e-01 9.008921682834625244e-02
-2.020893841981887817e-01 1.819127239286899567e-02 3.982968926429748535e-01 2.615647614002227783e-01 5.499436855316162109e-01 -4.171118438243865967e-01 -3.421263098716735840e-01 3.718892931938171387e-01
-2.810918986797332764e-01 4.558596611022949219e-01 -4.579168856143951416e-01 3.244684636592864990e-01 3.215713202953338623e-01 2.864362299442291260e-01 -4.039055109024047852e-01 -2.227511107921600342e-01
3.660443425178527832e-01 3.749618530273437500e-01 -2.462382018566131592e-01 3.254770934581756592e-01 1.848577857017517090e-01 -4.878811240196228027e-01 -4.890442490577697754e-01 -2.179034501314163208e-01
-2.330077439546585083e-01 1.323717832565307617e-01 -4.704388082027435303e-01 3.587044775485992432e-01 3.968676086515188217e-03 2.750057876110076904e-01 -3.098699748516082764e-01 6.376049518585205078e-01
-5.266834050416946411e-02 -6.276835501194000244e-02 1.546040773391723633e-01 3.342169225215911865e-01 5.353560447692871094e-01 -5.211110711097717285e-01 -2.700661122798919678e-01 4.760085642337799072e-01
-2.655131220817565918e-01 4.468765854835510254e-01 -4.909246563911437988e-01 5.715447664260864258e-01 -2.419397830963134766e-01 -2.133797109127044678e-01 -2.044921517372131348e-01 1.274790763854980469e-01
1.469940245151519775e-01 -5.937698110938072205e-02 2.337229996919631958e-01 6.805935502052307129e-01 6.112269759178161621e-01 6.349717825651168823e-02 -2.345861047506332397e-01 1.561160534620285034e-01
-4.000257849693298340e-01 4.012113511562347412e-01 5.217116326093673706e-02 5.100897550582885742e-01 5.691891312599182129e-01 -5.517130251973867416e-03 3.034466505050659180e-01 2.964659593999385834e-03
-3.405553996562957764e-01 3.050729930400848389e-01 -3.452834486961364746e-01 3.073144257068634033e-01 6.761673688888549805e-01 -1.345753073692321777e-01 3.054509758949279785e-01 9.314676374197006226e-02
-5.371528267860412598e-01 3.375012576580047607e-01 -6.913104653358459473e-02 6.947446465492248535e-01 -2.068523764610290527e-01 5.915859341621398926e-02 -7.178629189729690552e-02 2.422180771827697754e-01
-4.327427744865417480e-01 -2.840344905853271484e-01 -4.388366937637329102e-01 5.078914016485214233e-02 6.659444570541381836e-01 -8.498425595462322235e-03 -2.439788132905960083e-01 1.839049309492111206e-01
-3.312132656574249268e-01 1.650775074958801270e-01 -3.865490853786468506e-01 3.615467622876167297e-02 5.312640070915222168e-01 2.380203604698181152e-01 -2.186456918716430664e-01 5.706303715705871582e-01
-6.978231668472290039e-01 -1.120821237564086914e-01 -4.027437865734100342e-01 1.273647099733352661e-01 4.543608129024505615e-01 2.179720550775527954e-01 -2.488057017326354980e-01 7.871706783771514893e-02
-2.830817401409149170e-01 4.936320185661315918e-01 4.315020740032196045e-01 1.999881267547607422e-01 4.336232542991638184e-01 -1.050423905253410339e-01 -3.448225557804107666e-01 -3.633691668510437012e-01
-4.721898436546325684e-01 -1.550701260566711426e-02 -3.570806980133056641e-01 -2.407530844211578369e-01 6.537580490112304688e-01 -1.751205474138259888e-01 -3.624290525913238525e-01 4.365734010934829712e-02
-5.698960423469543457e-01 -1.573054045438766479e-01 3.737352788448333740e-01 2.799277305603027344e-01 2.890010178089141846e-01 -5.331862568855285645e-01 -2.043261975049972534e-01 -1.512534320354461670e-01
-6.897814571857452393e-02 1.828104257583618164e-01 1.278203725814819336e-01 4.931629300117492676e-01 7.887469530105590820e-01 9.197238087654113770e-02 -1.222946494817733765e-01 2.381973266601562500e-01
-4.725313559174537659e-02 1.705339550971984863e-01 2.554477751255035400e-01 2.848937213420867920e-01 4.939727485179901123e-01 -2.790911197662353516e-01 -1.811906695365905762e-01 6.837661862373352051e-01
1.742570698261260986e-01 5.859563127160072327e-02 -3.167055174708366394e-02 6.154180169105529785e-01 7.370346188545227051e-01 3.930068761110305786e-02 -2.013674527406692505e-01 3.384100273251533508e-02
-9.851041436195373535e-02 -2.369547784328460693e-01 3.896610066294670105e-02 1.689434945583343506e-01 5.583173036575317383e-01 -4.550658166408538818e-01 -5.123575329780578613e-01 3.503918349742889404e-01
-4.627213627099990845e-02 -1.545634567737579346e-01 -2.162356972694396973e-01 4.405308961868286133e-01 4.743517041206359863e-01 2.369102649390697479e-02 -4.597607553005218506e-01 -5.442360639572143555e-01
-6.985026001930236816e-01 2.097484916448593140e-01 -4.179238379001617432e-01 3.216967880725860596e-01 -6.862961500883102417e-02 -4.176712632179260254e-01 -1.038302928209304810e-01 3.242754144594073296e-03
5.463985353708267212e-02 1.905730068683624268e-01 1.745775490999221802e-01 3.807533383369445801e-01 7.407232522964477539e-01 -2.860364913940429688e-01 -1.561170816421508789e-01 3.610895872116088867e-01
-1.213469821959733963e-02 2.144373655319213867e-01 -4.458682835102081299e-01 8.251587152481079102e-01 -1.775048673152923584e-01 9.987954795360565186e-02 -1.706058233976364136e-01 5.994848534464836121e-02
-2.417773455381393433e-01 3.139310777187347412e-01 2.072561979293823242e-01 5.329197645187377930e-01 6.559857726097106934e-01 -5.790480971336364746e-02 1.594164371490478516e-01 -2.386385500431060791e-01
-3.256549537181854248e-01 7.068691309541463852e-03 -1.216017156839370728e-01 -1.969354301691055298e-01 4.479853510856628418e-01 -1.022058874368667603e-01 -7.176272273063659668e-01 3.379384577274322510e-01
-6.298864483833312988e-01 -1.156633254140615463e-02 -4.572671353816986084e-01 -8.437177538871765137e-02 2.396089881658554077e-01 -5.107574164867401123e-02 -4.865727424621582031e-01 3.002054095268249512e-01
-6.555646657943725586e-01 1.091583073139190674e-01 -1.574366986751556396e-01 -1.580946892499923706e-01 4.153751134872436523e-01 -1.427255198359489441e-02 -4.221054315567016602e-01 3.970215916633605957e-01
-2.116222530603408813e-01 5.122435837984085083e-02 -3.476063013076782227e-01 -7.204306125640869141e-02 6.392164230346679688e-01 1.333836168050765991e-01 -5.438576340675354004e-01 3.231126964092254639e-01
-2.869028151035308838e-01 5.508043766021728516e-01 -4.570395052433013916e-01 4.641835391521453857e-01 3.001737594604492188e-01 2.167394310235977173e-01 1.150788459926843643e-02 -2.296452522277832031e-01
-6.937783956527709961e-01 2.169585973024368286e-01 -3.237442299723625183e-02 4.741132557392120361e-01 4.108527004718780518e-01 1.609135121107101440e-01 1.990849375724792480e-01 1.069622635841369629e-01
-1.313644200563430786e-01 3.096058666706085205e-01 2.820757450535893440e-03 8.336442112922668457e-01 1.145873032510280609e-02 1.280542314052581787e-01 -2.362320423126220703e-01 -3.458068966865539551e-01
-2.715462446212768555e-01 6.379774212837219238e-01 -1.109999120235443115e-01 5.073364377021789551e-01 6.836219877004623413e-02 8.014056831598281860e-02 -2.897090315818786621e-01 -3.930762410163879395e-01
4.882573708891868591e-02 -2.005506902933120728e-01 4.296868145465850830e-01 6.770929098129272461e-01 3.342832028865814209e-01 -1.747848242521286011e-01 -3.989132046699523926e-01 1.135035529732704163e-01
-4.982592165470123291e-01 -1.643482744693756104e-01 -4.087007045745849609e-01 -6.214866787195205688e-02 5.143144130706787109e-01 -1.398956179618835449e-01 -4.948265254497528076e-01 -1.577506810426712036e-01
4.054192453622817993e-02 -1.940433979034423828e-01 -5.151898264884948730e-01 5.097212195396423340e-01 3.572080284357070923e-02 1.400343030691146851e-01 -6.118068099021911621e-01 2.006845325231552124e-01
-2.847528457641601562e-01 4.946686625480651855e-01 -2.403423339128494263e-01 2.321695983409881592e-01 2.151990234851837158e-01 1.799026131629943848e-02 -6.275478601455688477e-01 -3.494296073913574219e-01
-6.825068593025207520e-01 1.323239356279373169e-01 -3.652026653289794922e-01 1.890003830194473267e-01 -9.560966491699218750e-02 -4.030863940715789795e-01 -3.237040042877197266e-01 2.667894363403320312e-01
-3.503815829753875732e-02 3.975641131401062012e-01 -3.898412585258483887e-01 8.721718937158584595e-02 4.744193255901336670e-01 3.739145696163177490e-01 -3.942227065563201904e-01 4.010420739650726318e-01
-5.046146512031555176e-01 5.766200423240661621e-01 -1.422812938690185547e-01 1.151607558131217957e-01 -9.107521176338195801e-02 -4.305333197116851807e-01 -4.288839697837829590e-01 4.210067167878150940e-02
-2.076668292284011841e-01 -1.562066823244094849e-01 5.217374563217163086e-01 6.157043576240539551e-01 3.298113942146301270e-01 -2.283896654844284058e-01 -3.010330200195312500e-01 1.720867156982421875e-01
-1.215004175901412964e-01 2.812716066837310791e-01 4.970788955688476562e-01 2.942635715007781982e-01 4.135177433490753174e-01 -7.010174542665481567e-02 -5.044155120849609375e-01 3.769606053829193115e-01
-4.297429919242858887e-01 6.431472897529602051e-01 -1.531961560249328613e-01 3.251737058162689209e-01 -5.767514929175376892e-02 -4.894417822360992432e-01 -8.464884012937545776e-02 1.497677862644195557e-01
-1.093827039003372192e-01 -2.095299512147903442e-01 4.551805257797241211e-01 5.821329355239868164e-01 2.544475793838500977e-01 -1.365830004215240479e-01 -5.601448416709899902e-01 -3.006731159985065460e-02
-2.430162876844406128e-01 2.486636191606521606e-01 6.302072107791900635e-02 7.421883344650268555e-01 -2.393581531941890717e-02 7.335356622934341431e-02 -3.978319764137268066e-01 -4.000878036022186279e-01
-2.001294195652008057e-01 4.772849678993225098e-01 -1.962319388985633850e-02 4.471948146820068359e-01 6.327070593833923340e-01 -1.173876449465751648e-01 3.198746740818023682e-01 1.239397302269935608e-01
9.015270508825778961e-03 3.208964467048645020e-01 3.323519229888916016e-01 2.984842061996459961e-01 5.667844414710998535e-01 -2.866879999637603760e-01 -5.319671630859375000e-01 -1.047381684184074402e-01
4.470546916127204895e-02 1.146757379174232483e-01 -4.751600325107574463e-01 2.810746431350708008e-01 6.063305139541625977e-01 2.622138261795043945e-01 -2.149678766727447510e-01 4.443725943565368652e-01
1.684614121913909912e-01 6.435410976409912109e-01 -4.251748323440551758e-01 7.298990339040756226e-02 4.028710424900054932e-01 1.116886362433433533e-01 -4.040024876594543457e-01 1.826936751604080200e-01
6.924527138471603394e-02 -7.251278962939977646e-03 6.806067377328872681e-02 4.238399863243103027e-01 6.047288179397583008e-01 -6.011340022087097168e-01 -2.181056588888168335e-01 1.903963983058929443e-01
2.518048882484436035e-01 2.756180167198181152e-01 5.770254880189895630e-02 5.339214205741882324e-01 3.880127668380737305e-01 -3.496874570846557617e-01 -1.980175636708736420e-02 5.468090176582336426e-01
-6.697380542755126953e-02 -3.574025332927703857e-01 2.871730029582977295e-01 5.011726617813110352e-01 2.778926491737365723e-01 -3.053762018680572510e-01 -6.028659343719482422e-01 -1.446477416902780533e-02
-1.095930635929107666e-01 2.908453941345214844e-01 -7.873342037200927734e-01 4.926629066467285156e-01 -9.183832444250583649e-03 -1.306076347827911377e-01 -1.040536463260650635e-01 1.132104098796844482e-01
5.445170402526855469e-02 -3.721008449792861938e-02 1.561286747455596924e-01 5.041612982749938965e-01 5.108460783958435059e-01 -4.006947278976440430e-01 -1.470615714788436890e-01 5.234010219573974609e-01
3.667245209217071533e-01 3.085488677024841309e-01 1.207658573985099792e-01 4.447856843471527100e-01 2.632972598075866699e-01 -5.479125306010246277e-02 -5.885776877403259277e-01 3.730159699916839600e-01
-5.597596764564514160e-01 9.534501284360885620e-02 1.645969897508621216e-01 2.752078771591186523e-01 6.276896595954895020e-02 2.697875201702117920e-01 -6.310428380966186523e-01 3.159215450286865234e-01
3.017975091934204102e-01 -9.840646386146545410e-02 5.533913895487785339e-02 6.638035178184509277e-01 5.754072666168212891e-01 -1.331880092620849609e-01 -2.922608852386474609e-01 1.459034830331802368e-01
-6.831658631563186646e-02 2.878554351627826691e-02 -6.457536220550537109e-01 3.267328739166259766e-01 -2.422247081995010376e-02 1.222799997776746750e-02 -6.855645179748535156e-01 -4.159560892730951309e-03
-5.638392567634582520e-01 -1.152944751083850861e-03 2.898496091365814209e-01 7.027461379766464233e-02 3.460870683193206787e-01 -5.976350307464599609e-01 -2.981053292751312256e-01 1.652939319610595703e-01
-4.241752624511718750e-01 9.744559973478317261e-02 -1.554812341928482056e-01 -1.759534180164337158e-01 5.502154231071472168e-01 2.826471114531159401e-03 -5.782232284545898438e-01 3.440328836441040039e-01
-5.657077208161354065e-02 -2.534612119197845459e-01 -2.165732383728027344e-01 5.023307800292968750e-01 5.526612401008605957e-01 -4.655938744544982910e-01 -2.969470024108886719e-01 -1.514181047677993774e-01
-4.322203099727630615e-01 8.278344571590423584e-02 -3.393039107322692871e-01 7.894150018692016602e-01 -1.432930976152420044e-01 1.513274312019348145e-01 -1.466306447982788086e-01 5.564204603433609009e-02
-5.664130449295043945e-01 9.126234054565429688e-02 -3.300103545188903809e-02 7.212854623794555664e-01 -2.225412279367446899e-01 1.593713834881782532e-02 -2.203262150287628174e-01 2.262375801801681519e-01
2.031220346689224243e-01 4.391633868217468262e-01 -3.606210350990295410e-01 6.723923683166503906e-01 -1.612570434808731079e-01 4.300938919186592102e-02 -3.837355375289916992e-01 9.279686212539672852e-02
-2.210745513439178467e-01 -2.617149353027343750e-01 1.790622621774673462e-01 3.304357826709747314e-01 3.219817578792572021e-01 -4.652008414268493652e-01 -5.497952699661254883e-01 -3.449948430061340332e-01
-6.118592023849487305e-01 -3.877790868282318115e-01 -1.894855797290802002e-01 4.508840739727020264e-01 4.456350803375244141e-01 6.793536990880966187e-02 9.772998839616775513e-02 1.526351422071456909e-01
-2.142379283905029297e-01 3.165558576583862305e-01 3.107661902904510498e-01 1.813415437936782837e-01 5.459419488906860352e-01 -1.565449684858322144e-01 -4.951213300228118896e-01 -3.958915770053863525e-01
1.818863898515701294e-01 -1.361983269453048706e-01 1.390751451253890991e-01 6.208196878433227539e-01 4.897186756134033203e-01 -5.308785438537597656e-01 -1.368661373853683472e-01 -5.674032866954803467e-02
-5.207864940166473389e-02 3.467370867729187012e-01 -4.807629287242889404e-01 5.368241071701049805e-01 -1.962055116891860962e-01 -4.736379534006118774e-02 -3.144489526748657227e-01 4.670441448688507080e-01
-3.023480474948883057e-01 2.342926263809204102e-01 1.342942863702774048e-01 6.072527170181274414e-01 -2.892275154590606689e-01 -1.843868792057037354e-01 -5.849349498748779297e-01 -8.427260816097259521e-02
-2.129248529672622681e-01 1.304343789815902710e-01 -2.952411472797393799e-01 -2.056934237480163574e-01 6.107244491577148438e-01 -1.750001609325408936e-01 -4.647317826747894287e-01 4.342668056488037109e-01
-2.136879600584506989e-02 6.474556773900985718e-02 -4.762570858001708984e-01 3.230517208576202393e-01 6.411495804786682129e-01 3.820711672306060791e-01 -3.250667452812194824e-01 3.805869072675704956e-02
-5.947421193122863770e-01 -3.220202922821044922e-01 -2.656905949115753174e-01 1.693044602870941162e-01 6.304425597190856934e-01 1.536381244659423828e-01 -1.365134716033935547e-01 6.025484949350357056e-02
3.272571861743927002e-01 1.656224951148033142e-02 -2.894684970378875732e-01 4.516164362430572510e-01 3.884366452693939209e-01 -2.895424067974090576e-01 -4.139676988124847412e-01 -4.458608329296112061e-01
-3.825199306011199951e-01 2.704951912164688110e-02 2.775670588016510010e-01 2.746467590332031250e-01 5.814913511276245117e-01 8.703295141458511353e-02 -2.330362051725387573e-01 5.481418967247009277e-01
4.424215480685234070e-02 3.921798616647720337e-02 2.334772050380706787e-01 1.339406818151473999e-01 5.177725553512573242e-01 -4.082333445549011230e-01 -6.758354902267456055e-01 1.804337054491043091e-01
-6.548185944557189941e-01 5.116282701492309570e-01 -1.363185197114944458e-01 3.076094575226306915e-02 -9.862204082310199738e-03 -4.605058431625366211e-01 -2.525520920753479004e-01 1.182148307561874390e-01
-3.059108555316925049e-01 -2.095323652029037476e-01 -4.983961880207061768e-01 5.395414233207702637e-01 4.557982385158538818e-01 3.105759620666503906e-01 9.654006920754909515e-03 1.367784291505813599e-01
-2.689954042434692383e-01 -3.461109399795532227e-01 2.405087947845458984e-01 5.716292858123779297e-01 2.414269894361495972e-01 -8.423088490962982178e-02 -5.722787380218505859e-01 -1.742395162582397461e-01
-8.573496341705322266e-02 1.656148433685302734e-01 1.852451413869857788e-01 6.187450289726257324e-01 6.055837869644165039e-01 3.811096251010894775e-01 -1.897847056388854980e-01 8.093250915408134460e-03
-6.361569166183471680e-01 5.879319459199905396e-02 -2.055373191833496094e-01 -1.908258944749832153e-01 4.945442378520965576e-01 -4.424448683857917786e-02 -4.733318388462066650e-01 2.064285278320312500e-01
-5.863883495330810547e-01 -1.729729324579238892e-01 -2.126633524894714355e-01 4.023563861846923828e-01 6.065593957901000977e-01 1.753623634576797485e-01 1.356291621923446655e-01 4.529347643256187439e-02
3.353714942932128906e-01 4.503636956214904785e-01 2.583450675010681152e-01 5.064724683761596680e-01 3.344011306762695312e-01 1.926168426871299744e-02 -4.570352435111999512e-01 2.009119838476181030e-01
4.476312994956970215e-01 5.055909156799316406e-01 -8.210130780935287476e-02 5.877380371093750000e-01 3.864187598228454590e-01 -6.187378242611885071e-02 -1.664108783006668091e-01 1.048190817236900330e-01
-6.358177661895751953e-01 -2.332844436168670654e-01 -5.319322347640991211e-01 4.660192728042602539e-01 1.332737505435943604e-01 4.451607912778854370e-02 -9.334842674434185028e-03 1.461419016122817993e-01
5.061050504446029663e-02 -2.273308485746383667e-01 -4.524716138839721680e-01 5.355468392372131348e-01 5.297932028770446777e-01 3.024235069751739502e-01 -2.483002841472625732e-01 1.429144591093063354e-01
2.219810485839843750e-01 2.031320929527282715e-01 1.679114997386932373e-01 4.501722753047943115e-01 4.906148314476013184e-01 -1.069043427705764771e-01 -5.743290185928344727e-01 3.108491301536560059e-01
-6.977423280477523804e-02 -2.641916573047637939e-01 -4.458661377429962158e-01 4.514040648937225342e-01 1.680238097906112671e-01 7.820510864257812500e-02 -6.752262711524963379e-01 -1.802597939968109131e-01
-4.308318495750427246e-01 -7.157000154256820679e-02 3.908543884754180908e-01 2.536874711513519287e-01 4.144989550113677979e-01 -1.134430468082427979e-01 -5.645169019699096680e-01 2.979582846164703369e-01
-1.818679571151733398e-01 4.418397247791290283e-01 3.560286760330200195e-01 1.766209304332733154e-01 5.374165177345275879e-01 -3.189071714878082275e-01 -2.849698960781097412e-01 -3.768608570098876953e-01
-1.179152950644493103e-01 -2.327773869037628174e-01 3.929757475852966309e-01 5.673351287841796875e-01 4.071137607097625732e-01 -5.091921091079711914e-01 -1.040747314691543579e-01 1.405766457319259644e-01
-5.013618469238281250e-01 -2.325686216354370117e-01 -4.944206476211547852e-01 5.230167508125305176e-01 8.277036249637603760e-02 -2.979865372180938721e-01 4.800057038664817810e-02 2.803550958633422852e-01
-4.069394469261169434e-01 -2.331303805112838745e-01 5.766175314784049988e-02 5.310782790184020996e-01 2.108993977308273315e-01 3.545936644077301025e-01 -5.127222537994384766e-01 2.481574714183807373e-01
-7.729288190603256226e-02 -2.524287700653076172e-01 -1.311647295951843262e-01 6.094742417335510254e-01 4.834198951721191406e-01 5.275581404566764832e-02 -4.115231037139892578e-01 -3.685286641120910645e-01
-4.222373962402343750e-01 -2.127615213394165039e-01 3.603444397449493408e-01 4.507407248020172119e-01 1.238240674138069153e-01 -4.153102636337280273e-01 -4.983546733856201172e-01 -8.520729839801788330e-02
-6.065106391906738281e-01 -2.063024789094924927e-01 -2.963080704212188721e-01 3.204568922519683838e-01 3.105437383055686951e-02 -4.417083561420440674e-01 -2.946561574935913086e-01 3.408816158771514893e-01
5.068962462246417999e-03 -4.682580530643463135e-01 2.113726735115051270e-02 5.041945576667785645e-01 5.285260081291198730e-01 -1.496900469064712524e-01 -4.658324122428894043e-01 -8.545741438865661621e-02
-2.064142376184463501e-01 -1.512493193149566650e-01 4.213903099298477173e-03 4.151780903339385986e-01 4.331351220607757568e-01 3.872433602809906006e-01 -6.452609896659851074e-01 9.056025743484497070e-02
-1.618608236312866211e-01 4.846919476985931396e-01 3.569386005401611328e-01 2.941317558288574219e-01 4.948109388351440430e-01 -9.829548001289367676e-02 -4.097764492034912109e-01 -3.202181458473205566e-01
2.702861428260803223e-01 1.052057594060897827e-01 2.630873620510101318e-01 4.093433320522308350e-01 4.820202887058258057e-01 -1.260521113872528076e-01 -6.318278908729553223e-01 1.779360622167587280e-01
-3.845773935317993164e-01 -2.512098550796508789e-01 -3.443273007869720459e-01 -8.546684868633747101e-03 6.607627272605895996e-01 -7.323257159441709518e-03 -4.833321869373321533e-01 -9.406309574842453003e-03
-8.891885727643966675e-02 -2.065015435218811035e-01 -6.879415512084960938e-01 3.581243753433227539e-01 1.475191712379455566e-01 3.520656842738389969e-03 -5.033029913902282715e-01 2.698993980884552002e-01
-6.642426252365112305e-01 1.280431747436523438e-01 1.343762427568435669e-01 5.216513872146606445e-01 -1.646892726421356201e-01 -4.463779330253601074e-01 -1.006206944584846497e-01 1.253364831209182739e-01
-4.714787900447845459e-01 6.320760846138000488e-01 -3.083151765167713165e-02 3.793079555034637451e-01 7.105369120836257935e-02 1.455331407487392426e-02 -3.016605675220489502e-01 -3.702740371227264404e-01
1.311355829238891602e-01 3.249590992927551270e-01 -2.657989785075187683e-02 1.531532257795333862e-01 4.557254314422607422e-01 -2.650694251060485840e-01 -6.390759348869323730e-01 -4.082609415054321289e-01
-2.858155965805053711e-01 -1.416168957948684692e-01 4.546770155429840088e-01 4.364916086196899414e-01 3.632779121398925781e-01 -1.037666872143745422e-01 -5.410626530647277832e-01 -2.559506893157958984e-01
1.038452014327049255e-01 -6.101166456937789917e-02 -4.972842931747436523e-01 5.240922570228576660e-01 5.097636580467224121e-01 1.622203886508941650e-01 -3.966684937477111816e-01 -1.414526998996734619e-01
-8.158394694328308105e-02 -9.732189029455184937e-02 4.506642520427703857e-01 4.655876159667968750e-01 2.234855741262435913e-01 -1.225052550435066223e-01 -6.233032345771789551e-01 3.324785530567169189e-01
1.289341002702713013e-01 3.045597970485687256e-01 -5.278265476226806641e-01 2.662226259708404541e-01 6.113424897193908691e-01 1.455240249633789062e-01 -3.200343251228332520e-01 -2.092965543270111084e-01
-4.722798764705657959e-01 -5.432423949241638184e-02 4.581276476383209229e-01 2.978576719760894775e-01 3.187984824180603027e-01 -1.487628072500228882e-01 -5.642439126968383789e-01 -1.823908388614654541e-01
-5.062377825379371643e-02 -8.369392901659011841e-02 -2.753924429416656494e-01 1.359835863113403320e-01 3.905150294303894043e-01 1.998215913772583008e-02 -5.880830883979797363e-01 6.303626894950866699e-01
2.115359753370285034e-01 -1.677208952605724335e-02 3.961651027202606201e-01 5.763925313949584961e-01 2.846009433269500732e-01 -4.244530200958251953e-01 -4.156809151172637939e-01 1.784584075212478638e-01
8.974105119705200195e-02 1.566246338188648224e-02 1.735053062438964844e-01 4.506231844425201416e-01 7.002247571945190430e-01 -1.042317450046539307e-01 -2.326616048812866211e-01 4.508054852485656738e-01
-4.659141004085540771e-01 5.075138807296752930e-01 -5.725941434502601624e-02 3.961918056011199951e-01 -1.726414412260055542e-01 -1.455968618392944336e-01 -5.307279229164123535e-01 -1.800873279571533203e-01
3.533422481268644333e-03 -1.644109487533569336e-01 3.902941197156906128e-02 3.542901873588562012e-01 7.802840471267700195e-01 -2.736692549660801888e-03 -3.061279058456420898e-01 3.786113560199737549e-01
-1.938970983028411865e-01 -6.307781487703323364e-02 4.332365095615386963e-01 4.867530465126037598e-01 7.543446868658065796e-02 -3.296839296817779541e-01 -6.469610929489135742e-01 2.936277166008949280e-02
-3.835370838642120361e-01 -1.504819691181182861e-01 -6.236799359321594238e-01 3.119664490222930908e-01 -1.171530690044164658e-02 -2.802195549011230469e-01 -3.802379667758941650e-01 3.474386632442474365e-01
-2.758148610591888428e-01 -4.153262376785278320e-01 1.384638100862503052e-01 4.196704328060150146e-01 2.909212112426757812e-01 -1.834769695997238159e-01 -6.582978963851928711e-01 6.693107634782791138e-02
1.222329586744308472e-02 2.414677143096923828e-01 1.913421601057052612e-01 3.123798966407775879e-01 3.519156575202941895e-01 -1.553867906332015991e-01 -4.883796572685241699e-01 6.487267613410949707e-01
-4.097258746623992920e-01 -3.102793693542480469e-01 2.452794909477233887e-01 2.793066501617431641e-01 2.704014182090759277e-01 -1.843493133783340454e-01 -6.945717334747314453e-01 9.025303274393081665e-02
5.820805579423904419e-02 -8.629071712493896484e-02 4.231323301792144775e-01 5.508697032928466797e-01 4.348056912422180176e-01 -4.020566865801811218e-02 -5.613967776298522949e-01 2.878506667912006378e-02
-1.134113445878028870e-01 2.687256336212158203e-01 6.467220932245254517e-02 5.366396903991699219e-01 1.473494470119476318e-01 -1.432743296027183533e-02 -6.448107957839965820e-01 -4.301880896091461182e-01
-5.951182544231414795e-02 -1.916553974151611328e-01 4.528139233589172363e-01 6.756455302238464355e-01 3.020171523094177246e-01 -2.666629850864410400e-01 -2.969358265399932861e-01 2.183918505907058716e-01
1.016704738140106201e-02 2.466845214366912842e-01 -1.801600307226181030e-01 2.963494956493377686e-01 8.787354826927185059e-01 -9.513127058744430542e-02 -8.411223441362380981e-02 1.745331883430480957e-01
2.268787920475006104e-01 2.679266929626464844e-01 3.030187189579010010e-01 4.659695625305175781e-01 4.956922233104705811e-01 -1.939360201358795166e-01 -5.259993076324462891e-01 8.829573541879653931e-02
2.710018865764141083e-02 5.891383290290832520e-01 -3.056278824806213379e-01 4.151063561439514160e-01 5.182022973895072937e-02 1.790810823440551758e-01 -5.708481669425964355e-01 -1.607385128736495972e-01
-5.579993128776550293e-01 4.087130427360534668e-01 -3.873934149742126465e-01 1.582579687237739563e-02 3.319628238677978516e-01 -5.439141392707824707e-02 -4.610826373100280762e-01 -2.133335620164871216e-01
-2.771717905998229980e-01 -2.641291730105876923e-02 3.411161303520202637e-01 4.201381206512451172e-01 1.802473366260528564e-01 5.007442086935043335e-03 -6.882992386817932129e-01 3.511864542961120605e-01
-8.314801454544067383e-01 4.015264809131622314e-01 -5.200616084039211273e-03 -1.510910224169492722e-02 1.836586892604827881e-01 1.552951894700527191e-02 -1.624819338321685791e-01 2.946012616157531738e-01
-6.711032986640930176e-01 -3.278731107711791992e-01 -2.567811012268066406e-01 4.039797186851501465e-01 3.036252856254577637e-01 9.928789734840393066e-02 -2.923303544521331787e-01 1.596246361732482910e-01
-6.604107022285461426e-01 2.355011850595474243e-01 3.827378898859024048e-02 -2.805429510772228241e-02 6.008380651473999023e-01 -2.038427442312240601e-01 -2.397090345621109009e-01 -2.147708088159561157e-01
-1.986133754253387451e-01 -1.836099475622177124e-01 -3.569003641605377197e-01 3.613313138484954834e-01 7.987315058708190918e-01 -1.340772509574890137e-01 1.000352725386619568e-01 5.427870899438858032e-02
-4.749087691307067871e-01 -1.597191244363784790e-01 -1.260592192411422729e-01 5.066655278205871582e-01 6.580097973346710205e-02 1.773733347654342651e-01 -6.555845141410827637e-01 -1.037705987691879272e-01
-2.189443856477737427e-01 4.712884128093719482e-01 4.340980350971221924e-01 5.963979363441467285e-01 3.291516304016113281e-01 -9.083882719278335571e-02 -7.665960490703582764e-02 -2.516936957836151123e-01
8.352981507778167725e-02 4.293357208371162415e-02 1.170234009623527527e-01 7.733777165412902832e-01 5.654189586639404297e-01 -5.272959824651479721e-03 -5.131388828158378601e-02 2.387728244066238403e-01
-6.184228062629699707e-01 5.779075622558593750e-01 6.330831348896026611e-02 3.969747424125671387e-01 -7.431281358003616333e-02 -2.679965198040008545e-01 -1.213157176971435547e-01 -1.729660630226135254e-01
-2.023021876811981201e-01 -1.348966062068939209e-01 3.647306561470031738e-01 4.656966924667358398e-01 3.348810076713562012e-01 -5.252089500427246094e-01 -1.609633564949035645e-01 4.208039343357086182e-01
-3.318184912204742432e-01 5.588937401771545410e-01 1.613374799489974976e-01 4.790686666965484619e-01 4.710175693035125732e-01 2.155081778764724731e-01 1.595573872327804565e-01 -1.680412888526916504e-01
-2.327493578195571899e-01 1.166583895683288574e-01 5.135704278945922852e-01 5.809880495071411133e-01 4.793924391269683838e-01 2.860934473574161530e-02 -2.658718824386596680e-01 1.720274239778518677e-01
9.164133109152317047e-03 -1.360483020544052124e-01 -3.497319221496582031e-01 1.907612383365631104e-01 5.380383729934692383e-01 1.109042949974536896e-02 -4.814071655273437500e-01 5.489477515220642090e-01
-7.083967924118041992e-01 -3.537217080593109131e-01 2.571680247783660889e-01 3.293871879577636719e-01 1.750839948654174805e-01 -1.703255921602249146e-01 -3.561128973960876465e-01 1.092801466584205627e-01
-1.280091106891632080e-01 3.403054433874785900e-04 -5.680743232369422913e-02 6.247760057449340820e-01 5.441978573799133301e-01 -4.723965525627136230e-01 2.352238148450851440e-01 -1.241029649972915649e-01
-5.586330592632293701e-02 -1.617018729448318481e-01 -3.708882629871368408e-01 2.923313677310943604e-01 6.724677085876464844e-01 1.312989145517349243e-01 -4.884703755378723145e-01 -1.991498023271560669e-01
-4.804680645465850830e-01 -3.523676097393035889e-01 2.484821528196334839e-02 5.708602666854858398e-01 1.460520625114440918e-01 2.117797881364822388e-01 -4.940254390239715576e-01 9.080487489700317383e-02
6.519700586795806885e-02 2.400466650724411011e-01 -3.088801801204681396e-01 3.997181057929992676e-01 5.734455585479736328e-01 -5.396863818168640137e-01 1.359819769859313965e-01 -2.106021791696548462e-01
-1.877002418041229248e-01 -9.225731343030929565e-02 4.779531657695770264e-01 4.386309087276458740e-01 4.208098053932189941e-01 -1.162368804216384888e-01 -5.793237686157226562e-01 -9.598428010940551758e-02
-8.459481596946716309e-02 6.518709063529968262e-01 -1.657023280858993530e-01 4.674480557441711426e-01 5.648567155003547668e-02 3.341355323791503906e-01 -4.131731390953063965e-01 -1.907717138528823853e-01
1.622500419616699219e-01 -2.209332585334777832e-01 1.304511576890945435e-01 7.396810650825500488e-01 4.600951373577117920e-01 -2.810881137847900391e-01 -2.634075880050659180e-01 -2.522661909461021423e-02
-9.032757580280303955e-02 1.701434403657913208e-01 4.419326484203338623e-01 3.792051076889038086e-01 6.233901977539062500e-01 -4.284397885203361511e-02 -3.548740446567535400e-01 3.277266025543212891e-01
2.916972339153289795e-02 4.410523772239685059e-01 -1.673104614019393921e-01 7.300759553909301758e-01 -1.456060260534286499e-01 6.358335167169570923e-02 -4.669665098190307617e-01 -1.779234781861305237e-02
-4.051635563373565674e-01 4.810420870780944824e-01 -2.872412800788879395e-01 6.427308917045593262e-01 -1.219485774636268616e-01 2.672972083091735840e-01 -1.320825666189193726e-01 7.117104530334472656e-02
9.080050885677337646e-02 -1.314035058021545410e-01 -9.114105999469757080e-02 2.263246327638626099e-01 5.967226624488830566e-01 -1.495544612407684326e-01 -7.172326445579528809e-01 1.486331224441528320e-01
1.380560994148254395e-01 2.358320653438568115e-01 1.509662717580795288e-01 5.232322216033935547e-01 2.158978283405303955e-01 -2.152520604431629181e-02 -7.536242604255676270e-01 -1.172023341059684753e-01
-1.138450428843498230e-01 3.301452994346618652e-01 -5.976417660713195801e-01 4.328508079051971436e-01 2.089740522205829620e-02 2.953245043754577637e-01 -3.184316456317901611e-01 3.800733685493469238e-01
-5.220097899436950684e-01 -5.441695451736450195e-01 4.274769499897956848e-02 4.313149750232696533e-01 2.887499332427978516e-01 -1.640824787318706512e-02 -3.948074579238891602e-01 6.329979747533798218e-02
-4.983557760715484619e-01 2.591961622238159180e-01 1.587402075529098511e-01 4.488890171051025391e-01 4.475951790809631348e-01 -9.458792395889759064e-03 3.532131016254425049e-01 3.640996813774108887e-01
-1.274944543838500977e-01 3.317306339740753174e-01 -3.869823813438415527e-01 4.110744297504425049e-01 2.764792740345001221e-01 5.375481247901916504e-01 -4.202878177165985107e-01 1.136741191148757935e-01
2.866840064525604248e-01 4.538891017436981201e-01 -1.691019684076309204e-01 6.062457561492919922e-01 5.156937241554260254e-01 -2.228931486606597900e-01 -5.041608121246099472e-03 4.571085330098867416e-03
-5.137814283370971680e-01 1.049316748976707458e-01 -4.814130365848541260e-01 5.969589352607727051e-01 -1.431620586663484573e-02 3.067592084407806396e-01 -1.732181161642074585e-01 1.121997907757759094e-01
-4.420389831066131592e-01 9.126992523670196533e-02 -9.347405284643173218e-02 -8.584467694163322449e-03 3.933289051055908203e-01 1.919931024312973022e-01 -5.676152706146240234e-01 5.231673717498779297e-01
2.442589029669761658e-03 -7.372990995645523071e-02 3.058454692363739014e-01 7.163199186325073242e-01 2.935124337673187256e-01 -3.150433897972106934e-01 -3.188972473144531250e-01 3.174979686737060547e-01
9.868030436336994171e-03 1.725686788558959961e-01 -7.001217007637023926e-01 2.098881006240844727e-01 4.463852643966674805e-01 2.174191176891326904e-01 -4.351272881031036377e-01 -5.701564252376556396e-03
1.380489617586135864e-01 9.870636276900768280e-03 -1.277410537004470825e-01 4.694506525993347168e-01 7.163861393928527832e-01 -1.852919459342956543e-01 -3.103246986865997314e-01 3.167010843753814697e-01
-3.143378198146820068e-01 4.850881397724151611e-01 5.206884145736694336e-01 2.692487835884094238e-01 3.880182206630706787e-01 -7.365111261606216431e-02 -3.863081336021423340e-01 -1.305878758430480957e-01
-6.304714083671569824e-02 2.581611275672912598e-01 -3.116584718227386475e-01 6.187439560890197754e-01 6.284098029136657715e-01 1.250478625297546387e-01 -6.032435595989227295e-02 -1.876909136772155762e-01
-6.682817339897155762e-01 2.585735730826854706e-02 -3.309121429920196533e-01 2.292195148766040802e-02 6.486975550651550293e-01 -1.176066347397863865e-03 -1.380550861358642578e-01 5.323031917214393616e-02
-3.600940108299255371e-01 1.054548844695091248e-01 2.552669644355773926e-01 2.719747424125671387e-01 1.302504688501358032e-01 2.156882435083389282e-01 -7.470041513442993164e-01 3.139718770980834961e-01
9.394910186529159546e-02 4.799015074968338013e-02 -3.290927708148956299e-01 1.866225749254226685e-01 4.077928662300109863e-01 -2.658498883247375488e-01 -7.802363038063049316e-01 -7.907855906523764133e-04
-3.773608207702636719e-01 6.430699229240417480e-01 -2.033670693635940552e-01 3.632108271121978760e-01 -1.967482268810272217e-01 -2.188498973846435547e-01 -2.794712185859680176e-01 3.256843984127044678e-01
-3.140772879123687744e-01 -3.306870758533477783e-01 5.623243376612663269e-02 4.743148088455200195e-01 2.447868585586547852e-01 1.298905611038208008e-01 -6.625720858573913574e-01 2.192513197660446167e-01
-3.423357605934143066e-01 1.599743217229843140e-02 -3.614451885223388672e-01 2.504369914531707764e-01 4.771573245525360107e-01 2.733020782470703125e-01 -2.924967408180236816e-01 5.488727688789367676e-01
-3.226649165153503418e-01 3.404584527015686035e-01 3.368932902812957764e-01 1.464034765958786011e-01 5.105859637260437012e-01 2.405534833669662476e-01 -4.869788587093353271e-01 2.988845109939575195e-01
-2.699638307094573975e-01 3.193196952342987061e-01 3.278930187225341797e-01 1.675633192062377930e-01 3.830268681049346924e-01 -4.293338209390640259e-02 -7.200412750244140625e-01 -1.501695364713668823e-01
-1.628388315439224243e-01 7.321316003799438477e-01 1.844718009233474731e-01 1.802926361560821533e-01 9.870940446853637695e-02 -6.166473776102066040e-02 -5.757447481155395508e-01 1.609455049037933350e-01
-3.110436201095581055e-01 1.725072860717773438e-01 -4.056081771850585938e-01 2.488111704587936401e-01 5.397897362709045410e-01 -4.034541547298431396e-02 -2.718806266784667969e-01 -5.292903184890747070e-01
6.696861237287521362e-02 5.688585340976715088e-02 -5.169667601585388184e-01 2.491666674613952637e-01 1.086189150810241699e-01 -4.658793807029724121e-01 -6.480242609977722168e-01 -1.190104261040687561e-01
1.075544208288192749e-01 3.070730268955230713e-01 -1.171409059315919876e-02 6.089009046554565430e-01 2.793032228946685791e-01 -3.120401203632354736e-01 -2.311790920794010162e-02 5.893444418907165527e-01
-4.845163598656654358e-02 3.640231192111968994e-01 1.345682740211486816e-01 6.229629516601562500e-01 2.449420839548110962e-01 2.940141558647155762e-01 -5.590226650238037109e-01 -8.849655278027057648e-04
-1.340218633413314819e-01 3.921515643596649170e-01 -1.804511100053787231e-01 7.666959762573242188e-01 5.604153499007225037e-02 -1.187183614820241928e-02 -2.048296332359313965e-01 -4.032779932022094727e-01
7.949944585561752319e-02 -2.375379651784896851e-01 -6.635170578956604004e-01 5.200453996658325195e-01 1.642609387636184692e-01 -2.244387269020080566e-01 -3.817142546176910400e-01 -5.910355225205421448e-02
-1.480906736105680466e-02 4.192725718021392822e-01 4.041030704975128174e-01 2.959020435810089111e-01 3.063962757587432861e-01 -4.003387093544006348e-01 -5.635390281677246094e-01 3.752221167087554932e-02
-6.773679703474044800e-02 -1.062758639454841614e-01 -3.391766250133514404e-01 1.148280799388885498e-01 7.969802021980285645e-01 -2.968686446547508240e-02 -4.512004852294921875e-01 1.274759024381637573e-01
-1.791216880083084106e-01 6.653832197189331055e-01 -7.063609361648559570e-02 3.419142961502075195e-01 4.396386072039604187e-02 2.559243440628051758e-01 -5.494957566261291504e-01 -1.841469407081604004e-01
-4.928617179393768311e-02 2.210224121809005737e-01 -4.756714031100273132e-02 3.305167853832244873e-01 8.289368152618408203e-01 1.640222519636154175e-01 -2.813136577606201172e-01 2.098546922206878662e-01
-2.054125517606735229e-01 -2.027486413717269897e-01 1.630914956331253052e-01 3.305362164974212646e-01 2.637751996517181396e-01 -5.392559170722961426e-01 -6.130458116531372070e-01 -2.112968266010284424e-01
-1.101764366030693054e-01 4.713261127471923828e-01 -9.112238138914108276e-02 7.642974853515625000e-01 1.882413178682327271e-01 -3.202944397926330566e-01 5.280909314751625061e-02 1.801296323537826538e-01
6.439482420682907104e-02 -1.829945296049118042e-01 2.071042060852050781e-01 3.674641549587249756e-01 6.979154944419860840e-01 -2.773483395576477051e-01 -4.543107450008392334e-01 1.184816434979438782e-01
-3.064825832843780518e-01 1.382844001054763794e-01 -6.221269369125366211e-01 6.301576495170593262e-01 -8.512530475854873657e-02 -2.908108830451965332e-01 4.304295405745506287e-02 9.557901322841644287e-02
-1.030395831912755966e-02 3.356546759605407715e-01 1.180183216929435730e-01 -1.222783606499433517e-02 5.844348073005676270e-01 -7.317548990249633789e-02 -6.177947521209716797e-01 3.802143931388854980e-01
-1.122419387102127075e-01 4.937092065811157227e-01 3.155726492404937744e-01 5.454786419868469238e-01 1.013945192098617554e-01 -2.985002100467681885e-01 -3.988801240921020508e-01 2.967007458209991455e-01
5.772270262241363525e-02 5.018193125724792480e-01 -3.590421378612518311e-01 7.546790838241577148e-01 -1.121395751833915710e-01 -1.431430727243423462e-01 -9.700804203748703003e-02 6.259380280971527100e-02
-2.910950221121311188e-02 -1.070367544889450073e-01 1.731339097023010254e-01 6.835935115814208984e-01 2.710508704185485840e-01 -8.872776478528976440e-02 -5.451429486274719238e-01 -3.345120847225189209e-01
-3.686549365520477295e-01 4.358451962471008301e-01 -3.915423750877380371e-01 6.182591244578361511e-02 4.351520836353302002e-01 -2.684817016124725342e-01 -1.676278188824653625e-02 5.052561163902282715e-01
-2.901972234249114990e-01 1.349850445985794067e-01 -3.445452749729156494e-01 8.561292290687561035e-01 1.698155850172042847e-01 -1.274959892034530640e-01 1.397626474499702454e-02 -2.465722523629665375e-02
-2.502641677856445312e-01 2.867259383201599121e-01 -1.375807821750640869e-01 1.418848633766174316e-01 8.190891742706298828e-01 3.863122314214706421e-02 -3.343627974390983582e-02 3.775959908962249756e-01
-3.906485736370086670e-01 5.722420811653137207e-01 -4.276119172573089600e-01 5.088979601860046387e-01 -1.258946061134338379e-01 1.114049106836318970e-01 -2.195786535739898682e-01 4.035387188196182251e-02
-1.752780824899673462e-01 -1.003600731492042542e-01 3.375706076622009277e-01 8.208143115043640137e-01 2.355442941188812256e-01 1.409496217966079712e-01 -3.022827804088592529e-01 -6.922870129346847534e-02
-3.314668536186218262e-01 5.223840475082397461e-01 -2.185130119323730469e-01 -1.615334600210189819e-01 3.036832213401794434e-01 -3.879032135009765625e-01 -4.903861284255981445e-01 2.454233318567276001e-01
-7.802490144968032837e-02 3.470774292945861816e-01 -1.947503685951232910e-01 2.449723891913890839e-02 6.857998371124267578e-01 -1.235882192850112915e-01 -5.613211989402770996e-01 -1.850530058145523071e-01
4.100683704018592834e-02 3.219795823097229004e-01 7.438444998115301132e-03 6.826965808868408203e-01 2.296591103076934814e-01 1.681321859359741211e-01 -5.811082124710083008e-01 -9.909154474735260010e-02
3.482181131839752197e-01 3.158220648765563965e-01 -4.451575875282287598e-02 5.674957633018493652e-01 4.113302826881408691e-01 -2.134195864200592041e-01 -4.850279986858367920e-01 -7.053226977586746216e-02
-2.981998920440673828e-01 2.289261221885681152e-01 2.669226229190826416e-01 4.603572487831115723e-01 3.294496536254882812e-01 9.263189882040023804e-02 -6.196479797363281250e-01 2.727855145931243896e-01
-5.740332007408142090e-01 1.845336258411407471e-01 3.974961936473846436e-01 5.492640733718872070e-01 3.072495758533477783e-01 -6.439790129661560059e-02 -7.688706368207931519e-02 -2.688456773757934570e-01
-5.991840958595275879e-01 -1.330589652061462402e-01 -3.740486204624176025e-01 5.120431780815124512e-01 -3.459689766168594360e-02 -1.060734614729881287e-01 -3.480056524276733398e-01 2.960012257099151611e-01
-3.175247833132743835e-02 3.683144450187683105e-01 8.705927431583404541e-02 1.399117261171340942e-01 4.241513907909393311e-01 -4.231738448143005371e-01 -4.935332536697387695e-01 4.833491146564483643e-01
1.908232867717742920e-01 3.760399296879768372e-02 -8.846586942672729492e-02 4.668453335762023926e-01 3.709934949874877930e-01 -2.239918559789657593e-01 -5.885789394378662109e-01 4.496310055255889893e-01
-1.586102396249771118e-01 1.559188961982727051e-01 -3.221368193626403809e-01 2.765948474407196045e-01 2.975746095180511475e-01 1.954452842473983765e-01 -7.771562933921813965e-01 -1.988314241170883179e-01
-1.143542155623435974e-01 4.115051329135894775e-01 1.252076029777526855e-01 7.965294122695922852e-01 -5.116228014230728149e-02 -9.216398000717163086e-02 -2.640167474746704102e-01 -2.943369746208190918e-01
-9.717074781656265259e-02 6.086293458938598633e-01 -3.488388657569885254e-02 5.148339271545410156e-01 -8.166171610355377197e-02 -4.387097060680389404e-02 -5.828693509101867676e-01 -7.434678822755813599e-02
-1.810858994722366333e-01 -2.674350142478942871e-01 -4.293037950992584229e-01 4.318051338195800781e-01 1.115371435880661011e-01 4.468204081058502197e-02 -6.376843452453613281e-01 3.222585320472717285e-01
