# Supplementary material for: Where is your field going? A machine learning approach to study the relative motion of the domains of physics
Source: PLoS One. 2020 Jun 18;15(6):e0233997. doi: 10.1371/journal.pone.0233997 (PMC7302634; doi:10.1371/journal.pone.0233997)
Supplement: S6 Data — (ZIP) [file pone.0233997.s006.zip › 5/Pacs4Run_5_VS_500_embeddings1987-1991ED8.txt]

5.529898218810558319e-03 1.833086907863616943e-01 -6.054705977439880371e-01 -1.817249059677124023e-01 -4.669964611530303955e-01 2.619620859622955322e-01 -2.602997720241546631e-01 4.607417285442352295e-01
7.428345084190368652e-02 -4.701496958732604980e-01 -4.912618100643157959e-01 -1.581735908985137939e-01 -1.367763727903366089e-01 4.470843374729156494e-01 -1.094147041440010071e-01 5.258522033691406250e-01
5.068596601486206055e-01 -1.002673804759979248e-01 6.159579008817672729e-02 -4.396068453788757324e-01 -9.876180440187454224e-03 5.539160966873168945e-01 1.901287138462066650e-01 4.392287731170654297e-01
1.122569814324378967e-01 4.793533384799957275e-01 -3.965855762362480164e-02 -3.112310469150543213e-01 -1.242902353405952454e-01 4.312101602554321289e-01 -4.440245032310485840e-01 5.105224847793579102e-01
-1.793883442878723145e-01 -4.128672555088996887e-02 -5.990052819252014160e-01 -6.318632960319519043e-01 -2.434692904353141785e-02 1.757860779762268066e-01 -3.342957198619842529e-01 2.545769512653350830e-01
4.879477247595787048e-02 -4.871956408023834229e-01 -2.670260071754455566e-01 -1.864816397428512573e-01 -2.849906384944915771e-01 3.168917894363403320e-01 -3.901038169860839844e-01 5.660037398338317871e-01
2.765297293663024902e-01 3.976467847824096680e-01 -3.807223141193389893e-01 -5.344680547714233398e-01 1.120962649583816528e-01 2.867324948310852051e-01 -2.291489541530609131e-01 4.330270588397979736e-01
1.020806133747100830e-01 1.415109783411026001e-01 2.523364126682281494e-01 -2.945657968521118164e-01 -4.572752863168716431e-02 7.437985539436340332e-01 -5.129193067550659180e-01 2.641970850527286530e-02
1.392185091972351074e-01 -8.311452716588973999e-02 3.674021661281585693e-01 -1.891922056674957275e-01 -7.864205837249755859e-01 1.469489037990570068e-01 -3.811743557453155518e-01 1.326165795326232910e-01
5.763840302824974060e-02 2.242216765880584717e-01 -1.130712628364562988e-01 -1.512373387813568115e-01 -3.665671646595001221e-01 1.759991198778152466e-01 -6.467421650886535645e-01 5.719460844993591309e-01
1.216170042753219604e-01 -4.151481688022613525e-01 -2.381495088338851929e-01 6.954552233219146729e-02 -7.631725072860717773e-01 -1.067366823554039001e-02 -4.081973731517791748e-01 4.624130576848983765e-02
4.190528392791748047e-02 -4.350306093692779541e-01 -1.427167654037475586e-01 -5.101883411407470703e-01 -2.288781292736530304e-02 6.125345826148986816e-01 -1.199013516306877136e-01 3.717972040176391602e-01
3.650815784931182861e-01 -5.040302276611328125e-01 -1.135812401771545410e-01 -4.648087024688720703e-01 -9.769483655691146851e-02 3.293941020965576172e-01 -5.124769806861877441e-01 5.517178401350975037e-02
-3.945836052298545837e-02 5.166121125221252441e-01 2.057446539402008057e-02 -3.619684875011444092e-01 -2.794804275035858154e-01 2.842566370964050293e-01 -4.262385368347167969e-01 5.094311833381652832e-01
5.017973780632019043e-01 -1.906233578920364380e-01 -1.882111579179763794e-01 -6.211512088775634766e-01 -3.990721330046653748e-02 1.902191340923309326e-01 -2.328864634037017822e-01 4.456432163715362549e-01
2.800565361976623535e-01 6.928039342164993286e-02 -2.188439369201660156e-01 -2.034921944141387939e-01 1.914394795894622803e-01 7.881093621253967285e-01 -1.232161070220172405e-03 4.119468331336975098e-01
2.084195017814636230e-01 -3.204792737960815430e-01 -1.138467225246131420e-03 -2.286422699689865112e-01 -1.121513694524765015e-01 5.799244046211242676e-01 -5.677329301834106445e-01 3.610607385635375977e-01
3.637585788965225220e-02 -4.131228923797607422e-01 -1.524861250072717667e-02 -5.069161057472229004e-01 -1.212299391627311707e-01 5.809511542320251465e-01 -1.549392044544219971e-01 4.411378204822540283e-01
2.638795375823974609e-01 -2.327424287796020508e-02 -2.017526924610137939e-01 -1.626504361629486084e-01 1.307437270879745483e-01 8.147406578063964844e-01 -1.585519164800643921e-01 3.957671523094177246e-01
2.115751355886459351e-01 -1.908835619688034058e-01 -4.033843800425529480e-02 -4.375047683715820312e-01 -7.928305268287658691e-01 -3.072456223890185356e-03 2.665645778179168701e-01 1.616028547286987305e-01
2.387077659368515015e-01 -4.587915539741516113e-01 -2.083447426557540894e-01 -2.230160869657993317e-02 -1.993571668863296509e-01 4.118492603302001953e-01 -6.804526448249816895e-01 1.274565458297729492e-01
-2.482564896345138550e-01 -3.203136026859283447e-01 -2.545210719108581543e-01 -5.157057642936706543e-01 -1.296800971031188965e-01 4.512890875339508057e-01 -2.548383474349975586e-01 4.686290919780731201e-01
5.097193717956542969e-01 -4.557069838047027588e-01 -2.371321022510528564e-01 -3.999670743942260742e-01 -1.399915069341659546e-01 2.374558597803115845e-01 -2.799276113510131836e-01 4.024546742439270020e-01
3.571521937847137451e-01 -3.683640956878662109e-01 -3.409792184829711914e-01 -1.061807349324226379e-01 -5.891252756118774414e-01 -6.059958785772323608e-02 -7.871714234352111816e-02 5.022667050361633301e-01
5.299045443534851074e-01 -2.647781968116760254e-01 -1.546224206686019897e-01 -6.238109469413757324e-01 -7.856477051973342896e-02 9.982074797153472900e-02 -4.061184525489807129e-01 2.344711273908615112e-01
-3.483817353844642639e-02 1.677150130271911621e-01 -2.118061929941177368e-01 -8.251868486404418945e-01 -3.771289438009262085e-02 1.717427819967269897e-01 -3.116560876369476318e-01 3.417826890945434570e-01
2.717116177082061768e-01 -2.289494276046752930e-01 -3.813216090202331543e-01 -7.375819087028503418e-01 1.295634508132934570e-01 3.178460597991943359e-01 -2.396514862775802612e-01 9.526934474706649780e-02
-9.783601760864257812e-02 1.773659884929656982e-01 -1.235689595341682434e-02 1.646562665700912476e-02 -6.667837500572204590e-01 1.402726918458938599e-01 -4.785504341125488281e-01 5.150320529937744141e-01
3.361110389232635498e-01 -5.166835784912109375e-01 -3.380548059940338135e-01 -4.416209757328033447e-01 -2.815871834754943848e-01 3.474425151944160461e-02 -2.886933982372283936e-01 3.832948207855224609e-01
-2.725838422775268555e-01 -1.692669838666915894e-02 -2.725391089916229248e-01 -1.462125778198242188e-01 -6.760280728340148926e-01 4.961788356304168701e-01 -1.315588802099227905e-01 -3.305160701274871826e-01
5.450082421302795410e-01 1.544572226703166962e-02 5.780658870935440063e-02 -3.386349380016326904e-01 -1.110629662871360779e-01 3.867689371109008789e-01 -3.469741940498352051e-01 5.499054193496704102e-01
-1.755081713199615479e-01 -2.935228347778320312e-01 2.364338636398315430e-01 -5.044574141502380371e-01 -2.244930863380432129e-01 6.207059621810913086e-01 -1.448758989572525024e-01 3.405891060829162598e-01
3.008812963962554932e-01 2.213134467601776123e-01 3.183091282844543457e-01 -7.711014896631240845e-02 -6.173918843269348145e-01 6.064962148666381836e-01 -2.304824814200401306e-02 -6.068331748247146606e-02
1.041477546095848083e-01 2.487905919551849365e-01 3.759109973907470703e-01 8.705613203346729279e-03 -6.328400373458862305e-01 5.923817157745361328e-01 -9.555733203887939453e-02 1.591786593198776245e-01
-7.307528052479028702e-03 -6.371683627367019653e-02 -6.632156968116760254e-01 -5.348053574562072754e-01 4.481966793537139893e-02 1.861746162176132202e-01 -1.721214354038238525e-01 4.513528347015380859e-01
1.244103536009788513e-01 8.298604935407638550e-02 -2.087747752666473389e-01 -7.723572105169296265e-02 -3.645543456077575684e-01 5.408902168273925781e-01 -4.529850482940673828e-01 -5.453673601150512695e-01
-3.576299548149108887e-01 -2.710835039615631104e-01 9.123535454273223877e-02 -4.694203734397888184e-01 -5.102143883705139160e-01 3.800019323825836182e-01 1.168162450194358826e-01 3.893186748027801514e-01
-1.539136320352554321e-01 -7.472332566976547241e-02 -6.778822094202041626e-02 -2.856717705726623535e-01 -5.799391865730285645e-01 5.711338520050048828e-01 -1.400667726993560791e-01 -4.498682618141174316e-01
3.209465146064758301e-01 1.448301970958709717e-01 3.228938877582550049e-01 5.603503808379173279e-02 -4.049049019813537598e-01 6.402695775032043457e-01 -4.386157393455505371e-01 -4.837424308061599731e-02
3.676367923617362976e-02 5.248030424118041992e-01 9.724897146224975586e-02 -2.284805178642272949e-01 -1.941005438566207886e-01 5.031229257583618164e-01 -3.419753909111022949e-01 5.038001537322998047e-01
6.140676140785217285e-01 3.444324433803558350e-02 -2.855260856449604034e-03 -3.769098818302154541e-01 -8.022810518741607666e-02 4.229610860347747803e-01 -1.119542866945266724e-01 5.308473110198974609e-01
-2.112467437982559204e-01 -3.033569455146789551e-02 2.982379794120788574e-01 -1.029279232025146484e-01 -4.343864619731903076e-01 5.383188128471374512e-01 -5.019907951354980469e-01 3.527621030807495117e-01
-8.338133804500102997e-03 -2.834716439247131348e-01 -1.991168558597564697e-01 -7.421295046806335449e-01 -1.648693159222602844e-02 3.939027190208435059e-01 9.071235358715057373e-02 4.068301916122436523e-01
-3.054506182670593262e-01 -2.916516065597534180e-01 -4.136117398738861084e-01 -5.085507035255432129e-01 -6.134725213050842285e-01 3.730764240026473999e-02 -1.105801239609718323e-01 -4.441398754715919495e-02
-4.307285696268081665e-02 -3.839422464370727539e-01 -7.483326643705368042e-02 -6.713303923606872559e-01 -5.549745261669158936e-02 5.323441028594970703e-01 -1.303175687789916992e-01 3.016547858715057373e-01
1.516279727220535278e-01 2.895058318972587585e-02 -3.504120409488677979e-01 -1.600711941719055176e-01 -4.865601956844329834e-01 3.580043613910675049e-01 -3.003790974617004395e-01 -6.104293465614318848e-01
-2.911189496517181396e-01 -3.535837233066558838e-01 -4.846252501010894775e-01 -5.853761434555053711e-01 -1.797013729810714722e-01 2.188147604465484619e-01 -9.299901872873306274e-02 3.519660532474517822e-01
2.419221550226211548e-01 6.426287442445755005e-02 1.992077827453613281e-01 -3.388219773769378662e-01 -1.645724922418594360e-01 6.432764530181884766e-01 -1.126604378223419189e-01 5.738282203674316406e-01
2.296634018421173096e-01 2.493856400251388550e-01 -9.578769654035568237e-02 -8.009906858205795288e-02 8.784514851868152618e-03 7.387556433677673340e-01 -3.700412511825561523e-01 4.320915043354034424e-01
4.607109725475311279e-01 -6.268668770790100098e-01 -2.812057435512542725e-01 -3.159504532814025879e-01 -2.425404042005538940e-01 2.447568327188491821e-01 -1.948759704828262329e-01 2.432560324668884277e-01
3.328236639499664307e-01 -3.565509021282196045e-01 -2.906149066984653473e-02 -1.056178435683250427e-01 -2.099394798278808594e-01 3.967933356761932373e-01 -6.744058728218078613e-01 3.061981797218322754e-01
-4.102211073040962219e-02 -1.373010128736495972e-01 -4.353165626525878906e-01 -5.571489334106445312e-01 -1.169549301266670227e-01 1.904730647802352905e-01 -2.411752343177795410e-01 6.094474792480468750e-01
-3.394991755485534668e-01 -5.105829983949661255e-02 -5.213518738746643066e-01 -4.842732548713684082e-01 -2.131581455469131470e-01 1.214443221688270569e-01 -2.311053872108459473e-01 5.120646953582763672e-01
4.428203403949737549e-01 2.193241864442825317e-01 -1.492206603288650513e-01 7.950744777917861938e-02 -5.084512233734130859e-01 6.034679412841796875e-01 3.178478479385375977e-01 -5.912114679813385010e-02
2.785168588161468506e-01 -4.547839164733886719e-01 -2.431780695915222168e-01 -2.419480830430984497e-01 -7.947737723588943481e-02 4.346830248832702637e-01 -5.761121511459350586e-01 2.659966647624969482e-01
4.370123147964477539e-01 -6.062853932380676270e-01 -4.124074578285217285e-01 -2.641147375106811523e-01 -1.598340272903442383e-01 2.757943570613861084e-01 -2.931003272533416748e-01 1.186783239245414734e-01
2.338260412216186523e-01 6.132756471633911133e-01 -8.205557614564895630e-02 -1.618644893169403076e-01 -4.963807165622711182e-01 4.997254908084869385e-01 1.843995302915573120e-01 -7.850230485200881958e-02
1.711580753326416016e-01 -3.620909526944160461e-02 2.267538160085678101e-01 -2.155973464250564575e-01 -1.869759410619735718e-01 7.143922448158264160e-01 -1.988207846879959106e-01 5.353958606719970703e-01
1.669202595949172974e-01 -3.041772544384002686e-01 1.694600656628608704e-02 -2.744528055191040039e-01 -3.897095844149589539e-02 7.289146184921264648e-01 -3.538936972618103027e-01 3.820031583309173584e-01
3.183270692825317383e-01 2.560582160949707031e-01 -1.018066406250000000e-01 -1.293235719203948975e-01 -4.281881153583526611e-01 6.303045749664306641e-01 4.737209081649780273e-01 -3.118479438126087189e-02
3.594594001770019531e-01 -1.582805626094341278e-02 2.348759025335311890e-01 -2.102288156747817993e-01 -3.528243601322174072e-01 2.766010761260986328e-01 -5.166212916374206543e-01 5.507129430770874023e-01
4.084321856498718262e-01 4.269716143608093262e-01 1.001579873263835907e-02 -2.054757922887802124e-01 -6.186946034431457520e-01 3.923804759979248047e-01 5.766547098755836487e-02 -2.617003023624420166e-01
1.814900934696197510e-01 -4.235208928585052490e-01 -3.401930034160614014e-01 -1.695616394281387329e-01 -1.250415146350860596e-01 4.736624062061309814e-01 -2.044046670198440552e-01 6.011955738067626953e-01
-1.695351600646972656e-01 3.469262421131134033e-01 -3.546335697174072266e-01 -2.218503206968307495e-01 -6.770484447479248047e-01 2.441517710685729980e-01 -1.524973660707473755e-01 -3.669568598270416260e-01
-2.638375461101531982e-01 -1.582587063312530518e-01 -1.831506639719009399e-01 -2.191061675548553467e-01 -5.103930830955505371e-01 6.493533849716186523e-01 -7.501070946455001831e-02 -3.687885403633117676e-01
1.919082999229431152e-01 -2.363103330135345459e-01 3.468357026576995850e-02 -3.827272951602935791e-01 5.918725952506065369e-02 8.388170003890991211e-01 -9.875347465276718140e-02 2.068239152431488037e-01
-1.957068592309951782e-02 3.539844453334808350e-01 5.525774136185646057e-02 -1.810891181230545044e-01 -5.733516216278076172e-01 1.163074672222137451e-01 -6.300219297409057617e-01 3.150844871997833252e-01
-4.909040778875350952e-02 5.109304189682006836e-01 -9.216652065515518188e-02 -1.671502143144607544e-01 -4.002346396446228027e-01 2.933634519577026367e-01 -6.363348960876464844e-01 2.212115079164505005e-01
2.888428568840026855e-01 -4.940868020057678223e-01 -1.695650368928909302e-01 -3.202111423015594482e-01 5.278297141194343567e-02 7.130663394927978516e-01 -8.131427317857742310e-02 1.526399552822113037e-01
1.514317691326141357e-01 5.214053392410278320e-02 -3.984159529209136963e-01 -7.723667621612548828e-01 6.748519092798233032e-02 1.979571580886840820e-01 -4.086630418896675110e-02 4.167167544364929199e-01
-2.741223871707916260e-01 2.312929779291152954e-01 -5.936629772186279297e-01 -4.747611582279205322e-01 -9.602208435535430908e-02 1.978336870670318604e-01 -2.254870235919952393e-01 4.408216178417205811e-01
1.264490187168121338e-01 -3.672354295849800110e-02 -3.917331397533416748e-01 -5.990324020385742188e-01 1.455047074705362320e-02 1.673193275928497314e-01 -6.649374961853027344e-01 4.225656390190124512e-03
-7.078921049833297729e-02 1.076924577355384827e-01 -5.396942496299743652e-01 -2.156353592872619629e-01 -5.805812478065490723e-01 8.381339907646179199e-02 3.389965891838073730e-01 4.319778680801391602e-01
1.029222551733255386e-02 -3.152785599231719971e-01 -1.333650648593902588e-01 -3.914461433887481689e-01 -7.618374228477478027e-01 9.387519210577011108e-02 2.882395088672637939e-01 2.391367554664611816e-01
-3.888023793697357178e-01 -2.846945822238922119e-01 -4.319477677345275879e-01 -3.717840313911437988e-01 -6.430578827857971191e-01 1.053637042641639709e-01 1.581039838492870331e-02 1.345529407262802124e-01
1.948239058256149292e-01 -4.738722443580627441e-01 -1.547938287258148193e-01 -3.219108283519744873e-02 -2.873044610023498535e-01 4.208781123161315918e-01 -5.325576066970825195e-01 4.113292098045349121e-01
2.183764278888702393e-01 1.797451525926589966e-01 -1.628382951021194458e-01 4.074880182743072510e-01 -4.359884262084960938e-01 6.755766272544860840e-01 -2.830618619918823242e-01 -2.875732071697711945e-02
5.813329815864562988e-01 -5.194308161735534668e-01 -2.078123241662979126e-01 -3.775391876697540283e-01 -1.680004000663757324e-01 1.512382924556732178e-01 -3.875447213649749756e-01 -7.234410196542739868e-02
3.696899414062500000e-01 4.855163395404815674e-01 -6.300687789916992188e-01 -4.187296032905578613e-01 1.710700429975986481e-02 2.356840111315250397e-02 -2.331272065639495850e-01 9.249730035662651062e-03
2.201076969504356384e-02 -2.442826777696609497e-01 -5.296732187271118164e-01 -7.244931459426879883e-01 -2.276238519698381424e-03 1.220071911811828613e-01 -3.217470347881317139e-01 -1.264337897300720215e-01
-4.560194909572601318e-02 1.291537284851074219e-01 -7.563475370407104492e-01 2.007755786180496216e-01 -4.325309395790100098e-01 1.777260750532150269e-01 2.454234659671783447e-02 3.867754638195037842e-01
-5.846770480275154114e-02 9.804268926382064819e-02 -2.355157732963562012e-01 -8.679476976394653320e-01 7.635847479104995728e-02 3.537380099296569824e-01 -1.000030115246772766e-01 1.928905099630355835e-01
2.160854637622833252e-01 6.276746392250061035e-01 -2.126336097717285156e-01 -3.384309411048889160e-01 -4.108602404594421387e-01 -9.863877296447753906e-02 3.048241883516311646e-02 4.691675007343292236e-01
-1.453545540571212769e-01 5.258023738861083984e-01 -3.919375538825988770e-01 -5.981491208076477051e-01 -9.249500185251235962e-02 2.474463433027267456e-01 -3.427305221557617188e-01 6.129753589630126953e-02
3.940983712673187256e-01 -4.998436868190765381e-01 5.351641401648521423e-02 -4.308097064495086670e-01 -2.066350728273391724e-01 3.114697337150573730e-01 -4.833174943923950195e-01 1.818637996912002563e-01
3.503897190093994141e-01 2.833870798349380493e-02 -1.104162856936454773e-01 -5.357512831687927246e-01 1.809023171663284302e-01 5.553548336029052734e-01 -4.016367495059967041e-01 2.733969986438751221e-01
-4.639003425836563110e-02 1.272720545530319214e-01 -2.250932455062866211e-01 -6.532780826091766357e-02 -3.421456813812255859e-01 2.212153375148773193e-01 -8.362558484077453613e-01 2.477729022502899170e-01
-1.087909117341041565e-01 4.256231784820556641e-01 -5.825837254524230957e-01 -2.380943745374679565e-01 -1.160685718059539795e-01 2.205142080783843994e-01 -2.675450742244720459e-01 5.265339016914367676e-01
2.840306758880615234e-01 3.752291202545166016e-01 8.653832972049713135e-02 -5.747043490409851074e-01 -5.735290050506591797e-01 1.548771858215332031e-01 3.892193734645843506e-02 -2.938000559806823730e-01
4.795729815959930420e-01 -2.715047001838684082e-01 -4.519743621349334717e-01 -4.781629145145416260e-02 -6.396609544754028320e-01 -1.178361549973487854e-01 4.462355375289916992e-02 2.543326616287231445e-01
3.212156295776367188e-01 1.480255424976348877e-01 -9.820131212472915649e-02 -7.919134497642517090e-01 -1.991762034595012665e-02 1.579442173242568970e-01 -4.042718112468719482e-01 2.221704721450805664e-01
-5.238104984164237976e-02 -3.938251435756683350e-01 -3.146028220653533936e-01 -2.112754881381988525e-01 -7.097082138061523438e-01 2.324185073375701904e-01 3.347243964672088623e-01 1.697089374065399170e-01
3.941651284694671631e-01 4.771003127098083496e-02 -4.160433709621429443e-01 -6.234793066978454590e-01 1.689426451921463013e-01 2.350947409868240356e-01 -4.213230907917022705e-01 1.386170834302902222e-01
-2.585911750793457031e-01 -3.695968305692076683e-03 -2.214603424072265625e-01 -4.408438503742218018e-01 -3.333396613597869873e-01 6.445069909095764160e-01 -3.325031697750091553e-02 -4.026398360729217529e-01
3.611766099929809570e-01 -3.319694697856903076e-01 -2.652331888675689697e-01 -4.393414855003356934e-01 1.315929740667343140e-01 5.137736797332763672e-01 -4.507540762424468994e-01 -1.073250994086265564e-01
3.388966023921966553e-01 3.326522707939147949e-01 -2.054817415773868561e-02 -2.235240489244461060e-01 -2.454934120178222656e-01 7.191460728645324707e-01 1.880387542769312859e-03 -3.829684555530548096e-01
6.697726249694824219e-02 -2.955822944641113281e-01 5.448783934116363525e-02 -3.131358921527862549e-01 -7.004839926958084106e-02 8.141581416130065918e-01 9.024596959352493286e-02 3.622399270534515381e-01
2.200026363134384155e-01 -3.102650307118892670e-02 -1.742758899927139282e-01 1.735530234873294830e-02 -4.466345608234405518e-01 7.387960553169250488e-01 4.044114053249359131e-01 -1.054146215319633484e-01
1.843109428882598877e-01 4.364115297794342041e-01 -5.375962853431701660e-01 -4.498368799686431885e-01 -9.471061825752258301e-02 -6.646911799907684326e-02 -5.097796916961669922e-01 1.046319752931594849e-01
1.533452570438385010e-01 1.021293476223945618e-01 -1.342703849077224731e-01 -1.784598380327224731e-01 -7.247217893600463867e-01 3.871836066246032715e-01 -1.328483968973159790e-01 -4.726487398147583008e-01
6.757836937904357910e-01 1.998376399278640747e-01 7.319628447294235229e-02 -2.241511344909667969e-01 -5.099791288375854492e-01 3.739245235919952393e-01 4.725439101457595825e-02 -2.136557400226593018e-01
2.462670803070068359e-01 -5.260719358921051025e-02 -5.308007597923278809e-01 -6.235105395317077637e-01 7.735343277454376221e-02 1.835184395313262939e-01 -1.919914335012435913e-01 4.353699982166290283e-01
2.263263016939163208e-01 -1.119645088911056519e-01 -1.893031448125839233e-01 -3.142719566822052002e-01 -6.030043363571166992e-01 3.679146766662597656e-01 1.883234456181526184e-02 -5.498252511024475098e-01
2.269351482391357422e-01 6.798133254051208496e-01 -3.202484548091888428e-01 -2.098090052604675293e-01 -5.198915600776672363e-01 -9.560810774564743042e-02 -1.339035779237747192e-01 2.059537023305892944e-01
-3.527405112981796265e-02 3.490937650203704834e-01 -1.450318284332752228e-02 -8.039116263389587402e-01 -9.743624925613403320e-02 1.773485988378524780e-01 -3.504784107208251953e-01 2.581159472465515137e-01
4.002930819988250732e-01 -7.355071604251861572e-02 -1.827557682991027832e-01 -7.532238960266113281e-01 1.737400442361831665e-01 4.172613620758056641e-01 6.219283863902091980e-02 1.595284640789031982e-01
-3.667486608028411865e-01 -1.427147239446640015e-01 -4.026323556900024414e-01 -5.706313848495483398e-01 -5.871778130531311035e-01 3.687633946537971497e-02 -5.409012362360954285e-02 -9.127609431743621826e-02
4.037161767482757568e-01 9.859192371368408203e-02 2.142580598592758179e-01 -2.650143802165985107e-01 -3.053931295871734619e-01 3.167706131935119629e-01 -3.781745135784149170e-01 6.119878292083740234e-01
-2.833220660686492920e-01 -2.204226255416870117e-01 6.143799796700477600e-02 -7.683516144752502441e-01 -3.322920799255371094e-01 2.430401295423507690e-01 -1.541496366262435913e-01 2.894046902656555176e-01
1.366666406393051147e-01 -6.965389102697372437e-02 -1.934111714363098145e-01 -5.647556185722351074e-01 2.268784195184707642e-01 6.978303194046020508e-01 -2.834808230400085449e-01 3.621415048837661743e-02
3.247772157192230225e-01 4.407227933406829834e-01 -3.457721173763275146e-01 8.871647529304027557e-03 -3.640909492969512939e-01 5.921784415841102600e-02 -2.450948506593704224e-01 6.200852394104003906e-01
1.138539761304855347e-01 3.155508935451507568e-01 5.014704540371894836e-02 2.382857650518417358e-01 -5.369683504104614258e-01 6.978853344917297363e-01 -1.993015408515930176e-01 1.143247038125991821e-01
4.796313941478729248e-01 2.163675129413604736e-01 1.326150894165039062e-01 -3.421070575714111328e-01 -5.083499550819396973e-01 4.889858067035675049e-01 1.709556877613067627e-01 -2.485199868679046631e-01
-3.131209909915924072e-01 -1.466048359870910645e-01 2.802992761135101318e-01 -4.096618592739105225e-01 -6.836899518966674805e-01 2.974107861518859863e-01 -1.476392596960067749e-01 2.374641448259353638e-01
3.824639692902565002e-02 2.390398830175399780e-01 -1.929171681404113770e-01 -4.058195650577545166e-01 -7.613841891288757324e-01 1.513860076665878296e-01 2.266168966889381409e-02 -3.692606985569000244e-01
-1.870271861553192139e-01 -4.395316541194915771e-02 -4.335182607173919678e-01 -6.316942572593688965e-01 -1.195037290453910828e-01 2.062649726867675781e-01 -3.170115500688552856e-02 5.641648769378662109e-01
6.073162332177162170e-02 2.359900325536727905e-01 -2.350559085607528687e-01 -7.440797090530395508e-01 1.066495850682258606e-01 4.042217731475830078e-01 -3.343094289302825928e-01 2.125613093376159668e-01
-3.630838394165039062e-01 4.162470698356628418e-01 -2.146334797143936157e-01 -2.462550252676010132e-01 -1.769222319126129150e-01 5.034188032150268555e-01 -1.098893284797668457e-01 5.398072004318237305e-01
2.701424062252044678e-01 1.258545815944671631e-01 -1.741335690021514893e-01 -3.557494580745697021e-01 1.397011131048202515e-01 7.791564464569091797e-01 7.246964424848556519e-02 3.499295115470886230e-01
-1.338370442390441895e-01 -2.617604434490203857e-01 3.258135020732879639e-01 -5.212135910987854004e-01 -6.468871831893920898e-01 2.901127934455871582e-01 -4.921310767531394958e-02 1.752163171768188477e-01
5.478835105895996094e-01 -5.160921812057495117e-01 -1.524280607700347900e-01 -2.881472706794738770e-01 -3.016265630722045898e-01 1.182197704911231995e-01 -3.135325312614440918e-01 3.520684838294982910e-01
2.380169481039047241e-01 -4.101191461086273193e-02 -4.489264786243438721e-01 -7.272015511989593506e-02 1.519529819488525391e-01 7.189489006996154785e-01 -1.565891802310943604e-01 4.127290546894073486e-01
3.069272339344024658e-01 -3.492439165711402893e-02 -2.471677511930465698e-01 -2.908850014209747314e-01 -5.736058354377746582e-01 2.908311188220977783e-01 -1.131134852766990662e-01 -5.766012072563171387e-01
7.869611680507659912e-02 -5.788997411727905273e-01 -5.597839504480361938e-02 -3.571583032608032227e-01 -1.662925183773040771e-01 5.642324686050415039e-01 -3.631416559219360352e-01 2.238370776176452637e-01
-2.727274298667907715e-01 1.229777708649635315e-01 -3.399986922740936279e-01 -4.932048320770263672e-01 -2.981853187084197998e-01 2.657847665250301361e-02 -6.386587619781494141e-01 2.326805293560028076e-01
1.971837878227233887e-01 6.073398143053054810e-02 -6.619016528129577637e-01 -8.106485754251480103e-02 -5.258048772811889648e-01 7.964465767145156860e-02 3.558480441570281982e-01 3.214072585105895996e-01
7.978191971778869629e-02 2.270162999629974365e-01 -2.574894726276397705e-01 4.412811398506164551e-01 -5.211934447288513184e-01 5.971801280975341797e-01 -1.547946929931640625e-01 1.698252707719802856e-01
6.383663415908813477e-02 2.336462289094924927e-01 -3.073774278163909912e-01 -3.336116969585418701e-01 -6.703329086303710938e-01 2.431020289659500122e-01 -5.877062305808067322e-02 -4.729247689247131348e-01
4.591420292854309082e-02 -2.184980213642120361e-01 -1.541577130556106567e-01 -5.744743347167968750e-01 -6.727239489555358887e-01 -1.767364740371704102e-01 3.920990973711013794e-02 3.332184851169586182e-01
9.532060474157333374e-02 1.706242114305496216e-01 -5.760459303855895996e-01 -2.970151305198669434e-01 -5.599392652511596680e-01 -9.088128060102462769e-02 3.839812278747558594e-01 2.692984938621520996e-01
7.005976140499114990e-02 -2.279107570648193359e-01 -3.177716434001922607e-01 -6.088685989379882812e-02 -5.624766945838928223e-01 5.697048306465148926e-01 1.268988251686096191e-01 -4.259288609027862549e-01
1.459842026233673096e-01 1.016196087002754211e-01 -4.148156046867370605e-01 3.685697019100189209e-01 -4.842736124992370605e-01 6.414273977279663086e-01 8.377967029809951782e-02 -8.647248148918151855e-02
9.343709051609039307e-02 6.010815873742103577e-02 1.283172667026519775e-01 -1.297124773263931274e-01 -7.900601625442504883e-01 4.045878946781158447e-01 3.983304202556610107e-01 8.838853985071182251e-02
-7.650498300790786743e-02 1.345479488372802734e-01 -3.270747065544128418e-01 -4.191383719444274902e-01 -4.670522212982177734e-01 4.745874106884002686e-01 2.939254045486450195e-02 -4.991533756256103516e-01
7.109834998846054077e-02 -3.153565227985382080e-01 8.974511921405792236e-02 -5.786650776863098145e-01 -6.039657592773437500e-01 2.744826078414916992e-01 2.529262602329254150e-01 -2.202287465333938599e-01
-2.203789055347442627e-01 -2.550577223300933838e-01 6.564876437187194824e-02 -4.641015827655792236e-01 -7.675559520721435547e-01 1.569621264934539795e-01 5.698811262845993042e-02 2.228266894817352295e-01
5.841084718704223633e-01 -1.360364910215139389e-02 -2.041957378387451172e-01 -6.930024027824401855e-01 7.544364780187606812e-02 1.156092956662178040e-01 -3.007851839065551758e-01 1.647881269454956055e-01
8.505353331565856934e-02 6.913837045431137085e-02 1.977564692497253418e-01 2.240023910999298096e-01 -7.069080471992492676e-01 4.949021339416503906e-01 -2.902663946151733398e-01 2.641960680484771729e-01
-5.367668345570564270e-02 4.364885091781616211e-01 -5.802368521690368652e-01 -5.116015076637268066e-01 5.963535606861114502e-02 2.912700772285461426e-01 -3.037654459476470947e-01 1.658847182989120483e-01
-2.311901599168777466e-01 -3.775576353073120117e-01 -6.114527583122253418e-01 -1.960320472717285156e-01 -1.855474412441253662e-01 3.847843110561370850e-01 -1.930510997772216797e-01 4.146596789360046387e-01
1.677826195955276489e-01 -2.254317104816436768e-01 -1.482954770326614380e-01 -7.710775732994079590e-01 -4.537130594253540039e-01 -1.977191716432571411e-01 5.001843441277742386e-03 2.439341098070144653e-01
4.957393929362297058e-02 2.462110966444015503e-01 -5.873355641961097717e-02 3.514583408832550049e-01 -6.344289183616638184e-01 5.596150755882263184e-01 -5.207747593522071838e-02 3.026033341884613037e-01
1.355021297931671143e-01 -3.554518520832061768e-01 2.141749411821365356e-01 -4.272823631763458252e-01 -7.135325074195861816e-01 2.466190755367279053e-01 2.266356050968170166e-01 7.442288100719451904e-02
5.360790491104125977e-01 -4.401847720146179199e-01 -2.823553383350372314e-01 -5.339812040328979492e-01 -1.772893941961228848e-03 2.863106429576873779e-01 -6.206099316477775574e-02 2.610895931720733643e-01
-1.564605534076690674e-01 -2.364217936992645264e-01 -3.887194022536277771e-02 -2.166351824998855591e-01 -8.807671666145324707e-01 1.582957655191421509e-01 7.797823846340179443e-02 2.535628080368041992e-01
-2.826868891716003418e-01 3.486148267984390259e-02 -9.598083049058914185e-02 -3.853740990161895752e-01 -3.211244642734527588e-01 7.039659619331359863e-01 -1.533438861370086670e-01 -3.727518320083618164e-01
3.678771257400512695e-01 3.978693485260009766e-02 6.102092564105987549e-02 -5.892229676246643066e-01 1.575314700603485107e-01 5.939493179321289062e-01 -3.398266136646270752e-01 1.382099092006683350e-01
-1.909668892621994019e-01 3.669743835926055908e-01 2.437259107828140259e-01 -3.869700729846954346e-01 -4.905826449394226074e-01 2.461635619401931763e-01 -4.604741334915161133e-01 3.262040317058563232e-01
4.081489443778991699e-01 2.792457342147827148e-01 1.338622067123651505e-02 -3.333361148834228516e-01 -6.263999938964843750e-01 3.427770733833312988e-01 1.236732229590415955e-01 -3.449287414550781250e-01
-1.750121116638183594e-01 9.862904995679855347e-02 -2.903446257114410400e-01 -3.596204519271850586e-01 -4.842646718025207520e-01 4.462471306324005127e-01 -2.038093805313110352e-01 -5.204124450683593750e-01
3.845378011465072632e-02 2.999707460403442383e-01 7.468092441558837891e-02 -1.139806807041168213e-01 -7.581018805503845215e-01 -1.942003145813941956e-02 -4.240587651729583740e-01 3.674895167350769043e-01
7.188351452350616455e-02 4.453940093517303467e-01 -2.123238444328308105e-01 -6.674374938011169434e-01 -2.762240171432495117e-01 -9.868544340133666992e-02 -2.877491116523742676e-01 3.702225983142852783e-01
5.032392740249633789e-01 -9.335903078317642212e-02 2.934303879737854004e-02 -2.848214805126190186e-01 -2.222685962915420532e-01 3.387464284896850586e-01 -1.899121105670928955e-01 6.751527190208435059e-01
-1.499910373240709305e-02 -2.568568103015422821e-02 -3.587256371974945068e-01 -1.762792319059371948e-01 -5.599641203880310059e-01 4.211843013763427734e-01 -2.366861104965209961e-01 -5.407222509384155273e-01
5.729782208800315857e-02 2.593919038772583008e-01 -5.265225768089294434e-01 -9.102132171392440796e-02 -5.144700407981872559e-01 2.073822766542434692e-01 4.685047864913940430e-01 3.416698575019836426e-01
2.126051932573318481e-01 7.795938849449157715e-02 -4.076810479164123535e-01 -6.855651736259460449e-01 1.761779338121414185e-01 3.160078823566436768e-01 -3.875918090343475342e-01 1.771746128797531128e-01
5.453083515167236328e-01 -1.907353997230529785e-01 -5.603896975517272949e-01 -8.822117745876312256e-02 -1.841728985309600830e-01 7.219490408897399902e-02 -5.473982095718383789e-01 7.525019347667694092e-02
3.647123575210571289e-01 2.424825429916381836e-01 -2.747883833944797516e-02 -3.850569128990173340e-01 -4.506137073040008545e-01 4.973618388175964355e-01 1.066482812166213989e-01 -4.442611038684844971e-01
6.761268973350524902e-01 2.662963569164276123e-01 -3.317428231239318848e-01 -3.822089433670043945e-01 1.746381074190139771e-01 2.486824542284011841e-01 -3.137381970882415771e-01 1.582047492265701294e-01
-3.555649891495704651e-02 1.095421090722084045e-01 -5.149894952774047852e-01 -2.715377509593963623e-01 -6.860235333442687988e-01 -2.424512244760990143e-02 3.777717649936676025e-01 1.840152442455291748e-01
-1.865386664867401123e-01 -7.550771534442901611e-02 -1.662314385175704956e-01 -5.172957181930541992e-01 -7.542482018470764160e-01 -9.897729754447937012e-02 -2.595513761043548584e-01 -1.349834203720092773e-01
-5.357240443117916584e-04 2.121062427759170532e-01 -4.000596702098846436e-01 2.570046484470367432e-01 -5.780943036079406738e-01 5.913550853729248047e-01 2.052197307348251343e-01 -5.387574061751365662e-02
3.620862662792205811e-01 -7.675867527723312378e-02 -2.649967968463897705e-01 -6.581225991249084473e-01 3.774353116750717163e-02 2.391977012157440186e-01 -4.367673099040985107e-01 3.320350050926208496e-01
5.277627110481262207e-01 1.227230206131935120e-01 1.769668012857437134e-01 -3.922675848007202148e-01 -3.891510963439941406e-01 5.430204272270202637e-01 1.558647304773330688e-01 -2.249685227870941162e-01
2.818477749824523926e-01 2.687901854515075684e-01 -2.933250665664672852e-01 -4.387020766735076904e-01 8.181622833944857121e-04 2.626171708106994629e-01 -6.563259959220886230e-01 2.647309005260467529e-01
-1.285973638296127319e-01 3.364692032337188721e-01 9.495104104280471802e-02 -1.915483325719833374e-01 -5.339826345443725586e-01 6.416730284690856934e-01 -1.782106161117553711e-01 -3.096836507320404053e-01
2.485176175832748413e-01 -1.015775799751281738e-01 -3.189467787742614746e-01 -1.753424406051635742e-01 -6.023472547531127930e-01 3.212059438228607178e-01 -6.621555984020233154e-02 -5.701480507850646973e-01
1.524427831172943115e-01 3.375890851020812988e-01 -2.470762282609939575e-01 -5.498966574668884277e-01 -1.486646085977554321e-01 1.005152910947799683e-01 -6.666128635406494141e-01 1.509455889463424683e-01
4.007625579833984375e-01 -1.547520905733108521e-01 -3.728529810905456543e-01 -7.490446418523788452e-02 -7.508748769760131836e-01 -1.523063927888870239e-01 7.059004902839660645e-02 2.807452082633972168e-01
-1.215023621916770935e-01 9.290377795696258545e-02 -2.873518466949462891e-01 -4.144520759582519531e-01 -4.216931164264678955e-01 5.557644367218017578e-01 -2.000310085713863373e-02 -4.849382638931274414e-01
5.803206935524940491e-02 1.135292425751686096e-01 -8.222101628780364990e-02 -3.482939898967742920e-01 -8.084816932678222656e-01 2.277911603450775146e-01 2.509959973394870758e-02 -3.866689503192901611e-01
-9.552375972270965576e-02 6.494375318288803101e-02 -2.894814014434814453e-01 -4.258409440517425537e-01 -4.260524809360504150e-01 5.333799123764038086e-01 -1.170438132248818874e-03 -5.054714679718017578e-01
3.963815271854400635e-01 1.343572884798049927e-01 -1.609330624341964722e-02 2.014486193656921387e-01 -5.107486844062805176e-01 6.979772448539733887e-01 1.496935486793518066e-01 1.163806393742561340e-01
-2.932531833648681641e-01 3.608515262603759766e-01 -6.053522825241088867e-01 -1.108354851603507996e-01 -4.457196593284606934e-01 1.246794313192367554e-01 -4.323716163635253906e-01 6.242289021611213684e-02
5.141234397888183594e-01 -2.681142687797546387e-01 -4.236025214195251465e-01 1.147235780954360962e-01 -5.630569458007812500e-01 -3.561831638216972351e-02 -2.589970529079437256e-01 2.929332852363586426e-01
-1.975507661700248718e-02 -2.098130881786346436e-01 1.473188996315002441e-01 -5.918853282928466797e-01 -6.520823836326599121e-01 -1.149207875132560730e-01 -2.545907795429229736e-01 2.834125161170959473e-01
1.374873667955398560e-01 -4.895968139171600342e-01 -6.206339970231056213e-02 -3.126649260520935059e-01 -7.145278453826904297e-01 2.247855216264724731e-01 2.527609765529632568e-01 -1.217130944132804871e-01
1.943424902856349945e-02 -1.686649173498153687e-01 2.166401827707886696e-03 -8.232724070549011230e-01 -4.924922883510589600e-01 -8.261269330978393555e-02 7.483281660825014114e-03 2.096731215715408325e-01
4.224972724914550781e-01 -3.574729710817337036e-02 -6.953144073486328125e-02 -1.347742527723312378e-01 -3.768189847469329834e-01 7.075914144515991211e-01 3.386261165142059326e-01 -1.996835321187973022e-01
4.153371155261993408e-01 -7.138448953628540039e-02 1.267261952161788940e-01 -4.699636399745941162e-01 -1.118545755743980408e-01 5.509113669395446777e-01 -1.605354845523834229e-01 4.936469793319702148e-01
-2.407880872488021851e-01 1.147166825830936432e-02 -2.017259895801544189e-01 -3.905308842658996582e-01 -3.423810005187988281e-01 6.806597709655761719e-01 1.504794228821992874e-02 -4.097958803176879883e-01
5.324059128761291504e-01 7.518646866083145142e-02 6.498670578002929688e-02 -3.352109491825103760e-01 -3.296444118022918701e-01 6.043282747268676758e-01 2.699636220932006836e-01 -2.180429846048355103e-01
-8.244866132736206055e-02 -9.973471052944660187e-03 -2.779408693313598633e-01 -6.800767779350280762e-01 -6.388051509857177734e-01 -8.414141833782196045e-02 1.805400848388671875e-01 -7.483813911676406860e-02
2.033793032169342041e-01 1.771589219570159912e-01 -2.538788020610809326e-01 4.741549491882324219e-02 9.798540920019149780e-02 7.454943060874938965e-01 -4.274936616420745850e-01 3.353135287761688232e-01
-1.823344975709915161e-01 -1.244746614247560501e-02 -1.622646749019622803e-01 -4.672881960868835449e-01 -3.841623961925506592e-01 6.017602086067199707e-01 -7.449152320623397827e-02 -4.546054005622863770e-01
1.602873802185058594e-01 -1.695965677499771118e-01 -1.033158153295516968e-01 -6.881529092788696289e-01 -5.445567369461059570e-01 -2.530667781829833984e-01 -2.991800755262374878e-02 3.159692585468292236e-01
-2.618872225284576416e-01 3.432824909687042236e-01 -2.665421068668365479e-01 -2.769484817981719971e-01 -4.608481824398040771e-01 4.626752436161041260e-01 -3.131658732891082764e-01 -3.759053051471710205e-01
4.575851932168006897e-02 5.638737082481384277e-01 -1.886036433279514313e-02 -7.856588810682296753e-02 -3.810561299324035645e-01 2.603835463523864746e-01 -5.760334134101867676e-01 3.586178123950958252e-01
5.101320147514343262e-01 1.952862590551376343e-01 -1.549481451511383057e-01 -1.717643290758132935e-01 -6.132432818412780762e-01 3.563094735145568848e-01 1.265844106674194336e-01 -3.592622280120849609e-01
2.838201820850372314e-01 -4.537545144557952881e-01 -4.264838099479675293e-01 -1.378632634878158569e-01 -1.206687688827514648e-01 3.090280294418334961e-01 -6.146224737167358398e-01 1.576011180877685547e-01
5.416596531867980957e-01 3.441940844058990479e-01 -1.548460125923156738e-01 -5.577535629272460938e-01 -1.282087117433547974e-01 -1.555121392011642456e-01 -4.406392276287078857e-01 1.352203786373138428e-01
3.450976908206939697e-01 4.053272008895874023e-01 1.554747968912124634e-01 -1.743292063474655151e-01 -3.139896392822265625e-01 2.223549038171768188e-01 -6.610808968544006348e-01 2.774804234504699707e-01
5.582667589187622070e-01 2.627334296703338623e-01 5.250301957130432129e-02 -3.670229911804199219e-01 -2.490250617265701294e-01 5.687518715858459473e-01 8.070109039545059204e-02 -2.997364997863769531e-01
-3.892494738101959229e-01 2.828587293624877930e-01 -5.241508483886718750e-01 -3.186583518981933594e-01 4.570410773158073425e-02 5.336369276046752930e-01 -6.195924431085586548e-02 3.185945749282836914e-01
1.318184565752744675e-02 5.991201475262641907e-02 -4.773075282573699951e-01 -3.224792480468750000e-01 -5.203007459640502930e-01 2.099250853061676025e-01 -1.523577123880386353e-01 -5.713381171226501465e-01
3.918477147817611694e-02 6.081737577915191650e-02 1.079022139310836792e-01 -1.792424023151397705e-01 -7.472472190856933594e-01 -3.520454093813896179e-02 -5.378741621971130371e-01 3.194819092750549316e-01
1.172651275992393494e-01 2.751501277089118958e-02 -1.103349104523658752e-01 -4.471220374107360840e-01 -7.319529056549072266e-01 2.456540018320083618e-01 7.328435033559799194e-02 -4.146425127983093262e-01
4.719143807888031006e-01 -6.824042648077011108e-02 -5.505659580230712891e-01 2.965869009494781494e-01 -3.377695679664611816e-01 1.330959051847457886e-01 -3.916508257389068604e-01 3.104193210601806641e-01
2.427192777395248413e-01 -2.008403092622756958e-02 2.864727377891540527e-01 -4.528618752956390381e-01 -1.776510626077651978e-01 5.772265195846557617e-01 -1.224451437592506409e-01 5.232498049736022949e-01
-1.130740642547607422e-01 1.896574348211288452e-01 -3.536437153816223145e-01 -7.359437346458435059e-01 2.732957154512405396e-02 2.379994243383407593e-01 -3.297118544578552246e-01 3.441900312900543213e-01
3.118298649787902832e-01 9.691309183835983276e-02 -7.406466007232666016e-01 5.930883809924125671e-02 -5.605611801147460938e-01 -3.105599805712699890e-02 1.544612795114517212e-01 4.736550897359848022e-02
1.433668285608291626e-01 2.380944788455963135e-01 -1.581780165433883667e-01 -8.375431299209594727e-01 1.495691984891891479e-01 4.120987355709075928e-01 5.686600133776664734e-02 2.878236211836338043e-02
-9.177061170339584351e-02 4.063094854354858398e-01 -5.407128334045410156e-01 -2.430164963006973267e-01 -2.849555015563964844e-01 2.506913058459758759e-02 -4.748435020446777344e-01 4.095836281776428223e-01
-1.464233100414276123e-01 3.079355657100677490e-01 -2.681449055671691895e-01 -6.177207231521606445e-01 1.285949647426605225e-01 6.076443791389465332e-01 -4.776776209473609924e-02 2.054391801357269287e-01
1.126351654529571533e-01 2.719511389732360840e-01 1.700667440891265869e-01 2.090748548507690430e-01 -6.663535833358764648e-01 4.306268095970153809e-01 -3.213977217674255371e-01 3.285695016384124756e-01
1.658647656440734863e-01 -1.874023079872131348e-01 -1.551181375980377197e-01 1.369107421487569809e-02 -2.394646704196929932e-01 3.147994279861450195e-01 -8.165541291236877441e-01 2.998625040054321289e-01
4.334880411624908447e-01 1.514971405267715454e-01 -5.193876028060913086e-01 -5.847286581993103027e-01 1.451626536436378956e-03 -8.688070625066757202e-02 -3.573909699916839600e-01 2.053946852684020996e-01
2.639633715152740479e-01 -3.655674681067466736e-02 -1.377725303173065186e-01 -8.017126917839050293e-01 1.078639551997184753e-01 4.217002391815185547e-01 -1.398754213005304337e-02 2.785699665546417236e-01
-5.136751532554626465e-01 2.635226249694824219e-01 -2.077933698892593384e-01 -2.971714437007904053e-01 -7.382778823375701904e-02 6.557669043540954590e-01 -7.844855636358261108e-02 3.058919310569763184e-01
8.664084598422050476e-04 -3.986013233661651611e-01 -1.204711571335792542e-01 -7.596040368080139160e-01 -4.488054513931274414e-01 8.741224184632301331e-03 -8.860990405082702637e-02 2.006248980760574341e-01
-1.099375635385513306e-01 1.851877570152282715e-01 3.342137634754180908e-01 -2.706465721130371094e-01 -6.558362245559692383e-01 1.396762579679489136e-01 -4.851370751857757568e-01 2.892788052558898926e-01
2.269336879253387451e-01 -1.110475882887840271e-01 -3.563484251499176025e-01 5.008285120129585266e-02 -4.777514636516571045e-01 6.175428628921508789e-01 4.067655205726623535e-01 -1.778013706207275391e-01
8.463336527347564697e-02 -4.417848587036132812e-01 -1.024946570396423340e-01 -2.217901051044464111e-01 -8.263198137283325195e-01 1.223863288760185242e-01 1.620950251817703247e-01 1.179392412304878235e-01
4.115371108055114746e-01 3.116594552993774414e-01 1.557845473289489746e-01 -1.526626199483871460e-01 -7.183700799942016602e-01 3.790018558502197266e-01 5.159832537174224854e-02 -1.535268276929855347e-01
-9.177084267139434814e-02 1.317851990461349487e-01 -5.496466755867004395e-01 -3.241012096405029297e-01 -6.672018766403198242e-01 -6.552982330322265625e-02 3.069071471691131592e-01 1.530137956142425537e-01
7.315991818904876709e-02 2.248462438583374023e-01 -1.698885411024093628e-01 -7.413181662559509277e-01 9.468131512403488159e-02 3.313236832618713379e-01 -4.862433969974517822e-01 1.024912670254707336e-01
5.243017897009849548e-02 -1.409194320440292358e-01 1.930622197687625885e-02 -2.162234336137771606e-01 -8.290191888809204102e-01 2.549842372536659241e-02 -4.346404969692230225e-01 -2.311543971300125122e-01
4.374729096889495850e-01 -1.964694559574127197e-01 -7.392677664756774902e-01 -7.809878140687942505e-02 -4.496168196201324463e-01 1.015418209135532379e-02 1.083885058760643005e-01 -5.826228484511375427e-02
-1.096299588680267334e-01 -3.108861148357391357e-01 -3.206256031990051270e-01 -8.286550045013427734e-01 -8.654780685901641846e-02 2.930441200733184814e-01 7.430458068847656250e-02 -5.453949794173240662e-02
3.841412812471389771e-02 1.869053393602371216e-01 -2.594119906425476074e-01 2.343973964452743530e-01 -3.695895373821258545e-01 8.233638405799865723e-01 1.634324193000793457e-01 1.092670485377311707e-02
2.459728270769119263e-01 -3.096332848072052002e-01 -1.845585554838180542e-01 -1.325138062238693237e-01 -1.783905625343322754e-01 3.098679780960083008e-01 -7.734924554824829102e-01 2.566532492637634277e-01
7.149799913167953491e-02 -9.429412335157394409e-02 -5.806707739830017090e-01 -5.388454198837280273e-01 -7.694216072559356689e-02 2.554010599851608276e-02 -4.490224421024322510e-01 3.876474797725677490e-01
4.075168818235397339e-02 1.717527210712432861e-01 4.378627538681030273e-01 -1.796363294124603271e-01 -7.037931084632873535e-01 2.642137110233306885e-01 -3.584704697132110596e-01 2.263021469116210938e-01
-1.053338497877120972e-01 2.448094934225082397e-01 -7.034109830856323242e-01 -1.888308525085449219e-01 -3.710418567061424255e-02 1.679543852806091309e-01 -6.036942005157470703e-01 6.705813109874725342e-02
1.354737132787704468e-01 -5.270119309425354004e-01 -6.474745869636535645e-01 -3.500545620918273926e-01 -2.361523509025573730e-01 1.334140300750732422e-01 -1.445886790752410889e-01 2.601359784603118896e-01
3.137295544147491455e-01 -2.353681474924087524e-01 -6.410276889801025391e-01 1.714491844177246094e-01 -5.892441272735595703e-01 4.747457802295684814e-02 -1.475470811128616333e-01 -1.860957443714141846e-01
-4.312653541564941406e-01 -4.949244111776351929e-02 -1.560437530279159546e-01 -7.108275294303894043e-01 -4.589877426624298096e-01 1.087399944663047791e-01 -1.297431252896785736e-02 2.434602230787277222e-01
4.776661992073059082e-01 -4.950795471668243408e-01 -3.003913164138793945e-01 -3.141436874866485596e-01 5.915699154138565063e-02 4.784192442893981934e-01 -2.576147913932800293e-01 -1.976359337568283081e-01
-4.110378921031951904e-01 -1.457251310348510742e-01 -4.719279408454895020e-01 -6.559271812438964844e-01 -3.150555491447448730e-01 1.934899762272834778e-02 -2.312612533569335938e-01 6.115027144551277161e-02
4.961354434490203857e-01 -5.509510040283203125e-01 -3.804382681846618652e-01 -1.616512537002563477e-01 -3.455968797206878662e-01 8.477365225553512573e-02 -1.966992467641830444e-01 3.378221690654754639e-01
4.044194817543029785e-01 4.987753555178642273e-02 -2.401723861694335938e-01 3.340056240558624268e-01 -5.738582611083984375e-01 2.761344313621520996e-01 -3.902096748352050781e-01 3.269366621971130371e-01
1.200990229845046997e-01 -1.950388699769973755e-01 2.046581059694290161e-01 -2.930997014045715332e-01 -4.841424226760864258e-01 6.386073827743530273e-01 9.576788544654846191e-02 4.103157818317413330e-01
2.165198922157287598e-01 -1.527981013059616089e-01 -2.942878603935241699e-01 4.246076941490173340e-01 -5.097472667694091797e-01 5.825401544570922852e-01 5.808001756668090820e-02 2.455730289220809937e-01
5.543041229248046875e-01 1.231800168752670288e-01 -4.300536215305328369e-01 -1.710170954465866089e-01 1.500031203031539917e-01 2.836093902587890625e-01 -5.685298442840576172e-01 1.929234117269515991e-01
-1.132135018706321716e-01 5.344808697700500488e-01 -1.625704392790794373e-02 -6.748743653297424316e-01 -1.262108832597732544e-01 2.562205493450164795e-01 -4.022086262702941895e-01 4.942850023508071899e-02
1.657015979290008545e-01 9.241673350334167480e-02 -1.401509195566177368e-01 4.029601514339447021e-01 -5.245405435562133789e-01 6.395428776741027832e-01 3.528206795454025269e-02 3.107739388942718506e-01
-2.693239450454711914e-01 1.610178649425506592e-01 -6.365965008735656738e-01 -1.874152272939682007e-01 -6.627607941627502441e-01 -3.503781929612159729e-02 4.113659635186195374e-02 1.377908438444137573e-01
6.081761121749877930e-01 3.734674751758575439e-01 -2.367548197507858276e-01 -2.070153504610061646e-01 -2.459424585103988647e-01 4.694359898567199707e-01 1.999091915786266327e-02 -3.323825895786285400e-01
3.993565440177917480e-01 6.527706235647201538e-02 -2.084493339061737061e-01 -1.698754611425101757e-03 -4.587948918342590332e-01 6.251830458641052246e-01 4.147701859474182129e-01 -1.393497437238693237e-01
-2.037979215383529663e-01 -1.834791749715805054e-01 -5.641083121299743652e-01 -4.520142078399658203e-01 -9.406765550374984741e-02 2.751325070858001709e-01 -2.214347869157791138e-01 5.183501243591308594e-01
-3.430824875831604004e-01 2.044236809015274048e-01 -2.671706676483154297e-01 -1.154164597392082214e-01 -3.249487280845642090e-01 7.301139831542968750e-01 -1.529745608568191528e-01 -3.061780929565429688e-01
1.556824743747711182e-01 3.220908045768737793e-01 -6.647333502769470215e-01 3.378995135426521301e-02 -5.191780924797058105e-01 5.321712791919708252e-02 3.179809153079986572e-01 2.356238216161727905e-01
-1.484070569276809692e-01 9.412845224142074585e-02 -1.981133818626403809e-01 -3.098448812961578369e-01 -1.752371937036514282e-01 7.890762686729431152e-01 -8.566047251224517822e-02 -4.161433875560760498e-01
1.186708509922027588e-01 -2.019543498754501343e-01 -1.224230453372001648e-01 3.602053523063659668e-01 -4.442731440067291260e-01 7.632935047149658203e-01 2.116057276725769043e-02 1.412553042173385620e-01
-1.664806753396987915e-01 2.907115519046783447e-01 -4.222009778022766113e-01 -3.159138560295104980e-01 -4.184883832931518555e-01 3.555834591388702393e-01 -2.594721019268035889e-01 -4.907319545745849609e-01
2.638100087642669678e-01 5.252323746681213379e-01 -1.430416852235794067e-02 -3.648764789104461670e-01 -5.318194031715393066e-01 -1.648364812135696411e-01 -4.200459122657775879e-01 1.864247620105743408e-01
3.926734924316406250e-01 1.784776300191879272e-01 -5.877397954463958740e-02 1.264118496328592300e-02 -4.932137131690979004e-01 7.097847461700439453e-01 2.041516304016113281e-01 -1.469935774803161621e-01
2.133674621582031250e-01 6.827753782272338867e-01 -3.057492673397064209e-01 -1.421971172094345093e-01 -4.843980967998504639e-01 -4.968735575675964355e-02 -1.164521872997283936e-01 3.520200252532958984e-01
3.393617272377014160e-02 6.198661327362060547e-01 -4.589457511901855469e-01 -2.218159735202789307e-01 -4.134551882743835449e-01 -5.506811663508415222e-02 -2.160001695156097412e-01 3.662609159946441650e-01
2.998724579811096191e-01 2.892872393131256104e-01 -1.561354473233222961e-02 -2.769617140293121338e-01 -7.221415042877197266e-01 2.819910645484924316e-01 -5.067875981330871582e-02 -3.819192945957183838e-01
-1.498070061206817627e-01 3.959721326828002930e-01 -6.973571181297302246e-01 -1.931096315383911133e-01 -6.190264597535133362e-02 2.590620815753936768e-01 -7.757938653230667114e-02 4.692569077014923096e-01
6.086682081222534180e-01 5.223715677857398987e-02 -1.815546005964279175e-01 -9.977776557207107544e-02 -2.829617261886596680e-01 6.319178938865661621e-01 2.050086259841918945e-01 -2.499208599328994751e-01
-2.295629866421222687e-02 5.820655450224876404e-02 -7.147592306137084961e-02 -9.409446716308593750e-01 -2.512248605489730835e-02 2.334372401237487793e-01 -1.503135114908218384e-01 1.669761091470718384e-01
3.668844103813171387e-01 -1.606602966785430908e-01 -2.490141242742538452e-01 6.613256037235260010e-02 -8.374465703964233398e-01 3.503722255118191242e-04 7.248857617378234863e-02 2.581298947334289551e-01
4.268420636653900146e-01 -1.070571765303611755e-01 5.824732780456542969e-02 -5.080251097679138184e-01 9.415731579065322876e-02 5.671008229255676270e-01 -4.628850519657135010e-01 -1.144330948591232300e-02
4.296674132347106934e-01 -4.031008183956146240e-01 -3.766712546348571777e-01 -5.643167532980442047e-03 -5.533772706985473633e-01 -8.254951983690261841e-02 -2.472964972257614136e-01 3.698462843894958496e-01
-8.545229583978652954e-02 -4.982460141181945801e-01 -4.618450403213500977e-01 -3.119756281375885010e-01 -2.038961201906204224e-01 3.620662093162536621e-01 -2.980730831623077393e-01 4.150978326797485352e-01
-2.823218405246734619e-01 -3.427445590496063232e-01 -3.263119757175445557e-01 -6.209120750427246094e-01 -2.821639478206634521e-01 1.904072314500808716e-01 5.154688656330108643e-02 4.384983181953430176e-01
4.570849239826202393e-01 -5.162087082862854004e-01 -1.763318777084350586e-01 -4.127790406346321106e-02 -5.380927920341491699e-01 2.899379730224609375e-01 1.373797804117202759e-01 3.151572048664093018e-01
6.324710845947265625e-01 1.382004171609878540e-01 -1.831570714712142944e-01 -6.808315515518188477e-01 5.638174712657928467e-02 4.983337596058845520e-02 -2.229028493165969849e-01 1.686865389347076416e-01
3.985170125961303711e-01 9.375615417957305908e-02 1.952012181282043457e-01 -9.080687910318374634e-02 -4.755943119525909424e-01 2.420366704463958740e-01 -1.709871888160705566e-01 6.870489120483398438e-01
6.231907010078430176e-02 1.853145807981491089e-01 -2.543751299381256104e-01 -7.068576216697692871e-01 -1.788587272167205811e-01 -4.798497259616851807e-02 -3.988574147224426270e-01 4.517082571983337402e-01
5.361121520400047302e-02 -2.984658181667327881e-01 -5.157214403152465820e-01 -1.300083994865417480e-01 -1.190343573689460754e-01 3.205229640007019043e-01 -5.325513482093811035e-01 4.739812910556793213e-01
3.728030323982238770e-01 7.135620713233947754e-02 -3.636193275451660156e-01 1.308138966560363770e-01 1.380517482757568359e-01 7.191788554191589355e-01 -3.490603864192962646e-01 2.201709449291229248e-01
-6.225250959396362305e-01 -3.901598602533340454e-02 -4.419296681880950928e-01 -4.857216030359268188e-03 -3.285264074802398682e-01 4.510554075241088867e-01 -1.853103339672088623e-01 2.643753886222839355e-01
2.766320407390594482e-01 1.043773144483566284e-01 6.916640698909759521e-02 -6.987359523773193359e-01 1.619872897863388062e-01 5.734369158744812012e-01 -2.350927442312240601e-01 9.604986011981964111e-02
-2.545033395290374756e-01 -7.685244828462600708e-02 1.471098214387893677e-01 -5.775191187858581543e-01 -6.491963863372802734e-01 1.372141838073730469e-01 2.843327587470412254e-03 3.658696115016937256e-01
2.458511590957641602e-01 1.201338246464729309e-01 -6.502009630203247070e-01 -4.897243380546569824e-01 -6.236449256539344788e-02 -6.462254375219345093e-02 -2.915481925010681152e-01 4.116651415824890137e-01
5.895282030105590820e-01 1.133358925580978394e-01 -1.367766857147216797e-01 -6.354033946990966797e-01 1.088626757264137268e-01 1.735992580652236938e-01 -4.076055884361267090e-01 9.505727887153625488e-02
2.349529266357421875e-01 1.056599989533424377e-01 -4.528536498546600342e-01 1.253847628831863403e-01 -2.653929591178894043e-01 7.156214714050292969e-01 3.096197843551635742e-01 -1.855353713035583496e-01
-1.408288776874542236e-01 3.032468855381011963e-01 -3.496450781822204590e-01 -3.215248286724090576e-01 -6.193618774414062500e-01 3.001534044742584229e-01 -6.112278252840042114e-02 -4.302808046340942383e-01
1.079460009932518005e-01 -1.571706682443618774e-01 -6.617768406867980957e-01 -1.793203502893447876e-01 -5.655847191810607910e-01 1.324536353349685669e-01 2.393283247947692871e-01 -3.143767416477203369e-01
6.661086082458496094e-01 1.691858470439910889e-01 -4.551217555999755859e-01 -4.260520935058593750e-01 -3.827258199453353882e-02 -1.175479963421821594e-02 -2.900910675525665283e-01 2.307885289192199707e-01
6.993826031684875488e-01 2.505622059106826782e-02 -2.996033728122711182e-01 -1.230141222476959229e-01 -5.221266150474548340e-01 -2.410746514797210693e-01 -1.210544407367706299e-01 2.448553144931793213e-01
-1.840826272964477539e-01 7.220481336116790771e-02 3.687925338745117188e-01 -2.138624191284179688e-01 -6.918734312057495117e-01 2.759811580181121826e-01 -3.987176120281219482e-01 2.555872797966003418e-01
1.872457563877105713e-01 -5.024603009223937988e-01 -1.105328276753425598e-01 -3.678248226642608643e-01 -7.435700893402099609e-01 7.818507030606269836e-03 9.251316636800765991e-02 5.868376791477203369e-02
-2.174526154994964600e-01 -9.534005820751190186e-02 2.121200859546661377e-01 -2.230970561504364014e-01 -2.599317729473114014e-01 7.405193448066711426e-01 -3.882594406604766846e-01 2.866682410240173340e-01
1.805491372942924500e-02 -2.996701300144195557e-01 -1.744144111871719360e-01 -4.708328545093536377e-01 -7.575853466987609863e-01 -2.839303947985172272e-02 2.215571105480194092e-01 1.842243075370788574e-01
6.008722186088562012e-01 8.659766614437103271e-02 -5.236938595771789551e-01 -2.247038185596466064e-01 1.322728991508483887e-01 1.514795720577239990e-01 -5.115743875503540039e-01 6.749718636274337769e-02
5.063202977180480957e-01 -8.538278192281723022e-02 -1.661229180172085762e-03 -7.370586991310119629e-01 -1.665605455636978149e-01 -5.363037064671516418e-02 -3.137359619140625000e-01 2.530659437179565430e-01
-2.279990464448928833e-01 -2.590812444686889648e-01 -2.205157279968261719e-01 -5.542174577713012695e-01 -5.076599717140197754e-01 -5.542835686355829239e-03 2.135854586958885193e-02 5.166271328926086426e-01
2.495062500238418579e-01 3.898139595985412598e-01 -2.418239712715148926e-01 -5.732284784317016602e-01 -6.006276607513427734e-02 1.875859946012496948e-01 -4.886757135391235352e-01 3.480258285999298096e-01
3.683858811855316162e-01 4.116814434528350830e-01 -1.693555265665054321e-01 -6.708932518959045410e-01 2.888884767889976501e-02 2.238845676183700562e-01 -1.421402394771575928e-01 3.806158602237701416e-01
3.089608550071716309e-01 2.441487163305282593e-01 -2.094927728176116943e-01 -7.498276233673095703e-01 -3.769738972187042236e-02 1.792655512690544128e-02 -4.241566359996795654e-01 2.390704751014709473e-01
2.195030152797698975e-01 1.621848195791244507e-01 -5.735999941825866699e-01 3.296041190624237061e-01 -6.350293755531311035e-01 2.342914044857025146e-01 1.510676592588424683e-01 8.295925706624984741e-02
4.544183611869812012e-01 -1.004170477390289307e-01 -2.300160229206085205e-01 -5.362128019332885742e-01 5.760853737592697144e-02 3.108950853347778320e-01 -5.203638672828674316e-01 2.687668800354003906e-01
2.831629216670989990e-01 3.490125238895416260e-01 1.015242114663124084e-01 -2.971977591514587402e-01 -3.074847459793090820e-01 1.336624324321746826e-01 -7.492699623107910156e-01 1.598667651414871216e-01
3.330290690064430237e-02 4.575400650501251221e-01 -6.290662288665771484e-01 -2.311483584344387054e-02 -4.949587583541870117e-01 1.577143669128417969e-01 2.913213372230529785e-01 1.963750571012496948e-01
4.044272899627685547e-01 1.393106132745742798e-01 -3.124777376651763916e-01 -2.483413964509963989e-01 2.035392224788665771e-01 7.177121043205261230e-01 -2.758421599864959717e-01 1.583912223577499390e-01
6.430657207965850830e-02 2.931565642356872559e-01 2.376191616058349609e-01 -2.443191781640052795e-02 -4.569772481918334961e-01 3.483219742774963379e-01 -6.249148845672607422e-01 3.635783195495605469e-01
3.919155597686767578e-01 -5.716402530670166016e-01 -2.500764727592468262e-01 -3.162857145071029663e-02 -2.295051664113998413e-01 4.238730072975158691e-01 -3.453146219253540039e-01 3.232768177986145020e-01
1.989120841026306152e-01 2.124564647674560547e-01 -5.556805729866027832e-01 -5.479285120964050293e-01 -1.623837947845458984e-01 -2.130772024393081665e-01 -4.774087667465209961e-01 8.124227821826934814e-02
-1.556950956583023071e-01 -9.183074533939361572e-02 -2.904614806175231934e-01 -1.128805354237556458e-01 -3.531101047992706299e-01 7.750592827796936035e-01 6.697837729007005692e-03 -3.804834485054016113e-01
5.228095129132270813e-02 1.537033617496490479e-01 -2.740191519260406494e-01 2.238187044858932495e-01 -2.813838422298431396e-01 8.730970621109008789e-01 3.385623544454574585e-02 -7.641465961933135986e-02
5.021806359291076660e-01 1.384437829256057739e-01 1.221617162227630615e-01 -2.808951139450073242e-01 -5.243173241615295410e-01 4.958862662315368652e-01 1.798646152019500732e-01 -2.857605814933776855e-01
3.295148909091949463e-01 -1.238083317875862122e-01 -2.243267297744750977e-01 -1.021015942096710205e-01 -4.906137660145759583e-02 3.234462440013885498e-01 -8.205220103263854980e-01 1.872525215148925781e-01
6.474255323410034180e-01 1.335138529539108276e-01 -8.291802555322647095e-02 -5.299139022827148438e-01 1.398120969533920288e-01 3.294866681098937988e-01 -3.311118483543395996e-01 1.938712894916534424e-01
-6.188374757766723633e-02 3.895915448665618896e-01 -2.423274666070938110e-01 -6.649596691131591797e-01 -3.468887507915496826e-02 2.681341767311096191e-01 -4.002267718315124512e-01 3.319853246212005615e-01
-1.988073736429214478e-01 -1.492971181869506836e-01 -3.157877027988433838e-01 -5.449551939964294434e-01 -7.294440865516662598e-01 -7.384762167930603027e-02 6.198799610137939453e-02 -1.017317920923233032e-02
8.962669968605041504e-02 -3.363999426364898682e-01 -3.045309782028198242e-01 -6.676490902900695801e-01 -4.815612733364105225e-01 -1.824745088815689087e-01 -1.495434045791625977e-01 2.296656370162963867e-01
-1.582224108278751373e-02 -6.718847155570983887e-02 -4.558829367160797119e-01 1.783212870359420776e-01 -2.713080346584320068e-01 7.815541028976440430e-01 2.574330270290374756e-01 -7.000524550676345825e-02
-7.461575418710708618e-02 -2.858899235725402832e-01 -5.575954318046569824e-01 -5.696441531181335449e-01 -3.179083168506622314e-01 2.393516749143600464e-01 2.681806981563568115e-01 -2.168325185775756836e-01
-2.230706065893173218e-01 -4.707789123058319092e-01 -5.932784080505371094e-01 -5.330779552459716797e-01 -2.189122438430786133e-01 1.806246489286422729e-01 5.817564576864242554e-02 9.231989830732345581e-02
2.621718943119049072e-01 -3.843835592269897461e-01 -3.003637194633483887e-01 8.729691803455352783e-02 -2.056519091129302979e-01 4.431970119476318359e-01 -3.749946951866149902e-01 5.534787774085998535e-01
1.400272399187088013e-01 -3.856831490993499756e-01 -6.277947127819061279e-02 2.039143815636634827e-02 -7.735764980316162109e-01 3.707035183906555176e-01 8.048496209084987640e-03 3.022870123386383057e-01
2.351140044629573822e-02 1.314498931169509888e-01 -1.081832963973283768e-02 -3.614582717418670654e-01 -6.905519366264343262e-01 4.396585226058959961e-01 3.546547889709472656e-02 -4.242399334907531738e-01
-8.151979744434356689e-02 8.999989181756973267e-02 -3.787029683589935303e-01 -6.045206189155578613e-01 -4.902949035167694092e-01 -3.056485056877136230e-01 -3.514670729637145996e-01 1.380378156900405884e-01
6.139753013849258423e-02 -5.445882678031921387e-01 -9.117808938026428223e-02 -4.077581167221069336e-01 -1.543681472539901733e-01 5.917473435401916504e-01 9.394952654838562012e-02 3.771641254425048828e-01
3.679349645972251892e-02 1.977970302104949951e-01 -4.616683423519134521e-01 -6.924520730972290039e-01 7.155889272689819336e-02 2.093799412250518799e-01 -2.960704863071441650e-01 3.609388172626495361e-01
5.613745450973510742e-01 -1.157427132129669189e-01 -4.426639080047607422e-01 -1.619996130466461182e-01 -9.212610311806201935e-03 2.256088554859161377e-01 -5.435920953750610352e-01 3.206100463867187500e-01
1.879782378673553467e-01 -2.037052959203720093e-01 -3.889694064855575562e-02 -5.143406987190246582e-01 -7.368769049644470215e-01 -2.609336376190185547e-01 -1.790088713169097900e-01 1.182829216122627258e-01
-2.612765133380889893e-02 1.131111904978752136e-01 -3.639587163925170898e-01 4.392076432704925537e-01 -4.647842347621917725e-01 6.197211146354675293e-01 -3.603981062769889832e-02 2.444922626018524170e-01
-1.967730969190597534e-01 -4.124867618083953857e-01 -5.752408504486083984e-01 -4.066649377346038818e-01 -3.882420361042022705e-01 -6.169435381889343262e-02 -2.492450773715972900e-01 2.796342670917510986e-01
3.849537372589111328e-01 -1.546045094728469849e-01 -7.863884568214416504e-01 2.377827465534210205e-02 -3.765794634819030762e-01 1.577922254800796509e-01 1.681593209505081177e-01 -1.181009933352470398e-01
-4.835193157196044922e-01 3.533083498477935791e-01 -4.413549602031707764e-01 -8.976311236619949341e-02 -1.689118444919586182e-01 5.788152217864990234e-01 -1.710067838430404663e-01 2.138432115316390991e-01
4.078546762466430664e-01 1.299377679824829102e-01 -1.534834206104278564e-01 7.136528939008712769e-02 3.798860684037208557e-02 7.105612754821777344e-01 -4.189475178718566895e-01 3.259806632995605469e-01
-1.209397837519645691e-01 -5.906461477279663086e-01 -5.398743748664855957e-01 -2.105149328708648682e-01 -2.855375409126281738e-01 2.405089288949966431e-01 -3.672618567943572998e-01 1.627034991979598999e-01
3.574617803096771240e-01 5.799094587564468384e-02 8.445127308368682861e-02 -6.767953038215637207e-01 -3.929941058158874512e-01 3.811889588832855225e-01 2.867891788482666016e-01 1.472307294607162476e-01
-1.055363914929330349e-03 -5.236794352531433105e-01 -2.149597704410552979e-01 1.216425150632858276e-01 -3.648072183132171631e-01 4.402137994766235352e-01 -4.869977533817291260e-01 3.173559606075286865e-01
2.696064710617065430e-01 1.452167928218841553e-01 -8.165624737739562988e-02 -6.577913165092468262e-01 -7.842577993869781494e-02 1.443230062723159790e-01 -4.893822968006134033e-01 4.476521611213684082e-01
4.446323812007904053e-01 4.800064489245414734e-02 1.014060527086257935e-01 -6.754053235054016113e-01 -9.184919763356447220e-04 1.954715400934219360e-01 -5.428819656372070312e-01 2.472935430705547333e-02
1.106332540512084961e-01 4.697211682796478271e-01 -6.647619605064392090e-01 -3.032108843326568604e-01 6.910029053688049316e-02 2.004875838756561279e-01 -4.306853413581848145e-01 -5.307630077004432678e-02
2.796044647693634033e-01 1.233412995934486389e-01 -2.276565730571746826e-01 -8.907204121351242065e-02 -4.345325529575347900e-01 6.424765586853027344e-01 3.759292364120483398e-01 -3.223812580108642578e-01
1.180992275476455688e-01 -5.765020847320556641e-01 -5.649557113647460938e-01 -3.921931087970733643e-01 -1.892254352569580078e-01 1.464786231517791748e-01 -2.736061811447143555e-01 2.204197198152542114e-01
2.994987666606903076e-01 6.629321575164794922e-01 -5.394679903984069824e-01 -7.772661000490188599e-02 -2.443232685327529907e-01 8.085688203573226929e-02 -5.341577902436256409e-02 3.235263228416442871e-01
-3.208909556269645691e-02 -1.174150854349136353e-01 -2.437245398759841919e-01 -1.027697324752807617e-01 4.273250699043273926e-02 8.626816272735595703e-01 -2.517320811748504639e-01 3.252785801887512207e-01
-2.423142492771148682e-01 -3.658875823020935059e-02 -4.820625185966491699e-01 -3.511475771665573120e-02 -5.616069436073303223e-01 5.151277184486389160e-01 7.318998128175735474e-02 -3.467158377170562744e-01
-8.885273337364196777e-02 -1.385218650102615356e-01 -3.899077773094177246e-01 -5.765779614448547363e-01 -6.829948425292968750e-01 -1.058582440018653870e-01 7.888276129961013794e-02 -6.735097616910934448e-02
2.015210688114166260e-01 2.839784510433673859e-02 1.013420429080724716e-02 3.295374512672424316e-01 -6.143388152122497559e-01 6.489288806915283203e-01 -1.037728264927864075e-01 2.014835029840469360e-01
2.893534004688262939e-01 7.023106217384338379e-01 -4.925266504287719727e-01 -2.189812213182449341e-01 -2.822981476783752441e-01 -2.405219897627830505e-02 -1.150379478931427002e-01 1.974705159664154053e-01
4.292099475860595703e-01 1.546290069818496704e-01 -2.475533448159694672e-02 -6.354686617851257324e-01 -1.810288242995738983e-02 2.571393549442291260e-01 -5.004337430000305176e-01 2.656185925006866455e-01
3.975770473480224609e-01 2.316340655088424683e-01 1.475295983254909515e-02 2.472155541181564331e-01 -4.773598313331604004e-01 6.790469288825988770e-01 -3.264034911990165710e-02 1.921001970767974854e-01
1.666193008422851562e-01 -2.732279002666473389e-01 -3.569900989532470703e-01 -7.286480069160461426e-02 9.165208786725997925e-02 7.706100940704345703e-01 -2.209799289703369141e-01 3.372849524021148682e-01
-2.304879873991012573e-01 3.007858693599700928e-01 -5.344085693359375000e-01 -3.402323722839355469e-01 -6.378243565559387207e-01 -3.106027469038963318e-02 1.801100671291351318e-01 1.217709258198738098e-01
2.041063457727432251e-01 -2.839621603488922119e-01 -5.441596508026123047e-01 -3.061145246028900146e-01 -2.234847694635391235e-01 2.896130383014678955e-01 5.645211935043334961e-01 1.881085485219955444e-01
-2.583949454128742218e-02 -3.102073967456817627e-01 2.587269432842731476e-02 -3.314218819141387939e-01 -8.725699186325073242e-01 1.122881472110748291e-01 1.055506020784378052e-01 8.640639483928680420e-02
1.542009264230728149e-01 -6.534026563167572021e-02 5.203242972493171692e-02 1.060607880353927612e-01 -8.824363946914672852e-01 3.232271969318389893e-01 -1.578952819108963013e-01 2.233733087778091431e-01
4.098970293998718262e-01 5.635380744934082031e-01 -6.037235260009765625e-01 -1.786144673824310303e-01 4.977907985448837280e-03 1.078759655356407166e-01 -2.300316840410232544e-01 2.311871945858001709e-01
3.890710175037384033e-01 -1.574239432811737061e-01 -5.889924168586730957e-01 1.460204273462295532e-02 -6.218288540840148926e-01 8.907136321067810059e-02 2.005640864372253418e-01 -2.046596705913543701e-01
3.657765984535217285e-01 1.511015743017196655e-01 -3.324049115180969238e-01 -3.142924010753631592e-01 -1.028538793325424194e-01 9.009886533021926880e-02 -7.088754177093505859e-01 3.360090553760528564e-01
-5.922316908836364746e-01 2.387432903051376343e-01 -1.544469147920608521e-01 -3.361496627330780029e-01 -2.154719829559326172e-01 5.235031843185424805e-01 -2.883566021919250488e-01 2.275514900684356689e-01
2.135309576988220215e-01 3.414642512798309326e-01 1.885520815849304199e-01 -3.178165853023529053e-02 -4.506694078445434570e-01 2.824144065380096436e-01 -6.167308092117309570e-01 3.715199232101440430e-01
3.674602508544921875e-01 3.945905268192291260e-01 2.688081935048103333e-02 -1.866765767335891724e-01 -7.078754901885986328e-01 3.473561406135559082e-01 9.333747625350952148e-02 -2.079532295465469360e-01
3.546100482344627380e-02 -4.886023700237274170e-01 2.719785831868648529e-02 5.513127148151397705e-02 -3.983089029788970947e-01 6.353577971458435059e-01 1.975679397583007812e-01 3.935334086418151855e-01
-2.470693141222000122e-01 -7.382146269083023071e-02 -2.249407023191452026e-01 -6.733802556991577148e-01 -5.069883465766906738e-01 -1.555858850479125977e-01 -2.410652488470077515e-01 3.001854121685028076e-01
-3.504896908998489380e-02 3.684451580047607422e-01 -3.177886605262756348e-01 -5.858110785484313965e-01 -2.163907140493392944e-01 3.943213075399398804e-02 -5.772517323493957520e-01 1.930183768272399902e-01
-1.115613337606191635e-02 2.013556212186813354e-01 -3.443458676338195801e-01 -2.344689518213272095e-01 -7.536655068397521973e-01 2.059625685214996338e-01 -2.031771279871463776e-02 -4.182543456554412842e-01
6.833063960075378418e-01 5.176906287670135498e-02 -2.346105724573135376e-01 2.076409608125686646e-01 -2.623447477817535400e-01 2.111402302980422974e-01 -1.629411727190017700e-01 5.406482815742492676e-01
3.749918043613433838e-01 3.891153633594512939e-02 -5.347704291343688965e-01 -4.412255585193634033e-01 -1.477092225104570389e-02 1.991476863622665405e-02 -3.481563329696655273e-01 5.053514838218688965e-01
4.181743264198303223e-01 1.328843384981155396e-01 -1.362171918153762817e-01 -7.704452276229858398e-01 5.225426331162452698e-02 1.082721725106239319e-01 -4.091334044933319092e-01 1.161343902349472046e-01
-2.733437418937683105e-01 -9.564050473272800446e-03 -2.088388055562973022e-01 -2.256605476140975952e-01 -4.002903103828430176e-01 7.206420302391052246e-01 -1.021139696240425110e-01 -3.750612139701843262e-01
-1.818797588348388672e-01 6.082656383514404297e-01 -3.799841105937957764e-01 -1.136747561395168304e-02 -3.969300687313079834e-01 2.724105715751647949e-01 -5.088685825467109680e-02 4.669741392135620117e-01
4.110594987869262695e-01 1.723195463418960571e-01 -4.882715344429016113e-01 -2.160382121801376343e-01 -3.031159937381744385e-01 2.438838183879852295e-01 -5.999435782432556152e-01 -7.045163959264755249e-02
6.143166422843933105e-01 -4.426002204418182373e-01 -3.417182266712188721e-01 -3.535217940807342529e-01 -2.928936183452606201e-01 -1.236354634165763855e-01 -2.831112444400787354e-01 -6.121028214693069458e-02
-1.140519976615905762e-01 -2.441580146551132202e-01 -2.107038795948028564e-01 -1.672007292509078979e-01 -3.785998225212097168e-01 8.020844459533691406e-01 1.608811318874359131e-01 -2.060747295618057251e-01
3.636895716190338135e-01 5.122933983802795410e-01 -2.266581058502197266e-01 -4.744280278682708740e-01 -1.753839701414108276e-01 -4.221194237470626831e-02 -4.021295607089996338e-01 3.668516874313354492e-01
6.706539392471313477e-01 2.972816228866577148e-01 -1.644586026668548584e-01 -3.078942000865936279e-01 1.177993044257164001e-01 3.862268030643463135e-01 -2.120468169450759888e-01 3.633040785789489746e-01
3.394059836864471436e-01 -5.793157815933227539e-01 -5.349058508872985840e-01 -6.291542947292327881e-02 -4.385398626327514648e-01 7.136402279138565063e-02 -9.750147163867950439e-02 2.284683287143707275e-01
6.837806850671768188e-02 2.169282138347625732e-01 -3.269302845001220703e-01 4.133631289005279541e-01 -5.852761268615722656e-01 5.545355677604675293e-01 -6.531435996294021606e-02 1.272414922714233398e-01
8.239392191171646118e-02 6.308068633079528809e-01 -2.336584031581878662e-01 9.970229119062423706e-02 -4.489241838455200195e-01 5.269103050231933594e-01 -1.371982097625732422e-01 -1.810143291950225830e-01
2.821255922317504883e-01 2.320681214332580566e-01 -2.988731861114501953e-01 -3.379066288471221924e-01 -9.392789751291275024e-02 1.478144079446792603e-01 -6.902731657028198242e-01 3.948353826999664307e-01
4.644062519073486328e-01 2.578449845314025879e-01 2.310633510351181030e-01 -3.498211205005645752e-01 -5.686202049255371094e-01 4.048722386360168457e-01 -3.653841838240623474e-02 -2.312841862440109253e-01
1.130195632576942444e-01 2.822571992874145508e-01 -3.113891780376434326e-01 -8.107662796974182129e-01 -8.589986711740493774e-02 5.604419857263565063e-03 -2.782895863056182861e-01 2.615283727645874023e-01
4.703480303287506104e-01 1.122022047638893127e-01 -1.533194445073604584e-02 -2.869710624217987061e-01 -2.108073532581329346e-01 1.534889191389083862e-01 -5.999671220779418945e-01 5.056054592132568359e-01
3.359552025794982910e-01 -7.830342650413513184e-02 -6.842966675758361816e-01 1.817945688962936401e-01 -5.892513394355773926e-01 -4.508266225457191467e-03 5.441753938794136047e-02 1.717352122068405151e-01
1.569322496652603149e-01 -6.047945842146873474e-02 4.268187880516052246e-01 -3.084581792354583740e-01 -5.535444617271423340e-01 3.530379831790924072e-01 -4.596805572509765625e-01 -2.281228601932525635e-01
4.883476197719573975e-01 -3.756012618541717529e-01 -7.977663725614547729e-02 -6.327829360961914062e-01 -3.251951932907104492e-01 1.791480332612991333e-01 -2.674056887626647949e-01 -6.565079838037490845e-02
6.575105786323547363e-01 4.739599302411079407e-02 -4.411777555942535400e-01 1.106468960642814636e-02 -5.176037549972534180e-01 -1.196483820676803589e-01 -4.410605877637863159e-02 2.941062450408935547e-01
3.495441079139709473e-01 -3.823126852512359619e-01 -2.467191033065319061e-02 -7.006539106369018555e-01 -4.055557847023010254e-01 -1.619651466608047485e-01 -2.155423015356063843e-01 -5.444696173071861267e-02
-3.362540602684020996e-01 -3.246013224124908447e-01 -5.498760938644409180e-01 -4.466072916984558105e-01 -2.804723978042602539e-01 1.448643803596496582e-01 -1.841162890195846558e-01 3.823560476303100586e-01
3.515341579914093018e-01 5.617706775665283203e-01 -4.275831282138824463e-01 -2.980207800865173340e-01 2.070714980363845825e-01 4.198222160339355469e-01 -1.088948845863342285e-01 2.412600815296173096e-01
6.786359548568725586e-01 -1.785122789442539215e-02 -3.671417832374572754e-01 -4.138780236244201660e-01 1.153096370398998260e-02 1.003906726837158203e-01 -3.542949259281158447e-01 3.119461536407470703e-01
-3.936806023120880127e-01 4.919263124465942383e-01 -5.012499094009399414e-01 -2.758683562278747559e-01 -3.568572700023651123e-01 2.020060718059539795e-01 -1.803952008485794067e-01 2.738126218318939209e-01
-3.903865516185760498e-01 4.674643278121948242e-01 -4.107046425342559814e-01 -2.169590592384338379e-01 -4.791896641254425049e-01 2.107411921024322510e-01 -1.601101756095886230e-01 3.371290862560272217e-01
-3.545210510492324829e-02 4.505244195461273193e-01 -5.517727136611938477e-01 -3.292366564273834229e-01 -4.224502742290496826e-01 -3.833734989166259766e-02 7.071535289287567139e-02 4.449567198753356934e-01
3.031113147735595703e-01 -1.253876388072967529e-01 -4.637260437011718750e-01 -1.930474489927291870e-01 -5.904920697212219238e-01 -3.063479363918304443e-01 -3.422185182571411133e-01 2.836353778839111328e-01
3.133419156074523926e-01 5.752720832824707031e-01 -4.347028434276580811e-01 1.112321577966213226e-02 -3.808396160602569580e-01 7.208747416734695435e-02 3.767452761530876160e-02 4.797225594520568848e-01
-3.065014779567718506e-01 -1.159994751214981079e-01 -1.062988713383674622e-01 -5.665748715400695801e-01 -7.169533967971801758e-01 -2.171184495091438293e-02 -1.898820400238037109e-01 9.872020035982131958e-02
-5.435737967491149902e-02 -1.381011009216308594e-01 -8.179646134376525879e-01 -1.872301250696182251e-01 -8.201094344258308411e-03 3.274185061454772949e-01 2.430882900953292847e-01 3.278570175170898438e-01
2.817565500736236572e-01 1.399163007736206055e-01 -4.394457340240478516e-01 3.526231050491333008e-01 -2.113446891307830811e-01 7.242425084114074707e-01 1.192671880125999451e-01 1.274869311600923538e-02
3.663587570190429688e-01 -2.201380580663681030e-01 -7.441973090171813965e-01 -5.360673647373914719e-03 -4.401117563247680664e-01 6.428822875022888184e-02 1.252085417509078979e-01 -2.235031425952911377e-01
4.938612133264541626e-02 2.433999776840209961e-01 -1.979363895952701569e-02 -4.296956658363342285e-01 -4.951035082340240479e-01 5.514909029006958008e-01 -6.770639121532440186e-02 -4.465796947479248047e-01
3.903207480907440186e-01 -6.418014168739318848e-01 -3.265884518623352051e-01 -3.355066478252410889e-01 -4.516084194183349609e-01 4.596240073442459106e-02 3.683203086256980896e-02 9.537574648857116699e-02
7.569380849599838257e-02 5.490451455116271973e-01 -1.825576126575469971e-01 -2.281046807765960693e-01 -4.931451976299285889e-01 -5.311735905706882477e-03 2.424774691462516785e-02 6.030361652374267578e-01
1.789569556713104248e-01 1.921354085206985474e-01 -5.571061968803405762e-01 -2.388781160116195679e-01 -4.828097224235534668e-01 2.148426137864589691e-02 4.398639500141143799e-01 3.695685863494873047e-01
3.058409988880157471e-01 -5.602381229400634766e-01 -3.862060010433197021e-01 -1.349571533501148224e-02 -3.404483795166015625e-01 2.495987713336944580e-01 -1.618535369634628296e-01 4.887289106845855713e-01
3.645337745547294617e-02 -2.913921773433685303e-01 -6.941366195678710938e-01 -5.262555480003356934e-01 -3.185507655143737793e-02 1.936042457818984985e-01 1.157673895359039307e-01 3.210790455341339111e-01
4.544057548046112061e-01 2.431414276361465454e-01 2.058942914009094238e-01 -1.214097514748573303e-01 -5.258725881576538086e-01 2.313314704224467278e-03 -4.826610386371612549e-01 4.095801711082458496e-01
3.188531398773193359e-01 -3.139766156673431396e-01 -6.471271514892578125e-01 3.599034249782562256e-02 -4.442344978451728821e-02 4.817256033420562744e-01 -1.058962196111679077e-01 3.666547834873199463e-01
9.897757321596145630e-02 1.011269465088844299e-01 6.798248738050460815e-02 1.035421863198280334e-01 -5.179689526557922363e-01 2.203807681798934937e-01 -6.136665344238281250e-01 5.207573175430297852e-01
-1.631543487310409546e-01 -3.792097866535186768e-01 -2.599008381366729736e-01 -2.522710859775543213e-01 -6.255123615264892578e-01 4.363315105438232422e-01 9.512273967266082764e-02 -3.281647861003875732e-01
-6.056493893265724182e-02 3.656608760356903076e-01 -4.976454973220825195e-01 -3.199479877948760986e-01 -2.124086320400238037e-01 1.177747175097465515e-01 -4.894282519817352295e-01 4.626857042312622070e-01
5.850256606936454773e-02 2.842478156089782715e-01 -4.540021717548370361e-01 -3.602757751941680908e-01 -4.679937958717346191e-01 2.065714001655578613e-01 -1.646509021520614624e-01 -5.395034551620483398e-01
4.468778967857360840e-01 3.328816890716552734e-01 -4.638507068157196045e-01 -3.783570528030395508e-01 -1.868835836648941040e-01 -1.165582016110420227e-01 -1.047710776329040527e-01 5.212390422821044922e-01
-8.921328932046890259e-02 6.654543280601501465e-01 -2.298926264047622681e-01 -1.291171014308929443e-01 -4.030137956142425537e-01 2.359649091958999634e-01 -3.187293708324432373e-01 4.000022113323211670e-01
-7.162542641162872314e-02 -1.934326589107513428e-01 -4.268862009048461914e-01 -4.663534760475158691e-01 -3.663614988327026367e-01 3.875257968902587891e-01 4.965039342641830444e-02 -5.204555988311767578e-01
3.963740468025207520e-01 -3.493157625198364258e-01 3.605147078633308411e-02 -1.526852697134017944e-01 -1.535959839820861816e-01 5.113005638122558594e-01 -5.974379777908325195e-01 2.330265045166015625e-01
2.040655910968780518e-01 -1.134809032082557678e-01 -4.834842383861541748e-01 -2.077727913856506348e-01 -5.857222080230712891e-01 2.825865745544433594e-01 2.108957916498184204e-01 -4.484975636005401611e-01
3.613781929016113281e-01 7.873720489442348480e-03 -5.095941424369812012e-01 -1.207403913140296936e-01 -2.053362131118774414e-01 5.837136507034301758e-01 2.980784475803375244e-01 -3.512037694454193115e-01
1.926770657300949097e-01 -3.593384325504302979e-01 -2.189466655254364014e-01 -4.031821489334106445e-01 -6.502187848091125488e-01 -2.279261350631713867e-01 -1.585109829902648926e-01 3.512796461582183838e-01
3.686707019805908203e-01 6.413818001747131348e-01 -2.985077500343322754e-01 -4.522353112697601318e-01 -9.727500379085540771e-02 7.517711725085973740e-03 -2.160664796829223633e-01 3.207553625106811523e-01
-4.404771327972412109e-02 5.060446262359619141e-01 -3.754391074180603027e-01 -3.221700787544250488e-01 -5.166484713554382324e-01 -9.555994719266891479e-02 -1.734955236315727234e-02 4.699704349040985107e-01
1.476236879825592041e-01 2.983629107475280762e-01 -1.666151732206344604e-02 -2.164331078529357910e-01 -5.843601822853088379e-01 -5.493245646357536316e-02 -6.673884987831115723e-01 2.283947169780731201e-01
2.526965439319610596e-01 1.056759729981422424e-01 -5.121712759137153625e-02 -4.056773185729980469e-01 -1.113956943154335022e-01 2.553379237651824951e-01 -7.679248452186584473e-01 3.007737100124359131e-01
-4.901286214590072632e-02 6.746890544891357422e-01 -2.993630766868591309e-01 -2.945297062397003174e-01 -5.568707585334777832e-01 -3.777517005801200867e-02 -1.750415712594985962e-01 1.544502675533294678e-01
2.291521057486534119e-02 2.482743263244628906e-01 -5.536015629768371582e-01 -3.827862814068794250e-02 -2.037087827920913696e-01 1.583698093891143799e-01 -5.520327687263488770e-01 5.085040330886840820e-01
5.060858130455017090e-01 -2.136811763048171997e-01 -3.166020512580871582e-01 -1.413780599832534790e-01 -4.713893234729766846e-01 -2.014569491147994995e-01 -5.612607002258300781e-01 -1.365458592772483826e-02
5.173523426055908203e-01 -1.757649034261703491e-01 -5.092208981513977051e-01 2.710815668106079102e-01 6.269169598817825317e-02 5.785198807716369629e-01 -1.049869731068611145e-01 1.379284262657165527e-01
2.895241081714630127e-01 -1.577278948388993740e-03 2.067912667989730835e-01 2.091068029403686523e-01 -6.989295482635498047e-01 4.992566108703613281e-01 -2.594803273677825928e-01 1.568295657634735107e-01
-1.046669930219650269e-01 6.794317364692687988e-01 -3.905859589576721191e-01 -4.178579151630401611e-01 -2.301173508167266846e-01 1.392204761505126953e-01 -3.222933411598205566e-01 1.550657451152801514e-01
9.463854879140853882e-02 -4.291980266571044922e-01 -5.978125929832458496e-01 -3.066733777523040771e-01 -1.414120346307754517e-01 2.555603384971618652e-01 -2.186337113380432129e-01 4.714815914630889893e-01
2.255080342292785645e-01 3.172184824943542480e-01 2.781623899936676025e-01 -4.313086718320846558e-02 -3.056154847145080566e-01 5.375267267227172852e-01 -4.874264299869537354e-01 3.864760100841522217e-01
2.402205318212509155e-01 7.539031654596328735e-02 -4.701046943664550781e-01 -6.126652956008911133e-01 1.246433407068252563e-01 2.361111342906951904e-01 -3.958182334899902344e-01 3.351069688796997070e-01
1.287477165460586548e-01 3.546185791492462158e-01 -5.450715422630310059e-01 -3.003136515617370605e-01 -2.471411377191543579e-01 1.812029778957366943e-01 -4.754512310028076172e-01 3.878289461135864258e-01
1.399781256914138794e-01 3.056440055370330811e-01 1.533419340848922729e-01 6.057308241724967957e-02 -6.767317652702331543e-01 6.091999411582946777e-01 -1.519368588924407959e-01 -8.734788745641708374e-02
4.645283818244934082e-01 -3.309784531593322754e-01 -3.915847539901733398e-01 1.820044666528701782e-01 -2.772804498672485352e-01 4.043377637863159180e-01 -1.576275974512100220e-01 4.722101986408233643e-01
2.240533679723739624e-01 3.936516642570495605e-01 -5.988004207611083984e-01 -5.033325552940368652e-01 1.092897430062294006e-01 1.877810060977935791e-01 -3.671979606151580811e-01 -2.987471222877502441e-02
4.574147164821624756e-01 9.879113733768463135e-02 2.756806910037994385e-01 -5.302545428276062012e-01 -2.054623663425445557e-01 3.072443008422851562e-01 -2.441297322511672974e-01 4.771048724651336670e-01
5.104883387684822083e-02 -4.079057574272155762e-01 -5.425037816166877747e-02 -7.304022908210754395e-01 -5.369530916213989258e-01 -8.568836376070976257e-03 8.797687478363513947e-03 7.814516872167587280e-02
6.816235184669494629e-01 1.205399185419082642e-01 -2.682199180126190186e-01 3.020466268062591553e-01 -3.351867496967315674e-01 4.479934275150299072e-01 6.642417609691619873e-02 2.005613893270492554e-01
3.070723265409469604e-02 3.097235858440399170e-01 9.013991057872772217e-02 3.361966833472251892e-02 -2.305012643337249756e-01 5.374904870986938477e-01 -6.478471755981445312e-01 3.635111749172210693e-01
4.331702888011932373e-01 -2.712555527687072754e-01 -6.965048909187316895e-01 1.648910939693450928e-01 -3.847949802875518799e-01 2.424187362194061279e-01 1.072666272521018982e-01 -9.019774198532104492e-02
-3.602346777915954590e-01 9.246685542166233063e-03 6.261998414993286133e-02 -3.074922561645507812e-01 -5.906893014907836914e-01 4.097913503646850586e-01 8.190143108367919922e-02 4.981186091899871826e-01
3.015332221984863281e-01 5.026375651359558105e-01 -4.435384273529052734e-01 -4.129244387149810791e-01 2.031505852937698364e-01 3.927979171276092529e-01 -2.951170206069946289e-01 8.090726286172866821e-02
4.208350777626037598e-01 5.424433350563049316e-01 -4.707859158515930176e-01 -1.435353010892868042e-01 -2.572141885757446289e-01 -6.561949104070663452e-02 -3.704498708248138428e-01 2.805586159229278564e-01
1.111380681395530701e-01 5.374608635902404785e-01 -2.009713202714920044e-01 -3.536891341209411621e-01 -4.507032334804534912e-01 -2.198860235512256622e-02 -1.381529122591018677e-01 5.573109388351440430e-01
-3.560999408364295959e-02 -2.222767025232315063e-01 -1.226976811885833740e-01 -6.862167119979858398e-01 -6.172935366630554199e-01 -1.487594544887542725e-01 -6.719733029603958130e-02 2.359674423933029175e-01
2.522216737270355225e-02 1.514267027378082275e-01 -2.205955535173416138e-01 3.452798426151275635e-01 -7.061702013015747070e-01 2.936569154262542725e-01 -3.890765011310577393e-01 2.688157856464385986e-01
5.172174572944641113e-01 3.074003159999847412e-01 -2.775192856788635254e-01 5.184522271156311035e-02 -3.499673604965209961e-01 1.197133287787437439e-01 -6.370335817337036133e-02 6.460802555084228516e-01
2.409870773553848267e-01 -5.024389028549194336e-01 -1.437413394451141357e-01 -6.405444145202636719e-01 -1.664608716964721680e-01 2.460228949785232544e-01 -3.294381499290466309e-01 2.485072165727615356e-01
1.547508835792541504e-01 -2.797697186470031738e-01 2.494396418333053589e-01 -2.045152187347412109e-01 -8.480288386344909668e-01 1.778716444969177246e-01 -1.921067386865615845e-01 7.770541310310363770e-02
4.863164722919464111e-01 -4.595149159431457520e-01 -4.761781990528106689e-01 4.521968215703964233e-02 -5.606415867805480957e-01 1.019457541406154633e-02 -7.991899549961090088e-02 5.236396193504333496e-02
5.228253006935119629e-01 -3.510433807969093323e-02 -6.608872413635253906e-01 -2.806756794452667236e-01 1.626836508512496948e-01 3.141201138496398926e-01 -2.908850014209747314e-01 -1.091280393302440643e-02
-9.213016182184219360e-02 -2.448466122150421143e-01 -5.272520780563354492e-01 -4.674735665321350098e-01 -1.129059642553329468e-01 1.469174474477767944e-01 -4.460183978080749512e-01 4.491893649101257324e-01
2.889270484447479248e-01 -9.409216791391372681e-02 -2.425519973039627075e-01 4.824172556400299072e-01 -5.145556330680847168e-01 5.403049588203430176e-01 -8.091527968645095825e-02 2.299257963895797729e-01
4.177761375904083252e-01 3.775462806224822998e-01 -6.133474111557006836e-01 -3.494263291358947754e-01 -8.810764178633689880e-03 1.247020810842514038e-01 -3.671906590461730957e-01 1.848537325859069824e-01
-9.656030684709548950e-02 -2.345702052116394043e-02 -4.252396225929260254e-01 -4.739801585674285889e-01 -5.010985732078552246e-01 1.846999078989028931e-01 4.104059636592864990e-01 3.619294464588165283e-01
-3.181340098381042480e-01 2.981300652027130127e-01 -6.143308877944946289e-01 -5.309624969959259033e-02 -5.996653437614440918e-01 7.863506674766540527e-02 -2.132879048585891724e-01 1.356983929872512817e-01
2.607514560222625732e-01 1.903549283742904663e-01 -5.176544189453125000e-01 2.990937232971191406e-01 -2.444076389074325562e-01 6.889731884002685547e-01 6.221838667988777161e-02 7.761266082525253296e-03
3.460581302642822266e-01 3.155512809753417969e-01 -3.418768644332885742e-01 -8.738891035318374634e-02 -4.145018458366394043e-01 4.643827974796295166e-01 -7.374309748411178589e-02 -5.130822062492370605e-01
1.689086705446243286e-01 9.374458342790603638e-02 -2.914005517959594727e-01 -5.601423978805541992e-02 -1.739100515842437744e-01 8.613710403442382812e-01 9.128278493881225586e-02 -3.067452013492584229e-01
4.452950656414031982e-01 -2.813212871551513672e-01 -3.482588231563568115e-01 -2.558178603649139404e-01 -3.926914036273956299e-01 -1.097289770841598511e-01 -1.146721392869949341e-01 5.970319509506225586e-01
4.249214231967926025e-01 3.896897733211517334e-01 9.819683432579040527e-02 -1.466501802206039429e-01 -3.106788396835327148e-01 1.371369510889053345e-01 -7.215126752853393555e-01 2.294003218412399292e-02
1.784088313579559326e-01 3.122923076152801514e-01 -6.473372578620910645e-01 -1.813031882047653198e-01 -3.162011206150054932e-01 3.759094327688217163e-02 -5.550887584686279297e-01 9.595695137977600098e-02
5.379320979118347168e-01 -2.002039253711700439e-01 -2.700018584728240967e-01 -2.260172516107559204e-01 1.886008828878402710e-01 7.066988945007324219e-01 -1.070051267743110657e-01 -1.090042013674974442e-02
1.941881030797958374e-01 3.568250834941864014e-01 -2.450706362724304199e-01 3.366154618561267853e-03 -6.600489616394042969e-01 3.457176312804222107e-02 -1.488317400217056274e-01 5.620367527008056641e-01
-1.823400408029556274e-01 -7.226572185754776001e-02 -3.326559662818908691e-01 -5.324854850769042969e-01 -5.544216632843017578e-01 -2.337402850389480591e-01 -4.019291996955871582e-01 2.091985791921615601e-01
2.702656090259552002e-01 3.000810742378234863e-01 -4.026444554328918457e-01 -4.830050468444824219e-01 -1.087821368128061295e-02 5.257723480463027954e-02 -6.570462584495544434e-01 -8.305957913398742676e-02
7.507150620222091675e-02 2.667570412158966064e-01 -4.583448767662048340e-01 -2.604226469993591309e-01 -6.006151437759399414e-01 -6.169509515166282654e-02 3.145233392715454102e-01 4.264216125011444092e-01
1.932175010442733765e-01 1.202867552638053894e-02 -1.972384601831436157e-01 -5.233490467071533203e-01 2.221007794141769409e-01 7.563480138778686523e-01 9.947019815444946289e-02 1.357933282852172852e-01
-3.308065831661224365e-01 -2.393390797078609467e-02 -6.033856272697448730e-01 -4.895829558372497559e-01 -4.895941615104675293e-01 -8.858575602062046528e-04 -5.813955143094062805e-02 2.077141255140304565e-01
-6.235605478286743164e-01 2.267117053270339966e-01 -4.441411793231964111e-01 -1.826622337102890015e-01 -3.088620901107788086e-01 4.338798522949218750e-01 -1.281188875436782837e-01 1.705441474914550781e-01
4.380407929420471191e-02 1.294827461242675781e-01 -7.360510826110839844e-01 6.811845302581787109e-02 -3.729681372642517090e-01 2.673431038856506348e-01 4.041575193405151367e-01 2.469479292631149292e-01
5.521079897880554199e-01 5.272988677024841309e-01 -3.426556587219238281e-01 -3.506677150726318359e-01 3.930584713816642761e-02 4.039068520069122314e-01 -9.411126375198364258e-02 -5.664969235658645630e-02
5.673221349716186523e-01 3.754969239234924316e-01 8.955726027488708496e-02 4.754014313220977783e-02 -6.102364063262939453e-01 3.114557862281799316e-01 -2.209755331277847290e-01 -9.297247231006622314e-02
3.363803625106811523e-01 -2.946473062038421631e-01 -6.142438054084777832e-01 -3.957454264163970947e-01 4.905588179826736450e-02 2.045149207115173340e-01 -4.314738512039184570e-01 1.889937072992324829e-01
-1.433215849101543427e-02 -2.691123783588409424e-01 1.583454161882400513e-01 -5.886536836624145508e-01 -6.195849776268005371e-01 6.792104989290237427e-02 -1.606390327215194702e-01 3.761422336101531982e-01
-1.545218229293823242e-01 7.887135446071624756e-02 -5.792529582977294922e-01 1.406025737524032593e-01 -5.867376923561096191e-01 3.025206625461578369e-01 1.600129753351211548e-01 3.914271593093872070e-01
1.084059849381446838e-01 -2.849474549293518066e-01 -6.173986792564392090e-01 2.776409983634948730e-01 -2.145224809646606445e-01 3.039104938507080078e-01 -4.229491353034973145e-01 3.626570701599121094e-01
4.348907470703125000e-01 -7.249451428651809692e-02 -5.024588853120803833e-02 -3.972567021846771240e-01 1.059911698102951050e-01 6.455489397048950195e-01 -1.007983610033988953e-01 4.551362693309783936e-01
2.655914127826690674e-01 1.978085786104202271e-01 -5.338586568832397461e-01 3.749480843544006348e-02 -5.912691354751586914e-01 4.010133147239685059e-01 -1.991363465785980225e-01 2.320687919855117798e-01
-3.727405518293380737e-02 -4.755672514438629150e-01 -3.849673271179199219e-01 -3.519300520420074463e-01 -4.418732225894927979e-02 5.408519506454467773e-01 -2.039265185594558716e-01 4.053795039653778076e-01
1.329689323902130127e-01 -4.586293101310729980e-01 -4.452343583106994629e-01 1.667590439319610596e-01 -5.502042174339294434e-01 3.830775916576385498e-01 -8.294656127691268921e-02 -2.993042171001434326e-01
1.886342614889144897e-01 6.192752718925476074e-01 -1.026781201362609863e-01 -3.346850275993347168e-01 -4.397881329059600830e-01 9.970306605100631714e-02 4.659387283027172089e-03 5.049577355384826660e-01
-9.022780694067478180e-03 -1.139932870864868164e-01 -2.916027307510375977e-01 -2.364921718835830688e-01 -4.214523136615753174e-01 1.121492758393287659e-01 -6.649300456047058105e-01 4.622033536434173584e-01
3.770647644996643066e-01 -5.154392123222351074e-01 -2.752679288387298584e-01 -2.265238612890243530e-01 -2.247556746006011963e-01 5.581773519515991211e-01 1.933172047138214111e-01 -2.561455667018890381e-01
3.835295438766479492e-01 -1.079795416444540024e-03 -2.722106873989105225e-01 2.059763222932815552e-01 -2.260101139545440674e-01 5.946725010871887207e-01 -5.464583039283752441e-01 1.817863285541534424e-01
2.106424719095230103e-01 1.032095029950141907e-01 -7.139698415994644165e-02 -1.680739223957061768e-01 -6.373566985130310059e-01 1.144229546189308167e-01 -3.356801867485046387e-01 6.161442995071411133e-01
1.157331317663192749e-01 -1.739541143178939819e-01 -6.290132403373718262e-01 5.909583717584609985e-02 -3.736318647861480713e-01 2.705540955066680908e-01 1.088446974754333496e-01 5.766701698303222656e-01
-1.868393719196319580e-01 3.573481440544128418e-01 1.129765249788761139e-02 -4.467402398586273193e-01 -4.439553320407867432e-01 2.942728102207183838e-01 -5.126703977584838867e-01 3.019356429576873779e-01
6.728966236114501953e-01 1.924368143081665039e-01 1.063379794359207153e-01 -4.263815879821777344e-01 -4.704599380493164062e-01 2.080268971621990204e-02 -3.065619170665740967e-01 -3.638369962573051453e-02
4.924747943878173828e-01 -5.771162733435630798e-02 6.104389950633049011e-02 3.474485874176025391e-01 -5.562665462493896484e-01 4.793145358562469482e-01 -2.669260501861572266e-01 1.388041824102401733e-01
-3.287383019924163818e-01 -1.905342042446136475e-01 -1.853716373443603516e-01 -4.605891108512878418e-01 -4.845116138458251953e-01 1.874610185623168945e-01 -5.797431468963623047e-01 -5.592551454901695251e-02
-8.136183023452758789e-02 6.023997664451599121e-01 -9.594238549470901489e-02 -3.086640536785125732e-01 -4.265634715557098389e-01 3.332599401473999023e-01 -1.816659569740295410e-01 4.472081661224365234e-01
1.925957649946212769e-01 4.431816041469573975e-01 -4.236519336700439453e-02 -3.073244690895080566e-01 -1.882526427507400513e-01 2.727194726467132568e-01 -7.229415774345397949e-01 1.944079250097274780e-01
6.224309802055358887e-01 1.922473758459091187e-01 -1.829422563314437866e-01 -1.822074316442012787e-02 3.792529180645942688e-02 6.539877057075500488e-01 -3.306784629821777344e-01 -5.774355307221412659e-02
2.626855075359344482e-01 3.661257922649383545e-01 -7.157549858093261719e-01 -1.620336920022964478e-01 1.917563378810882568e-01 3.392178416252136230e-01 -1.353876590728759766e-01 2.970171570777893066e-01
1.988512575626373291e-01 2.761964201927185059e-01 -2.553711235523223877e-01 -4.400933980941772461e-01 -3.751747608184814453e-01 4.460594058036804199e-01 3.746246099472045898e-01 -3.810619413852691650e-01
7.880494743585586548e-02 6.012517213821411133e-01 -4.403769075870513916e-01 -5.168647170066833496e-01 -1.118066236376762390e-01 7.940902560949325562e-02 -1.007527206093072891e-02 3.902526199817657471e-01
-1.145975757390260696e-02 4.391599595546722412e-01 -1.455157808959484100e-02 -2.037959396839141846e-01 -5.444432497024536133e-01 3.585252463817596436e-01 -1.081246435642242432e-01 5.732478499412536621e-01
3.289103135466575623e-02 1.619744598865509033e-01 -3.666200637817382812e-01 -3.580959439277648926e-01 -3.940295577049255371e-01 3.856114149093627930e-01 -3.074118793010711670e-01 5.581954717636108398e-01
5.986414551734924316e-01 -4.749763011932373047e-02 -1.871419101953506470e-01 -2.608150541782379150e-01 -2.280131578445434570e-01 5.785815715789794922e-01 -3.345077633857727051e-01 1.941230297088623047e-01
5.488851666450500488e-01 -4.425744526088237762e-03 -3.264152109622955322e-01 -2.947521209716796875e-01 1.755886822938919067e-01 6.631965041160583496e-01 -1.776478886604309082e-01 5.531806498765945435e-02
8.732058852910995483e-02 3.876848220825195312e-01 -2.520857155323028564e-01 -9.860234707593917847e-02 -6.644911766052246094e-01 8.208101987838745117e-02 -1.525675971060991287e-02 5.659393668174743652e-01
-2.149856537580490112e-01 1.680221259593963623e-01 -4.776447415351867676e-01 -3.342254757881164551e-01 -7.436494827270507812e-01 1.233529523015022278e-01 8.523745089769363403e-02 1.010092496871948242e-01
4.302933514118194580e-01 8.397402614355087280e-02 -6.036967039108276367e-01 2.560271918773651123e-01 -2.347578406333923340e-01 2.138514518737792969e-01 -5.235254764556884766e-01 -5.360602214932441711e-02
4.908103346824645996e-01 -3.340649232268333435e-02 -3.635244667530059814e-01 2.835461795330047607e-01 -6.241189241409301758e-01 3.857831954956054688e-01 8.194828033447265625e-02 1.928691007196903229e-02
4.170840382575988770e-01 -1.720166951417922974e-02 -1.281181722879409790e-01 3.062840104103088379e-01 -4.131475389003753662e-01 7.373489141464233398e-01 -1.128509175032377243e-02 -3.192463144659996033e-02
2.390164136886596680e-01 -3.980062007904052734e-01 -2.742223143577575684e-01 -4.447821378707885742e-01 -2.144506424665451050e-01 3.156567513942718506e-01 -2.033386081457138062e-01 5.696123838424682617e-01
8.425675332546234131e-02 4.492610394954681396e-01 -3.217777609825134277e-01 -3.064883351325988770e-01 -6.114139556884765625e-01 2.667414247989654541e-01 1.770017743110656738e-01 3.424639701843261719e-01
3.247966468334197998e-01 -4.047403335571289062e-01 -2.166568115353584290e-02 -2.767499089241027832e-01 -5.315278172492980957e-01 3.048526346683502197e-01 1.240313947200775146e-01 5.126322507858276367e-01
-1.091717854142189026e-01 -3.041573762893676758e-01 -7.132586240768432617e-01 -2.934842407703399658e-01 -5.240959525108337402e-01 1.535500586032867432e-01 4.230076074600219727e-02 -2.559724636375904083e-02
8.713995665311813354e-02 -1.447163671255111694e-01 -6.248966455459594727e-01 7.574660331010818481e-02 -5.857685804367065430e-01 4.655889570713043213e-01 8.032912760972976685e-02 9.423279762268066406e-02
4.019449949264526367e-01 -4.216724038124084473e-01 -4.368778467178344727e-01 -3.242761790752410889e-01 -1.504956185817718506e-01 1.072977930307388306e-01 -5.506775379180908203e-01 -1.649481803178787231e-01
-3.069420754909515381e-01 -1.339376866817474365e-01 -1.716814190149307251e-01 -2.066386044025421143e-01 -6.388826370239257812e-01 5.683065056800842285e-01 1.500080823898315430e-01 -2.490534931421279907e-01
2.224842160940170288e-01 1.180431768298149109e-01 6.555782258510589600e-02 -8.699207901954650879e-01 -6.061146408319473267e-02 3.005707263946533203e-01 -2.715813517570495605e-01 -8.793991059064865112e-02
1.527012139558792114e-01 -6.494026631116867065e-02 -2.373143285512924194e-01 3.333768621087074280e-02 -6.080137491226196289e-01 3.399386405944824219e-01 1.559485197067260742e-01 6.367706060409545898e-01
4.298719167709350586e-01 3.318388462066650391e-01 -4.822874963283538818e-01 -5.026932358741760254e-01 -8.894401043653488159e-02 1.384491175413131714e-01 -4.259560704231262207e-01 -1.061772257089614868e-01
2.883921861648559570e-01 2.793163657188415527e-01 -2.784062325954437256e-01 3.929963707923889160e-01 -6.013219356536865234e-01 2.740369141101837158e-01 -4.118969440460205078e-01 -2.264287322759628296e-02
9.517577290534973145e-02 4.046665430068969727e-01 8.187826722860336304e-02 8.584498614072799683e-02 -5.502151250839233398e-01 6.212956905364990234e-01 -3.487504422664642334e-01 -5.235866829752922058e-02
