# Supplementary material for: Where is your field going? A machine learning approach to study the relative motion of the domains of physics
Source: PLoS One. 2020 Jun 18;15(6):e0233997. doi: 10.1371/journal.pone.0233997 (PMC7302634; doi:10.1371/journal.pone.0233997)
Supplement: S6 Data — (ZIP) [file pone.0233997.s006.zip › 5/Pacs4Run_5_VS_500_embeddings1988-1992ED8.txt]

5.377558469772338867e-01 5.143790841102600098e-01 -4.679598212242126465e-01 -3.107455000281333923e-02 -6.688658148050308228e-03 6.148390844464302063e-02 -4.705708622932434082e-01 -3.191811218857765198e-02
2.020870596170425415e-01 3.360112905502319336e-01 -6.312215328216552734e-01 -3.357210755348205566e-01 2.282339148223400116e-02 -4.394617080688476562e-01 3.154707252979278564e-01 -2.047902047634124756e-01
2.307059764862060547e-01 -6.925389915704727173e-02 -4.884735047817230225e-01 -2.946537137031555176e-01 -5.148623585700988770e-01 -4.469339251518249512e-01 8.538854867219924927e-02 3.800356090068817139e-01
3.248900771141052246e-01 -1.011502519249916077e-01 -9.182959198951721191e-01 -5.050546955317258835e-03 -6.455738330259919167e-04 1.138804703950881958e-01 -6.358326226472854614e-02 1.546288281679153442e-01
4.397397935390472412e-01 -2.573496997356414795e-01 -5.943258404731750488e-01 1.198372542858123779e-01 -5.092237591743469238e-01 2.202060632407665253e-02 2.918620109558105469e-01 -1.668493449687957764e-01
-3.406448289752006531e-02 3.088779449462890625e-01 -7.411761879920959473e-01 -3.624309003353118896e-01 5.185514315962791443e-02 -2.421836405992507935e-01 -3.042857050895690918e-01 2.623053193092346191e-01
3.685876131057739258e-01 3.213954865932464600e-01 -4.286275804042816162e-01 -2.216781973838806152e-01 9.818365424871444702e-02 -6.179847121238708496e-01 2.995433509349822998e-01 2.161340266466140747e-01
6.292263865470886230e-01 6.187960505485534668e-01 9.493898600339889526e-02 -2.859385013580322266e-01 1.739612780511379242e-02 -2.730774283409118652e-01 1.696077585220336914e-01 -1.635567843914031982e-01
1.396528184413909912e-01 -6.331367790699005127e-02 -8.539261817932128906e-01 -2.773466408252716064e-01 -2.079937160015106201e-01 -1.452837325632572174e-02 -2.498496472835540771e-01 -2.539293467998504639e-01
5.806183815002441406e-01 1.710483878850936890e-01 -6.700644493103027344e-01 -1.917003542184829712e-01 1.971948891878128052e-01 1.853647828102111816e-01 1.385225802659988403e-01 -2.354884147644042969e-01
4.551199972629547119e-01 6.091381311416625977e-01 -3.568595647811889648e-01 1.994289904832839966e-01 -8.838574588298797607e-02 1.329907625913619995e-01 4.540823698043823242e-01 -1.516795456409454346e-01
4.026024416089057922e-02 1.882770210504531860e-01 -6.897986531257629395e-01 1.352421566843986511e-02 -1.902921050786972046e-01 -5.764861702919006348e-01 3.038570880889892578e-01 -1.613985896110534668e-01
4.206236600875854492e-01 -2.711605839431285858e-02 -8.612275719642639160e-01 -4.614957794547080994e-02 1.002915427088737488e-01 2.398153543472290039e-01 -6.875889003276824951e-02 7.874074578285217285e-02
-9.872538037598133087e-03 -1.986474543809890747e-02 -7.292659282684326172e-01 4.731162264943122864e-02 -5.830828547477722168e-01 -2.736515104770660400e-01 2.058787643909454346e-01 9.046459943056106567e-02
4.159310162067413330e-01 7.552694529294967651e-02 -3.968956768512725830e-01 -1.540478318929672241e-01 -2.286343872547149658e-01 -7.178707718849182129e-01 2.197949886322021484e-01 -1.553002893924713135e-01
2.943911850452423096e-01 -1.190060153603553772e-01 -6.665865182876586914e-01 -3.682342171669006348e-01 -1.652020364999771118e-01 -4.429032504558563232e-01 -4.761558398604393005e-02 -3.058024942874908447e-01
1.412651967257261276e-03 7.832838222384452820e-03 -7.309121489524841309e-01 -2.074943780899047852e-01 -5.780910849571228027e-01 -1.916399300098419189e-01 2.249489724636077881e-01 3.365810960531234741e-02
5.920591764152050018e-03 8.778074979782104492e-01 -3.371178209781646729e-01 -1.091756206005811691e-02 -1.769832074642181396e-01 -7.034271024167537689e-03 6.779798865318298340e-02 -2.822804450988769531e-01
4.635948836803436279e-01 -3.605636581778526306e-02 -6.787920594215393066e-01 -1.295996904373168945e-01 -4.524868354201316833e-02 -4.225286841392517090e-01 3.528073728084564209e-01 3.426593169569969177e-02
5.679310560226440430e-01 1.891600191593170166e-01 -4.310705065727233887e-01 -3.674863278865814209e-01 6.428655236959457397e-02 -4.421164095401763916e-01 3.372779786586761475e-01 8.630748093128204346e-02
2.299529165029525757e-01 1.528166979551315308e-01 -7.338250279426574707e-01 -5.607242882251739502e-02 -1.073902845382690430e-01 -4.457167685031890869e-01 4.038372635841369629e-01 -9.404743462800979614e-02
1.275368481874465942e-01 1.495465487241744995e-01 -5.583814382553100586e-01 -4.399195313453674316e-01 -3.587097525596618652e-01 -4.657368361949920654e-01 1.877093613147735596e-01 -2.742857933044433594e-01
2.635402381420135498e-01 4.697342813014984131e-01 -3.284226953983306885e-01 -4.697144627571105957e-01 -2.425176948308944702e-01 -1.385331153869628906e-01 1.442102193832397461e-01 -5.316015481948852539e-01
4.966926574707031250e-02 2.891410589218139648e-01 -7.293949723243713379e-01 -4.085744731128215790e-03 3.601888567209243774e-02 -5.613585114479064941e-01 2.224045544862747192e-01 1.265394091606140137e-01
1.453768759965896606e-01 3.899890780448913574e-01 -4.018290638923645020e-01 -5.915805101394653320e-01 -2.379458993673324585e-01 -5.018076896667480469e-01 8.253286778926849365e-02 9.942155331373214722e-03
8.074919581413269043e-01 1.458053141832351685e-01 -3.117886483669281006e-01 -9.945303201675415039e-02 -1.066206395626068115e-01 2.557114958763122559e-01 2.764881253242492676e-01 -2.576673030853271484e-01
5.404665470123291016e-01 -2.129495739936828613e-01 -5.097363591194152832e-01 2.396664954721927643e-02 -4.319607093930244446e-02 -3.864512443542480469e-01 1.578310504555702209e-03 5.009289383888244629e-01
2.742629945278167725e-01 -4.749824851751327515e-02 -5.528199076652526855e-01 -4.039285480976104736e-01 -2.100280821323394775e-01 -5.547583103179931641e-01 -1.028278395533561707e-01 -3.021812438964843750e-01
1.608681082725524902e-01 -5.593764036893844604e-02 -9.000176787376403809e-01 3.485882189124822617e-03 7.960117608308792114e-02 -2.793699204921722412e-01 -2.169285267591476440e-01 -1.717750579118728638e-01
2.618219852447509766e-01 -4.674214124679565430e-02 -5.412866473197937012e-01 -5.218292772769927979e-02 1.194521691650152206e-02 -7.159615755081176758e-01 -2.152297347784042358e-01 -2.729151546955108643e-01
6.180378422141075134e-02 2.022539824247360229e-01 -7.907062172889709473e-01 2.540180385112762451e-01 -6.387966871261596680e-02 -3.334495127201080322e-01 3.749617040157318115e-01 -9.831976890563964844e-02
7.882519811391830444e-02 2.100229561328887939e-01 -7.250725030899047852e-01 -4.275082349777221680e-01 1.240238472819328308e-01 -3.712199926376342773e-01 -2.672722339630126953e-01 1.286971420049667358e-01
3.600022196769714355e-01 5.007318258285522461e-01 -3.165875971317291260e-01 3.155685365200042725e-01 -4.417043328285217285e-01 8.045890927314758301e-02 2.367877364158630371e-01 4.027532339096069336e-01
1.347654908895492554e-01 3.596757948398590088e-01 -4.839874207973480225e-01 4.325248897075653076e-01 -6.562975794076919556e-02 -4.015333354473114014e-01 1.883601248264312744e-01 -4.797233045101165771e-01
5.430077910423278809e-01 -2.854504883289337158e-01 -4.368691146373748779e-01 -3.502245247364044189e-01 -4.086996912956237793e-01 -3.393620848655700684e-01 1.480407640337944031e-02 1.665158420801162720e-01
4.023944139480590820e-01 1.808272153139114380e-01 -3.518615067005157471e-01 6.817786097526550293e-01 -2.632625997066497803e-01 -1.587407737970352173e-01 -2.612927258014678955e-01 -2.323183268308639526e-01
3.870367407798767090e-01 -2.515254169702529907e-02 -6.430621743202209473e-01 1.669255495071411133e-01 -1.646404117345809937e-01 -2.902133464813232422e-01 3.780404329299926758e-01 3.923417627811431885e-01
5.750039815902709961e-01 2.507303357124328613e-01 -1.926352828741073608e-01 5.296109914779663086e-01 -4.709304273128509521e-01 -1.086388528347015381e-01 -1.214270740747451782e-01 -2.014608830213546753e-01
4.448029100894927979e-01 3.889326751232147217e-01 -3.819200396537780762e-01 2.625854015350341797e-01 -3.195120990276336670e-01 1.181197538971900940e-01 4.789165854454040527e-01 3.011086881160736084e-01
4.021824002265930176e-01 -7.006130367517471313e-02 -6.952044963836669922e-01 -1.128409802913665771e-01 -2.422461956739425659e-01 -2.227957993745803833e-01 2.563595175743103027e-01 4.040505290031433105e-01
4.813281297683715820e-01 1.411977857351303101e-01 -6.030256152153015137e-01 1.405112296342849731e-01 -1.218079626560211182e-01 5.260882154107093811e-02 5.881465077400207520e-01 3.849733248353004456e-02
8.221501111984252930e-02 1.467048674821853638e-01 -7.092547416687011719e-01 3.937031701207160950e-02 -1.467006504535675049e-01 -5.816577672958374023e-01 2.839086055755615234e-01 -1.633253693580627441e-01
4.556875526905059814e-01 2.126875221729278564e-01 -3.327589929103851318e-01 1.449469178915023804e-01 -5.919648408889770508e-01 2.544698119163513184e-01 3.452911674976348877e-01 2.845548987388610840e-01
6.699294447898864746e-01 2.861375454813241959e-03 -9.088944643735885620e-02 3.110502660274505615e-01 -6.136884689331054688e-01 -5.971311405301094055e-02 -2.568716406822204590e-01 3.333108033984899521e-03
5.625447630882263184e-01 1.239541396498680115e-01 -5.028473734855651855e-01 -1.628079414367675781e-01 -2.686168253421783447e-02 -4.271490871906280518e-01 4.452514052391052246e-01 8.596625179052352905e-02
-1.171957328915596008e-01 2.050285786390304565e-01 -6.463657021522521973e-01 6.820715218782424927e-02 -1.225891858339309692e-01 -6.894410252571105957e-01 -2.533957175910472870e-02 -1.754660904407501221e-01
2.521078586578369141e-01 4.212491586804389954e-02 -9.189592599868774414e-01 4.329172521829605103e-02 -1.606529951095581055e-02 2.630513310432434082e-01 9.649379551410675049e-02 9.768240898847579956e-02
2.300270199775695801e-01 -1.043955981731414795e-01 -8.027305006980895996e-01 5.522162839770317078e-02 -4.871060848236083984e-01 8.437494188547134399e-02 2.104804664850234985e-01 8.357552811503410339e-03
1.147440150380134583e-01 2.272602468729019165e-01 -7.632243037223815918e-01 -2.509101927280426025e-01 2.514207661151885986e-01 -4.261750578880310059e-01 -1.459571123123168945e-01 1.535520106554031372e-01
1.321040838956832886e-01 7.664054632186889648e-01 -3.685710728168487549e-01 2.490483671426773071e-01 2.083611190319061279e-01 -3.241955339908599854e-01 -6.364839524030685425e-02 -2.115024030208587646e-01
1.788691133260726929e-01 4.264986217021942139e-01 -3.472416996955871582e-01 -4.505862593650817871e-01 -2.956067919731140137e-01 -5.283100605010986328e-01 2.619452774524688721e-01 -1.654979735612869263e-01
-3.025876544415950775e-02 4.109918773174285889e-01 -6.208435893058776855e-01 4.357599839568138123e-02 2.226065099239349365e-01 -6.245439648628234863e-01 -5.621820315718650818e-02 7.424764335155487061e-03
2.841617912054061890e-02 5.936729907989501953e-01 -3.892322182655334473e-01 4.188967347145080566e-01 -3.309197425842285156e-01 -1.132441870868206024e-02 -2.356202155351638794e-01 3.932121992111206055e-01
5.552152991294860840e-01 -2.790787443518638611e-02 -2.115006744861602783e-01 4.278226792812347412e-01 -5.524076819419860840e-01 -3.006844222545623779e-01 -2.526075839996337891e-01 6.177817657589912415e-02
1.632645428180694580e-01 4.792099297046661377e-01 -2.375929653644561768e-01 2.287601679563522339e-01 -6.885300874710083008e-01 5.508474260568618774e-02 -1.344801932573318481e-01 3.738023638725280762e-01
4.403337240219116211e-01 2.555964589118957520e-01 -4.625917375087738037e-01 -3.623199164867401123e-01 -6.268587708473205566e-02 -4.148099422454833984e-01 4.285974502563476562e-01 1.892547160387039185e-01
3.108662962913513184e-01 3.133878409862518311e-01 -3.327651023864746094e-01 -4.065181910991668701e-01 -1.091781854629516602e-01 -6.733894944190979004e-01 1.492770016193389893e-01 -2.037247419357299805e-01
2.931435108184814453e-01 1.749072223901748657e-01 -4.850819706916809082e-01 5.241150856018066406e-01 -2.212560027837753296e-01 -4.166455473750829697e-03 -1.889214068651199341e-01 5.374107360839843750e-01
3.571925163269042969e-01 -4.485967103391885757e-03 -7.071309089660644531e-01 -3.273371979594230652e-02 -1.827851682901382446e-01 -3.970148563385009766e-01 4.245653748512268066e-01 8.086966699920594692e-04
-8.174729347229003906e-02 4.581429660320281982e-01 -8.179460167884826660e-01 -2.166461944580078125e-01 2.075996100902557373e-01 -7.949146628379821777e-02 -1.244579479098320007e-01 5.044598132371902466e-02
5.265560150146484375e-01 4.655083268880844116e-02 -4.901297092437744141e-01 -2.229546308517456055e-01 2.069991081953048706e-02 -6.139364838600158691e-01 2.048092484474182129e-01 -1.065017208456993103e-01
6.614297628402709961e-01 -1.038347855210304260e-01 -5.591235160827636719e-01 -2.843094468116760254e-01 1.474802475422620773e-02 -1.074302196502685547e-01 1.918691843748092651e-01 3.312182724475860596e-01
7.067493796348571777e-01 8.000279963016510010e-02 -6.088185310363769531e-01 3.354584053158760071e-02 2.157994061708450317e-01 2.638602256774902344e-01 6.994209438562393188e-02 3.515906259417533875e-02
5.177597999572753906e-01 5.304073095321655273e-01 -3.112814128398895264e-01 7.028982788324356079e-02 -1.740102618932723999e-01 3.539185523986816406e-01 -1.794139742851257324e-01 4.012839198112487793e-01
4.873322248458862305e-01 2.294866442680358887e-01 -3.193671405315399170e-01 4.718164205551147461e-01 -3.656018674373626709e-01 -1.626698076725006104e-01 -1.227929722517728806e-02 4.742998182773590088e-01
-1.033438369631767273e-01 8.514573425054550171e-02 -8.060979843139648438e-01 -2.107725292444229126e-01 -1.465187817811965942e-01 -3.872277736663818359e-01 -3.315444290637969971e-01 -8.072524517774581909e-02
1.473543196916580200e-01 4.730042815208435059e-01 -2.813546359539031982e-01 -5.099485814571380615e-02 -2.239588350057601929e-01 1.261175703257322311e-02 -5.218085050582885742e-01 -5.917703509330749512e-01
2.171023041009902954e-01 -7.402698695659637451e-02 -6.422820687294006348e-01 -5.903808772563934326e-02 -5.114520788192749023e-01 -3.854084610939025879e-01 3.439216613769531250e-01 -5.449667200446128845e-02
-4.007093235850334167e-02 3.139750957489013672e-01 -8.375641107559204102e-01 -2.801829874515533447e-01 3.530621901154518127e-02 1.398336291313171387e-01 -3.083001971244812012e-01 6.283964216709136963e-02
1.135800257325172424e-01 1.341163367033004761e-01 -4.707955718040466309e-01 -1.385442316532135010e-01 -3.897106945514678955e-01 -6.792104840278625488e-01 2.604427635669708252e-01 -2.173422724008560181e-01
4.916259646415710449e-01 9.112717956304550171e-02 -7.368021011352539062e-01 1.022692844271659851e-01 9.893313795328140259e-02 3.610568046569824219e-01 -6.278312206268310547e-02 -2.292855083942413330e-01
5.729393362998962402e-01 1.005529984831809998e-01 -3.197298347949981689e-01 5.962827801704406738e-01 -5.150177981704473495e-03 -2.286676615476608276e-01 -3.786211907863616943e-01 9.044269472360610962e-02
4.611132740974426270e-01 -1.241235733032226562e-01 -5.627065896987915039e-01 -4.059878364205360413e-02 2.113300859928131104e-01 -5.637078285217285156e-01 -3.002209663391113281e-01 3.349099680781364441e-02
4.483973607420921326e-02 6.699395775794982910e-01 -2.562514543533325195e-01 1.136780008673667908e-01 -3.441926538944244385e-01 -1.778349280357360840e-01 -8.535555005073547363e-02 -5.596459507942199707e-01
3.575750887393951416e-01 5.593796372413635254e-01 -1.180224567651748657e-01 -4.031355977058410645e-01 -2.331592887639999390e-02 1.875602640211582184e-02 -6.015084385871887207e-01 -1.417002379894256592e-01
8.637906610965728760e-02 9.153676219284534454e-03 -6.671465039253234863e-01 -3.754259347915649414e-01 -3.266992568969726562e-01 8.661486208438873291e-02 -5.276577472686767578e-01 1.173404231667518616e-01
5.324802994728088379e-01 9.843814373016357422e-02 -4.307058453559875488e-01 -3.496023714542388916e-01 -5.766772106289863586e-02 2.765687108039855957e-01 -4.909312129020690918e-01 -2.796714305877685547e-01
8.200100809335708618e-02 1.405723690986633301e-01 -6.263609528541564941e-01 8.899743109941482544e-02 -4.057093858718872070e-01 -4.798151552677154541e-01 4.026355743408203125e-01 1.277841478586196899e-01
3.780027031898498535e-01 1.392360627651214600e-01 -2.539162635803222656e-01 -2.757377326488494873e-01 -2.184343636035919189e-01 -7.171422839164733887e-01 2.453360892832279205e-02 -3.668979108333587646e-01
4.853921234607696533e-01 2.850531339645385742e-01 -1.810217052698135376e-01 4.967623353004455566e-01 -4.975726008415222168e-01 -3.796147182583808899e-02 -2.436515986919403076e-01 -3.085638880729675293e-01
9.346568584442138672e-02 2.913587987422943115e-01 -7.612910866737365723e-01 -3.337275385856628418e-01 -3.062572702765464783e-02 3.353246748447418213e-01 -2.848231792449951172e-01 1.446761488914489746e-01
2.736227810382843018e-01 7.009894251823425293e-01 -2.275643199682235718e-01 1.930569708347320557e-01 1.618088334798812866e-01 -3.966016173362731934e-01 -1.677473038434982300e-01 -3.647929430007934570e-01
1.603476554155349731e-01 1.812562048435211182e-01 -4.019750654697418213e-01 -7.001264393329620361e-02 1.402059197425842285e-01 -7.905820608139038086e-01 -3.457953333854675293e-01 -1.034266874194145203e-01
2.522837221622467041e-01 2.835501432418823242e-01 -5.761771798133850098e-01 -3.753147721290588379e-01 4.939166828989982605e-02 -5.778841376304626465e-01 1.850680261850357056e-01 1.116746738553047180e-01
1.240299195051193237e-01 5.865975399501621723e-04 -8.210170865058898926e-01 2.104309052228927612e-01 -1.641550473868846893e-02 4.159139841794967651e-02 -4.342683255672454834e-01 -2.750959396362304688e-01
-8.520585298538208008e-02 -4.183220490813255310e-02 -7.657373547554016113e-01 5.933793634176254272e-02 -1.618367582559585571e-01 -4.250409901142120361e-01 -4.202464222908020020e-01 -1.328810155391693115e-01
1.928104907274246216e-01 -1.938892006874084473e-01 -7.190238833427429199e-01 1.735251694917678833e-01 -2.587071657180786133e-01 -5.368880629539489746e-01 -8.373377472162246704e-02 1.262353956699371338e-01
6.192091107368469238e-01 3.965348303318023682e-01 -6.274873763322830200e-02 8.722408115863800049e-02 -1.246876716613769531e-01 -1.808023750782012939e-01 -2.525941729545593262e-01 5.794432759284973145e-01
7.289746999740600586e-01 -4.973815381526947021e-02 -5.978451967239379883e-01 -2.486843429505825043e-02 2.548256516456604004e-01 6.976997829042375088e-04 5.132901296019554138e-02 -2.012795358896255493e-01
4.166506826877593994e-01 -2.924502193927764893e-01 -6.326975822448730469e-01 -2.975543141365051270e-01 -1.343076825141906738e-01 -2.813239693641662598e-01 -3.591150641441345215e-01 -1.608871817588806152e-01
-9.610507637262344360e-02 3.368480801582336426e-01 -7.626368403434753418e-01 1.933455020189285278e-01 -2.163189277052879333e-02 -2.979741990566253662e-01 1.135418042540550232e-01 -3.951601684093475342e-01
2.084552198648452759e-01 6.484583020210266113e-01 -1.902431994676589966e-01 -4.295602142810821533e-01 -3.905944824218750000e-01 -5.173372477293014526e-02 4.579367861151695251e-02 -3.974874019622802734e-01
5.771170854568481445e-01 1.999969184398651123e-01 -3.258056044578552246e-01 5.116299986839294434e-01 -4.557580873370170593e-02 -3.363666236400604248e-01 -5.327104590833187103e-03 3.791760504245758057e-01
4.207332432270050049e-01 9.248216450214385986e-02 -5.233144164085388184e-01 -3.332369923591613770e-01 -1.699941605329513550e-01 -5.088239908218383789e-01 3.045649826526641846e-01 -2.212829142808914185e-01
3.554096817970275879e-01 2.995316684246063232e-01 -3.510471582412719727e-01 -5.287243127822875977e-01 -2.115014940500259399e-01 -4.467583298683166504e-01 2.377171218395233154e-01 -2.834534645080566406e-01
7.377045601606369019e-02 6.776735186576843262e-01 -1.382226347923278809e-01 1.698804199695587158e-01 -3.859254419803619385e-01 -3.761078417301177979e-01 -6.570371240377426147e-02 -4.389066100120544434e-01
2.883103489875793457e-01 4.139005392789840698e-02 -7.531787157058715820e-01 -2.535451352596282959e-01 -1.092699822038412094e-02 1.760215610265731812e-01 -4.944213032722473145e-01 -8.969575166702270508e-02
2.645455896854400635e-01 -6.336069107055664062e-02 -4.301333129405975342e-01 -2.147643081843852997e-02 -3.773967325687408447e-01 -7.392684817314147949e-01 1.364464014768600464e-01 -1.815524101257324219e-01
6.538585424423217773e-01 1.909666657447814941e-01 -3.351039290428161621e-01 -3.870021402835845947e-01 1.045898497104644775e-01 2.676727175712585449e-01 -4.326424896717071533e-01 6.456246972084045410e-02
5.803129673004150391e-01 -1.473361104726791382e-01 -5.627990961074829102e-01 -2.713666558265686035e-01 -8.382462710142135620e-02 -1.203745454549789429e-01 1.073748841881752014e-01 4.670121669769287109e-01
3.824235200881958008e-01 3.222529292106628418e-01 -2.236900031566619873e-01 2.204295247793197632e-01 -5.318495035171508789e-01 -2.761443257331848145e-01 1.003243178129196167e-01 5.311255455017089844e-01
6.072551608085632324e-01 3.676008880138397217e-01 -8.894048631191253662e-02 4.115180969238281250e-01 -2.903267443180084229e-01 -1.158019825816154480e-01 -4.050806164741516113e-01 -2.388789206743240356e-01
-6.048489362001419067e-02 9.852155297994613647e-02 -6.889976263046264648e-01 -2.532362043857574463e-01 -6.149645447731018066e-01 -1.905569136142730713e-01 1.787530183792114258e-01 -3.664441034197807312e-02
3.562652468681335449e-01 -1.944465935230255127e-01 -8.017186522483825684e-01 -1.158319711685180664e-01 2.014876157045364380e-02 -1.179980561137199402e-01 -4.001448750495910645e-01 -6.819251924753189087e-02
5.545777082443237305e-01 1.481342762708663940e-01 -2.125209271907806396e-01 5.541679859161376953e-01 -4.500326216220855713e-01 -2.964647412300109863e-01 9.032446146011352539e-02 1.401902437210083008e-01
3.967771530151367188e-01 1.679202169179916382e-01 -7.551196217536926270e-01 4.714403301477432251e-02 4.479725062847137451e-01 3.584485501050949097e-02 -1.933379769325256348e-01 5.097850412130355835e-02
1.352518945932388306e-01 4.334374889731407166e-02 -6.954799294471740723e-01 -4.836132824420928955e-01 -1.197453886270523071e-01 -4.256702959537506104e-01 -2.271035164594650269e-01 -1.230612844228744507e-01
1.236824616789817810e-01 6.063282489776611328e-01 -1.642568856477737427e-01 2.664879858493804932e-01 -6.258095502853393555e-01 2.514033950865268707e-02 -3.103802502155303955e-01 1.745485961437225342e-01
6.782711148262023926e-01 1.518920809030532837e-01 -3.793036639690399170e-01 -5.351036787033081055e-01 -1.492710709571838379e-01 1.867928802967071533e-01 -9.444064646959304810e-02 -1.434475183486938477e-01
-3.786075860261917114e-02 3.173383474349975586e-01 -8.137914538383483887e-01 -1.113911494612693787e-01 2.351088374853134155e-01 -3.542536497116088867e-01 -2.053088247776031494e-01 1.658209413290023804e-02
1.353359818458557129e-01 -8.500812202692031860e-02 -6.780041456222534180e-01 -1.907923221588134766e-01 -1.156856790184974670e-01 -5.125255584716796875e-01 -3.675318658351898193e-01 -2.592701613903045654e-01
4.252603054046630859e-01 2.770846784114837646e-01 -1.467707306146621704e-01 5.040851831436157227e-01 -5.402162075042724609e-01 -3.706601262092590332e-01 -1.796192973852157593e-01 7.244681566953659058e-02
2.312941290438175201e-02 -9.319699555635452271e-02 -6.517425775527954102e-01 -1.438995748758316040e-01 -3.801405727863311768e-01 -5.003516077995300293e-01 -2.154333144426345825e-01 -3.225428462028503418e-01
5.584577322006225586e-01 5.997684001922607422e-01 -1.223813593387603760e-01 1.555901914834976196e-01 -2.416921555995941162e-01 3.053224384784698486e-01 -3.131649494171142578e-01 1.987665891647338867e-01
4.688886702060699463e-01 5.017365813255310059e-01 -1.596583724021911621e-01 3.169115483760833740e-01 -2.930378913879394531e-01 -2.732545435428619385e-01 1.183072198182344437e-02 4.917322993278503418e-01
3.226960599422454834e-01 3.796248435974121094e-01 -4.566059708595275879e-01 4.412264227867126465e-01 -5.878857150673866272e-02 -7.227251678705215454e-02 3.544466197490692139e-01 -4.628938138484954834e-01
2.076659053564071655e-01 6.380723714828491211e-01 -4.709098041057586670e-01 1.510658264160156250e-01 -2.071120440959930420e-01 4.855988621711730957e-01 -1.150940954685211182e-01 1.149489209055900574e-01
3.496879935264587402e-01 4.807716906070709229e-01 -9.125524014234542847e-02 -2.358877956867218018e-01 -2.730107307434082031e-01 -9.131675213575363159e-02 -5.340331792831420898e-01 -4.631859064102172852e-01
7.048247754573822021e-02 1.447549611330032349e-01 -8.439469337463378906e-01 -9.692731499671936035e-02 -4.101380705833435059e-01 2.843623459339141846e-01 4.602235555648803711e-02 3.526663780212402344e-02
3.283851444721221924e-01 4.645801782608032227e-01 -4.753722548484802246e-01 3.080246150493621826e-01 -3.634973168373107910e-01 3.871246278285980225e-01 9.403787553310394287e-02 2.542272508144378662e-01
2.482433915138244629e-01 6.273211836814880371e-01 -2.619201242923736572e-01 2.333491444587707520e-01 3.492149710655212402e-01 -5.202104449272155762e-01 -1.109718903899192810e-01 -1.300179660320281982e-01
-2.534931711852550507e-02 -6.786484271287918091e-02 -6.639866828918457031e-01 -1.074426025152206421e-01 -6.963002681732177734e-01 -2.055775970220565796e-01 6.389882415533065796e-02 1.055958792567253113e-01
1.241337601095438004e-02 -1.536375135183334351e-01 -8.298235535621643066e-01 7.124479860067367554e-02 -2.430007606744766235e-01 -2.577070593833923340e-01 -3.560626208782196045e-01 -1.741135716438293457e-01
1.460026502609252930e-01 6.677814126014709473e-01 -4.069139659404754639e-01 -8.308386057615280151e-02 9.176463633775711060e-02 -1.663156151771545410e-01 8.156179450452327728e-03 -5.693162679672241211e-01
4.668020009994506836e-01 -7.466478645801544189e-02 -5.513458251953125000e-01 -3.628636300563812256e-01 -1.915713697671890259e-01 -3.611209988594055176e-01 7.091491669416427612e-02 4.107697904109954834e-01
1.171305105090141296e-01 7.260053753852844238e-01 -3.082860708236694336e-01 4.042662680149078369e-01 -3.499314486980438232e-01 -2.673991769552230835e-02 2.538168430328369141e-01 1.146084219217300415e-01
-1.075708679854869843e-02 -1.431337743997573853e-01 -6.568781137466430664e-01 1.102685853838920593e-01 -5.189579725265502930e-01 -4.823922216892242432e-01 -4.238955676555633545e-02 -1.786965727806091309e-01
2.529901266098022461e-01 5.494592785835266113e-01 -4.293919503688812256e-01 -6.266026198863983154e-02 -4.231189191341400146e-01 4.780140519142150879e-01 5.257973074913024902e-02 1.884014606475830078e-01
6.926218867301940918e-01 3.355688154697418213e-01 5.812002345919609070e-02 2.818898558616638184e-01 9.408092126250267029e-03 -5.580254197120666504e-01 -5.113777145743370056e-02 1.035989597439765930e-01
1.801268160343170166e-01 4.151316881179809570e-01 -4.863621890544891357e-01 4.631550908088684082e-01 -1.136913597583770752e-01 -1.381177157163619995e-01 3.239477872848510742e-01 -4.552085399627685547e-01
6.056351661682128906e-01 1.426723301410675049e-01 -1.227154731750488281e-01 4.674911201000213623e-01 -2.225829511880874634e-01 -4.924091398715972900e-01 -2.512397766113281250e-01 1.552812606096267700e-01
2.116897404193878174e-01 4.279569089412689209e-01 -2.089852690696716309e-01 5.429820418357849121e-01 -5.471655130386352539e-01 -1.911535263061523438e-01 -3.085985481739044189e-01 -4.871436581015586853e-02
3.874821364879608154e-01 4.209693670272827148e-01 -4.784330725669860840e-01 2.323697209358215332e-01 -3.615199029445648193e-01 4.013681709766387939e-01 3.125471770763397217e-01 1.643015071749687195e-02
2.103376090526580811e-01 5.713943243026733398e-01 -3.761720061302185059e-01 3.007953763008117676e-01 -2.911770157516002655e-02 -2.040916085243225098e-01 1.437870264053344727e-01 -5.780204534530639648e-01
-5.761642940342426300e-03 7.411259412765502930e-01 -3.098832368850708008e-01 3.314808607101440430e-01 -3.565079271793365479e-01 -1.320571452379226685e-01 2.048814445734024048e-01 -2.414095252752304077e-01
2.760835289955139160e-01 1.743349134922027588e-01 -5.665860772132873535e-01 -5.081844329833984375e-02 -1.425090730190277100e-01 -5.849154591560363770e-01 3.822032809257507324e-01 -2.475253194570541382e-01
6.223814561963081360e-02 -2.807217650115489960e-02 -7.777512073516845703e-01 3.219123929738998413e-02 -1.836433857679367065e-01 5.085546523332595825e-02 -3.762805163860321045e-01 -4.598987996578216553e-01
4.943415224552154541e-01 2.648667618632316589e-02 -1.605355590581893921e-01 4.479911923408508301e-01 -5.341477394104003906e-01 -4.723537862300872803e-01 -1.193893626332283020e-01 7.596972584724426270e-02
4.302917048335075378e-03 6.435891985893249512e-01 -3.487346768379211426e-01 5.531191229820251465e-01 -2.166135162115097046e-01 -3.117417395114898682e-01 1.091072708368301392e-01 4.700041189789772034e-02
2.806304693222045898e-01 6.107268929481506348e-01 -1.888400018215179443e-01 -2.207865566015243530e-01 -7.829735428094863892e-02 -3.960799798369407654e-02 -5.811471343040466309e-01 -3.441228568553924561e-01
6.234786510467529297e-01 3.102212548255920410e-01 -8.290395885705947876e-02 4.591256380081176758e-01 -2.466520220041275024e-01 -3.043112754821777344e-01 -3.723159432411193848e-01 -7.284225523471832275e-02
4.410241264849901199e-03 5.078361034393310547e-01 -4.993188083171844482e-01 -6.976401805877685547e-02 6.172852963209152222e-02 -3.448537588119506836e-01 -1.105522811412811279e-01 -5.940879583358764648e-01
3.840695917606353760e-01 -2.222421914339065552e-01 -4.912498891353607178e-01 -3.999738097190856934e-01 -2.505373954772949219e-01 -3.996136188507080078e-01 -2.455765008926391602e-01 -3.450010418891906738e-01
5.104702711105346680e-01 3.366258144378662109e-01 -1.815246045589447021e-01 4.132482409477233887e-01 -2.897730469703674316e-01 -3.651507198810577393e-01 1.175319403409957886e-02 4.526987969875335693e-01
2.122276872396469116e-01 -1.256696581840515137e-01 -6.893818974494934082e-01 -2.993604242801666260e-01 -1.340581625699996948e-01 -4.548208415508270264e-01 -3.390729427337646484e-01 -1.857376694679260254e-01
6.423352360725402832e-01 3.114911019802093506e-01 -1.129740029573440552e-01 4.014094769954681396e-01 -3.051809966564178467e-01 -7.357089314609766006e-03 -3.595212996006011963e-01 -3.066613078117370605e-01
4.707285165786743164e-01 1.029439195990562439e-01 -7.473711967468261719e-01 2.430205494165420532e-01 -4.873409925494343042e-04 2.523727416992187500e-01 2.544182240962982178e-01 -1.475591361522674561e-01
1.167031601071357727e-01 4.781172871589660645e-01 -6.372861266136169434e-01 -3.160622417926788330e-01 1.247395873069763184e-01 -3.901508450508117676e-01 2.089038342237472534e-01 2.008400708436965942e-01
6.306004524230957031e-01 3.675538599491119385e-01 1.566615700721740723e-02 1.856947839260101318e-01 -2.623737156391143799e-01 -3.582620322704315186e-01 -1.676422804594039917e-01 4.552181661128997803e-01
3.273324370384216309e-01 7.209805846214294434e-01 -1.841900497674942017e-01 2.351716458797454834e-01 -1.655601859092712402e-01 -1.644968688488006592e-01 1.951549649238586426e-01 -4.373260736465454102e-01
7.798557877540588379e-01 2.934298813343048096e-01 -2.345474660396575928e-01 -9.860447049140930176e-02 2.765963436104357243e-04 2.576810419559478760e-01 1.484222710132598877e-01 -3.905892074108123779e-01
2.443875670433044434e-01 5.015212297439575195e-02 -8.160956501960754395e-01 -1.522511988878250122e-01 -1.036345884203910828e-01 9.836574643850326538e-02 1.777347922325134277e-02 -4.773208200931549072e-01
4.171523749828338623e-01 5.263061523437500000e-01 -2.091792374849319458e-01 2.074862271547317505e-01 -4.336459636688232422e-01 3.360884487628936768e-01 -3.868641555309295654e-01 1.072911098599433899e-01
6.231095269322395325e-02 1.590526252985000610e-01 -5.014703869819641113e-01 -2.553197443485260010e-01 -3.631256520748138428e-01 -5.441184043884277344e-01 6.279469281435012817e-02 -4.714772999286651611e-01
4.113234877586364746e-01 -1.637197658419609070e-02 -6.061366796493530273e-01 -9.799299389123916626e-02 2.853870689868927002e-01 5.333650857210159302e-02 -5.778564214706420898e-01 1.879681944847106934e-01
3.140817582607269287e-01 -3.642561435699462891e-01 -6.564003825187683105e-01 -3.593329340219497681e-02 -3.982225656509399414e-01 -4.110199809074401855e-01 -7.204060256481170654e-02 -6.171818822622299194e-02
2.064982503652572632e-01 -1.552663892507553101e-01 -6.607422232627868652e-01 -4.840919375419616699e-01 -4.336760640144348145e-01 -1.227332055568695068e-01 -2.310851663351058960e-01 -7.607104629278182983e-02
4.888662397861480713e-01 4.210884571075439453e-01 -1.837175935506820679e-01 9.515287727117538452e-02 -2.146389931440353394e-01 -2.515296339988708496e-01 1.013222429901361465e-02 6.568474173545837402e-01
3.312386870384216309e-01 6.956775188446044922e-01 -1.657254993915557861e-01 -3.815085291862487793e-01 -2.881809473037719727e-01 2.753711864352226257e-02 9.165889583528041840e-03 -3.865352272987365723e-01
4.568628072738647461e-01 3.611733913421630859e-01 -7.828386873006820679e-02 -1.430002897977828979e-01 -2.348888665437698364e-01 -3.653103858232498169e-02 -6.291214823722839355e-01 -4.265579581260681152e-01
3.048650622367858887e-01 -1.252601891756057739e-01 -6.503331661224365234e-01 -3.828111290931701660e-01 -1.072053760290145874e-01 -4.811361134052276611e-01 -2.685407996177673340e-01 -8.240510523319244385e-02
4.236751198768615723e-01 6.353412270545959473e-01 -3.305031061172485352e-01 3.603965342044830322e-01 3.674363791942596436e-01 -1.836643368005752563e-01 5.508884042501449585e-02 -7.711025327444076538e-02
4.871651530265808105e-01 8.098797500133514404e-02 -6.987199187278747559e-01 -1.350537985563278198e-01 -4.966735467314720154e-02 4.220183491706848145e-01 2.139318138360977173e-01 -1.527386307716369629e-01
1.435921490192413330e-01 1.666088216006755829e-02 -7.140385508537292480e-01 -1.773699671030044556e-01 -5.767375826835632324e-01 8.025278151035308838e-02 2.874636352062225342e-01 -1.268476247787475586e-01
5.946713685989379883e-01 1.959095001220703125e-01 -3.581833541393280029e-01 5.755844712257385254e-01 -3.037101924419403076e-01 1.183500066399574280e-01 -1.374149918556213379e-01 1.525222510099411011e-01
4.178311526775360107e-01 5.342426300048828125e-01 -1.572114080190658569e-01 1.559392362833023071e-01 -2.761956751346588135e-01 -2.408007234334945679e-01 -5.312892422080039978e-02 5.948761701583862305e-01
6.267517209053039551e-01 1.341037750244140625e-01 -1.826282590627670288e-01 5.048308968544006348e-01 -2.801440656185150146e-01 -2.025815397500991821e-01 -4.108043909072875977e-01 -1.127431914210319519e-01
3.739457130432128906e-01 1.083137020468711853e-01 -1.695123016834259033e-01 5.027117133140563965e-01 -5.686987638473510742e-01 -4.478847384452819824e-01 -2.034477442502975464e-01 3.961130604147911072e-02
1.810859739780426025e-01 6.430659294128417969e-01 -2.147504240274429321e-01 -3.062276914715766907e-02 -2.171584218740463257e-01 -1.459269225597381592e-02 -4.619957804679870605e-01 -4.957901537418365479e-01
4.773791432380676270e-01 1.775964498519897461e-01 -5.219942331314086914e-01 1.489940881729125977e-01 2.692790031433105469e-01 1.911132633686065674e-01 -4.392803013324737549e-01 -3.793271481990814209e-01
3.581904172897338867e-01 -9.880188852548599243e-02 -8.364551067352294922e-01 -1.657107323408126831e-01 -7.107158750295639038e-02 1.725960522890090942e-02 -1.462838649749755859e-01 -3.287437856197357178e-01
5.003143548965454102e-01 1.371867656707763672e-01 -1.387889236211776733e-01 4.509185552597045898e-01 -5.150391459465026855e-01 -2.360480725765228271e-01 -4.040963947772979736e-01 -1.549112349748611450e-01
6.208096146583557129e-01 3.164171874523162842e-01 -6.910752505064010620e-02 4.288210272789001465e-01 -2.549839615821838379e-01 -2.106981426477432251e-01 -4.556364417076110840e-01 -9.379385411739349365e-02
8.138605952262878418e-01 6.940073217265307903e-04 -2.214825451374053955e-01 3.604966700077056885e-01 -1.908799558877944946e-01 9.670268744230270386e-02 -3.353996276855468750e-01 1.839920133352279663e-02
6.473144888877868652e-01 2.740054130554199219e-01 -5.319772288203239441e-02 4.420206546783447266e-01 -2.628192901611328125e-01 -2.516234517097473145e-01 -4.024616479873657227e-01 -1.154516488313674927e-01
3.100496903061866760e-02 7.144564390182495117e-01 -1.999115347862243652e-01 2.981585860252380371e-01 -4.517734348773956299e-01 -2.359124124050140381e-01 7.066529244184494019e-02 -3.081882894039154053e-01
6.287868618965148926e-01 8.108010888099670410e-02 -2.956002056598663330e-01 -5.024160146713256836e-01 -1.411167085170745850e-01 -2.269327640533447266e-01 -8.664118498563766479e-02 -4.234769642353057861e-01
3.131403028964996338e-01 4.935606122016906738e-01 -5.104006528854370117e-01 3.171349316835403442e-02 1.981206387281417847e-01 -1.652919799089431763e-01 2.272004187107086182e-01 -5.278572440147399902e-01
2.418495863676071167e-01 6.250929236412048340e-01 -3.483445346355438232e-01 1.548747569322586060e-01 -3.625600934028625488e-01 1.829816997051239014e-01 -6.661345809698104858e-02 4.858682751655578613e-01
4.456182420253753662e-01 2.677221298217773438e-01 -1.270739436149597168e-01 3.654303252696990967e-01 -4.981136322021484375e-01 -3.282676935195922852e-01 -6.855732202529907227e-02 4.684922993183135986e-01
-4.602678120136260986e-02 5.060433745384216309e-01 -5.822096467018127441e-01 1.249296963214874268e-01 5.655655264854431152e-02 -3.097653687000274658e-01 -7.135262340307235718e-02 -5.319603085517883301e-01
1.221818551421165466e-01 7.963935136795043945e-01 -3.554564714431762695e-01 2.966164648532867432e-01 1.051422506570816040e-01 -2.672260999679565430e-01 -1.654711216688156128e-01 -1.632580459117889404e-01
5.474672317504882812e-01 1.089590340852737427e-01 -7.004647254943847656e-01 -2.537273429334163666e-02 -1.400263141840696335e-02 4.266871511936187744e-01 9.668598324060440063e-02 -7.420780509710311890e-02
1.228999495506286621e-01 4.829030632972717285e-01 -5.406930446624755859e-01 -1.034792438149452209e-01 1.003053039312362671e-01 -2.684758007526397705e-01 -2.794228680431842804e-02 -6.047495603561401367e-01
2.133010923862457275e-01 6.719350218772888184e-01 -1.820601522922515869e-01 2.792172431945800781e-01 -4.115316271781921387e-01 -1.301874667406082153e-01 -2.530912458896636963e-01 3.762123584747314453e-01
6.631798148155212402e-01 2.930487990379333496e-01 -7.780061662197113037e-02 4.254435598850250244e-01 -2.874238193035125732e-01 -2.423706501722335815e-01 -3.013923466205596924e-01 -2.346624881029129028e-01
2.593410611152648926e-01 3.582619875669479370e-02 -7.347285747528076172e-01 -2.289453446865081787e-01 -1.722624897956848145e-01 2.505707181990146637e-02 -1.092693060636520386e-01 -5.449538826942443848e-01
3.855942785739898682e-01 1.814730763435363770e-01 -6.840032339096069336e-01 -2.611849308013916016e-01 1.842484623193740845e-01 2.647584676742553711e-01 -4.183910489082336426e-01 5.666418746113777161e-02
5.981028079986572266e-01 3.404591679573059082e-01 -9.857218712568283081e-02 4.457661211490631104e-01 -3.228946626186370850e-01 -9.779036045074462891e-02 -4.116212129592895508e-01 -1.862273514270782471e-01
1.907873749732971191e-01 -6.147122476249933243e-03 -6.453029513359069824e-01 -5.223520994186401367e-01 -2.439773380756378174e-01 -1.442801505327224731e-01 -3.625754117965698242e-01 -2.499844580888748169e-01
-2.491388916969299316e-01 2.533521950244903564e-01 -7.779147624969482422e-01 -1.030489876866340637e-01 -3.680011928081512451e-01 1.406709849834442139e-01 -2.578563392162322998e-01 1.904444843530654907e-01
7.021813392639160156e-01 3.649348616600036621e-01 -3.349747657775878906e-01 -2.262539789080619812e-02 6.692157685756683350e-02 1.625146567821502686e-01 4.028542041778564453e-01 -2.605050206184387207e-01
2.492041289806365967e-01 1.465110629796981812e-01 -7.126622796058654785e-01 -4.141474366188049316e-01 2.369595617055892944e-01 -3.549826741218566895e-01 -2.321965843439102173e-01 -3.079614415764808655e-02
3.860513269901275635e-01 6.272817403078079224e-02 -2.629645168781280518e-01 5.701023936271667480e-01 -1.312341690063476562e-01 -5.492910742759704590e-01 -3.386789262294769287e-01 -1.386215835809707642e-01
5.198345184326171875e-01 3.397642374038696289e-01 -1.969460994005203247e-01 6.116054058074951172e-01 -1.728105545043945312e-01 -4.090579450130462646e-01 5.971318110823631287e-02 2.694560959935188293e-02
3.520571589469909668e-01 3.652507960796356201e-01 -3.503844141960144043e-01 5.130958557128906250e-01 -3.549349308013916016e-01 -1.393697261810302734e-01 1.746047735214233398e-01 4.251133799552917480e-01
2.476343326270580292e-02 5.167236328125000000e-01 -6.013166904449462891e-01 3.247216641902923584e-01 2.233441025018692017e-01 -2.223713994026184082e-01 -1.495818942785263062e-01 -3.790132403373718262e-01
6.235885024070739746e-01 2.706033289432525635e-01 -4.978546202182769775e-01 1.898350864648818970e-01 5.370627343654632568e-02 2.213237285614013672e-01 2.865622639656066895e-01 -3.464507460594177246e-01
2.353849411010742188e-01 7.985453009605407715e-01 -1.486761122941970825e-01 9.311421960592269897e-02 -2.609477043151855469e-01 -2.146787345409393311e-01 1.220382302999496460e-01 -3.834979534149169922e-01
4.079408347606658936e-01 6.485406160354614258e-01 1.117477938532829285e-02 7.096963375806808472e-02 -3.914306163787841797e-01 -2.593269012868404388e-02 -4.833029210567474365e-01 1.426382809877395630e-01
4.893755614757537842e-01 3.256374895572662354e-01 -1.442932039499282837e-01 5.703407153487205505e-02 -2.868437170982360840e-01 -2.204886525869369507e-01 -1.443723142147064209e-01 6.918530464172363281e-01
5.948656797409057617e-01 3.675918579101562500e-01 -4.025311172008514404e-01 3.503930196166038513e-02 -1.804478913545608521e-01 3.885474801063537598e-01 3.840274810791015625e-01 1.294000446796417236e-01
6.262217760086059570e-01 2.752685248851776123e-01 -1.283763051033020020e-01 5.406047701835632324e-01 -1.416194885969161987e-01 -4.507614076137542725e-01 -6.836784305050969124e-04 -9.853254072368144989e-03
3.572716414928436279e-01 4.865631163120269775e-01 -5.779880881309509277e-01 2.518248260021209717e-01 -2.484143227338790894e-01 8.734387159347534180e-02 4.100909829139709473e-01 2.478454634547233582e-02
-1.121434867382049561e-01 -1.248631030321121216e-01 -6.298477649688720703e-01 1.072942167520523071e-01 -4.493410289287567139e-01 -2.766161262989044189e-01 -3.602290749549865723e-01 -3.942384123802185059e-01
5.405406951904296875e-01 1.639087200164794922e-01 -3.323524296283721924e-01 -3.445931673049926758e-01 1.706689000129699707e-01 -6.332004666328430176e-01 1.068249940872192383e-01 -1.013160794973373413e-01
3.324106931686401367e-01 -5.773706734180450439e-02 -6.861708760261535645e-01 -4.708813037723302841e-03 -2.279507070779800415e-01 -2.922709882259368896e-01 2.309869676828384399e-01 4.738965332508087158e-01
1.317923218011856079e-01 -3.387133032083511353e-02 -8.988187313079833984e-01 -6.306128948926925659e-02 1.101283263415098190e-02 -8.737469464540481567e-02 -3.778666555881500244e-01 -1.381769329309463501e-01
2.473975718021392822e-01 5.412775874137878418e-01 -1.394881494343280792e-02 -3.047755658626556396e-01 -5.392738580703735352e-01 -1.888678036630153656e-02 -4.493344128131866455e-01 -2.442460209131240845e-01
2.333261519670486450e-01 6.098823547363281250e-01 -2.934924662113189697e-01 1.324356496334075928e-01 4.341134801506996155e-02 -8.229105174541473389e-02 -4.647410213947296143e-01 -4.952623844146728516e-01
4.247243404388427734e-01 -2.130950689315795898e-01 -6.387845277786254883e-01 -1.644294559955596924e-01 -3.343026638031005859e-01 -4.024869203567504883e-01 1.601371467113494873e-01 1.992968171834945679e-01
-1.408817321062088013e-01 -2.068200521171092987e-02 -8.137580752372741699e-01 -9.402257949113845825e-02 -4.880456328392028809e-01 -1.041553169488906860e-01 -2.436241805553436279e-01 1.710556074976921082e-02
2.924685478210449219e-01 -2.706176340579986572e-01 -7.955150008201599121e-01 8.853387087583541870e-02 -5.433367192745208740e-02 -2.199380546808242798e-01 -3.131226003170013428e-01 -2.262198925018310547e-01
4.531486630439758301e-01 1.726676821708679199e-01 -1.630008667707443237e-01 1.056801378726959229e-01 -4.970312118530273438e-01 -2.614562809467315674e-01 -2.699348628520965576e-01 5.821000933647155762e-01
3.997956812381744385e-01 5.241768956184387207e-01 -1.567635536193847656e-01 -4.949773848056793213e-01 -4.017389118671417236e-01 -1.206307485699653625e-01 2.098170220851898193e-01 -2.754188776016235352e-01
-1.001846939325332642e-01 1.325962245464324951e-01 -8.320558667182922363e-01 1.595085021108388901e-03 -5.087013244628906250e-01 1.265759468078613281e-01 -3.460701182484626770e-02 6.376212090253829956e-02
6.933337450027465820e-01 4.135646671056747437e-02 -4.878796041011810303e-01 -1.902226060628890991e-01 2.796889245510101318e-01 -2.967959046363830566e-01 2.625069320201873779e-01 9.023999422788619995e-02
7.660892605781555176e-01 4.443858861923217773e-01 -1.388859897851943970e-01 2.889380753040313721e-01 3.017801418900489807e-02 -1.480193138122558594e-01 2.682415544986724854e-01 -1.344616264104843140e-01
5.755460821092128754e-03 -1.422205269336700439e-01 -7.142556309700012207e-01 -3.733294317498803139e-03 -3.123918175697326660e-01 -5.466871261596679688e-01 -2.698614895343780518e-01 1.687019318342208862e-02
5.248932838439941406e-01 4.155404865741729736e-01 -3.853821456432342529e-01 1.179840788245201111e-01 -1.979005336761474609e-01 3.134497702121734619e-01 4.774849116802215576e-01 -1.548102200031280518e-01
4.431335330009460449e-01 -1.849353909492492676e-01 -6.779242753982543945e-01 -4.451964795589447021e-01 -1.825169175863265991e-01 -1.135480254888534546e-01 -5.157930403947830200e-02 -2.505680024623870850e-01
2.883884906768798828e-01 1.311828941106796265e-01 -8.471897244453430176e-01 -7.694768905639648438e-02 1.880254447460174561e-01 7.665773481130599976e-02 -3.394881188869476318e-01 -1.396051943302154541e-01
9.721425920724868774e-02 8.220025897026062012e-01 -3.154513537883758545e-01 -1.487642526626586914e-01 -2.162604182958602905e-01 3.113211095333099365e-01 -8.697608113288879395e-02 2.048572897911071777e-01
3.457283973693847656e-01 4.597346857190132141e-02 -1.849982291460037231e-01 -8.078457415103912354e-02 -2.657655477523803711e-01 -8.123075366020202637e-01 -1.446728873997926712e-02 -3.269918859004974365e-01
4.065918177366256714e-02 5.248144268989562988e-01 -4.662200510501861572e-01 -3.464341759681701660e-01 -1.733810901641845703e-01 -4.956623911857604980e-01 -6.038575898855924606e-03 -3.313007652759552002e-01
3.021633625030517578e-01 -2.352703511714935303e-01 -7.873658537864685059e-01 2.678130567073822021e-01 -1.113752573728561401e-01 1.035115197300910950e-01 -2.681580185890197754e-01 -2.581637799739837646e-01
2.267601490020751953e-01 5.402525067329406738e-01 -3.437698781490325928e-01 1.456314623355865479e-01 -3.982652723789215088e-01 3.141313195228576660e-01 -4.188364446163177490e-01 2.908661067485809326e-01
4.941388964653015137e-01 2.849345505237579346e-01 -2.216389626264572144e-01 -5.521939396858215332e-01 -4.882253706455230713e-01 1.171815861016511917e-02 1.545089185237884521e-01 -2.412942945957183838e-01
-4.871816840022802353e-03 3.954563438892364502e-01 -8.211953639984130859e-01 -2.082494348287582397e-01 2.408221811056137085e-01 -2.574501633644104004e-01 -3.657238185405731201e-02 -1.572697237133979797e-02
2.753176689147949219e-01 4.280180037021636963e-01 -1.938735097646713257e-01 -1.308689862489700317e-01 -3.023571968078613281e-01 6.594262272119522095e-02 -5.894638895988464355e-01 -4.930022358894348145e-01
-1.093526929616928101e-01 3.072211742401123047e-01 -4.199562668800354004e-01 2.700804769992828369e-01 -5.710691586136817932e-02 -7.816011309623718262e-01 -1.502455919981002808e-01 8.726489543914794922e-02
1.861509680747985840e-01 4.112743735313415527e-01 -3.639637231826782227e-01 -6.007677912712097168e-01 -3.075013756752014160e-01 -3.155643939971923828e-01 1.874271482229232788e-01 -2.711876928806304932e-01
6.798117756843566895e-01 3.248743414878845215e-01 -4.819935560226440430e-02 2.860006093978881836e-01 -3.088342547416687012e-01 7.314496487379074097e-02 -4.689383506774902344e-01 -1.660150289535522461e-01
3.677417337894439697e-01 5.053586959838867188e-01 -2.835780978202819824e-01 -2.536534145474433899e-02 1.649957448244094849e-01 -5.025205016136169434e-02 -5.577923059463500977e-01 -4.329407215118408203e-01
5.714636445045471191e-01 4.301274418830871582e-01 -2.311927527189254761e-01 -3.163003325462341309e-01 -4.437403976917266846e-01 2.200009226799011230e-01 2.841386795043945312e-01 9.425000101327896118e-02
-1.354717463254928589e-02 3.002705276012420654e-01 -7.113232016563415527e-01 -4.387852251529693604e-01 -1.231014877557754517e-01 2.533760070800781250e-01 -3.515877425670623779e-01 9.040868282318115234e-02
2.376790046691894531e-01 4.086174070835113525e-01 -5.898208618164062500e-01 1.019410640001296997e-01 1.529482156038284302e-01 -2.929025888442993164e-01 1.540364325046539307e-01 -5.341791510581970215e-01
3.981807529926300049e-01 2.338503301143646240e-01 -5.156334042549133301e-01 -3.519518673419952393e-01 9.237021952867507935e-02 3.197873532772064209e-01 -5.332866907119750977e-01 -4.274741932749748230e-02
9.735517203807830811e-02 5.528684854507446289e-01 1.024058274924755096e-02 -3.402273952960968018e-01 -6.262835264205932617e-01 -3.028427362442016602e-01 -2.914552092552185059e-01 -1.039997488260269165e-02
8.066257834434509277e-01 -4.812586680054664612e-02 -3.925578892230987549e-01 -1.530318856239318848e-01 3.970637544989585876e-02 1.599144339561462402e-01 -8.663351833820343018e-02 -3.672380745410919189e-01
8.352758735418319702e-02 4.526188373565673828e-01 -6.538819670677185059e-01 2.501865625381469727e-01 4.384887814521789551e-01 -2.317979931831359863e-01 -1.893490105867385864e-01 -1.270770877599716187e-01
5.607292652130126953e-01 1.861678957939147949e-01 -2.315552830696105957e-01 -5.307174324989318848e-01 -1.743582785129547119e-01 7.513428572565317154e-03 1.585810184478759766e-01 5.099414587020874023e-01
5.197702646255493164e-01 2.336068600416183472e-01 -4.918141663074493408e-01 -1.804027855396270752e-01 6.625019013881683350e-02 -4.788971245288848877e-01 4.058616161346435547e-01 -4.883795604109764099e-02
2.577091157436370850e-01 6.366295218467712402e-01 -1.359428614377975464e-01 -2.547123134136199951e-01 -5.337591171264648438e-01 1.567879766225814819e-01 1.326150074601173401e-02 -3.677947223186492920e-01
4.004413187503814697e-01 -4.511770978569984436e-02 -6.410167813301086426e-01 -3.096774816513061523e-01 2.636852264404296875e-01 -1.263103783130645752e-01 -4.768272340297698975e-01 1.340160369873046875e-01
6.126502156257629395e-01 2.508725225925445557e-01 -3.618759512901306152e-01 -3.490915000438690186e-01 2.210574038326740265e-02 3.308604359626770020e-01 -4.254587590694427490e-01 -1.339074075222015381e-01
6.052511334419250488e-01 4.469133019447326660e-01 -1.553586870431900024e-01 4.667224287986755371e-01 -1.005690470337867737e-01 -2.721386551856994629e-01 2.466848492622375488e-01 2.166712433099746704e-01
5.783718824386596680e-01 3.701027035713195801e-01 -1.441311985254287720e-01 -5.757316946983337402e-01 -1.758849918842315674e-01 -9.280990809202194214e-02 -5.036355182528495789e-02 -3.663110733032226562e-01
1.464910656213760376e-01 7.017117142677307129e-01 -4.063890874385833740e-01 -1.472689025104045868e-02 -3.229020535945892334e-01 4.174285829067230225e-01 -7.213285565376281738e-02 1.925004422664642334e-01
1.892419308423995972e-01 8.215530514717102051e-01 -3.203339576721191406e-01 -2.625253498554229736e-01 -2.489836812019348145e-01 -7.346667349338531494e-02 2.213314473628997803e-01 -3.642612323164939880e-02
6.450225710868835449e-01 -5.847300589084625244e-02 -2.396247535943984985e-01 4.616098701953887939e-01 -1.241960301995277405e-01 -2.908888757228851318e-01 -4.582205414772033691e-01 4.002789035439491272e-03
3.218809962272644043e-01 5.466035604476928711e-01 -2.824793457984924316e-01 2.595244944095611572e-01 -4.442251324653625488e-01 4.272675141692161560e-02 -2.101580947637557983e-01 4.551282227039337158e-01
3.327517509460449219e-01 5.176342725753784180e-01 -1.150471344590187073e-01 7.959444075822830200e-02 -4.477994441986083984e-01 -1.609718501567840576e-01 -2.909779250621795654e-01 5.391247272491455078e-01
5.231952667236328125e-01 1.966763883829116821e-01 -2.455651164054870605e-01 4.119476675987243652e-01 -2.555010020732879639e-01 1.074269637465476990e-01 -5.901341438293457031e-01 -1.802852898836135864e-01
2.181051224470138550e-01 7.237502336502075195e-01 -1.663142293691635132e-01 2.878912091255187988e-01 -3.595667183399200439e-01 -1.047276481986045837e-01 -2.043700814247131348e-01 3.688511252403259277e-01
3.876727223396301270e-01 -3.032062649726867676e-01 -4.794123768806457520e-01 8.551655709743499756e-02 -3.814252912998199463e-01 -6.045005321502685547e-01 5.125558376312255859e-02 8.422179520130157471e-02
-1.182648614048957825e-01 4.234010875225067139e-01 -6.420902013778686523e-01 9.236627817153930664e-02 1.488147228956222534e-01 -5.854397416114807129e-01 -4.796034097671508789e-02 -1.369229853153228760e-01
3.271078169345855713e-01 5.144666433334350586e-01 7.419066131114959717e-02 -3.104849457740783691e-01 -6.595345735549926758e-01 -2.469772845506668091e-01 -1.152481511235237122e-01 -1.309722214937210083e-01
1.046639233827590942e-01 5.430277585983276367e-01 -5.264597535133361816e-01 4.304373264312744141e-01 -9.037000685930252075e-02 -8.960018306970596313e-02 2.406218796968460083e-01 -3.970347046852111816e-01
3.769401833415031433e-02 6.129885911941528320e-01 -5.397095680236816406e-01 6.527956575155258179e-02 1.668490767478942871e-01 -3.736290633678436279e-01 1.635434478521347046e-01 -3.648184239864349365e-01
4.986267983913421631e-01 1.027632802724838257e-01 -7.757496833801269531e-01 -2.101981639862060547e-01 1.051584333181381226e-01 2.172687202692031860e-01 1.093030646443367004e-01 -1.569363027811050415e-01
4.295222759246826172e-01 -2.843341529369354248e-01 -4.933925569057464600e-01 -3.994759917259216309e-01 -2.162700444459915161e-01 -4.205493330955505371e-01 -3.037731051445007324e-01 -1.254380792379379272e-01
2.234402894973754883e-01 8.556675910949707031e-01 -2.344516068696975708e-01 -1.865649782121181488e-02 -3.669995442032814026e-02 1.419729739427566528e-01 -7.739258557558059692e-02 3.675577938556671143e-01
3.947907090187072754e-01 4.287549853324890137e-01 -1.293854862451553345e-01 1.490506827831268311e-01 -3.190750777721405029e-01 3.517926903441548347e-03 -5.885612368583679199e-01 4.160854816436767578e-01
2.925646007061004639e-01 -1.990157663822174072e-01 -7.462496161460876465e-01 -2.910642623901367188e-01 -1.410208046436309814e-01 -1.984917223453521729e-01 -3.191148936748504639e-01 -2.684612870216369629e-01
2.570771872997283936e-01 4.580903947353363037e-01 -3.077431023120880127e-01 1.233512982726097107e-01 -4.020199179649353027e-01 3.268629014492034912e-01 -5.142287611961364746e-01 2.850483655929565430e-01
1.628683060407638550e-01 -3.739971900358796120e-03 -5.909032225608825684e-01 -1.937902867794036865e-01 -6.653153300285339355e-01 -6.994937546551227570e-03 3.129278719425201416e-01 -2.147591859102249146e-01
4.192715585231781006e-01 2.438104152679443359e-01 -4.991283416748046875e-01 -4.470351040363311768e-01 2.243361771106719971e-01 -4.743075668811798096e-01 9.673617035150527954e-02 1.764826327562332153e-01
2.359590530395507812e-01 1.948325186967849731e-01 -7.247351408004760742e-01 -2.965660989284515381e-01 2.418419271707534790e-01 -9.866909682750701904e-02 -3.378740549087524414e-01 -3.328503370285034180e-01
2.374972105026245117e-01 6.433826684951782227e-01 -3.396697938442230225e-01 -3.621998056769371033e-02 -3.127403855323791504e-01 4.698717296123504639e-01 -2.829175889492034912e-01 1.197406873106956482e-01
3.720535933971405029e-01 -2.331668585538864136e-01 -4.130081534385681152e-01 -4.329460859298706055e-01 -2.301746308803558350e-01 -3.280212879180908203e-01 -5.362601876258850098e-01 3.221964463591575623e-02
2.427602112293243408e-01 3.929254040122032166e-02 -6.941022872924804688e-01 -5.435149669647216797e-01 3.102169372141361237e-02 -3.174960315227508545e-01 -2.372556775808334351e-01 6.542717665433883667e-02
1.563871353864669800e-01 5.734453797340393066e-01 3.839244320988655090e-02 1.590731441974639893e-01 -4.690443575382232666e-01 -5.748702287673950195e-01 -2.462517768144607544e-01 -9.384539723396301270e-02
3.710828423500061035e-01 -3.740345686674118042e-02 -6.158002018928527832e-01 -5.432289838790893555e-01 -2.972840964794158936e-01 -2.573413252830505371e-01 -8.049904555082321167e-02 -1.597136855125427246e-01
3.924077376723289490e-02 -7.276973128318786621e-02 -6.901451945304870605e-01 1.761083863675594330e-02 -4.167646914720535278e-02 -4.180881381034851074e-01 -4.529373645782470703e-01 -3.672430217266082764e-01
3.152402639389038086e-01 -1.255434453487396240e-01 -8.611086010932922363e-01 -2.222129404544830322e-01 -1.409034878015518188e-01 1.320275962352752686e-01 -2.346899509429931641e-01 -4.014082625508308411e-02
1.145909056067466736e-01 2.125135511159896851e-01 -7.080364823341369629e-01 -5.013170838356018066e-01 6.115994974970817566e-02 -6.867998093366622925e-02 -4.170314073562622070e-01 -8.185355365276336670e-02
1.790849417448043823e-01 -1.161671429872512817e-01 -9.174042940139770508e-01 5.561871826648712158e-02 2.400277927517890930e-02 -1.596352271735668182e-02 -2.982488572597503662e-01 -1.411609947681427002e-01
1.881981492042541504e-01 -2.809474766254425049e-01 -6.915330290794372559e-01 -2.236566692590713501e-02 -4.105752706527709961e-01 -3.651088774204254150e-01 -1.434352695941925049e-01 -2.906571626663208008e-01
6.695191860198974609e-01 -7.866925746202468872e-02 -2.124419659376144409e-01 2.211749255657196045e-01 -5.032032728195190430e-01 2.079887315630912781e-02 -2.754442393779754639e-01 3.492699563503265381e-01
4.658074080944061279e-01 3.017328381538391113e-01 -5.585069656372070312e-01 2.682352662086486816e-01 -1.806843653321266174e-02 1.973027437925338745e-01 4.222071170806884766e-01 -3.009767830371856689e-01
-1.796720325946807861e-01 4.699406027793884277e-01 -7.414258122444152832e-01 1.824031770229339600e-01 -2.829946875572204590e-01 2.077375203371047974e-01 -1.886238604784011841e-01 -7.121099531650543213e-02
4.801571965217590332e-01 1.629557460546493530e-01 -5.466944575309753418e-01 -7.849523425102233887e-02 -2.205378264188766479e-01 4.028739333152770996e-01 3.965291678905487061e-01 -2.639668285846710205e-01
4.496623575687408447e-01 4.316304922103881836e-01 -1.963336020708084106e-01 3.301714658737182617e-01 -3.531908094882965088e-01 -2.355161756277084351e-01 6.351713836193084717e-02 5.288600325584411621e-01
1.816338598728179932e-01 4.013859629631042480e-01 -6.677111983299255371e-01 -3.987537622451782227e-01 4.834165051579475403e-02 -3.719656765460968018e-01 2.159477323293685913e-01 1.171616166830062866e-01
2.894439995288848877e-01 5.839941501617431641e-01 -1.120216399431228638e-01 -1.520277112722396851e-01 -4.965583682060241699e-01 2.935363054275512695e-01 -3.989005088806152344e-01 -2.183037847280502319e-01
3.593717813491821289e-01 -1.339752674102783203e-01 -5.024593472480773926e-01 -4.521588087081909180e-01 -2.788738310337066650e-01 -3.250220119953155518e-01 -1.422801315784454346e-01 -4.385613203048706055e-01
2.745350301265716553e-01 -9.956305474042892456e-02 -7.327009439468383789e-01 -2.882550954818725586e-01 -2.173950374126434326e-01 -3.536179065704345703e-01 3.972704708576202393e-02 -3.476946353912353516e-01
3.336865603923797607e-01 5.776615738868713379e-01 -2.076942175626754761e-01 -6.118824481964111328e-01 -2.095305919647216797e-01 -1.426775753498077393e-01 2.026479691267013550e-01 -1.791570931673049927e-01
3.226828575134277344e-01 5.090253949165344238e-01 -2.359971702098846436e-01 -6.720741987228393555e-01 -2.619855403900146484e-01 1.215648800134658813e-01 -1.707452349364757538e-02 -2.137395739555358887e-01
4.761368781328201294e-02 7.609913349151611328e-01 -2.476259171962738037e-01 5.342245846986770630e-02 -2.622623145580291748e-01 -3.334738314151763916e-01 1.068242415785789490e-01 -4.038004577159881592e-01
3.142778575420379639e-01 5.719590187072753906e-01 -1.828652322292327881e-01 4.008747339248657227e-01 -3.240578472614288330e-01 -5.761055648326873779e-02 -3.902063369750976562e-01 3.454833328723907471e-01
2.730861008167266846e-01 -2.597458362579345703e-01 -7.754853963851928711e-01 -2.230251729488372803e-01 -2.224269062280654907e-01 -3.820494562387466431e-02 -3.793340027332305908e-01 -1.095930412411689758e-01
3.874916434288024902e-01 5.178477764129638672e-01 -4.565073847770690918e-01 -1.379568129777908325e-02 5.549134612083435059e-01 -1.063120141625404358e-01 -1.913668513298034668e-01 -1.313095986843109131e-01
4.013245701789855957e-01 -8.015252649784088135e-02 -4.003418982028961182e-01 -6.019257903099060059e-01 -1.254391223192214966e-01 -2.894154787063598633e-01 -4.549994468688964844e-01 -5.835494399070739746e-02
3.951552808284759521e-01 8.024682402610778809e-01 -1.316825747489929199e-01 -2.412612438201904297e-01 -1.673344969749450684e-01 -1.437340080738067627e-01 2.686910629272460938e-01 5.911392346024513245e-02
2.181907594203948975e-01 6.585497856140136719e-01 -3.902261555194854736e-01 -1.615893393754959106e-01 3.869771361351013184e-01 -4.119398295879364014e-01 3.326296806335449219e-02 -1.405895203351974487e-01
1.663228571414947510e-01 -7.307901978492736816e-02 -8.661493659019470215e-01 -2.869255840778350830e-01 1.344387512654066086e-02 -2.551464438438415527e-01 -2.588945627212524414e-01 4.635139554738998413e-02
3.083961643278598785e-02 7.896102666854858398e-01 -3.477533459663391113e-01 1.032378375530242920e-01 -9.737391024827957153e-02 -2.743431031703948975e-01 -2.434850484132766724e-02 -3.982906043529510498e-01
9.200134128332138062e-02 -9.955928474664688110e-02 -6.961215734481811523e-01 7.178090512752532959e-02 -6.150332689285278320e-01 -3.095916211605072021e-01 1.268746256828308105e-01 4.094031080603599548e-02
4.060077965259552002e-01 9.570804238319396973e-02 -6.274120807647705078e-01 -5.817735195159912109e-01 -1.689743697643280029e-01 -1.776760965585708618e-01 1.010300219058990479e-01 -1.535022854804992676e-01
3.996464908123016357e-01 3.868811130523681641e-01 -1.667352765798568726e-01 4.164731502532958984e-01 -4.604152441024780273e-01 7.542125135660171509e-02 -4.954541921615600586e-01 -1.618938893079757690e-01
3.552470803260803223e-01 4.228192269802093506e-01 -1.564530879259109497e-01 -2.132975906133651733e-01 -2.037865966558456421e-01 1.175841093063354492e-01 -7.294703722000122070e-01 -1.938246041536331177e-01
1.307055950164794922e-01 2.627215087413787842e-01 -5.868408083915710449e-01 3.838779404759407043e-02 -2.457405775785446167e-01 -5.166923999786376953e-01 4.682009220123291016e-01 -1.465135514736175537e-01
2.928335368633270264e-01 3.782526254653930664e-01 -2.801796495914459229e-01 -3.649884462356567383e-01 1.030575931072235107e-01 -7.188991308212280273e-01 -5.264785885810852051e-02 -1.710193455219268799e-01
4.940615892410278320e-01 -1.482383906841278076e-01 -6.249215006828308105e-01 -4.730367660522460938e-01 -4.135207831859588623e-02 1.784852892160415649e-02 -3.253419101238250732e-01 -1.084521263837814331e-01
4.054695665836334229e-01 1.999282389879226685e-01 -5.799990892410278320e-01 -5.923638236708939075e-04 -2.321169972419738770e-01 2.592773362994194031e-02 6.157611608505249023e-01 1.597229540348052979e-01
1.311542987823486328e-01 4.700884819030761719e-01 -4.622255861759185791e-01 -1.082594394683837891e-01 1.641115248203277588e-01 -4.290424585342407227e-01 -7.668432593345642090e-02 -5.652895569801330566e-01
5.939176082611083984e-01 3.380414247512817383e-01 -2.591462731361389160e-01 -3.299788832664489746e-01 2.724215388298034668e-01 -3.912051320075988770e-01 2.650271952152252197e-01 2.438292950391769409e-01
1.064151525497436523e-01 5.764497518539428711e-01 -3.021982610225677490e-01 1.549190133810043335e-01 -3.487714231014251709e-01 1.553051471710205078e-01 -5.950325131416320801e-01 2.030583918094635010e-01
7.213894724845886230e-01 -1.107100993394851685e-01 -4.674770534038543701e-01 -2.525072693824768066e-01 2.197216451168060303e-01 -3.266489207744598389e-01 1.464896202087402344e-01 -9.278698265552520752e-02
2.032498866319656372e-01 4.237198233604431152e-01 -9.068170934915542603e-02 -2.162231653928756714e-01 -7.327805757522583008e-01 7.227861881256103516e-02 -3.180495500564575195e-01 -2.843033075332641602e-01
3.043317794799804688e-01 5.979353189468383789e-01 -3.000558912754058838e-01 -2.507503032684326172e-01 3.007946908473968506e-01 -5.151453614234924316e-01 1.785970330238342285e-01 9.590099006891250610e-02
4.514128267765045166e-01 -3.642257750034332275e-01 -4.661753773689270020e-01 -3.526515960693359375e-01 -2.737536132335662842e-01 -3.271729946136474609e-01 -3.738797605037689209e-01 1.069019734859466553e-02
2.788423597812652588e-01 -4.153365269303321838e-02 -7.041249871253967285e-01 -4.460738971829414368e-02 -8.313791453838348389e-02 1.705167144536972046e-01 -6.117058992385864258e-01 -1.121067106723785400e-01
1.298924833536148071e-01 8.318311572074890137e-01 -4.181747436523437500e-01 1.435223370790481567e-01 2.612827420234680176e-01 -1.055171489715576172e-01 1.510006748139858246e-02 -1.268291473388671875e-01
6.324316263198852539e-01 3.255692422389984131e-01 -1.795498281717300415e-01 5.305359363555908203e-01 -2.920055063441395760e-03 -2.436949759721755981e-01 -3.470742106437683105e-01 -2.172974497079849243e-02
2.476491630077362061e-01 7.060922384262084961e-01 -3.661951422691345215e-01 -1.591257899999618530e-01 1.394471973180770874e-01 -1.205868721008300781e-01 9.547534584999084473e-02 -4.874234199523925781e-01
1.363644097000360489e-02 2.284020185470581055e-01 -5.325986742973327637e-01 1.718626916408538818e-01 -6.623082160949707031e-01 -2.984077930450439453e-01 4.294009879231452942e-03 -3.266967833042144775e-01
3.505271971225738525e-01 4.605285525321960449e-01 -2.344933301210403442e-01 4.212830364704132080e-01 -4.003963172435760498e-01 8.645293116569519043e-02 -4.962599575519561768e-01 -1.360597759485244751e-01
-3.796564647927880287e-03 5.700731277465820312e-01 -3.989690840244293213e-01 6.641584634780883789e-02 2.451819032430648804e-01 -6.538205742835998535e-01 -1.539303511381149292e-01 -1.117010228335857391e-02
5.686087012290954590e-01 -3.874703049659729004e-01 -4.976617991924285889e-01 -1.982043087482452393e-01 -8.597496151924133301e-02 -3.988112211227416992e-01 -2.703320682048797607e-01 8.791970089077949524e-03
4.355277717113494873e-01 1.160153001546859741e-01 -4.286167025566101074e-01 -4.172900319099426270e-01 -2.382544428110122681e-01 3.463035523891448975e-01 -5.078467130661010742e-01 -6.643091142177581787e-02
3.635786771774291992e-01 -3.609006851911544800e-02 -5.917021632194519043e-01 -2.201014459133148193e-01 -5.059328079223632812e-01 8.415792137384414673e-02 3.732006251811981201e-01 -2.561692893505096436e-01
6.382040977478027344e-01 3.854436576366424561e-01 -1.438654512166976929e-01 5.431692600250244141e-01 -2.351887524127960205e-01 -2.403539568185806274e-01 -8.262036740779876709e-02 9.213355183601379395e-02
3.541035950183868408e-01 1.110576540231704712e-01 -5.216000080108642578e-01 -2.674468159675598145e-01 -1.457683145999908447e-01 3.439469337463378906e-01 -5.643195509910583496e-01 -2.463291436433792114e-01
4.843367636203765869e-01 -9.439283609390258789e-02 -7.439235448837280273e-01 -4.189063310623168945e-01 6.231223046779632568e-02 3.447569161653518677e-02 -1.447852402925491333e-01 3.961114585399627686e-02
2.067988812923431396e-01 3.882400095462799072e-01 -3.697008192539215088e-01 1.905182451009750366e-01 1.041044145822525024e-01 -1.254626214504241943e-01 -6.252928376197814941e-01 -4.647133350372314453e-01
2.572701871395111084e-01 6.149216890335083008e-01 -4.565901756286621094e-01 1.622405797243118286e-01 -2.001718282699584961e-01 2.659311890602111816e-01 -1.204282976686954498e-03 4.583636224269866943e-01
3.572575449943542480e-01 2.232775837182998657e-01 -3.846950829029083252e-01 -4.345445632934570312e-01 -2.310391664505004883e-01 -5.579810738563537598e-01 3.477090895175933838e-01 8.448048494756221771e-03
5.268601775169372559e-01 4.028915464878082275e-01 -1.146230548620223999e-01 3.033431768417358398e-01 -3.484902977943420410e-01 -2.979699671268463135e-01 2.681582048535346985e-02 4.939537644386291504e-01
2.556450068950653076e-01 6.649591326713562012e-01 -4.160324633121490479e-01 -6.389702856540679932e-02 -1.550620645284652710e-01 -5.487133190035820007e-02 4.940335154533386230e-01 2.102024853229522705e-01
3.584766089916229248e-01 -1.836109608411788940e-01 -8.203943371772766113e-01 -1.251246631145477295e-01 -1.980419829487800598e-02 -2.257848680019378662e-01 -1.964412033557891846e-01 -2.431426644325256348e-01
-1.869415044784545898e-01 2.826806008815765381e-01 -7.200199365615844727e-01 5.650389567017555237e-02 -4.792332351207733154e-01 3.013177514076232910e-01 -2.063880860805511475e-01 2.168603427708148956e-02
6.579466462135314941e-01 1.772174239158630371e-01 -7.903662323951721191e-02 -5.905827283859252930e-01 -2.602126300334930420e-01 -1.275788694620132446e-01 1.960066258907318115e-01 2.413704544305801392e-01
3.378540277481079102e-01 4.794355630874633789e-01 5.925061926245689392e-02 -2.611537873744964600e-01 -6.583408117294311523e-01 -8.588262647390365601e-02 -2.866523861885070801e-01 -2.476419061422348022e-01
2.901823818683624268e-01 3.804828226566314697e-01 -1.023209169507026672e-01 -5.572807788848876953e-01 -2.338119596242904663e-01 -5.563339591026306152e-01 -1.459524631500244141e-01 -2.540039420127868652e-01
6.824928522109985352e-01 2.940097637474536896e-02 -2.553848922252655029e-01 3.438652157783508301e-01 -2.892064452171325684e-01 5.367691162973642349e-03 -2.345960289239883423e-01 4.595323503017425537e-01
3.442919254302978516e-01 5.898559689521789551e-01 -3.491668701171875000e-01 3.106442652642726898e-02 -4.126296937465667725e-01 4.644090831279754639e-01 -6.845680624246597290e-02 1.415105164051055908e-01
1.723156720399856567e-01 5.663972496986389160e-01 -6.563005447387695312e-01 3.244134038686752319e-02 3.508715629577636719e-01 3.443489782512187958e-03 5.531738325953483582e-02 -3.025489747524261475e-01
4.356146156787872314e-01 2.934421896934509277e-01 -6.842076778411865234e-01 -2.084271609783172607e-01 6.654503941535949707e-02 3.982987999916076660e-01 2.054638713598251343e-01 -8.522932231426239014e-02
2.412949353456497192e-01 5.450674295425415039e-01 -1.347447186708450317e-01 -5.172865986824035645e-01 -2.176683098077774048e-01 -5.274783372879028320e-01 7.337529212236404419e-02 -1.671521067619323730e-01
-1.323688328266143799e-01 4.534117877483367920e-01 -1.830865144729614258e-01 -3.457783535122871399e-02 -6.354632377624511719e-01 -4.343756735324859619e-01 -2.254019379615783691e-01 -3.144489228725433350e-01
2.040673494338989258e-01 7.903062701225280762e-01 -2.787650525569915771e-01 1.588262617588043213e-01 3.161792755126953125e-01 -3.342137932777404785e-01 -9.048622101545333862e-02 -1.047894805669784546e-01
2.242282927036285400e-01 5.813005566596984863e-01 -6.164633482694625854e-02 1.581850349903106689e-01 1.084252372384071350e-01 -6.013729572296142578e-01 -4.377233088016510010e-01 1.340945214033126831e-01
1.938694566488265991e-01 -1.281554847955703735e-01 -7.870780229568481445e-01 -2.547867298126220703e-01 -2.461072988808155060e-02 -4.084191024303436279e-01 -2.918208837509155273e-01 -9.492950141429901123e-02
5.100699067115783691e-01 2.671072483062744141e-01 -2.173851132392883301e-01 4.516389369964599609e-01 -3.496672809123992920e-01 2.132528834044933319e-02 -4.685550332069396973e-01 -2.738295495510101318e-01
3.913534283638000488e-01 5.551207661628723145e-01 1.128481999039649963e-01 -1.301613003015518188e-01 -6.218745708465576172e-01 -2.290328294038772583e-01 -1.894420981407165527e-01 -1.842132806777954102e-01
4.516023099422454834e-01 8.182721138000488281e-01 -1.297672986984252930e-01 -1.766275167465209961e-01 -1.101741045713424683e-01 1.737659871578216553e-01 1.835739016532897949e-01 4.916205629706382751e-02
6.560050696134567261e-02 4.728417098522186279e-01 1.052436046302318573e-02 -2.541419863700866699e-01 -7.166997194290161133e-01 -2.771046459674835205e-01 -3.358608782291412354e-01 -6.457885354757308960e-02
6.165660619735717773e-01 3.101392090320587158e-01 -1.534241586923599243e-01 5.813069343566894531e-01 -1.774708777666091919e-01 -3.475846350193023682e-01 9.341624379158020020e-02 -3.414331749081611633e-02
1.043654382228851318e-01 9.986908733844757080e-02 -6.812874078750610352e-01 -7.681248337030410767e-02 -4.638770222663879395e-01 -3.568702638149261475e-01 3.857374787330627441e-01 -1.332280188798904419e-01
6.524460315704345703e-01 -1.260358095169067383e-01 -5.079268217086791992e-01 -4.855313003063201904e-01 6.627692282199859619e-02 -1.632922589778900146e-01 -1.794275343418121338e-01 3.804675489664077759e-02
5.306510329246520996e-01 2.505598664283752441e-01 -2.534430027008056641e-01 -1.957025527954101562e-01 1.113317459821701050e-01 -2.743661403656005859e-02 -7.062899470329284668e-01 -2.027396708726882935e-01
6.374610662460327148e-01 3.702955543994903564e-01 -2.977150976657867432e-01 3.942367434501647949e-01 -9.475069493055343628e-02 2.812819369137287140e-02 3.737977445125579834e-01 2.509463429450988770e-01
4.046497941017150879e-01 5.926028490066528320e-01 -3.311763331294059753e-02 9.453945606946945190e-02 8.733192831277847290e-02 -5.174233913421630859e-01 -3.262681663036346436e-01 3.053544163703918457e-01
-1.758831785991787910e-03 1.357651203870773315e-01 -6.650084853172302246e-01 -2.582249417901039124e-02 -6.793158054351806641e-01 -1.401291340589523315e-01 2.349715679883956909e-01 -4.841439053416252136e-02
6.716108322143554688e-01 -9.316544234752655029e-02 -5.750564932823181152e-01 -2.686711251735687256e-01 1.900686770677566528e-01 -1.306566447019577026e-01 -2.838373184204101562e-01 6.020084768533706665e-02
2.580701708793640137e-01 6.171521544456481934e-01 -5.068672895431518555e-01 2.596027255058288574e-01 -1.978178471326828003e-01 3.205893039703369141e-01 1.161067634820938110e-01 2.698609232902526855e-01
6.184311509132385254e-01 2.176286876201629639e-01 -3.901348114013671875e-01 -3.092824816703796387e-01 1.013822630047798157e-01 -3.800300061702728271e-01 3.683266937732696533e-01 -1.787570714950561523e-01
5.728731155395507812e-01 3.238443434238433838e-01 -1.766037940979003906e-01 5.647186636924743652e-01 -4.317236691713333130e-02 -3.553893268108367920e-01 -2.918920814990997314e-01 5.898231267929077148e-02
2.169621586799621582e-01 3.500258922576904297e-01 -6.869813799858093262e-01 -5.790483951568603516e-02 4.600732028484344482e-02 3.380782306194305420e-01 -4.267515242099761963e-01 -2.378708571195602417e-01
3.823352158069610596e-01 -2.217789441347122192e-01 -6.040153503417968750e-01 -3.365019857883453369e-01 -1.725227236747741699e-01 -3.162103593349456787e-01 -3.959147632122039795e-01 -2.001597434282302856e-01
-1.248025149106979370e-01 5.822932124137878418e-01 -3.703535795211791992e-01 -4.674727320671081543e-01 -6.882720440626144409e-02 -1.931676417589187622e-01 -4.086088240146636963e-01 2.839968800544738770e-01
4.524527117609977722e-02 2.690702378749847412e-01 -9.088937044143676758e-01 7.335374504327774048e-02 -1.284638345241546631e-01 2.738695740699768066e-01 -2.464233199134469032e-03 -5.071236565709114075e-02
8.215425014495849609e-01 -3.841970488429069519e-02 -4.066199660301208496e-01 -2.253764420747756958e-01 2.687996923923492432e-01 1.222691386938095093e-01 -1.346961110830307007e-01 -4.595043510198593140e-02
2.782712280750274658e-01 1.103773154318332672e-02 -6.193871498107910156e-01 -4.529240429401397705e-01 -2.647415697574615479e-01 -3.098739683628082275e-01 5.208218470215797424e-02 -4.060049355030059814e-01
1.766508370637893677e-01 6.293027400970458984e-01 -2.765423953533172607e-01 -6.081811189651489258e-01 -3.369464874267578125e-01 5.328049883246421814e-02 -8.939328044652938843e-02 -4.527340456843376160e-02
1.190481409430503845e-01 4.461265206336975098e-01 3.747849538922309875e-02 -1.802336722612380981e-01 -7.479844689369201660e-01 -2.943105995655059814e-01 -3.097152709960937500e-01 -1.043400913476943970e-01
5.008877515792846680e-01 -2.217215150594711304e-01 -4.672712087631225586e-01 -5.090926289558410645e-01 -2.926944196224212646e-01 -1.424591541290283203e-01 -3.362709283828735352e-01 5.822842940688133240e-02
2.019461393356323242e-01 2.634357511997222900e-01 -3.228692710399627686e-01 9.481429308652877808e-02 5.593713372945785522e-02 -6.021918654441833496e-01 -1.138875782489776611e-01 -6.307541131973266602e-01
2.931959629058837891e-01 5.577350780367851257e-02 -8.824196457862854004e-01 -4.703978449106216431e-02 1.569477021694183350e-01 2.092975080013275146e-01 -2.449247837066650391e-01 -4.027684032917022705e-02
6.532164216041564941e-01 3.568189740180969238e-01 -4.012635350227355957e-02 -4.990371465682983398e-01 -4.024164080619812012e-01 1.251140702515840530e-02 1.200041696429252625e-01 -1.372727304697036743e-01
7.216536253690719604e-02 -1.166410520672798157e-01 -7.096014618873596191e-01 -2.464289367198944092e-01 -4.536279141902923584e-01 1.558468937873840332e-01 -4.158992469310760498e-01 -1.178429052233695984e-01
2.502286434173583984e-01 6.131479740142822266e-01 -3.457818627357482910e-01 -1.835365295410156250e-01 7.913569360971450806e-02 -2.371420562267303467e-01 1.167988032102584839e-01 -5.762321352958679199e-01
1.090378761291503906e-01 7.815803587436676025e-02 -7.833701372146606445e-01 -1.204249337315559387e-01 5.757476761937141418e-02 -1.150445491075515747e-01 -3.682893216609954834e-01 -4.490480124950408936e-01
4.880175590515136719e-01 8.558756113052368164e-02 -3.650909960269927979e-01 -3.826026916503906250e-01 -3.364263176918029785e-01 4.256987869739532471e-01 -4.019720852375030518e-01 1.373080164194107056e-01
-6.695586722344160080e-03 3.820041120052337646e-01 -3.657841980457305908e-01 -3.435299396514892578e-01 4.236570093780755997e-03 -5.406893491744995117e-01 -4.283905327320098877e-01 3.554374277591705322e-01
3.729702830314636230e-01 5.631035566329956055e-01 8.555353432893753052e-02 -4.218775629997253418e-01 -4.777718484401702881e-01 -8.413290977478027344e-02 -2.982688546180725098e-01 -1.849294453859329224e-01
2.434852272272109985e-01 2.686158381402492523e-02 -6.231887936592102051e-01 -3.774865567684173584e-01 -2.943651080131530762e-01 2.361708432435989380e-01 -4.532365202903747559e-01 -2.475525289773941040e-01
6.096202135086059570e-01 -1.149094197899103165e-02 -4.260693490505218506e-01 -3.631949126720428467e-01 -4.471956491470336914e-01 -1.174172535538673401e-01 -2.078590244054794312e-01 -2.404358834028244019e-01
-5.852718837559223175e-03 4.668401479721069336e-01 -5.649535059928894043e-01 4.104691371321678162e-02 6.233863160014152527e-02 -3.914633989334106445e-01 -4.061503335833549500e-02 -5.498995780944824219e-01
9.033076763153076172e-01 1.411829888820648193e-01 -2.094116359949111938e-01 -2.230436056852340698e-01 7.117179781198501587e-02 1.761598438024520874e-01 1.739503145217895508e-01 -6.437703222036361694e-02
7.184978723526000977e-01 1.315342783927917480e-01 -2.365944087505340576e-01 2.053556442260742188e-01 -3.720332682132720947e-01 3.353470265865325928e-01 -2.819790244102478027e-01 1.947646290063858032e-01
6.008997559547424316e-02 4.624238312244415283e-01 -6.923749446868896484e-01 -1.499193459749221802e-01 3.661226034164428711e-01 -3.651607632637023926e-01 -1.133959293365478516e-01 2.116092853248119354e-02
2.360300570726394653e-01 2.242476642131805420e-01 -5.944112539291381836e-01 1.004446297883987427e-01 -3.513002693653106689e-01 -3.168191313743591309e-01 1.950953453779220581e-01 -5.184019207954406738e-01
2.805811464786529541e-01 4.047215878963470459e-01 -1.343838125467300415e-01 2.500316798686981201e-01 -6.580067873001098633e-01 -1.113398596644401550e-01 -6.494421511888504028e-02 -4.767731130123138428e-01
4.316347837448120117e-01 3.448257148265838623e-01 -4.047543704509735107e-01 -3.498886525630950928e-01 -5.744825303554534912e-02 6.521742790937423706e-02 -5.223796516656875610e-02 -6.310752034187316895e-01
4.448107481002807617e-01 1.856869906187057495e-01 -3.030707538127899170e-01 -5.366834402084350586e-01 -2.925594747066497803e-01 3.304232954978942871e-01 -3.793959617614746094e-01 -2.215192764997482300e-01
2.960687875747680664e-01 4.360818266868591309e-01 -5.508366227149963379e-01 -1.281749755144119263e-01 1.099635809659957886e-01 3.629871308803558350e-01 -4.795548021793365479e-01 -1.688244193792343140e-01
1.656640619039535522e-01 5.946103930473327637e-01 -3.208401203155517578e-01 3.792802244424819946e-02 -1.893281638622283936e-01 2.428836524486541748e-01 -5.463094115257263184e-01 3.483180999755859375e-01
6.265217661857604980e-01 3.350525498390197754e-01 -1.735086739063262939e-01 5.433241724967956543e-01 -2.813848555088043213e-01 -2.142881602048873901e-01 -1.262027472257614136e-01 1.699407100677490234e-01
5.616842508316040039e-01 1.070089042186737061e-01 -3.614370822906494141e-01 6.634934544563293457e-01 -2.748894989490509033e-01 -9.191390872001647949e-02 -2.880655601620674133e-02 -1.317476481199264526e-01
5.873931646347045898e-01 1.507569104433059692e-01 -3.630102872848510742e-01 -6.343700885772705078e-01 -1.836889535188674927e-01 -2.018762379884719849e-02 -1.944177895784378052e-01 -1.615309566259384155e-01
4.852757751941680908e-01 1.508022993803024292e-01 -6.283267736434936523e-01 -5.303044915199279785e-01 1.553381383419036865e-01 6.268101930618286133e-02 -1.916660517454147339e-01 -3.088633716106414795e-02
3.742079734802246094e-01 3.232075572013854980e-01 -4.435329139232635498e-01 -4.514836668968200684e-01 -3.790763393044471741e-02 -5.012097954750061035e-01 3.180175125598907471e-01 -3.410293534398078918e-02
4.091796278953552246e-01 2.900618910789489746e-01 -4.923905432224273682e-01 -4.394561648368835449e-01 -1.213560774922370911e-01 -5.420183539390563965e-01 8.069410920143127441e-03 6.549528241157531738e-02
5.556683540344238281e-01 1.785116344690322876e-01 -3.921327292919158936e-01 -8.182300627231597900e-02 9.651570767164230347e-02 3.014684617519378662e-01 -6.133030056953430176e-01 -1.502136141061782837e-01
5.594859719276428223e-01 2.296633869409561157e-01 -2.554806768894195557e-01 -3.117471635341644287e-01 2.616031467914581299e-01 -5.898481979966163635e-02 -5.424552559852600098e-01 -3.249627947807312012e-01
5.970499515533447266e-01 -8.605809509754180908e-02 -5.270853042602539062e-01 -1.296918392181396484e-01 9.837978333234786987e-02 -1.130232885479927063e-01 -5.067762732505798340e-01 -2.494223564863204956e-01
9.912842512130737305e-02 2.945162653923034668e-01 -2.231731265783309937e-01 -2.126615494489669800e-01 -4.680179059505462646e-01 -5.755335688591003418e-01 1.680838689208030701e-02 -5.077800154685974121e-01
5.060790777206420898e-01 4.615367352962493896e-01 1.052873730659484863e-01 -2.375054955482482910e-01 -5.484141707420349121e-01 -9.284156560897827148e-02 -1.733814030885696411e-01 -3.520435690879821777e-01
3.603437840938568115e-01 4.116329848766326904e-01 -1.048840731382369995e-01 -2.419083416461944580e-01 -2.610898613929748535e-01 -9.144509583711624146e-02 -5.980300903320312500e-01 -4.438695907592773438e-01
4.470624029636383057e-01 -2.352792322635650635e-01 -5.601938962936401367e-01 -3.477500081062316895e-01 -2.710571289062500000e-01 1.091799661517143250e-01 -4.036085009574890137e-01 -2.484743744134902954e-01
7.384020090103149414e-01 2.103341103065758944e-04 -2.782547473907470703e-01 -3.214267790317535400e-01 -1.783838570117950439e-01 3.049587011337280273e-01 -3.078435957431793213e-01 -2.333092838525772095e-01
2.437057346105575562e-02 3.792602121829986572e-01 -4.983133077621459961e-01 -2.993680834770202637e-01 -5.734498500823974609e-01 -1.746512204408645630e-01 3.275532722473144531e-01 -2.258129268884658813e-01
2.235885560512542725e-01 -1.302737444639205933e-01 -6.080981492996215820e-01 -3.217215538024902344e-01 -3.948641419410705566e-01 -9.490767866373062134e-02 -5.307082533836364746e-01 -1.147710010409355164e-01
5.766752362251281738e-01 2.940353751182556152e-01 -2.594931125640869141e-01 3.092516362667083740e-01 -2.722498774528503418e-01 -2.019344717264175415e-01 1.447612196207046509e-01 5.311894416809082031e-01
1.255308277904987335e-02 4.725362360477447510e-01 -4.200093448162078857e-02 -3.008210361003875732e-01 -7.810566425323486328e-01 -2.359293550252914429e-01 -1.337834745645523071e-01 -2.616227045655250549e-02
5.982794761657714844e-01 7.763381302356719971e-02 -5.056862831115722656e-01 -2.599191963672637939e-01 -1.547282040119171143e-01 4.701989591121673584e-01 -2.602469027042388916e-01 1.316161593422293663e-03
7.173353433609008789e-01 -2.896464057266712189e-02 -4.226599633693695068e-01 -2.931661307811737061e-01 -7.352246902883052826e-03 -4.194825589656829834e-01 2.083982080221176147e-01 2.353025414049625397e-02
2.639152109622955322e-01 4.868346452713012695e-01 1.406846847385168076e-02 2.090371400117874146e-01 -5.269266366958618164e-01 -5.946534276008605957e-01 -1.204068735241889954e-01 6.069596484303474426e-02
6.110111474990844727e-01 3.879347443580627441e-01 -5.592719838023185730e-02 -2.181435972452163696e-01 2.006400525569915771e-01 -2.006310373544692993e-01 -5.035459399223327637e-01 -3.023075759410858154e-01
1.512096971273422241e-01 -1.725920736789703369e-01 -8.132339119911193848e-01 -2.408850938081741333e-01 -1.943478137254714966e-01 -3.306755423545837402e-01 -2.299764305353164673e-01 -1.672304421663284302e-01
4.282807409763336182e-01 2.401963025331497192e-01 -4.750973582267761230e-01 2.825028300285339355e-01 -3.152375817298889160e-01 1.418475508689880371e-01 1.863111257553100586e-01 5.469449758529663086e-01
3.451495170593261719e-01 5.692149996757507324e-01 -2.049917131662368774e-01 -5.113477110862731934e-01 -2.846885025501251221e-01 -1.472009420394897461e-01 2.423210889101028442e-01 -3.032042980194091797e-01
2.774083018302917480e-01 8.292463608086109161e-03 -7.236816287040710449e-01 1.078497469425201416e-01 -7.513965666294097900e-02 2.083745151758193970e-01 -3.786985576152801514e-01 -4.417587220668792725e-01
3.297763466835021973e-01 7.248526066541671753e-02 -4.753026664257049561e-01 -2.251242697238922119e-01 -5.751460790634155273e-01 -1.905142068862915039e-01 4.897274076938629150e-01 4.978073015809059143e-02
3.658438622951507568e-01 1.699059009552001953e-01 -2.070192843675613403e-01 5.277460813522338867e-01 -3.141537606716156006e-01 -5.813288092613220215e-01 -2.602708637714385986e-01 -1.074267625808715820e-01
4.978087544441223145e-01 2.387583553791046143e-01 -5.354131460189819336e-01 -3.104206919670104980e-01 -5.839891359210014343e-02 3.207547664642333984e-01 4.195105731487274170e-01 -1.728274673223495483e-01
3.128986060619354248e-01 2.664421796798706055e-01 -5.883724093437194824e-01 -5.033712387084960938e-01 1.604868844151496887e-02 -4.136966466903686523e-01 2.388462573289871216e-01 -5.557254701852798462e-02
1.900048851966857910e-01 -1.173310577869415283e-01 -6.532345414161682129e-01 -2.332430183887481689e-01 -4.014664292335510254e-01 -3.249995708465576172e-01 -4.790483415126800537e-02 -4.471229016780853271e-01
6.238218545913696289e-01 1.051712706685066223e-01 -5.231517553329467773e-01 -1.544682532548904419e-01 -1.515872925519943237e-01 1.950385868549346924e-01 -4.365476369857788086e-01 -2.250431925058364868e-01
7.427855134010314941e-01 4.018376171588897705e-01 -1.730155348777770996e-01 -6.730630248785018921e-02 -1.525852829217910767e-01 4.305931925773620605e-01 -8.229599148035049438e-02 -1.920055598020553589e-01
2.144227772951126099e-01 2.146533876657485962e-01 -2.964649498462677002e-01 -2.933159768581390381e-01 -7.655805945396423340e-01 -1.371498852968215942e-01 3.500351309776306152e-01 -8.107277750968933105e-02
2.487776875495910645e-01 5.372826457023620605e-01 -6.189242005348205566e-01 4.796956107020378113e-02 3.852053582668304443e-01 1.326255500316619873e-01 -3.267702460289001465e-02 -3.114935755729675293e-01
2.301865220069885254e-01 4.276424646377563477e-01 -1.645586937665939331e-01 1.506257355213165283e-01 -5.205894708633422852e-01 -8.686069399118423462e-02 -5.558920502662658691e-01 3.560816645622253418e-01
2.154957801103591919e-01 9.611967951059341431e-02 -6.531867384910583496e-01 -3.467202484607696533e-01 -1.461184918880462646e-01 2.461533993482589722e-01 -5.617040395736694336e-01 -1.063038129359483719e-03
6.610330343246459961e-01 5.924774333834648132e-02 -3.973667919635772705e-01 -4.421226382255554199e-01 1.133506149053573608e-01 1.302286684513092041e-01 -3.461059629917144775e-01 -2.378131151199340820e-01
1.714952439069747925e-01 -4.935799166560173035e-02 -6.468526721000671387e-01 -1.912524998188018799e-01 -2.887200117111206055e-01 -1.794087737798690796e-01 -5.500023961067199707e-01 -3.083957135677337646e-01
4.592398107051849365e-01 3.788201510906219482e-01 -4.019833505153656006e-01 2.233847230672836304e-02 1.715133488178253174e-01 2.003040164709091187e-01 -5.243231654167175293e-01 -3.728957474231719971e-01
9.436851739883422852e-02 4.806627333164215088e-01 -5.794157981872558594e-01 3.526966869831085205e-01 -4.092775285243988037e-01 -1.091152057051658630e-01 3.047328591346740723e-01 -1.663247644901275635e-01
8.343299627304077148e-01 8.777906000614166260e-02 -1.035233214497566223e-01 -3.875229358673095703e-01 -1.517363935708999634e-01 4.881913959980010986e-02 -3.495915606617927551e-02 -3.296478390693664551e-01
1.023003831505775452e-01 2.709296345710754395e-01 -5.626781582832336426e-01 -1.581838428974151611e-01 -8.530346304178237915e-02 -5.952066779136657715e-01 9.958643466234207153e-02 -4.505972564220428467e-01
6.660452485084533691e-01 2.169344723224639893e-01 -1.147223636507987976e-01 4.790821671485900879e-01 -2.208133488893508911e-01 -4.436442255973815918e-01 -1.428633481264114380e-01 -2.556622028350830078e-02
3.831017017364501953e-01 -2.793508172035217285e-01 -6.094940900802612305e-01 -2.065307497978210449e-01 -3.033190369606018066e-01 5.661107599735260010e-03 -4.642173051834106445e-01 -2.313566803932189941e-01
5.336803197860717773e-01 4.374378174543380737e-02 -5.422852039337158203e-01 2.512397468090057373e-01 -7.794851064682006836e-02 -4.208189621567726135e-02 3.962453007698059082e-01 -4.372871518135070801e-01
5.265059471130371094e-01 -3.408804535865783691e-01 -4.739322960376739502e-01 -2.780335247516632080e-01 -4.368627071380615234e-01 -1.941663324832916260e-01 -4.743551835417747498e-02 2.718047201633453369e-01
2.621022760868072510e-01 6.035897135734558105e-01 -5.654997229576110840e-01 -2.392209321260452271e-02 4.114587903022766113e-01 3.075187467038631439e-02 -2.049355059862136841e-01 -1.854107528924942017e-01
2.153201401233673096e-01 6.876048445701599121e-01 -5.487854778766632080e-02 -2.597910165786743164e-01 -6.182976961135864258e-01 -8.702202141284942627e-02 3.791236877441406250e-02 -1.379551887512207031e-01
4.134719371795654297e-01 5.055355429649353027e-01 -1.922195702791213989e-01 -5.284064412117004395e-01 -3.235051929950714111e-01 -1.436031162738800049e-01 3.445859625935554504e-02 -3.617293238639831543e-01
1.826015412807464600e-01 7.720270156860351562e-01 -1.085900813341140747e-01 -3.328796029090881348e-01 -3.792845308780670166e-01 -2.336558848619461060e-01 1.375580299645662308e-02 -2.222373187541961670e-01
5.789334774017333984e-01 3.975327685475349426e-02 -6.233642697334289551e-01 2.439768798649311066e-02 -8.161396533250808716e-02 4.046499431133270264e-01 1.484182178974151611e-01 -2.857397496700286865e-01
1.812854707241058350e-01 3.256624341011047363e-01 -6.288151144981384277e-01 -1.642787158489227295e-01 4.455282092094421387e-01 -4.345525801181793213e-01 -1.663843542337417603e-01 1.538453847169876099e-01
1.101902127265930176e-01 7.287288904190063477e-01 -2.953250706195831299e-01 -2.018586099147796631e-01 -4.293952882289886475e-01 1.172935590147972107e-01 -9.940032660961151123e-02 3.476062715053558350e-01
4.138692617416381836e-01 4.044933021068572998e-01 -4.328255951404571533e-01 2.113035134971141815e-02 -3.968411386013031006e-01 3.743510544300079346e-01 2.722233533859252930e-01 3.249396979808807373e-01
3.778226971626281738e-01 5.970643758773803711e-01 -3.338919281959533691e-01 4.056740179657936096e-02 -1.073356121778488159e-01 2.490266114473342896e-01 -5.145871639251708984e-01 2.220350652933120728e-01
3.161605596542358398e-01 -1.272664666175842285e-01 -8.565143346786499023e-01 -1.018030270934104919e-01 9.407786279916763306e-02 -2.054404318332672119e-01 -2.810747623443603516e-01 -9.902329742908477783e-02
6.536825895309448242e-01 -1.848679482936859131e-01 -6.169219017028808594e-01 -1.339592337608337402e-01 1.577900797128677368e-01 -2.651595175266265869e-01 4.296521097421646118e-02 -2.072002738714218140e-01
4.563210010528564453e-01 -2.555083036422729492e-01 -6.585335731506347656e-01 -1.426040977239608765e-01 -2.009136229753494263e-01 -4.037612974643707275e-01 -2.306899875402450562e-01 1.260042637586593628e-01
2.825171649456024170e-01 -3.085939884185791016e-01 -7.194483876228332520e-01 2.803428843617439270e-02 -3.311629593372344971e-01 -2.194246202707290649e-01 -3.806467056274414062e-01 6.207973137497901917e-02
3.440684080123901367e-01 5.406311154365539551e-01 5.175590142607688904e-02 -2.660960890352725983e-03 -5.653188824653625488e-01 -4.545999765396118164e-01 -3.339729085564613342e-02 -2.434901893138885498e-01
6.054054498672485352e-01 3.325151205062866211e-01 -3.910852223634719849e-02 1.907515078783035278e-01 -2.092007398605346680e-01 -2.980264127254486084e-01 -3.793663680553436279e-01 4.566164612770080566e-01
1.837993413209915161e-01 8.399682044982910156e-01 -3.980381190776824951e-01 4.951696097850799561e-02 -7.541849277913570404e-03 3.075095713138580322e-01 -3.554597124457359314e-02 -6.246840953826904297e-02
2.418096661567687988e-01 4.737446904182434082e-01 -1.719820797443389893e-01 -1.805558800697326660e-01 -2.741622924804687500e-01 2.881632931530475616e-02 -7.163800001144409180e-01 -2.563596665859222412e-01
2.908051311969757080e-01 1.339295953512191772e-01 -4.051260650157928467e-01 -5.472299456596374512e-01 -1.349101662635803223e-01 -5.512617826461791992e-01 -1.275519579648971558e-01 -3.091079592704772949e-01
-9.518506377935409546e-02 8.086758852005004883e-01 -3.826521933078765869e-01 4.816045984625816345e-02 -3.533436059951782227e-01 9.163197129964828491e-02 -1.947106793522834778e-02 2.336960732936859131e-01
2.258322536945343018e-01 3.881217837333679199e-01 -5.954487919807434082e-01 -3.387292921543121338e-01 -2.349579147994518280e-02 -3.396413326263427734e-01 4.114333689212799072e-01 -2.094724476337432861e-01
2.535105347633361816e-01 4.866453707218170166e-01 -3.194210827350616455e-01 2.383172512054443359e-01 -4.385234415531158447e-01 1.625396870076656342e-02 -5.817723274230957031e-01 9.517168253660202026e-02
3.983881175518035889e-01 5.449538230895996094e-01 6.385382264852523804e-02 -2.501776218414306641e-01 -5.857328176498413086e-01 -2.938683517277240753e-02 -3.619404733180999756e-01 -5.194699391722679138e-02
4.465474188327789307e-01 9.332712739706039429e-02 -7.463446259498596191e-01 -1.259886473417282104e-01 2.759631574153900146e-01 2.589182555675506592e-01 -2.714507281780242920e-01 4.584887623786926270e-02
-1.335822194814682007e-01 -1.010183128528296947e-03 -5.414103865623474121e-01 1.833483427762985229e-01 -6.559112071990966797e-01 -4.679071903228759766e-01 1.546887122094631195e-02 -7.757114619016647339e-02
4.522749483585357666e-01 4.569281041622161865e-01 -4.579583406448364258e-01 -4.966419935226440430e-01 1.967057883739471436e-01 -2.131523936986923218e-01 1.980842500925064087e-01 8.319029211997985840e-02
-1.476807296276092529e-01 4.728645682334899902e-01 -6.759903430938720703e-01 1.044161990284919739e-01 -3.622834682464599609e-01 3.270375728607177734e-01 -2.196801006793975830e-01 -1.617797277867794037e-02
1.030254587531089783e-01 5.176802277565002441e-01 -5.565345287322998047e-01 -6.046473383903503418e-01 -7.189977914094924927e-02 -1.322683840990066528e-01 1.488903015851974487e-01 -3.508758917450904846e-02
2.994317710399627686e-01 5.421787127852439880e-02 -6.747447252273559570e-01 -3.316031396389007568e-01 -2.620516419410705566e-01 3.291272819042205811e-01 -3.135849833488464355e-01 -2.585118114948272705e-01
5.794979333877563477e-01 3.096589446067810059e-01 -4.514771401882171631e-01 -5.482138395309448242e-01 -1.079386919736862183e-01 6.379344314336776733e-02 -1.717684417963027954e-01 -1.367432773113250732e-01
3.875541687011718750e-01 6.632662415504455566e-01 -1.625487059354782104e-01 -4.363468587398529053e-01 1.599265933036804199e-01 -1.942493021488189697e-01 -1.965770870447158813e-01 3.018397390842437744e-01
5.205981731414794922e-01 4.547450244426727295e-01 -3.663684129714965820e-01 -1.991632133722305298e-01 1.016061082482337952e-01 -3.324412107467651367e-01 2.545094192028045654e-01 -4.033319652080535889e-01
3.059128820896148682e-01 2.334181666374206543e-01 -5.301229953765869141e-01 3.084972500801086426e-01 1.434489488601684570e-01 -4.158070981502532959e-01 -1.219252422451972961e-01 -5.171010494232177734e-01
7.435823082923889160e-01 4.758265912532806396e-01 -2.523250281810760498e-01 -3.018822073936462402e-01 1.970563782379031181e-03 2.489082813262939453e-01 1.548012997955083847e-02 -6.062021106481552124e-02
6.640453338623046875e-01 5.320963859558105469e-01 -2.413434386253356934e-01 -7.613091915845870972e-02 -9.932011365890502930e-02 4.121848344802856445e-01 -1.568043231964111328e-01 -8.675391227006912231e-02
7.356462478637695312e-01 9.458895772695541382e-02 -2.592137455940246582e-01 -4.351179599761962891e-01 -1.424315273761749268e-01 1.684467494487762451e-01 -2.753583490848541260e-01 -2.624398469924926758e-01
6.752718687057495117e-01 1.370695829391479492e-01 -6.065746545791625977e-01 -1.685712188482284546e-01 -4.757332056760787964e-02 3.348940014839172363e-01 -1.171264275908470154e-01 2.710695564746856689e-02
6.145731210708618164e-01 3.747592270374298096e-01 -3.051397800445556641e-01 1.099499911069869995e-01 -1.718202233314514160e-01 1.360021531581878662e-01 1.865172088146209717e-01 5.420783162117004395e-01
5.699521303176879883e-01 1.601797714829444885e-02 -4.574654400348663330e-01 -1.454532891511917114e-01 -2.606636583805084229e-01 -4.511299729347229004e-01 4.139231443405151367e-01 4.087390750646591187e-02
3.649148643016815186e-01 2.223233431577682495e-01 -6.273776292800903320e-01 2.084863632917404175e-01 -2.877833545207977295e-01 3.932896256446838379e-01 2.194721996784210205e-01 -3.076953291893005371e-01
3.913888037204742432e-01 5.548563599586486816e-01 -4.907497763633728027e-01 -3.475159704685211182e-01 -3.199873268604278564e-01 2.006581425666809082e-01 -1.241870075464248657e-01 -1.388119757175445557e-01
2.953484952449798584e-01 4.169153273105621338e-01 -2.082898048684000969e-03 -1.615766733884811401e-01 -7.227450013160705566e-01 -1.228288710117340088e-01 -4.187915623188018799e-01 2.436842536553740501e-03
7.174371480941772461e-01 -1.834991425275802612e-01 -3.816641271114349365e-01 -4.241896271705627441e-01 -1.438093483448028564e-01 -5.923344567418098450e-02 -2.877298593521118164e-01 -1.379470676183700562e-01
3.470934331417083740e-01 7.423228025436401367e-01 -2.843396961688995361e-01 8.370929211378097534e-02 -2.917258441448211670e-01 -2.822058200836181641e-01 -1.608825773000717163e-01 2.236050963401794434e-01
6.380279660224914551e-01 5.223698616027832031e-01 -2.906199730932712555e-02 -3.745366036891937256e-01 1.675928570330142975e-02 -1.328248530626296997e-01 -3.827191889286041260e-01 -1.205428093671798706e-01
4.971874058246612549e-01 3.667274117469787598e-01 -3.459793329238891602e-01 -7.510302215814590454e-02 -5.681273937225341797e-01 3.410572418943047523e-03 2.834514975547790527e-01 -2.997473776340484619e-01
2.255237698554992676e-01 1.246222332119941711e-01 -2.698835432529449463e-01 4.900508224964141846e-01 -4.827785491943359375e-01 -4.060264527797698975e-01 -3.806513547897338867e-01 -2.789147794246673584e-01
4.011294990777969360e-02 2.429668158292770386e-01 -4.370313286781311035e-01 1.712538674473762512e-02 -1.509802639484405518e-01 -3.009041845798492432e-01 -6.253216862678527832e-01 -4.936628341674804688e-01
6.810501217842102051e-01 4.539303109049797058e-02 -3.159594535827636719e-01 -2.140304893255233765e-01 -2.763316929340362549e-01 2.314726561307907104e-01 -2.460434883832931519e-01 -4.449659287929534912e-01
6.718350052833557129e-01 3.282499015331268311e-01 -6.092348098754882812e-01 -7.989068329334259033e-02 -2.325214445590972900e-01 -1.446480490267276764e-02 -5.493335053324699402e-02 -7.776211202144622803e-02
1.989158838987350464e-01 7.198069095611572266e-01 -4.339780211448669434e-01 2.503890097141265869e-01 1.467343233525753021e-02 2.184341102838516235e-01 -3.874805569648742676e-02 3.766281604766845703e-01
3.625410199165344238e-01 6.797332763671875000e-01 -2.056099772453308105e-01 3.682719767093658447e-01 1.027584820985794067e-01 -4.127805829048156738e-01 -1.823852956295013428e-01 -1.200647726655006409e-01
7.087428569793701172e-01 2.635902762413024902e-01 -2.957336008548736572e-01 -2.779742181301116943e-01 -3.088807165622711182e-01 3.594855666160583496e-01 5.341655388474464417e-02 -1.896981298923492432e-01
4.426829814910888672e-01 3.648871183395385742e-01 -4.354515075683593750e-01 3.439275547862052917e-02 -3.596392869949340820e-01 4.771935939788818359e-01 1.227060034871101379e-01 3.285991549491882324e-01
2.903166711330413818e-01 1.683784872293472290e-01 -6.000108122825622559e-01 1.103192195296287537e-02 -5.340183973312377930e-01 -4.905298054218292236e-01 3.732488676905632019e-02 -6.476138718426227570e-03
4.333336353302001953e-01 3.289225697517395020e-01 1.920063234865665436e-02 2.543053328990936279e-01 -5.223139524459838867e-01 -3.396795690059661865e-01 -4.964697957038879395e-01 6.569356471300125122e-02
5.080766677856445312e-01 1.856223940849304199e-01 -2.920078933238983154e-01 6.539282202720642090e-01 -1.562592685222625732e-01 -3.821705579757690430e-01 1.352767050266265869e-01 7.576768100261688232e-02
5.541222095489501953e-01 3.065802156925201416e-01 -3.481462597846984863e-01 -5.036168098449707031e-01 -3.483832180500030518e-01 2.315675169229507446e-01 -6.697916984558105469e-02 2.112836837768554688e-01
4.013553559780120850e-01 6.006855145096778870e-02 -6.446858644485473633e-01 2.877589166164398193e-01 2.217136770486831665e-01 -4.282288253307342529e-01 -3.132726550102233887e-01 -7.876483350992202759e-02
4.543290138244628906e-01 2.922897040843963623e-01 -3.372034728527069092e-01 -3.611275553703308105e-01 -2.086099237203598022e-01 -5.956190228462219238e-01 -2.443767488002777100e-01 7.766891270875930786e-02
3.606378138065338135e-01 6.638786792755126953e-01 -5.083171129226684570e-01 4.923728853464126587e-02 2.232156395912170410e-01 8.181890845298767090e-02 -2.892741262912750244e-01 1.679160594940185547e-01
1.028529629111289978e-01 2.813822627067565918e-01 -6.745233535766601562e-01 -3.401741683483123779e-01 -3.547404408454895020e-01 -4.600039124488830566e-01 -2.685052901506423950e-02 -3.714327514171600342e-02
6.232169270515441895e-01 8.007755875587463379e-02 -5.226731896400451660e-01 -1.606408357620239258e-01 2.614088915288448334e-02 1.168336793780326843e-01 -4.037140905857086182e-01 -3.589943349361419678e-01
