# Supplementary material for: Where is your field going? A machine learning approach to study the relative motion of the domains of physics
Source: PLoS One. 2020 Jun 18;15(6):e0233997. doi: 10.1371/journal.pone.0233997 (PMC7302634; doi:10.1371/journal.pone.0233997)
Supplement: S6 Data — (ZIP) [file pone.0233997.s006.zip › 5/Pacs4Run_5_VS_500_embeddings1989-1993ED8.txt]

-2.263706326484680176e-01 3.017277717590332031e-01 3.477588891983032227e-01 -2.536113262176513672e-01 -7.957375049591064453e-02 4.816194474697113037e-01 -3.191728591918945312e-01 -5.764556527137756348e-01
-6.317943334579467773e-02 9.400669485330581665e-02 3.978775143623352051e-01 5.515986084938049316e-01 -5.558083653450012207e-01 1.123147681355476379e-01 4.622023552656173706e-03 -4.506046473979949951e-01
3.768874406814575195e-01 7.101078629493713379e-01 1.803866624832153320e-01 1.830020695924758911e-01 2.376309186220169067e-01 1.935348846018314362e-02 -1.150025650858879089e-01 -4.664815962314605713e-01
3.380561172962188721e-01 3.769713044166564941e-01 7.208877801895141602e-01 4.578676819801330566e-01 1.117154061794281006e-01 -4.000072181224822998e-02 1.442936528474092484e-02 -2.752958098426461220e-04
2.179924994707107544e-01 2.363090217113494873e-01 4.280061423778533936e-01 3.597846329212188721e-01 5.194887518882751465e-01 2.267351150512695312e-01 -1.176476404070854187e-01 -4.988835453987121582e-01
5.639474987983703613e-01 3.311356604099273682e-01 5.004699826240539551e-01 9.377118945121765137e-02 -4.583263397216796875e-01 -5.483351647853851318e-02 -2.507483363151550293e-01 -1.926263272762298584e-01
-3.058364801108837128e-02 -7.181661576032638550e-02 4.755501151084899902e-01 -2.773312330245971680e-01 -4.319962561130523682e-01 6.234109401702880859e-01 2.129734456539154053e-01 -2.650034427642822266e-01
3.916954696178436279e-01 4.006994068622589111e-01 2.666914761066436768e-01 2.530877590179443359e-01 -1.304399520158767700e-01 -5.277615785598754883e-02 -5.520114302635192871e-01 -4.757313132286071777e-01
3.690846860408782959e-01 6.065856814384460449e-01 3.693730756640434265e-02 3.834837302565574646e-02 -1.383106112480163574e-01 2.283141016960144043e-01 1.123320758342742920e-01 -6.396247744560241699e-01
2.788415253162384033e-01 1.273154914379119873e-01 5.536931753158569336e-01 3.382069766521453857e-01 -4.566824138164520264e-01 3.103889226913452148e-01 2.986322045326232910e-01 -3.016568720340728760e-01
-5.546855181455612183e-02 4.433845877647399902e-01 8.207204937934875488e-02 1.624090820550918579e-01 -1.493727508932352066e-02 7.199928760528564453e-01 2.423810064792633057e-01 -4.357283413410186768e-01
3.926552534103393555e-01 7.430806756019592285e-01 9.701575338840484619e-02 9.218814969062805176e-02 9.996373206377029419e-02 6.722910702228546143e-02 -4.298190027475357056e-02 -5.092960596084594727e-01
-1.759254932403564453e-01 2.570391893386840820e-01 3.522346019744873047e-01 6.747750043869018555e-01 1.139142215251922607e-01 1.668191701173782349e-02 -2.306493967771530151e-01 -5.070865750312805176e-01
-3.715998679399490356e-02 3.307858407497406006e-01 3.544181585311889648e-01 6.612584590911865234e-01 7.017949968576431274e-02 -4.705024883151054382e-02 -2.889156341552734375e-01 -4.855035245418548584e-01
1.558229476213455200e-01 1.690187007188796997e-01 4.409435093402862549e-01 6.746089458465576172e-01 -1.218544170260429382e-01 3.331778645515441895e-01 -2.910881638526916504e-01 -2.950171232223510742e-01
-5.977828055620193481e-02 3.477720320224761963e-01 1.339157968759536743e-01 -5.286644771695137024e-02 -4.013537466526031494e-01 7.559401988983154297e-01 -3.377412259578704834e-01 -9.029572457075119019e-02
2.180493324995040894e-01 6.528836488723754883e-02 7.068737149238586426e-01 4.085625708103179932e-01 -1.987650394439697266e-01 -4.820817708969116211e-02 -3.362557291984558105e-01 -3.559475243091583252e-01
3.500283658504486084e-01 -3.736069425940513611e-02 6.734221577644348145e-01 4.249380230903625488e-01 -9.959194809198379517e-02 3.921111226081848145e-01 -1.565543562173843384e-01 -2.320250421762466431e-01
2.345400452613830566e-01 1.539579778909683228e-01 5.319089293479919434e-01 5.269558429718017578e-01 -1.769118942320346832e-02 1.862233430147171021e-01 1.160083040595054626e-01 -5.587736964225769043e-01
2.785913646221160889e-01 -4.522091895341873169e-02 5.411876440048217773e-01 2.221149951219558716e-01 -1.250139325857162476e-01 2.425123900175094604e-01 2.090177386999130249e-01 -6.782283186912536621e-01
-1.577393263578414917e-01 1.018741540610790253e-02 2.437880486249923706e-01 1.409895271062850952e-01 -6.052057743072509766e-01 4.720824658870697021e-01 -2.428759485483169556e-01 -4.975734651088714600e-01
2.734719812870025635e-01 2.619117498397827148e-01 4.693873524665832520e-01 6.442469954490661621e-01 -1.232722252607345581e-01 3.293728232383728027e-01 -1.632525324821472168e-01 -2.662755250930786133e-01
2.064017057418823242e-01 4.291757345199584961e-01 1.894079893827438354e-01 -1.338511705398559570e-01 -5.480368062853813171e-02 5.378730893135070801e-01 4.048444926738739014e-01 -5.130351781845092773e-01
5.091686919331550598e-02 -1.990681737661361694e-01 5.131666064262390137e-01 4.412136077880859375e-01 -2.941997945308685303e-01 2.670020163059234619e-01 -3.423117697238922119e-01 -4.740768671035766602e-01
-4.189150035381317139e-02 4.169375002384185791e-01 6.011880636215209961e-01 3.110846281051635742e-01 -4.362668097019195557e-02 -3.958396613597869873e-01 3.104530572891235352e-01 -3.335174918174743652e-01
1.966060996055603027e-01 3.606749176979064941e-01 4.004914462566375732e-01 6.389524936676025391e-01 -4.053389430046081543e-01 1.582342088222503662e-01 -1.043169870972633362e-01 -2.497724294662475586e-01
2.234598249197006226e-01 -1.007233709096908569e-01 7.425213456153869629e-01 2.925546169281005859e-01 -1.921125650405883789e-01 -1.288350075483322144e-01 -3.269964456558227539e-01 -3.775737285614013672e-01
1.352708935737609863e-01 4.049112200736999512e-01 2.941150665283203125e-01 6.546219587326049805e-01 -1.174061745405197144e-02 5.176168680191040039e-01 -1.487873047590255737e-01 -1.118589937686920166e-01
3.821629881858825684e-01 3.605549931526184082e-01 4.830654263496398926e-01 2.324443906545639038e-01 -5.340964794158935547e-01 -2.133336067199707031e-01 -1.650694161653518677e-01 -2.802691757678985596e-01
5.939357876777648926e-01 5.074217915534973145e-01 4.052655398845672607e-01 1.785270273685455322e-01 -1.881395578384399414e-01 -7.645794004201889038e-02 -3.187965154647827148e-01 -2.253388911485671997e-01
2.794432938098907471e-01 -1.310769021511077881e-01 5.174551010131835938e-01 1.698776781558990479e-01 -4.267391562461853027e-01 2.432998418807983398e-01 -2.535372972488403320e-01 -5.500270724296569824e-01
-5.337256938219070435e-02 4.825971722602844238e-01 5.144219398498535156e-01 6.199284195899963379e-01 1.528824269771575928e-01 5.672357603907585144e-02 2.465280443429946899e-01 -1.671633720397949219e-01
1.620944030582904816e-02 3.901217579841613770e-01 2.900921106338500977e-01 4.817215800285339355e-01 -1.436309218406677246e-01 6.593819856643676758e-01 -2.401136904954910278e-01 1.351448446512222290e-01
-5.204611420631408691e-01 4.576360881328582764e-01 3.457382023334503174e-01 1.771477907896041870e-01 3.823447525501251221e-01 3.966840207576751709e-01 -4.886134713888168335e-02 -2.506790161132812500e-01
1.969886422157287598e-01 1.155412122607231140e-01 5.345836877822875977e-01 4.220235943794250488e-01 -1.740896403789520264e-01 2.750435173511505127e-01 3.053582608699798584e-01 -5.336311459541320801e-01
-2.074119746685028076e-01 4.996286034584045410e-01 5.522425174713134766e-01 -4.143930971622467041e-01 -1.544282883405685425e-01 4.087181091308593750e-01 -1.470530182123184204e-01 1.346657425165176392e-01
1.600457578897476196e-01 3.589940369129180908e-01 2.168687283992767334e-01 3.750333487987518311e-01 2.898224592208862305e-01 5.942533016204833984e-01 2.164513170719146729e-01 -4.169430732727050781e-01
3.245771676301956177e-02 4.456804096698760986e-01 6.522555947303771973e-01 -2.703274190425872803e-01 1.336273550987243652e-01 3.905104696750640869e-01 -2.470892518758773804e-01 2.653173208236694336e-01
-2.662640810012817383e-01 4.262216985225677490e-01 3.255006372928619385e-01 1.060719564557075500e-01 4.172255098819732666e-01 5.226373672485351562e-01 2.421620488166809082e-01 -3.526573479175567627e-01
-6.195934414863586426e-01 4.965046048164367676e-01 3.843015134334564209e-01 -1.979412585496902466e-01 5.652497708797454834e-02 8.594261109828948975e-02 1.326130330562591553e-01 -3.931300044059753418e-01
2.878088057041168213e-01 2.586460709571838379e-01 4.570577442646026611e-01 6.673491001129150391e-01 -1.205515488982200623e-01 3.128925561904907227e-01 -2.520697712898254395e-01 -1.415556520223617554e-01
3.298556208610534668e-01 4.501261115074157715e-01 4.321535527706146240e-01 3.032576143741607666e-01 -5.669586062431335449e-01 -1.799696385860443115e-01 -5.868617817759513855e-02 -2.293135523796081543e-01
7.231291383504867554e-02 5.243099331855773926e-01 3.601557910442352295e-01 4.626298844814300537e-01 2.729088664054870605e-01 -1.324761360883712769e-01 -9.058935940265655518e-02 -5.252577066421508789e-01
3.938595950603485107e-01 1.218898370862007141e-01 7.622026801109313965e-01 3.558952510356903076e-01 -1.808128654956817627e-01 1.292222440242767334e-01 -2.502191066741943359e-01 -1.019899398088455200e-01
-5.560075864195823669e-02 3.791421949863433838e-01 4.726293683052062988e-01 6.431011557579040527e-01 1.231613308191299438e-01 1.676862239837646484e-01 2.529747188091278076e-01 -3.300281763076782227e-01
2.312475442886352539e-01 4.517624899744987488e-02 5.462957024574279785e-01 3.246369659900665283e-01 -2.707015275955200195e-01 2.111874222755432129e-01 2.744516134262084961e-01 -5.894508361816406250e-01
-6.859915256500244141e-01 2.926144003868103027e-01 4.296461641788482666e-01 -1.495886147022247314e-01 8.550088852643966675e-02 3.088319003582000732e-01 -2.299654632806777954e-01 -2.850408554077148438e-01
-1.535387486219406128e-01 4.703322947025299072e-01 3.417686223983764648e-01 1.912972629070281982e-01 5.950310230255126953e-01 4.245032370090484619e-01 4.771909490227699280e-02 -2.554820179939270020e-01
5.821413546800613403e-02 4.939960315823554993e-02 8.148176670074462891e-01 1.635204255580902100e-01 2.337018698453903198e-01 -2.360252290964126587e-01 1.956925988197326660e-01 -3.935531973838806152e-01
1.118639931082725525e-01 -2.110523730516433716e-01 7.214886546134948730e-01 2.696606814861297607e-01 -3.978999257087707520e-01 2.547624707221984863e-01 -1.215064898133277893e-01 -3.341984152793884277e-01
-1.161078065633773804e-01 2.487322837114334106e-01 4.780417382717132568e-01 6.885717511177062988e-01 -3.619048893451690674e-01 1.578193344175815582e-02 -3.008134067058563232e-01 1.683154888451099396e-02
2.103423774242401123e-01 7.106917500495910645e-01 2.993811853229999542e-02 2.681466639041900635e-01 1.469561308622360229e-01 5.846435576677322388e-02 -5.221843719482421875e-02 -5.917209386825561523e-01
8.691865950822830200e-02 -1.814548075199127197e-01 4.942505061626434326e-01 3.014910817146301270e-01 -4.416982531547546387e-01 3.369883298873901367e-01 -2.942285239696502686e-01 -4.786542952060699463e-01
2.180838584899902344e-02 4.732309579849243164e-01 3.278955817222595215e-01 7.275424152612686157e-02 -6.316609382629394531e-01 4.781680107116699219e-01 -4.673484712839126587e-02 1.815049946308135986e-01
-1.857430487871170044e-01 3.057393431663513184e-01 3.242989778518676758e-01 -1.574398577213287354e-01 4.889771342277526855e-01 5.027585625648498535e-01 -4.001154601573944092e-01 -3.001809120178222656e-01
-5.189186930656433105e-01 3.025666177272796631e-01 4.734259545803070068e-01 -1.125031262636184692e-01 3.564963340759277344e-01 1.574026346206665039e-01 -3.957650959491729736e-01 -3.064189255237579346e-01
1.800409704446792603e-01 3.621558248996734619e-01 4.278866946697235107e-01 4.520391523838043213e-01 -6.454069018363952637e-01 1.753609627485275269e-01 -3.676028922200202942e-02 1.868374273180961609e-02
2.021299600601196289e-01 2.678658068180084229e-01 4.629659056663513184e-01 6.638992428779602051e-01 -2.177241258323192596e-03 3.058971166610717773e-01 1.861886680126190186e-02 -3.719774782657623291e-01
6.280268542468547821e-03 4.854689240455627441e-01 6.363154053688049316e-01 -5.145031809806823730e-01 2.607508301734924316e-01 1.071150079369544983e-01 -1.233006417751312256e-01 -1.402153633534908295e-03
4.224860370159149170e-01 5.214995741844177246e-01 1.942247003316879272e-01 1.764417588710784912e-01 -5.925750732421875000e-01 1.072082668542861938e-01 -1.731386780738830566e-01 -2.967710196971893311e-01
-2.001963704824447632e-01 6.387587785720825195e-01 5.471995472908020020e-01 -4.203089177608489990e-01 7.868113368749618530e-02 -8.983572572469711304e-02 -2.257932722568511963e-01 1.028488501906394958e-01
3.810153529047966003e-02 3.967742919921875000e-01 4.935721457004547119e-01 1.601325422525405884e-01 -2.844173461198806763e-02 -1.956983953714370728e-01 5.373014211654663086e-01 -4.940271377563476562e-01
4.542431235313415527e-01 5.741553306579589844e-01 1.234155371785163879e-01 -1.674854755401611328e-01 -5.778180435299873352e-02 3.504127860069274902e-01 1.468668729066848755e-01 -5.225211381912231445e-01
1.882378607988357544e-01 3.641313314437866211e-01 4.168692529201507568e-01 3.633217513561248779e-01 -3.455668091773986816e-01 -2.800657451152801514e-01 -5.268201828002929688e-01 -2.253874689340591431e-01
2.756262123584747314e-01 -2.873372845351696014e-02 6.501281261444091797e-01 3.578630387783050537e-01 -2.198085188865661621e-01 2.393301278352737427e-01 1.371568888425827026e-01 -4.980615675449371338e-01
-5.405647158622741699e-01 6.804978847503662109e-01 3.987660408020019531e-01 -5.079222097992897034e-02 2.092704176902770996e-01 5.190876498818397522e-02 3.803487122058868408e-02 -1.875709891319274902e-01
3.599006831645965576e-01 6.340195536613464355e-01 1.867414265871047974e-01 1.437653880566358566e-02 -4.079236686229705811e-01 -1.739115118980407715e-01 -3.751416206359863281e-01 -3.098925948143005371e-01
-3.157092332839965820e-01 5.216815471649169922e-01 2.140830270946025848e-02 -4.711229354143142700e-02 -4.521207809448242188e-01 2.702927887439727783e-01 -5.654785633087158203e-01 -1.681088805198669434e-01
6.044390797615051270e-02 3.582295179367065430e-01 7.286499142646789551e-01 5.326670408248901367e-01 5.355384945869445801e-02 -5.376275628805160522e-02 -1.073620165698230267e-03 2.181596159934997559e-01
-7.925316691398620605e-02 2.720941007137298584e-01 5.390312075614929199e-01 7.419518828392028809e-01 4.825663194060325623e-02 2.001780420541763306e-01 -7.507199048995971680e-02 -1.749309897422790527e-01
-3.924222663044929504e-02 2.526266034692525864e-03 5.532820224761962891e-01 6.782402396202087402e-01 -1.035097017884254456e-01 2.685091793537139893e-01 -2.270547747611999512e-01 -3.129817545413970947e-01
1.126326695084571838e-01 2.142675369977951050e-01 5.843339562416076660e-01 6.513242721557617188e-01 1.944399625062942505e-01 1.376647949218750000e-01 -1.556279957294464111e-01 -3.078235685825347900e-01
-6.827484816312789917e-02 6.170744895935058594e-01 1.440058089792728424e-02 -2.039318084716796875e-01 -2.085219621658325195e-01 -2.324270904064178467e-01 -4.599264636635780334e-02 -6.878539323806762695e-01
3.524727821350097656e-01 7.227950692176818848e-01 3.809861605986952782e-03 -7.217606902122497559e-02 1.224504485726356506e-01 3.503022193908691406e-01 -6.731896847486495972e-02 -4.537275433540344238e-01
2.959870696067810059e-01 7.621178030967712402e-01 7.391224056482315063e-02 -3.567222133278846741e-02 -2.472814917564392090e-01 -1.288045197725296021e-01 -3.038431406021118164e-01 -3.934124708175659180e-01
2.621593773365020752e-01 2.852001190185546875e-01 3.250472545623779297e-01 -2.405675202608108521e-01 -6.899771839380264282e-02 -2.882234454154968262e-01 -6.186524629592895508e-01 -4.645864665508270264e-01
-2.877089977264404297e-01 4.415085017681121826e-01 1.550489962100982666e-01 -3.870187699794769287e-01 -5.776255726814270020e-01 6.575017422437667847e-02 -2.246915996074676514e-01 -4.000116884708404541e-01
-2.598620057106018066e-01 4.998616576194763184e-01 6.463208198547363281e-01 -3.785176277160644531e-01 -2.598088085651397705e-01 5.011577159166336060e-02 1.958257555961608887e-01 1.150830611586570740e-01
6.602504253387451172e-01 2.736550271511077881e-01 6.617389917373657227e-01 5.317322909832000732e-02 -6.693547219038009644e-02 3.759918361902236938e-02 -6.952569633722305298e-02 -1.942383348941802979e-01
3.802410960197448730e-01 6.031163930892944336e-01 1.846831142902374268e-01 1.722795143723487854e-02 5.077504366636276245e-02 1.315814703702926636e-01 -6.337375044822692871e-01 -1.890704631805419922e-01
-4.691702723503112793e-01 1.138115748763084412e-01 7.735305428504943848e-01 -1.130342558026313782e-01 1.989295482635498047e-01 6.752318143844604492e-02 2.418578118085861206e-01 -2.305910438299179077e-01
4.321903884410858154e-01 4.448759853839874268e-01 2.955170273780822754e-01 4.036177396774291992e-01 -1.848390698432922363e-01 4.591259360313415527e-01 -3.465104401111602783e-01 5.269256886094808578e-03
2.806541025638580322e-01 -2.163269519805908203e-01 7.347967028617858887e-01 1.629633754491806030e-01 -2.153748422861099243e-01 3.819167613983154297e-01 -2.357159107923507690e-01 -2.452424466609954834e-01
-3.072112500667572021e-01 2.600733637809753418e-01 2.307976484298706055e-01 9.747505187988281250e-02 -4.256389439105987549e-01 6.562914252281188965e-01 -4.039313197135925293e-01 -1.291638426482677460e-02
-1.461229026317596436e-01 4.574451446533203125e-01 3.391290009021759033e-01 1.394821554422378540e-01 -5.968801975250244141e-01 4.770446121692657471e-01 -8.826918900012969971e-02 2.080848366022109985e-01
1.193818822503089905e-01 -1.643969118595123291e-01 5.042868256568908691e-01 2.509557604789733887e-01 -4.643719494342803955e-01 3.716088533401489258e-01 -1.357662677764892578e-01 -5.189129710197448730e-01
-2.999483793973922729e-02 3.722126483917236328e-01 6.395560503005981445e-01 -3.989982306957244873e-01 -4.069512337446212769e-02 4.741678535938262939e-01 -1.968317776918411255e-01 1.645982712507247925e-01
8.636850118637084961e-02 2.526358664035797119e-01 3.501859009265899658e-01 4.971814453601837158e-01 -5.906429514288902283e-02 -1.238717511296272278e-01 -2.477333247661590576e-01 -6.918753981590270996e-01
4.708823561668395996e-01 4.833030104637145996e-01 2.132909744977951050e-01 -8.327469229698181152e-02 3.935326822102069855e-03 3.393299281597137451e-01 2.590414583683013916e-01 -5.567742586135864258e-01
2.034295499324798584e-01 3.903281390666961670e-01 5.940068364143371582e-01 5.310956835746765137e-01 1.833072155714035034e-01 -1.452279537916183472e-01 -1.841613352298736572e-01 -2.876554727554321289e-01
2.877405583858489990e-01 2.539748847484588623e-01 7.127314805984497070e-01 1.807958036661148071e-01 -5.056074261665344238e-01 -1.942301169037818909e-02 -1.706691533327102661e-01 1.639661490917205811e-01
-5.819801092147827148e-01 4.987704455852508545e-01 5.176081657409667969e-01 1.824949830770492554e-01 2.809221148490905762e-01 -6.224154029041528702e-03 -8.408602327108383179e-02 -1.589907705783843994e-01
5.226601362228393555e-01 2.473242282867431641e-01 4.947153925895690918e-01 8.722092956304550171e-02 -4.250702261924743652e-02 -1.500764340162277222e-01 -3.518306016921997070e-01 -5.149675607681274414e-01
2.367825806140899658e-01 -1.952855102717876434e-02 6.883263587951660156e-01 4.679155647754669189e-01 -1.041956245899200439e-01 3.803701698780059814e-01 -7.899312302470207214e-03 -3.085677325725555420e-01
6.331812590360641479e-02 4.325054287910461426e-01 2.042772024869918823e-01 -2.183266729116439819e-01 -3.550439774990081787e-01 3.022423945367336273e-02 8.806289732456207275e-02 -7.647282481193542480e-01
6.422720551490783691e-01 5.925412178039550781e-01 2.630777955055236816e-01 -1.481182873249053955e-01 -2.105554938316345215e-01 2.223910540342330933e-01 -4.219942167401313782e-02 -2.228457927703857422e-01
4.440338611602783203e-01 3.658134937286376953e-01 2.791580855846405029e-01 -2.997114360332489014e-01 -9.890861809253692627e-02 -6.438330560922622681e-02 -5.086343288421630859e-01 -4.781433939933776855e-01
-2.692666649818420410e-01 9.453199058771133423e-02 1.681705415248870850e-01 3.526270762085914612e-02 -6.818134784698486328e-01 4.179684221744537354e-01 -1.209749653935432434e-01 -4.845950901508331299e-01
1.735089570283889771e-01 4.150826930999755859e-01 6.026815772056579590e-01 2.627576291561126709e-01 2.840507961809635162e-02 -1.921239793300628662e-01 4.463545382022857666e-01 -3.583064675331115723e-01
-2.585977017879486084e-01 2.720097303390502930e-01 2.076501548290252686e-01 -2.974305450916290283e-01 2.205251306295394897e-01 4.753230214118957520e-01 -2.354886829853057861e-01 -6.305047273635864258e-01
1.367015838623046875e-01 5.032628178596496582e-01 3.422751128673553467e-01 3.879488706588745117e-01 -5.937857031822204590e-01 -2.421950101852416992e-01 -1.095307767391204834e-01 -1.927323788404464722e-01
-3.990140259265899658e-01 2.123288810253143311e-01 3.369520902633666992e-01 1.362932920455932617e-01 -4.125540554523468018e-01 6.099255084991455078e-01 -3.418649137020111084e-01 6.715847551822662354e-02
5.793868303298950195e-01 5.008413195610046387e-01 4.780671298503875732e-01 6.639815121889114380e-02 4.515333473682403564e-02 -1.783936172723770142e-01 -3.430848121643066406e-01 -1.701222062110900879e-01
-2.252387851476669312e-01 3.326845765113830566e-01 3.285626173019409180e-01 -2.766177356243133545e-01 3.962346911430358887e-01 5.202360749244689941e-01 -3.758993446826934814e-01 -2.918390929698944092e-01
2.212628424167633057e-01 1.077350080013275146e-01 5.476453900337219238e-01 3.832005858421325684e-01 -9.377842769026756287e-03 -1.077609956264495850e-01 -6.410455107688903809e-01 -2.646469473838806152e-01
-9.115939587354660034e-02 1.304345577955245972e-01 4.224130809307098389e-01 -2.315879464149475098e-01 4.228254258632659912e-01 4.564954042434692383e-01 3.035390377044677734e-02 -5.954160690307617188e-01
1.513335853815078735e-01 -1.049826443195343018e-01 6.782944798469543457e-01 4.960166215896606445e-01 9.214819222688674927e-02 2.787370383739471436e-01 -2.746197283267974854e-01 -3.136231005191802979e-01
-4.337325096130371094e-01 7.251681685447692871e-01 4.529086053371429443e-01 1.599918864667415619e-02 -3.510938957333564758e-02 6.555636227130889893e-02 2.646732032299041748e-01 7.101212441921234131e-02
-6.368657350540161133e-01 4.523192048072814941e-01 5.510782003402709961e-01 1.000436469912528992e-01 1.630794852972030640e-01 2.045653611421585083e-01 -6.306242942810058594e-02 -6.078405305743217468e-02
-5.239247679710388184e-01 2.643230259418487549e-01 3.929965496063232422e-01 -1.104263812303543091e-01 1.766307950019836426e-01 2.667526006698608398e-01 -6.147432327270507812e-01 -9.344127029180526733e-02
-2.462639659643173218e-01 7.504222393035888672e-01 4.931432306766510010e-01 -1.140879541635513306e-01 2.226572632789611816e-01 1.679447144269943237e-01 -1.249458417296409607e-01 1.631606370210647583e-01
2.999895215034484863e-01 1.512396633625030518e-01 5.071862936019897461e-01 2.905808091163635254e-01 -4.005419611930847168e-01 -2.735136151313781738e-01 -3.414505422115325928e-01 -4.400291740894317627e-01
-4.682127758860588074e-02 1.432077735662460327e-01 8.006756901741027832e-01 -3.410941958427429199e-01 2.161273732781410217e-02 4.436295330524444580e-01 -1.944215968251228333e-02 1.490642875432968140e-01
1.710854321718215942e-01 9.752763062715530396e-02 5.675879716873168945e-01 4.351432025432586670e-01 -5.370720624923706055e-01 6.546502560377120972e-02 1.225511059165000916e-01 -3.767782449722290039e-01
4.778026938438415527e-01 2.202765643596649170e-01 5.676004290580749512e-01 1.967103630304336548e-01 -1.015604138374328613e-01 -9.920212626457214355e-02 -5.370656847953796387e-01 -2.317814528942108154e-01
4.296990931034088135e-01 3.852483332157135010e-01 4.936810731887817383e-01 3.457484245300292969e-01 -6.787042319774627686e-02 -5.246957018971443176e-02 -5.363116860389709473e-01 -9.321847558021545410e-02
-4.897098243236541748e-02 4.509463906288146973e-01 4.441668093204498291e-01 5.545279383659362793e-01 1.652436703443527222e-01 -1.993871480226516724e-01 -3.462585210800170898e-01 -3.201688528060913086e-01
-5.368456244468688965e-01 4.328876733779907227e-01 1.617120802402496338e-01 1.826003193855285645e-01 1.704615168273448944e-02 6.543662548065185547e-01 -2.480700798332691193e-02 -1.892360597848892212e-01
3.293279707431793213e-01 -8.090575039386749268e-02 5.325399041175842285e-01 2.382925003767013550e-01 -4.660923480987548828e-01 2.250537723302841187e-01 -3.359439969062805176e-01 -4.048033952713012695e-01
1.624423563480377197e-01 3.301893174648284912e-01 3.074446916580200195e-01 2.177537083625793457e-01 8.772383630275726318e-02 8.435749411582946777e-01 -4.567014798521995544e-02 3.533501178026199341e-02
-3.745586574077606201e-01 7.233840823173522949e-01 4.122668504714965820e-01 -2.882522344589233398e-01 3.995009139180183411e-02 9.656812995672225952e-02 -2.459943890571594238e-01 1.092392876744270325e-01
-4.867781102657318115e-01 4.378321170806884766e-01 -6.347035523504018784e-03 -8.753212168812751770e-03 -5.636655688285827637e-01 1.257701218128204346e-01 -2.904054224491119385e-01 -3.916132450103759766e-01
1.179358437657356262e-01 9.086818695068359375e-01 1.019927486777305603e-01 1.753920167684555054e-01 1.514936983585357666e-01 -6.597089022397994995e-02 -1.587382853031158447e-01 -2.583088576793670654e-01
2.460848093032836914e-01 5.181732177734375000e-01 3.762432336807250977e-01 3.256744742393493652e-01 9.297059476375579834e-02 -1.913923025131225586e-01 -5.893645286560058594e-01 -1.751885563135147095e-01
1.070983409881591797e-01 5.334178209304809570e-01 3.917894661426544189e-01 -1.653025974519550800e-03 -5.996995568275451660e-01 3.356907069683074951e-01 -2.466403320431709290e-02 2.784914374351501465e-01
-1.682122796773910522e-01 1.819159537553787231e-01 8.251295685768127441e-01 4.620024561882019043e-01 1.943971216678619385e-02 -1.139575913548469543e-01 1.722203195095062256e-01 3.608517721295356750e-02
1.951643079519271851e-01 1.919132024049758911e-01 3.167987465858459473e-01 -3.817186132073402405e-02 -4.843374192714691162e-01 7.019296884536743164e-01 -3.087852895259857178e-01 -2.500479668378829956e-02
-2.400297522544860840e-01 3.725115954875946045e-01 2.357344180345535278e-01 -1.156061291694641113e-01 4.328604042530059814e-01 4.812748432159423828e-01 -1.770444661378860474e-01 -5.332419276237487793e-01
1.348960846662521362e-01 4.630559086799621582e-01 2.422605305910110474e-01 -5.467023253440856934e-01 -3.263292014598846436e-01 -5.671576038002967834e-02 -1.318972092121839523e-02 -5.476562380790710449e-01
3.143202364444732666e-01 4.806076884269714355e-01 1.701756268739700317e-01 2.505360171198844910e-02 -4.155103862285614014e-02 8.622025698423385620e-02 -7.387562394142150879e-01 -2.927639782428741455e-01
-5.777775645256042480e-01 6.236801743507385254e-01 5.075317621231079102e-01 4.329219833016395569e-02 1.314679533243179321e-01 2.026493102312088013e-02 -2.842712216079235077e-03 -5.556103773415088654e-03
1.952099613845348358e-02 3.303905725479125977e-01 3.535766005516052246e-01 1.676898896694183350e-01 -3.379342854022979736e-01 7.545464634895324707e-01 -1.715017408132553101e-01 1.561150103807449341e-01
3.004276752471923828e-01 7.006884217262268066e-01 3.665267303586006165e-02 1.103716120123863220e-01 2.401151657104492188e-01 4.731180667877197266e-01 5.356123298406600952e-02 -3.476906418800354004e-01
-1.958852410316467285e-01 3.338712155818939209e-01 2.391713112592697144e-01 1.233025491237640381e-01 -4.103585332632064819e-02 7.596768736839294434e-01 -4.424248039722442627e-01 5.674396082758903503e-02
-3.505533039569854736e-01 3.668214082717895508e-01 5.233605504035949707e-01 -3.192259669303894043e-01 4.125259444117546082e-02 4.079474210739135742e-01 -4.258104860782623291e-01 1.315503269433975220e-01
1.128379404544830322e-01 1.647862792015075684e-01 5.044082999229431152e-01 6.071898341178894043e-01 1.151390299201011658e-01 8.359929919242858887e-02 -4.917571246623992920e-01 -2.737428545951843262e-01
9.684490412473678589e-02 4.087751507759094238e-01 2.591456770896911621e-01 2.833813726902008057e-01 6.596668064594268799e-02 7.923190593719482422e-01 -1.809956282377243042e-01 1.057441756129264832e-01
-1.229834184050559998e-01 4.603450596332550049e-01 1.269046068191528320e-01 1.524649001657962799e-02 3.478825688362121582e-01 6.352679729461669922e-01 -2.579762972891330719e-02 -4.810062944889068604e-01
-2.619675397872924805e-01 6.359608769416809082e-01 6.559339761734008789e-01 -1.207927167415618896e-01 -8.362620323896408081e-02 -5.022352188825607300e-02 4.081709682941436768e-02 2.662797868251800537e-01
1.106741875410079956e-01 2.897997498512268066e-01 6.764306426048278809e-01 2.982860803604125977e-01 -8.540672063827514648e-02 -2.976963520050048828e-01 3.519195616245269775e-01 -3.707689046859741211e-01
-2.884260416030883789e-01 5.772964954376220703e-01 6.732814311981201172e-01 2.751871384680271149e-02 -7.303877174854278564e-02 1.958750188350677490e-02 3.772571682929992676e-02 3.497606515884399414e-01
2.586770057678222656e-01 -1.045463010668754578e-01 6.906474828720092773e-01 3.124474920332431793e-02 -4.195807874202728271e-02 -1.949937343597412109e-01 -4.908265173435211182e-01 -4.043419063091278076e-01
4.389517307281494141e-01 4.209527075290679932e-01 1.025323122739791870e-01 -2.806274779140949249e-02 1.423466950654983521e-01 3.385949432849884033e-01 -2.740858681499958038e-02 -6.950967311859130859e-01
-5.269715785980224609e-01 3.716945946216583252e-01 7.495759129524230957e-01 1.043530274182558060e-02 9.881654381752014160e-02 -8.414752781391143799e-02 7.032255828380584717e-02 1.949850842356681824e-02
2.471860796213150024e-01 1.204400584101676941e-01 3.768303394317626953e-01 3.719503059983253479e-02 -3.985682725906372070e-01 5.249905586242675781e-01 -5.867010951042175293e-01 4.815462604165077209e-02
-2.716279923915863037e-01 4.428730010986328125e-01 3.926705718040466309e-01 2.651582360267639160e-01 1.659187301993370056e-02 5.408222079277038574e-01 -3.052485883235931396e-01 3.458930850028991699e-01
-2.122192531824111938e-01 7.620359659194946289e-01 4.928637444972991943e-01 -2.503906786441802979e-01 1.335086226463317871e-01 -3.082818724215030670e-02 -1.777633726596832275e-01 1.352011114358901978e-01
4.095338284969329834e-02 5.866069793701171875e-01 3.797872364521026611e-02 -1.726844012737274170e-01 -2.157728224992752075e-01 4.591459929943084717e-01 3.313719332218170166e-01 -5.057393908500671387e-01
1.973597519099712372e-02 1.340901404619216919e-01 7.937293052673339844e-01 -3.977486193180084229e-01 3.630642546340823174e-03 4.258503615856170654e-01 2.472828514873981476e-02 1.069909408688545227e-01
5.529945492744445801e-01 2.541895210742950439e-01 2.124856710433959961e-01 -5.506086628884077072e-03 -9.132646955549716949e-03 3.505351543426513672e-01 -5.360573530197143555e-01 -4.172393083572387695e-01
-2.619342207908630371e-01 3.701990544795989990e-01 7.863363027572631836e-01 -2.865580618381500244e-01 -6.856336444616317749e-02 2.234823256731033325e-01 -2.337651699781417847e-02 1.967510581016540527e-01
-1.506316959857940674e-01 1.198948696255683899e-01 1.928863823413848877e-01 -1.848649382591247559e-01 -6.022953391075134277e-01 5.120393037796020508e-01 -1.355625092983245850e-01 -4.982307851314544678e-01
-4.148267805576324463e-01 2.735419273376464844e-01 3.634235560894012451e-01 -4.951918423175811768e-01 8.384642004966735840e-02 4.053973555564880371e-01 -3.390500545501708984e-01 -2.991147637367248535e-01
-5.994695425033569336e-01 2.811470627784729004e-01 6.623368859291076660e-01 1.872934997081756592e-01 2.304908931255340576e-01 1.066966727375984192e-01 5.134611856192350388e-03 -1.526006013154983521e-01
-2.834953963756561279e-01 4.019727110862731934e-01 1.399111896753311157e-01 -2.522603869438171387e-01 -6.278259754180908203e-01 2.134135216474533081e-01 -4.486039578914642334e-01 -1.840695589780807495e-01
2.073540836572647095e-01 5.963163822889328003e-02 5.060508847236633301e-01 5.859257578849792480e-01 -1.651824116706848145e-01 4.255829155445098877e-01 -1.402854472398757935e-01 -3.549169600009918213e-01
1.684137731790542603e-01 3.021692633628845215e-01 2.873921394348144531e-01 4.087843596935272217e-01 1.524058729410171509e-01 -1.367825642228126526e-02 -1.566718071699142456e-01 -7.633289694786071777e-01
3.599078953266143799e-01 1.129596382379531860e-01 6.373342275619506836e-01 1.453585922718048096e-01 -2.376205772161483765e-01 -2.871145904064178467e-01 -2.622508108615875244e-01 -4.719199538230895996e-01
-1.806345582008361816e-01 3.760746419429779053e-01 2.288195490837097168e-01 9.994222223758697510e-02 -3.600951731204986572e-01 7.944844961166381836e-01 -3.543264418840408325e-02 -3.824209421873092651e-02
3.488617241382598877e-01 3.826450929045677185e-02 4.358245432376861572e-01 7.530332356691360474e-02 2.179452031850814819e-01 -7.839145511388778687e-02 -4.973222613334655762e-01 -6.166383624076843262e-01
6.015350818634033203e-01 5.756089091300964355e-01 3.800186216831207275e-01 -1.984656006097793579e-01 -1.581475436687469482e-01 -1.584366858005523682e-01 -1.969425529241561890e-01 -1.847375333309173584e-01
-4.293509125709533691e-01 1.838476657867431641e-01 4.877993166446685791e-01 -1.001157015562057495e-01 4.247749745845794678e-01 3.962819874286651611e-01 -2.083456963300704956e-01 -3.911591172218322754e-01
2.006763517856597900e-01 3.034561872482299805e-01 3.585768938064575195e-01 3.561222255229949951e-01 -6.344065070152282715e-01 4.621474817395210266e-02 3.522815555334091187e-02 -4.543064534664154053e-01
3.333557248115539551e-01 2.232401818037033081e-01 6.704573631286621094e-01 4.281220734119415283e-01 -3.558570444583892822e-01 -2.493941038846969604e-02 -2.627637982368469238e-01 -9.967561811208724976e-02
-5.637918114662170410e-01 3.057595193386077881e-01 6.801636219024658203e-01 2.070919573307037354e-01 2.432308197021484375e-01 -2.780765481293201447e-02 3.875318542122840881e-02 -1.473220735788345337e-01
4.927939176559448242e-01 2.693948745727539062e-01 2.896550893783569336e-01 3.763989731669425964e-02 1.128863822668790817e-02 1.085638180375099182e-01 -5.949020385742187500e-01 -4.831581413745880127e-01
2.931204438209533691e-01 1.528269797563552856e-01 6.709277629852294922e-01 4.540248215198516846e-01 2.500396966934204102e-01 -7.033849507570266724e-02 -3.012895286083221436e-01 -2.760417759418487549e-01
-7.157076150178909302e-02 4.087525904178619385e-01 6.136453151702880859e-01 -4.879174232482910156e-01 -7.025071978569030762e-02 1.385043412446975708e-01 4.113671183586120605e-01 -1.408312022686004639e-01
-5.187919139862060547e-01 5.115821361541748047e-01 3.363116120453923941e-04 -5.240467563271522522e-02 -3.711577951908111572e-01 1.252139210700988770e-01 -4.588166177272796631e-01 -3.200671076774597168e-01
1.632381379604339600e-01 6.688137054443359375e-01 2.643154263496398926e-01 -7.726926356554031372e-02 -4.077691435813903809e-01 4.918093085289001465e-01 1.007765233516693115e-01 1.786068528890609741e-01
-1.818215698003768921e-01 6.125192642211914062e-01 4.876202046871185303e-01 -4.286123514175415039e-01 2.193559259176254272e-01 2.877104580402374268e-01 1.370686143636703491e-01 -1.435162127017974854e-01
-7.431935518980026245e-03 -1.179847866296768188e-01 5.672549605369567871e-01 4.805812239646911621e-01 -1.946658492088317871e-01 1.459929049015045166e-01 -5.196732282638549805e-01 -3.225195109844207764e-01
-4.464914798736572266e-01 5.098225474357604980e-01 7.011640816926956177e-02 -4.981068521738052368e-02 -5.226510763168334961e-01 3.366514742374420166e-01 -3.350364267826080322e-01 -1.859601438045501709e-01
1.775045692920684814e-01 8.208130598068237305e-01 -5.467784404754638672e-02 -2.236126065254211426e-01 -2.150526642799377441e-01 2.991779446601867676e-01 -1.480742245912551880e-01 -2.899737060070037842e-01
-2.514379918575286865e-01 2.192898839712142944e-01 3.498004078865051270e-01 5.923035368323326111e-02 -8.598612993955612183e-02 7.606730461120605469e-01 -4.064441025257110596e-01 1.077427864074707031e-01
-2.639980018138885498e-01 7.300748825073242188e-01 4.283422827720642090e-01 -3.875619769096374512e-01 -1.050070021301507950e-02 6.587509065866470337e-02 -2.283270210027694702e-01 8.385282009840011597e-02
4.631057977676391602e-01 2.622284293174743652e-01 4.963026940822601318e-01 1.122133433818817139e-01 -5.246385931968688965e-01 -1.843996942043304443e-01 -1.346676349639892578e-01 -3.612154722213745117e-01
-2.065375000238418579e-01 4.990916550159454346e-01 5.911578536033630371e-01 -3.527068495750427246e-01 3.253139257431030273e-01 -9.242564439773559570e-02 1.849239021539688110e-01 -2.929362654685974121e-01
-1.360084861516952515e-01 4.129671752452850342e-01 7.502062320709228516e-01 -4.099729061126708984e-01 -1.388954073190689087e-01 1.752764731645584106e-01 3.941128030419349670e-02 1.688357144594192505e-01
-5.693575739860534668e-01 5.458282828330993652e-01 5.650405287742614746e-01 -5.005121603608131409e-02 1.902400106191635132e-01 -6.039548665285110474e-03 -1.131052076816558838e-01 -8.430341631174087524e-02
2.578976750373840332e-01 7.313244938850402832e-01 1.209587007761001587e-01 -2.604902088642120361e-01 -1.350101828575134277e-01 -1.372221708297729492e-01 -2.046781182289123535e-01 -4.870485663414001465e-01
2.668130099773406982e-01 2.956837117671966553e-01 3.314841985702514648e-01 1.208197474479675293e-01 -2.645356357097625732e-01 5.511794686317443848e-01 -5.705959796905517578e-01 1.324583590030670166e-01
5.137196276336908340e-04 -4.078461602330207825e-02 3.601341247558593750e-01 -3.089329786598682404e-02 -4.970215559005737305e-01 2.791796624660491943e-01 -1.933325380086898804e-01 -7.108699679374694824e-01
-1.136138215661048889e-01 2.713463306427001953e-01 8.381407260894775391e-01 -3.229956626892089844e-01 -4.652996733784675598e-02 2.573035061359405518e-01 1.934198476374149323e-02 1.947117149829864502e-01
3.394944593310356140e-02 2.963883876800537109e-01 8.105018734931945801e-01 -2.634696066379547119e-01 1.061508548445999622e-03 3.420014977455139160e-01 -1.808387599885463715e-02 2.595738470554351807e-01
2.585647702217102051e-01 6.341553926467895508e-01 1.918191015720367432e-01 2.111704647541046143e-01 -3.184276223182678223e-01 4.887158870697021484e-01 -2.814681231975555420e-01 1.736087650060653687e-01
3.287585973739624023e-01 6.537694931030273438e-01 6.265108287334442139e-02 -9.648636728525161743e-02 2.052050679922103882e-01 3.391922712326049805e-01 9.601156413555145264e-02 -5.337505340576171875e-01
5.616546273231506348e-01 4.594383835792541504e-01 3.142297267913818359e-01 1.411589533090591431e-01 -1.397368609905242920e-01 -7.572813425213098526e-03 -4.734936952590942383e-01 -3.331880271434783936e-01
4.214018583297729492e-01 2.129276394844055176e-01 3.763290941715240479e-01 5.212816596031188965e-02 -2.544537186622619629e-01 7.277098298072814941e-01 -1.960382312536239624e-01 1.519976649433374405e-03
-2.264867275953292847e-01 4.936145842075347900e-01 2.748945653438568115e-01 2.897009551525115967e-01 3.429199159145355225e-01 5.502650737762451172e-01 9.178163856267929077e-02 -3.416800796985626221e-01
3.756553828716278076e-01 2.053305655717849731e-01 6.165485382080078125e-01 1.939840763807296753e-01 -1.357281953096389771e-01 -1.505414992570877075e-01 -5.486887097358703613e-01 -2.383616417646408081e-01
2.002784013748168945e-01 5.578029155731201172e-01 7.688837498426437378e-02 9.069375693798065186e-02 1.951264962553977966e-02 6.923494935035705566e-01 1.883083432912826538e-01 -3.455702066421508789e-01
1.937613822519779205e-02 4.964386820793151855e-01 3.511942028999328613e-01 -4.425260424613952637e-02 -5.010402202606201172e-01 4.925915300846099854e-01 -2.424970269203186035e-01 2.745631337165832520e-01
-6.497678160667419434e-01 1.802063733339309692e-01 5.482211709022521973e-01 -4.834013432264328003e-02 1.266527324914932251e-01 3.391371369361877441e-01 -3.088125884532928467e-01 -1.265867203474044800e-01
-5.581783130764961243e-02 5.496906638145446777e-01 6.202031373977661133e-01 -4.859765470027923584e-01 5.197199806571006775e-02 8.579789847135543823e-02 -2.321040183305740356e-01 9.982345998287200928e-02
2.079352140426635742e-01 4.823433756828308105e-01 1.441163718700408936e-01 -8.893724530935287476e-02 -6.975632905960083008e-02 6.764522790908813477e-01 3.095235526561737061e-01 -3.703647553920745850e-01
3.213868737220764160e-01 3.148540556430816650e-01 4.147401750087738037e-01 2.517035901546478271e-01 2.046134769916534424e-01 3.111307695508003235e-02 -7.168734073638916016e-01 -7.396566122770309448e-02
-2.051320523023605347e-01 1.744226366281509399e-01 3.002421259880065918e-01 1.015999913215637207e-02 -4.040005505084991455e-01 7.779583334922790527e-01 -2.464479655027389526e-01 -8.987172693014144897e-02
5.199332237243652344e-01 6.537108868360519409e-02 2.812984585762023926e-01 -1.730794012546539307e-01 -5.335891153663396835e-03 2.810506820678710938e-01 -6.191840767860412598e-01 -3.923060595989227295e-01
2.647996842861175537e-01 1.124209836125373840e-01 4.195445179939270020e-01 -1.579180173575878143e-02 -1.642545163631439209e-01 -2.653941810131072998e-01 -5.228933095932006836e-01 -6.083950996398925781e-01
-8.968774974346160889e-02 1.986390799283981323e-01 8.005385398864746094e-01 -3.497961759567260742e-01 -2.025893190875649452e-03 3.943108618259429932e-01 -4.842104017734527588e-02 1.773398071527481079e-01
3.119676411151885986e-01 1.603473275899887085e-01 3.892571926116943359e-01 -1.472038868814706802e-02 -4.602040052413940430e-01 5.778891444206237793e-01 -4.227126538753509521e-01 2.824220620095729828e-02
-1.091865077614784241e-02 8.477323651313781738e-01 1.145845055580139160e-01 1.822571754455566406e-01 -1.287988871335983276e-01 -3.783163726329803467e-01 -2.688623666763305664e-01 -5.370225757360458374e-02
-5.121061801910400391e-01 2.319132536649703979e-01 6.961584687232971191e-01 -1.385760754346847534e-01 2.047035396099090576e-01 -2.001575678586959839e-01 4.921693727374076843e-02 -3.094100952148437500e-01
-5.754416584968566895e-01 6.699539422988891602e-01 3.517927527427673340e-01 2.206939831376075745e-02 1.917519867420196533e-01 2.218084037303924561e-01 -3.617284074425697327e-02 -9.223364293575286865e-02
2.423554658889770508e-01 -1.742360293865203857e-01 6.173236966133117676e-01 1.818593144416809082e-01 -2.917575538158416748e-01 2.347549647092819214e-01 1.226678714156150818e-01 -5.843495130538940430e-01
3.686327636241912842e-01 3.704816699028015137e-01 3.150021433830261230e-01 -3.469671308994293213e-01 -1.184663176536560059e-01 1.374337226152420044e-01 2.417824715375900269e-01 -6.448717713356018066e-01
-1.018512621521949768e-01 2.911642789840698242e-01 8.451014757156372070e-01 -2.792838215827941895e-01 -3.994362056255340576e-02 2.083549052476882935e-01 -5.406543612480163574e-02 2.544078528881072998e-01
-2.201387658715248108e-02 7.025530338287353516e-01 5.131506919860839844e-01 -1.373445093631744385e-01 -1.803086400032043457e-01 -3.582086414098739624e-02 -2.275723367929458618e-01 3.717043399810791016e-01
5.814116597175598145e-01 3.967030644416809082e-01 4.457149803638458252e-01 1.971855461597442627e-01 1.985326856374740601e-01 1.231854036450386047e-01 -4.338970780372619629e-01 -1.555209457874298096e-01
-5.417848229408264160e-01 1.604873239994049072e-01 3.829013109207153320e-01 -1.531144976615905762e-01 6.783690303564071655e-02 2.845503389835357666e-01 -6.370339989662170410e-01 -1.388256698846817017e-01
1.207722574472427368e-01 -1.217774227261543274e-01 4.931223988533020020e-01 3.838188946247100830e-02 -2.896476387977600098e-01 1.526959538459777832e-01 -3.241178095340728760e-01 -7.167129516601562500e-01
2.307296171784400940e-02 4.114437401294708252e-01 1.702652722597122192e-01 3.909784555435180664e-02 3.952521085739135742e-01 5.426781773567199707e-01 8.443266153335571289e-02 -5.846452116966247559e-01
6.753373146057128906e-02 4.972267448902130127e-01 5.521559119224548340e-01 5.893106460571289062e-01 1.676757037639617920e-01 6.452604383230209351e-02 2.163717150688171387e-01 -1.301765888929367065e-01
-5.568785667419433594e-01 3.095622062683105469e-01 1.715312898159027100e-01 -1.217305511236190796e-01 -6.069146394729614258e-01 9.706521034240722656e-02 -6.078341230750083923e-02 -4.103101789951324463e-01
-1.995569616556167603e-01 6.808535456657409668e-01 5.562642216682434082e-01 1.320048235356807709e-02 -2.055750414729118347e-02 1.656204313039779663e-01 -8.106546103954315186e-02 3.906240165233612061e-01
-1.367816179990768433e-01 -8.610083162784576416e-02 3.949375152587890625e-01 -2.199313342571258545e-01 1.632719635963439941e-01 6.372344493865966797e-01 -3.319705128669738770e-01 -4.760275483131408691e-01
3.563299775123596191e-01 1.570107638835906982e-01 4.449405670166015625e-01 8.141478896141052246e-02 -6.968652456998825073e-02 1.552996039390563965e-01 3.855837285518646240e-01 -6.827349066734313965e-01
1.800291240215301514e-01 6.429943442344665527e-01 3.836330175399780273e-01 3.831822574138641357e-01 1.686740070581436157e-01 -1.569605618715286255e-01 -4.513265192508697510e-01 5.797936022281646729e-02
1.310566067695617676e-01 5.999575257301330566e-01 9.992018342018127441e-02 -9.437232464551925659e-02 -2.964699864387512207e-01 -3.352659642696380615e-01 -4.132941365242004395e-01 -4.825712740421295166e-01
-3.473313450813293457e-01 2.429923415184020996e-01 1.061950623989105225e-01 1.010622680187225342e-01 -4.993963241577148438e-01 5.746960639953613281e-01 5.578782409429550171e-02 -4.648013114929199219e-01
-2.726080715656280518e-01 -3.777538985013961792e-02 5.541961193084716797e-01 -4.637950360774993896e-01 2.099477499723434448e-01 2.450014054775238037e-01 -2.235461771488189697e-01 -4.979379773139953613e-01
-6.895594298839569092e-02 5.900917202234268188e-02 3.810149729251861572e-01 -4.040884673595428467e-01 2.420982420444488525e-01 4.659599363803863525e-01 -3.138161599636077881e-01 -5.559608936309814453e-01
-2.177882939577102661e-01 1.189974248409271240e-01 3.019817471504211426e-01 -2.081986367702484131e-01 3.442161679267883301e-01 4.782112538814544678e-01 -3.195986449718475342e-01 -5.954444408416748047e-01
2.730508446693420410e-01 3.695626854896545410e-01 5.302901864051818848e-01 4.918823838233947754e-01 -1.168182492256164551e-01 -1.023442298173904419e-01 -4.909743070602416992e-01 -2.310986258089542389e-02
5.245004966855049133e-02 2.044690214097499847e-02 3.961213529109954834e-01 2.623509168624877930e-01 -7.099594473838806152e-01 2.475606501102447510e-01 -3.338724076747894287e-01 -3.070689141750335693e-01
-3.783362805843353271e-01 7.725275158882141113e-01 3.244615197181701660e-01 6.519288569688796997e-02 8.848790079355239868e-02 3.395239412784576416e-01 1.623824983835220337e-01 3.260191529989242554e-02
7.790035009384155273e-02 4.004946649074554443e-01 1.410970687866210938e-01 1.187603399157524109e-01 1.260332316160202026e-01 8.263428211212158203e-01 1.514225602149963379e-01 -2.790478169918060303e-01
-1.701401472091674805e-01 -5.146120488643646240e-02 3.570602536201477051e-01 1.651994735002517700e-01 -3.857872188091278076e-01 6.090639829635620117e-01 -2.473533898591995239e-01 -4.823345839977264404e-01
5.214146971702575684e-01 2.129206359386444092e-01 6.004211306571960449e-01 1.398943215608596802e-01 -7.749664783477783203e-02 -6.303256005048751831e-02 -5.078104734420776367e-01 -1.867223232984542847e-01
4.746270775794982910e-01 6.158438920974731445e-01 1.747608780860900879e-01 1.419793516397476196e-01 2.212254703044891357e-01 2.108471989631652832e-01 -4.427997469902038574e-01 -2.351536601781845093e-01
1.515672951936721802e-01 -2.536825537681579590e-01 7.761385440826416016e-01 2.625994384288787842e-01 1.011488139629364014e-01 4.020073413848876953e-01 -2.418075650930404663e-01 -1.049342453479766846e-01
4.413287639617919922e-01 3.831659853458404541e-01 3.109843134880065918e-01 2.202170342206954956e-01 -6.027892827987670898e-01 9.018316119909286499e-02 -2.360621392726898193e-01 -2.932452261447906494e-01
-3.136406093835830688e-02 4.078491628170013428e-01 6.952899098396301270e-01 4.069671332836151123e-01 -1.792755722999572754e-01 -1.740877032279968262e-01 3.459085226058959961e-01 3.906406834721565247e-02
-2.746020257472991943e-01 6.966083049774169922e-01 -9.207788854837417603e-03 5.457898601889610291e-03 -5.575768947601318359e-01 3.028331995010375977e-01 -1.457247287034988403e-01 -1.240181624889373779e-01
-6.011375784873962402e-01 2.114075869321823120e-01 6.426203846931457520e-01 2.435836941003799438e-02 1.934727281332015991e-01 -9.311249013990163803e-04 1.321165412664413452e-01 -3.542579710483551025e-01
5.142834186553955078e-01 7.017973065376281738e-01 2.399081587791442871e-01 -7.831070572137832642e-02 -6.659573316574096680e-02 8.392296731472015381e-02 -2.844669818878173828e-01 -2.947969436645507812e-01
-3.651764616370201111e-02 -2.121824920177459717e-01 4.311430156230926514e-01 2.477665990591049194e-01 -4.006085097789764404e-01 2.261230945587158203e-01 -3.092719018459320068e-01 -6.317472457885742188e-01
-3.437048196792602539e-01 1.726376861333847046e-01 1.791920065879821777e-01 6.815943866968154907e-02 -4.997001495212316513e-03 3.391913175582885742e-01 3.356380015611648560e-02 -8.361253142356872559e-01
9.920992702245712280e-02 4.474981129169464111e-01 4.719356000423431396e-01 7.843187451362609863e-02 -1.030835285782814026e-01 6.448110938072204590e-02 6.897431015968322754e-01 -2.655159831047058105e-01
-9.035096503794193268e-03 6.233087778091430664e-01 1.093947961926460266e-01 -3.452607095241546631e-01 -2.740071415901184082e-01 -8.995952457189559937e-02 3.721544891595840454e-02 -6.290268898010253906e-01
1.301730275154113770e-01 2.359914332628250122e-01 7.361543774604797363e-01 5.433597564697265625e-01 1.960233151912689209e-01 6.874542683362960815e-02 1.235429346561431885e-01 -1.782865524291992188e-01
-2.584076523780822754e-01 6.795846819877624512e-01 -1.868180744349956512e-02 -1.135499775409698486e-01 -5.252427458763122559e-01 1.903688162565231323e-01 -3.327567279338836670e-01 -1.878831088542938232e-01
-4.800218045711517334e-01 5.499213337898254395e-01 -4.505953285843133926e-03 -3.092521615326404572e-02 -4.896481633186340332e-01 1.056220829486846924e-01 -3.186063766479492188e-01 -3.372946083545684814e-01
4.098385572433471680e-01 6.082240939140319824e-01 2.766911089420318604e-01 1.405097842216491699e-01 -4.657202064990997314e-01 3.578926324844360352e-01 -4.108723625540733337e-02 1.382905989885330200e-01
1.155060715973377228e-02 3.473319113254547119e-02 8.275220990180969238e-01 -4.360866546630859375e-01 1.413764059543609619e-01 3.219236433506011963e-01 2.926291665062308311e-03 -8.082031272351741791e-03
1.172180101275444031e-01 8.185730874538421631e-02 5.701405405998229980e-01 5.083923339843750000e-01 -5.768265724182128906e-01 9.068459272384643555e-02 -4.187509417533874512e-02 -2.309335917234420776e-01
1.364997923374176025e-01 6.858622431755065918e-01 5.234614387154579163e-02 -3.417092263698577881e-01 -3.161583542823791504e-01 -1.740400195121765137e-01 -2.275754958391189575e-01 -4.576229751110076904e-01
5.609121322631835938e-01 2.837618291378021240e-01 2.601369321346282959e-01 -2.355025261640548706e-01 -3.441779641434550285e-03 2.994752228260040283e-01 -1.589160710573196411e-01 -6.056177020072937012e-01
5.416235327720642090e-01 5.260244011878967285e-01 4.392625689506530762e-01 -5.756403878331184387e-02 -2.821244001388549805e-01 -2.600149214267730713e-01 -9.464963525533676147e-02 -2.784183025360107422e-01
1.203469857573509216e-01 1.852340847253799438e-01 7.421987056732177734e-01 5.226401090621948242e-01 3.069689571857452393e-01 2.356123179197311401e-02 -2.641936019062995911e-02 -1.780736148357391357e-01
3.145532906055450439e-01 -2.964845858514308929e-02 7.751688361167907715e-01 7.461114320904016495e-03 2.924562990665435791e-02 -2.945655286312103271e-01 -2.566487193107604980e-01 -3.817619085311889648e-01
4.113422036170959473e-01 2.187982946634292603e-01 4.673914015293121338e-01 1.306246668100357056e-01 -3.663619160652160645e-01 -2.527632415294647217e-01 -2.885905504226684570e-01 -5.157639980316162109e-01
-2.562034130096435547e-02 5.488483905792236328e-01 2.155545055866241455e-01 -6.889452785253524780e-02 -1.393758803606033325e-01 6.637703180313110352e-01 4.022905230522155762e-01 -1.582536995410919189e-01
-2.973378300666809082e-01 -9.451411664485931396e-02 3.467040657997131348e-01 -5.178512632846832275e-02 -5.104019045829772949e-01 4.032433927059173584e-01 -1.656336635351181030e-01 -5.737787485122680664e-01
6.182679533958435059e-01 2.504683136940002441e-01 5.633942484855651855e-01 1.054724082350730896e-01 -1.164849195629358292e-02 -3.765174001455307007e-02 -3.837538063526153564e-01 -2.786619365215301514e-01
-5.843605399131774902e-01 6.052529811859130859e-02 7.057914137840270996e-01 -2.963357232511043549e-02 2.286660224199295044e-01 2.535647153854370117e-02 -1.388884335756301880e-01 -2.891689836978912354e-01
4.252623766660690308e-02 2.666945159435272217e-01 5.782796740531921387e-01 5.090748071670532227e-01 -2.319427877664566040e-01 1.588090211153030396e-01 -3.282742500305175781e-01 3.830395042896270752e-01
-3.807104229927062988e-01 4.227780103683471680e-01 7.220447659492492676e-01 -2.409753650426864624e-01 1.774007380008697510e-01 -7.759217917919158936e-02 2.037224322557449341e-01 -1.338139623403549194e-01
1.845779865980148315e-01 8.152208328247070312e-01 2.261851578950881958e-01 4.214140772819519043e-01 1.677056849002838135e-01 1.276883389800786972e-02 -2.063051611185073853e-01 4.178845509886741638e-02
3.015769124031066895e-01 2.854677140712738037e-01 3.470917642116546631e-01 -1.237396225333213806e-01 -1.892542093992233276e-01 -3.911193311214447021e-01 -8.678355067968368530e-02 -7.038838267326354980e-01
1.508716940879821777e-01 3.600833714008331299e-01 4.483059644699096680e-01 4.747751951217651367e-01 -5.829407572746276855e-01 1.957279741764068604e-01 -1.713202595710754395e-01 1.170812100172042847e-01
3.620058000087738037e-01 2.112245187163352966e-02 3.967697918415069580e-01 9.029972553253173828e-02 1.000690385699272156e-01 -2.537725120782852173e-02 -3.131170868873596191e-01 -7.708600759506225586e-01
-1.055907085537910461e-01 6.172789633274078369e-02 7.499998807907104492e-01 -5.835322141647338867e-01 -2.181775271892547607e-01 1.587886661291122437e-01 6.336206197738647461e-02 -7.211455702781677246e-02
2.538529038429260254e-01 3.221721053123474121e-01 6.425236463546752930e-01 4.855352938175201416e-01 5.895814299583435059e-02 -2.232140153646469116e-01 -3.503089547157287598e-01 -8.465194702148437500e-02
-3.063194453716278076e-01 7.181742787361145020e-01 4.731783270835876465e-01 -2.659925259649753571e-02 -1.479292847216129303e-02 2.843402922153472900e-01 -2.352017350494861603e-02 2.901167571544647217e-01
1.209118217229843140e-01 3.625675737857818604e-01 2.842041254043579102e-01 1.272567063570022583e-01 1.186495414003729820e-03 7.926334738731384277e-01 -3.280575573444366455e-01 1.451478004455566406e-01
3.353518545627593994e-01 3.448024094104766846e-01 3.665200173854827881e-01 3.024146556854248047e-01 -4.082276523113250732e-01 5.556579828262329102e-01 -2.293024063110351562e-01 1.219569817185401917e-01
2.593078017234802246e-01 3.059375584125518799e-01 3.989845216274261475e-01 2.877885997295379639e-01 -5.560066699981689453e-01 5.204777121543884277e-01 -8.601883053779602051e-02 9.854537993669509888e-02
-3.096894361078739166e-03 4.575451314449310303e-01 6.650449037551879883e-01 4.207133054733276367e-01 -1.511883586645126343e-01 -5.353323742747306824e-02 3.683155477046966553e-01 9.989184886217117310e-02
-5.325676202774047852e-01 4.472741484642028809e-01 1.550726443529129028e-01 8.341785520315170288e-02 -5.271826982498168945e-01 5.642772093415260315e-02 2.570890784263610840e-01 -3.716329932212829590e-01
-1.842914223670959473e-01 3.600399494171142578e-01 7.205085754394531250e-01 4.977478981018066406e-01 -3.684144467115402222e-02 -1.826162189245223999e-01 1.246132031083106995e-01 1.388806402683258057e-01
-6.344270706176757812e-01 2.280796170234680176e-01 4.931489825248718262e-01 -7.560223340988159180e-02 1.906301826238632202e-01 3.208752274513244629e-01 -3.569316864013671875e-01 -1.728271991014480591e-01
-6.041653156280517578e-01 2.610908150672912598e-01 1.699903607368469238e-01 1.080611199140548706e-01 -5.589463710784912109e-01 2.109785228967666626e-01 7.420162856578826904e-02 -4.047257304191589355e-01
-6.229544281959533691e-01 4.998806416988372803e-01 5.347909331321716309e-01 1.387870684266090393e-02 1.822993010282516479e-01 1.613043099641799927e-01 -1.740241423249244690e-02 -1.276644766330718994e-01
-2.876425981521606445e-01 -1.520056128501892090e-01 3.312360942363739014e-01 4.630080610513687134e-02 -1.564275175333023071e-01 2.779775261878967285e-01 -1.683620959520339966e-01 -8.075939416885375977e-01
-5.717332959175109863e-01 6.119900345802307129e-01 4.793639183044433594e-01 1.346906647086143494e-02 1.729097366333007812e-01 4.376869648694992065e-02 8.851027488708496094e-02 -1.702074557542800903e-01
2.639554440975189209e-01 1.566127538681030273e-01 4.024429619312286377e-01 4.319131970405578613e-01 -1.778423488140106201e-01 3.696900308132171631e-01 1.897134929895401001e-01 -5.941386222839355469e-01
-7.756236195564270020e-02 5.159153342247009277e-01 7.043805122375488281e-01 -3.531998693943023682e-01 -2.344688028097152710e-01 -7.968767732381820679e-02 1.243689730763435364e-01 1.735510379076004028e-01
-5.521800518035888672e-01 1.698590070009231567e-01 5.489435791969299316e-01 -4.828248545527458191e-02 3.491369783878326416e-01 2.550648450851440430e-01 -1.938123852014541626e-01 -3.715601265430450439e-01
1.410891413688659668e-01 6.061875224113464355e-01 1.639514416456222534e-01 -4.384521842002868652e-01 -2.636672556400299072e-01 -1.891211234033107758e-02 1.306728571653366089e-01 -5.536756515502929688e-01
-1.062802895903587341e-01 -6.653616204857826233e-03 1.487152129411697388e-01 -2.133684903383255005e-01 -3.648145496845245361e-01 3.175726234912872314e-01 -3.215115666389465332e-01 -7.640067934989929199e-01
3.876775801181793213e-01 2.846882641315460205e-01 5.888262391090393066e-01 3.909079134464263916e-01 9.869329631328582764e-02 -1.166633591055870056e-01 -4.425731897354125977e-01 -2.234093993902206421e-01
2.177240550518035889e-01 3.285232931375503540e-02 4.789489209651947021e-01 1.084519326686859131e-01 -3.138325810432434082e-01 3.523639738559722900e-01 4.387551248073577881e-01 -5.433282852172851562e-01
-3.553418219089508057e-01 4.606003314256668091e-02 5.106550455093383789e-01 -4.294133782386779785e-01 2.024673223495483398e-01 3.321677744388580322e-01 -2.264291346073150635e-01 -4.731253385543823242e-01
5.108543038368225098e-01 3.236423432826995850e-01 2.902753055095672607e-01 -1.878421604633331299e-01 -4.095405340194702148e-01 1.409914251416921616e-02 -5.176851749420166016e-01 -2.807471752166748047e-01
-4.101942181587219238e-01 -1.023337151855230331e-02 6.704397797584533691e-01 -4.385851919651031494e-01 1.118505075573921204e-01 7.258952409029006958e-02 -2.952774465084075928e-01 -2.912404537200927734e-01
-1.064109429717063904e-01 2.993543744087219238e-01 2.872656285762786865e-01 -5.212119221687316895e-02 -4.296195805072784424e-01 6.379934549331665039e-01 -4.659285545349121094e-01 7.160647958517074585e-02
-4.940412342548370361e-01 3.255994617938995361e-01 3.116169571876525879e-01 1.652558743953704834e-01 -6.922064423561096191e-01 3.984360769391059875e-02 9.386075288057327271e-02 -1.895956397056579590e-01
2.741483747959136963e-01 2.712352871894836426e-01 1.754304021596908569e-01 -4.438189044594764709e-02 1.077825203537940979e-01 6.793156266212463379e-01 1.826734244823455811e-01 -5.586342811584472656e-01
-1.362646073102951050e-01 1.583085358142852783e-01 3.344474434852600098e-01 4.299199581146240234e-01 9.126241505146026611e-02 -1.294375807046890259e-01 -1.222491264343261719e-01 -7.871824502944946289e-01
-2.217316180467605591e-01 6.967630386352539062e-01 5.088407993316650391e-01 -3.088358556851744652e-03 6.795500963926315308e-02 2.832291424274444580e-01 -1.341448426246643066e-01 3.218641877174377441e-01
4.727948606014251709e-01 4.475324451923370361e-01 4.674148261547088623e-01 2.666245996952056885e-01 -1.049053445458412170e-01 -2.631070017814636230e-01 -3.167611956596374512e-01 -3.256478905677795410e-01
4.817973077297210693e-01 4.972915947437286377e-01 2.547786831855773926e-01 8.538377285003662109e-02 1.877988725900650024e-01 1.745367795228958130e-01 -4.204198718070983887e-01 -4.537460803985595703e-01
1.790791749954223633e-01 -3.277415037155151367e-02 5.898494720458984375e-01 3.285094201564788818e-01 -6.115237474441528320e-01 1.772148758172988892e-01 -1.004280224442481995e-01 -3.091341257095336914e-01
-2.718810439109802246e-01 -1.125421673059463501e-01 4.626871347427368164e-01 -1.365265846252441406e-01 1.772481352090835571e-01 6.723127365112304688e-01 -1.523638218641281128e-01 -4.172048866748809814e-01
2.710136175155639648e-01 2.978032231330871582e-01 4.895699918270111084e-01 5.613496899604797363e-01 -3.302218616008758545e-01 1.152829974889755249e-01 -4.000816047191619873e-01 -2.589564584195613861e-02
1.666716039180755615e-01 3.946089744567871094e-02 5.446271300315856934e-01 -1.425710022449493408e-01 -1.955259293317794800e-01 -4.283491373062133789e-01 -3.013736009597778320e-01 -5.841050148010253906e-01
2.995657734572887421e-02 6.629149913787841797e-01 1.018474996089935303e-02 -2.543269656598567963e-02 6.510642170906066895e-02 6.156713962554931641e-01 1.375411003828048706e-01 -3.958384990692138672e-01
-6.099377274513244629e-01 2.919246852397918701e-01 5.387308597564697266e-01 -2.766835987567901611e-01 1.124690920114517212e-01 2.461889833211898804e-01 -2.857877612113952637e-01 -1.450455337762832642e-01
1.447768807411193848e-01 -3.546086698770523071e-02 4.083028137683868408e-01 2.889784872531890869e-01 -1.330705285072326660e-01 1.083826199173927307e-01 -3.660679161548614502e-01 -7.510673403739929199e-01
3.755827844142913818e-01 4.048772454261779785e-01 3.874023258686065674e-01 -4.680711776018142700e-02 -1.235309988260269165e-02 -3.339182138442993164e-01 -3.581662476062774658e-02 -6.555941700935363770e-01
-4.951283931732177734e-01 5.357324481010437012e-01 3.580648899078369141e-01 1.844059824943542480e-01 -5.270895957946777344e-01 4.216895252466201782e-02 4.417779296636581421e-02 1.551427990198135376e-01
-4.486355558037757874e-02 9.085031151771545410e-01 2.291589509695768356e-03 2.556772232055664062e-01 -1.785659641027450562e-01 1.643732786178588867e-01 -2.100142985582351685e-01 6.498524546623229980e-02
6.347118876874446869e-03 4.929809868335723877e-01 2.190021425485610962e-01 -4.327090382575988770e-01 -2.665111124515533447e-01 -3.004565536975860596e-01 -2.400679886341094971e-01 -5.502686500549316406e-01
8.601648360490798950e-02 3.379196524620056152e-01 4.241330921649932861e-01 2.534990012645721436e-01 -7.565844058990478516e-01 2.262709736824035645e-01 2.924429252743721008e-03 1.031207889318466187e-01
5.983204245567321777e-01 5.307799577713012695e-01 3.091374039649963379e-01 1.131366193294525146e-01 2.939129248261451721e-02 3.058538213372230530e-02 -3.556245863437652588e-01 -3.516409397125244141e-01
2.607958018779754639e-01 9.101579338312149048e-02 6.250203847885131836e-01 2.248866409063339233e-01 -4.772976040840148926e-01 -4.087793454527854919e-02 2.255763113498687744e-01 -4.495647251605987549e-01
1.044438928365707397e-01 -2.502155303955078125e-01 4.834132790565490723e-01 -3.322472795844078064e-02 -4.926764369010925293e-01 2.571727335453033447e-01 -4.368869066238403320e-01 -4.381246268749237061e-01
2.915143966674804688e-01 3.919736444950103760e-01 2.804346084594726562e-01 2.592333778738975525e-02 -4.710467755794525146e-01 -2.667373418807983398e-01 -4.328005313873291016e-01 -4.491218328475952148e-01
1.928208023309707642e-01 1.646500676870346069e-01 4.684459269046783447e-01 3.595985472202301025e-01 -6.087536215782165527e-01 8.052317798137664795e-02 7.731165736913681030e-02 -4.515702426433563232e-01
3.967708349227905273e-01 -2.437196299433708191e-02 7.135307192802429199e-01 -7.845414429903030396e-02 -2.114866487681865692e-02 -1.490117609500885010e-01 -4.375767111778259277e-01 -3.355185389518737793e-01
5.283799171447753906e-01 4.584513008594512939e-01 4.097597599029541016e-01 1.096429526805877686e-01 2.053973525762557983e-01 -8.823762834072113037e-02 -4.304585456848144531e-01 -3.089399039745330811e-01
-5.228691697120666504e-01 1.387931853532791138e-01 3.696459829807281494e-01 8.116235025227069855e-03 -6.284161806106567383e-01 2.376743853092193604e-01 -1.681260392069816589e-02 -3.449079394340515137e-01
3.039172887802124023e-01 -6.457613408565521240e-02 4.262017607688903809e-01 8.253205567598342896e-02 3.146140277385711670e-02 -2.599667385220527649e-02 -3.778256177902221680e-01 -7.553720474243164062e-01
2.073054909706115723e-01 3.872220814228057861e-01 3.241090178489685059e-01 3.762907385826110840e-01 3.155518174171447754e-01 4.887841939926147461e-01 2.530241608619689941e-01 -3.974139392375946045e-01
2.304066121578216553e-01 2.328584529459476471e-02 6.719648838043212891e-01 -1.594291441142559052e-02 -8.231193572282791138e-02 -4.410334527492523193e-01 -2.395332157611846924e-01 -4.857136607170104980e-01
-1.146642267704010010e-01 -4.074600711464881897e-02 4.250970482826232910e-01 -6.009498611092567444e-02 -1.924090236425399780e-01 7.904874682426452637e-01 -1.015590876340866089e-01 -3.587019741535186768e-01
-4.625071883201599121e-01 3.887775242328643799e-01 1.031201183795928955e-01 -3.327955007553100586e-01 -3.086348772048950195e-01 7.138023525476455688e-02 -4.418388903141021729e-01 -4.668835699558258057e-01
-1.058126911520957947e-01 8.120085299015045166e-02 3.574095368385314941e-01 7.176752388477325439e-02 -4.297114014625549316e-01 6.989935040473937988e-01 -4.174128174781799316e-01 -4.290128871798515320e-02
-5.581398606300354004e-01 3.555819988250732422e-01 9.449934214353561401e-02 -3.385624289512634277e-01 -3.688090145587921143e-01 2.542755305767059326e-01 -1.876937299966812134e-01 -4.500907659530639648e-01
-4.354459047317504883e-01 9.859227389097213745e-02 2.674066126346588135e-01 2.684190571308135986e-01 -2.528680860996246338e-01 2.977385520935058594e-01 7.940433919429779053e-02 -7.058441042900085449e-01
-2.325676083564758301e-01 2.520240545272827148e-01 5.429316759109497070e-01 -5.147163271903991699e-01 -3.366959467530250549e-02 4.563027620315551758e-01 -3.352751135826110840e-01 -3.054960072040557861e-02
4.006031453609466553e-01 6.947765499353408813e-02 4.812459349632263184e-01 1.731778830289840698e-01 6.474580615758895874e-02 1.493888497352600098e-01 -2.808109223842620850e-01 -6.839137077331542969e-01
2.675159573554992676e-01 1.301384419202804565e-01 3.312828838825225830e-01 -2.474259138107299805e-01 -4.012197256088256836e-01 7.240697145462036133e-01 -2.071897685527801514e-01 -1.111287698149681091e-01
-2.162544131278991699e-01 -7.075078040361404419e-02 4.484830796718597412e-01 -3.341048359870910645e-01 9.727104753255844116e-02 2.909760773181915283e-01 -6.665952801704406738e-01 -3.114278614521026611e-01
4.531268477439880371e-01 1.301115453243255615e-01 7.321887612342834473e-01 8.189738541841506958e-02 1.326456218957901001e-01 -2.249443531036376953e-01 -1.038318499922752380e-01 -3.949224352836608887e-01
5.280418395996093750e-01 3.667100667953491211e-01 3.027089536190032959e-01 -2.917863726615905762e-01 -5.027192234992980957e-01 3.687641918659210205e-01 -9.848181158304214478e-02 -1.072902828454971313e-01
2.936989367008209229e-01 2.481904476881027222e-01 4.350363016128540039e-01 9.305967390537261963e-02 -7.601988911628723145e-01 2.734177112579345703e-01 8.614971884526312351e-04 -3.956689313054084778e-02
3.249982595443725586e-01 5.626021027565002441e-01 2.311192452907562256e-01 -2.081176042556762695e-01 1.409257650375366211e-01 -9.484942257404327393e-02 -5.645008087158203125e-01 -3.655246496200561523e-01
-1.284706145524978638e-01 1.225422695279121399e-01 7.154176831245422363e-01 -5.565714240074157715e-01 -1.658660918474197388e-01 2.918295562267303467e-01 -1.818160414695739746e-01 3.393185883760452271e-02
1.719449162483215332e-01 5.151300430297851562e-01 6.979216635227203369e-02 -4.059121012687683105e-01 -1.647050231695175171e-01 6.524618715047836304e-03 -4.809772372245788574e-01 -5.262422561645507812e-01
-5.843734145164489746e-01 5.635317564010620117e-01 1.863627731800079346e-01 8.836700767278671265e-02 -3.621603846549987793e-01 1.939934194087982178e-01 2.828037440776824951e-01 -2.227745205163955688e-01
-2.684373557567596436e-01 2.721140682697296143e-01 3.351811766624450684e-01 -7.217409461736679077e-02 4.498687684535980225e-01 5.089650750160217285e-01 -2.383583784103393555e-01 -4.670093953609466553e-01
2.013473212718963623e-01 -5.960699170827865601e-02 4.057524204254150391e-01 2.715246677398681641e-01 2.431685663759708405e-02 1.323222219944000244e-01 -4.893577098846435547e-01 -6.782140135765075684e-01
1.157776117324829102e-01 8.851762861013412476e-02 4.152832031250000000e-01 6.461336612701416016e-01 -2.164196074008941650e-01 4.173598289489746094e-01 -2.425177693367004395e-01 -3.301061093807220459e-01
2.873284816741943359e-01 3.441228717565536499e-02 4.477812051773071289e-01 7.789908349514007568e-02 -5.175421237945556641e-01 4.751718044281005859e-01 -4.647772014141082764e-01 5.113076418638229370e-03
-3.112184703350067139e-01 5.815065503120422363e-01 2.412591576576232910e-01 4.885907471179962158e-02 3.153785169124603271e-01 5.907101035118103027e-01 1.599762588739395142e-01 -1.743717044591903687e-01
2.833308093249797821e-02 2.600714862346649170e-01 2.951137423515319824e-01 3.062723278999328613e-01 7.366992533206939697e-02 -2.135045528411865234e-01 3.979873284697532654e-02 -8.355057239532470703e-01
-5.247889161109924316e-01 4.983645975589752197e-01 1.465189456939697266e-01 1.416897922754287720e-01 -5.363059639930725098e-01 1.928720995783805847e-02 2.350919395685195923e-01 -3.023596704006195068e-01
-9.070499986410140991e-02 -1.989412903785705566e-01 3.532287180423736572e-01 -9.424813091754913330e-02 -4.814474284648895264e-01 3.843208253383636475e-01 -1.262130588293075562e-01 -6.504752039909362793e-01
-1.795099228620529175e-01 3.366262316703796387e-01 4.675462245941162109e-01 7.210966348648071289e-01 4.597751423716545105e-02 2.320002168416976929e-01 9.410851448774337769e-02 -2.260196655988693237e-01
-7.817640900611877441e-02 3.955294191837310791e-01 3.201566636562347412e-01 3.465189039707183838e-01 8.669523894786834717e-02 5.171478986740112305e-01 -5.641984939575195312e-01 1.469398736953735352e-01
-8.510655164718627930e-02 1.750727444887161255e-01 7.107707262039184570e-01 -5.749648213386535645e-01 -1.075774654746055603e-01 3.307438790798187256e-01 -7.092947512865066528e-02 1.821533776819705963e-02
9.037259966135025024e-02 5.925102829933166504e-01 1.986098289489746094e-01 -8.441564859822392464e-04 -4.886328279972076416e-01 5.748972296714782715e-01 -9.231086820363998413e-02 1.533871442079544067e-01
-1.750968247652053833e-01 7.902189493179321289e-01 -6.710080802440643311e-02 7.140119373798370361e-02 -4.840541481971740723e-01 2.180762588977813721e-01 -2.201875895261764526e-01 -7.032980024814605713e-02
3.500674664974212646e-01 -4.701852798461914062e-02 5.675724148750305176e-01 1.158551722764968872e-01 8.778661489486694336e-03 1.539391428232192993e-01 2.834444344043731689e-01 -6.599743366241455078e-01
3.141120970249176025e-01 2.594377100467681885e-01 6.579384207725524902e-01 2.245894819498062134e-02 6.019321084022521973e-02 -4.743075072765350342e-01 -2.295924276113510132e-01 -3.454486131668090820e-01
-8.143038302659988403e-02 6.033682823181152344e-01 1.587599068880081177e-01 -3.934732973575592041e-01 -4.341606795787811279e-01 -5.312646273523569107e-03 -4.197829961776733398e-01 -2.907723784446716309e-01
1.252784430980682373e-01 2.573217153549194336e-01 3.780227005481719971e-01 4.938127100467681885e-01 3.322185873985290527e-01 2.037195563316345215e-01 -2.439997047185897827e-01 -5.656253695487976074e-01
-1.408719122409820557e-01 2.012310028076171875e-01 3.813304305076599121e-01 1.923791766166687012e-01 -2.880774438381195068e-01 1.322234123945236206e-01 5.352730751037597656e-01 -6.084815859794616699e-01
-3.298948407173156738e-01 5.602836012840270996e-01 6.563553810119628906e-01 -1.998668760061264038e-01 8.300140500068664551e-02 2.456736862659454346e-01 -6.032164767384529114e-02 1.887300908565521240e-01
4.026081264019012451e-01 5.329301953315734863e-01 2.155403792858123779e-01 7.490641623735427856e-02 -5.352070331573486328e-01 3.925369679927825928e-01 -2.465914785861968994e-01 2.200637385249137878e-02
-1.539897620677947998e-01 -5.589047819375991821e-02 3.690483272075653076e-01 3.243528306484222412e-01 -4.237319901585578918e-02 6.692004203796386719e-01 1.948826760053634644e-01 -4.941234290599822998e-01
1.559478193521499634e-01 1.231544688344001770e-01 5.200880765914916992e-01 2.146740555763244629e-01 -6.756104230880737305e-01 2.334678769111633301e-01 2.922413647174835205e-01 -2.181167304515838623e-01
3.903290033340454102e-01 3.892949521541595459e-01 6.024709939956665039e-01 1.963893622159957886e-01 2.171427942812442780e-02 -2.751883864402770996e-01 -2.656009793281555176e-01 -3.844588398933410645e-01
3.941685557365417480e-01 3.142320513725280762e-01 1.681630015373229980e-01 -1.083732619881629944e-01 1.515309363603591919e-01 4.535202383995056152e-01 7.769571244716644287e-02 -6.864305138587951660e-01
3.610724508762359619e-01 2.870542109012603760e-01 3.705433309078216553e-01 -3.387699425220489502e-01 -9.343834966421127319e-02 -2.660776861011981964e-02 2.688202559947967529e-01 -6.733914613723754883e-01
-5.826553702354431152e-02 9.195911288261413574e-01 6.142175290733575821e-03 1.017058268189430237e-01 1.050819978117942810e-01 -1.373625993728637695e-01 -3.229101598262786865e-01 -7.996268570423126221e-02
6.185353994369506836e-01 3.263161182403564453e-01 4.940479993820190430e-01 1.481106728315353394e-01 -9.018699824810028076e-02 6.892862170934677124e-02 -4.803045392036437988e-01 -3.652902692556381226e-02
-1.976432502269744873e-01 3.545951843261718750e-01 2.755717039108276367e-01 -2.505893111228942871e-01 3.868371546268463135e-01 4.867840707302093506e-01 -1.578641682863235474e-01 -5.337996482849121094e-01
-1.904381066560745239e-01 1.363667249679565430e-01 2.975607514381408691e-01 -1.095815971493721008e-01 2.419593371450901031e-02 7.631586194038391113e-01 1.301729679107666016e-01 -4.946164488792419434e-01
5.278169363737106323e-02 4.217370748519897461e-01 3.351353704929351807e-01 2.877411842346191406e-01 -7.698299288749694824e-01 -7.481074333190917969e-02 -1.518970727920532227e-01 -5.416363477706909180e-02
-4.097373783588409424e-01 1.406381875276565552e-01 2.887142300605773926e-01 3.775793313980102539e-01 -5.640270709991455078e-01 1.678055673837661743e-01 -4.816614985466003418e-01 -9.017270058393478394e-02
1.502327173948287964e-01 -1.064732447266578674e-01 6.492283344268798828e-01 4.159059226512908936e-01 -2.585616409778594971e-01 2.460584789514541626e-01 -8.666716516017913818e-03 -4.941098093986511230e-01
3.752621263265609741e-02 5.032200813293457031e-01 3.152465522289276123e-01 -1.322575658559799194e-01 -6.406766772270202637e-01 4.512806832790374756e-01 -8.092220872640609741e-03 1.195929497480392456e-01
5.392589569091796875e-01 3.616683483123779297e-01 3.767837882041931152e-01 1.941343098878860474e-01 1.312484685331583023e-02 4.784343391656875610e-02 -3.788802027702331543e-01 -5.027228593826293945e-01
-3.117111921310424805e-01 4.996324181556701660e-01 6.921430826187133789e-01 -2.989239692687988281e-01 1.234754547476768494e-01 2.413562238216400146e-01 -1.798526383936405182e-02 1.047070324420928955e-01
-2.229368537664413452e-01 5.973706720396876335e-04 7.979028224945068359e-01 -1.811054944992065430e-01 -4.649079144001007080e-01 2.137480080127716064e-01 -1.000982597470283508e-01 9.488581866025924683e-02
2.140317857265472412e-02 1.729188859462738037e-01 3.692518174648284912e-01 5.565764904022216797e-01 1.312084347009658813e-01 1.948244273662567139e-01 -3.237095475196838379e-01 -6.029566526412963867e-01
4.179720878601074219e-01 3.020782470703125000e-01 4.930463135242462158e-01 4.846096038818359375e-01 -1.815685480833053589e-01 7.180424779653549194e-02 -4.354687333106994629e-01 -1.683771759271621704e-01
4.942017048597335815e-02 -9.887034446001052856e-02 3.612661957740783691e-01 -2.120948880910873413e-01 -4.501698315143585205e-01 4.663060307502746582e-01 2.189238090068101883e-03 -6.262474656105041504e-01
-2.789782583713531494e-01 3.269379734992980957e-01 2.021667212247848511e-01 -2.583259530365467072e-02 3.648825287818908691e-01 5.641298890113830566e-01 -2.770035266876220703e-01 -4.956120252609252930e-01
3.425136208534240723e-01 3.168356120586395264e-01 4.547386467456817627e-01 -6.112202256917953491e-02 -1.349791884422302246e-01 -1.032262966036796570e-01 1.772676706314086914e-01 -7.151765823364257812e-01
1.887538433074951172e-01 4.395506381988525391e-01 5.346361398696899414e-01 4.070995151996612549e-01 -5.454578995704650879e-01 -3.166359663009643555e-02 1.238932982087135315e-01 7.566237449645996094e-02
-4.781053364276885986e-01 2.880356647074222565e-02 3.455402255058288574e-01 2.598230838775634766e-01 -4.363188147544860840e-01 5.439853072166442871e-01 -1.945901662111282349e-01 -2.439675778150558472e-01
-2.498267441987991333e-01 3.680553734302520752e-01 7.637472748756408691e-01 -1.809272319078445435e-01 -1.702163368463516235e-01 2.640508413314819336e-01 1.747915893793106079e-01 2.383881360292434692e-01
2.604366540908813477e-01 1.111969426274299622e-01 3.651470541954040527e-01 1.988512873649597168e-01 -3.458651602268218994e-01 6.102173328399658203e-01 -5.047316551208496094e-01 1.384961418807506561e-02
-2.534881792962551117e-02 -1.614134162664413452e-01 5.072852373123168945e-01 1.411345452070236206e-01 -6.184999346733093262e-01 3.435309529304504395e-01 -1.095006689429283142e-01 -4.283685982227325439e-01
1.789166219532489777e-02 1.520001888275146484e-01 3.876250982284545898e-01 6.069189310073852539e-01 -4.955362528562545776e-02 8.329196274280548096e-02 -1.893162429332733154e-01 -6.424469947814941406e-01
-3.349103406071662903e-02 1.255208104848861694e-01 2.590279579162597656e-01 4.276528656482696533e-01 -3.143497705459594727e-01 3.146789371967315674e-01 2.247162014245986938e-01 -6.962791085243225098e-01
4.312572479248046875e-01 1.209063157439231873e-01 6.463556885719299316e-01 -2.946021221578121185e-02 -2.989805862307548523e-02 -2.166053056716918945e-01 -5.282452702522277832e-01 -2.321647703647613525e-01
3.209024965763092041e-01 8.044830560684204102e-01 1.601532846689224243e-01 3.023394942283630371e-01 6.564967334270477295e-02 1.280141770839691162e-01 -2.770090103149414062e-01 -1.879859268665313721e-01
3.133023902773857117e-02 3.600707054138183594e-01 4.454770386219024658e-01 -2.644702605903148651e-02 -4.018339887261390686e-02 -5.726249217987060547e-01 -7.382995635271072388e-02 -5.790108442306518555e-01
-1.232117936015129089e-01 6.102625280618667603e-02 2.871980667114257812e-01 -5.880955359316430986e-05 -5.371544957160949707e-01 2.635538280010223389e-01 -2.650222480297088623e-01 -6.858422160148620605e-01
-1.089631691575050354e-01 5.021004676818847656e-01 4.604425653815269470e-02 -2.974721193313598633e-01 -3.397910594940185547e-01 -1.552347987890243530e-01 -3.104993999004364014e-01 -6.398803591728210449e-01
1.206213757395744324e-01 3.357654064893722534e-02 4.200515747070312500e-01 -1.096173375844955444e-02 -5.305224657058715820e-01 6.897153258323669434e-01 -2.249239683151245117e-01 -2.757301554083824158e-03
5.104563832283020020e-01 3.468547165393829346e-01 2.339307516813278198e-01 4.857280850410461426e-02 -1.946578919887542725e-01 2.831963598728179932e-01 -5.470281839370727539e-01 -3.804095685482025146e-01
4.409786760807037354e-01 3.337242305278778076e-01 4.941537082195281982e-01 -7.379122078418731689e-02 9.450785070657730103e-02 -9.673238545656204224e-02 -1.064609959721565247e-01 -6.441351175308227539e-01
-4.752968251705169678e-01 3.153360784053802490e-01 1.850563585758209229e-01 -1.385242119431495667e-02 -6.673661470413208008e-01 1.469129174947738647e-01 1.036154702305793762e-01 -4.031391739845275879e-01
1.365861892700195312e-01 7.268048524856567383e-01 6.533971428871154785e-02 -4.857292175292968750e-01 -2.764364182949066162e-01 -2.277193218469619751e-02 -1.726566106081008911e-01 -3.258083164691925049e-01
-1.067000404000282288e-01 -2.654835581779479980e-02 4.657163321971893311e-01 -3.627999722957611084e-01 2.499848306179046631e-01 2.928743660449981689e-01 -5.501793622970581055e-01 -4.340848624706268311e-01
2.472336292266845703e-01 -2.745285630226135254e-02 5.205398797988891602e-01 2.025814913213253021e-02 -1.726571917533874512e-01 6.588936448097229004e-01 -4.451346397399902344e-01 6.821756809949874878e-02
-6.119983792304992676e-01 5.313897728919982910e-01 2.508989572525024414e-01 8.412002772092819214e-02 -3.802154660224914551e-01 3.023730777204036713e-02 2.545050084590911865e-01 -2.506101131439208984e-01
-2.250554710626602173e-01 2.031183689832687378e-01 5.588570237159729004e-01 -2.612820863723754883e-01 -2.516155540943145752e-01 5.682039856910705566e-01 -3.472422957420349121e-01 1.440839022397994995e-01
1.732905954122543335e-01 7.402640581130981445e-01 -8.000466041266918182e-03 -2.497637867927551270e-01 -5.812778696417808533e-02 5.574498698115348816e-02 -4.927836954593658447e-01 -3.319811522960662842e-01
-1.192485243082046509e-01 -1.421903222799301147e-01 5.412917137145996094e-01 1.991587132215499878e-01 -4.198823869228363037e-01 4.175118505954742432e-01 -5.274986624717712402e-01 -6.347091495990753174e-02
-1.545730382204055786e-01 2.629773020744323730e-01 5.988138914108276367e-01 -1.155527457594871521e-01 -1.483425796031951904e-01 -3.400209173560142517e-02 4.062599036842584610e-03 -7.154310345649719238e-01
1.645837277173995972e-01 4.098903238773345947e-01 2.239211052656173706e-01 2.025325596332550049e-02 1.143445894122123718e-01 -2.259820252656936646e-01 -6.630706787109375000e-01 -5.005457401275634766e-01
-1.046965941786766052e-01 2.508800327777862549e-01 5.865041613578796387e-01 -9.787867218255996704e-02 -6.345705389976501465e-01 1.596657484769821167e-01 -2.358129471540451050e-01 2.979095280170440674e-01
-2.274216152727603912e-02 1.772143542766571045e-01 4.317847788333892822e-01 3.997041583061218262e-01 -1.801607757806777954e-01 6.562936902046203613e-01 -3.726861178874969482e-01 -1.407207548618316650e-01
1.063683629035949707e-01 8.131128549575805664e-01 -7.233717292547225952e-02 -1.789022237062454224e-01 -3.323884010314941406e-01 1.499148607254028320e-01 -3.335145115852355957e-01 -2.147235572338104248e-01
-5.943179726600646973e-01 3.890642523765563965e-01 3.504557907581329346e-01 2.384392917156219482e-01 -5.393225550651550293e-01 -5.996602401137351990e-02 8.938441425561904907e-02 -1.152746453881263733e-01
1.939074695110321045e-01 7.857954502105712891e-01 1.327918469905853271e-02 -1.598885655403137207e-01 -1.218592375516891479e-01 8.591224253177642822e-02 -1.763080656528472900e-01 -5.156255364418029785e-01
2.848001122474670410e-01 3.566446304321289062e-01 3.593416213989257812e-01 2.375663518905639648e-01 -7.226333618164062500e-01 1.638921052217483521e-01 1.445937305688858032e-01 -1.901639550924301147e-01
-1.027316749095916748e-01 3.956493139266967773e-01 3.532840609550476074e-01 -9.972341358661651611e-02 -4.034459292888641357e-01 -2.607896029949188232e-01 -6.767360866069793701e-02 -6.802896857261657715e-01
-8.209016174077987671e-02 5.891905426979064941e-01 5.688253045082092285e-02 -3.530894517898559570e-01 -3.301158249378204346e-01 -9.968329221010208130e-02 1.310505717992782593e-01 -6.181588768959045410e-01
-5.465172529220581055e-01 1.871008127927780151e-01 3.172901570796966553e-01 2.200625985860824585e-01 -6.406024098396301270e-01 1.290789544582366943e-01 1.282722353935241699e-01 -2.715236544609069824e-01
1.934520453214645386e-01 -5.619366094470024109e-02 3.624460399150848389e-01 2.928225696086883545e-01 -1.788441985845565796e-01 1.537829935550689697e-01 -4.113301932811737061e-01 -7.193604707717895508e-01
-2.679925262928009033e-01 -5.255626887083053589e-02 1.886971890926361084e-01 4.616898000240325928e-01 -7.140088826417922974e-02 3.388835787773132324e-01 -4.457163214683532715e-01 -5.983734130859375000e-01
1.574255712330341339e-02 7.550180554389953613e-01 1.231178864836692810e-01 -4.190960526466369629e-01 -1.582647562026977539e-01 -2.463650107383728027e-01 -1.079766005277633667e-01 -3.761622607707977295e-01
1.401903629302978516e-01 3.561923503875732422e-01 1.068648770451545715e-01 -2.152320295572280884e-01 -4.827628657221794128e-02 -1.304975003004074097e-01 -5.807111263275146484e-01 -6.626788377761840820e-01
-1.575955003499984741e-02 6.715693473815917969e-01 2.774266898632049561e-02 -3.404949307441711426e-01 -2.261049896478652954e-01 -1.477478593587875366e-01 8.260254748165607452e-03 -5.991817712783813477e-01
1.148864254355430603e-01 8.991616964340209961e-02 2.678235769271850586e-01 -2.661872208118438721e-01 -5.492358803749084473e-01 4.455058276653289795e-01 -4.447642266750335693e-01 -3.717263936996459961e-01
-5.057439804077148438e-01 4.811736941337585449e-01 5.849769711494445801e-01 6.675564497709274292e-02 2.105836719274520874e-01 3.135483339428901672e-02 2.615206837654113770e-01 -2.287333011627197266e-01
3.243941068649291992e-01 6.091835498809814453e-01 1.461546570062637329e-01 -5.078915506601333618e-02 -1.902094930410385132e-01 -2.124866098165512085e-01 -1.839320063591003418e-01 -6.201307773590087891e-01
1.362548172473907471e-01 -1.597228199243545532e-01 5.859239101409912109e-01 1.866282671689987183e-01 -3.422855138778686523e-01 3.192745745182037354e-01 1.760015189647674561e-01 -5.724633336067199707e-01
1.373372524976730347e-01 5.675255656242370605e-01 8.333492279052734375e-02 -3.798682391643524170e-01 -5.234920978546142578e-01 6.985193490982055664e-02 -3.485287725925445557e-01 -3.277395963668823242e-01
-6.138353943824768066e-01 2.826395928859710693e-01 3.258354067802429199e-01 2.121829390525817871e-01 -5.985258817672729492e-01 -3.538815677165985107e-02 -8.305612951517105103e-03 -1.804891228675842285e-01
3.665828108787536621e-01 5.900138020515441895e-01 7.809112966060638428e-02 9.524071961641311646e-02 8.947737514972686768e-02 8.874050527811050415e-02 -4.931390285491943359e-01 -4.932185709476470947e-01
-1.263017058372497559e-01 5.236788392066955566e-01 3.832183480262756348e-01 -4.381683766841888428e-01 3.877263367176055908e-01 2.079809457063674927e-01 5.817862972617149353e-02 -4.171186089515686035e-01
-1.125140562653541565e-01 6.485232114791870117e-01 5.960498452186584473e-01 -7.807875424623489380e-02 -1.702926456928253174e-01 1.855124980211257935e-01 7.962641119956970215e-02 3.682819306850433350e-01
1.043782532215118408e-01 7.447379827499389648e-01 8.870927989482879639e-02 -2.637388408184051514e-01 1.059512607753276825e-02 -1.051112562417984009e-01 1.263004541397094727e-01 -5.743959546089172363e-01
4.360108673572540283e-01 2.975236177444458008e-01 2.172069847583770752e-01 5.238983780145645142e-02 2.231089621782302856e-01 7.097731232643127441e-01 3.528430312871932983e-02 -3.415408134460449219e-01
1.099457591772079468e-01 4.218320846557617188e-01 2.198402136564254761e-01 -1.654897183179855347e-01 -1.546629071235656738e-01 2.546984255313873291e-01 5.539809465408325195e-01 -5.818644762039184570e-01
3.759189695119857788e-02 6.945996880531311035e-01 1.418793499469757080e-01 -4.675807952880859375e-01 -2.877172529697418213e-01 -1.639562100172042847e-01 -1.944100297987461090e-02 -4.090424180030822754e-01
-3.897950351238250732e-01 1.413517538458108902e-02 4.688528776168823242e-01 -3.679400086402893066e-01 1.593794077634811401e-01 4.213238954544067383e-01 -3.430672883987426758e-01 -4.147846996784210205e-01
-8.634510636329650879e-02 5.426133871078491211e-01 6.094551086425781250e-01 -3.736028969287872314e-01 2.779575623571872711e-02 3.988495767116546631e-01 6.116848811507225037e-02 1.533146202564239502e-01
1.641062647104263306e-01 -1.320254504680633545e-01 8.159504532814025879e-01 1.514488607645034790e-01 -8.604889363050460815e-02 4.745894074440002441e-01 -4.494020715355873108e-02 -1.796311438083648682e-01
-2.514343261718750000e-01 2.636408805847167969e-01 3.894442021846771240e-01 -4.911294877529144287e-01 2.725624740123748779e-01 2.915349602699279785e-01 -2.958897054195404053e-01 -4.770385324954986572e-01
1.277391463518142700e-01 8.914858102798461914e-01 2.244094461202621460e-01 2.498807758092880249e-01 1.628505438566207886e-01 -1.259962469339370728e-01 8.415845781564712524e-02 -1.632717400789260864e-01
3.101297840476036072e-02 -4.923811554908752441e-02 6.015019416809082031e-01 3.492529988288879395e-01 -5.420839190483093262e-01 -5.077284201979637146e-02 -5.754667520523071289e-02 -4.616135954856872559e-01
1.034698113799095154e-01 3.401788473129272461e-01 4.243582189083099365e-01 2.993555925786495209e-02 -5.125151574611663818e-02 -3.487570583820343018e-01 -6.301618814468383789e-01 -4.138044118881225586e-01
6.566733121871948242e-02 2.301147580146789551e-01 2.714475691318511963e-01 -4.566321969032287598e-01 1.741830557584762573e-01 5.518466234207153320e-01 -5.961677804589271545e-02 -5.675472021102905273e-01
-2.054025679826736450e-01 2.180401235818862915e-01 8.273175954818725586e-01 -7.843312621116638184e-02 1.912854798138141632e-02 1.572919785976409912e-01 -3.151510953903198242e-01 3.086022436618804932e-01
2.592698633670806885e-01 4.655038192868232727e-02 5.433349609375000000e-01 3.684496879577636719e-01 -1.670652301982045174e-03 1.299773156642913818e-01 6.527525186538696289e-02 -6.917270421981811523e-01
2.362438291311264038e-01 7.830621004104614258e-01 -3.248673304915428162e-02 -3.699463978409767151e-02 -6.728303432464599609e-02 2.642721235752105713e-01 -4.307906329631805420e-01 -2.619757950305938721e-01
5.790821313858032227e-01 4.442238509654998779e-01 1.858837455511093140e-01 -2.368733882904052734e-01 -3.518060445785522461e-01 4.447863101959228516e-01 -8.825577050447463989e-02 -2.174300551414489746e-01
-8.881331980228424072e-02 2.653884589672088623e-01 5.195665955543518066e-01 6.512984633445739746e-01 2.232881784439086914e-01 2.811051607131958008e-01 8.666969835758209229e-02 -3.019150495529174805e-01
-4.325985312461853027e-01 8.386419154703617096e-03 4.335639178752899170e-01 4.983889460563659668e-01 -1.360930800437927246e-01 -8.870026469230651855e-02 -5.836915224790573120e-02 -5.887471437454223633e-01
-4.954679012298583984e-01 5.013177990913391113e-01 -7.895848830230534077e-04 1.174810007214546204e-01 -3.941289484500885010e-01 6.079822406172752380e-02 -4.567246735095977783e-01 -3.489385247230529785e-01
-5.008245110511779785e-01 3.755636513233184814e-01 6.184110045433044434e-01 9.145157784223556519e-02 -4.106470942497253418e-01 1.525664608925580978e-02 8.576492220163345337e-02 2.027601748704910278e-01
6.582567095756530762e-01 4.478442370891571045e-01 3.157801330089569092e-01 -5.697320401668548584e-02 2.319974824786186218e-02 1.353291571140289307e-01 -1.852102875709533691e-01 -4.582744538784027100e-01
-6.220760345458984375e-01 4.446830153465270996e-01 2.132342457771301270e-01 1.614457219839096069e-01 -5.011056661605834961e-01 9.954780340194702148e-02 9.635920077562332153e-02 -2.710039019584655762e-01
4.775645732879638672e-01 6.264648437500000000e-01 2.138290852308273315e-01 -2.105278074741363525e-01 -1.346850115805864334e-02 -2.359995804727077484e-02 -7.791639864444732666e-02 -5.316197872161865234e-01
-2.440098375082015991e-01 5.917779803276062012e-01 -2.169388113543391228e-03 -1.630764603614807129e-01 -4.969786107540130615e-01 1.598621010780334473e-01 -4.627858102321624756e-01 -2.773896455764770508e-01
2.564014494419097900e-01 4.073735177516937256e-01 2.266730517148971558e-01 -2.770319581031799316e-01 -5.497062206268310547e-02 -1.811655759811401367e-01 -4.525675475597381592e-01 -6.320740580558776855e-01
5.462484806776046753e-02 1.011593118309974670e-01 3.932603597640991211e-01 3.732067346572875977e-01 -1.339218672364950180e-02 -5.496112629771232605e-02 -4.387212395668029785e-01 -7.051026821136474609e-01
1.504210531711578369e-01 4.738277494907379150e-01 1.863936185836791992e-01 -3.093185424804687500e-01 -2.400162070989608765e-01 -1.711689084768295288e-01 -2.852061390876770020e-01 -6.739370822906494141e-01
4.072238504886627197e-01 3.195760846138000488e-01 4.817739725112915039e-01 4.099097549915313721e-01 3.177483007311820984e-02 -8.790943771600723267e-02 -4.914833605289459229e-01 -2.856818735599517822e-01
3.267046213150024414e-01 5.279212594032287598e-01 4.832756519317626953e-01 -1.513427123427391052e-02 3.164569139480590820e-01 -1.010825112462043762e-01 -4.795629978179931641e-01 -2.010859400033950806e-01
4.234075844287872314e-01 5.685870647430419922e-01 3.154449462890625000e-01 -3.416425362229347229e-02 1.441525369882583618e-01 -2.945738844573497772e-02 -4.240942597389221191e-01 -4.418806433677673340e-01
-3.040970563888549805e-01 4.879091978073120117e-01 3.822177648544311523e-01 2.258895188570022583e-01 2.709177434444427490e-01 4.166020452976226807e-01 3.515861928462982178e-01 -3.190401196479797363e-01
-2.779907882213592529e-01 -5.202831700444221497e-03 3.668014407157897949e-01 -1.819488704204559326e-01 -2.326532155275344849e-01 4.765925407409667969e-01 -1.909530460834503174e-01 -6.612976789474487305e-01
3.689837157726287842e-01 5.431942939758300781e-01 1.431674212217330933e-01 -1.750765591859817505e-01 1.678348332643508911e-01 4.930852651596069336e-01 2.104349136352539062e-01 -4.495084285736083984e-01
1.321929544210433960e-01 5.444754362106323242e-01 2.258469015359878540e-01 -4.275194704532623291e-01 -1.822673082351684570e-01 -1.610387712717056274e-01 2.656465210020542145e-02 -6.264434456825256348e-01
4.032732546329498291e-02 7.848363369703292847e-02 6.650744080543518066e-01 6.424144506454467773e-01 -2.447848618030548096e-01 1.816970705986022949e-01 -2.038213312625885010e-01 -5.212706699967384338e-02
-2.683161795139312744e-01 3.538455367088317871e-01 7.458358407020568848e-01 -2.038275003433227539e-01 -1.399543732404708862e-01 2.526587545871734619e-01 -2.203360348939895630e-01 2.702062129974365234e-01
4.095497429370880127e-01 4.143362641334533691e-01 1.888544559478759766e-01 -3.376374542713165283e-01 -5.337103009223937988e-01 3.871653378009796143e-01 -1.756150126457214355e-01 -2.129438221454620361e-01
1.589768528938293457e-01 4.043551385402679443e-01 2.000248730182647705e-01 -2.363069355487823486e-01 -2.437020540237426758e-01 -2.967777848243713379e-01 -5.178012251853942871e-01 -5.475276112556457520e-01
-5.029214620590209961e-01 1.514346897602081299e-01 2.339327931404113770e-01 1.088676750659942627e-01 -5.524540543556213379e-01 4.199355542659759521e-01 1.306119859218597412e-01 -3.986853063106536865e-01
-9.014393389225006104e-02 -1.108013931661844254e-02 3.110938966274261475e-01 -1.106120198965072632e-01 -5.143293142318725586e-01 2.836408913135528564e-01 -5.560974478721618652e-01 -4.780230224132537842e-01
3.733821511268615723e-01 6.981902718544006348e-01 2.041224241256713867e-01 -3.106752932071685791e-01 -9.538225084543228149e-02 1.505451649427413940e-01 -1.637672483921051025e-01 -4.199402630329132080e-01
4.852700233459472656e-01 2.083248943090438843e-01 5.800483822822570801e-01 8.911608904600143433e-02 -5.720528364181518555e-01 -2.701293863356113434e-02 7.079564034938812256e-02 -2.091166377067565918e-01
-4.534316807985305786e-02 8.535029292106628418e-01 -1.227945908904075623e-01 -8.909226953983306885e-02 -2.985912859439849854e-01 1.599787920713424683e-01 -2.647296786308288574e-01 -2.482519298791885376e-01
-3.332915157079696655e-02 4.545376300811767578e-01 2.959557473659515381e-01 3.532846644520759583e-02 5.088507533073425293e-01 5.383247137069702148e-01 1.171074360609054565e-01 -3.755131065845489502e-01
3.351892232894897461e-01 3.824796378612518311e-01 7.062847614288330078e-01 3.995169997215270996e-01 2.422325909137725830e-01 -4.315198399126529694e-03 1.538180261850357056e-01 -2.345734089612960815e-02
6.772061437368392944e-02 5.643233656883239746e-01 3.834666609764099121e-01 3.321865499019622803e-01 3.738960027694702148e-01 -2.032052427530288696e-01 -4.681008458137512207e-01 -1.391030848026275635e-01
2.431143373250961304e-01 5.817621946334838867e-01 1.459423750638961792e-01 -3.875142931938171387e-01 -1.480658650398254395e-01 4.759479314088821411e-02 -1.217136979103088379e-01 -6.260819435119628906e-01
-1.833157688379287720e-01 4.203264117240905762e-01 4.809720441699028015e-03 3.440481051802635193e-02 -2.224431037902832031e-01 2.201527059078216553e-01 -4.392583295702934265e-02 -8.298413753509521484e-01
2.187010496854782104e-01 3.208439946174621582e-01 4.935169517993927002e-01 1.157363802194595337e-01 2.339401394128799438e-01 -1.113419830799102783e-01 -5.854532122611999512e-01 -4.270768463611602783e-01
-3.826108574867248535e-02 8.753712773323059082e-01 3.756993263959884644e-02 2.501437999308109283e-02 1.321173906326293945e-01 1.199059411883354187e-01 -4.411388039588928223e-01 6.154857203364372253e-02
3.041304647922515869e-01 8.108977973461151123e-02 5.643138885498046875e-01 5.141518115997314453e-01 7.385588437318801880e-02 2.909169793128967285e-01 -3.698384463787078857e-01 -3.020910620689392090e-01
5.064083933830261230e-01 2.437022626399993896e-01 2.787770628929138184e-01 -3.321476578712463379e-01 1.950239297002553940e-03 4.343405067920684814e-01 4.188144579529762268e-02 -5.529119372367858887e-01
2.453683912754058838e-01 4.398015141487121582e-01 1.818179190158843994e-01 1.862881034612655640e-01 -2.898608148097991943e-01 6.374840438365936279e-02 -6.706773042678833008e-01 -3.751226067543029785e-01
-1.945000700652599335e-02 1.125532835721969604e-01 3.090559840202331543e-01 5.242423415184020996e-01 -4.644640386104583740e-01 2.884804308414459229e-01 -2.778316382318735123e-03 -5.636066794395446777e-01
3.221717849373817444e-02 2.957780063152313232e-01 5.357686281204223633e-01 3.492272794246673584e-01 -1.056959033012390137e-01 -2.103106677532196045e-01 2.664101421833038330e-01 -6.132642030715942383e-01
-1.407328099012374878e-01 9.616789221763610840e-02 4.386455416679382324e-01 -4.368805289268493652e-01 2.306416034698486328e-01 3.679282069206237793e-01 -4.071513116359710693e-01 -4.830452799797058105e-01
-3.666498884558677673e-02 4.744319617748260498e-01 7.033465504646301270e-01 -4.441623985767364502e-01 -3.958420455455780029e-02 6.463912874460220337e-02 2.753996551036834717e-01 1.766171189956367016e-03
-1.716665923595428467e-01 7.653579711914062500e-01 5.230043530464172363e-01 -6.953014433383941650e-02 1.710689365863800049e-01 1.404577195644378662e-01 1.861160397529602051e-01 1.508568078279495239e-01
6.520651280879974365e-02 3.289821147918701172e-01 7.301304340362548828e-01 -5.646689534187316895e-01 -1.627864688634872437e-02 1.405433416366577148e-01 1.217177733778953552e-01 -2.729068323969841003e-02
-2.736050784587860107e-01 1.965394243597984314e-02 4.137216508388519287e-01 4.364564269781112671e-02 -1.467903107404708862e-01 5.922722816467285156e-01 -2.196330279111862183e-01 -5.754222273826599121e-01
2.376811951398849487e-01 1.604403555393218994e-01 5.605704188346862793e-01 3.885720074176788330e-01 6.410297751426696777e-02 -6.786827929317951202e-03 -3.718214482069015503e-02 -6.685817241668701172e-01
-3.233499526977539062e-01 -1.295264661312103271e-01 4.355821609497070312e-01 3.816499188542366028e-02 1.865476667881011963e-01 5.447449684143066406e-01 -4.960319995880126953e-01 -3.314883708953857422e-01
-8.742026984691619873e-03 4.010465741157531738e-01 2.708775997161865234e-01 -1.079030409455299377e-01 -2.670375406742095947e-01 2.844170331954956055e-01 -3.229878246784210205e-01 -7.053683400154113770e-01
-3.215099275112152100e-01 -8.730830252170562744e-02 4.560565650463104248e-01 -1.155081838369369507e-01 1.615957468748092651e-01 4.727993309497833252e-01 -1.635202318429946899e-01 -6.255298256874084473e-01
-1.433749496936798096e-01 5.156456828117370605e-01 3.138954937458038330e-02 -8.051151782274246216e-02 -2.248879820108413696e-01 1.944671124219894409e-01 1.219763681292533875e-01 -7.764119505882263184e-01
2.531937956809997559e-01 -1.216167584061622620e-01 6.796538829803466797e-01 2.894910573959350586e-01 -2.377715110778808594e-01 8.766493201255798340e-02 -2.177056968212127686e-01 -5.135676860809326172e-01
-2.779850363731384277e-01 3.278638422489166260e-02 6.459116935729980469e-01 1.369624305516481400e-02 -3.880185782909393311e-01 5.440441370010375977e-01 2.354729920625686646e-01 -4.764370620250701904e-02
-4.616448283195495605e-01 3.673925101757049561e-01 7.638807892799377441e-01 -1.936753094196319580e-01 8.634732663631439209e-02 1.220923140645027161e-01 9.156361222267150879e-02 -1.168368477374315262e-02
4.371081590652465820e-01 5.676074028015136719e-01 1.802313774824142456e-01 2.473510568961501122e-03 2.277443110942840576e-01 4.570514261722564697e-01 1.020349860191345215e-01 -4.278949499130249023e-01
-1.770218312740325928e-01 1.463129669427871704e-01 6.842147707939147949e-01 -5.828729271888732910e-01 -3.011038005352020264e-01 2.018463313579559326e-01 5.810723453760147095e-02 -6.769885867834091187e-02
-1.649351269006729126e-01 3.356114625930786133e-01 3.834102153778076172e-01 3.946478664875030518e-01 1.414891630411148071e-01 6.347713470458984375e-01 -3.658481538295745850e-01 2.474669180810451508e-02
9.728412330150604248e-02 4.883353114128112793e-01 8.960914611816406250e-02 -4.417382776737213135e-01 -2.013391554355621338e-01 8.043304830789566040e-02 -3.135386407375335693e-01 -6.352861523628234863e-01
3.271992504596710205e-02 7.420883178710937500e-01 1.499496996402740479e-01 -3.579017817974090576e-01 4.371699318289756775e-02 1.211774721741676331e-01 -1.025817692279815674e-01 -5.201321244239807129e-01
3.038821816444396973e-01 2.074197083711624146e-01 4.875418543815612793e-01 5.784361436963081360e-02 3.812646865844726562e-02 -1.296078860759735107e-01 1.324163228273391724e-01 -7.666836380958557129e-01
-1.888363994657993317e-02 2.051207870244979858e-01 6.223315596580505371e-01 -1.653431951999664307e-01 -3.317838013172149658e-01 -3.353175818920135498e-01 -1.916254460811614990e-01 -5.326306223869323730e-01
-1.102382093667984009e-01 4.700886905193328857e-01 6.293330192565917969e-01 5.521897077560424805e-01 2.163940966129302979e-01 -3.508271649479866028e-02 -1.315283626317977905e-01 -2.310043759644031525e-02
-3.087832033634185791e-01 3.753671646118164062e-01 6.936416029930114746e-02 -1.351253986358642578e-01 -4.137298762798309326e-01 2.504277527332305908e-01 -4.225954711437225342e-01 -5.728951692581176758e-01
9.166217595338821411e-02 4.664090573787689209e-01 8.866345882415771484e-02 -1.275251656770706177e-01 -1.170712932944297791e-01 -1.029931381344795227e-01 -5.266134142875671387e-01 -6.695535182952880859e-01
