# Supplementary material for: Where is your field going? A machine learning approach to study the relative motion of the domains of physics
Source: PLoS One. 2020 Jun 18;15(6):e0233997. doi: 10.1371/journal.pone.0233997 (PMC7302634; doi:10.1371/journal.pone.0233997)
Supplement: S6 Data — (ZIP) [file pone.0233997.s006.zip › 5/Pacs4Run_5_VS_500_embeddings1990-1994ED8.txt]

6.383032798767089844e-01 -2.907431125640869141e-01 -7.858765870332717896e-02 -5.794798955321311951e-03 -3.085817396640777588e-01 3.597707450389862061e-01 5.156632661819458008e-01 1.061209291219711304e-01
5.807812809944152832e-01 3.781644105911254883e-01 1.262818723917007446e-01 -5.499833822250366211e-01 1.163224205374717712e-01 2.317526489496231079e-01 3.480861485004425049e-01 -1.133655980229377747e-01
7.293738126754760742e-01 -1.521565020084381104e-01 -3.194263279438018799e-01 -8.386595547199249268e-02 4.302183687686920166e-01 2.759914696216583252e-01 2.528451383113861084e-01 1.029833331704139709e-01
4.383396208286285400e-01 2.128583043813705444e-01 5.706723779439926147e-02 -1.667160242795944214e-01 -4.837946593761444092e-01 1.942906528711318970e-01 4.928497672080993652e-01 -4.656091928482055664e-01
1.877056062221527100e-01 -5.610359832644462585e-02 -4.184972643852233887e-01 -5.466255545616149902e-01 3.664585351943969727e-01 2.352209985256195068e-01 5.369352698326110840e-01 -9.878950566053390503e-02
7.234686613082885742e-01 -1.923429965972900391e-01 3.103604614734649658e-01 -1.406756937503814697e-01 3.232294321060180664e-01 -7.237163186073303223e-02 3.647904098033905029e-02 4.609103202819824219e-01
6.535431146621704102e-01 1.755483075976371765e-02 -2.591280639171600342e-01 -5.927473902702331543e-01 1.470228433609008789e-01 -1.285855025053024292e-01 8.942952007055282593e-02 3.285251855850219727e-01
7.481106519699096680e-01 1.102357134222984314e-01 4.814369082450866699e-01 1.594378799200057983e-01 -6.613636016845703125e-02 -9.356718510389328003e-02 3.953515887260437012e-01 -3.930499032139778137e-02
7.181497216224670410e-01 2.427285015583038330e-01 -1.785240918397903442e-01 4.553024843335151672e-02 1.751694977283477783e-01 5.215445756912231445e-01 2.976793646812438965e-01 -9.685303084552288055e-03
6.008162498474121094e-01 3.748728334903717041e-01 -1.273571103811264038e-01 -4.534643292427062988e-01 -3.172023966908454895e-02 -2.154882848262786865e-01 4.510481357574462891e-01 -1.604823917150497437e-01
5.397012829780578613e-01 -1.810175329446792603e-01 -5.994158610701560974e-02 -4.073819220066070557e-01 2.904933393001556396e-01 5.851751565933227539e-01 3.379937494173645973e-03 2.820893824100494385e-01
5.400016307830810547e-01 -2.579827904701232910e-01 7.313141971826553345e-02 -6.395999789237976074e-01 3.688454926013946533e-01 -2.536732852458953857e-01 1.358138024806976318e-01 9.254487603902816772e-02
6.970704197883605957e-01 -2.177289277315139771e-01 8.089175820350646973e-02 -6.114046573638916016e-01 2.789424061775207520e-01 -7.374702394008636475e-02 -5.160309374332427979e-02 2.042854018509387970e-02
7.167000770568847656e-01 -1.775102317333221436e-01 -3.031264841556549072e-01 7.173392921686172485e-02 4.264761805534362793e-01 2.894131243228912354e-01 3.010261952877044678e-01 3.925593569874763489e-02
3.644728958606719971e-01 -2.090760320425033569e-01 6.134000420570373535e-01 -2.245603054761886597e-01 -2.797094881534576416e-01 4.696843922138214111e-01 2.864235043525695801e-01 -1.260179281234741211e-01
3.640228211879730225e-01 1.279064714908599854e-01 2.791989445686340332e-01 -6.611736416816711426e-01 3.936421275138854980e-01 8.137831464409828186e-03 4.160796701908111572e-01 8.878161758184432983e-02
7.735385298728942871e-01 3.077769875526428223e-01 -1.834359578788280487e-02 2.488130182027816772e-01 -2.394494116306304932e-01 1.636817604303359985e-01 3.936615884304046631e-01 -7.463315129280090332e-02
4.967180192470550537e-01 2.445913702249526978e-01 -4.810169339179992676e-02 -6.621647477149963379e-01 3.601580858230590820e-02 3.322517871856689453e-01 1.012455746531486511e-01 3.615675568580627441e-01
3.912054300308227539e-01 1.691281050443649292e-02 -5.012774467468261719e-01 -2.357911020517349243e-01 2.584277987480163574e-01 -2.863900661468505859e-01 4.742355346679687500e-01 4.075439870357513428e-01
3.687386214733123779e-01 3.894928991794586182e-01 1.852454543113708496e-01 -6.183378696441650391e-01 1.278634518384933472e-01 1.139276772737503052e-01 4.165640175342559814e-01 3.046562671661376953e-01
5.816010236740112305e-01 2.875580489635467529e-01 3.393362164497375488e-01 -4.048575758934020996e-01 -3.336428403854370117e-01 3.527029454708099365e-01 2.084342539310455322e-01 -1.443264484405517578e-01
6.143917441368103027e-01 2.975451350212097168e-01 4.146073013544082642e-02 -4.144037365913391113e-01 3.178809285163879395e-01 -1.656622141599655151e-01 3.779786527156829834e-01 2.986301481723785400e-01
4.366038739681243896e-01 1.774600744247436523e-01 2.636765241622924805e-01 -5.726717710494995117e-01 4.158960878849029541e-01 -1.525682955980300903e-02 4.537403881549835205e-01 3.638933971524238586e-02
3.963205218315124512e-01 5.234013795852661133e-01 -3.944083303213119507e-02 -4.071614444255828857e-01 -3.779736161231994629e-02 -1.029741168022155762e-01 6.148121356964111328e-01 1.077909171581268311e-01
5.378730297088623047e-01 1.034751981496810913e-01 1.480801403522491455e-01 -8.086827993392944336e-01 -5.216877907514572144e-02 1.425140798091888428e-01 3.240781649947166443e-02 -2.810677746310830116e-03
2.953083813190460205e-01 -2.870534174144268036e-02 1.021042987704277039e-01 -7.298000454902648926e-01 3.818364441394805908e-01 -1.080898642539978027e-01 4.015354812145233154e-01 -2.241037487983703613e-01
3.719692230224609375e-01 2.663179859519004822e-02 -4.148603975772857666e-01 -6.584518551826477051e-01 2.202678620815277100e-01 2.993230521678924561e-01 3.028779029846191406e-01 -1.594191491603851318e-01
4.017385542392730713e-01 5.483247339725494385e-02 3.974956274032592773e-01 -3.481276333332061768e-01 5.456960797309875488e-01 -8.568307012319564819e-02 4.687254130840301514e-01 1.776925623416900635e-01
5.501835942268371582e-01 -1.061622798442840576e-02 -1.108409836888313293e-01 -2.625227272510528564e-01 3.665028214454650879e-01 -4.183684289455413818e-01 4.241077601909637451e-01 3.560304641723632812e-01
3.645252585411071777e-01 1.684126406908035278e-01 -4.854343086481094360e-02 -8.256853222846984863e-01 -2.884968556463718414e-02 1.829871982336044312e-01 1.388322860002517700e-01 3.178910911083221436e-01
5.605052113533020020e-01 -5.482713580131530762e-01 2.108757793903350830e-01 5.862836260348558426e-03 7.813143543899059296e-03 -2.320832461118698120e-01 4.703617393970489502e-01 -2.560576498508453369e-01
3.595470488071441650e-01 -3.412887826561927795e-02 -1.809797734022140503e-01 -5.071442127227783203e-01 4.180693030357360840e-01 5.121690034866333008e-01 2.937533855438232422e-01 2.371118515729904175e-01
4.097986519336700439e-01 -6.870107054710388184e-01 -1.385241448879241943e-01 -8.824315667152404785e-02 8.632111549377441406e-02 -3.803740143775939941e-01 3.979285061359405518e-01 1.504089385271072388e-01
5.023049712181091309e-01 -1.119762286543846130e-01 -2.841896116733551025e-01 -6.561773419380187988e-01 -6.209422647953033447e-02 -3.101902306079864502e-01 7.862251251935958862e-02 3.428753912448883057e-01
2.166329473257064819e-01 9.470415115356445312e-02 5.626758337020874023e-01 -2.442119121551513672e-01 3.648817837238311768e-01 1.841431111097335815e-01 6.327632069587707520e-01 -2.052535489201545715e-02
3.176479414105415344e-02 -3.054960966110229492e-01 3.120203912258148193e-01 -2.606185078620910645e-01 -2.313667908310890198e-02 -2.600417733192443848e-01 7.285299897193908691e-01 3.761266767978668213e-01
6.056360602378845215e-01 4.873175621032714844e-01 3.189653903245925903e-02 -3.037561774253845215e-01 4.769989103078842163e-02 -1.519308686256408691e-01 5.061930418014526367e-01 1.444012969732284546e-01
1.968497335910797119e-01 -1.577646881341934204e-01 2.311180830001831055e-01 -4.728358238935470581e-02 -2.951559126377105713e-01 -2.540591657161712646e-01 8.263116478919982910e-01 2.150703668594360352e-01
7.048416137695312500e-01 -2.444862872362136841e-01 1.907388120889663696e-01 1.996810734272003174e-01 9.644472599029541016e-02 -3.079708516597747803e-01 4.831861257553100586e-01 -1.719137579202651978e-01
7.021040320396423340e-01 1.580314040184020996e-01 2.209169119596481323e-01 9.540761262178421021e-02 3.475144803524017334e-01 -2.530049681663513184e-01 4.839447736740112305e-01 7.203338295221328735e-02
8.458062410354614258e-01 -3.621058464050292969e-01 1.387628614902496338e-01 1.286001950502395630e-01 -1.096473354846239090e-02 -1.797385066747665405e-01 2.026887834072113037e-01 -2.102121263742446899e-01
3.740299940109252930e-01 -2.027649991214275360e-02 -4.081015884876251221e-01 -6.634787321090698242e-01 1.891535073518753052e-01 2.131534069776535034e-01 3.246335983276367188e-01 -2.575632929801940918e-01
6.102596521377563477e-01 4.014789462089538574e-01 -8.120959252119064331e-02 -4.414932727813720703e-01 3.110323101282119751e-02 -2.092752307653427124e-01 4.632839858531951904e-01 -7.410050183534622192e-02
4.005960226058959961e-01 1.359113007783889771e-01 2.674951255321502686e-01 -5.935029387474060059e-01 4.755643904209136963e-01 1.020424440503120422e-01 3.850362300872802734e-01 1.114656552672386169e-01
5.258235931396484375e-01 -6.100829243659973145e-01 8.773908764123916626e-02 3.099323213100433350e-01 -2.238805145025253296e-01 1.749800294637680054e-01 3.847618699073791504e-01 1.370034664869308472e-01
7.322607636451721191e-01 -3.122545480728149414e-01 5.922085838392376900e-04 -3.147521913051605225e-01 4.588206410408020020e-01 -1.292405277490615845e-01 9.692066907882690430e-02 1.749543249607086182e-01
2.897048294544219971e-01 2.838708162307739258e-01 1.318885236978530884e-01 -8.041388392448425293e-01 -2.662066519260406494e-01 8.232438564300537109e-02 2.942999601364135742e-01 8.484615385532379150e-02
2.164800763130187988e-01 -7.965866327285766602e-01 6.368961930274963379e-02 -8.758981525897979736e-02 1.803363859653472900e-01 -1.453169435262680054e-02 5.176120400428771973e-01 -7.876113802194595337e-02
4.579047560691833496e-01 1.602102518081665039e-01 -9.962702170014381409e-03 -7.925166487693786621e-01 -2.608373761177062988e-01 -7.890831679105758667e-02 1.783685833215713501e-01 -1.743444651365280151e-01
4.870768189430236816e-01 2.291152179241180420e-01 2.646127939224243164e-01 -7.301106452941894531e-01 -2.428605258464813232e-01 2.920559979975223541e-02 1.610554754734039307e-01 -1.463141143321990967e-01
1.456230580806732178e-01 -7.707662135362625122e-02 2.268111407756805420e-01 -7.818658351898193359e-01 3.953917026519775391e-01 1.115909740328788757e-01 3.745725154876708984e-01 3.168658912181854248e-02
5.645785927772521973e-01 2.770038247108459473e-01 1.268891096115112305e-01 -4.438273906707763672e-01 3.521284162998199463e-01 -1.645126044750213623e-01 4.402930438518524170e-01 2.156835347414016724e-01
7.242893576622009277e-01 -1.379402279853820801e-01 -1.234962642192840576e-01 -3.079353831708431244e-03 5.626600384712219238e-01 1.596241593360900879e-01 3.137349486351013184e-01 -2.491580881178379059e-02
3.873452842235565186e-01 2.548750936985015869e-01 -4.352986216545104980e-01 -1.255619525909423828e-01 1.105530485510826111e-01 -3.011964261531829834e-01 5.851834416389465332e-01 3.665660917758941650e-01
-4.638512060046195984e-02 5.066450219601392746e-03 1.546156476251780987e-03 -6.371841430664062500e-01 1.978498697280883789e-01 1.835833787918090820e-01 6.743450760841369629e-01 -2.534325122833251953e-01
4.427305459976196289e-01 9.365527890622615814e-03 -1.952864378690719604e-01 -5.279309153556823730e-01 -9.671407938003540039e-02 -2.908197939395904541e-01 1.668641269207000732e-01 6.043846011161804199e-01
-3.225505352020263672e-03 -3.694731742143630981e-02 2.404533177614212036e-01 -3.267098367214202881e-01 7.911915890872478485e-03 3.875672817230224609e-01 7.742319107055664062e-01 -2.904500067234039307e-01
3.754937946796417236e-01 -6.518144011497497559e-01 -1.497011035680770874e-01 -2.477142773568630219e-02 -1.250435262918472290e-01 -3.039725311100482941e-02 5.268083214759826660e-01 -3.420984447002410889e-01
7.195573449134826660e-01 1.186992302536964417e-01 -2.281566709280014038e-01 2.647696733474731445e-01 2.108019441366195679e-01 2.937934994697570801e-01 4.609626829624176025e-01 5.244854837656021118e-02
3.254405558109283447e-01 -1.124466359615325928e-01 -2.369271367788314819e-01 -4.580208063125610352e-01 3.256481289863586426e-01 3.949539661407470703e-01 4.341091811656951904e-01 -4.062517583370208740e-01
1.554645299911499023e-01 -1.426113694906234741e-01 -2.438516765832901001e-01 -6.641485542058944702e-02 -4.592973589897155762e-01 -2.362051606178283691e-01 7.762058973312377930e-01 1.495844274759292603e-01
3.654246628284454346e-01 9.633280336856842041e-02 -1.117488183081150055e-02 -8.659142255783081055e-01 -2.658257782459259033e-01 -3.314576670527458191e-02 1.216826066374778748e-01 -1.438191980123519897e-01
5.564174056053161621e-01 1.910732500255107880e-02 -8.258295059204101562e-02 -2.846494019031524658e-01 4.388658106327056885e-01 -3.694650530815124512e-01 4.475495517253875732e-01 2.697798907756805420e-01
1.507418900728225708e-01 -2.268229871988296509e-01 -1.840471327304840088e-01 -2.456613332033157349e-01 -4.351134598255157471e-01 -3.465199768543243408e-01 7.219401597976684570e-01 3.174907714128494263e-02
2.771260738372802734e-01 -2.511236369609832764e-01 -1.462729275226593018e-01 -7.757562994956970215e-01 2.972017228603363037e-01 3.589918017387390137e-01 1.264067441225051880e-01 6.133435666561126709e-02
5.408095121383666992e-01 3.515836596488952637e-02 2.585793435573577881e-01 -5.342340469360351562e-01 3.826830685138702393e-01 -2.790989279747009277e-01 3.517189323902130127e-01 7.727182656526565552e-02
5.991873741149902344e-01 1.492537409067153931e-01 -2.541666626930236816e-01 -4.216037094593048096e-01 6.632882356643676758e-02 -1.568668149411678314e-02 1.804847270250320435e-01 5.823460817337036133e-01
6.141716837882995605e-01 2.901250123977661133e-01 1.139851436018943787e-01 -6.681554317474365234e-01 -2.286356240510940552e-01 7.159094512462615967e-02 1.370015293359756470e-01 -5.502213910222053528e-02
1.075915098190307617e-01 1.512373536825180054e-01 2.562272129580378532e-04 -6.971826553344726562e-01 2.520386874675750732e-01 2.467088997364044189e-01 4.600962102413177490e-01 3.786953091621398926e-01
5.198826789855957031e-01 4.927610158920288086e-01 1.715207286179065704e-02 -5.095738172531127930e-01 8.154781162738800049e-02 7.945124059915542603e-02 4.057240784168243408e-01 2.222033888101577759e-01
5.196651220321655273e-01 -9.461796283721923828e-02 -3.221888244152069092e-01 6.275033950805664062e-02 -2.862724065780639648e-01 6.805468797683715820e-01 1.687057763338088989e-01 1.992351412773132324e-01
1.002488285303115845e-01 -2.298092702403664589e-03 2.909724116325378418e-01 -5.856160074472427368e-03 -1.714271456003189087e-01 6.461555361747741699e-01 5.441400408744812012e-01 4.028063118457794189e-01
4.006648957729339600e-01 1.285210400819778442e-01 3.694329261779785156e-01 -7.782718539237976074e-01 7.460732012987136841e-02 -8.980796486139297485e-02 2.177666276693344116e-01 1.403859704732894897e-01
5.978188514709472656e-01 -6.862891912460327148e-01 1.137016993016004562e-02 -1.163711473345756531e-01 -3.572716414928436279e-01 -9.185924381017684937e-02 1.981001906096935272e-02 1.465414613485336304e-01
1.579850018024444580e-01 2.444803267717361450e-01 -2.062155455350875854e-01 -2.030970156192779541e-02 -4.996309578418731689e-01 3.995145261287689209e-01 6.494723558425903320e-01 2.031635940074920654e-01
4.430851936340332031e-01 -3.534286320209503174e-01 -5.322968959808349609e-01 -2.064010500907897949e-01 2.219530194997787476e-01 4.247827529907226562e-01 3.042917549610137939e-01 -1.747153103351593018e-01
3.642437160015106201e-01 -3.370518088340759277e-01 -4.444255530834197998e-01 -3.294109106063842773e-01 2.893636524677276611e-01 4.797649681568145752e-01 3.235086202621459961e-01 -1.706854403018951416e-01
2.900604307651519775e-01 -3.544864952564239502e-01 5.619592964649200439e-02 -1.937562525272369385e-01 -4.332619607448577881e-01 -3.346029818058013916e-01 4.756858646869659424e-01 4.728137254714965820e-01
6.544811725616455078e-01 -2.097734510898590088e-01 2.575761638581752777e-02 -6.925194859504699707e-01 1.630193740129470825e-01 -6.582275032997131348e-02 -8.548974245786666870e-02 -9.584572911262512207e-02
6.185896992683410645e-01 2.231099642813205719e-02 2.419302314519882202e-01 -5.378110408782958984e-01 3.386695086956024170e-01 -2.331762760877609253e-01 2.131684273481369019e-01 2.336000204086303711e-01
4.976469278335571289e-01 -4.970898032188415527e-01 1.270321011543273926e-02 -2.896939516067504883e-01 -1.338854134082794189e-01 -3.353768289089202881e-01 3.879662156105041504e-01 -3.744926452636718750e-01
3.933948576450347900e-01 -5.091806650161743164e-01 -4.042251110076904297e-01 -4.149050414562225342e-01 1.818179339170455933e-01 4.037859141826629639e-01 7.345422357320785522e-02 2.212126255035400391e-01
2.964949607849121094e-01 -4.870723187923431396e-02 3.983308970928192139e-01 -3.967848122119903564e-01 4.992286264896392822e-01 3.595163226127624512e-01 4.587815999984741211e-01 -6.819857656955718994e-02
4.590622782707214355e-01 -5.425546169281005859e-01 3.527931123971939087e-02 -1.792197227478027344e-01 -1.354648321866989136e-01 -4.578825831413269043e-01 4.820896685123443604e-01 -3.338154032826423645e-02
6.512523889541625977e-01 7.222970016300678253e-03 -7.554145902395248413e-02 2.665443718433380127e-01 2.953239381313323975e-01 4.360979795455932617e-01 4.302812814712524414e-01 1.911179572343826294e-01
2.593523561954498291e-01 -3.175297677516937256e-01 -3.156041027978062630e-03 -2.652646899223327637e-01 4.161978662014007568e-01 6.152160167694091797e-01 2.695594727993011475e-01 3.703539371490478516e-01
4.816690981388092041e-01 1.036706790328025818e-01 -2.944054901599884033e-01 -4.747709259390830994e-02 3.258751332759857178e-01 5.247628092765808105e-01 5.265603065490722656e-01 -9.737640619277954102e-02
4.584383964538574219e-01 -3.048445284366607666e-01 -1.104432716965675354e-01 3.989651203155517578e-01 -3.722413256764411926e-02 3.652244061231613159e-02 7.174316644668579102e-01 9.003141522407531738e-02
3.702562451362609863e-01 -1.306833326816558838e-01 -1.189170926809310913e-01 -5.388109087944030762e-01 4.615157842636108398e-01 -5.392955616116523743e-02 3.019680678844451904e-01 4.840286076068878174e-01
1.947571933269500732e-01 -1.818733103573322296e-02 6.642164587974548340e-01 -2.143986970186233521e-01 -2.114425748586654663e-01 3.959645330905914307e-01 5.202153921127319336e-01 4.968657344579696655e-02
7.419486045837402344e-01 1.216868162155151367e-01 -3.751646280288696289e-01 -7.736380398273468018e-02 -3.963804841041564941e-01 3.188168704509735107e-01 1.599788963794708252e-01 6.013351678848266602e-02
2.081419527530670166e-02 -1.646690219640731812e-01 2.274261116981506348e-01 -1.046231389045715332e-01 -1.758676320314407349e-01 -1.353422105312347412e-01 8.752686381340026855e-01 3.073111772537231445e-01
5.216329097747802734e-01 2.220063842833042145e-02 -3.255111277103424072e-01 -5.015417933464050293e-01 1.512545347213745117e-01 4.705751240253448486e-01 6.888004392385482788e-02 3.476221859455108643e-01
4.631391763687133789e-01 -2.897233068943023682e-01 -2.508072555065155029e-01 -1.849164068698883057e-01 1.774260103702545166e-01 6.777055859565734863e-01 2.009586095809936523e-01 2.707676291465759277e-01
1.427643299102783203e-01 2.450891137123107910e-01 -2.541939318180084229e-01 -4.912788867950439453e-01 1.811908334493637085e-01 3.844812512397766113e-01 5.215551257133483887e-01 4.011292755603790283e-01
4.787773489952087402e-01 3.573393225669860840e-01 1.757821291685104370e-01 -6.462455987930297852e-01 6.718861311674118042e-02 -8.373127318918704987e-03 3.288640677928924561e-01 2.860284745693206787e-01
4.772021248936653137e-02 -1.186189427971839905e-02 4.587785899639129639e-01 -2.175281643867492676e-01 -2.741694822907447815e-02 3.139389753341674805e-01 7.752245068550109863e-01 -1.987542957067489624e-01
-1.333995610475540161e-01 4.499158635735511780e-02 2.668317029019817710e-05 -7.203733325004577637e-01 4.251689463853836060e-02 3.526400625705718994e-01 5.359568595886230469e-01 2.187008410692214966e-01
2.185608446598052979e-01 2.630760371685028076e-01 3.280600309371948242e-01 -7.395620942115783691e-01 -1.856144517660140991e-01 2.156137079000473022e-01 2.564985454082489014e-01 2.858553826808929443e-01
5.392793416976928711e-01 3.326453864574432373e-01 -1.783412694931030273e-01 2.017741352319717407e-01 2.223732918500900269e-01 2.834436893463134766e-01 5.559727549552917480e-01 2.951450645923614502e-01
5.807723402976989746e-01 1.130072250962257385e-01 -4.694720506668090820e-01 -2.759075164794921875e-01 1.340910345315933228e-01 -2.402051985263824463e-01 3.701678216457366943e-01 3.751009404659271240e-01
6.797798722982406616e-02 1.539944559335708618e-01 -5.709066241979598999e-02 -7.233710289001464844e-01 1.441129148006439209e-01 3.949271142482757568e-01 4.437582492828369141e-01 2.673619687557220459e-01
4.188177585601806641e-01 -6.747388839721679688e-01 2.228526026010513306e-01 -2.476457804441452026e-01 -1.466433852910995483e-01 -2.250864207744598389e-01 3.799006342887878418e-01 -2.045349925756454468e-01
2.839027643203735352e-01 -1.934675276279449463e-01 -2.272530943155288696e-01 -7.003093361854553223e-01 2.582119107246398926e-01 2.800827622413635254e-01 2.894493639469146729e-01 -3.331543505191802979e-01
4.871280193328857422e-01 2.821474373340606689e-01 4.168283939361572266e-01 -2.279352098703384399e-01 -4.228369891643524170e-01 4.379693865776062012e-01 2.819971144199371338e-01 8.525356650352478027e-02
4.268492758274078369e-01 -4.997946321964263916e-01 1.684810221195220947e-01 3.524792790412902832e-01 -1.427018344402313232e-01 1.972897201776504517e-01 5.607600808143615723e-01 2.040555924177169800e-01
1.157724335789680481e-01 7.784132659435272217e-02 6.307573914527893066e-01 -2.578316032886505127e-01 -1.671059578657150269e-01 2.661772966384887695e-01 6.433794498443603516e-01 5.910660326480865479e-02
4.153938889503479004e-01 -3.668944537639617920e-01 1.634225994348526001e-01 3.140511810779571533e-01 2.214629650115966797e-01 1.529366970062255859e-01 6.967571377754211426e-01 -9.795600175857543945e-02
1.094611659646034241e-01 -6.026333570480346680e-01 3.169676288962364197e-02 -1.005535423755645752e-01 -2.358334213495254517e-01 8.221328258514404297e-02 6.849346160888671875e-01 -2.867468297481536865e-01
3.823950290679931641e-01 -3.749772161245346069e-02 4.590376839041709900e-02 -6.526734828948974609e-01 2.120005786418914795e-01 3.917047679424285889e-01 5.691292881965637207e-02 4.718709588050842285e-01
2.944611310958862305e-01 -2.210845202207565308e-01 1.596332937479019165e-01 -2.033288478851318359e-01 -1.507548540830612183e-01 -5.701707005500793457e-01 6.640898585319519043e-01 9.355086833238601685e-02
4.923761487007141113e-01 -3.818606138229370117e-01 3.484285771846771240e-01 -2.407099753618240356e-01 -3.694639801979064941e-01 -3.924110531806945801e-01 3.635617196559906006e-01 9.867662936449050903e-02
4.503934383392333984e-01 4.973559454083442688e-02 -2.700740396976470947e-01 -7.819771170616149902e-01 1.306765675544738770e-01 2.776330113410949707e-01 1.023050621151924133e-01 7.497490942478179932e-02
3.587005436420440674e-01 -1.429164409637451172e-01 -3.337283730506896973e-01 -3.821874558925628662e-01 3.556830883026123047e-01 4.443630874156951904e-01 2.398373186588287354e-01 4.604084789752960205e-01
7.218777537345886230e-01 -3.527407720685005188e-02 1.430638283491134644e-01 2.435365915298461914e-01 3.930305838584899902e-01 2.056971788406372070e-01 4.192336499691009521e-01 1.591526269912719727e-01
3.275894820690155029e-01 -4.309796392917633057e-01 -9.989430755376815796e-02 -5.721885561943054199e-01 4.143191576004028320e-01 2.737743258476257324e-01 1.075367256999015808e-01 3.337457478046417236e-01
2.947264611721038818e-01 5.464667826890945435e-02 3.251006007194519043e-01 -7.589111328125000000e-01 1.229516938328742981e-01 -5.733850225806236267e-02 2.374944686889648438e-01 3.920521736145019531e-01
5.682610273361206055e-01 -3.859027624130249023e-01 2.657837048172950745e-02 -6.295174360275268555e-01 3.335284888744354248e-01 -1.190458908677101135e-01 1.551048015244305134e-03 7.579127699136734009e-02
5.338649153709411621e-01 -4.124807715415954590e-01 6.001214385032653809e-01 7.145368307828903198e-02 3.638248518109321594e-02 -7.906055450439453125e-02 4.047521948814392090e-01 -9.054245054721832275e-02
3.107201457023620605e-01 -3.584936857223510742e-01 9.811451286077499390e-02 -2.505509555339813232e-01 3.103249967098236084e-01 6.775574684143066406e-01 1.839658319950103760e-01 3.366065621376037598e-01
1.572814285755157471e-01 -8.689847588539123535e-02 1.991030424833297729e-01 -1.628237962722778320e-01 -5.104504227638244629e-01 6.796540617942810059e-01 3.161195218563079834e-01 2.813125550746917725e-01
3.886119276285171509e-02 -4.352749288082122803e-01 3.329411149024963379e-01 -9.771639853715896606e-02 -2.854721248149871826e-01 6.883381307125091553e-02 6.652388572692871094e-01 3.998149931430816650e-01
1.086385101079940796e-01 -4.128878414630889893e-01 3.770235553383827209e-02 -3.526751101016998291e-01 -3.845990002155303955e-01 -3.094846606254577637e-01 6.545653939247131348e-01 -1.405960470438003540e-01
4.897836148738861084e-01 -5.647677183151245117e-01 1.415636688470840454e-01 -2.937238812446594238e-01 -2.688172757625579834e-01 -3.701074421405792236e-01 3.415813148021697998e-01 -9.442167729139328003e-02
4.033850729465484619e-01 -4.797869548201560974e-02 4.828181862831115723e-01 -3.391069173812866211e-01 -6.265653669834136963e-02 3.750067353248596191e-01 4.065796136856079102e-01 -4.207239449024200439e-01
2.442011535167694092e-01 5.217665061354637146e-02 -9.424747526645660400e-02 -6.097323298454284668e-01 2.778348326683044434e-01 4.684044718742370605e-01 2.673807144165039062e-01 4.346261918544769287e-01
-7.392390072345733643e-02 -1.283459663391113281e-01 1.748106032609939575e-01 -3.221017718315124512e-01 8.692091703414916992e-02 3.975649178028106689e-01 7.866144776344299316e-01 -2.436778098344802856e-01
5.567644834518432617e-01 -2.841757237911224365e-01 -2.860124111175537109e-01 -2.618486247956752777e-02 5.152614116668701172e-01 -6.988330185413360596e-02 4.244307577610015869e-01 2.761328220367431641e-01
4.629240930080413818e-01 -5.227830410003662109e-01 9.030763804912567139e-02 -3.935807645320892334e-01 -5.422812700271606445e-01 -2.109231650829315186e-01 1.029314547777175903e-01 -1.362516544759273529e-02
3.173983991146087646e-01 -7.148448377847671509e-02 -1.119462028145790100e-01 -5.960881710052490234e-01 2.511056363582611084e-01 5.050165057182312012e-01 1.958390325307846069e-01 4.121245443820953369e-01
3.852955698966979980e-01 3.099094331264495850e-02 5.948157310485839844e-01 7.533603161573410034e-02 3.146820068359375000e-01 1.711044907569885254e-01 5.995746254920959473e-01 -5.756941065192222595e-02
2.407334297895431519e-01 7.962277531623840332e-02 5.699599981307983398e-01 -2.026517838239669800e-01 1.526418477296829224e-01 3.616313338279724121e-01 6.169375777244567871e-01 -1.873416751623153687e-01
8.617223501205444336e-01 1.323406863957643509e-02 -1.214874088764190674e-01 1.480493694543838501e-01 1.218059808015823364e-01 4.187923371791839600e-01 1.477528512477874756e-01 -9.234314411878585815e-02
3.011973202228546143e-01 -3.259538710117340088e-01 7.563903331756591797e-01 -1.472618877887725830e-01 6.580290198326110840e-02 2.172308415174484253e-01 3.968526721000671387e-01 -1.451045740395784378e-02
4.382736086845397949e-01 -3.079746067523956299e-01 -3.043398857116699219e-01 1.293297763913869858e-02 -4.488892853260040283e-01 -3.555206358432769775e-01 5.285720229148864746e-01 1.139857918024063110e-01
6.975905895233154297e-01 2.362953573465347290e-01 1.375356167554855347e-01 3.068298995494842529e-01 -1.004255786538124084e-01 2.648156583309173584e-01 3.693377077579498291e-01 3.575586974620819092e-01
3.177576959133148193e-01 -2.912054955959320068e-01 2.947262525558471680e-01 -4.258268475532531738e-01 -5.532678961753845215e-01 -2.965843677520751953e-01 3.725855648517608643e-01 1.146721467375755310e-01
3.554155826568603516e-01 3.995419293642044067e-02 6.042397022247314453e-01 -2.769801951944828033e-02 3.423508107662200928e-01 1.978772580623626709e-01 5.899147987365722656e-01 -4.303180426359176636e-02
5.057111978530883789e-01 3.579596802592277527e-02 2.218614071607589722e-01 -1.462025791406631470e-01 -5.532808303833007812e-01 5.506455898284912109e-01 2.103146165609359741e-01 -1.371668577194213867e-01
8.196441531181335449e-01 -1.941078007221221924e-01 3.634609282016754150e-02 -4.167487025260925293e-01 3.196106255054473877e-01 8.668677508831024170e-02 -5.941253527998924255e-02 4.806085303425788879e-02
-3.909872844815254211e-02 -5.531295537948608398e-01 2.456877678632736206e-01 -2.205874025821685791e-01 -1.292246729135513306e-01 -4.819670692086219788e-02 7.513079047203063965e-01 3.493993077427148819e-03
4.039503037929534912e-01 -1.764583289623260498e-01 2.014305293560028076e-01 -7.381634116172790527e-01 2.834328413009643555e-01 -9.713236242532730103e-03 5.627235397696495056e-02 3.696377575397491455e-01
5.659949779510498047e-01 -6.424880623817443848e-01 2.055914551019668579e-01 -2.799230813980102539e-01 -1.850728094577789307e-01 -2.035657465457916260e-01 1.537443101406097412e-01 -2.165778577327728271e-01
4.210580587387084961e-01 1.700361222028732300e-01 -1.366252303123474121e-01 -4.771862030029296875e-01 -1.023180857300758362e-01 4.444390237331390381e-01 3.746727481484413147e-02 5.813997983932495117e-01
7.253363132476806641e-01 -2.038343250751495361e-01 2.642632126808166504e-01 3.219638466835021973e-01 1.862648874521255493e-01 -1.742718070745468140e-01 4.401907324790954590e-01 3.149953903630375862e-03
2.843945026397705078e-01 -2.657715380191802979e-01 1.793730854988098145e-01 -3.793034553527832031e-01 -5.176334977149963379e-01 -3.459375798702239990e-01 4.759821593761444092e-01 2.413775324821472168e-01
1.333498358726501465e-01 -4.884414672851562500e-01 5.675360560417175293e-01 -2.896457612514495850e-01 1.583542078733444214e-01 5.690974742174148560e-02 5.392777323722839355e-01 -1.360722929239273071e-01
2.020403742790222168e-01 -5.686015486717224121e-01 1.317778378725051880e-01 1.683143377304077148e-01 -3.420365750789642334e-01 1.516965925693511963e-01 6.454914212226867676e-01 1.830758303403854370e-01
9.423876553773880005e-02 -4.830672144889831543e-01 2.297754585742950439e-01 -2.055691927671432495e-01 -4.088011384010314941e-01 -7.320826500654220581e-02 6.109642386436462402e-01 3.419860899448394775e-01
4.323410391807556152e-01 -7.509074211120605469e-01 3.400163352489471436e-02 5.095260217785835266e-02 3.893310204148292542e-02 6.007631123065948486e-02 4.827724695205688477e-01 -8.528098464012145996e-02
6.488803625106811523e-01 -8.369300514459609985e-02 1.333475708961486816e-01 -1.531547158956527710e-01 3.508083224296569824e-01 6.260959506034851074e-01 1.101339012384414673e-01 5.932775139808654785e-02
4.131988883018493652e-01 -3.388226330280303955e-01 6.451759487390518188e-02 7.655393332242965698e-02 -2.279896289110183716e-01 -4.424582421779632568e-01 6.034744381904602051e-01 3.041597306728363037e-01
6.169769167900085449e-01 -4.357421994209289551e-01 3.344708308577537537e-02 3.187107145786285400e-01 6.981668621301651001e-02 -5.347816273570060730e-02 5.636507868766784668e-01 -3.655902668833732605e-02
5.247370600700378418e-01 3.067065477371215820e-01 -1.178677529096603394e-01 -6.876078248023986816e-01 8.578471094369888306e-02 -1.088497787714004517e-02 3.402431011199951172e-01 -1.436724960803985596e-01
5.701446533203125000e-01 2.137711495161056519e-01 1.030077189207077026e-01 -3.216816484928131104e-01 -4.803228974342346191e-01 4.869541227817535400e-01 2.149153053760528564e-01 3.353570401668548584e-02
5.416092872619628906e-01 -1.027607545256614685e-02 -5.004858970642089844e-01 1.384536027908325195e-01 -2.938063442707061768e-01 4.461337327957153320e-01 3.717848062515258789e-01 1.153996661305427551e-01
6.121882200241088867e-01 -6.154513955116271973e-01 1.624175161123275757e-01 -3.470974564552307129e-01 -1.254274696111679077e-01 -2.038522064685821533e-01 8.900196105241775513e-02 -1.854184567928314209e-01
2.648701667785644531e-01 -1.128231137990951538e-01 -5.544297397136688232e-02 -6.091431975364685059e-01 4.241867065429687500e-01 4.484468996524810791e-01 2.679093778133392334e-01 3.002851307392120361e-01
2.115905880928039551e-01 -2.547489106655120850e-01 -5.865010619163513184e-02 -2.943920493125915527e-01 -3.396184146404266357e-01 -4.550876319408416748e-01 6.908258795738220215e-01 2.324211969971656799e-02
3.506350815296173096e-01 -1.483994722366333008e-01 -9.771758317947387695e-02 9.908447414636611938e-02 -3.528427779674530029e-01 -3.309931755065917969e-01 6.195210814476013184e-01 4.666960835456848145e-01
4.832711815834045410e-01 4.279923439025878906e-02 -3.362968862056732178e-01 -6.785777211189270020e-01 8.180087059736251831e-02 3.174927532672882080e-01 7.927042990922927856e-02 2.779874503612518311e-01
1.271298620849847794e-03 -2.804230749607086182e-01 3.336404860019683838e-01 -1.681697964668273926e-01 -3.001296818256378174e-01 6.488180905580520630e-02 6.551391482353210449e-01 5.082020163536071777e-01
3.979204967617988586e-02 1.106602475047111511e-01 8.188895136117935181e-02 -1.617726832628250122e-01 -4.153685569763183594e-01 6.047226190567016602e-01 6.174050569534301758e-01 1.840796768665313721e-01
2.978644669055938721e-01 5.255423858761787415e-02 6.422919631004333496e-01 -8.968587219715118408e-02 -1.451563835144042969e-01 2.146484553813934326e-01 6.388823390007019043e-01 -1.123264059424400330e-01
4.396476149559020996e-01 2.610439620912075043e-02 -4.415980577468872070e-01 -4.745830297470092773e-01 -7.299588620662689209e-02 -3.246426880359649658e-01 2.832513451576232910e-01 4.414046108722686768e-01
5.347950458526611328e-01 -2.464334815740585327e-01 -1.047927141189575195e-01 -5.740308761596679688e-01 1.636401265859603882e-01 3.491343855857849121e-01 -8.808398991823196411e-02 3.953987658023834229e-01
5.943197011947631836e-01 1.323070228099822998e-01 -4.534909725189208984e-01 -4.914753139019012451e-01 1.031950637698173523e-01 -8.283966779708862305e-02 2.737843692302703857e-01 2.993452548980712891e-01
2.722736597061157227e-01 -2.406913787126541138e-01 4.713340103626251221e-01 -5.879181623458862305e-01 7.020709663629531860e-02 3.991704285144805908e-01 2.027885168790817261e-01 -3.078021109104156494e-01
4.548351168632507324e-01 3.594436347484588623e-01 2.900775074958801270e-01 -5.806527137756347656e-01 1.994304060935974121e-01 -3.315690672025084496e-03 4.378140270709991455e-01 1.056318506598472595e-01
2.875126600265502930e-01 -1.635073870420455933e-01 -1.994026824831962585e-02 -6.742740273475646973e-01 4.007689952850341797e-01 4.063386023044586182e-01 2.145953178405761719e-01 2.525484263896942139e-01
1.697413623332977295e-01 -1.694717705249786377e-01 1.468446254730224609e-01 3.256222233176231384e-03 -3.502997756004333496e-01 7.141981124877929688e-01 3.846891224384307861e-01 3.743242323398590088e-01
3.277793228626251221e-01 4.481893032789230347e-02 -5.002047419548034668e-01 -1.877561956644058228e-01 1.784192025661468506e-01 6.154224276542663574e-01 3.860000371932983398e-01 2.133553475141525269e-01
5.387439727783203125e-01 -2.727768719196319580e-01 -5.747931823134422302e-02 -3.466697037220001221e-01 2.943191826343536377e-01 6.114157438278198242e-01 5.836922302842140198e-02 2.190985977649688721e-01
9.329175204038619995e-02 -1.868274211883544922e-01 3.334686756134033203e-01 -2.188459187746047974e-01 6.034649908542633057e-02 3.485946357250213623e-01 7.322143316268920898e-01 -3.687815368175506592e-01
3.425644934177398682e-01 2.334401160478591919e-01 -3.359076380729675293e-01 -5.461622476577758789e-01 1.216009482741355896e-01 5.149824619293212891e-01 3.698544502258300781e-01 -1.555922441184520721e-02
3.169504702091217041e-01 2.006288319826126099e-01 -1.467985063791275024e-01 -5.817787647247314453e-01 2.665354609489440918e-01 -4.145285114645957947e-02 5.795866847038269043e-01 -3.009884953498840332e-01
5.028207302093505859e-01 2.082946896553039551e-01 -6.277181953191757202e-02 -7.376496195793151855e-01 7.348612695932388306e-02 2.565363980829715729e-02 3.142022788524627686e-01 -2.256905585527420044e-01
1.814025491476058960e-01 -2.924968600273132324e-01 7.145574092864990234e-01 -1.568240672349929810e-01 -2.121977657079696655e-01 1.179504767060279846e-01 5.361061692237854004e-01 -1.623667660169303417e-03
8.327467441558837891e-01 -2.399512231349945068e-01 2.602087259292602539e-01 -1.419814187102019787e-03 1.388131827116012573e-02 -9.238656610250473022e-02 3.049061298370361328e-01 -2.820459306240081787e-01
4.942402243614196777e-01 4.449737258255481720e-03 4.495910555124282837e-02 -5.227222442626953125e-01 3.101352453231811523e-01 6.964490562677383423e-02 1.208859011530876160e-01 6.039862632751464844e-01
4.499345421791076660e-01 -6.020308732986450195e-01 -4.886360839009284973e-02 -2.843239605426788330e-01 -2.975542247295379639e-01 -3.186762630939483643e-01 3.614729344844818115e-01 -1.764490157365798950e-01
4.318836629390716553e-01 -1.808507740497589111e-01 -5.627919435501098633e-01 1.268453616648912430e-02 1.576721668243408203e-01 5.103875398635864258e-01 3.984955251216888428e-01 1.404256075620651245e-01
4.686330556869506836e-01 -1.795821785926818848e-01 -1.703594326972961426e-01 -3.251572549343109131e-01 4.763004779815673828e-01 5.439854860305786133e-01 2.682253718376159668e-01 1.365890055894851685e-01
3.856403231620788574e-01 -8.033003211021423340e-01 -8.243440091609954834e-02 -5.407963693141937256e-02 2.191006438806653023e-03 1.423082686960697174e-02 4.065648913383483887e-01 -1.754071116447448730e-01
4.754616618156433105e-01 6.167284771800041199e-02 1.772785484790802002e-01 -3.081743419170379639e-01 3.564572930335998535e-01 -4.669856727123260498e-01 4.830499589443206787e-01 2.554584145545959473e-01
8.504306524991989136e-02 -1.751388795673847198e-02 3.034452199935913086e-01 -1.140536069869995117e-01 -3.336886167526245117e-01 6.121821999549865723e-01 5.781275629997253418e-01 2.588956952095031738e-01
5.011068582534790039e-01 8.542756736278533936e-02 -3.900540471076965332e-01 -4.676519036293029785e-01 -1.156617626547813416e-01 -4.170516431331634521e-01 3.030348122119903564e-01 3.026775717735290527e-01
1.435648202896118164e-01 -3.424811065196990967e-01 9.252088516950607300e-02 -2.244608402252197266e-01 -3.235339224338531494e-01 -3.436856567859649658e-01 6.571698784828186035e-01 3.853397667407989502e-01
-5.090311169624328613e-03 -2.335907369852066040e-01 2.839166224002838135e-01 -2.814537286758422852e-01 -3.861630856990814209e-01 -1.012704297900199890e-01 6.737692356109619141e-01 4.150208234786987305e-01
3.432362675666809082e-01 -1.431942731142044067e-01 -2.982564866542816162e-01 -5.684674978256225586e-01 -1.346704084426164627e-04 -3.790332973003387451e-01 2.643346488475799561e-01 4.858322143554687500e-01
2.881640195846557617e-01 -4.085323512554168701e-01 -6.173014268279075623e-02 3.368005752563476562e-01 -8.218956738710403442e-02 3.579484522342681885e-01 7.011929154396057129e-01 7.914512604475021362e-02
5.490716099739074707e-01 3.142820298671722412e-02 -4.586772620677947998e-01 1.548748761415481567e-01 -2.374217808246612549e-01 4.934661388397216797e-01 3.739200532436370850e-01 1.531910300254821777e-01
2.482760995626449585e-01 5.657908692955970764e-02 -3.430349752306938171e-02 2.045963108539581299e-01 1.644465923309326172e-01 5.735520124435424805e-01 6.028159260749816895e-01 4.156074821949005127e-01
9.760526567697525024e-02 -1.340032219886779785e-01 2.908892035484313965e-01 -2.593135237693786621e-01 4.168972074985504150e-01 4.660096168518066406e-01 6.335408091545104980e-01 -1.682677268981933594e-01
2.650695145130157471e-01 1.548312883824110031e-02 3.204108178615570068e-01 -6.219526529312133789e-01 4.058903753757476807e-01 3.789183497428894043e-01 3.625153005123138428e-01 -1.633515581488609314e-02
6.764714717864990234e-01 1.944653093814849854e-01 2.613196671009063721e-01 2.813618779182434082e-01 2.076096832752227783e-01 1.692450344562530518e-01 5.260998606681823730e-01 9.268429875373840332e-02
5.139627456665039062e-01 -4.517542719841003418e-01 1.150785833597183228e-01 -1.626116186380386353e-01 -7.582943886518478394e-02 -4.459243118762969971e-01 4.883804917335510254e-01 -2.212701141834259033e-01
7.322224229574203491e-02 -3.252517879009246826e-01 -6.221951916813850403e-02 -3.939605653285980225e-01 -3.070904612541198730e-01 -3.983543515205383301e-01 6.904697418212890625e-01 -5.856995936483144760e-03
3.321162164211273193e-01 -7.931655645370483398e-01 2.512254118919372559e-01 -1.705398857593536377e-01 -1.105872988700866699e-01 9.531125426292419434e-02 3.613650798797607422e-01 -1.284156292676925659e-01
5.155249238014221191e-01 -5.129184126853942871e-01 -1.255559325218200684e-01 -1.398649811744689941e-01 -4.128698408603668213e-01 -3.629557192325592041e-01 2.797613739967346191e-01 2.352815717458724976e-01
4.740849435329437256e-01 2.007185481488704681e-02 5.113429427146911621e-01 -2.712850272655487061e-01 2.306570112705230713e-01 2.315696179866790771e-01 4.150402247905731201e-01 -4.008591473102569580e-01
3.484087884426116943e-01 1.107087433338165283e-01 2.709560096263885498e-01 -8.300994634628295898e-01 4.211746156215667725e-02 2.357802838087081909e-01 1.654072552919387817e-01 1.383728086948394775e-01
5.166701674461364746e-01 -6.697275638580322266e-01 -2.155050039291381836e-01 -2.715422511100769043e-01 -3.039092421531677246e-01 -2.103799134492874146e-01 1.661854684352874756e-01 -1.004966627806425095e-02
3.374649956822395325e-02 -2.034464031457901001e-01 -4.561394080519676208e-02 -2.018541991710662842e-01 -4.256280064582824707e-01 -2.186303287744522095e-01 8.202749490737915039e-01 1.132946908473968506e-01
4.262631237506866455e-01 -3.931866586208343506e-01 -1.003380939364433289e-01 3.273895382881164551e-01 7.489403709769248962e-03 1.777009367942810059e-01 7.104017138481140137e-01 -1.007377207279205322e-01
6.018533110618591309e-01 2.041447162628173828e-01 -2.953258752822875977e-01 8.018465340137481689e-02 -1.352608650922775269e-01 3.602744042873382568e-01 2.677062749862670898e-01 5.316867232322692871e-01
3.073864579200744629e-01 -2.364737354218959808e-02 6.166924834251403809e-01 -2.354890853166580200e-01 -3.699552416801452637e-01 2.041939795017242432e-01 5.152654051780700684e-01 -1.585217416286468506e-01
7.378980517387390137e-02 -4.544670879840850830e-01 2.353456467390060425e-01 -1.540495455265045166e-01 -4.286026060581207275e-01 -4.857195541262626648e-02 6.088495254516601562e-01 3.900496065616607666e-01
5.340027213096618652e-01 -2.559123039245605469e-01 -2.831749618053436279e-01 -5.853525400161743164e-01 2.081800810992717743e-02 4.094199836254119873e-01 -1.378673613071441650e-01 1.986423432826995850e-01
8.079489469528198242e-01 1.626119911670684814e-01 1.916660070419311523e-01 2.379311919212341309e-01 3.216123580932617188e-02 1.110961660742759705e-01 4.342641830444335938e-01 -1.595829278230667114e-01
5.783738568425178528e-03 -3.598804175853729248e-01 4.192808568477630615e-01 -3.915904760360717773e-01 -1.078996956348419189e-01 4.011251032352447510e-01 5.789109468460083008e-01 -1.833892613649368286e-01
8.388575911521911621e-01 1.824304647743701935e-02 -1.690038852393627167e-02 2.755334973335266113e-01 1.917185932397842407e-01 3.375652134418487549e-01 2.627796828746795654e-01 -4.613833501935005188e-03
2.136128395795822144e-01 -3.658232986927032471e-01 5.103040933609008789e-01 -4.676230251789093018e-01 2.141668200492858887e-01 4.296149313449859619e-01 2.528966069221496582e-01 -2.169522643089294434e-01
2.404364943504333496e-02 -4.151314198970794678e-01 3.008702397346496582e-01 -1.347500234842300415e-01 -3.040116429328918457e-01 4.549052938818931580e-02 6.733071208000183105e-01 4.130041897296905518e-01
1.722954064607620239e-01 -5.153294801712036133e-01 -3.357589244842529297e-01 1.337976604700088501e-01 -1.642348468303680420e-01 2.190474420785903931e-01 7.029357552528381348e-01 -7.099559158086776733e-02
1.614729464054107666e-01 -6.091048121452331543e-01 1.726244539022445679e-01 -3.415093570947647095e-02 -5.041120648384094238e-01 2.976675331592559814e-01 4.784292876720428467e-01 1.796918734908103943e-02
7.429038286209106445e-01 2.079179137945175171e-01 -3.708519935607910156e-01 -1.557211130857467651e-01 -3.587111830711364746e-01 -2.383246421813964844e-01 1.984317004680633545e-01 1.350428462028503418e-01
1.975213736295700073e-01 -2.415279448032379150e-01 1.552871614694595337e-01 -4.258414804935455322e-01 2.992398738861083984e-01 4.772204160690307617e-01 1.185463070869445801e-01 6.048614978790283203e-01
3.910058140754699707e-01 -4.856282174587249756e-01 -4.868459701538085938e-01 -2.471107095479965210e-01 1.976673007011413574e-01 4.665470421314239502e-01 1.989337354898452759e-01 -1.299382448196411133e-01
4.610611796379089355e-01 -2.482460439205169678e-02 -4.537377059459686279e-01 -6.504763960838317871e-01 2.887974306941032410e-02 3.840123414993286133e-01 9.750781208276748657e-02 1.228549750521779060e-03
7.303382754325866699e-01 -1.155529767274856567e-01 9.317875653505325317e-02 -1.647970676422119141e-01 1.529794335365295410e-01 6.234134435653686523e-01 -2.897147275507450104e-02 6.728329509496688843e-02
3.270366787910461426e-01 -5.022155493497848511e-02 4.358486235141754150e-01 -5.256028771400451660e-01 5.435997992753982544e-02 4.972235262393951416e-01 2.684807181358337402e-01 -3.194282054901123047e-01
2.168882638216018677e-01 5.889562517404556274e-02 8.027296513319015503e-02 -1.517765372991561890e-01 -6.989573836326599121e-01 3.980505764484405518e-01 4.307413101196289062e-01 2.957823574542999268e-01
7.704350352287292480e-01 -7.723622769117355347e-02 5.115571245551109314e-02 3.135253787040710449e-01 1.808110028505325317e-01 3.093654848635196686e-02 4.776096940040588379e-01 -1.943931430578231812e-01
6.111528277397155762e-01 4.940056204795837402e-01 -2.548409402370452881e-01 -7.498691231012344360e-02 1.470471024513244629e-01 4.229766875505447388e-02 5.271921753883361816e-01 1.026657298207283020e-01
5.510647892951965332e-01 3.000898286700248718e-02 3.399207890033721924e-01 -4.951968789100646973e-01 -3.371312320232391357e-01 3.263608813285827637e-01 2.203658670186996460e-01 -2.567703127861022949e-01
5.263808369636535645e-01 -3.085632026195526123e-01 3.031620085239410400e-01 -1.315872818231582642e-01 -2.542065083980560303e-01 -4.568770825862884521e-01 4.765997827053070068e-01 -1.341066509485244751e-01
3.578118681907653809e-01 -1.899953372776508331e-02 1.152580417692661285e-02 -3.239319622516632080e-01 4.895651340484619141e-01 4.966244101524353027e-01 3.319465517997741699e-01 4.123669564723968506e-01
5.927101969718933105e-01 -5.403498932719230652e-02 -2.232714891433715820e-01 -3.636780977249145508e-01 2.988208532333374023e-01 -3.548207581043243408e-01 3.108612596988677979e-01 3.896619677543640137e-01
3.791187107563018799e-01 -5.127748847007751465e-01 2.334583103656768799e-01 -1.672326326370239258e-01 7.594957202672958374e-02 -4.729320704936981201e-01 5.302180647850036621e-01 -1.723446138203144073e-02
1.233056932687759399e-01 -5.351194739341735840e-01 -3.600125610828399658e-01 -2.691186964511871338e-01 4.904910624027252197e-01 1.080216020345687866e-01 4.858612120151519775e-01 8.998594433069229126e-02
4.763052463531494141e-01 5.095557570457458496e-01 -6.695385277271270752e-02 -5.588687658309936523e-01 -7.002705335617065430e-02 8.026702702045440674e-02 4.197758734226226807e-01 9.545007348060607910e-02
4.605548083782196045e-01 -2.242952212691307068e-02 9.644699096679687500e-02 -2.553194202482700348e-02 -7.366962432861328125e-01 2.233748733997344971e-01 2.518294751644134521e-01 3.484196960926055908e-01
3.340201675891876221e-01 -3.113283216953277588e-01 -1.456840485334396362e-01 -3.844260275363922119e-01 5.660865306854248047e-01 7.629054784774780273e-02 3.592754304409027100e-01 4.088337719440460205e-01
2.316430360078811646e-01 -2.651146352291107178e-01 3.877423107624053955e-01 -4.474925398826599121e-01 -4.484204649925231934e-01 -2.909433245658874512e-01 4.843736588954925537e-01 7.152273505926132202e-02
6.029541790485382080e-02 -4.064217805862426758e-01 1.954749077558517456e-01 -2.677264809608459473e-01 -4.987429976463317871e-01 -9.378511458635330200e-02 6.008220911026000977e-01 3.205781877040863037e-01
3.412840366363525391e-01 2.525397948920726776e-02 -1.936665773391723633e-01 -4.429013133049011230e-01 3.875955641269683838e-01 3.660918474197387695e-01 4.864037036895751953e-01 -3.582974970340728760e-01
8.009196519851684570e-01 -1.201356723904609680e-01 -2.229796350002288818e-01 4.811245948076248169e-02 8.801092207431793213e-02 4.765549302101135254e-01 1.367792934179306030e-01 -1.962173730134963989e-01
4.139553010463714600e-01 -3.666029274463653564e-01 6.650734692811965942e-02 2.758316695690155029e-01 -4.006316959857940674e-01 3.539835214614868164e-01 5.550921559333801270e-01 -1.407111287117004395e-01
3.951013088226318359e-01 9.426292777061462402e-02 2.239094674587249756e-01 -1.246583610773086548e-01 -7.127746939659118652e-01 2.413104325532913208e-01 3.404422104358673096e-01 2.952201962471008301e-01
5.061595439910888672e-01 1.558257043361663818e-01 4.800074696540832520e-01 -1.065355762839317322e-01 -5.459145307540893555e-01 2.042686939239501953e-01 3.696533441543579102e-01 3.704013675451278687e-02
2.931189835071563721e-01 2.404740452766418457e-01 2.109674066305160522e-01 -6.690813302993774414e-01 -8.051882684230804443e-02 4.325866699218750000e-01 3.903160393238067627e-01 -1.345930546522140503e-01
4.720304608345031738e-01 -1.251125633716583252e-01 -2.686045132577419281e-02 -6.390592455863952637e-02 5.294721126556396484e-01 4.282475709915161133e-01 3.046476542949676514e-01 4.474167525768280029e-01
1.712127029895782471e-01 -9.915478527545928955e-03 1.765099912881851196e-01 9.156028740108013153e-03 -3.209651112556457520e-01 5.921376347541809082e-01 4.558379650115966797e-01 5.271758437156677246e-01
9.055519700050354004e-01 -1.653499752283096313e-01 8.897952735424041748e-02 1.624196618795394897e-01 -2.779701352119445801e-01 7.594573497772216797e-02 1.874647438526153564e-01 -1.262688450515270233e-02
-2.729212306439876556e-02 -7.753267139196395874e-02 4.539332166314125061e-02 -4.483343958854675293e-01 -4.416935145854949951e-01 -2.358596175909042358e-01 7.343155145645141602e-01 -1.540154591202735901e-02
1.966800391674041748e-01 1.599612385034561157e-01 3.694636225700378418e-01 -7.540539503097534180e-01 -1.077850013971328735e-01 9.632097184658050537e-02 1.923888623714447021e-01 4.155958890914916992e-01
5.929098129272460938e-01 -6.861295700073242188e-01 -1.170120313763618469e-01 -2.373350113630294800e-01 -2.210767269134521484e-01 -1.852636635303497314e-01 9.286341816186904907e-02 -1.258705556392669678e-01
2.580286264419555664e-01 -4.040492698550224304e-02 -2.376174330711364746e-01 -1.315007358789443970e-01 3.301595151424407959e-01 6.044635176658630371e-01 5.063889026641845703e-01 3.566836416721343994e-01
7.628722190856933594e-01 1.436949521303176880e-01 3.674947917461395264e-01 1.076312661170959473e-01 6.748620420694351196e-02 4.654705896973609924e-02 4.280175268650054932e-01 -2.466184198856353760e-01
3.795899450778961182e-02 5.366170778870582581e-02 2.782186865806579590e-01 -6.342300772666931152e-02 -8.758288621902465820e-02 5.690281391143798828e-01 7.287167310714721680e-01 2.275075167417526245e-01
5.847229361534118652e-01 6.000946834683418274e-02 1.608448773622512817e-01 -6.093607544898986816e-01 1.867565512657165527e-01 3.282954394817352295e-01 1.054076030850410461e-01 3.217759430408477783e-01
5.916231870651245117e-01 -5.379071831703186035e-02 -4.861926138401031494e-01 -3.107638955116271973e-01 -9.248818457126617432e-02 4.827882945537567139e-01 -2.906732074916362762e-02 2.676705420017242432e-01
2.025700174272060394e-02 -5.939145013689994812e-02 7.198534905910491943e-02 -3.483406603336334229e-01 3.391547799110412598e-01 4.565592408180236816e-01 7.040773034095764160e-01 -2.243701219558715820e-01
3.166120946407318115e-01 -2.211197912693023682e-01 4.240319728851318359e-01 -2.728546261787414551e-01 -3.689191937446594238e-01 -3.813799321651458740e-01 5.566229820251464844e-01 7.231125235557556152e-02
7.302264869213104248e-02 -6.313929706811904907e-02 1.189245060086250305e-01 -6.829157471656799316e-01 3.841907083988189697e-01 1.999500542879104614e-01 5.294973850250244141e-01 -2.054606229066848755e-01
5.394930839538574219e-01 1.641493290662765503e-01 2.348571717739105225e-01 -6.845570206642150879e-01 -3.443915545940399170e-01 4.593817889690399170e-02 7.920506596565246582e-02 -1.767396181821823120e-01
5.378154516220092773e-01 -3.744228929281234741e-02 -3.655433356761932373e-01 1.216550990939140320e-01 -3.270811140537261963e-01 5.631145834922790527e-01 2.878816425800323486e-01 2.323246896266937256e-01
3.575016260147094727e-01 4.418555274605751038e-02 -5.289272665977478027e-01 -3.465031683444976807e-01 2.160780280828475952e-01 5.034711956977844238e-01 3.523925244808197021e-01 2.146117538213729858e-01
8.616141974925994873e-02 1.501458138227462769e-01 2.160621881484985352e-01 -1.102095190435647964e-02 -1.056579649448394775e-01 5.253055691719055176e-01 6.788533329963684082e-01 4.186607599258422852e-01
5.449916124343872070e-01 1.467468589544296265e-01 3.821004182100296021e-02 -4.295812547206878662e-01 2.066047638654708862e-01 -2.794373333454132080e-01 2.703675031661987305e-01 5.491632223129272461e-01
-8.294901251792907715e-02 -3.368117809295654297e-01 3.596070036292076111e-02 -2.142167985439300537e-01 -3.894581198692321777e-01 8.185736835002899170e-02 6.725020408630371094e-01 4.710183739662170410e-01
5.247998833656311035e-01 -3.916752636432647705e-01 -9.978278726339340210e-02 4.163585007190704346e-01 4.753302037715911865e-02 4.574711993336677551e-02 5.374644398689270020e-01 3.076432645320892334e-01
3.398604094982147217e-01 -4.268435441190376878e-05 -3.165038768202066422e-03 -5.464985370635986328e-01 2.599402070045471191e-01 -1.824327707290649414e-01 2.770781815052032471e-01 6.389064192771911621e-01
4.304284751415252686e-01 -6.315954327583312988e-01 1.990939676761627197e-01 -1.946633309125900269e-01 -1.922751516103744507e-01 -2.889315187931060791e-01 4.357948899269104004e-01 -1.670868098735809326e-01
4.719607532024383545e-01 -7.864959836006164551e-01 -1.112340912222862244e-01 -2.157414555549621582e-01 -2.440332770347595215e-01 6.263514608144760132e-02 1.398311853408813477e-01 -1.293506175279617310e-01
8.414805531501770020e-01 1.148798391222953796e-01 2.486969828605651855e-01 -1.437882184982299805e-01 -3.549010455608367920e-01 2.108588963747024536e-01 1.408982723951339722e-01 7.693730294704437256e-02
6.385005712509155273e-01 -1.845736801624298096e-02 2.628466114401817322e-02 -2.125660479068756104e-01 -5.899947285652160645e-01 4.416985809803009033e-01 -3.620083630084991455e-02 -3.999211266636848450e-02
4.043849408626556396e-01 1.762438863515853882e-01 -2.851887941360473633e-01 -5.542155504226684570e-01 -7.751877605915069580e-02 2.812324464321136475e-01 1.486801654100418091e-01 5.565220117568969727e-01
3.473329842090606689e-01 -2.105166614055633545e-01 6.418285965919494629e-01 -2.043440639972686768e-01 3.208847641944885254e-01 1.667901277542114258e-01 4.720883071422576904e-01 -1.663989275693893433e-01
2.648032009601593018e-01 -1.378511786460876465e-01 -4.770338237285614014e-01 2.304819412529468536e-02 -8.448798209428787231e-02 6.820245981216430664e-01 4.352933168411254883e-01 1.449409425258636475e-01
5.567560195922851562e-01 2.259244620800018311e-01 2.145960032939910889e-01 1.419323235750198364e-01 -2.738326489925384521e-01 -1.739880442619323730e-01 6.619188189506530762e-01 -1.714407056570053101e-01
8.234796524047851562e-01 4.580416902899742126e-02 2.142348587512969971e-01 2.615530192852020264e-01 -7.666485384106636047e-03 1.584965884685516357e-01 4.244828224182128906e-01 -1.054394803941249847e-02
1.688003540039062500e-01 -2.764674425125122070e-01 5.415374636650085449e-01 -3.308671116828918457e-01 -2.346035242080688477e-01 5.232943296432495117e-01 3.764319717884063721e-01 -1.475111544132232666e-01
5.530158877372741699e-01 4.682610556483268738e-02 -7.831692695617675781e-02 -4.309975504875183105e-01 1.875248104333877563e-01 5.121726393699645996e-01 7.231006026268005371e-02 4.442669153213500977e-01
3.245231807231903076e-01 8.563373982906341553e-02 9.314268827438354492e-02 -7.710365653038024902e-01 -4.105222523212432861e-01 3.212093710899353027e-01 6.610469520092010498e-02 -9.002690017223358154e-02
2.428783029317855835e-01 -7.560589313507080078e-01 2.666202187538146973e-01 -1.475002467632293701e-01 -8.732444047927856445e-02 7.615177333354949951e-02 4.914993047714233398e-01 -1.467867344617843628e-01
4.529438912868499756e-01 5.481246113777160645e-01 -1.687880903482437134e-01 -1.690377593040466309e-01 -8.133073896169662476e-02 -5.364133417606353760e-02 6.533083915710449219e-01 -3.215898573398590088e-02
4.346082806587219238e-01 1.943294256925582886e-01 3.702870011329650879e-02 -5.127964615821838379e-01 3.773677349090576172e-01 3.900849223136901855e-01 2.945737242698669434e-01 3.573149144649505615e-01
3.168527483940124512e-01 -6.711454596370458603e-03 3.904969692230224609e-01 -4.266906678676605225e-01 1.858016401529312134e-01 1.852527409791946411e-01 4.374167621135711670e-01 -5.521160364151000977e-01
-1.299383640289306641e-01 -3.075595200061798096e-01 2.007929235696792603e-01 -8.147716522216796875e-01 2.303834557533264160e-01 1.199995204806327820e-01 3.418646156787872314e-01 -2.225261181592941284e-03
5.684186816215515137e-01 2.423243522644042969e-01 -4.660626128315925598e-02 -4.311611950397491455e-01 -2.984650135040283203e-01 4.638026654720306396e-01 2.890263199806213379e-01 2.058555185794830322e-01
1.449379771947860718e-01 -1.709325313568115234e-01 -1.000174414366483688e-02 -3.890910744667053223e-01 -5.991061925888061523e-01 -2.638508677482604980e-01 5.108503103256225586e-01 3.298024237155914307e-01
1.899664700031280518e-01 -7.306846976280212402e-01 -2.735650539398193359e-01 -7.219856232404708862e-02 -3.331389725208282471e-01 1.272839605808258057e-01 4.676001369953155518e-01 6.426092237234115601e-02
1.928661018610000610e-02 -4.449267685413360596e-01 -1.007861122488975525e-01 -7.030776143074035645e-02 -9.475773572921752930e-02 -4.175154119729995728e-02 6.191800236701965332e-01 6.264671683311462402e-01
6.032656431198120117e-01 4.822598397731781006e-01 1.107012853026390076e-01 -2.770155668258666992e-01 1.802560240030288696e-01 2.423076517879962921e-02 5.265579819679260254e-01 6.450571119785308838e-02
4.888884127140045166e-01 -5.282136201858520508e-01 7.192261517047882080e-02 -2.304832637310028076e-01 -2.313807606697082520e-01 -4.274620115756988525e-01 4.101767539978027344e-01 -1.384816914796829224e-01
4.873579740524291992e-01 -5.901022627949714661e-02 2.179418504238128662e-01 1.607364602386951447e-02 -6.771271228790283203e-01 2.203607410192489624e-01 2.566792666912078857e-01 3.718855977058410645e-01
2.422228008508682251e-01 3.739172220230102539e-01 -5.762397497892379761e-02 -7.267777919769287109e-01 -1.855847686529159546e-01 1.807460039854049683e-01 4.504185616970062256e-01 -7.878772157710045576e-05
4.680609405040740967e-01 -6.501511335372924805e-01 -3.790933638811111450e-02 2.264516204595565796e-01 5.854143202304840088e-02 2.408686466515064240e-02 5.490822196006774902e-01 2.564399270340800285e-03
2.640724778175354004e-01 2.986366674304008484e-02 4.613966941833496094e-01 -3.927508890628814697e-01 2.841232717037200928e-01 4.551927149295806885e-01 4.961074590682983398e-01 -1.678831875324249268e-01
3.532935976982116699e-01 -7.045677304267883301e-02 -1.261697411537170410e-01 -6.461292505264282227e-01 3.458457291126251221e-01 2.860482931137084961e-01 1.781522482633590698e-01 4.512722492218017578e-01
2.268447279930114746e-01 -7.388585805892944336e-01 8.039379864931106567e-02 -9.569042921066284180e-02 -2.736891806125640869e-01 -2.896638028323650360e-02 5.566194057464599609e-01 -3.794478997588157654e-02
6.987046599388122559e-01 -3.976134210824966431e-02 -4.533233642578125000e-01 -3.132417201995849609e-01 2.003466933965682983e-01 3.635588288307189941e-01 1.469355076551437378e-01 1.127156913280487061e-01
4.198992848396301270e-01 -5.199928302317857742e-03 -2.027455419301986694e-01 -3.223941326141357422e-01 1.399263888597488403e-01 7.602189183235168457e-01 2.801071107387542725e-01 -5.139636248350143433e-02
4.506300389766693115e-01 -1.291597783565521240e-01 -3.140293955802917480e-01 -4.914163947105407715e-01 4.747687280178070068e-01 3.645291030406951904e-01 2.271003127098083496e-01 1.740238666534423828e-01
5.211625695228576660e-01 1.049092505127191544e-02 2.778440713882446289e-01 7.902421802282333374e-02 -6.351386904716491699e-01 1.136725172400474548e-01 3.775123953819274902e-01 2.932563722133636475e-01
6.209472417831420898e-01 -3.090049140155315399e-03 -2.092218212783336639e-02 -4.908775687217712402e-01 1.220412105321884155e-01 4.486089348793029785e-01 1.447999011725187302e-02 3.958063721656799316e-01
4.128021001815795898e-01 -7.031186223030090332e-01 -1.813682168722152710e-01 -1.769268065690994263e-01 -2.249462008476257324e-01 -2.297650789842009544e-03 3.412887156009674072e-01 -3.223930299282073975e-01
4.136522412300109863e-01 3.098107278347015381e-01 -9.200652688741683960e-02 -6.322484612464904785e-01 1.451606899499893188e-01 2.268609777092933655e-02 4.924757778644561768e-01 -2.461447566747665405e-01
2.985973358154296875e-01 -1.284152120351791382e-01 -5.269359052181243896e-02 -7.296643853187561035e-01 3.619004786014556885e-01 2.298126965761184692e-01 1.895604133605957031e-01 3.734211027622222900e-01
4.854481220245361328e-01 -4.606922864913940430e-01 1.708962619304656982e-01 2.878765165805816650e-01 2.910965085029602051e-01 -4.556199535727500916e-02 5.627554059028625488e-01 1.910950243473052979e-01
2.202426642179489136e-01 -1.529231816530227661e-01 -2.360227406024932861e-01 -5.877326801419258118e-02 5.701522231101989746e-01 -8.280849456787109375e-02 5.957944393157958984e-01 4.266672134399414062e-01
-1.157857012003660202e-02 -3.259373307228088379e-01 6.320999562740325928e-02 -1.272327303886413574e-01 -1.616932898759841919e-01 -1.273017674684524536e-01 7.976825833320617676e-01 4.413605928421020508e-01
4.335374236106872559e-01 -5.601750612258911133e-01 -1.382897794246673584e-01 2.084383219480514526e-01 2.124945074319839478e-01 2.331416681408882141e-02 6.207398176193237305e-01 -6.828718632459640503e-02
8.771774172782897949e-01 3.672439604997634888e-02 1.410129368305206299e-01 1.450347900390625000e-01 -2.208958379924297333e-02 2.472751885652542114e-01 1.405217945575714111e-01 -3.269740045070648193e-01
4.028238654136657715e-01 2.287668138742446899e-01 -1.505302339792251587e-01 -3.954786956310272217e-01 -1.488932073116302490e-01 3.741850852966308594e-01 1.252249777317047119e-01 6.545769572257995605e-01
2.808318436145782471e-01 1.061245203018188477e-01 -1.229919493198394775e-01 -5.366791784763336182e-02 -2.523028291761875153e-02 6.920072436332702637e-01 5.810275077819824219e-01 -2.734234929084777832e-01
3.655772209167480469e-01 -2.162765413522720337e-01 -6.201415061950683594e-01 -8.148840814828872681e-02 -2.654266953468322754e-01 4.898569881916046143e-01 2.756282985210418701e-01 2.048900872468948364e-01
8.591299057006835938e-01 -9.876529872417449951e-02 -1.985462009906768799e-02 -4.389182031154632568e-01 5.302810668945312500e-02 7.780616730451583862e-02 -2.024423629045486450e-01 9.617279469966888428e-02
9.429836273193359375e-02 -1.625356674194335938e-01 -1.191194951534271240e-01 9.276010096073150635e-02 -4.252005517482757568e-01 5.025858879089355469e-01 5.515666604042053223e-01 4.519759118556976318e-01
5.060179829597473145e-01 -7.541030645370483398e-01 -2.190131694078445435e-02 2.786250843200832605e-04 -6.311311852186918259e-03 1.012070337310433388e-03 3.833029866218566895e-01 -1.668308526277542114e-01
4.819195270538330078e-01 -2.912116348743438721e-01 -1.524196714162826538e-01 -2.417907863855361938e-01 4.895505309104919434e-01 4.977310597896575928e-01 2.113809883594512939e-01 2.630152702331542969e-01
4.395706951618194580e-01 -6.053104996681213379e-02 -4.836898744106292725e-01 -4.861255586147308350e-01 -2.161858528852462769e-01 4.602666199207305908e-01 -9.733431943459436297e-05 2.725036442279815674e-01
7.055643200874328613e-01 -2.711053788661956787e-01 1.353708952665328979e-01 -5.975607633590698242e-01 1.249865666031837463e-01 -1.206721290946006775e-01 -1.456389576196670532e-01 -4.338866844773292542e-02
2.147322893142700195e-01 -2.930168807506561279e-01 -2.561820745468139648e-01 -8.411315083503723145e-02 2.124186307191848755e-01 6.335386037826538086e-01 3.507172763347625732e-01 4.752174317836761475e-01
3.321418166160583496e-01 -2.458308190107345581e-01 4.760178923606872559e-01 -3.337791264057159424e-01 -3.001987040042877197e-01 -3.929856121540069580e-01 4.793915450572967529e-01 1.299008578062057495e-01
4.334456324577331543e-01 -1.562307178974151611e-01 4.560382962226867676e-01 -2.278421819210052490e-01 -1.160579174757003784e-01 4.083493351936340332e-01 3.428374826908111572e-01 -4.796641767024993896e-01
6.521514654159545898e-01 2.129347920417785645e-01 1.738671958446502686e-01 -1.054699569940567017e-01 3.452450931072235107e-01 -3.013415634632110596e-01 5.196750164031982422e-01 8.910987526178359985e-02
6.240738034248352051e-01 4.091081023216247559e-02 1.817553490400314331e-01 -6.484014391899108887e-01 1.816451698541641235e-01 2.561599910259246826e-01 1.526921987533569336e-01 1.829509288072586060e-01
-7.474488765001296997e-02 1.435262560844421387e-01 9.633193910121917725e-02 -5.466188192367553711e-01 1.478050053119659424e-01 1.310891956090927124e-01 7.653235197067260742e-01 -2.024614363908767700e-01
3.530601263046264648e-01 -3.725811094045639038e-02 -4.181045293807983398e-01 -5.295595526695251465e-01 1.734234765172004700e-02 1.761248707771301270e-01 1.128949373960494995e-01 6.120863556861877441e-01
6.865554302930831909e-02 -1.703513115644454956e-01 -1.801697537302970886e-02 -3.113500401377677917e-02 5.163223147392272949e-01 1.698458641767501831e-01 8.103423714637756348e-01 1.134980395436286926e-01
6.825261712074279785e-01 1.422210037708282471e-01 1.548501700162887573e-01 -2.388750910758972168e-01 -5.006477832794189453e-01 2.460609227418899536e-01 1.711882203817367554e-01 -3.039599061012268066e-01
6.919486522674560547e-01 -2.179108113050460815e-01 -2.478504180908203125e-01 -3.764156624674797058e-02 3.223843276500701904e-01 4.135859608650207520e-01 1.506160199642181396e-01 3.364593386650085449e-01
4.613300561904907227e-01 -3.679618239402770996e-01 -6.447579711675643921e-02 4.147979319095611572e-01 1.271961536258459091e-02 6.466249376535415649e-02 6.490559577941894531e-01 2.234899699687957764e-01
2.500686347484588623e-01 1.071873903274536133e-01 3.929793238639831543e-01 -5.369610786437988281e-01 -1.401348039507865906e-02 6.064594388008117676e-01 3.046758472919464111e-01 -1.496655493974685669e-01
6.729665398597717285e-01 1.223326846957206726e-01 -4.699387773871421814e-02 -2.942369878292083740e-01 -4.997826516628265381e-01 2.488867789506912231e-01 1.123272702097892761e-01 -3.449961245059967041e-01
4.460678398609161377e-01 3.828591406345367432e-01 -3.171088397502899170e-01 -5.609815120697021484e-01 8.246136456727981567e-02 7.192040979862213135e-02 4.738671183586120605e-01 -5.159085616469383240e-02
7.944075465202331543e-01 6.683892011642456055e-02 1.228589862585067749e-01 -2.249062508344650269e-01 -5.047488808631896973e-01 1.949120014905929565e-01 4.905439168214797974e-02 -6.003047153353691101e-02
3.257626891136169434e-01 4.412843659520149231e-02 4.739498496055603027e-01 -3.885549902915954590e-01 -5.388043522834777832e-01 3.217847347259521484e-01 3.489586114883422852e-01 2.646207995712757111e-02
-5.557989329099655151e-02 -3.827513456344604492e-01 1.482886672019958496e-01 -1.139369979500770569e-01 -1.899889707565307617e-01 -3.090700134634971619e-02 8.293500542640686035e-01 3.009460568428039551e-01
2.931270301342010498e-01 -3.890397846698760986e-01 5.234803557395935059e-01 -4.458685219287872314e-01 1.772963702678680420e-01 3.877666294574737549e-01 3.011222183704376221e-01 1.319944560527801514e-01
5.656183958053588867e-01 -8.128831163048744202e-03 3.511919081211090088e-01 -1.472944170236587524e-01 -4.555181562900543213e-01 1.981567591428756714e-01 4.627728760242462158e-01 -2.721339464187622070e-01
6.462415307760238647e-02 -4.527140259742736816e-01 1.873366534709930420e-01 8.133876323699951172e-02 -2.709685266017913818e-01 1.238482445478439331e-01 7.562282085418701172e-01 2.975219488143920898e-01
3.886417448520660400e-01 -2.933778762817382812e-01 -4.300681948661804199e-01 -4.787264466285705566e-01 1.475513130426406860e-01 5.281055569648742676e-01 1.633257716894149780e-01 -1.463120877742767334e-01
1.537677347660064697e-01 1.956348419189453125e-01 -1.228483393788337708e-02 -4.501957595348358154e-01 1.404262334108352661e-01 3.679440021514892578e-01 6.462516784667968750e-01 -4.031274914741516113e-01
5.376335382461547852e-01 -3.322410583496093750e-01 1.825534552335739136e-01 7.166146486997604370e-02 -5.913598537445068359e-01 1.386047452688217163e-01 9.398394078016281128e-02 4.293648898601531982e-01
2.319888323545455933e-01 -5.034605506807565689e-03 2.027763053774833679e-02 2.493094205856323242e-01 -4.356589019298553467e-01 3.261620700359344482e-01 7.223312854766845703e-01 2.562159001827239990e-01
4.741893410682678223e-01 -3.323288857936859131e-01 1.996685266494750977e-01 3.358712494373321533e-01 1.633013337850570679e-01 3.080509230494499207e-02 6.959698200225830078e-01 5.880884826183319092e-03
3.472912013530731201e-01 -8.218649774789810181e-02 -4.453672170639038086e-01 -6.773099899291992188e-01 -1.872719377279281616e-01 2.616944015026092529e-01 2.159629948437213898e-02 3.339345455169677734e-01
3.563995063304901123e-01 -2.479186207056045532e-01 -3.118002116680145264e-01 2.819191105663776398e-02 -4.200702905654907227e-02 7.495160698890686035e-01 2.552099227905273438e-01 2.912572026252746582e-01
1.963926255702972412e-01 -8.369309455156326294e-02 4.291961193084716797e-01 -3.334586620330810547e-01 -5.519190430641174316e-01 -8.595432341098785400e-02 5.879614353179931641e-01 3.632999211549758911e-02
2.730078399181365967e-01 -4.570968747138977051e-01 2.027180045843124390e-01 -9.276670962572097778e-02 -4.620683491230010986e-01 -2.353179007768630981e-01 6.267436742782592773e-01 7.169102132320404053e-02
1.161592751741409302e-01 -1.471606940031051636e-01 -3.951713740825653076e-01 -5.687163397669792175e-02 -2.564365863800048828e-01 6.062622666358947754e-01 5.891609787940979004e-01 1.582143455743789673e-01
4.000380337238311768e-01 1.807277351617813110e-01 2.418017834424972534e-01 -6.387361288070678711e-01 3.828745186328887939e-01 4.278012365102767944e-02 4.370841681957244873e-01 -3.727544099092483521e-02
6.862977743148803711e-01 3.793235421180725098e-01 -1.758968830108642578e-01 -1.187367066740989685e-01 -5.143929123878479004e-01 -1.219843327999114990e-01 2.452719360589981079e-01 2.079283632338047028e-02
6.178154945373535156e-01 9.661997668445110321e-03 -3.461055159568786621e-01 1.646241396665573120e-01 -4.156061708927154541e-01 4.704467654228210449e-01 2.263162732124328613e-01 1.614091843366622925e-01
1.555489003658294678e-02 1.321399509906768799e-01 2.134938836097717285e-01 -2.108484506607055664e-02 7.425686717033386230e-02 4.962084293365478516e-01 7.481929659843444824e-01 3.531902432441711426e-01
8.454244136810302734e-01 1.189775951206684113e-02 -1.829604357481002808e-01 2.599329948425292969e-01 8.785214275121688843e-02 2.849327623844146729e-01 2.726442813873291016e-01 -1.443485915660858154e-01
6.920164227485656738e-01 1.706867516040802002e-01 -3.778088688850402832e-01 3.749315813183784485e-02 -7.481462508440017700e-02 4.364157021045684814e-01 1.638506203889846802e-01 3.534561097621917725e-01
2.234234809875488281e-01 -7.261316776275634766e-01 -1.564699858427047729e-01 9.077139943838119507e-02 -5.955247953534126282e-02 2.491814792156219482e-01 5.694501996040344238e-01 -1.345349568873643875e-02
5.382105112075805664e-01 -7.091432213783264160e-01 -1.681746840476989746e-01 -1.657327115535736084e-01 -7.657606899738311768e-02 -6.020067259669303894e-02 2.363875061273574829e-01 -2.938168644905090332e-01
4.613893926143646240e-01 -1.639569103717803955e-01 -2.760297656059265137e-01 -2.963531017303466797e-01 3.714345991611480713e-01 4.418145716190338135e-01 1.566368490457534790e-01 4.883865118026733398e-01
5.004491806030273438e-01 -5.425625015050172806e-03 -2.667546868324279785e-01 -5.959467887878417969e-01 2.395300418138504028e-01 3.985154926776885986e-01 1.400199383497238159e-01 2.956615090370178223e-01
5.651326775550842285e-01 2.084436863660812378e-01 2.564249634742736816e-01 -2.763898111879825592e-03 -1.069770753383636475e-01 -1.066202148795127869e-01 6.800017952919006348e-01 -2.935992181301116943e-01
1.914853006601333618e-01 -1.232001632452011108e-01 -3.198714256286621094e-01 -7.296519875526428223e-01 -4.754458367824554443e-02 1.782742440700531006e-01 3.233181834220886230e-01 -4.181729555130004883e-01
7.361459732055664062e-01 -1.864637136459350586e-01 2.396119683980941772e-01 -3.762222826480865479e-01 3.422469794750213623e-01 -2.789634279906749725e-02 2.365622855722904205e-02 3.254110515117645264e-01
1.455514729022979736e-01 -1.515636295080184937e-01 2.968455255031585693e-01 -5.514042079448699951e-02 1.055222153663635254e-01 4.845460057258605957e-01 7.046534419059753418e-01 -3.496130704879760742e-01
2.153192460536956787e-01 -7.476601749658584595e-02 5.782337188720703125e-01 -3.132130801677703857e-01 -3.431679904460906982e-01 4.050596952438354492e-01 4.560851454734802246e-01 -1.604361832141876221e-01
6.014437079429626465e-01 -4.063616991043090820e-01 3.577015595510601997e-03 -5.168836098164319992e-03 -1.106816306710243225e-01 -4.186890423297882080e-01 4.926272630691528320e-01 -2.070352435111999512e-01
1.331993788480758667e-01 -3.081897199153900146e-01 -1.633711010217666626e-01 4.719699919223785400e-02 4.848900139331817627e-01 2.824125066399574280e-02 5.767925977706909180e-01 5.382879376411437988e-01
6.732495427131652832e-01 -2.632763683795928955e-01 3.403282761573791504e-01 1.487753540277481079e-01 2.826934121549129486e-02 -2.938848733901977539e-01 4.634020328521728516e-01 -1.937894970178604126e-01
4.425320327281951904e-01 -7.108431309461593628e-02 1.546331793069839478e-01 -1.250352114439010620e-01 1.639942526817321777e-01 5.578959584236145020e-01 4.290874004364013672e-01 -4.871438443660736084e-01
4.513393938541412354e-01 6.544655561447143555e-02 -5.667848587036132812e-01 -7.231399416923522949e-02 -2.857657670974731445e-01 5.221723318099975586e-01 3.261406719684600830e-01 6.957894563674926758e-02
7.604871690273284912e-02 -6.629065275192260742e-01 -1.844965666532516479e-01 -2.779129706323146820e-02 -2.616244554519653320e-01 4.393284022808074951e-01 5.084297060966491699e-01 -1.637093606404960155e-03
2.946732044219970703e-01 -3.905460536479949951e-01 -1.902684383094310760e-02 3.674907386302947998e-01 -4.748248308897018433e-02 3.302364647388458252e-01 6.655349135398864746e-01 2.664256095886230469e-01
2.615692019462585449e-01 -3.855284452438354492e-01 3.107992112636566162e-01 -1.865231692790985107e-01 -1.884083300828933716e-01 -4.085525572299957275e-01 6.398848891258239746e-01 1.992411017417907715e-01
1.467950083315372467e-02 -3.180669546127319336e-01 2.962633967399597168e-01 -1.862999498844146729e-01 -6.542716920375823975e-02 5.227077603340148926e-01 6.512432694435119629e-01 -2.729770839214324951e-01
3.393904864788055420e-01 3.281873762607574463e-01 1.048365533351898193e-01 -6.285574436187744141e-01 -3.765317797660827637e-01 2.600794732570648193e-01 3.366854488849639893e-01 -2.196752876043319702e-01
6.913917660713195801e-01 4.746962189674377441e-01 -8.876624703407287598e-02 -2.645066082477569580e-01 1.470684707164764404e-01 1.562310308218002319e-01 3.244856595993041992e-01 2.597493231296539307e-01
5.859182476997375488e-01 9.826609492301940918e-02 -9.496346861124038696e-02 -6.073774695396423340e-01 8.510664105415344238e-02 3.052001893520355225e-01 1.231300979852676392e-01 3.918758034706115723e-01
2.851167917251586914e-01 2.360069453716278076e-01 1.128342598676681519e-01 -2.680012881755828857e-01 -7.072265744209289551e-01 1.638489365577697754e-01 4.367540478706359863e-01 2.463383823633193970e-01
4.967589080333709717e-01 3.066738694906234741e-02 1.222825124859809875e-01 -6.283444166183471680e-01 2.334035336971282959e-01 2.745797932147979736e-01 1.302106827497482300e-01 4.423735737800598145e-01
1.922378838062286377e-01 -1.677424162626266479e-01 -4.100362658500671387e-01 -5.739986300468444824e-01 1.614360953681170940e-03 3.271168768405914307e-01 1.502347141504287720e-01 5.547292828559875488e-01
5.811092257499694824e-01 6.553843617439270020e-02 5.331347696483135223e-03 -4.016450941562652588e-01 2.524600625038146973e-01 5.906919240951538086e-01 9.438303858041763306e-02 2.740586996078491211e-01
7.124046683311462402e-01 -6.425785273313522339e-02 2.810650765895843506e-01 2.701134383678436279e-01 -3.570404052734375000e-01 9.009882807731628418e-02 4.298629462718963623e-01 -1.265462189912796021e-01
-4.896104708313941956e-02 -4.543354809284210205e-01 -1.957437694072723389e-01 -5.622540712356567383e-01 -2.925447523593902588e-01 1.444613635540008545e-01 5.369749069213867188e-01 -2.048006355762481689e-01
6.726862192153930664e-01 2.423325628042221069e-01 -5.048733353614807129e-01 -2.507995963096618652e-01 -1.203146874904632568e-01 2.991386950016021729e-01 2.235513627529144287e-01 1.305224001407623291e-01
4.416187405586242676e-01 -3.591570556163787842e-01 1.139198690652847290e-01 2.835758328437805176e-01 -3.389485180377960205e-01 2.828491330146789551e-01 6.046643853187561035e-01 -1.485849767923355103e-01
3.266955018043518066e-01 2.439742907881736755e-03 4.752754867076873779e-01 -5.142611265182495117e-01 1.365926861763000488e-01 4.867976307868957520e-01 3.114844858646392822e-01 -2.241889387369155884e-01
3.562360405921936035e-01 1.510196775197982788e-01 1.406258493661880493e-01 -2.892696559429168701e-01 -7.221706509590148926e-01 2.870166599750518799e-01 3.450355827808380127e-01 1.545246243476867676e-01
2.487845160067081451e-02 -1.168699264526367188e-01 3.675826787948608398e-01 -6.312716603279113770e-01 -4.384185373783111572e-01 4.075963199138641357e-01 2.421358674764633179e-01 1.874195486307144165e-01
1.972192376852035522e-01 -5.878577828407287598e-01 -5.353156477212905884e-02 2.017122656106948853e-01 -7.586792111396789551e-02 2.634040117263793945e-01 7.026513814926147461e-01 -5.583667010068893433e-02
6.649291515350341797e-01 1.805502772331237793e-01 1.052103117108345032e-01 -3.538450002670288086e-01 -4.307533204555511475e-01 1.719165891408920288e-01 1.077543869614601135e-01 -4.028407931327819824e-01
3.403582870960235596e-01 4.616424068808555603e-02 -5.306743979454040527e-01 -6.743563413619995117e-01 -1.108704954385757446e-01 -5.481376312673091888e-03 3.426330983638763428e-01 -1.262281090021133423e-01
5.386241674423217773e-01 2.448676154017448425e-02 1.789658218622207642e-01 -5.705221295356750488e-01 2.982465922832489014e-02 4.502103030681610107e-01 -5.359524115920066833e-02 3.811942338943481445e-01
2.600597143173217773e-01 4.186776578426361084e-01 -1.105079874396324158e-01 -5.130305886268615723e-01 -8.495650440454483032e-02 -3.209254471585154533e-03 6.550765037536621094e-01 -2.128672599792480469e-01
4.404836297035217285e-01 -6.840948015451431274e-02 -2.787995338439941406e-01 1.748763956129550934e-02 -3.862717449665069580e-01 6.964203119277954102e-01 2.010653018951416016e-01 2.205104380846023560e-01
4.933390617370605469e-01 6.002722382545471191e-01 1.437879651784896851e-01 -2.564390301704406738e-01 -6.879831850528717041e-02 5.584495887160301208e-02 5.083956718444824219e-01 2.086527198553085327e-01
3.999862074851989746e-01 -9.045218676328659058e-02 -5.726500749588012695e-01 -4.903329312801361084e-01 -2.228770256042480469e-01 2.703811824321746826e-01 9.849096089601516724e-02 3.619317710399627686e-01
5.605953335762023926e-01 1.036860123276710510e-01 -5.222642421722412109e-02 -4.628169536590576172e-01 -5.344879627227783203e-01 3.830355703830718994e-01 5.841533839702606201e-02 -1.491614878177642822e-01
6.149177551269531250e-01 4.219313263893127441e-01 1.328576449304819107e-02 -5.355888009071350098e-01 -2.476124763488769531e-01 1.758767068386077881e-01 2.158672362565994263e-01 -1.340707391500473022e-01
2.093867957592010498e-01 1.581481397151947021e-01 -2.884083986282348633e-01 -3.992239013314247131e-03 -1.320183575153350830e-01 6.975505352020263672e-01 5.692732334136962891e-01 1.409737318754196167e-01
5.103254318237304688e-01 2.783073186874389648e-01 1.763515174388885498e-01 -7.577980756759643555e-01 -1.094859987497329712e-01 -7.826600223779678345e-02 1.755153387784957886e-01 8.852540701627731323e-02
3.355611860752105713e-01 7.036155462265014648e-02 4.432002902030944824e-01 -3.902198076248168945e-01 -7.299576699733734131e-02 4.438165724277496338e-01 3.895760178565979004e-01 -4.238854050636291504e-01
2.534784078598022461e-01 -5.118750333786010742e-01 -2.234770804643630981e-01 2.180358618497848511e-01 -2.035530209541320801e-01 1.502030938863754272e-01 7.155902385711669922e-01 -1.367665827274322510e-02
3.921543657779693604e-01 1.867119371891021729e-01 -2.418708205223083496e-01 -4.843280017375946045e-01 -4.600017145276069641e-02 4.862307608127593994e-01 1.486765593290328979e-01 5.075796842575073242e-01
2.188898473978042603e-01 1.540894955396652222e-01 -2.358981221914291382e-01 -4.629717469215393066e-01 1.780402213335037231e-01 2.341736108064651489e-01 6.320197582244873047e-01 -4.151725172996520996e-01
5.291954278945922852e-01 -3.345320522785186768e-01 2.803528308868408203e-01 -6.458228826522827148e-01 3.174147903919219971e-01 -1.049380823969841003e-01 1.828248612582683563e-03 2.425118163228034973e-02
4.439428150653839111e-01 -7.125423103570938110e-02 -6.176997423171997070e-01 -1.412942707538604736e-01 7.395063340663909912e-02 4.912424087524414062e-01 3.351662755012512207e-01 1.928636878728866577e-01
3.890302181243896484e-01 -2.100543975830078125e-01 -2.724634408950805664e-01 -1.561505347490310669e-01 -6.144629791378974915e-02 7.141713500022888184e-01 1.661807745695114136e-01 4.055626690387725830e-01
2.367565631866455078e-01 -4.479425251483917236e-01 -1.977435052394866943e-01 2.470500171184539795e-01 -2.364508211612701416e-01 3.916004300117492676e-01 6.573185920715332031e-01 4.277873784303665161e-02
3.741953670978546143e-01 3.623631000518798828e-01 -2.784655429422855377e-02 -6.738515496253967285e-01 -7.935508340597152710e-02 3.680473566055297852e-01 3.600225150585174561e-01 -4.947010427713394165e-02
2.989958524703979492e-01 8.354236185550689697e-02 -5.257533788681030273e-01 -3.778594732284545898e-01 -4.418207705020904541e-01 3.367257118225097656e-01 3.902069330215454102e-01 1.535469144582748413e-01
3.232012093067169189e-01 -7.110036909580230713e-02 -5.009418725967407227e-01 9.521842002868652344e-02 -1.683290898799896240e-01 5.697171688079833984e-01 4.910875558853149414e-01 1.907804310321807861e-01
3.494086265563964844e-01 -7.405152171850204468e-02 -5.793009996414184570e-01 6.429439783096313477e-02 -3.264616131782531738e-01 4.050614535808563232e-01 4.803804457187652588e-01 1.768874526023864746e-01
5.493819713592529297e-01 1.050548553466796875e-01 5.126146078109741211e-01 -1.297534108161926270e-01 -3.753892183303833008e-01 1.182066127657890320e-01 4.355612099170684814e-01 -2.508581578731536865e-01
6.801326274871826172e-01 -6.739869713783264160e-02 2.334338873624801636e-01 -6.089290380477905273e-01 3.054638206958770752e-01 2.483121491968631744e-02 4.713186249136924744e-02 -1.069812253117561340e-01
6.190246939659118652e-01 5.485192686319351196e-02 -3.460053205490112305e-01 -1.804229915142059326e-01 2.251988090574741364e-02 4.706166982650756836e-01 1.229475289583206177e-01 4.737344682216644287e-01
6.051933765411376953e-01 -3.869200348854064941e-01 -4.519755393266677856e-02 3.406677544116973877e-01 -1.756189316511154175e-01 -1.428471133112907410e-02 5.786949396133422852e-01 1.676068175584077835e-03
4.538251459598541260e-01 -4.338115453720092773e-01 -6.470525264739990234e-02 2.784088067710399628e-02 5.343874692916870117e-01 2.099368907511234283e-02 4.263249337673187256e-01 3.648629486560821533e-01
3.349080085754394531e-01 3.085733056068420410e-01 8.131156116724014282e-02 -6.064377352595329285e-02 -6.581417322158813477e-01 1.739632189273834229e-01 5.219105482101440430e-01 2.156979143619537354e-01
7.370420694351196289e-01 3.284222483634948730e-01 -1.478760540485382080e-01 2.156581431627273560e-01 -3.216785788536071777e-01 1.027043685317039490e-01 3.421545624732971191e-01 2.223444730043411255e-01
2.177531421184539795e-01 -2.300670444965362549e-01 -1.991590112447738647e-01 1.076272651553153992e-01 7.020230591297149658e-02 6.757649779319763184e-01 5.240700244903564453e-01 3.349163830280303955e-01
2.469158619642257690e-01 -4.010942578315734863e-01 3.442004621028900146e-01 -2.059083133935928345e-01 -5.040775537490844727e-01 -1.517530679702758789e-01 4.787922799587249756e-01 3.330442905426025391e-01
4.599174559116363525e-01 -3.938204646110534668e-01 -2.333777397871017456e-01 -3.717295229434967041e-01 1.940288231708109379e-03 6.631423830986022949e-01 -4.477810114622116089e-03 3.085103817284107208e-02
3.671513199806213379e-01 -1.534321010112762451e-01 1.610978245735168457e-01 -9.793243557214736938e-02 -7.734427452087402344e-01 2.644235491752624512e-01 2.704478204250335693e-01 2.546361386775970459e-01
4.734317958354949951e-01 -8.653579652309417725e-02 4.754943773150444031e-02 -3.781872689723968506e-01 3.320454657077789307e-01 6.657296419143676758e-01 1.715254187583923340e-01 2.005396783351898193e-01
3.282930254936218262e-01 1.283981651067733765e-01 -1.725447326898574829e-01 9.321733377873897552e-03 7.085797190666198730e-02 5.887166261672973633e-01 4.532125294208526611e-01 5.374656915664672852e-01
6.885380148887634277e-01 6.234871223568916321e-02 5.344284176826477051e-01 -3.715991079807281494e-01 -9.141270071268081665e-02 8.506343513727188110e-02 -3.612439706921577454e-02 2.853617966175079346e-01
4.628075659275054932e-01 -2.268569171428680420e-01 -4.181338250637054443e-01 2.269812859594821930e-02 3.054374754428863525e-01 -1.459020227193832397e-01 4.722494482994079590e-01 4.705266654491424561e-01
2.825217843055725098e-01 -5.307165533304214478e-02 6.720997095108032227e-01 -4.613078832626342773e-01 1.069821566343307495e-01 2.870270609855651855e-01 1.857141256332397461e-01 3.528774678707122803e-01
1.186307221651077271e-01 -1.491147428750991821e-01 -1.663452535867691040e-01 -1.537140831351280212e-02 1.251315474510192871e-01 6.873586773872375488e-01 6.675302982330322266e-01 4.547551646828651428e-02
2.525992691516876221e-01 -3.824523463845252991e-02 6.268979907035827637e-01 -5.661290884017944336e-01 3.270684555172920227e-02 3.603487312793731689e-01 2.788730859756469727e-01 -1.119667589664459229e-01
4.758112132549285889e-01 -2.652453780174255371e-01 -1.916413456201553345e-01 -2.085644304752349854e-01 2.692045085132122040e-02 7.199360728263854980e-01 5.949743837118148804e-02 3.169390857219696045e-01
6.673229932785034180e-01 -2.284858524799346924e-01 -6.141468882560729980e-02 -2.274829521775245667e-02 3.930069208145141602e-01 5.559179782867431641e-01 1.787295043468475342e-01 5.235908553004264832e-02
3.970859050750732422e-01 -5.675935745239257812e-01 -8.500190824270248413e-02 -2.579706311225891113e-01 3.054639399051666260e-01 4.945898354053497314e-01 3.216673433780670166e-02 3.277561962604522705e-01
3.504387438297271729e-01 1.380695849657058716e-01 6.512946635484695435e-02 -3.033709824085235596e-01 -7.711595892906188965e-01 2.103102207183837891e-01 3.317459225654602051e-01 1.134939193725585938e-01
5.171972513198852539e-02 -1.393149495124816895e-01 4.599950015544891357e-01 -1.422904431819915771e-01 -2.770091295242309570e-01 6.050757691264152527e-02 8.001925349235534668e-01 1.592832058668136597e-01
7.751353979110717773e-01 1.561461985111236572e-01 3.205972611904144287e-01 2.467105090618133545e-01 2.237209677696228027e-01 1.249409243464469910e-01 3.607750535011291504e-01 1.237538382411003113e-01
2.678433954715728760e-01 2.064212858676910400e-01 4.724706113338470459e-01 -5.376163721084594727e-01 -2.022131979465484619e-01 3.865646421909332275e-01 4.215613305568695068e-01 -7.317128777503967285e-02
4.206752181053161621e-01 -2.002399228513240814e-02 -4.570465683937072754e-01 1.371033862233161926e-02 -2.994072735309600830e-01 6.242153644561767578e-01 2.971114516258239746e-01 2.144459784030914307e-01
3.923735320568084717e-01 -1.519570350646972656e-01 1.781615018844604492e-01 -5.880847945809364319e-02 -7.163214683532714844e-01 2.844156026840209961e-01 2.608895599842071533e-01 3.545135557651519775e-01
2.117207348346710205e-01 -2.943488061428070068e-01 3.727838695049285889e-01 -1.700671464204788208e-01 -1.073655560612678528e-01 -3.752151131629943848e-01 6.959346532821655273e-01 2.529895007610321045e-01
5.268983840942382812e-01 9.411968290805816650e-02 -3.304938673973083496e-01 -1.060267165303230286e-01 -5.785956382751464844e-01 1.808125376701354980e-01 4.396590888500213623e-01 1.796823740005493164e-01
4.082933366298675537e-01 1.695865839719772339e-01 2.203120291233062744e-01 -1.991601139307022095e-01 -3.787853121757507324e-01 6.696609258651733398e-01 3.473154902458190918e-01 -6.150395423173904419e-02
4.101710319519042969e-01 -4.395556449890136719e-01 -2.250240594148635864e-01 -3.131192922592163086e-01 1.119809225201606750e-01 4.313967525959014893e-01 3.653190657496452332e-02 5.384176969528198242e-01
6.634883880615234375e-01 -8.727709949016571045e-02 2.137330360710620880e-02 4.101023972034454346e-01 -2.277818918228149414e-01 3.183885216712951660e-01 3.594962656497955322e-01 3.178547620773315430e-01
-3.583326935768127441e-02 -4.793804585933685303e-01 2.290050238370895386e-01 -4.614737629890441895e-01 -3.757710754871368408e-01 -7.006764411926269531e-02 5.754851102828979492e-01 1.619035452604293823e-01
2.154091447591781616e-01 -3.821190297603607178e-01 -4.604673013091087341e-02 -1.081296876072883606e-01 -4.841580390930175781e-01 -1.774925738573074341e-01 5.106871128082275391e-01 5.167760848999023438e-01
1.686955243349075317e-01 9.269259124994277954e-02 1.145750805735588074e-01 -7.860184460878372192e-02 -2.196779400110244751e-01 7.156174778938293457e-01 4.858883917331695557e-01 3.836533427238464355e-01
6.420868635177612305e-01 -1.684545874595642090e-01 -4.075529575347900391e-01 2.279822379350662231e-01 -1.363868564367294312e-01 3.299275040626525879e-01 2.578628063201904297e-01 3.838303089141845703e-01
4.190423190593719482e-01 -1.480237543582916260e-01 -6.559336185455322266e-01 1.281318217515945435e-01 -1.787805110216140747e-01 2.781692147254943848e-01 4.668084979057312012e-01 1.690414696931838989e-01
5.806974768638610840e-01 1.175541058182716370e-01 9.797681123018264771e-02 -6.641936898231506348e-01 1.071971133351325989e-01 3.774316906929016113e-01 1.597952842712402344e-01 1.368879824876785278e-01
8.334639668464660645e-01 3.591255843639373779e-02 1.254760771989822388e-01 -4.827216267585754395e-01 -6.454480439424514771e-02 -2.207776308059692383e-01 -4.865302890539169312e-02 -2.817371161654591560e-03
5.321284532546997070e-01 -2.370112389326095581e-01 -2.805335521697998047e-01 2.947241067886352539e-01 -2.757259309291839600e-01 -2.008474469184875488e-01 5.585619807243347168e-01 2.583555281162261963e-01
7.980239987373352051e-01 -1.121795922517776489e-01 2.424744665622711182e-01 -4.817038774490356445e-01 1.067762542515993118e-02 -1.328718215227127075e-01 -1.480713188648223877e-01 1.415876746177673340e-01
6.064355373382568359e-01 -4.465245008468627930e-01 9.058352559804916382e-02 -2.718420028686523438e-01 -2.276143431663513184e-01 -3.746402561664581299e-01 2.898714840412139893e-01 -2.730555236339569092e-01
2.815276980400085449e-01 -2.606983780860900879e-01 -1.037609949707984924e-01 -6.797052174806594849e-02 5.155386328697204590e-01 -2.309596687555313110e-01 6.122075319290161133e-01 3.787767291069030762e-01
4.931472539901733398e-01 -8.016322553157806396e-02 9.090960025787353516e-02 2.935227379202842712e-02 6.432714313268661499e-02 7.404983043670654297e-01 3.332470357418060303e-01 -2.787905335426330566e-01
6.975441575050354004e-01 -6.210044026374816895e-02 -2.814720869064331055e-01 3.174514323472976685e-02 8.424166589975357056e-02 6.215644478797912598e-01 1.164225935935974121e-01 1.494929343461990356e-01
9.002053737640380859e-02 -4.538118243217468262e-01 2.373268902301788330e-01 -3.505169451236724854e-01 -4.409943222999572754e-01 -1.238121464848518372e-01 5.381810069084167480e-01 3.275985419750213623e-01
4.028872549533843994e-01 1.667256057262420654e-01 -2.989265024662017822e-01 -6.092929840087890625e-01 2.389381527900695801e-01 3.565722107887268066e-01 3.661283552646636963e-01 -1.760798841714859009e-01
6.592395901679992676e-01 -3.087483942508697510e-01 -1.174621731042861938e-01 -3.796685934066772461e-01 4.280049502849578857e-01 -9.517900645732879639e-02 7.692259550094604492e-02 3.375907838344573975e-01
3.682070076465606689e-01 -1.739452332258224487e-01 -4.114135503768920898e-01 -2.398163080215454102e-01 -1.119312718510627747e-01 6.701821684837341309e-01 1.655189692974090576e-01 3.439832031726837158e-01
4.979158937931060791e-01 -6.659776717424392700e-02 4.151051491498947144e-02 1.139891818165779114e-01 -4.270651042461395264e-01 5.232499837875366211e-01 5.029971003532409668e-01 -1.540992558002471924e-01
8.690378665924072266e-01 7.213921844959259033e-02 8.494733273983001709e-02 2.116677165031433105e-01 1.200553104281425476e-01 3.045281469821929932e-01 2.048237025737762451e-01 -1.960775107145309448e-01
-1.718554794788360596e-01 -1.739755421876907349e-01 2.404967099428176880e-01 -5.671471953392028809e-01 -3.392180800437927246e-01 3.045213818550109863e-01 5.939598083496093750e-01 1.064355392009019852e-02
5.496513247489929199e-01 4.613570868968963623e-02 -2.041813880205154419e-01 -2.620736658573150635e-01 4.066779017448425293e-01 5.172352790832519531e-01 2.859201729297637939e-01 2.659189999103546143e-01
6.368458271026611328e-01 2.050629584118723869e-03 -4.408371150493621826e-01 -3.264398276805877686e-01 1.179219558835029602e-01 -1.499593406915664673e-01 1.878354400396347046e-01 4.710067212581634521e-01
5.360758900642395020e-01 3.709662854671478271e-01 -8.833813667297363281e-02 -5.830622315406799316e-01 2.952138707041740417e-02 1.422526985406875610e-01 3.940278887748718262e-01 -2.255573570728302002e-01
6.871292591094970703e-01 -1.619435548782348633e-01 -9.205833822488784790e-02 1.393196871504187584e-04 6.517869979143142700e-02 -5.181549787521362305e-01 4.527440071105957031e-01 -1.242699995636940002e-01
5.615983009338378906e-01 4.968719184398651123e-01 -2.567127048969268799e-01 -3.324137032032012939e-01 -1.833754479885101318e-01 1.262260824441909790e-01 4.132121503353118896e-01 2.025379538536071777e-01
5.025582909584045410e-01 8.414284884929656982e-02 -4.067057669162750244e-01 1.356504708528518677e-01 -1.473457068204879761e-01 4.419606924057006836e-01 5.169888734817504883e-01 2.687507569789886475e-01
4.818730950355529785e-01 -9.612491354346275330e-03 4.547240585088729858e-02 -8.173922896385192871e-01 1.181616336107254028e-01 1.653954833745956421e-01 8.220829069614410400e-02 2.223330736160278320e-01
3.925162255764007568e-01 -1.471499204635620117e-01 -8.918703347444534302e-02 -6.582663655281066895e-01 3.484017252922058105e-01 3.831100463867187500e-01 1.257367134094238281e-01 3.147095739841461182e-01
1.357680261135101318e-01 -2.996247112751007080e-01 -1.462175846099853516e-01 1.170970872044563293e-01 2.168784588575363159e-01 1.757945269346237183e-01 7.798975110054016113e-01 4.129416644573211670e-01
5.322303771972656250e-01 2.559615373611450195e-01 2.321067154407501221e-01 -1.965959370136260986e-01 -6.500753760337829590e-01 -2.667173929512500763e-02 3.397372663021087646e-01 1.412801742553710938e-01
2.159057706594467163e-01 -4.398656189441680908e-01 -8.200495690107345581e-02 1.596726626157760620e-01 -2.619180977344512939e-01 3.551279306411743164e-01 7.215120196342468262e-01 -1.112936139106750488e-01
5.368165373802185059e-01 1.156507991254329681e-02 1.837862282991409302e-01 -6.086706519126892090e-01 2.821359634399414062e-01 1.604661792516708374e-01 1.318978220224380493e-01 4.297554194927215576e-01
6.048525571823120117e-01 -3.164557814598083496e-01 -2.552962899208068848e-01 -1.156462430953979492e-01 -3.671276196837425232e-02 5.934445261955261230e-01 4.987578094005584717e-02 3.153521120548248291e-01
2.866667807102203369e-01 -5.967647433280944824e-01 -1.902544498443603516e-01 8.356304466724395752e-02 5.423615500330924988e-02 2.046767771244049072e-01 6.361169815063476562e-01 -2.627462148666381836e-01
2.203426808118820190e-01 2.289330214262008667e-01 -1.741288602352142334e-01 5.909622460603713989e-02 1.733077876269817352e-02 6.170043349266052246e-01 6.455515623092651367e-01 2.597964406013488770e-01
2.231722325086593628e-01 3.171310126781463623e-01 5.468275025486946106e-02 -3.932577967643737793e-01 3.195208907127380371e-01 2.833336219191551208e-02 7.252294421195983887e-01 2.512491047382354736e-01
5.310362577438354492e-01 8.152242749929428101e-03 1.422729492187500000e-01 4.175460040569305420e-01 -2.538946829736232758e-02 3.582379221916198730e-01 5.955083370208740234e-01 1.993458867073059082e-01
2.164115458726882935e-01 -3.638149797916412354e-02 5.696590989828109741e-02 -8.757205605506896973e-01 -1.643680632114410400e-01 1.540306210517883301e-01 1.751801073551177979e-01 3.166706264019012451e-01
4.595764875411987305e-01 9.896920621395111084e-02 -3.664427995681762695e-01 -3.601593673229217529e-01 -4.185236394405364990e-01 3.788345456123352051e-01 1.159440875053405762e-01 4.276433885097503662e-01
2.818475961685180664e-01 -3.870277702808380127e-01 1.588353067636489868e-01 -1.326045989990234375e-01 -4.852167665958404541e-01 -9.409794956445693970e-02 4.704377055168151855e-01 5.122084021568298340e-01
3.229750096797943115e-01 2.363609969615936279e-01 1.893061846494674683e-01 -2.058784365653991699e-01 -6.456423997879028320e-01 1.152861490845680237e-01 3.950116336345672607e-01 4.188303053379058838e-01
5.788027048110961914e-01 -3.393819928169250488e-01 -1.920718103647232056e-01 -4.105974733829498291e-02 1.714766919612884521e-01 5.788300633430480957e-01 2.934219837188720703e-01 2.463431358337402344e-01
7.709871977567672729e-02 -2.558885514736175537e-01 -1.681018322706222534e-01 -1.048377603292465210e-01 -2.646981775760650635e-01 -1.776776462793350220e-01 7.277913689613342285e-01 5.079498291015625000e-01
3.214332461357116699e-01 -3.931238353252410889e-01 -3.609356582164764404e-01 -1.148609220981597900e-01 7.540923357009887695e-02 7.054243087768554688e-01 2.286492139101028442e-01 2.075477540493011475e-01
5.866738557815551758e-01 9.418822079896926880e-02 1.612599194049835205e-01 1.600209474563598633e-01 -2.514955401420593262e-01 1.232785210013389587e-01 7.149069905281066895e-01 -7.609892636537551880e-02
5.582285523414611816e-01 -2.001773566007614136e-01 -2.228240072727203369e-01 5.710644274950027466e-02 4.810332506895065308e-02 6.793638467788696289e-01 2.879060208797454834e-01 2.205884903669357300e-01
5.703662037849426270e-01 4.590081050992012024e-02 -3.609077036380767822e-01 1.603525578975677490e-01 -2.121354639530181885e-01 5.493252873420715332e-01 3.431379795074462891e-01 2.282645553350448608e-01
6.690460443496704102e-01 3.957747817039489746e-01 2.092066854238510132e-01 -4.868126511573791504e-01 -6.350036710500717163e-02 7.461666315793991089e-02 2.819853127002716064e-01 -1.608417630195617676e-01
7.158395051956176758e-01 4.333913326263427734e-02 -3.653755784034729004e-01 2.415192127227783203e-01 -1.933635324239730835e-01 3.451408445835113525e-01 3.614931404590606689e-01 8.170584589242935181e-02
6.660693883895874023e-01 -2.331572473049163818e-01 -8.284541964530944824e-02 2.965095341205596924e-01 -5.950641259551048279e-02 -2.381751090288162231e-01 5.350113511085510254e-01 2.463787496089935303e-01
3.734431564807891846e-01 -1.601265519857406616e-01 2.319415658712387085e-01 6.773358583450317383e-02 4.276236593723297119e-01 5.768455266952514648e-01 4.586407840251922607e-01 2.248354703187942505e-01
4.030610024929046631e-01 -2.022682130336761475e-01 -4.213648736476898193e-01 7.206261903047561646e-02 -2.784873545169830322e-01 5.923890471458435059e-01 3.930908441543579102e-01 1.757494658231735229e-01
6.627529859542846680e-01 5.602494627237319946e-02 -3.528604805469512939e-01 1.093347892165184021e-01 -4.119762480258941650e-01 3.025654852390289307e-01 3.919852972030639648e-01 7.894462347030639648e-02
6.464145779609680176e-01 3.409197032451629639e-01 -1.048593968152999878e-01 8.283510804176330566e-02 -3.419223725795745850e-01 -2.006031014025211334e-02 3.107934892177581787e-01 4.838997125625610352e-01
4.198652207851409912e-01 -8.731906861066818237e-02 -3.259681463241577148e-01 -1.783782243728637695e-01 1.516566276550292969e-01 3.780141174793243408e-01 2.139618545770645142e-01 6.828912496566772461e-01
2.537079751491546631e-01 -2.781924009323120117e-01 2.670276165008544922e-01 -1.591855138540267944e-01 -2.403779327869415283e-01 -4.007413983345031738e-01 7.363572716712951660e-01 3.162509575486183167e-02
2.546529173851013184e-01 -1.588757485151290894e-01 5.974493175745010376e-02 -9.419864416122436523e-02 7.030019164085388184e-02 7.391147613525390625e-01 5.239748954772949219e-01 -2.677408456802368164e-01
5.411713123321533203e-01 -2.279865145683288574e-01 -1.479807645082473755e-01 -4.140293896198272705e-01 4.333824664354324341e-02 4.193749725818634033e-01 -3.942822664976119995e-02 5.315345525741577148e-01
5.544070601463317871e-01 -1.108261048793792725e-01 -1.456492245197296143e-01 -7.892838120460510254e-01 -1.272796988487243652e-01 1.320094466209411621e-01 -5.030985549092292786e-02 -3.160723717883229256e-03
5.848495960235595703e-01 1.352013498544692993e-01 -1.349566131830215454e-01 -3.047320842742919922e-01 -5.363051891326904297e-01 3.329938352108001709e-01 2.771213650703430176e-01 -2.308517247438430786e-01
6.125642061233520508e-01 -3.211880624294281006e-01 -1.899031400680541992e-01 -1.387822628021240234e-01 -3.427322804927825928e-01 5.663598775863647461e-01 -4.800472036004066467e-02 -1.604562848806381226e-01
