# Supplementary material for: Where is your field going? A machine learning approach to study the relative motion of the domains of physics
Source: PLoS One. 2020 Jun 18;15(6):e0233997. doi: 10.1371/journal.pone.0233997 (PMC7302634; doi:10.1371/journal.pone.0233997)
Supplement: S6 Data — (ZIP) [file pone.0233997.s006.zip › 5/Pacs4Run_5_VS_500_embeddings1991-1995ED8.txt]

2.469544708728790283e-01 -3.049796521663665771e-01 -5.808025598526000977e-01 -3.901022970676422119e-01 -1.584262400865554810e-02 -3.861424922943115234e-01 4.424476921558380127e-01 -1.066424846649169922e-01
-2.175437957048416138e-01 -4.926949739456176758e-03 -8.690981864929199219e-01 -3.655307590961456299e-01 2.181909382343292236e-01 1.218781694769859314e-01 5.297440104186534882e-03 -3.487599641084671021e-02
5.895016193389892578e-01 5.561144277453422546e-02 -6.128078699111938477e-01 8.372788317501544952e-03 -1.989782005548477173e-01 -8.040028810501098633e-02 4.546938240528106689e-01 1.448743939399719238e-01
-2.494111657142639160e-01 -6.551786065101623535e-01 -4.238519668579101562e-01 -1.573593318462371826e-01 -1.981015056371688843e-01 4.250275343656539917e-02 5.029374361038208008e-01 -1.006269529461860657e-01
5.098364502191543579e-02 4.558933079242706299e-01 -5.867778062820434570e-01 -2.711854577064514160e-01 1.073936820030212402e-01 -2.179569453001022339e-01 5.345801115036010742e-01 -1.640052050352096558e-01
2.342939227819442749e-01 1.301063150167465210e-01 -7.443218827247619629e-01 -4.353869333863258362e-02 -2.181511372327804565e-01 -2.462035976350307465e-02 9.338622540235519409e-02 5.615612864494323730e-01
-1.359108090400695801e-01 -6.324244141578674316e-01 -5.517620444297790527e-01 1.197791025042533875e-01 2.419865727424621582e-01 -2.677844762802124023e-01 2.538090646266937256e-01 2.609485983848571777e-01
4.249902963638305664e-01 -1.688057631254196167e-01 -6.062915921211242676e-01 1.402426958084106445e-01 2.595361173152923584e-01 -2.625102102756500244e-01 5.161218047142028809e-01 -3.127782791852951050e-02
4.572883620858192444e-02 -1.584185212850570679e-01 -8.339592814445495605e-01 -1.684919297695159912e-01 4.106236994266510010e-01 8.115785568952560425e-02 2.607848346233367920e-01 7.567985355854034424e-02
4.694751501083374023e-01 1.622491478919982910e-01 -5.124343633651733398e-01 -2.557553350925445557e-01 -3.858714997768402100e-01 4.118032753467559814e-02 4.997873306274414062e-01 -1.577605158090591431e-01
1.563379615545272827e-01 -7.091350108385086060e-02 -6.781924366950988770e-01 -3.963230252265930176e-01 -4.494138062000274658e-01 3.025785088539123535e-01 -1.488536782562732697e-02 2.444681525230407715e-01
2.283333241939544678e-01 -1.205323636531829834e-02 -7.447012066841125488e-01 -3.545863032341003418e-01 -3.489139974117279053e-01 3.402199745178222656e-01 1.653783619403839111e-01 5.066249892115592957e-02
-5.143544673919677734e-01 -4.792470932006835938e-01 -3.767492175102233887e-01 -3.902057111263275146e-01 2.560389637947082520e-01 -2.902036607265472412e-01 2.485174089670181274e-01 -5.117022898048162460e-03
5.628334283828735352e-01 4.808854684233665466e-02 -5.828022956848144531e-01 1.780209839344024658e-01 -1.937579065561294556e-01 -2.553828954696655273e-01 4.100992679595947266e-01 1.964997947216033936e-01
2.320852279663085938e-01 -5.318142771720886230e-01 -4.158017337322235107e-01 6.537880748510360718e-02 3.351825177669525146e-01 -2.063415348529815674e-01 5.432592630386352539e-01 1.899733990430831909e-01
4.759475588798522949e-01 -6.363296508789062500e-02 -5.484949350357055664e-01 -6.108352541923522949e-01 2.418634295463562012e-02 2.403391450643539429e-01 1.575061120092868805e-02 1.919957399368286133e-01
-4.633489996194839478e-02 -2.614800631999969482e-02 -6.173810362815856934e-01 -5.282899737358093262e-01 -1.005799099802970886e-01 2.745302319526672363e-01 4.248408377170562744e-01 2.663585245609283447e-01
5.189459919929504395e-01 4.590365290641784668e-02 -3.454899489879608154e-01 -5.613465309143066406e-01 2.858255803585052490e-01 -1.297073364257812500e-01 -4.872923716902732849e-02 4.395676851272583008e-01
3.917249441146850586e-01 -3.232404217123985291e-02 -5.918252468109130859e-01 -6.300515532493591309e-01 -3.148874966427683830e-03 2.076952457427978516e-01 -2.327698022127151489e-01 -3.091014176607131958e-02
-2.558164298534393311e-01 -4.929282665252685547e-01 -5.624975562095642090e-01 -2.526803016662597656e-01 -1.079488843679428101e-01 7.308870553970336914e-02 3.158475160598754883e-01 -4.411056935787200928e-01
1.846244484186172485e-01 -4.740733653306961060e-02 -7.368711233139038086e-01 -3.399507701396942139e-01 2.713371217250823975e-01 1.494067460298538208e-01 2.060470283031463623e-01 4.083125591278076172e-01
2.467176169157028198e-01 -7.914398610591888428e-02 -5.489060282707214355e-01 -6.424776315689086914e-01 1.305796802043914795e-01 2.349468320608139038e-01 3.513084650039672852e-01 -1.520612388849258423e-01
4.700070247054100037e-03 -1.293991059064865112e-01 -6.203184723854064941e-01 -6.379377841949462891e-01 2.770704627037048340e-01 2.222435921430587769e-01 2.457675784826278687e-01 7.008614391088485718e-02
1.628774683922529221e-03 -3.080284968018531799e-02 -6.606251597404479980e-01 -3.945124149322509766e-01 3.511063382029533386e-02 2.237784564495086670e-01 4.938903450965881348e-01 3.342838287353515625e-01
4.302160143852233887e-01 -1.544424295425415039e-01 -5.441936850547790527e-01 -4.504704773426055908e-01 -1.259954832494258881e-02 1.421317309141159058e-01 -9.899353981018066406e-02 5.116945505142211914e-01
1.278757117688655853e-02 4.583323597908020020e-01 -7.360829710960388184e-01 -2.738635241985321045e-01 7.509739696979522705e-02 -1.052525565028190613e-01 3.243663012981414795e-01 -2.258705645799636841e-01
-2.643363177776336670e-02 -1.803486794233322144e-01 -6.286040544509887695e-01 -3.546981215476989746e-01 6.241563558578491211e-01 -2.534137293696403503e-02 2.072907239198684692e-01 1.124233379960060120e-01
-8.723832666873931885e-02 -3.058322668075561523e-01 -6.639801859855651855e-01 5.312694609165191650e-02 -2.939562797546386719e-01 -4.582804441452026367e-01 -2.168864756822586060e-01 3.342049419879913330e-01
2.820245623588562012e-01 -4.723525047302246094e-01 -4.303824305534362793e-01 -2.523355484008789062e-01 -9.118864685297012329e-02 -4.823606312274932861e-01 -4.158492982387542725e-01 1.858092844486236572e-01
-5.249519273638725281e-02 -1.709363460540771484e-01 -7.078028917312622070e-01 -4.798423051834106445e-01 -4.517631977796554565e-02 3.242941200733184814e-01 3.385811746120452881e-01 -1.222562640905380249e-01
-1.715259626507759094e-02 -1.643661707639694214e-01 -4.383717477321624756e-01 -4.407288134098052979e-01 -1.087958663702011108e-01 1.740828901529312134e-01 4.870666861534118652e-01 5.539878010749816895e-01
-2.707171440124511719e-01 3.097386658191680908e-01 -8.048989176750183105e-01 -2.344821691513061523e-01 4.049864597618579865e-03 8.806728757917881012e-03 2.654815018177032471e-01 2.394903153181076050e-01
2.106673121452331543e-01 -8.979608304798603058e-03 -5.267865657806396484e-01 -7.095788121223449707e-01 8.438749611377716064e-02 2.582660317420959473e-01 3.048949241638183594e-01 -8.802828192710876465e-02
1.180873513221740723e-01 -4.836280643939971924e-01 -5.726683735847473145e-01 6.929278373718261719e-02 -2.365080118179321289e-01 -2.680395841598510742e-01 -3.562056645750999451e-02 5.388492941856384277e-01
4.021912515163421631e-01 1.264878660440444946e-01 -5.458920598030090332e-01 -6.796995401382446289e-01 1.119573339819908142e-01 6.834221631288528442e-02 -1.393233239650726318e-01 1.601171493530273438e-01
-2.023313939571380615e-01 1.277203299105167389e-02 -2.733326852321624756e-01 -1.698508560657501221e-01 -2.332063913345336914e-01 -7.569589614868164062e-01 2.555875182151794434e-01 4.032886922359466553e-01
3.704166784882545471e-02 -1.942096203565597534e-01 -7.421134114265441895e-01 2.370967566967010498e-01 -3.246959447860717773e-01 -2.478132247924804688e-01 -4.185211379081010818e-03 4.325589537620544434e-01
1.620229035615921021e-01 -2.581006288528442383e-01 -7.301001548767089844e-01 -2.805552482604980469e-01 4.518237113952636719e-01 1.397462487220764160e-01 1.688571274280548096e-01 2.078187316656112671e-01
1.955108940601348877e-01 -1.260505169630050659e-01 -3.714859485626220703e-01 -2.589637413620948792e-02 -7.343965172767639160e-01 -4.039061367511749268e-01 1.150066107511520386e-01 3.025051653385162354e-01
-1.986595690250396729e-01 -6.768702715635299683e-02 -2.552409768104553223e-01 -2.736260592937469482e-01 3.471568971872329712e-02 -8.886331319808959961e-01 1.115143746137619019e-01 1.123567819595336914e-01
2.824586629867553711e-01 4.146782159805297852e-01 -4.680168628692626953e-01 -4.116319417953491211e-01 -4.075136408209800720e-02 -8.137872070074081421e-02 5.900045633316040039e-01 5.822254717350006104e-02
1.017905697226524353e-01 -3.221551775932312012e-01 -6.053554415702819824e-01 8.429602533578872681e-02 -2.887739101424813271e-03 -8.500283583998680115e-03 2.993868589401245117e-01 6.500620245933532715e-01
-1.416919976472854614e-01 -1.487169116735458374e-01 -7.214773297309875488e-01 -3.443005383014678955e-01 1.034457236528396606e-01 1.398216336965560913e-01 4.286443293094635010e-01 -3.236469626426696777e-01
-3.065255843102931976e-02 4.661574214696884155e-02 -5.539039969444274902e-01 -5.325953364372253418e-01 -3.897486999630928040e-02 2.107436209917068481e-01 4.882355034351348877e-01 3.494483232498168945e-01
3.652544319629669189e-02 4.490275382995605469e-01 -7.884795665740966797e-01 -2.140120267868041992e-01 2.120281904935836792e-01 -1.649843305349349976e-01 2.006868273019790649e-01 -1.307214945554733276e-01
4.452933967113494873e-01 -5.434749182313680649e-03 -6.332371830940246582e-01 -2.694740891456604004e-01 -4.458203017711639404e-01 1.533430367708206177e-01 9.510561823844909668e-02 3.110689818859100342e-01
2.434034273028373718e-02 -9.929825365543365479e-02 -8.509479761123657227e-01 -2.333099544048309326e-01 4.172309935092926025e-01 6.232280284166336060e-02 1.193025484681129456e-01 1.371230930089950562e-01
-1.960509419441223145e-01 -1.542337089776992798e-01 -6.123797893524169922e-01 -6.094815731048583984e-01 2.036647945642471313e-01 1.640810072422027588e-01 2.931238412857055664e-01 -1.922900676727294922e-01
-9.609977900981903076e-02 -3.786998987197875977e-01 -5.351191163063049316e-01 -2.516013085842132568e-01 -3.861334919929504395e-01 -4.542855024337768555e-01 -3.720476329326629639e-01 -6.165778636932373047e-02
1.482355147600173950e-01 -1.360746920108795166e-01 -6.460392475128173828e-01 -4.853613972663879395e-01 1.286663115024566650e-01 2.628526687622070312e-01 2.579198777675628662e-01 3.929354846477508545e-01
-2.540253400802612305e-01 -2.169946581125259399e-01 -7.015022635459899902e-01 -4.366405606269836426e-01 1.923239231109619141e-01 1.289665549993515015e-01 2.199731767177581787e-01 -3.218927383422851562e-01
4.296635985374450684e-01 4.635397344827651978e-02 -5.617021918296813965e-01 -3.339555859565734863e-01 4.636196792125701904e-01 -1.569680124521255493e-01 -1.322064399719238281e-01 3.593664169311523438e-01
-4.163197875022888184e-01 -1.087260246276855469e-01 -3.726312518119812012e-01 -3.642638027667999268e-01 -3.349005281925201416e-01 -5.509670823812484741e-02 5.086082220077514648e-01 4.116287529468536377e-01
6.048400402069091797e-01 -1.952649801969528198e-01 -5.512792468070983887e-01 6.668059527873992920e-02 -2.834116816520690918e-01 -1.759546808898448944e-02 3.624424934387207031e-01 2.751161456108093262e-01
-2.138082981109619141e-01 2.389738708734512329e-01 -5.870629549026489258e-01 -6.479597687721252441e-01 -2.206943780183792114e-01 1.551327407360076904e-01 1.694948375225067139e-01 1.765848696231842041e-01
5.360649898648262024e-02 -3.910416364669799805e-02 -6.748819947242736816e-01 1.485074963420629501e-02 -3.469962775707244873e-01 -5.668593049049377441e-01 -2.946919202804565430e-01 -1.064506247639656067e-01
3.970703482627868652e-01 -3.072729706764221191e-01 -4.094435572624206543e-01 1.246187835931777954e-01 2.387893348932266235e-01 -3.198647499084472656e-01 6.034197807312011719e-01 2.032126784324645996e-01
-4.424635171890258789e-01 3.295312523841857910e-01 -6.492808461189270020e-01 -2.582705020904541016e-01 1.240348517894744873e-01 -1.881555020809173584e-01 3.903455138206481934e-01 6.487899273633956909e-02
-5.299972295761108398e-01 -4.208857193589210510e-03 -2.704675495624542236e-01 -4.715589880943298340e-01 -1.108033135533332825e-01 -4.266330897808074951e-01 4.624705910682678223e-01 -1.240664869546890259e-01
-1.556684523820877075e-01 3.595519065856933594e-01 -6.972831487655639648e-01 2.879367023706436157e-02 3.333546221256256104e-02 -2.576507925987243652e-01 5.339157581329345703e-01 -8.304091542959213257e-02
2.688492834568023682e-01 -4.724041000008583069e-02 -4.929743111133575439e-01 -3.025776743888854980e-01 -3.220470845699310303e-01 -4.555357694625854492e-01 -4.269561469554901123e-01 3.120780587196350098e-01
1.181203126907348633e-01 4.741135537624359131e-01 -5.851449966430664062e-01 -4.947691559791564941e-01 -2.442045360803604126e-01 1.164858229458332062e-03 3.010596334934234619e-01 -1.542683243751525879e-01
2.479631006717681885e-01 4.084601625800132751e-02 -2.553768157958984375e-01 -1.802635043859481812e-01 8.666176348924636841e-02 -8.963417410850524902e-01 5.092925578355789185e-02 1.600033640861511230e-01
-1.478349417448043823e-01 -2.848297059535980225e-01 -7.078514695167541504e-01 -3.746204078197479248e-01 2.777358889579772949e-01 1.437846869230270386e-01 2.009528577327728271e-01 -3.426797389984130859e-01
-7.706988602876663208e-02 -2.034819573163986206e-01 -7.612738609313964844e-01 -8.723273873329162598e-02 8.136105537414550781e-02 -4.405986368656158447e-01 -3.718686401844024658e-01 1.627108603715896606e-01
4.617070406675338745e-02 2.825583517551422119e-01 -4.362675845623016357e-01 -7.597448229789733887e-01 1.190663054585456848e-01 5.422338377684354782e-03 3.364254534244537354e-01 -1.519836634397506714e-01
9.963064640760421753e-02 9.055437892675399780e-02 -3.377718329429626465e-01 -2.470338940620422363e-01 1.334736943244934082e-01 -8.598947525024414062e-01 -1.237153038382530212e-01 1.849824935197830200e-01
1.268804967403411865e-01 -3.948201239109039307e-01 1.125294715166091919e-01 -6.740875840187072754e-01 8.163769543170928955e-02 -3.584921956062316895e-01 4.668050408363342285e-01 -8.873106539249420166e-02
2.324198782444000244e-01 1.174559742212295532e-01 -9.007570147514343262e-01 -1.656112670898437500e-01 -2.191385477781295776e-01 1.875073313713073730e-01 5.950997583568096161e-03 -1.008890867233276367e-01
5.602058768272399902e-01 -1.417427510023117065e-01 -3.839574754238128662e-01 -6.624499708414077759e-02 1.624787002801895142e-01 -4.237167835235595703e-01 2.326759696006774902e-01 -5.041757822036743164e-01
2.980690002441406250e-01 -5.911310911178588867e-01 -1.215608324855566025e-02 -5.488528609275817871e-01 -7.543771713972091675e-02 -1.832868754863739014e-01 3.540838360786437988e-01 -3.093077838420867920e-01
-9.765688329935073853e-03 -1.512886434793472290e-01 -5.981723070144653320e-01 -5.573050975799560547e-01 -1.572995036840438843e-01 2.927661240100860596e-01 1.466747373342514038e-01 4.202960729598999023e-01
2.163002341985702515e-01 4.354692697525024414e-01 -5.818261504173278809e-01 -9.196523576974868774e-02 -1.830852329730987549e-01 -3.513775467872619629e-01 4.624654054641723633e-01 -2.138714939355850220e-01
3.716742992401123047e-01 -6.484462618827819824e-01 -3.160536289215087891e-01 -3.653279691934585571e-02 -4.253188371658325195e-01 -3.822716474533081055e-01 6.023233383893966675e-02 -9.744524955749511719e-02
-5.467367172241210938e-02 -1.347221136093139648e-01 -6.530374884605407715e-01 -5.978163480758666992e-01 -1.354372203350067139e-01 3.734733760356903076e-01 1.356493681669235229e-01 1.370838433504104614e-01
2.196382880210876465e-01 -1.188524812459945679e-01 -1.160193607211112976e-01 -4.091889560222625732e-01 -8.054195344448089600e-02 -6.938298940658569336e-01 -8.409461937844753265e-03 5.184392333030700684e-01
2.917843163013458252e-01 1.068398654460906982e-01 -4.580100774765014648e-01 2.027006074786186218e-02 2.403630018234252930e-01 -3.943962752819061279e-01 6.921463012695312500e-01 2.955986000597476959e-02
3.125267624855041504e-01 2.038785517215728760e-01 -5.608609318733215332e-01 7.389515638351440430e-02 -2.168871760368347168e-01 -3.964751362800598145e-01 4.999702870845794678e-01 -2.941636443138122559e-01
1.167034730315208435e-01 -1.264496594667434692e-01 -7.253837585449218750e-01 -4.563461542129516602e-01 4.218817055225372314e-01 1.707504540681838989e-01 1.697062104940414429e-01 4.154611844569444656e-03
2.938471138477325439e-01 1.786556243896484375e-01 -2.186767607927322388e-01 -3.555372059345245361e-01 -4.179269373416900635e-01 -1.697563081979751587e-01 7.068446278572082520e-01 6.633403897285461426e-02
-3.991043195128440857e-02 -9.556287527084350586e-02 -7.329987883567810059e-01 -3.994707167148590088e-01 1.894768029451370239e-01 1.526501774787902832e-01 3.834447860717773438e-01 -2.935597002506256104e-01
4.514230787754058838e-01 1.756680458784103394e-01 -3.958336114883422852e-01 -3.112010061740875244e-01 -3.852388560771942139e-01 -8.956447243690490723e-02 4.316439628601074219e-01 -4.111938774585723877e-01
5.448926687240600586e-01 8.761685341596603394e-02 -3.349742889404296875e-01 -2.056153863668441772e-01 -2.607116997241973877e-01 -2.488242536783218384e-01 5.866922140121459961e-01 -2.585304081439971924e-01
-2.022015154361724854e-01 1.765870302915573120e-01 -4.214774668216705322e-01 -2.648561000823974609e-01 -1.233111098408699036e-01 -9.300106763839721680e-02 7.132186293601989746e-01 3.841926753520965576e-01
4.830039441585540771e-01 1.498361676931381226e-01 -5.318605303764343262e-01 -5.343157052993774414e-01 -2.402114719152450562e-01 1.565923392772674561e-01 1.466330885887145996e-01 2.686330676078796387e-01
1.918863654136657715e-01 -1.260192412883043289e-02 -7.017886042594909668e-01 -4.904382228851318359e-01 -8.800655603408813477e-02 2.772107720375061035e-01 1.209028288722038269e-01 3.616288006305694580e-01
4.767361879348754883e-01 -4.840427041053771973e-01 -4.289613068103790283e-01 -1.291651874780654907e-01 2.440063655376434326e-01 -1.040485128760337830e-01 3.171596229076385498e-01 -4.083851277828216553e-01
5.457233786582946777e-01 -3.308022022247314453e-01 -3.326558470726013184e-01 6.387258321046829224e-02 -3.280521184206008911e-02 -2.414061129093170166e-01 5.962215662002563477e-01 2.513625919818878174e-01
-2.509059607982635498e-01 7.313804328441619873e-02 -1.977287828922271729e-01 -3.693345487117767334e-01 -1.512271463871002197e-01 -7.936419248580932617e-01 2.603783607482910156e-01 1.888342052698135376e-01
4.975421428680419922e-01 1.654720008373260498e-01 -5.357055068016052246e-01 -4.359781742095947266e-01 -3.426562249660491943e-02 1.114969775080680847e-01 4.272558987140655518e-01 -2.277282923460006714e-01
4.651302099227905273e-02 -3.328225016593933105e-01 -5.818117856979370117e-01 -7.260593771934509277e-02 9.386836737394332886e-02 -6.530553698539733887e-01 -2.762150168418884277e-01 1.780498772859573364e-01
-4.574608206748962402e-01 -5.089853405952453613e-01 -1.927095651626586914e-01 -5.622538924217224121e-01 -6.646411120891571045e-02 -2.066885679960250854e-01 3.620703816413879395e-01 1.281938329339027405e-02
-1.605191081762313843e-01 -2.347884476184844971e-01 -6.131835579872131348e-01 -2.420671880245208740e-01 -1.596778482198715210e-01 -4.965692758560180664e-01 -3.688104748725891113e-01 2.764387130737304688e-01
1.361088305711746216e-01 -6.095700860023498535e-01 -5.232625603675842285e-01 -1.302094850689172745e-02 -5.359683036804199219e-01 -1.436703801155090332e-01 1.003878004848957062e-02 -1.670973896980285645e-01
1.369638182222843170e-02 -2.208996415138244629e-01 -5.754715800285339355e-01 -5.791153907775878906e-01 2.232113927602767944e-01 2.542809545993804932e-01 3.715423643589019775e-01 1.787398606538772583e-01
4.847490489482879639e-01 -1.662373393774032593e-01 -3.501205444335937500e-01 -1.060389205813407898e-01 4.086134433746337891e-01 -3.282452523708343506e-01 5.011590123176574707e-01 2.787196636199951172e-01
4.352732896804809570e-01 -2.595732510089874268e-01 -3.787070810794830322e-01 6.702858209609985352e-02 -1.690046340227127075e-01 -2.390509992837905884e-01 4.758192002773284912e-01 5.321043729782104492e-01
1.337797492742538452e-01 -3.183201253414154053e-01 -2.809185981750488281e-01 -3.378811106085777283e-02 -6.545014977455139160e-01 -5.608722567558288574e-01 1.729862391948699951e-01 1.668663024902343750e-01
3.505917191505432129e-01 2.870688438415527344e-01 -3.526948094367980957e-01 -5.526853203773498535e-01 3.461176455020904541e-01 -1.766091883182525635e-01 4.589011967182159424e-01 -5.695309117436408997e-02
-2.911572158336639404e-01 -1.062450334429740906e-01 -4.859135150909423828e-01 -1.456008702516555786e-01 -3.355336487293243408e-01 -6.739117503166198730e-01 -1.484414637088775635e-01 -2.405266910791397095e-01
-5.124444365501403809e-01 -1.889214515686035156e-01 -2.288725376129150391e-01 -5.678302645683288574e-01 -9.170867502689361572e-02 -3.141099512577056885e-01 4.593618214130401611e-01 9.384386986494064331e-02
-1.304661780595779419e-01 5.082108378410339355e-01 -7.754519581794738770e-01 -1.492941528558731079e-01 -4.451984539628028870e-02 -2.220089286565780640e-01 1.918592154979705811e-01 -1.140431463718414307e-01
-1.145480424165725708e-01 3.260281085968017578e-01 -3.063443601131439209e-01 -7.672467827796936035e-01 1.851795911788940430e-01 -2.240362018346786499e-01 2.445858567953109741e-01 -2.318704873323440552e-01
3.299014270305633545e-01 1.893973350524902344e-01 -4.661000072956085205e-01 -5.533446669578552246e-01 3.118785656988620758e-02 1.905781030654907227e-02 5.624016523361206055e-01 -1.192592531442642212e-01
3.575153648853302002e-01 -2.174782156944274902e-01 -4.932336807250976562e-01 -4.330811202526092529e-01 -6.349192559719085693e-02 1.707382202148437500e-01 1.140531748533248901e-01 5.897933840751647949e-01
-1.854458153247833252e-01 -1.070540100336074829e-01 -3.815319240093231201e-01 -8.090443611145019531e-01 2.422766089439392090e-01 7.777181267738342285e-02 2.570914924144744873e-01 -1.522745788097381592e-01
-1.532364357262849808e-02 -4.080048799514770508e-01 -3.463417589664459229e-01 -3.249107897281646729e-01 1.120851039886474609e-01 -5.931613445281982422e-01 -1.951090693473815918e-01 4.531077146530151367e-01
-3.433232307434082031e-01 -5.850091576576232910e-01 -4.952578246593475342e-01 -1.594498753547668457e-01 -2.631957828998565674e-01 -1.482972353696823120e-01 -5.413543060421943665e-02 4.183230102062225342e-01
5.942545533180236816e-01 -5.115595459938049316e-02 -5.089442729949951172e-01 -4.252130687236785889e-01 3.589302003383636475e-01 -7.780670374631881714e-02 -4.735827818512916565e-02 2.593964338302612305e-01
-4.412505924701690674e-01 -4.332548975944519043e-01 -1.498509943485260010e-01 -5.718775391578674316e-01 -3.159835934638977051e-01 -2.496449798345565796e-01 3.219761550426483154e-01 4.745385423302650452e-02
-3.090674290433526039e-03 -2.656782567501068115e-01 -4.837712645530700684e-01 -3.157816231250762939e-01 1.027561444789171219e-02 -6.087645292282104492e-01 -3.561055064201354980e-01 3.132762610912322998e-01
5.398960113525390625e-01 6.693635880947113037e-02 -3.956565558910369873e-01 -6.414279937744140625e-01 1.514409929513931274e-01 3.958479315042495728e-02 1.281610727310180664e-01 3.084335327148437500e-01
-2.266606986522674561e-01 -6.269994378089904785e-01 -3.269332647323608398e-01 -4.042330384254455566e-01 1.485118567943572998e-01 -1.747413277626037598e-01 3.081120848655700684e-01 -3.710571825504302979e-01
4.384017665870487690e-04 -2.232204228639602661e-01 -6.602149605751037598e-01 -1.517127603292465210e-01 -4.253261685371398926e-01 -3.833458423614501953e-01 -3.907569646835327148e-01 -1.035597398877143860e-01
2.843759357929229736e-01 1.027268767356872559e-01 -4.188635349273681641e-01 -6.184643507003784180e-01 -2.327953577041625977e-01 2.359720319509506226e-01 4.806519746780395508e-01 -9.863991290330886841e-02
4.122130870819091797e-01 3.808303475379943848e-01 -4.128324687480926514e-01 -5.053904652595520020e-01 -3.919028639793395996e-01 1.067442074418067932e-02 2.819694280624389648e-01 1.612141430377960205e-01
3.767416775226593018e-01 -1.839617341756820679e-01 -4.124694168567657471e-01 -5.665210261940956116e-02 4.341743886470794678e-02 -7.517232894897460938e-01 -1.352515220642089844e-01 2.561588883399963379e-01
4.122275114059448242e-02 2.210346609354019165e-01 -4.147908389568328857e-01 -7.576226592063903809e-01 2.370539307594299316e-01 2.561537548899650574e-03 3.706057369709014893e-01 -9.925349801778793335e-02
8.633229136466979980e-02 -1.835071593523025513e-01 -6.264508366584777832e-01 -4.705567955970764160e-01 -2.299628034234046936e-02 1.873574554920196533e-01 -5.194938927888870239e-02 5.537843108177185059e-01
-4.426486045122146606e-02 -3.753407597541809082e-01 -6.034675836563110352e-01 -1.234069615602493286e-01 9.061823040246963501e-02 -5.773196220397949219e-01 -2.587496936321258545e-01 2.632420659065246582e-01
5.083664655685424805e-01 3.245362341403961182e-01 -3.973879814147949219e-01 -4.768707752227783203e-01 -9.135938435792922974e-02 -3.045189939439296722e-02 4.914494454860687256e-01 -1.096793822944164276e-02
1.972362548112869263e-01 2.870785295963287354e-01 -7.093911170959472656e-01 -4.347848296165466309e-01 2.749983780086040497e-02 1.249630376696586609e-01 2.792556881904602051e-01 -3.034048974514007568e-01
2.764387130737304688e-01 1.438215821981430054e-01 -2.631939053535461426e-01 -3.001017868518829346e-01 -5.740613341331481934e-01 -8.861032128334045410e-02 6.373120546340942383e-01 -5.329166888259351254e-04
-2.276659309864044189e-01 -2.489108443260192871e-01 -2.961578369140625000e-01 -2.405852824449539185e-01 -2.086776345968246460e-01 -1.121217608451843262e-01 6.029263734817504883e-01 5.665535926818847656e-01
4.147729650139808655e-02 -3.502391278743743896e-02 -5.099681019783020020e-01 -3.636540770530700684e-01 -8.589566498994827271e-02 -5.315122604370117188e-01 -4.301334917545318604e-01 3.603377342224121094e-01
-1.147654280066490173e-01 -1.207310855388641357e-01 -4.289447665214538574e-01 -1.965424865484237671e-01 9.884461015462875366e-02 -6.908580064773559570e-01 -2.524008788168430328e-02 5.117990970611572266e-01
1.860095262527465820e-01 1.437904685735702515e-01 -6.376402378082275391e-01 -4.227686226367950439e-01 -5.108498930931091309e-01 2.169675379991531372e-01 6.343291699886322021e-02 2.175779938697814941e-01
2.800995483994483948e-02 -4.172661304473876953e-01 -1.848941482603549957e-02 -7.058749794960021973e-01 2.339017093181610107e-01 -3.907465636730194092e-01 2.291527241468429565e-01 -2.580682933330535889e-01
4.434249103069305420e-01 -3.860764503479003906e-01 -4.389384686946868896e-01 1.298181712627410889e-01 -1.045686230063438416e-01 -7.370446622371673584e-02 6.545177698135375977e-01 -6.276267115026712418e-03
-1.186783462762832642e-01 -2.159566581249237061e-01 -9.402294456958770752e-02 -3.669963479042053223e-01 -2.113360762596130371e-01 -8.446809649467468262e-01 1.592047661542892456e-01 1.107107102870941162e-01
-5.413978695869445801e-01 -1.737996935844421387e-01 -5.062879323959350586e-01 -1.554145365953445435e-01 -1.371010243892669678e-01 -2.225891202688217163e-01 5.622008442878723145e-01 -1.085745766758918762e-01
4.004782810807228088e-02 -1.311373412609100342e-01 -5.544436573982238770e-01 -7.245481014251708984e-01 -5.650695040822029114e-02 3.434390723705291748e-01 1.245492771267890930e-01 1.102965846657752991e-01
-4.994271099567413330e-01 1.384011358022689819e-01 -2.648640573024749756e-01 -4.889698326587677002e-01 -1.075005754828453064e-01 -4.566930234432220459e-01 4.198717176914215088e-01 -1.604868173599243164e-01
6.846205145120620728e-02 -5.455814599990844727e-01 -5.357535481452941895e-01 -2.627203762531280518e-01 2.440636418759822845e-02 1.392644941806793213e-01 4.105229973793029785e-01 -3.912550806999206543e-01
6.489502191543579102e-01 -3.231569752097129822e-02 -5.318621993064880371e-01 -7.862455397844314575e-02 -1.623688489198684692e-01 -1.801578551530838013e-01 1.360744833946228027e-01 4.598077237606048584e-01
3.212448358535766602e-01 4.217690229415893555e-02 -8.620961904525756836e-01 -1.450042333453893661e-02 -3.004768788814544678e-01 1.442536860704421997e-01 1.820316910743713379e-01 8.585900068283081055e-02
-8.789257705211639404e-02 -2.530342936515808105e-01 -6.535810828208923340e-01 -1.522314399480819702e-01 -1.670361608266830444e-01 -5.571330189704895020e-01 -3.370085358619689941e-01 1.613473445177078247e-01
-1.482347100973129272e-01 -2.498201094567775726e-02 -3.928243815898895264e-01 -3.208335936069488525e-01 1.677755713462829590e-01 -8.024376034736633301e-01 -1.865649968385696411e-01 1.153082102537155151e-01
1.534585952758789062e-01 -2.887886166572570801e-01 -1.355489343404769897e-01 -2.491115182638168335e-01 -5.523294210433959961e-01 -7.092162966728210449e-01 4.540078714489936829e-02 -5.004946142435073853e-02
-4.748169779777526855e-01 -3.899704217910766602e-01 -2.706185579299926758e-01 -5.158059000968933105e-01 -7.904186844825744629e-02 -1.544002890586853027e-01 2.027134597301483154e-01 4.604366719722747803e-01
4.422464072704315186e-01 2.160348445177078247e-01 -6.555966138839721680e-01 -4.239831566810607910e-01 2.511886656284332275e-01 -6.814662367105484009e-02 -2.831908762454986572e-01 1.554848253726959229e-02
2.095773816108703613e-01 4.175807535648345947e-01 -5.002661943435668945e-01 -5.119351744651794434e-01 -2.392544001340866089e-01 5.508567020297050476e-02 4.508005678653717041e-01 7.656038552522659302e-02
-3.839927539229393005e-02 -3.211247324943542480e-01 -6.016269922256469727e-01 -1.516612470149993896e-01 -1.234959438443183899e-01 -6.258913874626159668e-01 -2.957364916801452637e-01 1.264782696962356567e-01
8.996435441076755524e-03 -2.928685247898101807e-01 -6.003702282905578613e-01 -9.271275252103805542e-02 -5.910682678222656250e-01 -3.620985746383666992e-01 -2.328358590602874756e-01 -1.020658835768699646e-01
-4.536851942539215088e-01 -3.189772665500640869e-01 -2.243010550737380981e-01 -4.092273414134979248e-01 -2.101858109235763550e-01 -2.079249024391174316e-01 5.586497187614440918e-01 2.741259336471557617e-01
3.442589044570922852e-01 -6.790032982826232910e-01 -2.153559178113937378e-01 -1.159606724977493286e-01 2.816111743450164795e-01 -1.663077324628829956e-01 4.653655290603637695e-01 1.925801932811737061e-01
3.304033875465393066e-01 -2.489876747131347656e-01 -1.578495204448699951e-01 -2.070826739072799683e-01 2.825067378580570221e-02 -8.041422963142395020e-01 8.156279474496841431e-02 3.270222544670104980e-01
-4.208648577332496643e-02 -1.178422048687934875e-01 -9.743949025869369507e-02 -4.647107720375061035e-01 -1.671783477067947388e-01 -8.125328421592712402e-01 4.054898023605346680e-02 2.628477811813354492e-01
1.878653466701507568e-01 -4.175182580947875977e-01 -2.396562695503234863e-01 -1.359101980924606323e-01 -2.214638702571392059e-02 -7.782038450241088867e-01 -1.079370413208380342e-04 3.292215764522552490e-01
2.669473886489868164e-01 -1.357604116201400757e-01 -4.214213192462921143e-01 -2.849755585193634033e-01 -2.795294672250747681e-02 -6.493145823478698730e-01 -3.120974898338317871e-01 3.629126548767089844e-01
-1.965499520301818848e-01 -6.588789224624633789e-01 -3.127599060535430908e-01 -3.097820580005645752e-01 1.868545562028884888e-01 -2.677470147609710693e-01 2.969640493392944336e-01 -3.723872900009155273e-01
-7.810471206903457642e-02 1.015367060899734497e-01 -8.729460835456848145e-01 -3.348610699176788330e-01 2.905154824256896973e-01 6.757634878158569336e-02 1.286171376705169678e-01 -6.256938725709915161e-02
1.817931383848190308e-01 -1.183854509145021439e-02 -4.208005666732788086e-01 -6.356056034564971924e-02 -2.418628633022308350e-01 -6.165268644690513611e-02 8.503893017768859863e-01 1.540302764624357224e-02
-1.003905460238456726e-01 2.700623273849487305e-01 -4.655867815017700195e-01 -5.267187952995300293e-01 -8.037827908992767334e-02 5.730738118290901184e-02 6.263414621353149414e-01 1.439995020627975464e-01
6.661819666624069214e-02 -5.294688940048217773e-01 -7.007295489311218262e-01 3.142019808292388916e-01 -1.841362416744232178e-01 -1.592362970113754272e-01 1.594143956899642944e-01 2.020021378993988037e-01
8.635079860687255859e-02 1.747325658798217773e-01 -6.299249529838562012e-01 -6.006886363029479980e-01 -3.530957698822021484e-01 2.682551443576812744e-01 8.609747141599655151e-02 1.815650798380374908e-02
4.223043024539947510e-01 -4.659327492117881775e-02 -5.397542715072631836e-01 -5.432186722755432129e-01 3.899463415145874023e-01 -5.918020009994506836e-02 -2.108571976423263550e-01 1.817853748798370361e-01
-3.210513889789581299e-01 -5.404754076153039932e-03 -3.404475748538970947e-01 -2.154849022626876831e-01 -3.544721901416778564e-01 -7.609450221061706543e-01 5.970932543277740479e-02 1.621895730495452881e-01
-1.089579388499259949e-01 -1.739315241575241089e-01 -9.947738051414489746e-02 -3.885392844676971436e-01 -1.382766216993331909e-01 -8.281677365303039551e-01 2.683317661285400391e-01 1.415392458438873291e-01
3.665357530117034912e-01 1.290043145418167114e-01 -5.067338943481445312e-01 -6.864578127861022949e-01 4.895812645554542542e-02 -2.560339868068695068e-02 -2.391141057014465332e-01 2.465316951274871826e-01
5.212082862854003906e-01 -3.074898719787597656e-01 -3.126153051853179932e-01 -4.571369290351867676e-02 2.091644853353500366e-01 -4.681749045848846436e-01 3.997908234596252441e-01 -3.334721326828002930e-01
-2.754392847418785095e-02 -3.556355535984039307e-01 7.172953337430953979e-02 -6.579137444496154785e-01 -1.605363190174102783e-01 -3.762818872928619385e-01 3.964028060436248779e-01 -3.320752978324890137e-01
3.192908167839050293e-01 -4.605630040168762207e-01 -3.387719094753265381e-01 -5.222907289862632751e-03 -6.041880846023559570e-01 -4.221546053886413574e-01 1.365817338228225708e-01 9.606850892305374146e-02
4.020324647426605225e-01 1.094570979475975037e-01 -6.027815937995910645e-01 -4.964122474193572998e-01 9.002537280321121216e-02 1.687879264354705811e-01 3.112516999244689941e-01 -2.883518636226654053e-01
4.659993052482604980e-01 -6.826092302799224854e-02 -3.382302820682525635e-01 -6.548342704772949219e-01 4.170862957835197449e-02 1.421627849340438843e-01 2.859402894973754883e-01 -3.623061478137969971e-01
-1.330531984567642212e-01 -6.913863122463226318e-02 -3.038620054721832275e-01 -4.736050963401794434e-01 5.067415535449981689e-02 -5.784458518028259277e-01 -1.310918182134628296e-01 5.536517500877380371e-01
2.232030220329761505e-02 -9.433494508266448975e-02 -1.955580711364746094e-01 -5.107464194297790527e-01 9.399465471506118774e-02 -6.349279284477233887e-01 -1.018848791718482971e-01 5.187956094741821289e-01
-6.237053871154785156e-02 -1.783856889232993126e-03 -4.589286148548126221e-01 -2.456268072128295898e-01 2.638253569602966309e-01 -7.533702850341796875e-01 -1.637260168790817261e-01 2.473502159118652344e-01
-2.579555511474609375e-01 -2.923226356506347656e-01 -2.426896095275878906e-01 -3.212543129920959473e-01 -2.163190543651580811e-01 -1.543628275394439697e-01 5.243072509765625000e-01 5.834243297576904297e-01
-5.428473949432373047e-01 -2.661677449941635132e-02 -4.245701134204864502e-01 -3.423872590065002441e-01 -2.650998532772064209e-01 -3.247045874595642090e-01 1.079106703400611877e-01 4.687900543212890625e-01
4.134116172790527344e-01 -3.540210798382759094e-02 -5.371975898742675781e-01 -3.999839723110198975e-01 -3.258702158927917480e-01 2.279160171747207642e-01 3.786545693874359131e-01 -2.788418829441070557e-01
-4.401280581951141357e-01 -5.648174881935119629e-01 -2.487443089485168457e-01 -3.008957505226135254e-01 -8.774010092020034790e-02 -2.790881395339965820e-01 4.622744917869567871e-01 1.886010169982910156e-01
3.582070171833038330e-01 1.121970340609550476e-01 -4.787435233592987061e-01 -2.543930411338806152e-01 -3.164302408695220947e-01 1.024353317916393280e-02 6.581484079360961914e-01 -1.783143132925033569e-01
-3.355390727519989014e-01 -1.592448540031909943e-02 -3.110022842884063721e-01 -4.689732193946838379e-01 -1.846705824136734009e-01 -6.454265862703323364e-02 7.246965169906616211e-01 -8.394971489906311035e-02
2.554610371589660645e-01 2.508448660373687744e-01 -4.006349444389343262e-01 -6.575506329536437988e-01 -7.072791457176208496e-02 1.274016499519348145e-01 5.031757354736328125e-01 -6.720059365034103394e-02
-2.217515558004379272e-02 -8.393931388854980469e-02 -6.371076703071594238e-01 -2.216169387102127075e-01 -6.803828873671591282e-04 -5.538229942321777344e-01 -4.494213163852691650e-01 1.695350706577301025e-01
1.430161893367767334e-01 -4.229071140289306641e-01 -5.400260686874389648e-01 9.745491296052932739e-02 -5.422149300575256348e-01 -3.032297492027282715e-01 9.282493591308593750e-02 -3.240500688552856445e-01
6.300001740455627441e-01 1.379030048847198486e-01 -4.803656637668609619e-01 -2.351543679833412170e-02 3.974277526140213013e-02 -4.553392827510833740e-01 3.169105052947998047e-01 -2.084051072597503662e-01
1.436779648065567017e-01 -3.814371228218078613e-01 -2.975681424140930176e-01 -4.393687844276428223e-02 -6.188284754753112793e-01 -4.360730946063995361e-01 1.720200777053833008e-01 -3.750812411308288574e-01
2.845905423164367676e-01 -4.065991342067718506e-01 4.790319502353668213e-02 -6.638038754463195801e-01 6.985726952552795410e-02 -4.582266807556152344e-01 1.969022750854492188e-01 -2.390248924493789673e-01
-1.501634865999221802e-01 -8.297494798898696899e-02 -6.926158070564270020e-01 -5.196923017501831055e-01 2.409048080444335938e-01 1.744885146617889404e-01 2.917269170284271240e-01 2.172174155712127686e-01
-5.196372419595718384e-02 -3.250975012779235840e-01 -6.337728500366210938e-01 9.746078401803970337e-02 -1.499563455581665039e-01 -3.834578394889831543e-01 1.669697165489196777e-01 5.320140719413757324e-01
4.433889985084533691e-01 2.876487970352172852e-01 -4.782014787197113037e-01 -1.949122399091720581e-01 -2.530398964881896973e-01 -9.674294292926788330e-02 6.164061427116394043e-01 -2.553354389965534210e-02
1.311815232038497925e-01 3.461624681949615479e-01 -6.401132345199584961e-01 -2.973462939262390137e-01 3.077656924724578857e-01 -1.668124496936798096e-01 3.875973820686340332e-01 -3.033571541309356689e-01
1.800423264503479004e-01 -4.799502491950988770e-01 -5.797463059425354004e-01 1.419080495834350586e-01 -4.256708621978759766e-01 -4.438373446464538574e-01 -3.386186808347702026e-02 4.068098217248916626e-02
-2.106579095125198364e-01 -1.939870715141296387e-01 -5.686832070350646973e-01 -3.297737836837768555e-01 -4.581342637538909912e-01 -3.858085572719573975e-01 -3.540193140506744385e-01 4.214159026741981506e-02
1.052106767892837524e-01 8.843133226037025452e-03 -2.111112624406814575e-01 -3.426935076713562012e-01 -1.257564276456832886e-01 -8.046939373016357422e-01 4.588768631219863892e-02 4.017377197742462158e-01
2.698329091072082520e-01 -5.372534990310668945e-01 -3.949525952339172363e-01 9.110105037689208984e-02 9.870073199272155762e-02 -1.813538521528244019e-01 5.238541364669799805e-01 3.964944183826446533e-01
-4.458732306957244873e-01 -8.121337741613388062e-02 -2.492027878761291504e-01 -3.834914565086364746e-01 2.235860973596572876e-01 -5.073143839836120605e-01 5.094936490058898926e-01 1.359829455614089966e-01
4.232214391231536865e-01 3.398525714874267578e-01 -3.765428066253662109e-01 -1.720589548349380493e-01 1.905473172664642334e-01 -4.423410296440124512e-01 5.345857143402099609e-01 -1.274338364601135254e-01
-2.429565042257308960e-01 3.348634764552116394e-02 -2.106963545083999634e-01 -4.378485381603240967e-01 -2.168159335851669312e-01 -2.619136273860931396e-01 7.258284091949462891e-01 2.476121485233306885e-01
-2.967451699078083038e-02 -4.572888910770416260e-01 8.460690826177597046e-02 -7.303201556205749512e-01 -1.260862499475479126e-02 -3.636556863784790039e-01 3.212031424045562744e-01 -1.179178655147552490e-01
5.583553910255432129e-01 -4.250993430614471436e-01 -2.398160547018051147e-01 -2.374539226293563843e-01 3.231973946094512939e-01 -1.481954455375671387e-01 5.068780183792114258e-01 -1.014394015073776245e-01
-1.251197606325149536e-01 -1.472597718238830566e-01 -1.042316406965255737e-01 -4.290006160736083984e-01 -8.357916027307510376e-02 -8.198388218879699707e-01 2.076056897640228271e-01 2.133832424879074097e-01
-2.340722978115081787e-01 3.217771649360656738e-01 -8.223859071731567383e-01 -1.213442459702491760e-01 2.489607930183410645e-01 -1.302829235792160034e-01 2.452527284622192383e-01 1.073426529765129089e-01
-2.301546037197113037e-01 -5.868371576070785522e-02 -4.048193991184234619e-01 -2.955763041973114014e-01 1.974191963672637939e-01 -7.804538607597351074e-01 -1.716507226228713989e-01 1.216327995061874390e-01
3.183738887310028076e-01 -8.048591017723083496e-02 -5.133088231086730957e-01 -2.754836082458496094e-01 -1.329912692308425903e-01 -5.542883872985839844e-01 -4.680627286434173584e-01 9.368965774774551392e-02
1.219911500811576843e-01 -7.703106403350830078e-01 -1.231216862797737122e-01 -5.950776338577270508e-01 5.834949016571044922e-02 -1.255387961864471436e-01 -4.081821441650390625e-02 4.040611162781715393e-02
3.913562893867492676e-01 2.085221558809280396e-02 -5.731038451194763184e-01 -5.779644250869750977e-01 -1.311030834913253784e-01 2.877481877803802490e-01 2.380715459585189819e-01 1.650744080543518066e-01
1.827674806118011475e-01 -2.967359721660614014e-01 -3.309267163276672363e-01 -2.192496508359909058e-01 -5.568843483924865723e-01 -4.278055727481842041e-01 -1.232836991548538208e-01 -4.611120522022247314e-01
5.826537013053894043e-01 -1.579900383949279785e-01 -2.312415093183517456e-02 -2.848426401615142822e-01 1.431851536035537720e-01 -4.452701508998870850e-01 5.697638392448425293e-01 1.023987457156181335e-01
4.157870113849639893e-01 5.804488807916641235e-02 -5.339245796203613281e-01 -3.496961891651153564e-01 -2.401065975427627563e-01 1.049022972583770752e-01 3.668280541896820068e-01 -4.617040157318115234e-01
2.985541224479675293e-01 -4.120446145534515381e-01 -6.464516520500183105e-01 1.389246731996536255e-01 -4.556367993354797363e-01 -2.592856884002685547e-01 -7.710864394903182983e-02 -1.520039588212966919e-01
4.418399930000305176e-01 -2.559117376804351807e-01 -2.666229605674743652e-01 -6.297828257083892822e-02 1.069876775145530701e-01 -4.899330139160156250e-01 4.286655783653259277e-01 -4.785371422767639160e-01
1.669077873229980469e-01 3.976024985313415527e-01 -4.265919029712677002e-01 -5.150862336158752441e-01 -2.268026918172836304e-01 5.410578567534685135e-03 5.530906319618225098e-01 9.685901552438735962e-02
-2.743943221867084503e-02 -7.054628133773803711e-01 -2.271659821271896362e-01 -6.449143886566162109e-01 -9.943907707929611206e-02 -1.467166189104318619e-02 -6.646914780139923096e-02 -1.397457718849182129e-01
-6.646014750003814697e-03 -1.424707770347595215e-01 -6.453047692775726318e-02 -4.493607282638549805e-01 -2.093446701765060425e-01 -8.255575299263000488e-01 9.335636347532272339e-02 1.987030059099197388e-01
5.142295956611633301e-01 1.022970005869865417e-01 -4.759225845336914062e-01 -5.562707781791687012e-01 3.142016828060150146e-01 -1.271226350218057632e-02 9.308154135942459106e-02 2.856838703155517578e-01
1.762094348669052124e-01 -6.947718262672424316e-01 -4.734862148761749268e-01 -2.986323833465576172e-01 -9.650845825672149658e-02 2.433753907680511475e-01 3.045263588428497314e-01 -1.076564863324165344e-01
-2.327656894922256470e-01 -2.209148108959197998e-01 -3.292605876922607422e-01 -3.557394742965698242e-01 1.257288008928298950e-01 -6.542207598686218262e-01 1.009331084787845612e-02 4.670535027980804443e-01
1.956912279129028320e-01 -1.035977229475975037e-01 -6.013102531433105469e-01 -4.721754789352416992e-01 -8.446684479713439941e-02 2.286239117383956909e-01 5.500353574752807617e-01 -6.712922453880310059e-02
-7.436963915824890137e-02 1.348451226949691772e-01 -8.557040691375732422e-01 -3.457454442977905273e-01 3.342598676681518555e-01 4.059208557009696960e-02 1.018163710832595825e-01 -2.779603749513626099e-02
3.707819879055023193e-01 -2.194483727216720581e-01 -5.625758767127990723e-01 1.636806577444076538e-01 -1.335145086050033569e-01 -1.370043456554412842e-01 6.277325749397277832e-01 -2.010862827301025391e-01
-1.054831668734550476e-01 -3.406122624874114990e-01 -5.172445774078369141e-01 -1.066940203309059143e-01 6.865931302309036255e-02 -4.940937459468841553e-01 -1.130677834153175354e-01 5.764582157135009766e-01
1.776144839823246002e-02 7.175587117671966553e-02 -7.163278460502624512e-01 -1.349186599254608154e-01 -2.474294751882553101e-01 -4.486827850341796875e-01 -4.340701103210449219e-01 -1.106919273734092712e-01
-5.461360216140747070e-01 -4.851446747779846191e-01 -3.236188888549804688e-01 -2.824872732162475586e-01 -1.489154100418090820e-01 -4.013091623783111572e-01 3.001112043857574463e-01 -9.246687591075897217e-02
3.792122602462768555e-01 -4.187090098857879639e-01 -5.872557759284973145e-01 1.103931218385696411e-01 -4.701665639877319336e-01 -3.015677928924560547e-01 -1.063856780529022217e-01 -2.252229489386081696e-02
4.497579857707023621e-02 4.704659432172775269e-02 -2.030799239873886108e-01 -2.962567210197448730e-01 -2.880293130874633789e-02 -9.122469425201416016e-01 9.203939139842987061e-02 1.589320152997970581e-01
3.179121911525726318e-01 2.018348276615142822e-01 -4.861104786396026611e-01 -2.386220358312129974e-02 -4.027455151081085205e-01 -2.719332277774810791e-01 4.283625185489654541e-01 -4.490830302238464355e-01
-5.918374657630920410e-01 -3.519954681396484375e-01 -3.039590418338775635e-01 -4.360568225383758545e-01 -1.278244704008102417e-01 -3.962032198905944824e-01 1.630320847034454346e-01 2.083152383565902710e-01
3.324454128742218018e-01 2.617874741554260254e-01 -6.883819699287414551e-01 -2.559538483619689941e-01 1.136271357536315918e-01 -3.392233327031135559e-02 2.762995064258575439e-01 -4.372206926345825195e-01
-1.901614218950271606e-01 -5.744554102420806885e-03 -3.212494254112243652e-01 -3.259554207324981689e-01 -5.882294178009033203e-01 -6.241102218627929688e-01 -1.346707046031951904e-01 -2.634319104254245758e-02
1.593654304742813110e-01 -5.264784693717956543e-01 -4.827927649021148682e-01 1.913476288318634033e-01 4.531624540686607361e-02 -1.978462487459182739e-01 5.415573716163635254e-01 3.053509593009948730e-01
8.956657350063323975e-02 -6.817067265510559082e-01 -7.475960254669189453e-02 -6.522237062454223633e-01 -2.499325014650821686e-02 -1.981288045644760132e-01 2.559289708733558655e-02 -2.360807657241821289e-01
2.413488626480102539e-01 -1.700956970453262329e-01 -4.285869002342224121e-01 -3.604148700833320618e-02 -2.054244726896286011e-01 2.728055231273174286e-03 8.202862739562988281e-01 -1.129445433616638184e-01
4.802370965480804443e-01 -3.748971521854400635e-01 -3.709053993225097656e-01 1.148648858070373535e-01 -1.129494607448577881e-02 -1.577916294336318970e-01 6.377207636833190918e-01 2.152816653251647949e-01
-1.533358395099639893e-01 -8.633124083280563354e-02 -5.239516496658325195e-01 -6.271228790283203125e-01 -1.982830464839935303e-01 3.023044168949127197e-01 3.940032124519348145e-01 -1.236278191208839417e-01
4.800155460834503174e-01 -3.483099937438964844e-01 -4.692979753017425537e-01 -3.716407120227813721e-01 5.152550935745239258e-01 -6.462468951940536499e-02 -1.375990808010101318e-01 3.619766607880592346e-02
-1.150294840335845947e-01 -1.873673349618911743e-01 -1.216105669736862183e-01 -3.838951289653778076e-01 -2.519861757755279541e-01 -8.363050818443298340e-01 1.082734316587448120e-01 1.219458207488059998e-01
-3.055338561534881592e-01 -3.491830825805664062e-01 -5.438702106475830078e-01 -3.650328516960144043e-01 -2.735321223735809326e-01 -1.175715588033199310e-02 3.461803495883941650e-01 -4.010955393314361572e-01
1.877305209636688232e-01 -6.998624205589294434e-01 -4.448567628860473633e-01 9.823018312454223633e-02 4.065462853759527206e-03 -8.769287914037704468e-02 4.925262629985809326e-01 1.308215707540512085e-01
-1.123397573828697205e-01 3.967399299144744873e-01 -6.822950839996337891e-01 -2.200725823640823364e-01 1.199610680341720581e-01 -1.865187585353851318e-01 4.771696329116821289e-01 -1.978584527969360352e-01
-3.962495923042297363e-01 -5.585945025086402893e-02 -3.115189373493194580e-01 -4.339543581008911133e-01 -1.145834624767303467e-01 -1.269740313291549683e-01 7.070428729057312012e-01 -1.591987609863281250e-01
-5.540976524353027344e-01 -1.346303075551986694e-01 -2.067271173000335693e-01 -5.519056320190429688e-01 -1.769166141748428345e-01 -4.769423604011535645e-01 2.621749341487884521e-01 -2.331631956622004509e-03
2.152685970067977905e-01 -4.758904278278350830e-01 6.599039584398269653e-02 -7.346438765525817871e-01 1.056612804532051086e-01 -2.979214489459991455e-01 2.265283912420272827e-01 -1.785906702280044556e-01
-3.578898683190345764e-02 -4.517737627029418945e-01 -3.211096227169036865e-01 -2.738865017890930176e-01 -6.654060482978820801e-01 -2.343493849039077759e-01 2.990779094398021698e-02 -3.433875739574432373e-01
2.062981873750686646e-01 1.867045313119888306e-01 -5.302072167396545410e-01 -4.789189696311950684e-01 2.149328775703907013e-02 1.103499233722686768e-01 5.919231772422790527e-01 2.215563058853149414e-01
5.373976826667785645e-01 2.205475121736526489e-01 -2.614781260490417480e-01 -4.460151791572570801e-01 4.119019582867622375e-02 -2.823194265365600586e-01 5.571239590644836426e-01 -5.894499644637107849e-02
-3.338167369365692139e-01 -1.964872330427169800e-01 -4.314192831516265869e-01 -2.147086858749389648e-01 -4.847126454114913940e-02 -9.930724650621414185e-02 7.453162074089050293e-01 2.236723452806472778e-01
1.653375029563903809e-01 -2.023725360631942749e-01 -6.135003566741943359e-01 -2.029847204685211182e-01 -1.557459086179733276e-01 -4.666059613227844238e-01 -4.841063916683197021e-01 1.943873465061187744e-01
5.926616191864013672e-01 1.290149893611669540e-02 -4.762887954711914062e-01 -2.077531069517135620e-01 1.629707068204879761e-01 -9.713250398635864258e-02 4.111973643302917480e-01 -4.165286421775817871e-01
-3.225681185722351074e-01 6.956234574317932129e-02 -3.021336495876312256e-01 -4.060439467430114746e-01 -2.491864562034606934e-01 -1.144483610987663269e-01 7.381093502044677734e-01 1.222978308796882629e-01
3.212829828262329102e-01 -1.516910493373870850e-01 -7.570359110832214355e-01 4.840939305722713470e-03 4.805865883827209473e-01 -4.049922525882720947e-02 2.061029374599456787e-01 1.598695218563079834e-01
4.163625836372375488e-01 2.152575105428695679e-01 -2.911556065082550049e-01 -4.802911579608917236e-01 -1.486470848321914673e-01 -4.477176442742347717e-02 6.182091236114501953e-01 2.420168519020080566e-01
2.745862603187561035e-01 1.784155815839767456e-01 -1.360092461109161377e-01 -5.886266827583312988e-01 -3.790595531463623047e-01 2.267668582499027252e-02 5.953271985054016113e-01 1.708082407712936401e-01
-7.930959016084671021e-02 -3.890201151371002197e-01 -5.723573565483093262e-01 -1.402714252471923828e-01 -1.445902604609727859e-02 -4.886105060577392578e-01 -2.924609184265136719e-01 4.130637943744659424e-01
2.190694063901901245e-01 -4.762735366821289062e-01 -6.428656578063964844e-01 3.232684433460235596e-01 -2.634141743183135986e-01 -1.369091272354125977e-01 3.338876366615295410e-01 8.821155130863189697e-02
-2.708924710750579834e-01 -7.530229091644287109e-01 -3.594757914543151855e-01 -3.333328664302825928e-01 1.142283082008361816e-01 -2.413210868835449219e-01 5.763291567564010620e-02 -2.112691998481750488e-01
-9.035072475671768188e-02 -1.124782264232635498e-01 -4.237357079982757568e-01 -8.417240381240844727e-01 -2.243893593549728394e-02 2.570208907127380371e-01 9.899088181555271149e-03 -1.564384847879409790e-01
-2.146018445491790771e-01 -1.279683411121368408e-01 -2.728857696056365967e-01 -4.925757348537445068e-01 1.639744788408279419e-01 -6.437849998474121094e-01 -1.059517115354537964e-01 4.097563028335571289e-01
-2.234033644199371338e-01 -1.132579445838928223e-01 -6.961355805397033691e-01 -1.831683367490768433e-01 -7.857540994882583618e-02 -4.186538457870483398e-01 -3.867513537406921387e-01 2.967935502529144287e-01
2.928663603961467743e-02 -3.479163646697998047e-01 -6.246421337127685547e-01 -2.075726166367530823e-03 -3.799698129296302795e-02 -5.324156284332275391e-01 -2.463576495647430420e-01 3.772429525852203369e-01
1.882068663835525513e-01 -6.066698431968688965e-01 -5.849314332008361816e-01 1.572416126728057861e-01 -4.190309345722198486e-01 -1.910630464553833008e-01 2.891025878489017487e-02 -1.293540298938751221e-01
7.119872421026229858e-02 3.941599279642105103e-02 -6.490644812583923340e-01 -2.120957672595977783e-01 -3.379224538803100586e-01 -4.346493184566497803e-01 -4.708005487918853760e-01 -4.840464890003204346e-02
1.155632585287094116e-01 -6.988056749105453491e-02 -7.319156527519226074e-01 -1.295071840286254883e-01 -2.182314693927764893e-01 -4.139006137847900391e-01 -4.525716304779052734e-01 -7.435912638902664185e-02
1.372244115918874741e-02 -1.301237642765045166e-01 -6.125116944313049316e-01 -5.553106069564819336e-01 5.224325656890869141e-01 6.174828484654426575e-02 6.677342206239700317e-02 -1.346537321805953979e-01
4.059840366244316101e-02 -5.136530995368957520e-01 -4.867961406707763672e-01 -1.264342516660690308e-01 2.149565517902374268e-01 -2.000075727701187134e-01 1.645701229572296143e-01 -6.068472862243652344e-01
-7.482652366161346436e-02 -2.640344798564910889e-01 1.145725399255752563e-01 -6.880919337272644043e-01 8.853796869516372681e-02 -4.113051593303680420e-01 5.107935667037963867e-01 -1.297809183597564697e-02
-2.898934781551361084e-01 2.545917332172393799e-01 -3.998212814331054688e-01 -2.232326716184616089e-01 1.242326870560646057e-01 -3.624426424503326416e-01 6.967883110046386719e-01 9.561724215745925903e-02
-1.462522447109222412e-01 -1.701011806726455688e-01 -5.518109202384948730e-01 -4.157410264015197754e-01 -4.345475882291793823e-02 8.666531741619110107e-02 3.391419053077697754e-01 -5.898504257202148438e-01
-2.594144642353057861e-01 -3.427015244960784912e-01 -7.404117584228515625e-01 -2.512044012546539307e-01 -1.415385678410530090e-02 2.080724686384201050e-01 2.383047491312026978e-01 -3.219671547412872314e-01
5.252298116683959961e-01 9.022031724452972412e-02 -2.477340102195739746e-01 -3.026434481143951416e-01 -2.760849893093109131e-01 -8.383486419916152954e-02 6.131395697593688965e-01 3.222385942935943604e-01
3.296213746070861816e-01 4.426032006740570068e-01 -5.150379538536071777e-01 -1.930292844772338867e-01 -4.934782087802886963e-01 -3.166879415512084961e-01 1.337115168571472168e-01 1.767400354146957397e-01
3.658022582530975342e-01 1.476679891347885132e-01 -6.191778779029846191e-01 -6.001735925674438477e-01 3.969763964414596558e-02 1.459164917469024658e-01 -9.711152873933315277e-03 2.789829969406127930e-01
3.195905685424804688e-01 -7.598689794540405273e-01 -4.259043037891387939e-01 -1.709368079900741577e-01 -2.524829804897308350e-01 9.988318383693695068e-02 3.986795991659164429e-02 -1.858317106962203979e-01
5.040452480316162109e-01 1.408338826149702072e-02 -2.057142555713653564e-01 -1.296220719814300537e-01 -2.190185338258743286e-02 -5.799258947372436523e-01 4.147111475467681885e-01 -4.217117726802825928e-01
1.236911788582801819e-01 -3.875474631786346436e-01 -5.898914933204650879e-01 1.081684418022632599e-02 -5.427064895629882812e-01 -3.964380025863647461e-01 -1.506139934062957764e-01 -1.097289174795150757e-01
-4.005874991416931152e-01 3.502561748027801514e-01 -6.014313697814941406e-01 -4.330679774284362793e-01 2.938963659107685089e-02 -1.380388289690017700e-01 3.806319832801818848e-01 5.275827273726463318e-02
3.849308192729949951e-01 4.491989910602569580e-01 -5.639051198959350586e-01 -2.075460553169250488e-01 1.882444173097610474e-01 -2.915326356887817383e-01 3.793218135833740234e-01 -1.570736169815063477e-01
4.718042537569999695e-02 -1.219619587063789368e-01 3.127204254269599915e-04 -4.288515150547027588e-01 -1.045051515102386475e-01 -8.556807637214660645e-01 2.305978387594223022e-01 5.195673182606697083e-02
1.466732025146484375e-01 -4.281456470489501953e-01 1.062130481004714966e-01 -6.207567453384399414e-01 1.117533147335052490e-01 -3.306226730346679688e-01 5.243980288505554199e-01 -4.200789332389831543e-02
5.463843941688537598e-01 -3.543879985809326172e-01 -2.328680902719497681e-01 -1.073208600282669067e-01 1.548817753791809082e-01 -4.958135485649108887e-01 3.095379769802093506e-01 -3.801243305206298828e-01
3.712060153484344482e-01 1.202048733830451965e-03 -5.001492500305175781e-01 -6.757141351699829102e-01 4.028507322072982788e-02 2.071522623300552368e-01 4.439369589090347290e-02 3.300912678241729736e-01
4.177244603633880615e-01 1.197534650564193726e-01 -4.341123998165130615e-01 -5.343880057334899902e-01 -4.760542511940002441e-01 1.111797317862510681e-01 2.944094240665435791e-01 1.071257218718528748e-01
-3.202227354049682617e-01 -9.948714822530746460e-02 -6.245887279510498047e-01 -4.459049105644226074e-01 6.253018975257873535e-02 5.921546742320060730e-02 4.375629425048828125e-01 -3.158158361911773682e-01
-7.213655114173889160e-02 -1.035063415765762329e-01 -9.226355701684951782e-02 -4.595215320587158203e-01 -1.987407654523849487e-01 -8.080726861953735352e-01 6.754530221223831177e-02 2.595549523830413818e-01
-2.556729018688201904e-01 -1.706981807947158813e-01 -5.642626881599426270e-01 -2.165494710206985474e-01 -3.973211050033569336e-01 -5.573979616165161133e-01 -2.639169991016387939e-01 4.470723867416381836e-02
-1.446836441755294800e-01 -4.837109148502349854e-01 -5.688036084175109863e-01 1.831196993589401245e-01 7.018638402223587036e-02 -1.987577229738235474e-01 4.660697579383850098e-01 3.554832041263580322e-01
5.259739160537719727e-01 -2.349288761615753174e-02 -5.128265023231506348e-01 -5.818704962730407715e-01 3.405946120619773865e-02 1.289695054292678833e-01 -1.813474670052528381e-02 3.211123645305633545e-01
1.655405759811401367e-01 -7.659029364585876465e-01 -1.599920541048049927e-01 -5.669163465499877930e-01 1.005703657865524292e-01 -1.459007859230041504e-01 -1.652720011770725250e-02 8.557256311178207397e-02
-1.333763003349304199e-01 1.482405234128236771e-02 -6.052696704864501953e-01 -5.021212697029113770e-01 4.495367109775543213e-01 -4.730001464486122131e-02 2.028922289609909058e-01 -3.435521423816680908e-01
4.539759159088134766e-01 -8.172211796045303345e-02 -3.698933720588684082e-01 -6.527747511863708496e-01 1.774795502424240112e-01 1.929096728563308716e-01 3.715648055076599121e-01 -1.323553621768951416e-01
2.528383955359458923e-02 -1.013932526111602783e-01 -1.910572648048400879e-01 -1.939832270145416260e-01 2.861967384815216064e-01 -4.887464642524719238e-01 7.340955138206481934e-01 -2.350955158472061157e-01
-1.378039866685867310e-01 1.867770254611968994e-01 -2.605747878551483154e-01 -5.124344825744628906e-01 2.826859951019287109e-01 -7.143625617027282715e-01 -3.749368712306022644e-02 1.549360752105712891e-01
1.107538584619760513e-02 -1.666965186595916748e-01 -6.754126548767089844e-01 -1.538610905408859253e-01 6.646863818168640137e-01 -1.556026786565780640e-01 1.238924786448478699e-01 1.042327657341957092e-01
3.509608507156372070e-01 -5.084116458892822266e-01 -3.249341845512390137e-01 -8.966205269098281860e-02 -6.496257781982421875e-01 -2.753114104270935059e-01 7.801673561334609985e-02 2.874060720205307007e-02
-6.851969659328460693e-02 -1.965316683053970337e-01 -3.428645730018615723e-01 -3.294655084609985352e-01 -4.244732260704040527e-01 -6.931980848312377930e-01 -2.641764283180236816e-01 -9.287192486226558685e-03
3.040485978126525879e-01 -4.877724051475524902e-01 -2.051930427551269531e-01 -1.921554654836654663e-01 -6.575972437858581543e-01 -2.991748452186584473e-01 1.458537727594375610e-01 -2.176959514617919922e-01
-1.282711029052734375e-01 -5.705752372741699219e-01 -3.912165760993957520e-01 4.656001552939414978e-02 1.890848875045776367e-01 -4.391047060489654541e-01 3.755473494529724121e-01 3.649252653121948242e-01
-5.159389972686767578e-01 4.933351650834083557e-02 -5.208105444908142090e-01 -2.484431266784667969e-01 -2.517541348934173584e-01 -8.458699285984039307e-02 5.700725317001342773e-01 5.373986810445785522e-02
4.152470231056213379e-01 2.930604480206966400e-02 -2.910391986370086670e-01 -4.425847530364990234e-01 -7.855837047100067139e-02 6.502234190702438354e-02 7.286847829818725586e-01 6.888426840305328369e-02
7.367734611034393311e-02 -1.900146603584289551e-01 -4.121415019035339355e-01 -2.630939185619354248e-01 -6.681185364723205566e-01 -3.926171362400054932e-01 -1.806255429983139038e-01 -2.936507761478424072e-01
-3.610575199127197266e-01 -2.328466325998306274e-01 -2.741446793079376221e-01 -3.016123771667480469e-01 -2.308174967765808105e-01 -2.097940146923065186e-01 5.652419328689575195e-01 4.821885824203491211e-01
1.578985303640365601e-01 -6.944387555122375488e-01 -1.062131077051162720e-01 -6.133126616477966309e-01 1.147452369332313538e-01 -1.952863782644271851e-01 -1.005494967103004456e-01 2.097041606903076172e-01
1.323163956403732300e-01 4.505227133631706238e-02 -2.850421369075775146e-01 -3.915966749191284180e-01 -4.379775524139404297e-01 -6.498122215270996094e-01 -3.219383656978607178e-01 -1.677532047033309937e-01
4.518426358699798584e-01 -4.703592956066131592e-01 -3.039219677448272705e-01 -3.995816688984632492e-03 2.679767906665802002e-01 -4.630498588085174561e-01 2.194787561893463135e-01 -3.844711184501647949e-01
-1.234318837523460388e-01 -1.616785526275634766e-01 -3.660309016704559326e-01 -2.015231847763061523e-01 -9.670927375555038452e-02 -8.142195343971252441e-01 -6.183271855115890503e-02 3.284890055656433105e-01
6.981257796287536621e-01 7.250844687223434448e-02 -5.312846899032592773e-01 -1.441515088081359863e-01 1.283723860979080200e-01 -2.189903259277343750e-01 2.621900737285614014e-01 -2.667208313941955566e-01
-5.394914150238037109e-01 -2.728531360626220703e-01 -2.313134223222732544e-01 -4.980964660644531250e-01 -4.429870098829269409e-02 -3.978336155414581299e-01 4.115568101406097412e-01 -5.728148296475410461e-02
4.021310508251190186e-01 1.933678537607192993e-01 -4.390356540679931641e-01 -6.080566048622131348e-01 -1.567512154579162598e-01 1.532005965709686279e-01 4.333752393722534180e-01 5.058455839753150940e-02
1.881161779165267944e-01 1.014235317707061768e-01 1.595383509993553162e-02 -4.129121601581573486e-01 -2.052417695522308350e-01 -7.961838841438293457e-01 2.794867753982543945e-01 1.715486347675323486e-01
3.712496757507324219e-01 -1.120419353246688843e-01 -3.211179673671722412e-01 -7.386547327041625977e-02 1.886240541934967041e-01 -4.983215928077697754e-01 3.526574373245239258e-01 -5.768679380416870117e-01
1.574104577302932739e-01 1.331858783960342407e-01 -1.532000899314880371e-01 -4.712956249713897705e-01 5.052527785301208496e-02 -6.576690673828125000e-01 3.183287009596824646e-02 5.251657962799072266e-01
6.558264791965484619e-02 -7.479042410850524902e-01 -1.187771409749984741e-01 -4.800214469432830811e-01 2.119302004575729370e-01 -2.943672537803649902e-01 1.697394438087940216e-02 2.448572814464569092e-01
-3.030345076695084572e-03 6.391359865665435791e-02 -1.046460568904876709e-01 -2.861839234828948975e-01 -1.670878529548645020e-01 -8.549254536628723145e-01 3.398402929306030273e-01 1.695486456155776978e-01
-3.059458173811435699e-02 -6.205989122390747070e-01 -5.719985365867614746e-01 -4.659381695091724396e-03 -2.708507515490055084e-02 3.780765831470489502e-02 3.393304347991943359e-01 -4.115930199623107910e-01
2.394269108772277832e-01 2.617703080177307129e-01 -4.318075180053710938e-01 -2.257399410009384155e-01 1.096004694700241089e-01 -3.124446272850036621e-01 6.721770167350769043e-01 -2.743696570396423340e-01
1.869335398077964783e-02 -2.472379505634307861e-01 -6.422211527824401855e-01 -1.247835457324981689e-01 2.156184241175651550e-02 -5.609846115112304688e-01 -3.608712852001190186e-01 2.551631629467010498e-01
4.587255716323852539e-01 -1.014852225780487061e-01 -7.656751871109008789e-01 -1.753585785627365112e-01 -2.245677709579467773e-01 2.886839509010314941e-01 8.503454923629760742e-02 -1.458167433738708496e-01
4.712038934230804443e-01 -2.480719387531280518e-01 -3.550259172916412354e-01 -7.167215645313262939e-02 7.392913568764925003e-03 -3.514702916145324707e-01 2.719987630844116211e-01 -6.226377487182617188e-01
-3.233435004949569702e-02 -5.836915373802185059e-01 -5.905413031578063965e-01 2.746762335300445557e-01 4.643529653549194336e-02 -1.237532123923301697e-01 4.640806317329406738e-01 3.507837653160095215e-02
-2.797713577747344971e-01 1.250180602073669434e-01 -8.264316916465759277e-01 -1.437560170888900757e-01 3.263454735279083252e-01 -8.710464090108871460e-02 2.969077825546264648e-01 -1.415731385350227356e-02
-2.604469656944274902e-01 -6.295123100280761719e-01 -2.850019037723541260e-01 -6.214722990989685059e-01 -1.750590950250625610e-01 4.094710573554039001e-02 1.504176110029220581e-01 -1.161033734679222107e-01
-9.208852425217628479e-03 -1.299364417791366577e-01 -1.083413138985633850e-01 -3.305392861366271973e-01 -4.895766973495483398e-01 -7.498174309730529785e-01 1.565882414579391479e-01 1.886964291334152222e-01
-3.245415091514587402e-01 3.060361742973327637e-01 -3.275411725044250488e-01 -7.331911921501159668e-01 -3.464154005050659180e-01 -1.429052278399467468e-02 1.683897525072097778e-01 8.717259764671325684e-02
-2.090361863374710083e-01 -7.529268413782119751e-02 -3.238832056522369385e-01 -3.780499696731567383e-01 -6.083813682198524475e-02 -8.741445839405059814e-02 7.937198281288146973e-01 2.479499131441116333e-01
5.975700020790100098e-01 6.079769879579544067e-02 -8.430235832929611206e-02 -4.060866534709930420e-01 -2.400263845920562744e-01 -3.202303647994995117e-01 5.255560874938964844e-01 -1.755879223346710205e-01
2.761356830596923828e-01 -8.221685141324996948e-02 -5.654411911964416504e-01 -4.217092096805572510e-01 -2.255548536777496338e-01 2.807982861995697021e-01 3.817677199840545654e-01 -3.794178068637847900e-01
4.112360179424285889e-01 -4.049475491046905518e-01 4.167166724801063538e-02 -6.268979907035827637e-01 -1.510011255741119385e-01 -3.863879144191741943e-01 4.456209484487771988e-03 -3.163036406040191650e-01
2.278726398944854736e-01 -3.012543730437755585e-02 -7.933159470558166504e-01 -2.483532577753067017e-01 -4.093728959560394287e-01 2.741965353488922119e-01 -7.071197777986526489e-02 -9.147114306688308716e-02
-2.930264174938201904e-01 -3.719164431095123291e-01 -1.902694255113601685e-01 -5.101550221443176270e-01 -2.990188598632812500e-01 -2.700684592127799988e-02 4.062088429927825928e-01 4.735038578510284424e-01
-3.574886918067932129e-01 -6.049314737319946289e-01 -5.530996918678283691e-01 -7.257080823183059692e-02 -1.693586707115173340e-01 -1.538842916488647461e-01 3.727900385856628418e-01 -6.114703416824340820e-02
1.687963008880615234e-01 -2.540240287780761719e-01 -7.270171046257019043e-01 -2.094150334596633911e-01 3.984309732913970947e-01 1.441729962825775146e-01 3.426122069358825684e-01 1.940486431121826172e-01
5.916044712066650391e-01 1.308910846710205078e-01 -4.637238383293151855e-01 -5.682810544967651367e-01 8.006280660629272461e-02 9.025157243013381958e-02 1.202466264367103577e-01 -2.566589117050170898e-01
4.717859625816345215e-01 2.680948972702026367e-01 -4.264001846313476562e-01 -1.108704358339309692e-01 -3.954605162143707275e-01 -2.061415016651153564e-01 5.543161034584045410e-01 7.269074767827987671e-02
4.474432170391082764e-01 -2.442410588264465332e-01 -2.164506018161773682e-01 -5.500390529632568359e-01 1.631074696779251099e-01 9.367419779300689697e-02 5.807179212570190430e-01 -1.346663236618041992e-01
-5.368537902832031250e-01 2.409790754318237305e-01 -5.629579424858093262e-01 -3.770254552364349365e-01 2.818061113357543945e-01 -2.970151007175445557e-01 1.544433981180191040e-01 5.622849985957145691e-02
4.082047641277313232e-01 4.669378697872161865e-01 -6.166391968727111816e-01 -3.011324703693389893e-01 -9.560411423444747925e-02 -8.208780735731124878e-02 3.540215492248535156e-01 5.659948661923408508e-02
-4.389876723289489746e-01 -2.417591512203216553e-01 -4.073400199413299561e-01 -1.681594550609588623e-01 -1.955402269959449768e-02 -2.998621165752410889e-01 6.733695268630981445e-01 -1.044638082385063171e-01
5.296204686164855957e-01 -1.032166779041290283e-01 -4.406193196773529053e-01 -3.884650468826293945e-01 1.050145104527473450e-01 -2.512479387223720551e-02 1.801393479108810425e-01 -5.654101371765136719e-01
6.612499952316284180e-01 9.710310399532318115e-02 -4.292161464691162109e-01 -1.780036836862564087e-01 -2.611711919307708740e-01 -1.269183605909347534e-01 5.029805302619934082e-01 9.985489770770072937e-03
2.886451184749603271e-01 6.399463862180709839e-02 -1.481494456529617310e-01 -4.243640303611755371e-01 2.876183390617370605e-01 -5.805080533027648926e-01 2.812579870223999023e-01 -4.601473808288574219e-01
5.379725098609924316e-01 -2.154506146907806396e-01 -3.545127213001251221e-01 -1.387916952371597290e-01 3.948611021041870117e-01 -2.058875262737274170e-01 5.412063598632812500e-01 -1.673762947320938110e-01
3.266755864024162292e-02 -2.000625878572463989e-01 -6.538494229316711426e-01 -9.557219594717025757e-02 -4.883702099323272705e-01 -4.328751862049102783e-01 -3.074066042900085449e-01 4.323686659336090088e-02
1.760131120681762695e-01 2.622826695442199707e-01 -6.764243245124816895e-01 -9.590613842010498047e-02 -1.076273620128631592e-01 -1.320888400077819824e-01 4.678428769111633301e-01 -4.307800233364105225e-01
5.861020684242248535e-01 -9.379047900438308716e-02 -1.657345145940780640e-01 -2.147103101015090942e-01 -1.455574333667755127e-01 -3.571512699127197266e-01 5.661544203758239746e-01 -3.237968683242797852e-01
4.852512478828430176e-01 2.209340967237949371e-02 -5.032163858413696289e-01 -4.745122194290161133e-01 1.057831943035125732e-01 1.252164542675018311e-01 2.723737955093383789e-01 -4.296483695507049561e-01
-4.012851417064666748e-01 2.437351047992706299e-01 -5.617813467979431152e-01 -3.383841216564178467e-01 1.766389310359954834e-01 -2.310536205768585205e-01 4.760712981224060059e-01 -1.955257058143615723e-01
-4.628673493862152100e-01 -4.032866060733795166e-01 -6.415445208549499512e-01 -2.890006303787231445e-01 -2.607952952384948730e-01 -1.235705539584159851e-01 2.070607058703899384e-02 2.104762047529220581e-01
4.100121557712554932e-01 -6.141149997711181641e-02 -3.217224180698394775e-01 -2.300433367490768433e-01 -3.010756373405456543e-01 -1.110556274652481079e-01 5.103108286857604980e-01 -5.552443861961364746e-01
1.263802647590637207e-01 -2.795433998107910156e-01 -6.824448108673095703e-01 -1.001897603273391724e-01 -3.519988432526588440e-02 1.732606738805770874e-01 4.296359121799468994e-01 4.628923833370208740e-01
6.149348244071006775e-02 -2.871583402156829834e-01 -5.792903304100036621e-01 -3.405385017395019531e-01 -2.910635471343994141e-01 3.120513260364532471e-01 5.266729593276977539e-01 5.231197550892829895e-02
3.055008351802825928e-01 -6.542661190032958984e-01 -6.636547297239303589e-02 -4.370644092559814453e-01 -3.153769969940185547e-01 -4.146880507469177246e-01 -2.969283238053321838e-02 -1.042351424694061279e-01
4.471666514873504639e-01 7.038517389446496964e-03 -6.233124136924743652e-01 -4.609450697898864746e-01 1.428253948688507080e-02 1.824562698602676392e-01 3.042219579219818115e-01 -2.701085209846496582e-01
-1.463075727224349976e-01 -2.242625057697296143e-01 -3.414000272750854492e-01 -2.734295129776000977e-01 2.077595703303813934e-02 -7.708081603050231934e-01 -4.855906590819358826e-02 3.742298483848571777e-01
-3.001492321491241455e-01 1.946754455566406250e-01 -6.840553879737854004e-01 -2.633273601531982422e-01 -2.161522954702377319e-01 -2.666666917502880096e-02 2.870609164237976074e-01 -4.526608884334564209e-01
-9.584029763936996460e-02 -2.069872058928012848e-02 -2.564538121223449707e-01 -3.761324286460876465e-01 -6.945574879646301270e-01 -4.121875464916229248e-01 -5.031412094831466675e-02 -3.581924736499786377e-01
1.628110408782958984e-01 1.407408993691205978e-02 -2.475941479206085205e-01 -3.728515803813934326e-01 -5.732884407043457031e-01 -3.040886521339416504e-01 3.777936398983001709e-01 4.572918117046356201e-01
3.144891858100891113e-01 -6.486275792121887207e-01 -3.375141918659210205e-01 -4.416432082653045654e-01 3.968344926834106445e-01 7.864081859588623047e-02 8.017054200172424316e-02 -3.639889135956764221e-02
-2.351874709129333496e-01 1.473524868488311768e-01 -3.566437363624572754e-01 -6.746753454208374023e-01 -1.641552597284317017e-01 -4.904729425907135010e-01 -2.266653776168823242e-01 -1.473245173692703247e-01
-2.672291100025177002e-01 -6.021011471748352051e-01 -4.632326066493988037e-01 -3.616663813591003418e-01 -3.207940757274627686e-01 -1.388860642910003662e-01 1.907413750886917114e-01 -2.491891533136367798e-01
-5.548730492591857910e-01 -7.026659697294235229e-02 -2.628392577171325684e-01 -4.737333357334136963e-01 8.475530147552490234e-02 -5.143309235572814941e-01 3.369139432907104492e-01 -9.186976402997970581e-02
4.160181879997253418e-01 -2.803070843219757080e-01 -6.401502490043640137e-01 -2.698159217834472656e-01 -3.183269500732421875e-01 3.004927933216094971e-01 2.525784969329833984e-01 1.016847416758537292e-01
-2.380435615777969360e-01 -8.392521739006042480e-02 -3.533692061901092529e-01 -5.421032309532165527e-01 -4.051033258438110352e-01 -1.324910074472427368e-01 5.283284187316894531e-01 2.382284700870513916e-01
1.477655470371246338e-01 -2.130340635776519775e-01 1.533248275518417358e-01 -6.160274147987365723e-01 -1.416344544850289822e-03 -3.656560480594635010e-01 6.229652166366577148e-01 8.939553052186965942e-02
6.100100278854370117e-01 2.049459666013717651e-01 -1.926145404577255249e-01 -3.576599955558776855e-01 -4.798404574394226074e-01 -2.794521749019622803e-01 8.161593228578567505e-02 3.253647983074188232e-01
-3.455493748188018799e-01 -1.010935157537460327e-01 -3.056519031524658203e-01 -4.952754378318786621e-01 3.553765639662742615e-02 -8.429862558841705322e-02 6.769596934318542480e-01 -2.549732327461242676e-01
-4.719516728073358536e-03 1.396330893039703369e-01 -7.898674607276916504e-01 -3.495844304561614990e-01 4.528690874576568604e-01 -3.350991383194923401e-02 1.010774895548820496e-01 -1.339797824621200562e-01
4.424312710762023926e-01 2.168835550546646118e-01 -6.385248303413391113e-01 -4.329023957252502441e-01 6.095213815569877625e-02 9.339912980794906616e-02 3.193221986293792725e-01 -2.183858156204223633e-01
-1.038353666663169861e-01 -8.031656965613365173e-03 -1.044161319732666016e-01 -2.952749729156494141e-01 -2.750846743583679199e-01 -8.615883588790893555e-01 2.635172903537750244e-01 6.013415753841400146e-02
3.943186998367309570e-01 -1.464457511901855469e-01 -7.244975566864013672e-01 -1.442624181509017944e-01 4.181728363037109375e-01 9.396672248840332031e-02 3.048725426197052002e-01 2.669303864240646362e-02
5.050826072692871094e-01 2.634456567466259003e-02 -2.390901148319244385e-01 -3.296536803245544434e-01 -1.172781288623809814e-01 -2.508006393909454346e-01 5.261816978454589844e-01 -4.741726219654083252e-01
5.606279969215393066e-01 2.545484900474548340e-01 -3.984605967998504639e-01 -4.071439504623413086e-01 -1.912513375282287598e-01 -1.756780035793781281e-02 5.093165636062622070e-01 8.669640868902206421e-03
2.335320860147476196e-01 -1.420435160398483276e-01 -1.804461926221847534e-01 -1.413190513849258423e-01 1.950424760580062866e-01 -5.835220217704772949e-01 5.960251688957214355e-01 -3.727855086326599121e-01
2.626274228096008301e-01 2.982754707336425781e-01 -3.781851530075073242e-01 -7.277276515960693359e-01 -1.602845489978790283e-01 1.241183802485466003e-01 3.186626136302947998e-01 1.637217104434967041e-01
-4.597932994365692139e-01 -6.324489414691925049e-02 -2.682424783706665039e-01 -2.830714583396911621e-01 -1.896769851446151733e-01 -4.558542966842651367e-01 6.170587539672851562e-01 8.924650400876998901e-02
-2.146387100219726562e-01 -2.916229963302612305e-01 -1.966556608676910400e-01 -7.507525682449340820e-01 -3.898661434650421143e-01 7.940603047609329224e-02 9.198672324419021606e-02 -3.159444630146026611e-01
-4.667821228504180908e-01 -4.145965278148651123e-01 -2.157410234212875366e-01 -6.309781074523925781e-01 -5.913668125867843628e-02 -1.881106495857238770e-01 1.266909241676330566e-01 3.325862288475036621e-01
-3.209084868431091309e-01 -3.563455119729042053e-02 -4.113976955413818359e-01 -5.167287588119506836e-02 -6.043267622590065002e-02 -3.145050108432769775e-01 7.835953235626220703e-01 8.510281890630722046e-02
4.608872830867767334e-01 1.493147164583206177e-01 -4.111776649951934814e-01 -3.348550796508789062e-01 -2.463259547948837280e-01 -1.070129722356796265e-01 1.787687838077545166e-01 6.164467334747314453e-01
-3.633420169353485107e-01 -2.999620437622070312e-01 -5.818106532096862793e-01 -4.107467532157897949e-01 7.893215864896774292e-02 8.494779467582702637e-02 3.168776333332061768e-01 -3.961451351642608643e-01
5.111998319625854492e-01 -3.101415634155273438e-01 -1.889798492193222046e-01 -1.215792596340179443e-01 -2.682173857465386391e-03 -5.784773230552673340e-01 2.354324162006378174e-01 -4.493554532527923584e-01
-5.669803619384765625e-01 -3.682097792625427246e-01 -3.045017421245574951e-01 -4.416210055351257324e-01 -1.074064671993255615e-01 -3.337791264057159424e-01 2.989900410175323486e-01 -2.070378363132476807e-01
-1.993510313332080841e-02 -7.906254529953002930e-01 -4.252824187278747559e-01 -7.164306193590164185e-02 -2.405804842710494995e-01 -3.144953548908233643e-01 1.498157232999801636e-01 9.635814279317855835e-02
3.302749097347259521e-01 -4.584587514400482178e-01 -5.214930176734924316e-01 -2.507548332214355469e-01 1.458457708358764648e-01 6.867849826812744141e-02 4.012464880943298340e-01 -3.986410796642303467e-01
-2.588800191879272461e-01 -3.974241614341735840e-01 -1.822974383831024170e-01 -7.608135938644409180e-01 -3.723778948187828064e-02 -3.236598670482635498e-01 -1.036346554756164551e-01 2.146693319082260132e-01
2.966188490390777588e-01 -3.478324413299560547e-01 -6.630039215087890625e-01 3.111045062541961670e-01 1.764785498380661011e-02 -2.179277241230010986e-01 4.546411335468292236e-01 1.292874477803707123e-02
-3.229170143604278564e-01 -3.483507409691810608e-02 -3.487431704998016357e-01 -4.690661728382110596e-01 -1.235144808888435364e-01 7.480752188712358475e-03 7.284578084945678711e-01 8.308882266283035278e-02
5.111031532287597656e-01 -2.028439044952392578e-01 -6.153196692466735840e-01 -2.149084657430648804e-01 3.032644391059875488e-01 7.765942811965942383e-02 3.142368793487548828e-01 -2.758238613605499268e-01
4.854615032672882080e-02 -4.026376008987426758e-01 -6.989501118659973145e-01 -3.142864704132080078e-01 4.562713801860809326e-01 1.142300516366958618e-01 1.293098181486129761e-01 1.013209596276283264e-01
-6.244798004627227783e-02 -4.269684553146362305e-01 -6.138972640037536621e-01 9.891355037689208984e-02 -1.463911235332489014e-01 -3.567869365215301514e-01 -6.825866550207138062e-02 5.232188701629638672e-01
1.158121004700660706e-01 -6.698117256164550781e-01 -4.861140847206115723e-01 -2.436707913875579834e-01 -2.190132588148117065e-01 2.927571535110473633e-01 2.485546618700027466e-01 -2.163434326648712158e-01
2.647138237953186035e-01 -2.293528616428375244e-01 -3.458034992218017578e-01 -6.865990161895751953e-02 -5.151610970497131348e-01 -6.454710960388183594e-01 -5.933735519647598267e-02 -2.597786784172058105e-01
-1.487610191106796265e-01 -4.036132246255874634e-02 -7.075580954551696777e-01 -3.435514867305755615e-01 -8.890045806765556335e-03 2.036758959293365479e-01 4.949090182781219482e-01 2.666031718254089355e-01
5.550898909568786621e-01 -3.430431783199310303e-01 -2.541146278381347656e-01 -2.143036723136901855e-01 -9.004638344049453735e-02 -2.876735329627990723e-01 2.955603301525115967e-01 -5.342995524406433105e-01
-2.847367152571678162e-02 -3.035819232463836670e-01 -6.301287412643432617e-01 -1.862351894378662109e-01 -2.080678567290306091e-02 -1.500414032489061356e-02 2.604717910289764404e-01 -6.377913951873779297e-01
5.056425333023071289e-01 1.333649456501007080e-01 -2.854335308074951172e-01 -6.771020889282226562e-01 3.674075752496719360e-02 3.252606466412544250e-02 2.218318879604339600e-01 -3.674001693725585938e-01
3.367781341075897217e-01 -7.517399732023477554e-03 -3.914976119995117188e-01 -3.342995345592498779e-01 -1.755282431840896606e-01 7.873351871967315674e-02 7.437176704406738281e-01 -1.771222501993179321e-01
-1.487606614828109741e-01 -8.998687565326690674e-02 -7.627364397048950195e-01 -4.369533658027648926e-01 3.320362418889999390e-02 1.742705702781677246e-01 1.786542534828186035e-01 -3.656331896781921387e-01
-1.199059039354324341e-01 -4.041707515716552734e-01 -4.197250604629516602e-01 -3.879448398947715759e-02 -5.724531412124633789e-01 -5.136265754699707031e-01 1.275799423456192017e-01 -1.918410658836364746e-01
7.210498452186584473e-01 5.144482851028442383e-02 -4.643110334873199463e-01 -1.599534004926681519e-01 -1.930212378501892090e-01 -2.839851677417755127e-01 1.767450757324695587e-02 3.435890674591064453e-01
6.317064166069030762e-01 2.225471585988998413e-01 -4.918707311153411865e-01 -1.494849622249603271e-01 8.614730089902877808e-02 -3.509694039821624756e-01 3.075737655162811279e-01 -2.488668411970138550e-01
-5.100910067558288574e-01 -1.258634775876998901e-01 -4.243807196617126465e-01 -2.732732594013214111e-01 -1.511718183755874634e-01 -1.669812649488449097e-01 6.342135071754455566e-01 -1.273808032274246216e-01
4.361688196659088135e-01 4.537244513630867004e-02 -4.276773035526275635e-01 -4.693426191806793213e-01 1.806593686342239380e-01 -9.194495528936386108e-02 5.833861604332923889e-02 -6.000106334686279297e-01
5.498183965682983398e-01 -1.902828216552734375e-01 -4.149821996688842773e-01 -6.653987616300582886e-02 3.397905528545379639e-01 -3.987477719783782959e-01 4.081485867500305176e-01 -2.093127220869064331e-01
2.906520068645477295e-01 2.338081412017345428e-02 -1.112643778324127197e-01 -3.417651057243347168e-01 -1.405338346958160400e-01 -8.077374100685119629e-01 6.442283093929290771e-02 3.308349549770355225e-01
-1.603569835424423218e-01 -2.603954970836639404e-01 -7.507991790771484375e-01 -3.218693435192108154e-01 3.503385484218597412e-01 1.091572865843772888e-01 1.341377496719360352e-01 -2.941688597202301025e-01
3.073306381702423096e-01 -8.804024755954742432e-02 -3.364049792289733887e-01 -1.438411921262741089e-01 -3.629629909992218018e-01 -1.978935748338699341e-01 4.657763838768005371e-01 6.132590174674987793e-01
-2.417248785495758057e-01 -2.292343676090240479e-01 -2.930507361888885498e-01 -4.262797832489013672e-01 -3.538118675351142883e-02 -1.290026158094406128e-01 7.610028386116027832e-01 1.562325358390808105e-01
-1.916403621435165405e-01 -5.948395729064941406e-01 -5.265766382217407227e-01 -2.705803513526916504e-01 -1.056004688143730164e-01 1.099471300840377808e-01 3.413827717304229736e-01 -3.451972603797912598e-01
-2.070357650518417358e-01 -1.290682405233383179e-01 -3.300919234752655029e-01 -3.143382966518402100e-01 5.259347707033157349e-02 -6.354425549507141113e-01 4.687079787254333496e-02 5.691732764244079590e-01
1.724748760461807251e-01 -7.207191586494445801e-01 -2.165919691324234009e-01 -1.874375343322753906e-02 -1.753331273794174194e-01 -4.272880256175994873e-01 4.213916063308715820e-01 -1.125399842858314514e-01
1.104681864380836487e-01 -1.526714116334915161e-01 -4.456272125244140625e-01 -9.347553551197052002e-02 -6.307503581047058105e-01 -4.298112988471984863e-01 -4.875392839312553406e-02 -4.149774014949798584e-01
4.446180164813995361e-01 -3.276800969615578651e-03 -2.726754546165466309e-01 -6.315963864326477051e-01 1.566462814807891846e-01 8.224292844533920288e-02 4.782927632331848145e-01 -2.626257240772247314e-01
-1.451839804649353027e-01 4.779609292745590210e-02 -8.855637311935424805e-01 -1.562000513076782227e-01 2.618738412857055664e-01 2.122180722653865814e-02 2.682393789291381836e-01 -1.644225418567657471e-01
1.805117577314376831e-01 -1.578758805990219116e-01 -8.235353231430053711e-01 -2.816024124622344971e-01 -2.372316271066665649e-01 3.481266200542449951e-01 8.515305072069168091e-02 -1.607132516801357269e-02
3.038848936557769775e-01 -5.239121150225400925e-03 -6.504566073417663574e-01 -5.179176330566406250e-01 -3.093662671744823456e-02 1.901481747627258301e-01 3.470411896705627441e-01 -2.423696517944335938e-01
5.819861963391304016e-02 -7.032799124717712402e-01 -7.464014738798141479e-02 -6.791644692420959473e-01 -7.556397467851638794e-02 -7.792127132415771484e-02 -6.464799493551254272e-02 1.386138945817947388e-01
-1.851175725460052490e-01 4.304030537605285645e-01 -7.328440546989440918e-01 -1.589410454034805298e-01 2.939065694808959961e-01 -3.081677556037902832e-01 1.863259077072143555e-01 -4.578603804111480713e-02
-1.001170948147773743e-01 -1.388864815235137939e-01 -3.767165243625640869e-01 -3.334072828292846680e-01 -6.571432352066040039e-01 -3.764026761054992676e-01 -1.038400977849960327e-01 -3.651194870471954346e-01
-5.207291338592767715e-03 -2.109318226575851440e-01 -5.996798276901245117e-01 -6.537215113639831543e-01 2.495823353528976440e-01 2.788259983062744141e-01 1.684223860502243042e-01 1.056352537125349045e-02
1.334833651781082153e-01 3.087329864501953125e-02 -7.959527373313903809e-01 -4.069980680942535400e-01 -2.526594698429107666e-01 3.246200382709503174e-01 1.047393083572387695e-01 4.307685419917106628e-02
9.691897779703140259e-02 3.092257082462310791e-01 -6.787888407707214355e-01 -5.306265950202941895e-01 3.418003022670745850e-01 -7.381836324930191040e-02 1.665897369384765625e-01 5.136724933981895447e-02
1.093356832861900330e-01 -7.352097034454345703e-01 -1.099497750401496887e-01 -6.376670002937316895e-01 -9.849090874195098877e-02 -4.964955151081085205e-02 -1.072623282670974731e-01 7.164711505174636841e-02
1.159684732556343079e-01 -3.110748529434204102e-01 -1.912492066621780396e-01 -2.664909362792968750e-01 -7.115795612335205078e-01 -3.509543836116790771e-01 1.140072867274284363e-01 -3.737352192401885986e-01
1.512584686279296875e-01 -8.349363803863525391e-01 -1.538975834846496582e-01 -4.652740061283111572e-01 -1.893271110020577908e-03 1.250650454312562943e-02 1.883083879947662354e-01 -6.494230031967163086e-02
5.194731950759887695e-01 -1.600402295589447021e-01 -2.190124094486236572e-01 -1.886711567640304565e-01 -3.168984055519104004e-01 -1.510501205921173096e-01 6.516032814979553223e-01 -2.704511582851409912e-01
3.083405792713165283e-01 -6.681340336799621582e-01 -3.276413083076477051e-01 -8.181791007518768311e-02 4.047389626502990723e-01 -2.961118817329406738e-01 2.931266725063323975e-01 -8.402964472770690918e-02
7.325179576873779297e-01 5.432252213358879089e-02 -1.542530208826065063e-01 -3.296353816986083984e-01 1.592257320880889893e-01 -4.632512629032135010e-01 2.962708473205566406e-01 -1.679331436753273010e-02
5.058666467666625977e-01 -7.489416748285293579e-02 -1.880203634500503540e-01 -1.871747225522994995e-01 1.570504009723663330e-01 -6.167848706245422363e-01 3.069076240062713623e-01 -4.108809828758239746e-01
5.922651290893554688e-01 -1.161021217703819275e-01 -1.661039143800735474e-02 -3.215523362159729004e-01 -4.759289324283599854e-02 -4.551219940185546875e-01 5.557513236999511719e-01 -1.175154373049736023e-01
3.591051101684570312e-01 -1.574229747056961060e-01 -6.542944312095642090e-01 -4.169398844242095947e-01 1.956680975854396820e-02 2.703756988048553467e-01 1.527476906776428223e-01 -3.840622603893280029e-01
2.756081894040107727e-02 -3.798325955867767334e-01 -4.650753438472747803e-01 -1.068154051899909973e-01 -5.716874599456787109e-01 -4.203841090202331543e-01 -9.252160042524337769e-02 -3.393428027629852295e-01
5.217261314392089844e-01 -6.340476870536804199e-02 -1.948968619108200073e-01 -6.707848608493804932e-02 -1.368717402219772339e-01 -6.356505751609802246e-01 4.276601076126098633e-01 -2.749886214733123779e-01
6.075685024261474609e-01 -6.771135330200195312e-02 -2.136006206274032593e-01 -2.560255229473114014e-01 -3.179535865783691406e-01 -2.732020020484924316e-01 5.007208585739135742e-01 -2.977353036403656006e-01
1.188012510538101196e-01 -4.595615267753601074e-01 -4.849028885364532471e-01 1.213520690798759460e-01 -5.331164598464965820e-01 -4.713722467422485352e-01 7.858766615390777588e-02 1.106859892606735229e-01
6.171561479568481445e-01 1.000378280878067017e-01 -3.134589195251464844e-01 -2.850838899612426758e-01 -3.983815014362335205e-01 -1.424413472414016724e-01 4.825922548770904541e-01 -1.329987794160842896e-01
4.582052528858184814e-01 -2.251749038696289062e-01 -3.718365132808685303e-01 -4.014472365379333496e-01 2.648084759712219238e-01 -2.602200210094451904e-01 2.558076381683349609e-01 -4.864630103111267090e-01
5.179853439331054688e-01 2.662102319300174713e-02 -3.424207270145416260e-01 -4.619295597076416016e-01 -3.700279295444488525e-01 -3.688319399952888489e-02 4.173288643360137939e-01 -2.964916527271270752e-01
2.814137041568756104e-01 8.441586792469024658e-02 -1.856533885002136230e-01 -2.543483376502990723e-01 1.649606972932815552e-01 -6.615281701087951660e-01 5.087602138519287109e-01 -3.014161288738250732e-01
1.117122024297714233e-01 -7.400023341178894043e-01 -1.459392458200454712e-01 -6.351446509361267090e-01 -2.966600656509399414e-02 -4.141205921769142151e-02 -6.786947697401046753e-02 -8.949168771505355835e-02
3.502679765224456787e-01 -7.797519117593765259e-02 -4.025865197181701660e-01 -3.893988728523254395e-01 3.465217947959899902e-01 -2.780333161354064941e-01 1.041275486350059509e-01 -5.910181999206542969e-01
-3.306543231010437012e-01 1.089790761470794678e-01 -6.881016492843627930e-01 -3.669933974742889404e-01 4.854223430156707764e-01 -1.605069637298583984e-01 9.567901492118835449e-02 8.453040383756160736e-03
7.379527688026428223e-01 -2.620609402656555176e-01 -3.027550280094146729e-01 -1.114003639668226242e-02 3.503100574016571045e-02 -4.285966753959655762e-01 2.996693253517150879e-01 -1.422719210386276245e-01
5.474202632904052734e-01 1.097931861877441406e-01 -3.590799570083618164e-01 -2.606125771999359131e-01 -4.499416947364807129e-01 -7.291167229413986206e-02 4.867140352725982666e-01 -2.162522822618484497e-01
7.204883098602294922e-01 1.465276330709457397e-01 -4.659294784069061279e-01 -2.024739384651184082e-01 8.413590490818023682e-02 -2.602975666522979736e-01 3.359676599502563477e-01 -1.167578846216201782e-01
5.997401475906372070e-02 -4.804450273513793945e-01 -5.607948899269104004e-01 2.250219881534576416e-01 -1.005694502964615822e-03 -6.415881961584091187e-02 5.929911732673645020e-01 2.114097177982330322e-01
7.822511345148086548e-02 -7.178549170494079590e-01 -1.915898770093917847e-01 -6.598181128501892090e-01 -4.535662010312080383e-02 4.602069407701492310e-02 1.503171119838953018e-02 -4.579786211252212524e-02
4.622639715671539307e-01 -9.245970100164413452e-02 -4.368003308773040771e-01 -4.454349726438522339e-02 -1.645312607288360596e-01 -6.031511723995208740e-02 7.286027669906616211e-01 -1.530162841081619263e-01
1.824766211211681366e-02 -6.432054042816162109e-01 -2.286554425954818726e-01 -6.817516088485717773e-01 3.951753303408622742e-02 -8.208680897951126099e-02 -1.658785492181777954e-01 -1.818509399890899658e-01
4.088812470436096191e-01 9.655032306909561157e-02 -5.282371640205383301e-01 -1.126570254564285278e-01 -2.211056649684906006e-01 -7.459245622158050537e-02 6.858769059181213379e-01 -8.299980312585830688e-02
2.832488417625427246e-01 2.496995590627193451e-02 -6.186934188008308411e-03 -3.446189165115356445e-01 6.187363713979721069e-02 -7.690218091011047363e-01 3.466621339321136475e-01 2.914591729640960693e-01
1.091361269354820251e-01 1.160745024681091309e-01 -4.402689635753631592e-02 -3.665428161621093750e-01 -1.182571053504943848e-01 -8.611988425254821777e-01 2.770049870014190674e-01 7.709878683090209961e-02
-3.660486266016960144e-02 -5.995402336120605469e-01 -5.474969744682312012e-01 -3.905531167984008789e-01 -1.715928018093109131e-01 3.663249909877777100e-01 1.526064276695251465e-01 -3.434301761444658041e-04
-2.608986794948577881e-01 1.803659349679946899e-01 -2.052829861640930176e-01 -4.595900475978851318e-01 -2.507950365543365479e-01 -7.419620156288146973e-01 9.563507884740829468e-02 1.532447338104248047e-01
4.416084885597229004e-01 -4.125814437866210938e-01 -4.267089962959289551e-01 2.452545426785945892e-02 1.244003474712371826e-01 -1.003548875451087952e-01 6.246778964996337891e-01 1.905454397201538086e-01
6.660319864749908447e-02 -4.955451786518096924e-01 -4.895290732383728027e-01 2.060424387454986572e-01 1.881424919702112675e-03 -1.829210966825485229e-01 6.513990163803100586e-01 1.006113067269325256e-01
-2.828384637832641602e-01 -4.691843688488006592e-01 -6.709289550781250000e-01 -1.470640152692794800e-01 -5.812107026576995850e-02 7.884404808282852173e-02 3.154821991920471191e-01 -3.449222743511199951e-01
-1.622355878353118896e-01 -3.124812841415405273e-01 -3.585934937000274658e-01 -7.321062684059143066e-01 -1.246464923024177551e-01 9.356627613306045532e-02 4.178292453289031982e-01 1.122205778956413269e-01
-1.950809210538864136e-01 -2.130454480648040771e-01 -2.248138785362243652e-01 -2.489545047283172607e-01 -8.979501575231552124e-02 -7.690498232841491699e-01 2.513817548751831055e-01 3.759547770023345947e-01
1.739809215068817139e-01 -1.006903573870658875e-01 -6.775273680686950684e-01 -3.676478564739227295e-01 -8.359226584434509277e-02 3.036504089832305908e-01 4.374994933605194092e-01 -2.734716534614562988e-01
5.502038002014160156e-01 3.120776452124118805e-02 -5.355597734451293945e-01 1.742859184741973877e-01 6.623649597167968750e-02 -4.233551621437072754e-01 4.421258270740509033e-01 3.197710728272795677e-03
1.555727571249008179e-01 -3.861491382122039795e-01 3.068970981985330582e-03 -5.685830116271972656e-01 1.336949467658996582e-01 -4.356379508972167969e-01 5.031352639198303223e-01 -2.063737660646438599e-01
-3.703433573246002197e-01 -2.413085997104644775e-01 -3.408296704292297363e-01 -5.050582885742187500e-01 -2.016223669052124023e-01 2.995249442756175995e-02 6.236236691474914551e-01 5.396380275487899780e-02
-3.484577834606170654e-01 -1.327960193157196045e-01 -2.374719530344009399e-01 -3.722642064094543457e-01 -2.890968024730682373e-01 -6.716544032096862793e-01 3.559107184410095215e-01 6.782253831624984741e-02
5.584259033203125000e-01 -3.576894402503967285e-01 -2.080860137939453125e-01 -9.300547838211059570e-02 -3.052556216716766357e-01 -6.246165037155151367e-01 -4.449374601244926453e-02 1.515341401100158691e-01
2.976631745696067810e-02 -1.369818300008773804e-01 -2.865334749221801758e-01 -3.511634469032287598e-01 -4.527462646365165710e-02 -6.912846565246582031e-01 -1.118102073669433594e-01 5.315138697624206543e-01
1.017324402928352356e-01 -3.461809456348419189e-01 -8.610976338386535645e-01 -1.539365798234939575e-01 -5.502628907561302185e-02 2.704164683818817139e-01 -1.287679523229598999e-01 -1.090397238731384277e-01
7.035934925079345703e-01 -1.410880237817764282e-01 -3.655413985252380371e-01 -4.401930049061775208e-02 1.994839459657669067e-01 -4.243065416812896729e-01 3.384340703487396240e-01 -1.229816749691963196e-01
5.599021315574645996e-01 -1.918958425521850586e-01 -3.208227753639221191e-01 -5.883497744798660278e-02 1.526350378990173340e-01 -4.997095167636871338e-01 2.431268095970153809e-01 -4.595423638820648193e-01
1.603064686059951782e-01 2.614803612232208252e-01 -6.352953314781188965e-01 -2.450276613235473633e-01 4.052190184593200684e-01 -1.916708648204803467e-01 4.250924289226531982e-01 -2.462668418884277344e-01
3.775168955326080322e-01 5.214118212461471558e-02 -4.640455842018127441e-01 -2.251141071319580078e-01 -4.532938301563262939e-01 -7.798372954130172729e-02 1.730449646711349487e-01 5.892763137817382812e-01
3.611684218049049377e-02 -1.048568487167358398e-01 -2.448066920042037964e-01 -1.604614965617656708e-02 5.097870156168937683e-02 -4.269528388977050781e-01 8.616156578063964844e-01 -1.560980081558227539e-02
1.384596712887287140e-02 1.092888787388801575e-01 -7.619742751121520996e-01 -8.659479767084121704e-02 -3.937168419361114502e-02 -1.269863802008330822e-03 5.900121927261352539e-01 -2.238183915615081787e-01
1.610466241836547852e-01 -3.558008074760437012e-01 -7.732839584350585938e-01 -3.433685302734375000e-01 -1.240225285291671753e-01 2.896316945552825928e-01 -1.338040232658386230e-01 1.201168000698089600e-01
1.840026229619979858e-01 -5.543538928031921387e-01 -1.311170458793640137e-01 -1.083330996334552765e-02 -4.355118796229362488e-02 -4.329596757888793945e-01 6.448017954826354980e-01 1.908028274774551392e-01
8.092754334211349487e-02 1.094234287738800049e-01 -2.536929249763488770e-01 -8.344596624374389648e-01 -2.377369850873947144e-01 1.338695734739303589e-01 3.682435154914855957e-01 -1.036873832345008850e-01
6.029430031776428223e-01 1.347462832927703857e-01 -6.000772118568420410e-01 -3.815324306488037109e-01 -2.964140474796295166e-01 1.122193634510040283e-01 1.779397577047348022e-02 1.089606732130050659e-01
-3.724575936794281006e-01 -4.551120102405548096e-01 -3.968372941017150879e-01 -6.425032019615173340e-01 -1.953850314021110535e-02 1.023266687989234924e-01 2.398294955492019653e-01 -1.244487315416336060e-01
5.185236930847167969e-01 -2.387034893035888672e-01 -1.678877025842666626e-01 -3.438739106059074402e-02 -1.290364116430282593e-01 -6.051898598670959473e-01 4.674269556999206543e-01 -2.083072513341903687e-01
4.253029227256774902e-01 -3.468840718269348145e-01 -4.440204203128814697e-01 8.060032874345779419e-02 -1.601943932473659515e-02 -2.138976752758026123e-01 6.281443238258361816e-01 -2.335899472236633301e-01
-2.028015702962875366e-01 -6.288894414901733398e-01 -2.870035469532012939e-01 -4.117748439311981201e-01 -5.321623757481575012e-02 -6.376070529222488403e-02 4.716142416000366211e-01 -2.865705788135528564e-01
6.456285119056701660e-01 9.469287097454071045e-02 -3.667651116847991943e-01 -3.225080966949462891e-01 -1.428591012954711914e-01 -1.452355086803436279e-01 4.429375827312469482e-01 -3.130067884922027588e-01
6.917279958724975586e-01 -1.746068298816680908e-01 -3.168658614158630371e-01 -1.619958430528640747e-01 -3.780781924724578857e-01 -3.666328489780426025e-01 -3.735938295722007751e-02 2.926086187362670898e-01
7.437901496887207031e-01 -1.327714473009109497e-01 -3.921150267124176025e-01 -3.605708777904510498e-01 1.390157490968704224e-01 -8.889177441596984863e-02 -2.307654917240142822e-02 3.429618775844573975e-01
-3.728849440813064575e-02 -2.884721755981445312e-01 -6.442579030990600586e-01 -1.042352914810180664e-01 1.648506149649620056e-02 -5.420635938644409180e-01 -3.214274346828460693e-01 3.033804893493652344e-01
4.506092369556427002e-01 -3.227263092994689941e-01 4.387810453772544861e-02 -3.678830862045288086e-01 -9.379321336746215820e-02 -4.082169234752655029e-01 6.161929965019226074e-01 -2.009257674217224121e-02
3.563028275966644287e-01 1.236625015735626221e-01 -4.440033733844757080e-01 -3.365344405174255371e-01 1.224179416894912720e-01 -4.392505064606666565e-02 7.251330018043518066e-01 -6.803050637245178223e-02
4.896162450313568115e-01 -3.548839390277862549e-01 -3.715081214904785156e-01 2.806434966623783112e-02 2.475134581327438354e-01 -4.921356439590454102e-01 2.936620414257049561e-01 -3.253149092197418213e-01
-5.055740475654602051e-01 -1.711325049400329590e-01 -3.723222911357879639e-01 -2.852748334407806396e-01 -6.152994185686111450e-02 -4.165137410163879395e-01 5.521890521049499512e-01 -1.136685609817504883e-01
4.780231416225433350e-01 -4.015123546123504639e-01 -3.233964741230010986e-01 -4.421778917312622070e-01 2.131047695875167847e-01 8.494339883327484131e-02 2.356318235397338867e-01 -4.494705200195312500e-01
2.014212906360626221e-01 -1.695197820663452148e-01 -6.922359019517898560e-02 -4.592512547969818115e-01 -9.451892226934432983e-02 -7.574821114540100098e-01 3.391434252262115479e-02 3.621131181716918945e-01
6.525629758834838867e-02 -4.643086791038513184e-01 -4.831845462322235107e-01 -4.331332147121429443e-01 -1.952569335699081421e-01 -2.264836430549621582e-01 4.011228084564208984e-01 -3.297993540763854980e-01
2.517082393169403076e-01 -8.529573678970336914e-04 -2.197083979845046997e-01 -3.566261827945709229e-01 -7.429299950599670410e-01 -4.366774260997772217e-01 -9.479451179504394531e-02 -9.782689064741134644e-02
5.648139715194702148e-01 2.654623091220855713e-01 -4.075916111469268799e-01 -7.657144963741302490e-02 -2.062536329030990601e-01 -3.865015208721160889e-01 4.961627721786499023e-01 -2.047877945005893707e-02
-6.533811986446380615e-02 -4.422336816787719727e-01 -5.561940073966979980e-01 -9.782112203538417816e-03 -2.898562252521514893e-01 -3.219455778598785400e-01 4.334148168563842773e-01 -3.394097983837127686e-01
2.654713094234466553e-01 -1.646815538406372070e-01 -5.868669152259826660e-01 -5.379322171211242676e-01 4.815718233585357666e-01 6.898966431617736816e-02 9.239538758993148804e-02 -1.530134677886962891e-01
-1.699683517217636108e-01 -5.504587888717651367e-01 -5.407463312149047852e-01 -2.627048194408416748e-01 1.312608718872070312e-01 -7.062631100416183472e-02 2.907554507255554199e-01 -4.471345841884613037e-01
-9.598258882761001587e-02 -2.830733954906463623e-01 -3.219128549098968506e-01 -3.083933591842651367e-01 2.700373232364654541e-01 -7.039377689361572266e-01 -5.630287900567054749e-02 3.745718598365783691e-01
5.025991797447204590e-01 -1.712704151868820190e-01 -4.904747381806373596e-02 -4.854532182216644287e-01 -4.272485375404357910e-01 -3.630105555057525635e-01 1.649957299232482910e-01 3.720865249633789062e-01
4.074223041534423828e-01 1.395595222711563110e-01 -4.644079506397247314e-01 -2.401046752929687500e-01 9.798374772071838379e-02 -2.933077216148376465e-01 4.980427026748657227e-01 -4.444415569305419922e-01
1.330111026763916016e-01 -5.397282242774963379e-01 -4.819402396678924561e-01 -2.379803806543350220e-01 -1.984055787324905396e-01 -2.196981571614742279e-02 -1.226977258920669556e-01 5.892351865768432617e-01
2.540485560894012451e-01 -4.123923778533935547e-01 1.230024620890617371e-01 -6.914779543876647949e-01 -2.178515307605266571e-02 -2.653055191040039062e-01 4.393300116062164307e-01 -9.081820398569107056e-02
5.212357044219970703e-01 -1.464367508888244629e-01 -7.127396464347839355e-01 -3.072027266025543213e-01 -9.682456403970718384e-02 2.793596088886260986e-01 5.413777381181716919e-02 -1.189565509557723999e-01
4.787058830261230469e-01 -4.380681514739990234e-01 -2.836217284202575684e-01 -1.250359509140253067e-02 1.740001589059829712e-01 -4.726163744926452637e-01 3.802430927753448486e-01 -3.164051473140716553e-01
5.358886122703552246e-01 1.751838251948356628e-03 -4.525744616985321045e-01 -2.704479396343231201e-01 1.295218020677566528e-01 -2.720108330249786377e-01 2.680399715900421143e-01 -5.217695236206054688e-01
5.389851331710815430e-01 -4.172182381153106689e-01 -2.483105063438415527e-01 -6.073137000203132629e-02 -3.272613510489463806e-02 -4.981353878974914551e-01 4.026092886924743652e-01 -2.424322068691253662e-01
7.037413120269775391e-01 1.262346748262643814e-02 -3.105320930480957031e-01 -3.504832088947296143e-01 -2.064618021249771118e-01 -1.756086647510528564e-01 4.123017489910125732e-01 -2.046032100915908813e-01
1.239786818623542786e-01 -5.536738634109497070e-01 -1.821629852056503296e-01 -7.324206829071044922e-01 -8.250641822814941406e-02 -1.299658790230751038e-02 -1.834053993225097656e-01 -2.604563534259796143e-01
5.272539258003234863e-01 7.959862053394317627e-02 -4.580695629119873047e-01 -4.047023877501487732e-02 -2.095334082841873169e-01 -2.787915468215942383e-01 4.258939027786254883e-01 -4.485390186309814453e-01
