# Supplementary material for: Where is your field going? A machine learning approach to study the relative motion of the domains of physics
Source: PLoS One. 2020 Jun 18;15(6):e0233997. doi: 10.1371/journal.pone.0233997 (PMC7302634; doi:10.1371/journal.pone.0233997)
Supplement: S6 Data — (ZIP) [file pone.0233997.s006.zip › 5/Pacs4Run_5_VS_500_embeddings1992-1996ED8.txt]

-6.854181289672851562e-01 -2.100648283958435059e-01 5.564792081713676453e-02 -3.673976659774780273e-01 4.052649140357971191e-01 -1.379936784505844116e-01 -1.888628005981445312e-01 -3.592295646667480469e-01
-5.562260150909423828e-01 -2.043452858924865723e-01 -5.385188460350036621e-01 -1.968763917684555054e-01 6.436727941036224365e-02 6.187736615538597107e-02 -4.956213533878326416e-01 2.578375935554504395e-01
-2.756707370281219482e-01 -5.152216553688049316e-01 -2.876262962818145752e-01 -4.248528480529785156e-01 8.691179566085338593e-03 -5.093916654586791992e-01 -3.442806899547576904e-01 -1.312960684299468994e-01
-6.020554900169372559e-01 2.101498693227767944e-01 -8.514236658811569214e-02 -2.315505743026733398e-01 5.529829263687133789e-01 3.328391611576080322e-01 -9.361499547958374023e-02 3.273616433143615723e-01
-6.010068655014038086e-01 -2.732859253883361816e-01 -5.957117080688476562e-01 1.343249678611755371e-01 7.925873994827270508e-02 1.859828829765319824e-02 -8.848477154970169067e-02 -4.203958213329315186e-01
-4.255790114402770996e-01 1.946885436773300171e-01 -1.559790819883346558e-01 -5.108643174171447754e-01 2.465093433856964111e-01 -3.448886871337890625e-01 -3.639877140522003174e-01 4.283282756805419922e-01
-5.372211337089538574e-01 -4.341420531272888184e-01 -2.002355009317398071e-01 -3.031440377235412598e-01 2.573907971382141113e-01 -5.681892037391662598e-01 -4.276271909475326538e-02 2.446858212351799011e-03
-2.940579950809478760e-01 -1.072175800800323486e-01 -2.313023358583450317e-01 1.169393509626388550e-01 2.129822522401809692e-01 -6.816779971122741699e-01 -5.546281337738037109e-01 -1.311496794223785400e-01
-4.407816529273986816e-01 -5.137277245521545410e-01 -5.308789014816284180e-02 -1.702637970447540283e-01 -1.805531829595565796e-01 -2.347660809755325317e-01 -4.710623025894165039e-01 -4.476306140422821045e-01
-4.869896471500396729e-01 -2.327933013439178467e-01 -4.320357143878936768e-01 3.504465520381927490e-02 5.878769159317016602e-01 2.463567256927490234e-02 -3.799518644809722900e-01 1.737691313028335571e-01
-6.841990947723388672e-01 4.061813354492187500e-01 -3.562656044960021973e-02 -4.742473065853118896e-01 -8.131144195795059204e-02 9.952013194561004639e-02 -2.314208149909973145e-01 2.657768726348876953e-01
-3.958674073219299316e-01 -2.923233807086944580e-01 4.825538024306297302e-02 1.412234902381896973e-01 2.375069856643676758e-01 -1.444416195154190063e-01 -8.061489462852478027e-01 -9.172944724559783936e-02
-3.826567828655242920e-01 -4.407010376453399658e-01 -4.748221859335899353e-02 8.151077665388584137e-03 1.749459356069564819e-01 -8.810075372457504272e-02 -7.767034173011779785e-01 -1.240935549139976501e-01
-2.955067753791809082e-01 -4.489040672779083252e-01 -2.794584929943084717e-01 -3.810706436634063721e-01 4.060267284512519836e-02 -6.267886161804199219e-01 -2.212466299533843994e-01 -2.106807082891464233e-01
-4.994672834873199463e-01 -1.031502112746238708e-01 -2.999192774295806885e-01 -3.423215746879577637e-01 5.637356042861938477e-01 -3.791759312152862549e-01 2.299498766660690308e-02 2.658117413520812988e-01
-1.581351459026336670e-01 -3.807996809482574463e-01 -4.878729581832885742e-02 5.469478666782379150e-02 5.776137113571166992e-01 1.850811094045639038e-01 -5.927900671958923340e-01 -3.245311975479125977e-01
-2.172918915748596191e-01 3.596498072147369385e-01 -3.396431729197502136e-02 -7.421107888221740723e-01 -1.055188551545143127e-01 -2.589359581470489502e-01 -3.377161622047424316e-01 -2.816376984119415283e-01
-1.034943982958793640e-01 3.477889299392700195e-01 1.336740106344223022e-01 -6.117764115333557129e-01 3.532848656177520752e-01 -1.896423548460006714e-01 -5.404362678527832031e-01 -1.527972370386123657e-01
-8.474833965301513672e-01 -1.424800604581832886e-01 2.208874374628067017e-02 -8.054749667644500732e-02 1.359037160873413086e-01 1.187854483723640442e-01 -3.244757354259490967e-01 3.415131270885467529e-01
-1.081312373280525208e-01 -2.554983198642730713e-01 -3.571921288967132568e-01 5.496569350361824036e-02 5.283871293067932129e-01 -2.945557236671447754e-02 -5.185815095901489258e-01 -4.933896064758300781e-01
4.996296763420104980e-02 -4.601581096649169922e-01 -3.553594946861267090e-01 -3.095450103282928467e-01 5.384912490844726562e-01 -1.160426959395408630e-01 -3.540726602077484131e-01 -3.672241568565368652e-01
-2.417296767234802246e-01 -2.837462127208709717e-01 -5.475394129753112793e-01 -1.374927014112472534e-01 4.260666668415069580e-01 -1.453907936811447144e-01 -5.824125409126281738e-01 2.180636115372180939e-02
-3.134532868862152100e-01 -4.892952740192413330e-01 -3.436093032360076904e-01 -3.309268057346343994e-01 1.082323491573333740e-01 3.403157889842987061e-01 -5.401846766471862793e-01 -1.242125779390335083e-01
2.282043173909187317e-02 -2.721056044101715088e-01 -2.599516510963439941e-01 -1.933197379112243652e-01 5.732811093330383301e-01 -1.632956862449645996e-01 -6.486998796463012695e-01 -2.106234729290008545e-01
-3.671172261238098145e-01 -1.306055337190628052e-01 -4.611454606056213379e-01 -2.264225631952285767e-01 1.654758304357528687e-01 3.435091972351074219e-01 -6.567136049270629883e-01 8.712788671255111694e-02
-1.249042451381683350e-01 1.828450411558151245e-01 1.305613368749618530e-01 -4.809204638004302979e-01 4.381139278411865234e-01 -4.983978867530822754e-01 -5.078739523887634277e-01 -6.599656492471694946e-02
-6.752746105194091797e-01 -3.924162685871124268e-01 -4.912429153919219971e-01 1.616361141204833984e-01 3.714499250054359436e-02 4.641787707805633545e-02 -2.054545134305953979e-01 -2.771673798561096191e-01
-1.989653408527374268e-01 1.687013171613216400e-02 -4.349876940250396729e-01 -2.468964755535125732e-01 1.450340542942285538e-02 -1.702379882335662842e-01 -8.248159885406494141e-01 2.104844711720943451e-02
4.567388072609901428e-02 1.053096167743206024e-02 -8.225616067647933960e-02 -6.315536499023437500e-01 4.740689992904663086e-01 -3.273453116416931152e-01 -5.098500251770019531e-01 -1.825772039592266083e-02
-4.122327864170074463e-01 4.361127912998199463e-01 -1.306595057249069214e-01 -6.237381603568792343e-03 6.454274058341979980e-01 -1.758473217487335205e-01 -5.933920666575431824e-02 -4.144139885902404785e-01
-2.853257954120635986e-01 -1.037841737270355225e-01 -6.928158998489379883e-01 -2.720860242843627930e-01 4.836025834083557129e-01 2.079414725303649902e-01 -2.549525797367095947e-01 1.080811172723770142e-01
-3.765287697315216064e-01 -8.214633166790008545e-02 -4.608849585056304932e-01 -9.433304518461227417e-02 -3.135965019464492798e-02 1.253704875707626343e-01 -7.817313075065612793e-01 -4.857247695326805115e-02
-3.909852206707000732e-01 -8.131956309080123901e-02 -5.155463814735412598e-01 -5.874475836753845215e-02 7.438534498214721680e-02 -4.461276903748512268e-02 -7.507852315902709961e-01 -8.758658543229103088e-03
-5.424416661262512207e-01 -2.933956682682037354e-01 -1.370001435279846191e-01 -3.884441778063774109e-02 1.069532409310340881e-01 3.433930575847625732e-01 -6.839894652366638184e-01 4.689198732376098633e-02
-6.467818617820739746e-01 -1.865456253290176392e-01 -2.203943580389022827e-01 5.750729516148567200e-02 2.846359014511108398e-01 4.384156465530395508e-01 -4.603096246719360352e-01 9.941062331199645996e-02
-1.470628380775451660e-01 -1.337329745292663574e-01 2.898831963539123535e-01 -5.776763558387756348e-01 6.683627963066101074e-01 -1.141726598143577576e-01 -1.268972307443618774e-01 -2.586477100849151611e-01
-2.868210673332214355e-01 -4.640377163887023926e-01 -3.553960621356964111e-01 -3.657579720020294189e-01 -4.836684092879295349e-02 3.135268688201904297e-01 -5.623292326927185059e-01 -1.595765054225921631e-01
-4.061211943626403809e-01 5.163738727569580078e-01 -2.887753248214721680e-01 -3.488334417343139648e-01 4.793190360069274902e-01 1.208993867039680481e-01 6.898339092731475830e-02 -3.379727900028228760e-01
-5.460694432258605957e-01 -6.066425703465938568e-03 -5.686145424842834473e-01 2.531431317329406738e-01 1.356278806924819946e-01 -7.566580176353454590e-02 -5.273160934448242188e-01 -1.103854998946189880e-01
-1.612997502088546753e-01 -3.276084065437316895e-01 -1.509939581155776978e-01 9.402901679277420044e-02 4.906361997127532959e-01 6.226944178342819214e-02 -6.756825447082519531e-01 -3.658772408962249756e-01
-2.687634229660034180e-01 -2.536691725254058838e-01 -5.291491746902465820e-01 -2.513273656368255615e-01 5.052748322486877441e-01 3.348290547728538513e-02 -4.785310626029968262e-01 1.866496205329895020e-01
-2.446642518043518066e-01 -4.107623398303985596e-01 -1.326872408390045166e-02 -7.360883802175521851e-02 1.815281659364700317e-01 -3.963085711002349854e-01 -7.193613648414611816e-01 -2.415072470903396606e-01
-2.207379043102264404e-01 7.337410748004913330e-02 -3.065473437309265137e-01 -2.733106017112731934e-01 4.629423618316650391e-01 -5.129653215408325195e-01 -4.697981178760528564e-01 2.811792492866516113e-01
-2.828159928321838379e-01 3.300561010837554932e-01 3.613373339176177979e-01 -5.625102519989013672e-01 1.198904961347579956e-01 5.889713019132614136e-02 -4.895664751529693604e-01 -3.264625072479248047e-01
-3.655620515346527100e-01 -5.743462964892387390e-02 -5.652104616165161133e-01 -1.144681796431541443e-01 -8.287465572357177734e-02 -2.898406004533171654e-03 -7.209152579307556152e-01 -6.248489394783973694e-02
-6.624112129211425781e-01 -3.349883854389190674e-01 -5.786021947860717773e-01 1.276627928018569946e-01 4.226746037602424622e-02 -8.201589807868003845e-03 -1.841897368431091309e-01 -2.492711395025253296e-01
-5.571185350418090820e-01 -1.723143011331558228e-01 -2.987968623638153076e-01 -6.364723294973373413e-02 2.257352620363235474e-01 5.430691838264465332e-01 -4.682717025279998779e-01 3.790977597236633301e-02
-4.368305504322052002e-01 -1.878515779972076416e-01 -5.564596056938171387e-01 -6.784371286630630493e-02 5.414040088653564453e-01 6.051565334200859070e-02 -3.658475875854492188e-01 1.703409254550933838e-01
-3.398445844650268555e-01 -3.789719343185424805e-01 -5.467692017555236816e-01 -3.097514510154724121e-01 -2.443851083517074585e-01 -9.066810458898544312e-02 -3.659349083900451660e-01 -3.796449005603790283e-01
-1.312141120433807373e-01 8.439692109823226929e-02 3.612685799598693848e-01 -4.358268976211547852e-01 2.077763527631759644e-01 -4.778048023581504822e-02 -5.245406031608581543e-01 -5.784488916397094727e-01
-7.797691971063613892e-02 -2.660469710826873779e-01 -5.583824515342712402e-01 -1.847831606864929199e-01 6.989475488662719727e-01 -1.515491455793380737e-01 -2.004489302635192871e-01 -1.597753614187240601e-01
-3.890273869037628174e-01 -2.937322854995727539e-01 -3.437876999378204346e-01 -5.768001079559326172e-01 2.255567014217376709e-01 -5.044156312942504883e-01 5.166363716125488281e-02 5.924962833523750305e-02
-3.948478698730468750e-01 -2.378658354282379150e-01 -5.653172135353088379e-01 -1.399087160825729370e-01 -7.669810205698013306e-02 3.766270577907562256e-01 -3.584063053131103516e-01 -4.149354398250579834e-01
-2.029627114534378052e-01 -1.417140066623687744e-01 -4.732489883899688721e-01 -2.639463543891906738e-01 2.155569791793823242e-01 -3.831778839230537415e-02 -7.676621079444885254e-01 8.861571550369262695e-02
-5.876492261886596680e-01 -1.035495474934577942e-01 -2.936867773532867432e-01 -1.265840232372283936e-01 1.374681890010833740e-01 3.905343115329742432e-01 -5.701701641082763672e-01 2.125135064125061035e-01
5.425676703453063965e-02 1.419763267040252686e-01 -2.779920995235443115e-01 -8.008654713630676270e-01 1.865994036197662354e-01 1.644109934568405151e-01 -2.462436258792877197e-01 -3.684394061565399170e-01
-2.762841582298278809e-01 -4.275725185871124268e-01 -5.171551182866096497e-02 -4.210056364536285400e-01 5.668447539210319519e-02 -6.333737969398498535e-01 -3.941684365272521973e-01 -3.441715240478515625e-02
-7.872576117515563965e-01 4.474484324455261230e-01 -4.044086337089538574e-01 1.331344619393348694e-02 -4.395988211035728455e-02 -1.780705340206623077e-02 -8.486516028642654419e-02 -8.270531147718429565e-02
-7.275106757879257202e-02 3.774918317794799805e-01 -5.212899670004844666e-02 -4.351508617401123047e-01 2.016640901565551758e-01 -2.043780237436294556e-01 -6.448365449905395508e-01 -4.023439288139343262e-01
-5.203315019607543945e-01 -7.368946075439453125e-02 -2.920252680778503418e-01 2.454848289489746094e-01 -1.927792653441429138e-02 9.176161885261535645e-02 -7.012470960617065430e-01 -2.788262963294982910e-01
-4.769410490989685059e-01 3.954194784164428711e-01 -2.331909239292144775e-01 -4.842284321784973145e-01 3.045578002929687500e-01 -1.163497418165206909e-01 2.575562298297882080e-01 -3.933030664920806885e-01
-7.668233513832092285e-01 -2.039639651775360107e-01 -5.136686563491821289e-01 1.551865041255950928e-01 -3.513665869832038879e-02 -2.156635224819183350e-01 -6.942627578973770142e-02 -1.728491038084030151e-01
-5.569961667060852051e-01 -4.340387284755706787e-01 -3.493017852306365967e-01 2.189138345420360565e-02 -2.188423126935958862e-01 6.854283064603805542e-02 -4.137977659702301025e-01 -3.937715590000152588e-01
-4.985286593437194824e-01 -3.196122050285339355e-01 -5.834348201751708984e-01 -4.296036660671234131e-01 -1.419816762208938599e-01 -3.117364048957824707e-01 4.985935986042022705e-03 -8.365598320960998535e-02
-7.164976000785827637e-01 1.585338860750198364e-01 -5.508686304092407227e-01 2.941416501998901367e-01 -2.006020862609148026e-03 -9.068448096513748169e-03 -2.030672132968902588e-01 -1.737820655107498169e-01
-5.017957687377929688e-01 -3.100892342627048492e-02 4.284698069095611572e-01 -6.331470608711242676e-01 2.984671592712402344e-01 -2.333687692880630493e-01 -5.636216327548027039e-02 -1.267181187868118286e-01
-5.498228669166564941e-01 -2.379989475011825562e-01 -2.567415237426757812e-01 -3.218742012977600098e-01 1.844328343868255615e-01 3.699711263179779053e-01 -4.644456505775451660e-01 2.914243638515472412e-01
-2.454842627048492432e-01 3.687081933021545410e-01 -4.140107929706573486e-01 -2.677128016948699951e-01 2.692494392395019531e-01 -3.579354286193847656e-01 -3.528161346912384033e-02 -5.990484356880187988e-01
-5.792577266693115234e-01 -4.677992165088653564e-01 -7.389399409294128418e-02 2.466686964035034180e-01 3.127661347389221191e-01 -8.513506501913070679e-02 -5.191919803619384766e-01 -6.846718490123748779e-02
-7.359840869903564453e-01 -4.574952721595764160e-01 -4.817770421504974365e-02 -1.453468054533004761e-01 2.853104770183563232e-01 -2.332499325275421143e-01 2.580389976501464844e-01 -1.522724926471710205e-01
-9.088015556335449219e-01 -1.460050195455551147e-01 2.948501110076904297e-01 -8.521290123462677002e-02 1.447560042142868042e-01 -1.869176477193832397e-01 4.088250920176506042e-02 -3.163385018706321716e-02
-4.621107578277587891e-01 4.443184137344360352e-01 5.849892646074295044e-02 -2.800936996936798096e-01 2.461544573307037354e-01 -2.427145093679428101e-01 2.001139894127845764e-02 -6.223002076148986816e-01
-2.937845289707183838e-01 -9.162689745426177979e-02 -3.036813139915466309e-01 -3.531424105167388916e-01 1.213642880320549011e-01 -7.731600403785705566e-01 -2.750673592090606689e-01 -1.398683153092861176e-02
-6.819414496421813965e-01 -4.549276828765869141e-01 -2.105654925107955933e-01 -9.789082407951354980e-02 -5.455410853028297424e-02 -3.671869039535522461e-01 2.168061397969722748e-02 -3.685156404972076416e-01
-3.967340290546417236e-01 -4.965873360633850098e-01 -4.389789700508117676e-01 -2.846612632274627686e-01 -1.586126238107681274e-01 1.218776255846023560e-01 -2.905004024505615234e-01 -4.448214173316955566e-01
-1.982171982526779175e-01 1.869968771934509277e-01 3.522728383541107178e-01 -6.018618941307067871e-01 1.866521835327148438e-01 1.283687651157379150e-01 -5.012662410736083984e-01 -3.698951601982116699e-01
-9.172844886779785156e-01 1.719517111778259277e-01 1.552420556545257568e-01 2.227905765175819397e-02 6.874679028987884521e-02 -2.713290154933929443e-01 2.139162644743919373e-02 -1.600688397884368896e-01
-4.529357850551605225e-01 -2.738599181175231934e-01 -1.958868652582168579e-01 -3.195945620536804199e-01 -4.070678949356079102e-01 -3.895366787910461426e-01 -2.613764703273773193e-01 -4.399735629558563232e-01
-6.740034222602844238e-01 -3.744618594646453857e-01 -3.015473484992980957e-01 1.688228733837604523e-02 -1.649775058031082153e-01 -2.221746742725372314e-01 -6.167116388678550720e-02 -4.836316406726837158e-01
-5.193858742713928223e-01 -5.073983073234558105e-01 -8.007696270942687988e-02 -4.569716155529022217e-01 -2.793201208114624023e-01 -1.061107590794563293e-01 -6.983513943850994110e-03 -4.101486802101135254e-01
-5.128606557846069336e-01 4.367648363113403320e-01 -3.021551668643951416e-01 4.104327037930488586e-02 -1.049412488937377930e-01 -2.988320589065551758e-01 -5.928485393524169922e-01 3.801975026726722717e-02
-1.972552984952926636e-01 4.773992598056793213e-01 -1.266037952154874802e-02 -5.874143242835998535e-01 2.206054776906967163e-01 -2.413394898176193237e-01 -4.343616962432861328e-01 -3.039458692073822021e-01
-5.592929720878601074e-01 -5.324134230613708496e-01 -5.031766369938850403e-02 -4.139015674591064453e-01 -3.361789584159851074e-01 7.100078463554382324e-02 -1.481706202030181885e-01 -2.997816205024719238e-01
-3.654181957244873047e-01 -1.880452781915664673e-01 -1.969413608312606812e-01 -2.517737075686454773e-02 1.738944351673126221e-01 2.802609801292419434e-01 -8.258253931999206543e-01 3.025940433144569397e-02
-1.244817823171615601e-01 -7.049961388111114502e-02 -3.552552163600921631e-01 -1.705276668071746826e-01 2.523238360881805420e-01 -1.514673531055450439e-01 -8.587446808815002441e-01 -1.400548778474330902e-02
-4.776335954666137695e-01 4.211351871490478516e-01 -2.811442315578460693e-01 4.045979306101799011e-02 4.350844919681549072e-01 6.503376364707946777e-02 8.700406178832054138e-03 -5.658875703811645508e-01
-6.416233777999877930e-01 -5.336061716079711914e-01 5.054762214422225952e-02 -2.604102194309234619e-01 4.698629379272460938e-01 -3.140969201922416687e-02 4.208022356033325195e-02 9.842246025800704956e-02
-3.847211301326751709e-01 -3.363555669784545898e-01 -1.728039234876632690e-01 -4.827870428562164307e-01 1.509666144847869873e-01 -6.666843295097351074e-01 -6.079841777682304382e-02 -7.039006054401397705e-02
-4.009218215942382812e-01 -1.337063908576965332e-01 4.144054055213928223e-01 -6.808544397354125977e-01 2.666276395320892334e-01 -1.720511913299560547e-01 -2.910867333412170410e-01 2.581577003002166748e-02
-1.682184785604476929e-01 4.683137536048889160e-01 2.375135198235511780e-02 -5.670469403266906738e-01 2.868355512619018555e-01 1.281181536614894867e-02 -5.002904534339904785e-01 -3.123283982276916504e-01
-2.415453493595123291e-01 -3.536164760589599609e-02 -2.837211787700653076e-01 -5.715909227728843689e-02 2.051238119602203369e-01 -1.105022430419921875e-02 -9.021593928337097168e-01 -2.347895316779613495e-02
-2.546560764312744141e-01 -2.851844131946563721e-01 -5.681355595588684082e-01 -3.523170053958892822e-01 3.185052871704101562e-01 2.345005273818969727e-01 -4.831252098083496094e-01 1.306471228599548340e-01
-5.696512460708618164e-01 2.094573974609375000e-01 -4.979310929775238037e-01 -5.601714551448822021e-02 -2.664803266525268555e-01 -1.423557549715042114e-01 -5.371778011322021484e-01 -2.673442102968692780e-02
-4.035730957984924316e-01 -7.144485712051391602e-01 -2.549282312393188477e-01 -3.227593004703521729e-01 8.786875009536743164e-02 5.257777497172355652e-02 -2.005598992109298706e-01 -3.268337249755859375e-01
-3.477948009967803955e-01 3.029637336730957031e-01 4.818756580352783203e-01 -1.901102513074874878e-01 3.299897015094757080e-01 5.378196761012077332e-02 -3.659032583236694336e-01 -5.227187275886535645e-01
-1.925135850906372070e-01 -3.404563963413238525e-01 -2.632138729095458984e-01 3.503551334142684937e-02 2.282967269420623779e-01 -2.059989869594573975e-01 -7.346158027648925781e-01 -3.772317469120025635e-01
-3.051927089691162109e-01 7.546596229076385498e-02 2.027421891689300537e-01 -7.792454361915588379e-01 4.874593019485473633e-01 -5.987880285829305649e-03 4.793928936123847961e-02 -1.135072633624076843e-01
-3.022239804267883301e-01 -3.017563521862030029e-01 -4.800700247287750244e-01 -4.472069442272186279e-01 3.425309062004089355e-01 -5.096669793128967285e-01 6.336528062820434570e-02 -7.771433144807815552e-02
-2.058066874742507935e-01 -1.468503326177597046e-01 -5.138496756553649902e-01 -3.141339123249053955e-01 1.881479918956756592e-01 2.836459279060363770e-01 -6.738447546958923340e-01 5.861212685704231262e-02
-7.969539612531661987e-02 1.798648238182067871e-01 -1.566525697708129883e-01 -7.055680155754089355e-01 2.577901184558868408e-01 -3.232310414314270020e-01 -6.773530691862106323e-02 -5.132338404655456543e-01
-1.270402073860168457e-01 5.440301895141601562e-01 -3.690949082374572754e-01 -4.675824344158172607e-01 2.687060236930847168e-01 -2.152576595544815063e-01 -3.560216426849365234e-01 -2.962050735950469971e-01
-2.839715182781219482e-01 -1.525298655033111572e-01 -2.694110870361328125e-01 4.625960066914558411e-02 2.570362091064453125e-01 -1.440572887659072876e-01 -8.527485132217407227e-01 -8.586309850215911865e-02
-7.681472897529602051e-01 4.898180961608886719e-01 1.877675391733646393e-02 -4.218932986259460449e-02 -1.652993634343147278e-02 9.299822151660919189e-03 -3.932715952396392822e-01 1.134602203965187073e-01
-1.483502388000488281e-01 4.069218933582305908e-01 -6.489381194114685059e-02 -6.554811596870422363e-01 1.327719390392303467e-01 -2.692214846611022949e-01 -3.625737428665161133e-01 -3.961964249610900879e-01
-8.730437606573104858e-02 4.853681921958923340e-01 -1.955390125513076782e-01 -4.624683856964111328e-01 2.319092005491256714e-01 -1.656493544578552246e-01 -4.790224432945251465e-01 -4.404532611370086670e-01
-4.947752654552459717e-01 4.157147407531738281e-01 -2.797355353832244873e-01 -1.324451863765716553e-01 -1.062557250261306763e-01 -3.918635547161102295e-01 -5.546144843101501465e-01 1.189136058092117310e-01
-7.163354158401489258e-01 5.567505359649658203e-01 -3.433452546596527100e-01 -2.834523282945156097e-02 3.934057801961898804e-02 -1.190416887402534485e-01 -2.051735520362854004e-01 -1.970018818974494934e-02
-3.906028270721435547e-01 4.416891634464263916e-01 2.544613778591156006e-01 -3.443974554538726807e-01 1.199339106678962708e-01 -2.946538031101226807e-01 -6.042470932006835938e-01 5.157831311225891113e-02
-2.759515643119812012e-01 -3.104343116283416748e-01 -6.927636265754699707e-01 -3.553985059261322021e-01 -6.216546171344816685e-04 1.655530184507369995e-01 -1.723880320787429810e-01 -4.051245152950286865e-01
-7.445982098579406738e-01 -2.375753670930862427e-01 -4.781160950660705566e-01 1.873789876699447632e-01 -1.090312525629997253e-01 -2.502453699707984924e-02 -2.658590972423553467e-01 -2.055005431175231934e-01
-3.791311979293823242e-01 -4.825891852378845215e-01 -1.831631660461425781e-01 -6.861102581024169922e-01 2.318229340016841888e-02 -3.037699460983276367e-01 -9.374624490737915039e-02 1.321709007024765015e-01
-2.450376562774181366e-02 4.094347357749938965e-01 -2.234500348567962646e-01 -4.602395296096801758e-01 2.295115143060684204e-01 -4.956874996423721313e-02 -4.766123592853546143e-01 -5.363957285881042480e-01
-7.651037573814392090e-01 4.723509848117828369e-01 8.350920677185058594e-02 8.933368325233459473e-02 1.086203455924987793e-01 2.102617733180522919e-02 -4.034705162048339844e-01 3.895581513643264771e-02
-4.701359272003173828e-01 2.685063891112804413e-02 -6.725996732711791992e-01 2.674316056072711945e-03 -7.138213515281677246e-02 3.106962144374847412e-01 -1.301392167806625366e-01 -4.552913606166839600e-01
-7.882262468338012695e-01 -3.701758980751037598e-01 4.793002456426620483e-02 -1.867550015449523926e-01 2.346279621124267578e-01 2.279879152774810791e-01 -2.269573658704757690e-01 2.143736928701400757e-01
-2.838082313537597656e-01 -3.952291011810302734e-01 -2.544959783554077148e-01 -1.098203361034393311e-01 -1.705381721258163452e-01 -1.900109052658081055e-01 -5.688592791557312012e-01 -5.455545186996459961e-01
-4.913721084594726562e-01 -2.624243497848510742e-01 -5.133797228336334229e-02 -2.354960739612579346e-01 -4.435613155364990234e-01 -2.894480228424072266e-01 -2.971364855766296387e-01 -5.126166939735412598e-01
-9.088378548622131348e-01 -3.818441927433013916e-02 2.246615476906299591e-02 -9.066386520862579346e-02 1.216337457299232483e-01 6.129239499568939209e-02 -1.857769340276718140e-01 3.328159451484680176e-01
-3.620853424072265625e-01 -4.019912481307983398e-01 -2.009837776422500610e-01 -2.639251947402954102e-01 -3.105136156082153320e-01 2.485587298870086670e-01 -5.847366452217102051e-01 -3.116556107997894287e-01
-9.141516089439392090e-01 1.295454502105712891e-01 2.116712629795074463e-01 1.465540193021297455e-02 1.645863354206085205e-01 9.901596605777740479e-02 1.589828431606292725e-01 -2.008904963731765747e-01
-3.601090908050537109e-01 -1.967662125825881958e-01 3.939285874366760254e-01 -5.805315375328063965e-01 5.146884322166442871e-01 -2.088487595319747925e-01 -8.077741414308547974e-02 -1.560795605182647705e-01
9.819327853620052338e-03 3.157745301723480225e-01 -1.741621941328048706e-01 -5.734360218048095703e-01 4.082493782043457031e-01 8.583611249923706055e-02 -5.537878870964050293e-01 -2.455857396125793457e-01
-1.750541329383850098e-01 2.269414216279983521e-01 -2.237174659967422485e-01 -2.982609570026397705e-01 6.689701676368713379e-01 1.961471438407897949e-01 9.477836079895496368e-03 -5.410730242729187012e-01
-2.771163582801818848e-01 5.101886391639709473e-01 -1.130850464105606079e-01 -2.682918608188629150e-01 4.170923531055450439e-01 -3.361587226390838623e-01 -1.853692084550857544e-01 -5.067690014839172363e-01
-8.600357174873352051e-02 -4.372839331626892090e-01 -2.995816767215728760e-01 -1.549283564090728760e-01 7.127254605293273926e-01 -2.021428495645523071e-01 -2.763004601001739502e-01 -2.499061226844787598e-01
-7.577074170112609863e-01 3.808988630771636963e-01 -2.414869070053100586e-01 -2.880401015281677246e-01 -1.219309791922569275e-01 1.305008232593536377e-01 -2.409536540508270264e-01 2.226128131151199341e-01
-7.030518651008605957e-01 -3.081451952457427979e-01 -7.521876692771911621e-02 -4.145709276199340820e-01 2.040201723575592041e-01 -1.225454136729240417e-01 4.004252254962921143e-01 -1.274985224008560181e-01
-5.767019987106323242e-01 -2.987184822559356689e-01 -5.686184167861938477e-01 -1.935558021068572998e-02 2.453934997320175171e-01 1.850133389234542847e-01 -3.954536020755767822e-01 6.040833145380020142e-02
-5.284557864069938660e-02 3.431656658649444580e-01 -3.879299163818359375e-01 -5.800990462303161621e-01 1.982023715972900391e-01 -2.898134291172027588e-01 -2.608418166637420654e-01 -4.484701752662658691e-01
-5.802130699157714844e-01 -5.202664732933044434e-01 -3.752705454826354980e-01 9.434703737497329712e-03 5.036597698926925659e-02 2.690717875957489014e-01 -3.365820646286010742e-01 -2.520617246627807617e-01
-6.647478044033050537e-02 3.621514141559600830e-01 -1.033076196908950806e-01 -6.535211205482482910e-01 3.500115573406219482e-01 4.135615378618240356e-02 -4.351744055747985840e-01 -3.362587392330169678e-01
-3.176649212837219238e-01 -5.435112118721008301e-01 -3.436375558376312256e-01 -2.382271587848663330e-01 -1.681683659553527832e-01 -8.688320219516754150e-02 -3.296875953674316406e-01 -5.332189202308654785e-01
-3.372960090637207031e-01 -3.481205999851226807e-01 1.892691943794488907e-03 9.001696109771728516e-02 1.048616021871566772e-01 -1.077098622918128967e-01 -8.147235512733459473e-01 -2.656410336494445801e-01
-2.140416391193866730e-02 -3.530091941356658936e-01 -2.830407917499542236e-01 -9.671548753976821899e-02 4.595756232738494873e-01 8.855652809143066406e-02 -5.427301526069641113e-01 -5.213946700096130371e-01
-3.198859393596649170e-01 -2.260466665029525757e-01 -8.122930675745010376e-02 4.102456942200660706e-02 3.413705229759216309e-01 -7.268689274787902832e-01 -3.458271324634552002e-01 -2.717095613479614258e-01
-2.030356973409652710e-01 -5.358573198318481445e-01 -3.424976766109466553e-01 -4.395392723381519318e-03 5.795446634292602539e-01 4.162647202610969543e-02 -2.926572263240814209e-01 -3.620170354843139648e-01
-3.163808882236480713e-01 -5.239152163267135620e-02 -3.608061969280242920e-01 -3.490360975265502930e-01 -6.807887461036443710e-03 5.601601004600524902e-01 -5.755615234375000000e-01 7.366063538938760757e-03
-3.649853169918060303e-01 -3.014563322067260742e-01 -4.164606630802154541e-01 -5.581241101026535034e-02 -2.464796751737594604e-01 -2.347039245069026947e-02 -5.938422679901123047e-01 -4.305852055549621582e-01
-1.863867193460464478e-01 6.075286492705345154e-02 3.821416497230529785e-01 -6.068338155746459961e-01 3.136502206325531006e-01 1.141595095396041870e-01 -5.065122842788696289e-01 -2.816486656665802002e-01
-4.321710467338562012e-01 2.144550383090972900e-01 3.182236850261688232e-01 -5.353645086288452148e-01 3.789334893226623535e-01 -1.758593022823333740e-01 1.638581976294517517e-02 -4.522942602634429932e-01
-4.586733877658843994e-01 -4.663335382938385010e-01 -4.706418141722679138e-02 1.586131602525711060e-01 2.557035982608795166e-01 -3.843229711055755615e-01 -5.615895390510559082e-01 -1.276996135711669922e-01
-6.906911134719848633e-01 4.446924626827239990e-01 -4.915665686130523682e-01 7.107822597026824951e-02 -1.305305361747741699e-01 -8.205545693635940552e-02 -7.156918197870254517e-02 -2.227352857589721680e-01
-1.871200352907180786e-01 -4.059918820858001709e-01 -2.828414738178253174e-01 -2.419033646583557129e-02 7.377183437347412109e-01 -8.770074928179383278e-04 -3.365916013717651367e-01 -2.490973770618438721e-01
-3.065627515316009521e-01 -2.052202224731445312e-01 -1.700360178947448730e-01 -5.281555280089378357e-02 5.967430397868156433e-02 3.877115547657012939e-01 -8.081670403480529785e-01 -1.587040573358535767e-01
-5.108700394630432129e-01 -8.844661712646484375e-02 -4.843018651008605957e-01 -8.085121214389801025e-02 -2.971933484077453613e-01 7.152816653251647949e-02 -5.978135466575622559e-01 -1.981981843709945679e-01
-1.549807786941528320e-01 1.701597720384597778e-01 -4.657247662544250488e-01 -5.042022466659545898e-01 4.076817929744720459e-01 -2.424228191375732422e-01 1.309811174869537354e-01 -4.835059344768524170e-01
-1.977166533470153809e-01 2.808032929897308350e-01 -2.137039154767990112e-01 -5.542066693305969238e-01 4.287341833114624023e-01 -3.358166515827178955e-01 8.297941647469997406e-03 -4.822744429111480713e-01
-3.660308122634887695e-01 6.186556220054626465e-01 -1.695182360708713531e-02 -3.384444117546081543e-01 2.103368341922760010e-01 -1.462865769863128662e-01 -2.010997980833053589e-01 -5.122228860855102539e-01
-5.579870939254760742e-01 -9.385885298252105713e-02 -6.732781976461410522e-02 -2.792118489742279053e-01 5.637890100479125977e-01 -4.379717111587524414e-01 1.341463718563318253e-02 2.957896292209625244e-01
-4.294326901435852051e-01 5.646283030509948730e-01 -1.215475052595138550e-01 -2.402676045894622803e-01 -2.420696802437305450e-02 6.887505948543548584e-02 -6.406553983688354492e-01 9.225619584321975708e-02
-6.237525343894958496e-01 -2.599893212318420410e-01 -2.857985496520996094e-01 6.138399709016084671e-03 2.663822770118713379e-01 4.571299254894256592e-01 -4.211641550064086914e-01 6.567515432834625244e-02
-5.428128242492675781e-01 -3.016732633113861084e-01 -3.345639407634735107e-01 -4.705156683921813965e-01 -3.555276095867156982e-01 -2.644008100032806396e-01 -2.898896634578704834e-01 -2.618896402418613434e-02
-1.586469560861587524e-01 3.626610338687896729e-01 4.980064556002616882e-02 -5.356683135032653809e-01 9.477663785219192505e-02 -8.375280350446701050e-02 -4.647482931613922119e-01 -5.673615932464599609e-01
-8.541738390922546387e-01 -6.577075924724340439e-03 1.960170269012451172e-01 -3.616199195384979248e-01 8.794306963682174683e-02 2.090947479009628296e-01 -2.280969172716140747e-02 2.217593342065811157e-01
-2.127978652715682983e-01 2.280451357364654541e-01 -2.784520387649536133e-01 -1.530414223670959473e-01 7.036261558532714844e-01 2.168394625186920166e-01 -5.450243595987558365e-03 -5.095257759094238281e-01
-9.615746140480041504e-01 6.215872243046760559e-02 1.681575477123260498e-01 8.830223977565765381e-02 2.390038780868053436e-02 -1.553218364715576172e-01 -8.671194314956665039e-03 -1.032726094126701355e-01
-2.856368422508239746e-01 3.514438569545745850e-01 -1.172234788537025452e-01 -2.258364111185073853e-01 3.554611206054687500e-01 -6.190848723053932190e-02 3.384193638339638710e-03 -7.745699882507324219e-01
-6.242337226867675781e-01 5.065130591392517090e-01 -3.210158646106719971e-01 -6.815672665834426880e-02 -2.202079445123672485e-02 -1.523097306489944458e-01 -4.387611746788024902e-01 1.728749275207519531e-01
-4.546612799167633057e-01 -1.165088787674903870e-01 5.063931345939636230e-01 -6.309502124786376953e-01 2.553142905235290527e-01 -5.454144254326820374e-02 -2.249629199504852295e-01 -8.005084097385406494e-02
-4.228360354900360107e-01 -2.830691635608673096e-01 -6.536298990249633789e-02 1.860393583774566650e-01 2.989611029624938965e-02 4.959446564316749573e-02 -7.643767595291137695e-01 -3.384865522384643555e-01
-4.595282375812530518e-01 -6.957952380180358887e-01 -1.792794913053512573e-01 -1.631101071834564209e-01 5.834011733531951904e-02 2.304162830114364624e-01 -3.338547945022583008e-01 -2.792892456054687500e-01
-3.393275141716003418e-01 5.083530545234680176e-01 1.222755201160907745e-02 -2.237115502357482910e-01 6.289347410202026367e-01 1.650243699550628662e-01 -1.482988446950912476e-01 -3.625649511814117432e-01
-2.931466400623321533e-01 -1.497247349470853806e-02 1.620879024267196655e-01 -6.244626045227050781e-01 3.199878036975860596e-01 -4.378190338611602783e-01 -3.983385562896728516e-01 2.118096649646759033e-01
-5.466915369033813477e-01 -1.199958547949790955e-01 4.303106069564819336e-01 -6.364329457283020020e-01 1.672800481319427490e-01 2.509405836462974548e-02 3.872138634324073792e-02 -2.576889991760253906e-01
-6.108966469764709473e-01 -4.616739153861999512e-01 -5.382516980171203613e-01 -6.315343081951141357e-03 3.211469948291778564e-02 1.516225039958953857e-01 -5.604499951004981995e-02 -3.110400736331939697e-01
-4.874627888202667236e-01 -4.579173028469085693e-01 -1.140819266438484192e-01 -4.230503141880035400e-01 -3.900815844535827637e-01 -2.140174955129623413e-01 -2.445724159479141235e-01 -3.208156526088714600e-01
-6.968145966529846191e-01 1.560641378164291382e-01 -2.868748009204864502e-01 -1.871562600135803223e-01 -4.205392897129058838e-01 2.205625325441360474e-01 -3.740354478359222412e-01 -8.582089841365814209e-02
-2.192885875701904297e-01 -5.194191932678222656e-01 -2.313224077224731445e-01 -4.440179765224456787e-01 -3.822114318609237671e-02 4.126033186912536621e-01 -3.542175889015197754e-01 -3.664448261260986328e-01
-2.957718968391418457e-01 5.223056077957153320e-01 -2.349614948034286499e-01 -9.377747774124145508e-02 1.229016110301017761e-01 -3.148448765277862549e-01 -1.693523973226547241e-01 -6.578772068023681641e-01
-3.649943172931671143e-01 6.690400838851928711e-01 -2.086947709321975708e-01 -3.102672696113586426e-01 5.761693790555000305e-02 8.367529511451721191e-02 -5.112417340278625488e-01 -8.749828487634658813e-02
-1.570422798395156860e-01 -1.504600048065185547e-01 1.995708942413330078e-01 -8.337628245353698730e-01 2.691458463668823242e-01 -1.588207930326461792e-01 -3.341814577579498291e-01 -9.148634225130081177e-02
-5.083345174789428711e-01 -5.223329067230224609e-01 -2.438745498657226562e-01 -1.942111700773239136e-01 -1.893579959869384766e-01 -3.707076013088226318e-01 -2.106221914291381836e-01 -3.923381865024566650e-01
-1.991088837385177612e-01 2.304832339286804199e-01 1.013023871928453445e-02 -6.930848956108093262e-01 2.421551644802093506e-01 -2.591936290264129639e-01 -5.320661664009094238e-01 -1.336007416248321533e-01
-2.869184613227844238e-01 5.263634920120239258e-01 -2.700326442718505859e-01 -3.401438891887664795e-02 1.918845325708389282e-01 -3.727050721645355225e-01 -2.925599515438079834e-01 -5.524714589118957520e-01
-3.499714434146881104e-01 5.407770872116088867e-01 -3.195766732096672058e-02 -2.941355109214782715e-01 2.643761038780212402e-01 -3.223413527011871338e-01 -1.542266458272933960e-01 -5.476847290992736816e-01
-5.712276101112365723e-01 -4.648373425006866455e-01 -2.221980243921279907e-01 -2.594122588634490967e-01 1.177554577589035034e-01 -3.678341507911682129e-01 1.322953552007675171e-01 -4.174785017967224121e-01
-4.077677428722381592e-01 4.565389156341552734e-01 -2.902172505855560303e-01 -1.287702769041061401e-01 -1.210145000368356705e-02 -3.999990224838256836e-01 -5.835337638854980469e-01 1.543783545494079590e-01
-6.962408423423767090e-01 5.235271453857421875e-01 -8.596575260162353516e-02 -2.121049165725708008e-01 1.599469482898712158e-01 -1.839486956596374512e-01 -2.873705327510833740e-01 2.163034528493881226e-01
-2.643169462680816650e-02 -1.670549362897872925e-01 -2.518591284751892090e-01 -1.291117072105407715e-01 4.351506531238555908e-01 -3.031970560550689697e-01 -7.711374163627624512e-01 -1.239101514220237732e-01
-4.249275624752044678e-01 7.015502080321311951e-03 -1.857955902814865112e-01 -4.381870925426483154e-01 2.773226797580718994e-01 -6.617622375488281250e-01 -2.125823050737380981e-01 1.811942607164382935e-01
-2.639333605766296387e-01 -1.621889472007751465e-01 4.767356514930725098e-01 -5.461362004280090332e-01 2.714711129665374756e-01 -2.793800532817840576e-01 -4.031922519207000732e-01 -2.533344626426696777e-01
-8.675920963287353516e-01 6.180992349982261658e-02 2.470470666885375977e-01 8.731740526854991913e-03 1.893500536680221558e-01 -8.255852758884429932e-02 1.839748620986938477e-01 -3.253289759159088135e-01
-4.068805873394012451e-01 -5.469000339508056641e-01 -7.752829696983098984e-03 -3.154108822345733643e-01 -2.431531399488449097e-01 6.722092628479003906e-02 -5.455452203750610352e-01 -2.730252742767333984e-01
-3.388413190841674805e-01 3.951492011547088623e-01 -2.469372302293777466e-01 -2.591936290264129639e-01 4.129823148250579834e-01 -1.925282329320907593e-01 3.416134789586067200e-02 -6.261756420135498047e-01
-1.166446972638368607e-02 1.660514920949935913e-01 -1.206375733017921448e-01 -7.555277347564697266e-01 2.824885211884975433e-02 4.333607107400894165e-02 -3.381864130496978760e-01 -5.194894075393676758e-01
-2.446700483560562134e-01 3.747449219226837158e-01 2.607606053352355957e-01 -4.821955561637878418e-01 2.168698161840438843e-01 2.900331318378448486e-01 -5.392418503761291504e-01 -2.779583334922790527e-01
-6.453696489334106445e-01 9.454735368490219116e-02 4.540848731994628906e-01 1.239686161279678345e-01 4.567872583866119385e-01 -1.944518238306045532e-01 -3.231238722801208496e-01 -4.607000946998596191e-02
-4.505961537361145020e-01 -4.128470271825790405e-02 5.052319765090942383e-01 -5.288243293762207031e-01 -1.250062696635723114e-02 1.012595742940902710e-01 -1.163383200764656067e-01 -4.862096309661865234e-01
-3.099772334098815918e-01 6.066663265228271484e-01 -2.689121663570404053e-01 -1.471928209066390991e-01 3.248074948787689209e-01 -3.261047601699829102e-01 -2.824964225292205811e-01 -3.876107931137084961e-01
-3.597097992897033691e-01 -4.719114601612091064e-01 -2.454521358013153076e-01 -6.387060284614562988e-01 3.945851922035217285e-01 3.104869648814201355e-02 1.508492529392242432e-01 1.729487441480159760e-02
-6.463142037391662598e-01 -3.021245002746582031e-01 1.827448010444641113e-01 -2.066169828176498413e-01 4.569725096225738525e-01 8.952973783016204834e-02 -3.662739396095275879e-01 2.528173327445983887e-01
-6.238129138946533203e-01 5.323248505592346191e-01 -3.890565633773803711e-01 -3.932640552520751953e-01 -1.212476864457130432e-01 -7.115436345338821411e-02 -3.941291943192481995e-02 -1.220161188393831253e-02
-3.558640778064727783e-01 -3.898918628692626953e-01 -3.222719430923461914e-01 -4.726755023002624512e-01 -2.230483293533325195e-01 9.831719845533370972e-02 -5.776854753494262695e-01 -3.044027835130691528e-02
-3.900982141494750977e-01 -8.558955974876880646e-03 3.464385569095611572e-01 -7.542988657951354980e-01 2.069789171218872070e-01 -2.007716596126556396e-01 -2.579692304134368896e-01 9.521583467721939087e-02
-7.724238932132720947e-02 -2.037957161664962769e-01 -3.358801603317260742e-01 1.102360635995864868e-01 5.179886817932128906e-01 -1.712206304073333740e-01 -5.191566944122314453e-01 -5.102754235267639160e-01
-6.317615509033203125e-01 3.408911228179931641e-01 -4.367642402648925781e-01 -2.119536250829696655e-01 -3.554339706897735596e-01 -1.961546838283538818e-01 -2.672758102416992188e-01 -1.128586903214454651e-01
-6.875536441802978516e-01 -9.852902963757514954e-03 3.723709881305694580e-01 1.103594005107879639e-01 5.415647029876708984e-01 7.040696591138839722e-02 -2.727492749691009521e-01 6.076277792453765869e-02
-4.275620356202125549e-02 1.006318628787994385e-01 1.863041222095489502e-01 -4.274077117443084717e-01 8.202929794788360596e-02 6.731691211462020874e-02 -6.213584542274475098e-01 -6.109928488731384277e-01
-3.783284425735473633e-01 6.535768508911132812e-01 -1.440722197294235229e-01 -3.680021166801452637e-01 2.039605230093002319e-01 -6.883979588747024536e-02 -1.310498565435409546e-01 -4.582681357860565186e-01
-9.218631386756896973e-01 2.726185321807861328e-01 2.043894678354263306e-01 -7.463322579860687256e-02 5.898312665522098541e-03 -1.269403249025344849e-01 2.649157540872693062e-03 -1.111147105693817139e-01
-3.284498453140258789e-01 4.445923026651144028e-03 -5.508489608764648438e-01 -2.046539187431335449e-01 1.775555312633514404e-01 2.511357963085174561e-01 -6.610456705093383789e-01 1.233151480555534363e-01
-2.874844372272491455e-01 -2.094489037990570068e-01 -5.504356026649475098e-01 -1.728830635547637939e-01 -7.783313095569610596e-02 3.645077049732208252e-01 -4.954225122928619385e-01 -3.952831029891967773e-01
-3.008275628089904785e-01 6.562608480453491211e-02 3.451141119003295898e-01 -6.336882114410400391e-01 3.907954990863800049e-01 -3.578656613826751709e-01 -2.693878114223480225e-01 -1.765579134225845337e-01
-3.698795288801193237e-02 1.075986176729202271e-01 9.583605825901031494e-02 -6.485139727592468262e-01 1.370958238840103149e-01 4.564797133207321167e-02 -5.141608119010925293e-01 -5.215930342674255371e-01
-2.209669500589370728e-01 5.064585208892822266e-01 -6.616915017366409302e-02 -4.760725796222686768e-01 2.431926578283309937e-01 -4.758127033710479736e-01 -3.733685016632080078e-01 -1.967372000217437744e-01
-2.620268464088439941e-01 2.918843626976013184e-01 -3.751119971275329590e-01 -1.708380281925201416e-01 6.151776313781738281e-01 1.257614940404891968e-01 2.962985076010227203e-02 -5.302011966705322266e-01
-5.524766445159912109e-01 -6.490701436996459961e-01 -5.237820371985435486e-02 -2.421683520078659058e-01 -1.648375093936920166e-01 1.703057289123535156e-01 -3.059836924076080322e-01 -2.495743334293365479e-01
-4.565421342849731445e-01 -4.565222859382629395e-01 -5.159370899200439453e-01 -2.670992016792297363e-01 -5.095199216157197952e-03 -1.559157520532608032e-01 1.348499804735183716e-01 -4.506702125072479248e-01
-5.928623676300048828e-01 -5.431056618690490723e-01 -1.194160804152488708e-01 -5.031279921531677246e-01 -4.992331191897392273e-02 -2.889915704727172852e-01 -5.121905822306871414e-03 -1.085805613547563553e-02
-5.632612109184265137e-01 -1.778356432914733887e-01 -4.198888689279556274e-02 -5.003233551979064941e-01 3.938916325569152832e-01 -3.974264264106750488e-01 -9.578415006399154663e-02 2.770412564277648926e-01
-5.297892093658447266e-01 -5.486961007118225098e-01 -4.891992509365081787e-01 -2.651011347770690918e-01 -7.768237590789794922e-02 -1.092652231454849243e-01 -1.916067674756050110e-02 -3.005342483520507812e-01
-5.439513325691223145e-01 -3.880224525928497314e-01 -2.164568454027175903e-01 -5.541960597038269043e-01 -3.156291842460632324e-01 -2.443072646856307983e-01 -1.955799758434295654e-01 4.482683539390563965e-02
-5.844426155090332031e-01 1.775875687599182129e-01 -6.321944296360015869e-02 -2.217717617750167847e-01 3.329618275165557861e-01 -3.565853536128997803e-01 -4.051809906959533691e-01 4.141517579555511475e-01
-1.074379906058311462e-01 3.763143718242645264e-01 -9.670969843864440918e-02 -6.650600433349609375e-01 2.473966777324676514e-01 -3.062167167663574219e-01 -4.298910498619079590e-01 -2.353867143392562866e-01
-7.403475046157836914e-01 -4.791759252548217773e-01 -8.302422612905502319e-02 -9.865833818912506104e-02 -1.955744773149490356e-01 -1.666445881128311157e-01 -1.802209578454494476e-02 -3.732357621192932129e-01
-5.607644319534301758e-01 -1.475864499807357788e-01 -1.719431877136230469e-01 -4.998716711997985840e-01 -3.119285963475704193e-02 -5.335767269134521484e-01 1.979114860296249390e-01 -2.438835948705673218e-01
3.921613097190856934e-03 2.364166975021362305e-01 -1.649802178144454956e-01 -7.611560821533203125e-01 4.202190414071083069e-02 2.179324813187122345e-02 -4.558327496051788330e-01 -3.570582270622253418e-01
-2.001319676637649536e-01 -4.347165226936340332e-01 -2.502172291278839111e-01 -2.221333235502243042e-01 -5.752010643482208252e-02 1.434224843978881836e-02 -7.416002154350280762e-01 -3.248564898967742920e-01
-7.404636144638061523e-01 -3.006621599197387695e-01 -5.419749394059181213e-02 -1.477076709270477295e-01 2.569650067016482353e-03 4.805160164833068848e-01 -3.215221762657165527e-01 4.777273908257484436e-02
-2.582866549491882324e-01 2.374002188444137573e-01 -9.350016713142395020e-02 -2.495508044958114624e-01 4.777973890304565430e-01 1.126796007156372070e-03 4.026170074939727783e-02 -7.589458823204040527e-01
-4.322589635848999023e-01 -7.598696947097778320e-01 -1.842288374900817871e-01 -3.430259823799133301e-01 1.616788506507873535e-01 6.236413866281509399e-02 2.262192033231258392e-02 -2.315211296081542969e-01
-3.445426523685455322e-01 -3.424913287162780762e-01 -5.054205060005187988e-01 -2.088246345520019531e-01 -1.370993405580520630e-01 -9.472451172769069672e-03 -6.223265528678894043e-01 -2.423967868089675903e-01
-4.110332131385803223e-01 -4.375622570514678955e-01 -3.706394135951995850e-01 -4.896986186504364014e-01 -1.782793253660202026e-01 -1.962427198886871338e-01 -4.933677986264228821e-02 -4.355268478393554688e-01
-5.119069218635559082e-01 8.592250198125839233e-02 3.859226107597351074e-01 -6.450282335281372070e-01 2.345594167709350586e-01 2.911138236522674561e-01 4.494312778115272522e-02 -1.542256176471710205e-01
-6.144841909408569336e-01 -6.063073277473449707e-01 -3.568164408206939697e-01 -4.715752601623535156e-02 7.437619566917419434e-02 1.081162393093109131e-01 -1.823936402797698975e-01 -2.734416723251342773e-01
-4.859612882137298584e-01 3.903749287128448486e-01 1.902684383094310760e-02 -2.909791171550750732e-01 3.680475056171417236e-01 -1.834566295146942139e-01 1.469606012105941772e-01 -5.794010162353515625e-01
-1.645171791315078735e-01 4.627455472946166992e-01 7.513483613729476929e-02 -4.792413711547851562e-01 3.736853301525115967e-01 -7.029647380113601685e-02 -4.251104891300201416e-01 -4.451761543750762939e-01
-5.994070172309875488e-01 -1.085878685116767883e-01 -7.038792371749877930e-01 1.542109549045562744e-01 1.976215839385986328e-01 -3.391217812895774841e-02 -2.571677267551422119e-01 -5.790821090340614319e-02
-7.831542491912841797e-01 -2.930847182869911194e-02 4.654975533485412598e-01 8.495691418647766113e-02 3.561247885227203369e-01 8.067843504250049591e-03 -1.814209967851638794e-01 -4.583708196878433228e-02
-8.893113732337951660e-01 1.163340266793966293e-02 2.551409900188446045e-01 6.721969693899154663e-02 1.379492431879043579e-01 -2.161478847265243530e-01 6.236684694886207581e-02 -2.640736997127532959e-01
-6.924665570259094238e-01 5.555018782615661621e-01 -1.448807716369628906e-01 -3.668897747993469238e-01 -1.816382557153701782e-01 3.174594789743423462e-02 -8.293700963258743286e-02 -1.242186874151229858e-01
-1.374047901481389999e-02 1.092771887779235840e-01 6.768063455820083618e-02 -5.921532511711120605e-01 1.922374814748764038e-01 2.269678115844726562e-01 -5.206485986709594727e-01 -5.225886702537536621e-01
-7.318100333213806152e-01 -4.108912944793701172e-01 -1.239494383335113525e-01 -2.605439722537994385e-01 1.941981166601181030e-01 -7.445561140775680542e-02 3.611840605735778809e-01 -1.966352909803390503e-01
-4.551484286785125732e-01 -2.016011923551559448e-01 -2.258462309837341309e-01 -1.535024940967559814e-01 -7.928068190813064575e-02 4.162927865982055664e-01 -7.053734064102172852e-01 -2.214987948536872864e-02
-6.687396168708801270e-01 2.178918421268463135e-01 -2.870562970638275146e-01 -2.817163765430450439e-01 -3.239755928516387939e-01 3.678866326808929443e-01 -3.192209005355834961e-01 -3.663936257362365723e-02
-4.670842587947845459e-01 -1.005123555660247803e-01 3.256740570068359375e-01 -7.633191347122192383e-01 1.609232425689697266e-01 2.667534351348876953e-02 1.287068724632263184e-01 -1.995912045240402222e-01
-3.299005925655364990e-01 -2.065462619066238403e-01 2.993496954441070557e-01 -7.808007597923278809e-01 3.352970480918884277e-01 -8.866057544946670532e-02 -4.828932508826255798e-02 -1.631793081760406494e-01
-3.264440596103668213e-01 2.348749786615371704e-01 4.256361424922943115e-01 -2.590759992599487305e-01 5.049601793289184570e-01 2.555672228336334229e-01 -2.152891308069229126e-01 -4.725807011127471924e-01
-2.500491738319396973e-01 -4.098709523677825928e-01 -1.836337298154830933e-01 -8.096083253622055054e-02 8.438564538955688477e-01 -1.801452040672302246e-02 -1.213111057877540588e-01 -4.550493881106376648e-02
-7.029619812965393066e-01 4.410767853260040283e-01 1.915852539241313934e-02 -3.067645430564880371e-01 1.776926219463348389e-01 1.223260834813117981e-01 -2.744530439376831055e-01 3.081580996513366699e-01
-2.362539917230606079e-01 7.042144425213336945e-03 4.022742807865142822e-01 -7.217773199081420898e-01 2.499389499425888062e-01 1.865930669009685516e-02 -3.829504549503326416e-01 -2.277693301439285278e-01
-8.376407027244567871e-01 -1.186750307679176331e-01 -3.934990987181663513e-02 -2.171921730041503906e-01 5.193742364645004272e-02 1.968979835510253906e-01 -3.974716663360595703e-01 1.900092065334320068e-01
-3.761015832424163818e-01 -3.455455899238586426e-01 -2.015383690595626831e-01 -6.319377422332763672e-01 6.586170196533203125e-02 -5.143466591835021973e-01 -1.164111644029617310e-01 1.293873339891433716e-01
-1.407487690448760986e-01 -3.073836863040924072e-01 -4.269447624683380127e-01 -4.779698848724365234e-01 -3.030638992786407471e-01 -2.140078544616699219e-01 -4.794451594352722168e-01 -3.278007507324218750e-01
-7.990164756774902344e-01 -1.357865482568740845e-01 -3.410839736461639404e-01 -3.159454762935638428e-01 2.861826121807098389e-02 -1.571790426969528198e-01 3.184351325035095215e-01 7.041658740490674973e-03
-2.779363989830017090e-01 -2.952816188335418701e-01 1.051447689533233643e-01 -5.920612812042236328e-01 3.683859109878540039e-01 -5.172085165977478027e-01 -2.253679931163787842e-01 1.412961781024932861e-01
-2.147101014852523804e-01 2.699970901012420654e-01 -1.385095715522766113e-01 -2.808484733104705811e-01 6.314486265182495117e-01 1.737697869539260864e-01 -6.463141180574893951e-03 -5.949582457542419434e-01
-3.762536048889160156e-01 -3.677919507026672363e-01 -3.552739024162292480e-01 -1.668990105390548706e-01 -2.399447858333587646e-01 2.609480917453765869e-01 -4.308106005191802979e-01 -5.077620744705200195e-01
-7.481630444526672363e-01 -3.254612684249877930e-01 1.803615838289260864e-01 -3.844095766544342041e-01 2.064832746982574463e-01 2.180712372064590454e-01 -8.012203499674797058e-03 2.525299787521362305e-01
-2.714121043682098389e-01 -4.352793097496032715e-01 -5.360422134399414062e-01 -3.317284286022186279e-01 4.712978899478912354e-01 -2.111598700284957886e-01 -2.091405242681503296e-01 1.703893095254898071e-01
-3.864773809909820557e-01 -1.242634505033493042e-01 -1.267232894897460938e-01 -1.187938675284385681e-01 5.670405179262161255e-02 4.891377985477447510e-01 -7.489451169967651367e-01 -4.041044414043426514e-02
-1.715184748172760010e-01 4.751743376255035400e-01 4.675832018256187439e-02 -4.396900236606597900e-01 2.578816711902618408e-01 -3.612252175807952881e-01 -5.263417959213256836e-01 -2.743263840675354004e-01
-4.395078420639038086e-01 7.110261358320713043e-03 -1.416741162538528442e-01 -3.658209145069122314e-01 4.356693029403686523e-01 -5.552443861961364746e-01 -2.276280075311660767e-01 3.208850026130676270e-01
-2.391176074743270874e-01 -2.156939655542373657e-01 -1.659492850303649902e-01 -3.099603056907653809e-01 -4.410308599472045898e-01 1.100144721567630768e-02 -5.871888399124145508e-01 -4.829744994640350342e-01
-6.833700537681579590e-01 -2.450490742921829224e-01 -1.490289419889450073e-01 -2.222813665866851807e-01 4.958054423332214355e-01 -2.081684917211532593e-01 3.346523642539978027e-01 1.372931525111198425e-02
-5.270898342132568359e-01 -1.358673125505447388e-01 -1.980039328336715698e-01 3.245300948619842529e-01 7.555288611911237240e-04 -4.768523275852203369e-01 -2.221404761075973511e-01 -5.314659476280212402e-01
-5.231697559356689453e-01 2.435878664255142212e-01 3.316551744937896729e-01 8.905953913927078247e-02 5.386906862258911133e-01 -3.407852947711944580e-01 -3.087936639785766602e-01 -2.176138907670974731e-01
-4.372646808624267578e-01 -8.580165356397628784e-02 -4.782212972640991211e-01 -1.197539195418357849e-01 -1.691584289073944092e-01 -1.477994173765182495e-01 -7.093329429626464844e-01 -6.919965147972106934e-02
-5.303409695625305176e-01 6.673730611801147461e-01 3.412348031997680664e-02 -1.788971126079559326e-01 1.142657101154327393e-01 1.472412049770355225e-01 -4.532326757907867432e-01 5.135323386639356613e-03
-6.441254615783691406e-01 -1.339113265275955200e-01 -1.408941894769668579e-01 -1.619977056980133057e-01 1.787823587656021118e-01 3.217871785163879395e-01 -5.239001512527465820e-01 3.333081603050231934e-01
-4.954405725002288818e-01 4.782195985317230225e-01 -2.092974931001663208e-01 8.993162959814071655e-02 2.519122092053294182e-03 -4.118644595146179199e-01 -5.502321124076843262e-01 3.945998474955558777e-02
-2.025550007820129395e-01 3.742756247520446777e-01 2.201256901025772095e-01 -5.274214744567871094e-01 4.501884579658508301e-01 1.472518891096115112e-01 -3.787929713726043701e-01 -3.527376949787139893e-01
-6.914834976196289062e-01 1.410804241895675659e-01 -6.460132002830505371e-01 -6.997866928577423096e-02 -1.732110828161239624e-01 -1.966461241245269775e-01 -6.134031340479850769e-02 -8.533740788698196411e-02
-6.887711882591247559e-01 -3.086327612400054932e-01 -2.009534649550914764e-02 -1.984670609235763550e-01 4.069566726684570312e-01 -3.125731945037841797e-01 3.187062442302703857e-01 -1.601801365613937378e-01
-5.644883513450622559e-01 -2.476850450038909912e-01 -4.944441318511962891e-01 -3.435864746570587158e-01 2.223246991634368896e-01 4.300793111324310303e-01 -7.095573097467422485e-02 1.343391984701156616e-01
-4.668940007686614990e-01 -3.037255704402923584e-01 4.083401858806610107e-01 -2.860311567783355713e-01 5.101190209388732910e-01 -2.099812775850296021e-01 -3.380346298217773438e-01 1.504133492708206177e-01
-8.765898942947387695e-01 2.672652900218963623e-01 -3.249614685773849487e-02 -1.093347277492284775e-02 -4.320102557539939880e-02 -3.796077370643615723e-01 6.619099527597427368e-02 -9.292119741439819336e-02
-8.839400857686996460e-02 -2.706489861011505127e-01 -3.167255818843841553e-01 5.161985754966735840e-02 2.633168101310729980e-01 -4.792933538556098938e-02 -6.934971213340759277e-01 -5.132102370262145996e-01
-6.577528715133666992e-01 -3.765495121479034424e-01 -5.873867869377136230e-02 -2.283266931772232056e-01 8.577220886945724487e-02 -2.146238535642623901e-01 3.362219333648681641e-01 -4.511350095272064209e-01
-3.160347044467926025e-01 6.083821654319763184e-01 -2.677426040172576904e-01 -1.093406006693840027e-01 2.203467488288879395e-01 -2.157175093889236450e-01 -2.449264377355575562e-01 -5.397000312805175781e-01
-3.097638785839080811e-01 -5.845321714878082275e-02 4.622116088867187500e-01 -5.466207861900329590e-01 1.875683069229125977e-01 2.847825884819030762e-01 -2.819631099700927734e-01 -4.386450648307800293e-01
-2.506661415100097656e-01 3.217980861663818359e-01 -1.523772776126861572e-01 -2.182278186082839966e-01 4.679895639419555664e-01 1.824698969721794128e-02 -2.326295524835586548e-02 -7.368053197860717773e-01
-5.540238618850708008e-01 -2.429051138460636139e-02 -5.878375470638275146e-02 -4.281468987464904785e-01 3.007855117321014404e-01 -4.584728479385375977e-01 -1.514673233032226562e-01 4.267207682132720947e-01
-6.367370486259460449e-01 2.512437850236892700e-02 3.346077501773834229e-01 1.353850513696670532e-01 5.524705052375793457e-01 -3.366679549217224121e-01 -2.058936059474945068e-01 -5.178917571902275085e-02
-7.746315598487854004e-01 1.239813193678855896e-01 2.813407182693481445e-01 -1.846713572740554810e-01 2.530021369457244873e-01 -4.429335519671440125e-02 -3.078640401363372803e-01 3.325150012969970703e-01
-2.735070288181304932e-01 5.502803325653076172e-01 -8.358014374971389771e-02 -3.212312161922454834e-01 4.934546053409576416e-01 -2.030802518129348755e-01 -1.845812946557998657e-01 -4.397739768028259277e-01
-7.288601398468017578e-01 -2.844255268573760986e-01 -5.737016201019287109e-01 2.537413500249385834e-02 -5.994880199432373047e-02 9.039730578660964966e-02 -1.555291712284088135e-01 -1.487707793712615967e-01
-3.899442553520202637e-01 -2.899169921875000000e-01 -4.403623938560485840e-02 1.095115840435028076e-01 -8.176022768020629883e-02 -3.081804513931274414e-01 -6.526542305946350098e-01 -4.715318083763122559e-01
-3.012561202049255371e-01 3.722563982009887695e-01 3.053095042705535889e-01 -4.564824998378753662e-01 3.245119750499725342e-01 6.288682669401168823e-02 -2.587516009807586670e-01 -5.411697030067443848e-01
-2.805017232894897461e-01 -2.969788610935211182e-01 -5.686705112457275391e-01 -3.701089024543762207e-01 3.211679160594940186e-01 3.537766039371490479e-01 -3.570295274257659912e-01 1.303029507398605347e-01
-3.297690153121948242e-01 1.998649686574935913e-01 -1.800502091646194458e-01 -5.517815351486206055e-01 3.798306584358215332e-01 -3.662237823009490967e-01 -3.091087341308593750e-01 3.748148083686828613e-01
-6.705632209777832031e-01 2.154751308262348175e-02 -6.203402280807495117e-01 1.684604287147521973e-01 1.123133301734924316e-02 7.504117488861083984e-02 -2.402653396129608154e-01 -2.705457210540771484e-01
-4.906021952629089355e-01 4.193182587623596191e-01 -5.082607865333557129e-01 -4.221798479557037354e-01 -4.247899353504180908e-02 1.786483265459537506e-02 -3.238809406757354736e-01 1.997356265783309937e-01
-8.989223837852478027e-01 1.516148597002029419e-01 5.300581455230712891e-02 3.118102438747882843e-02 6.213235482573509216e-02 -3.658039569854736328e-01 1.075630187988281250e-01 -1.262009590864181519e-01
-2.083915770053863525e-01 -3.633198440074920654e-01 -3.011525273323059082e-01 -4.164552688598632812e-01 -1.965115219354629517e-01 -4.350254237651824951e-01 -3.877769112586975098e-01 -4.268593192100524902e-01
-7.714883685111999512e-01 -1.194586455821990967e-01 -3.441907167434692383e-01 -7.599278539419174194e-02 -4.977881442755460739e-03 3.470803201198577881e-01 -3.510154783725738525e-01 1.503059267997741699e-01
-4.557207226753234863e-01 -1.783037781715393066e-01 -5.891441106796264648e-01 -2.299809157848358154e-01 5.458481311798095703e-01 -5.453655123710632324e-02 -5.395905673503875732e-02 2.381350100040435791e-01
-1.785354614257812500e-01 2.238620519638061523e-01 -4.871044158935546875e-01 -3.607680201530456543e-01 5.581648945808410645e-01 1.690789163112640381e-01 1.621343046426773071e-01 -4.291423559188842773e-01
-6.904444694519042969e-01 3.256312310695648193e-01 -3.450478613376617432e-01 -1.237320899963378906e-01 -3.789784610271453857e-01 -9.200640022754669189e-03 -3.604667782783508301e-01 -9.611094743013381958e-02
-6.928061246871948242e-01 -1.980577707290649414e-01 9.752250276505947113e-03 -4.013711810111999512e-01 3.480526506900787354e-01 2.206660360097885132e-01 -9.235819429159164429e-02 3.758119940757751465e-01
-4.398325383663177490e-01 3.454235196113586426e-01 -3.246627151966094971e-01 -4.751277863979339600e-01 3.791503608226776123e-01 -3.277708292007446289e-01 -1.117987483739852905e-01 3.039567768573760986e-01
-6.789669990539550781e-01 -3.656484782695770264e-01 -2.181409858167171478e-02 -5.222960710525512695e-01 7.757741212844848633e-02 -6.293412297964096069e-02 3.270960450172424316e-01 -1.227400749921798706e-01
-4.569520950317382812e-01 -4.533432722091674805e-01 -2.042332291603088379e-02 -3.680544793605804443e-01 -2.734054625034332275e-01 2.214123606681823730e-01 -5.604100823402404785e-01 -1.093618795275688171e-01
-6.015292406082153320e-01 2.210114896297454834e-01 2.634719610214233398e-01 7.421392947435379028e-02 5.319305062294006348e-01 -4.350139498710632324e-01 -2.036545574665069580e-01 -2.700707502663135529e-02
-6.240564957261085510e-02 -2.355185747146606445e-01 -3.040787577629089355e-01 -5.981991067528724670e-03 3.714896738529205322e-01 -1.921020075678825378e-02 -7.479882836341857910e-01 -3.876552879810333252e-01
-2.990023195743560791e-01 -5.110797882080078125e-01 -3.236239552497863770e-01 -2.353567630052566528e-01 -1.288973391056060791e-01 4.839510191231966019e-03 -5.661365389823913574e-01 -3.900273740291595459e-01
-6.772723197937011719e-01 3.045350909233093262e-01 -5.084955692291259766e-01 -2.491825446486473083e-02 -1.502233296632766724e-01 1.254708170890808105e-01 -3.705232739448547363e-01 1.173645555973052979e-01
-2.317312508821487427e-01 1.053051650524139404e-01 2.168082743883132935e-01 -5.143190026283264160e-01 1.544444411993026733e-01 1.399319022893905640e-01 -1.110563799738883972e-01 -7.536007761955261230e-01
-3.898170590400695801e-01 -3.115293085575103760e-01 -3.849419951438903809e-01 -7.948082685470581055e-02 -3.079960942268371582e-01 6.287720799446105957e-02 -4.710364639759063721e-01 -5.251706242561340332e-01
-4.409596025943756104e-01 2.493667304515838623e-01 -3.104835152626037598e-01 -5.513397604227066040e-02 6.077528595924377441e-01 -6.062245462089776993e-03 2.171620279550552368e-01 -4.768349230289459229e-01
-1.458955407142639160e-01 -4.425986707210540771e-01 -3.925983607769012451e-01 -6.342655420303344727e-01 -1.707983314990997314e-01 -5.221321061253547668e-02 -3.999946117401123047e-01 -1.857439279556274414e-01
-7.410982251167297363e-01 2.246722131967544556e-01 2.971370518207550049e-01 -1.389137208461761475e-01 6.685061752796173096e-02 2.762638926506042480e-01 -4.503291845321655273e-01 9.550523757934570312e-02
-1.267429441213607788e-01 -5.537346601486206055e-01 -3.282092213630676270e-01 -5.602056980133056641e-01 4.671416431665420532e-02 3.146460056304931641e-01 -3.337892591953277588e-01 -2.077566087245941162e-01
-7.133070230484008789e-01 -4.680256247520446777e-01 2.696971641853451729e-03 -2.552276551723480225e-01 2.293481528759002686e-01 4.785961937159299850e-03 3.293942213058471680e-01 -2.141789644956588745e-01
-2.440620511770248413e-01 2.280673384666442871e-01 -6.412539482116699219e-01 -1.972154825925827026e-01 4.480904042720794678e-01 1.198339369148015976e-02 1.531142443418502808e-01 -4.625429809093475342e-01
-6.053122878074645996e-01 -5.777229070663452148e-01 1.095181405544281006e-01 -3.977767527103424072e-01 -1.700727939605712891e-01 -6.003337353467941284e-02 -5.417386442422866821e-02 -3.068373501300811768e-01
-1.614764332771301270e-01 -3.261963129043579102e-01 -3.916985988616943359e-01 1.128837242722511292e-01 5.346432924270629883e-01 -1.490224301815032959e-01 -4.137218296527862549e-01 -4.713108241558074951e-01
-5.025652050971984863e-01 5.631968379020690918e-01 -7.757902890443801880e-02 -1.475293040275573730e-01 1.076462790369987488e-01 -2.372049987316131592e-01 -3.879545256495475769e-02 -5.771440863609313965e-01
-7.048814892768859863e-01 -4.020778238773345947e-01 -4.662418067455291748e-01 -2.742004394531250000e-01 -1.947182416915893555e-01 9.915391914546489716e-03 1.046865619719028473e-02 -1.038518697023391724e-01
-3.903982639312744141e-01 3.696053624153137207e-01 -2.329001277685165405e-01 -1.793786436319351196e-01 1.566576957702636719e-01 -3.214482665061950684e-01 4.303677752614021301e-02 -7.034480571746826172e-01
-5.807700753211975098e-01 5.837490558624267578e-01 1.079122796654701233e-01 -1.758847683668136597e-01 -3.256501629948616028e-02 2.735201269388198853e-02 -5.268334150314331055e-01 -4.894040175713598728e-04
-5.738591402769088745e-02 -2.649311125278472900e-01 -2.862777709960937500e-01 6.615231744945049286e-03 6.072894930839538574e-01 -1.529930680990219116e-01 -5.391744971275329590e-01 -4.019988477230072021e-01
-7.944332361221313477e-01 -4.786148667335510254e-02 3.885734379291534424e-01 -9.474921226501464844e-02 2.420838475227355957e-01 -2.379724085330963135e-01 1.607103347778320312e-01 -2.560371756553649902e-01
-5.089767575263977051e-01 -4.917549490928649902e-01 4.369506612420082092e-02 1.561188250780105591e-01 3.194014430046081543e-01 -1.071489155292510986e-01 -5.925710201263427734e-01 -9.054715186357498169e-02
-5.061711072921752930e-01 -3.302214145660400391e-01 -6.393434405326843262e-01 -5.636216700077056885e-02 1.944273859262466431e-01 2.621336877346038818e-01 -3.350044786930084229e-01 -6.374859809875488281e-02
-4.990176856517791748e-01 -5.756137371063232422e-01 4.866635426878929138e-02 4.599004238843917847e-02 2.078721374273300171e-01 -1.012780815362930298e-01 -5.965858697891235352e-01 -7.605167478322982788e-02
-5.812010765075683594e-01 -5.657165050506591797e-01 -2.834803797304630280e-02 -4.375373423099517822e-01 -1.813816130161285400e-01 -2.213786728680133820e-02 8.816308528184890747e-02 -3.297960460186004639e-01
-6.316673159599304199e-01 -1.090133935213088989e-01 -6.838434338569641113e-01 1.079004071652889252e-02 2.132542878389358521e-01 5.207969248294830322e-02 -2.535288929939270020e-01 9.427392482757568359e-02
-4.279806017875671387e-01 -3.946287035942077637e-01 -1.937288492918014526e-01 -3.857305645942687988e-01 -3.031803965568542480e-01 -4.247831702232360840e-01 -1.574990004301071167e-01 -4.214462041854858398e-01
-4.853751361370086670e-01 3.279264271259307861e-01 2.655960023403167725e-01 -4.027816951274871826e-01 2.681841254234313965e-01 -1.318178027868270874e-01 5.332802236080169678e-02 -5.761583447456359863e-01
-4.432706832885742188e-01 5.784951448440551758e-01 -3.014273941516876221e-01 -1.338969320058822632e-01 -5.771611630916595459e-02 -1.331814229488372803e-01 -5.737914443016052246e-01 9.880549460649490356e-02
-6.517762541770935059e-01 -1.660790294408798218e-01 1.601459532976150513e-01 -3.161448240280151367e-02 6.076052784919738770e-01 -1.640687696635723114e-02 -2.584345340728759766e-01 2.910625338554382324e-01
-5.631366968154907227e-01 -4.603930413722991943e-01 -1.667724340222775936e-03 -5.141540169715881348e-01 -8.477669954299926758e-02 -2.104070484638214111e-01 1.644640564918518066e-01 -3.578427433967590332e-01
-7.923893928527832031e-01 -2.038657665252685547e-01 -2.207321487367153168e-02 -2.474498301744461060e-01 3.127542883157730103e-02 9.882657229900360107e-02 3.625214099884033203e-01 -3.559107184410095215e-01
-4.720197618007659912e-01 -3.698031306266784668e-01 -6.815241277217864990e-02 -5.107896924018859863e-01 -3.407755196094512939e-01 -1.447389870882034302e-01 2.687387727200984955e-02 -4.869215190410614014e-01
-4.938942193984985352e-01 -7.133552432060241699e-01 -1.869655549526214600e-01 -1.214231997728347778e-01 2.148365229368209839e-01 -2.324463427066802979e-01 -1.384295076131820679e-01 -2.795435488224029541e-01
-7.725334167480468750e-02 4.551896154880523682e-01 -1.429694294929504395e-01 -6.136692762374877930e-01 2.363132387399673462e-01 -1.428721398115158081e-01 -4.677162766456604004e-01 -3.078787922859191895e-01
-1.798263043165206909e-01 -5.485597252845764160e-01 -2.872337400913238525e-01 -6.385936141014099121e-01 3.915470838546752930e-02 2.763369083404541016e-01 -2.941803634166717529e-01 -1.095550879836082458e-01
-4.042928814888000488e-01 2.554002702236175537e-01 -3.758477270603179932e-01 2.633810639381408691e-01 -1.249420866370201111e-01 1.358547508716583252e-01 -5.522859692573547363e-01 -4.707440137863159180e-01
-7.716194391250610352e-01 2.948362007737159729e-02 -5.730731487274169922e-01 -7.205401360988616943e-02 -1.357587426900863647e-01 1.980533152818679810e-01 -6.051738932728767395e-02 -9.387103468179702759e-02
-7.677493691444396973e-01 5.060081481933593750e-01 -1.515188533812761307e-02 -3.153687417507171631e-01 -4.491573199629783630e-02 1.166015118360519409e-01 -1.705958694219589233e-01 1.005647405982017517e-01
-7.270852327346801758e-01 3.057227432727813721e-01 -1.979452222585678101e-01 -3.253483176231384277e-01 -3.978831768035888672e-01 6.923396140336990356e-02 -2.634602189064025879e-01 -1.819327287375926971e-02
-4.001807272434234619e-01 2.605814486742019653e-03 3.878571391105651855e-01 -4.758577048778533936e-01 1.366211175918579102e-01 3.088666200637817383e-01 -1.969245262444019318e-02 -5.903586745262145996e-01
-6.779157519340515137e-01 1.353077739477157593e-01 -2.328081578016281128e-01 -2.868808805942535400e-01 -3.889622688293457031e-01 3.937881886959075928e-01 -2.782784998416900635e-01 -4.268720000982284546e-02
-5.464455485343933105e-01 3.778721094131469727e-01 1.772596389055252075e-01 -4.406415820121765137e-01 2.435001730918884277e-01 2.136486619710922241e-01 -4.543319344520568848e-01 1.472013145685195923e-01
-4.882480502128601074e-01 -7.352767586708068848e-01 -1.344975456595420837e-02 -2.777576744556427002e-01 2.448115944862365723e-01 2.138554602861404419e-01 -8.677455037832260132e-02 -1.745138317346572876e-01
-5.268773436546325684e-01 1.497746706008911133e-01 -5.918818116188049316e-01 -2.977239191532135010e-01 -2.891503572463989258e-01 -1.253155916929244995e-01 -4.020921587944030762e-01 3.749035298824310303e-03
-2.677744328975677490e-01 -6.278226971626281738e-01 -1.888805925846099854e-01 -6.221993565559387207e-01 2.953981161117553711e-01 -7.920957356691360474e-02 9.286005049943923950e-02 -9.576242417097091675e-02
-3.004354238510131836e-01 -1.336493939161300659e-01 -3.951227068901062012e-01 -2.076477408409118652e-01 4.270153045654296875e-01 -3.407830893993377686e-01 -6.047379374504089355e-01 1.686823368072509766e-01
-5.356515645980834961e-01 2.740150094032287598e-01 -7.621040940284729004e-01 1.621960103511810303e-02 8.058612793684005737e-02 1.380203068256378174e-01 -1.362209469079971313e-01 -1.132583469152450562e-01
-6.820529103279113770e-01 6.488377600908279419e-02 4.308959245681762695e-01 -1.539605110883712769e-01 2.437915951013565063e-01 -4.872045814990997314e-01 -7.974521070718765259e-02 -1.343759298324584961e-01
-3.742970824241638184e-01 2.963581383228302002e-01 -2.570660114288330078e-01 -4.069632589817047119e-01 2.397168725728988647e-01 5.216720700263977051e-01 -1.012115553021430969e-01 -4.477967321872711182e-01
-4.052808284759521484e-01 2.256523817777633667e-01 -1.543375998735427856e-01 -2.955622076988220215e-01 3.272854387760162354e-01 -1.697274446487426758e-01 1.945033520460128784e-01 -7.070336341857910156e-01
-2.509784400463104248e-01 -6.778842210769653320e-01 -1.676610857248306274e-01 -1.627085804939270020e-01 1.867613941431045532e-01 1.407302320003509521e-01 -4.019210040569305420e-01 -4.546134471893310547e-01
-5.602598190307617188e-01 -4.197555184364318848e-01 2.025813236832618713e-02 -5.415007472038269043e-01 -3.480572104454040527e-01 -1.765911132097244263e-01 2.122795209288597107e-03 -2.528790235519409180e-01
-4.035079479217529297e-01 -1.353771686553955078e-01 4.777250885963439941e-01 -5.366606116294860840e-01 1.891162693500518799e-01 -6.735803186893463135e-02 -4.472428560256958008e-02 -5.102215409278869629e-01
-6.662746071815490723e-01 4.092380106449127197e-01 -2.172663509845733643e-01 -4.780701994895935059e-01 -1.787658333778381348e-01 1.651735305786132812e-01 -1.733566075563430786e-01 1.534751355648040771e-01
-7.233440876007080078e-01 -2.758714854717254639e-01 9.237754344940185547e-02 -1.804752051830291748e-01 3.991212844848632812e-01 -1.520997732877731323e-01 3.210463225841522217e-01 -2.721406221389770508e-01
-8.176441788673400879e-01 -1.913713216781616211e-01 -1.556392163038253784e-01 -3.024173676967620850e-01 9.157895692624151707e-04 -2.072737365961074829e-01 3.457188904285430908e-01 -1.291140019893646240e-01
-7.044172883033752441e-01 -5.604979991912841797e-01 -3.238508403301239014e-01 -8.297393098473548889e-03 -5.226921290159225464e-02 2.634807117283344269e-02 -1.243319138884544373e-01 -2.565255761146545410e-01
-8.584326505661010742e-01 -2.587110102176666260e-01 -1.453503221273422241e-01 2.879092395305633545e-01 1.155524402856826782e-01 2.331277728080749512e-01 -1.197987943887710571e-01 -1.004536151885986328e-01
-7.285865545272827148e-01 -4.768422842025756836e-01 1.173370182514190674e-01 -7.396901398897171021e-02 2.897143661975860596e-01 -2.153376936912536621e-01 1.922024786472320557e-01 -2.351535111665725708e-01
-3.612500131130218506e-01 -6.569556593894958496e-01 -2.197574228048324585e-01 -3.214805424213409424e-01 1.167441010475158691e-01 3.683420121669769287e-01 -2.833129763603210449e-01 -2.381035685539245605e-01
-7.323086261749267578e-01 5.261986255645751953e-01 -3.471333384513854980e-01 -2.106205374002456665e-01 -6.404522061347961426e-02 -1.297398954629898071e-01 2.212945371866226196e-02 -2.351028658449649811e-02
-3.136718571186065674e-01 -3.237717151641845703e-01 -5.150244832038879395e-01 -3.320382833480834961e-01 4.020805954933166504e-01 -3.899205848574638367e-02 -4.429973959922790527e-01 2.486890703439712524e-01
-3.586191534996032715e-01 -3.519521653652191162e-01 2.830875664949417114e-02 -2.977130934596061707e-03 3.887929618358612061e-01 -3.170096278190612793e-01 -7.012511491775512695e-01 -5.747490748763084412e-02
-6.955829858779907227e-01 1.807665675878524780e-01 1.389628201723098755e-01 -3.028564155101776123e-01 4.201508462429046631e-01 1.732948571443557739e-01 -3.104541599750518799e-01 2.636577785015106201e-01
-2.404032200574874878e-01 5.296141505241394043e-01 -1.946936994791030884e-01 -2.648582160472869873e-01 5.004705786705017090e-01 -2.146602123975753784e-01 -2.259130626916885376e-01 -4.539528191089630127e-01
-4.706929326057434082e-01 -2.250408083200454712e-01 -2.514304220676422119e-01 -3.755584657192230225e-01 -1.693585366010665894e-01 6.811621040105819702e-02 -6.928760409355163574e-01 1.007169187068939209e-01
-1.463931798934936523e-01 1.393437981605529785e-01 2.921201586723327637e-01 -5.721386075019836426e-01 2.961702048778533936e-01 2.785935439169406891e-02 -5.996773838996887207e-01 -3.136394023895263672e-01
-7.480066418647766113e-01 2.023627460002899170e-01 -4.572319984436035156e-01 -3.451206684112548828e-01 -2.413644641637802124e-01 -2.760949777439236641e-03 -5.759594216942787170e-02 9.891527891159057617e-02
-2.955740392208099365e-01 -5.774015784263610840e-01 -1.035160943865776062e-01 -4.426214694976806641e-01 -9.535923600196838379e-02 -3.674545586109161377e-01 -2.721574902534484863e-01 -3.929734230041503906e-01
-6.109449267387390137e-01 -4.051736891269683838e-01 -2.171669751405715942e-01 -2.964875102043151855e-01 3.923465013504028320e-01 -2.991257607936859131e-01 2.572648823261260986e-01 -1.338540464639663696e-01
-3.711873888969421387e-01 -5.237167477607727051e-01 -3.747927546501159668e-01 -1.063189879059791565e-01 -1.223053708672523499e-01 -1.825787425041198730e-01 -4.464893341064453125e-01 -4.341900348663330078e-01
-4.524275958538055420e-01 -2.657305896282196045e-01 -3.114074766635894775e-01 -5.735497474670410156e-01 1.944248676300048828e-01 -4.819079041481018066e-01 -4.752329085022211075e-03 1.694217175245285034e-01
-7.100821137428283691e-01 -4.662055149674415588e-02 2.086524963378906250e-01 2.826091647148132324e-01 -2.740707248449325562e-02 3.079885840415954590e-01 -4.411888718605041504e-01 -2.827554047107696533e-01
-7.969201207160949707e-01 4.114713072776794434e-01 2.130688354372978210e-02 -2.149470150470733643e-01 -6.200864911079406738e-03 1.585460603237152100e-01 -2.942067682743072510e-01 1.929262280464172363e-01
-3.751725554466247559e-01 -1.789482086896896362e-01 -6.029402613639831543e-01 -2.477375119924545288e-01 2.399064451456069946e-01 1.202300563454627991e-01 -5.511330962181091309e-01 1.629543900489807129e-01
-4.805626869201660156e-01 -2.407894730567932129e-01 -4.117170870304107666e-01 -1.532497555017471313e-01 4.292985796928405762e-01 -4.313324391841888428e-02 -4.442240595817565918e-01 3.668660223484039307e-01
-1.897544413805007935e-01 -4.808844327926635742e-01 -4.975908100605010986e-01 -4.815332591533660889e-01 2.920142114162445068e-01 9.253973257727921009e-04 -3.784801661968231201e-01 1.573281884193420410e-01
-7.706866860389709473e-01 -1.539117991924285889e-01 -1.989128589630126953e-01 -7.212617993354797363e-02 1.564216911792755127e-01 3.917076289653778076e-01 -2.961651980876922607e-01 2.682690024375915527e-01
-3.788196444511413574e-01 -1.565126180648803711e-01 5.646622180938720703e-01 -4.395488500595092773e-01 2.180344164371490479e-01 6.038554012775421143e-02 -1.886766403913497925e-01 -4.828754663467407227e-01
-3.392356336116790771e-01 -6.663826853036880493e-02 6.954945623874664307e-03 2.146890908479690552e-01 3.765209391713142395e-02 -5.436248779296875000e-01 -3.436507880687713623e-01 -6.475316286087036133e-01
-4.884593486785888672e-01 7.307855039834976196e-02 4.302401244640350342e-01 -4.777116179466247559e-01 1.122029125690460205e-01 3.331351876258850098e-01 -6.413178890943527222e-02 -4.637571871280670166e-01
-5.367229580879211426e-01 1.317467391490936279e-01 1.903533190488815308e-01 -5.846628546714782715e-01 5.165299773216247559e-01 -1.196779683232307434e-01 -1.016196049749851227e-02 1.878216415643692017e-01
-5.422662496566772461e-01 -2.982275784015655518e-01 -6.468009352684020996e-01 -7.854311168193817139e-02 3.349633514881134033e-01 2.071999162435531616e-01 -1.780907213687896729e-01 7.509086281061172485e-02
-7.087686657905578613e-01 1.882217675447463989e-01 -1.821167469024658203e-01 1.383612751960754395e-01 -1.543639600276947021e-01 -1.733953058719635010e-01 -5.004444122314453125e-01 -3.249159455299377441e-01
-8.256204724311828613e-01 2.193640768527984619e-01 6.585284136235713959e-03 -1.225293651223182678e-01 -1.698047518730163574e-01 -4.131113290786743164e-01 1.033708453178405762e-01 -2.121160328388214111e-01
-4.555379450321197510e-01 -6.388723254203796387e-01 -3.571677207946777344e-01 -2.442724406719207764e-01 7.664157543331384659e-03 1.043211147189140320e-01 -3.844708502292633057e-01 -1.957807093858718872e-01
-4.628215432167053223e-01 5.984890460968017578e-01 9.137746691703796387e-02 8.599425852298736572e-02 2.940115332603454590e-01 -2.014777064323425293e-01 -3.275887668132781982e-01 -4.213218688964843750e-01
-6.377750039100646973e-01 1.867734342813491821e-01 -1.994532048702239990e-01 2.688079178333282471e-01 8.400064706802368164e-02 -4.461356699466705322e-01 -2.476322948932647705e-01 -4.229712188243865967e-01
-5.475670695304870605e-01 -4.353498816490173340e-01 -5.817471817135810852e-02 -4.811590015888214111e-01 -3.669953346252441406e-01 -2.615292370319366455e-01 -2.469350397586822510e-01 -1.080855801701545715e-01
-5.307047963142395020e-01 -5.895729660987854004e-01 -4.235312640666961670e-01 -2.806094586849212646e-01 4.848955664783716202e-03 -5.761407688260078430e-02 -1.235911324620246887e-01 -3.066236376762390137e-01
-3.206083476543426514e-01 -2.164557576179504395e-01 -4.332054033875465393e-02 6.356571614742279053e-02 4.579814374446868896e-01 -6.114739179611206055e-01 -2.279604822397232056e-01 -4.569757580757141113e-01
-4.698082804679870605e-01 4.629908129572868347e-02 -2.421732991933822632e-01 -4.846847057342529297e-01 4.249003231525421143e-01 -3.986528217792510986e-01 -4.713799431920051575e-02 3.766737580299377441e-01
-6.181917786598205566e-01 3.025251030921936035e-01 -3.612416386604309082e-01 -2.095764279365539551e-01 -3.067466914653778076e-01 5.980123206973075867e-02 -5.040414333343505859e-01 1.312823221087455750e-02
-5.791029334068298340e-01 9.647763520479202271e-02 7.994937896728515625e-02 -6.847672462463378906e-01 3.338367640972137451e-01 -7.396367378532886505e-03 1.891192644834518433e-01 1.810138374567031860e-01
-6.030765771865844727e-01 -2.941995859146118164e-01 6.163449026644229889e-03 -3.670101165771484375e-01 5.894031748175621033e-02 -3.427669703960418701e-01 2.786706387996673584e-01 -4.651776850223541260e-01
-5.357913970947265625e-01 -4.502985775470733643e-01 1.118868142366409302e-01 -4.016159176826477051e-01 -1.918166428804397583e-01 -2.331125438213348389e-01 7.079239189624786377e-02 -4.901001453399658203e-01
-5.360587835311889648e-01 -3.790281116962432861e-01 -2.590029835700988770e-01 -4.320175647735595703e-01 -2.648015916347503662e-01 2.511647343635559082e-01 -4.199602901935577393e-01 7.541163265705108643e-02
-2.657883167266845703e-01 -6.351427435874938965e-01 -2.253689169883728027e-01 -3.413882553577423096e-01 -1.016554757952690125e-01 -9.868807345628738403e-02 -3.498409688472747803e-01 -4.649207890033721924e-01
-4.527986049652099609e-01 -1.992583423852920532e-01 -4.343395233154296875e-01 -1.690555810928344727e-01 6.279833912849426270e-01 -3.315469995141029358e-02 -2.086258083581924438e-01 3.147250115871429443e-01
-3.830770254135131836e-01 -7.063263654708862305e-02 -4.919625222682952881e-01 1.823667623102664948e-02 1.481521725654602051e-01 1.449439376592636108e-01 -7.502968907356262207e-01 -4.035136080347001553e-04
-5.417069196701049805e-01 -4.676265716552734375e-01 8.113446831703186035e-02 -3.695178627967834473e-01 -3.093479275703430176e-01 -2.700388133525848389e-01 -1.227427944540977478e-01 -4.013350605964660645e-01
-7.196415066719055176e-01 3.864996433258056641e-01 -3.062519133090972900e-01 -1.689995229244232178e-01 -5.724146589636802673e-02 3.368570506572723389e-01 -2.664499878883361816e-01 1.504600793123245239e-01
-8.181514739990234375e-01 -3.487775027751922607e-01 -1.048002950847148895e-02 -2.667626738548278809e-01 1.703716628253459930e-02 3.168000578880310059e-01 -1.224146187305450439e-01 1.485680639743804932e-01
-2.619366049766540527e-01 -2.096833661198616028e-02 -1.271881014108657837e-01 -1.944867521524429321e-01 -7.141900062561035156e-02 -6.352432966232299805e-01 -6.380493640899658203e-01 -2.473983913660049438e-01
-5.490522980690002441e-01 -4.006785899400711060e-02 3.484880328178405762e-01 -6.218616962432861328e-01 1.309772729873657227e-01 1.929803788661956787e-01 2.024347931146621704e-01 -3.056207597255706787e-01
-3.958430588245391846e-01 -4.115554094314575195e-01 -2.060109078884124756e-01 -3.755677640438079834e-01 1.438080221414566040e-01 -4.530361890792846680e-01 1.315633952617645264e-01 -4.971995949745178223e-01
-3.487839400768280029e-01 -6.130825877189636230e-01 -3.756124079227447510e-01 -2.874089479446411133e-01 1.727451980113983154e-01 -1.399022042751312256e-01 8.390459418296813965e-02 -4.715266823768615723e-01
-6.144791245460510254e-01 -3.485756814479827881e-01 -1.497987657785415649e-01 -2.475643455982208252e-01 3.788263797760009766e-01 3.970034122467041016e-01 2.426922619342803955e-01 -2.390859574079513550e-01
-5.224021077156066895e-01 -1.847487837076187134e-01 -3.757553994655609131e-01 -3.318906426429748535e-01 2.648084759712219238e-01 3.259323537349700928e-01 -3.843204081058502197e-01 3.428740799427032471e-01
-4.003809690475463867e-01 -5.244034528732299805e-01 -2.506802678108215332e-01 -4.343320429325103760e-01 -2.873135805130004883e-01 -1.241549551486968994e-01 -4.059331715106964111e-01 -2.246460020542144775e-01
-3.968063592910766602e-01 -4.301792979240417480e-01 -2.156694233417510986e-01 -5.415620803833007812e-01 4.384536743164062500e-01 -2.987026870250701904e-01 4.194134101271629333e-02 1.856444180011749268e-01
-4.784238636493682861e-01 -1.611526012420654297e-01 -5.740255117416381836e-01 -2.148953964933753014e-03 7.668486982583999634e-02 3.936946764588356018e-02 -6.378438472747802734e-01 -3.681387752294540405e-02
-5.977391004562377930e-01 1.532877087593078613e-01 4.392696917057037354e-01 1.935139447450637817e-01 4.330731630325317383e-01 -2.288934588432312012e-01 -3.493988811969757080e-01 -1.636495739221572876e-01
-5.546002984046936035e-01 -1.916934102773666382e-01 -1.883454322814941406e-01 -3.493412435054779053e-01 5.897648334503173828e-01 -2.132325321435928345e-01 1.628758609294891357e-01 2.798921167850494385e-01
-2.434032410383224487e-01 -6.356583833694458008e-01 -2.366887181997299194e-01 -4.873372614383697510e-01 1.468663848936557770e-02 3.217089772224426270e-01 -2.757348716259002686e-01 -2.518570125102996826e-01
-5.814586877822875977e-01 -6.752874851226806641e-01 -1.792889684438705444e-01 -3.361064195632934570e-01 2.300755977630615234e-01 6.387941539287567139e-02 -5.681385844945907593e-02 2.318043261766433716e-02
-1.266482323408126831e-01 2.308137714862823486e-01 2.358120167627930641e-03 -6.803742647171020508e-01 3.255073726177215576e-01 -2.878795564174652100e-01 -5.147117376327514648e-01 1.183750703930854797e-01
-4.013663828372955322e-01 3.405676186084747314e-01 -2.922133505344390869e-01 -1.229405105113983154e-01 6.319038271903991699e-01 1.767950505018234253e-01 1.322366595268249512e-01 -4.175764620304107666e-01
-3.880566358566284180e-01 -2.302423864603042603e-01 -3.631005287170410156e-01 -1.435693204402923584e-01 2.622019350528717041e-01 3.853042721748352051e-01 -6.509281992912292480e-01 5.504287034273147583e-02
-6.477808356285095215e-01 -1.711084693670272827e-01 -8.802250772714614868e-02 -3.582114875316619873e-01 -1.614939868450164795e-01 -4.117550849914550781e-01 2.027702480554580688e-01 -4.222558438777923584e-01
-2.942175567150115967e-01 1.910876035690307617e-01 -6.471732258796691895e-01 -2.380262762308120728e-01 3.556972742080688477e-01 -1.484941244125366211e-01 2.025345712900161743e-01 -4.602615535259246826e-01
-4.909621179103851318e-01 -3.441289663314819336e-01 -5.486010387539863586e-02 9.187205135822296143e-02 1.764389276504516602e-01 -4.471275210380554199e-02 -7.703427672386169434e-01 -5.023270845413208008e-02
-4.386447966098785400e-01 -5.655906796455383301e-01 -1.455764621496200562e-01 -3.007262647151947021e-01 2.678892612457275391e-01 4.060796201229095459e-01 3.629366680979728699e-02 -3.716000914573669434e-01
-7.766424417495727539e-01 4.377067387104034424e-01 -3.988469243049621582e-01 -1.094037070870399475e-01 -6.835219264030456543e-02 -1.646218448877334595e-01 -4.486667737364768982e-02 2.015222981572151184e-02
-7.125113010406494141e-01 -3.582858145236968994e-01 -4.342222809791564941e-01 3.698097541928291321e-02 2.235375344753265381e-01 2.175642997026443481e-01 -2.680871784687042236e-01 6.977395713329315186e-02
-6.299432516098022461e-01 2.404278218746185303e-01 3.908847868442535400e-01 2.023675590753555298e-01 3.616049885749816895e-01 -2.822658121585845947e-01 -3.192225694656372070e-01 -1.982099413871765137e-01
-6.153196096420288086e-01 -9.533455222845077515e-02 -7.470033764839172363e-01 2.693845331668853760e-02 9.922847896814346313e-02 1.087541803717613220e-01 -2.449231036007404327e-02 -1.768610477447509766e-01
-4.971625804901123047e-01 1.792284548282623291e-01 3.966492712497711182e-01 -5.685088038444519043e-01 4.300084710121154785e-01 1.485234647989273071e-01 -1.795997917652130127e-01 -3.083821944892406464e-02
-4.944483637809753418e-01 -5.286728739738464355e-01 8.192699402570724487e-02 -3.746190965175628662e-01 -3.244169950485229492e-01 -1.974820494651794434e-01 -2.580535113811492920e-01 -3.437108099460601807e-01
-2.862395942211151123e-01 -4.302328824996948242e-01 -3.799237906932830811e-01 -5.697965621948242188e-01 -2.104228585958480835e-01 1.714501976966857910e-01 -3.885306715965270996e-01 -1.983118057250976562e-01
-6.465184092521667480e-01 -2.849529683589935303e-01 -9.358366578817367554e-02 -2.521796822547912598e-01 2.076753675937652588e-01 -1.107556670904159546e-01 4.111446142196655273e-01 -4.516941308975219727e-01
-1.945415139198303223e-01 -5.459884405136108398e-01 -2.927045822143554688e-01 -4.333124160766601562e-01 4.252236802130937576e-03 3.457148373126983643e-01 -2.385099530220031738e-01 -4.628075063228607178e-01
-5.830329656600952148e-01 -4.972310066223144531e-01 -5.112928748130798340e-01 -8.601997047662734985e-03 3.500275909900665283e-01 -1.593427546322345734e-02 -9.778928756713867188e-02 -1.378538012504577637e-01
-2.549799382686614990e-01 3.038355708122253418e-01 -2.301863878965377808e-01 -8.981459774076938629e-03 7.068471908569335938e-01 2.635681033134460449e-01 -9.889683127403259277e-02 -4.590435922145843506e-01
-4.225078225135803223e-01 -2.371872812509536743e-01 -1.673407703638076782e-01 1.112248450517654419e-01 -4.591301549226045609e-03 -6.660232692956924438e-02 -8.260788321495056152e-01 -1.949156820774078369e-01
-5.349740982055664062e-01 -5.032701492309570312e-01 -5.948589369654655457e-02 -3.164654374122619629e-01 4.733688831329345703e-01 2.302461117506027222e-01 2.653175964951515198e-02 -2.811364531517028809e-01
-3.936892449855804443e-01 -4.831290990114212036e-02 -1.085932478308677673e-01 2.273704707622528076e-01 1.496162712574005127e-01 -6.500357389450073242e-01 -4.165142774581909180e-01 -4.009602963924407959e-01
-4.114818572998046875e-01 -6.238767504692077637e-01 -1.873047351837158203e-01 -1.879572272300720215e-01 2.103365957736968994e-01 -2.989465296268463135e-01 2.793525159358978271e-02 -4.864757359027862549e-01
-8.448129296302795410e-01 -3.029051721096038818e-01 -2.535456418991088867e-01 7.243946939706802368e-02 -7.064331322908401489e-02 -7.624737173318862915e-02 -3.363513648509979248e-01 3.271359205245971680e-02
-4.052321910858154297e-01 -5.354309082031250000e-01 -3.278190195560455322e-01 -4.470129609107971191e-01 1.146487072110176086e-01 -3.618817031383514404e-01 1.305818408727645874e-01 -2.840075194835662842e-01
-3.367865681648254395e-01 2.864783108234405518e-01 2.657717764377593994e-01 -3.251207172870635986e-01 4.061447679996490479e-01 2.754940688610076904e-01 -1.314680874347686768e-01 -6.083030700683593750e-01
-2.972239255905151367e-01 -1.027445122599601746e-01 -2.215791344642639160e-01 2.436038851737976074e-01 2.758227288722991943e-01 -5.839759111404418945e-01 -4.560183286666870117e-01 -4.093929529190063477e-01
-6.641581654548645020e-01 -5.445482730865478516e-01 -9.850063174962997437e-02 -3.473356068134307861e-01 1.447260081768035889e-01 -3.184982538223266602e-01 9.671169519424438477e-02 1.664097793400287628e-02
-3.123106956481933594e-01 2.103294581174850464e-01 -4.429192245006561279e-01 -1.437801271677017212e-01 5.714504718780517578e-01 6.822949647903442383e-02 1.831056624650955200e-01 -5.259607434272766113e-01
-4.342809319496154785e-01 -1.277284026145935059e-01 -1.903465390205383301e-01 -4.828827083110809326e-01 3.210449516773223877e-01 -5.013669133186340332e-01 -1.992207765579223633e-01 3.626987338066101074e-01
-2.582629621028900146e-01 5.017042160034179688e-01 -3.331641554832458496e-01 -4.609599113464355469e-01 2.607926130294799805e-01 -3.156215846538543701e-01 -1.380259692668914795e-01 -4.140410721302032471e-01
-4.847613871097564697e-01 -3.724008202552795410e-01 -2.460669726133346558e-01 -5.292186737060546875e-01 1.539539843797683716e-01 -3.872389793395996094e-01 2.500738203525543213e-01 -2.225080132484436035e-01
-2.862924039363861084e-01 4.075305536389350891e-02 2.627930045127868652e-01 -7.274036407470703125e-01 5.210549831390380859e-01 -1.429833024740219116e-01 -1.572116613388061523e-01 -3.926477953791618347e-02
-7.830135822296142578e-01 -7.806807011365890503e-02 -2.355538904666900635e-01 -2.997315227985382080e-01 -1.791373044252395630e-01 -1.874643117189407349e-01 2.641952335834503174e-01 -3.137486875057220459e-01
-3.559755086898803711e-01 -5.955190658569335938e-01 1.055218726396560669e-01 2.693934552371501923e-02 1.538103520870208740e-01 -2.055001705884933472e-01 -4.144522547721862793e-01 -5.187671184539794922e-01
-3.293582201004028320e-01 1.699343323707580566e-02 1.727727502584457397e-01 -6.210005283355712891e-01 4.760374501347541809e-02 -4.457053542137145996e-01 6.286793202161788940e-02 -5.204524993896484375e-01
-4.769200086593627930e-01 -3.611324727535247803e-01 -4.269131645560264587e-02 -5.569766163825988770e-01 2.602835595607757568e-01 -3.707214891910552979e-01 2.470523118972778320e-01 -2.527222335338592529e-01
-5.043348073959350586e-01 -5.132247805595397949e-01 -8.579408377408981323e-02 -2.429837137460708618e-01 -2.870210073888301849e-02 2.620777785778045654e-01 -5.871410369873046875e-01 4.002472758293151855e-02
-4.737195968627929688e-01 -6.343770623207092285e-01 -2.309507876634597778e-02 -3.611065447330474854e-01 -1.865613609552383423e-01 -2.334974408149719238e-01 -2.674449086189270020e-01 -2.852565348148345947e-01
-7.119801640510559082e-01 2.748439908027648926e-01 -5.829390883445739746e-01 1.285644471645355225e-01 1.248061209917068481e-01 2.629951946437358856e-02 -6.971187889575958252e-02 -2.001754641532897949e-01
-9.105165004730224609e-01 6.190015748143196106e-02 1.933981627225875854e-01 -1.684715151786804199e-01 -1.666699796915054321e-01 -1.222159713506698608e-01 1.005448848009109497e-01 -2.202676087617874146e-01
-6.973588466644287109e-01 8.273509889841079712e-02 3.105245232582092285e-01 3.515511751174926758e-02 6.197571754455566406e-01 1.734653674066066742e-02 -1.430109441280364990e-01 6.582112610340118408e-02
-2.429367005825042725e-01 -1.684073209762573242e-01 -2.906207740306854248e-01 7.143973559141159058e-02 -2.391712553799152374e-02 3.521849215030670166e-02 -6.885172724723815918e-01 -5.892268419265747070e-01
-3.631747364997863770e-01 -1.477497369050979614e-01 4.390748441219329834e-01 -3.560222685337066650e-01 3.283102810382843018e-01 1.102812066674232483e-01 -7.028813660144805908e-02 -6.339128613471984863e-01
-5.429080128669738770e-01 -1.484114825725555420e-01 1.214839965105056763e-01 -2.813391089439392090e-01 -5.908168852329254150e-02 1.080098748207092285e-01 -7.135291695594787598e-01 2.550181448459625244e-01
-4.823828041553497314e-01 -4.636462628841400146e-01 1.157926619052886963e-01 -2.379103899002075195e-01 -1.908085942268371582e-01 -5.106244236230850220e-02 -2.503521740436553955e-01 -6.169587373733520508e-01
-8.180937170982360840e-01 4.244682192802429199e-01 -3.469863533973693848e-01 -1.201417818665504456e-01 -7.371334731578826904e-02 7.977797836065292358e-02 -3.272630739957094193e-03 -6.250432878732681274e-02
-2.756106555461883545e-01 -2.520019114017486572e-01 8.526905626058578491e-02 -2.009637951850891113e-01 5.712664127349853516e-01 -5.032257437705993652e-01 -1.001741141080856323e-01 -4.725042879581451416e-01
-7.571621537208557129e-01 8.564171940088272095e-02 3.886918723583221436e-01 5.332265421748161316e-02 3.030093908309936523e-01 1.299929469823837280e-01 -3.918847143650054932e-01 5.621262639760971069e-02
-8.238463997840881348e-01 -2.280114889144897461e-01 -4.981813430786132812e-01 1.021280437707901001e-01 -3.530866932123899460e-03 4.570493102073669434e-02 -5.773555114865303040e-02 -7.237569987773895264e-02
-4.935858845710754395e-01 -1.570074819028377533e-02 1.134911924600601196e-02 -6.914547681808471680e-01 3.413451015949249268e-01 -3.193609118461608887e-01 2.321469336748123169e-01 7.408107072114944458e-02
-3.315574824810028076e-01 3.155343830585479736e-01 -1.931649446487426758e-01 -2.950181365013122559e-01 2.330995351076126099e-01 -2.567974627017974854e-01 -4.868791624903678894e-02 -7.372302412986755371e-01
-6.430009603500366211e-01 4.238489866256713867e-01 3.322921320796012878e-02 -7.666584849357604980e-02 4.628886282444000244e-01 3.282980620861053467e-01 -2.233484983444213867e-01 -1.673015654087066650e-01
-5.930396914482116699e-01 -2.403415441513061523e-01 -3.367838859558105469e-01 3.695040941238403320e-01 4.706290364265441895e-01 -2.729725837707519531e-02 -2.101732194423675537e-01 -2.723480463027954102e-01
-4.872070848941802979e-01 -3.815031945705413818e-01 -9.381568431854248047e-02 1.921804249286651611e-01 5.226280093193054199e-01 -2.309559434652328491e-01 -4.895481169223785400e-01 7.219396531581878662e-02
-4.487212896347045898e-01 3.506042435765266418e-02 5.996415019035339355e-01 -4.854668676853179932e-01 2.029318809509277344e-01 2.032119221985340118e-02 -3.126964569091796875e-01 -2.505965232849121094e-01
-6.709493398666381836e-01 3.103370666503906250e-01 -1.302828192710876465e-01 1.037666667252779007e-02 -1.029434204101562500e-01 2.813130319118499756e-01 -5.823650956153869629e-01 -8.690845221281051636e-02
-6.931924819946289062e-01 -2.338563948869705200e-01 2.563297003507614136e-02 -3.515093028545379639e-01 5.232828855514526367e-01 1.995240151882171631e-01 -1.274122744798660278e-01 1.034944951534271240e-01
-1.642815023660659790e-01 -3.418959677219390869e-01 -2.461910694837570190e-01 -2.796123921871185303e-01 -2.351385504007339478e-01 2.037408947944641113e-01 -5.917860269546508789e-01 -5.199177861213684082e-01
-7.215412259101867676e-01 -2.092870175838470459e-01 -4.439621269702911377e-01 -3.115105926990509033e-01 5.907730199396610260e-03 -3.292340338230133057e-01 1.723044067621231079e-01 5.759618431329727173e-02
-2.725659608840942383e-01 4.470154643058776855e-01 -2.660611271858215332e-01 -2.557785995304584503e-02 6.536687016487121582e-01 -1.367074698209762573e-01 -1.405773162841796875e-01 -4.344060719013214111e-01
-2.285375744104385376e-01 -4.216037094593048096e-01 -3.744080662727355957e-01 6.116222590208053589e-02 5.545302033424377441e-01 -3.697683215141296387e-01 -2.206695526838302612e-01 -3.649261593818664551e-01
-1.999029517173767090e-01 4.837537109851837158e-01 -3.002054095268249512e-01 -4.490060508251190186e-01 3.973968625068664551e-01 -2.007420361042022705e-01 -1.028890162706375122e-01 -4.748512208461761475e-01
-4.225295782089233398e-01 -2.232420742511749268e-01 2.819499187171459198e-02 2.020056545734405518e-01 4.639994800090789795e-01 -8.842434734106063843e-02 -7.072123289108276367e-01 -8.226080983877182007e-02
-4.490959346294403076e-01 -4.028433561325073242e-01 -2.183558493852615356e-01 -3.646549284458160400e-01 3.522562561556696892e-03 4.270191490650177002e-01 -5.171242952346801758e-01 -7.484803348779678345e-02
-7.579410076141357422e-01 -1.156753972172737122e-01 1.183550283312797546e-01 -2.012211680412292480e-01 2.575259804725646973e-01 2.421938627958297729e-01 -3.339235186576843262e-01 3.480869233608245850e-01
-5.398279428482055664e-01 3.388158380985260010e-01 -1.056132167577743530e-01 1.812240183353424072e-01 1.697501912713050842e-02 2.414234578609466553e-01 -6.862434148788452148e-01 -1.424422413110733032e-01
-6.966643333435058594e-01 -3.125360012054443359e-01 -1.136852726340293884e-01 -3.370099067687988281e-01 3.410276770591735840e-01 -1.874805539846420288e-01 3.395904302597045898e-01 -1.539790779352188110e-01
-7.392233610153198242e-02 4.180535376071929932e-01 -1.697338223457336426e-01 -6.449666619300842285e-01 2.631423473358154297e-01 -1.447156071662902832e-01 -4.720371961593627930e-01 -2.489369511604309082e-01
-7.080114483833312988e-01 -4.230657517910003662e-01 -3.083473742008209229e-01 -1.290921494364738464e-02 -2.351815104484558105e-01 -6.163137406110763550e-02 -1.797866076231002808e-01 -3.647716343402862549e-01
-7.526270151138305664e-01 4.467622041702270508e-01 -2.479712963104248047e-01 -2.702575027942657471e-01 2.680018730461597443e-02 3.036388158798217773e-01 -2.749588340520858765e-02 7.587087154388427734e-02
-3.682775795459747314e-01 -4.698083996772766113e-01 -5.665840506553649902e-01 -4.306283295154571533e-01 -6.782643496990203857e-02 -1.781185120344161987e-01 -2.175690233707427979e-01 -2.313669174909591675e-01
-7.227486371994018555e-01 -3.683055043220520020e-01 -3.662244230508804321e-02 -3.855595886707305908e-01 2.200836539268493652e-01 -5.351771041750907898e-02 3.299047350883483887e-01 -1.784658730030059814e-01
-4.307337999343872070e-01 3.553654849529266357e-01 8.694677799940109253e-02 -1.283831000328063965e-01 3.248503208160400391e-01 -1.064952462911605835e-01 -2.841008640825748444e-02 -7.392331957817077637e-01
-7.908067703247070312e-01 1.770563237369060516e-02 -1.188302934169769287e-01 -1.041322760283946991e-02 1.270477324724197388e-01 2.363786995410919189e-01 -4.829945862293243408e-01 2.340556383132934570e-01
-7.026847600936889648e-01 -3.857910931110382080e-01 -7.334833592176437378e-02 -1.458845138549804688e-01 3.598320484161376953e-01 -2.573727369308471680e-01 2.901712059974670410e-01 -2.254282683134078979e-01
-4.735310375690460205e-01 1.198742166161537170e-01 -7.738953828811645508e-01 -2.169608473777770996e-01 2.208607345819473267e-01 9.375400096178054810e-02 -1.632254123687744141e-01 1.766371130943298340e-01
-8.625860214233398438e-01 1.217651218175888062e-01 2.619453668594360352e-01 -8.419735729694366455e-02 -2.380620874464511871e-02 -3.271885812282562256e-01 -6.544364616274833679e-03 -2.403164058923721313e-01
-8.556351661682128906e-01 -3.620150685310363770e-02 1.858084276318550110e-02 -3.033728897571563721e-01 7.048055063933134079e-03 -3.621546924114227295e-01 1.583634465932846069e-01 -1.338395029306411743e-01
-4.578293263912200928e-01 -3.684533834457397461e-01 -3.842755854129791260e-01 -1.585528552532196045e-01 -2.422180920839309692e-01 5.276457592844963074e-02 -5.328440666198730469e-01 -3.693930208683013916e-01
-6.140047311782836914e-01 -5.443888306617736816e-01 2.460660599172115326e-02 -3.437169268727302551e-02 2.808921933174133301e-01 -8.709314465522766113e-02 4.632222279906272888e-02 -4.860253036022186279e-01
-4.252653717994689941e-01 -6.036335825920104980e-01 1.084201633930206299e-01 -3.605555295944213867e-01 4.166704118251800537e-01 3.517526984214782715e-01 -1.212742850184440613e-01 -3.113115392625331879e-02
-8.079732060432434082e-01 -4.653746485710144043e-01 -2.253791540861129761e-01 1.340404301881790161e-01 1.633876711130142212e-01 1.224674955010414124e-01 -8.839336037635803223e-02 -1.110669225454330444e-01
-2.586535811424255371e-01 1.970406919717788696e-01 2.869049310684204102e-01 -4.069787263870239258e-01 4.147856235504150391e-01 6.767075974494218826e-03 -1.984707713127136230e-01 -6.594268679618835449e-01
-4.990511834621429443e-01 -4.743143916130065918e-01 -1.455450654029846191e-01 -3.900372385978698730e-01 2.751661241054534912e-01 -4.553126096725463867e-01 7.718896120786666870e-02 -2.523434758186340332e-01
-1.329016126692295074e-02 3.193997219204902649e-02 -1.878002285957336426e-01 -4.693016409873962402e-01 5.966823697090148926e-01 -3.187836110591888428e-01 -5.163050889968872070e-01 1.380815207958221436e-01
-6.188031435012817383e-01 -5.934211239218711853e-02 1.669013798236846924e-01 -6.174560189247131348e-01 3.341483771800994873e-01 2.474569082260131836e-01 -1.055642664432525635e-01 1.428965926170349121e-01
-3.717265725135803223e-01 -4.121355712413787842e-01 -4.889169037342071533e-01 -3.538301885128021240e-01 4.218167960643768311e-01 2.116448730230331421e-01 -3.025580942630767822e-01 1.160334423184394836e-01
-2.887055873870849609e-01 -4.434678852558135986e-01 -2.234763205051422119e-01 -4.033634364604949951e-01 -7.470102608203887939e-02 1.500490754842758179e-01 -6.922735571861267090e-01 -1.956289634108543396e-03
-3.778019547462463379e-01 -5.167223811149597168e-01 -1.256358772516250610e-01 -4.280852377414703369e-01 1.539687961339950562e-01 -3.947413563728332520e-01 -2.827119082212448120e-02 -4.592340290546417236e-01
-1.452654898166656494e-01 1.397193521261215210e-01 3.436869755387306213e-02 -5.207444429397583008e-01 6.068018674850463867e-01 -2.270156443119049072e-01 -5.921351164579391479e-02 -5.135850310325622559e-01
-3.977296054363250732e-01 4.136967360973358154e-01 -2.847831547260284424e-01 -1.467277258634567261e-01 4.783701598644256592e-01 5.260532349348068237e-02 4.462688043713569641e-02 -5.783068537712097168e-01
