# Supplementary material for: Where is your field going? A machine learning approach to study the relative motion of the domains of physics
Source: PLoS One. 2020 Jun 18;15(6):e0233997. doi: 10.1371/journal.pone.0233997 (PMC7302634; doi:10.1371/journal.pone.0233997)
Supplement: S6 Data — (ZIP) [file pone.0233997.s006.zip › 5/Pacs4Run_5_VS_500_embeddings1993-1997ED8.txt]

-1.409351080656051636e-01 -8.583485335111618042e-02 -2.519031167030334473e-01 1.615820676088333130e-01 -4.974367916584014893e-01 4.677740931510925293e-01 -9.187325835227966309e-02 -6.391472220420837402e-01
-8.036588132381439209e-02 -4.240318536758422852e-01 -6.806893348693847656e-01 -3.272633552551269531e-01 -5.392942205071449280e-02 -1.146843507885932922e-01 -4.067873954772949219e-01 -2.485197484493255615e-01
-4.197585880756378174e-01 -3.573853075504302979e-01 -2.606634199619293213e-01 -3.415970504283905029e-01 -1.005318090319633484e-01 5.414420962333679199e-01 -4.491847157478332520e-01 -8.007106930017471313e-02
3.027875423431396484e-01 -8.871151506900787354e-02 -3.150685429573059082e-01 1.327654570341110229e-01 -6.876980662345886230e-01 -2.339131981134414673e-01 -3.607418835163116455e-01 -3.546499609947204590e-01
-1.036996617913246155e-01 -1.328802257776260376e-01 -3.710304498672485352e-01 -5.049659609794616699e-01 -7.207922935485839844e-01 -1.667100191116333008e-02 -2.351282685995101929e-01 -6.188928708434104919e-02
2.856832696124911308e-03 -3.630457520484924316e-01 -7.187298536300659180e-01 -8.326663821935653687e-02 2.262271940708160400e-01 4.405837059020996094e-01 -6.077944859862327576e-02 -3.093492686748504639e-01
3.958861529827117920e-02 -2.305327951908111572e-01 -2.951731681823730469e-01 -4.949701949954032898e-02 -4.816725254058837891e-01 6.296986937522888184e-01 -4.757659137248992920e-01 2.878027223050594330e-02
-1.460732221603393555e-01 -5.201992392539978027e-01 6.768588721752166748e-02 -1.941494494676589966e-01 -2.208412885665893555e-01 2.370833158493041992e-01 -7.223963141441345215e-01 -1.973428875207901001e-01
-2.416483312845230103e-01 -6.931418776512145996e-01 -1.529045999050140381e-01 3.241138905286788940e-02 1.632588505744934082e-01 -1.873044073581695557e-01 -2.016977816820144653e-01 -5.781968235969543457e-01
4.034109413623809814e-01 -6.064180135726928711e-01 -4.980114698410034180e-01 -1.796421408653259277e-01 -2.731034159660339355e-01 1.055354550480842590e-01 -1.772748529911041260e-01 -2.684787213802337646e-01
-3.337246775627136230e-01 1.172099635004997253e-02 -2.077337205410003662e-01 3.251324594020843506e-02 2.490705847740173340e-01 4.743004441261291504e-01 -6.581525206565856934e-01 -3.523042500019073486e-01
-4.017343744635581970e-02 9.500667452812194824e-02 -5.536869168281555176e-01 -3.617776334285736084e-01 -4.990022778511047363e-01 -3.488470017910003662e-01 -7.917086780071258545e-02 -4.182607531547546387e-01
1.645735651254653931e-01 -2.971479892730712891e-01 1.248992513865232468e-02 -3.108794093132019043e-01 1.844245940446853638e-02 1.865084022283554077e-01 -7.797760963439941406e-01 -3.803163170814514160e-01
1.902711763978004456e-02 -4.094310700893402100e-01 -3.734416663646697998e-01 6.488729268312454224e-02 -7.728548645973205566e-01 2.034291476011276245e-01 -2.227384746074676514e-01 -5.911622662097215652e-03
-2.549015283584594727e-01 -3.237703442573547363e-01 -1.761572360992431641e-01 -2.492320537567138672e-01 1.162334010004997253e-01 2.955946512520313263e-02 -7.844225168228149414e-01 -3.276391923427581787e-01
-2.621055841445922852e-01 -3.144061267375946045e-01 -1.381425708532333374e-01 -3.128934204578399658e-01 -2.771027684211730957e-01 7.069944739341735840e-01 -3.641374707221984863e-01 -7.899706065654754639e-02
3.275944292545318604e-02 -7.668960094451904297e-01 -8.051175624132156372e-02 -9.217297285795211792e-02 1.410553455352783203e-01 1.735256016254425049e-01 -8.285766839981079102e-02 -5.821907520294189453e-01
-3.928885459899902344e-01 -9.687147289514541626e-02 1.679118275642395020e-01 -4.766877293586730957e-01 -1.212704256176948547e-01 3.239097595214843750e-01 -3.740587830543518066e-02 -6.780896782875061035e-01
-1.663525998592376709e-01 -3.566844463348388672e-01 1.051872819662094116e-01 -4.636543393135070801e-01 -4.214457571506500244e-01 1.414963155984878540e-01 1.070412546396255493e-01 -6.402871608734130859e-01
-5.593495443463325500e-04 1.105717793107032776e-01 -7.562998533248901367e-01 8.689227700233459473e-02 -4.287073016166687012e-01 -1.374420821666717529e-01 -4.041139185428619385e-01 -2.055369615554809570e-01
2.684226632118225098e-01 -1.691423058509826660e-01 -7.102031111717224121e-01 1.162223666906356812e-01 -8.772559463977813721e-02 -3.154966607689857483e-02 -5.139819979667663574e-01 -3.295078873634338379e-01
1.696837544441223145e-01 -6.957128047943115234e-01 -2.805551588535308838e-01 -7.023494690656661987e-02 -1.739329993724822998e-01 7.249290496110916138e-02 -5.431433916091918945e-01 -2.702488601207733154e-01
4.105866327881813049e-02 -7.714787721633911133e-01 7.348901778459548950e-02 2.979475855827331543e-01 -1.624340713024139404e-01 2.461133748292922974e-01 -1.729834228754043579e-01 -4.382707476615905762e-01
1.448149047791957855e-02 -7.876330018043518066e-01 8.850462734699249268e-02 -1.000759452581405640e-01 -7.112269848585128784e-02 6.591029465198516846e-02 -2.887442708015441895e-01 -5.184596776962280273e-01
-2.772293686866760254e-01 -3.964641392230987549e-01 7.102410495281219482e-02 -5.120721459388732910e-01 -6.006667613983154297e-01 1.019088625907897949e-01 -1.242748089134693146e-02 -3.568716347217559814e-01
1.330806910991668701e-01 1.284345686435699463e-01 3.213236331939697266e-01 -7.565130293369293213e-02 -3.197301328182220459e-01 5.365037173032760620e-02 -5.133671164512634277e-01 -6.986920237541198730e-01
-7.864452153444290161e-02 -3.817508816719055176e-01 -5.181052684783935547e-01 2.557214796543121338e-01 1.724551916122436523e-01 -5.556075368076562881e-03 -5.349621176719665527e-01 -4.453074634075164795e-01
3.164985477924346924e-01 -4.666636884212493896e-01 -4.543129801750183105e-01 3.092073649168014526e-02 4.553104564547538757e-02 -1.352365314960479736e-01 -4.299628436565399170e-01 -5.191023945808410645e-01
8.972845971584320068e-02 -4.262642264366149902e-01 2.545898556709289551e-01 -2.221040613949298859e-02 -4.948545098304748535e-01 5.121844410896301270e-01 3.986818715929985046e-02 -4.859372675418853760e-01
2.244551666080951691e-03 -2.070561200380325317e-01 -6.995623707771301270e-01 -1.338624060153961182e-01 2.163213938474655151e-01 4.351357817649841309e-01 -3.758343458175659180e-01 -2.691217958927154541e-01
-3.574162721633911133e-01 -4.773516952991485596e-01 1.673956029117107391e-02 -3.574803769588470459e-01 -6.457321643829345703e-01 1.008591335266828537e-02 -2.014367096126079559e-02 -3.143872022628784180e-01
9.126608073711395264e-02 -4.516278505325317383e-01 -2.053260207176208496e-01 -5.339955091476440430e-01 4.942050436511635780e-04 -1.167126595973968506e-01 -4.712179303169250488e-01 -4.740510880947113037e-01
-2.603967208415269852e-03 -2.182803601026535034e-01 -4.787753820419311523e-01 1.363009307533502579e-02 5.939208203926682472e-04 -1.941331923007965088e-01 -7.316716909408569336e-01 -3.871740102767944336e-01
6.949053704738616943e-02 3.616889417171478271e-01 1.782465577125549316e-01 -1.500132232904434204e-01 -3.421634435653686523e-01 2.958441376686096191e-01 -3.000830709934234619e-01 -7.179324626922607422e-01
2.350553423166275024e-01 -5.710776448249816895e-01 -5.030911564826965332e-01 1.018580719828605652e-01 -3.242338001728057861e-01 4.316076636314392090e-03 -4.471529424190521240e-01 -2.237227112054824829e-01
-1.404672767966985703e-02 -3.972290754318237305e-01 -4.605924785137176514e-01 2.930023670196533203e-01 1.400534510612487793e-01 3.787269815802574158e-02 -5.916552543640136719e-01 -4.158253669738769531e-01
2.115866839885711670e-01 -5.196755528450012207e-01 -4.047925472259521484e-01 -3.631482720375061035e-01 -1.126554328948259354e-02 -1.167424842715263367e-01 -4.349101781845092773e-01 -4.318935573101043701e-01
3.453090190887451172e-01 -3.005945980548858643e-01 -4.188580811023712158e-01 -4.044202268123626709e-01 1.263656318187713623e-01 1.936117857694625854e-01 -5.071824193000793457e-01 -3.751250505447387695e-01
-1.463178843259811401e-01 -4.242500364780426025e-01 7.348144799470901489e-02 -3.670681715011596680e-01 3.981119021773338318e-02 2.928020060062408447e-01 -6.815342307090759277e-01 -3.265848159790039062e-01
3.271412253379821777e-01 -1.396406590938568115e-01 -4.519501924514770508e-01 1.503957808017730713e-01 2.056447416543960571e-01 3.154861032962799072e-01 -5.483950972557067871e-01 -4.517110884189605713e-01
-7.345700263977050781e-02 -4.691566824913024902e-01 -9.968245774507522583e-02 -4.791109561920166016e-01 -5.735938549041748047e-01 -3.558306396007537842e-02 -4.332396984100341797e-01 -1.305353045463562012e-01
1.265405863523483276e-01 -3.835317492485046387e-01 -3.747409284114837646e-01 -3.651038408279418945e-01 1.844610273838043213e-01 -1.647191867232322693e-02 -5.445122122764587402e-01 -4.820460081100463867e-01
1.209600269794464111e-01 -3.053220212459564209e-01 -6.544534564018249512e-01 -1.510434597730636597e-01 1.263794749975204468e-01 4.450382292270660400e-01 -4.257030487060546875e-01 -2.139388173818588257e-01
2.207440584897994995e-01 -6.661782860755920410e-01 -4.421870708465576172e-01 -1.733405292034149170e-01 -3.574661016464233398e-01 -3.350438550114631653e-02 -3.264911472797393799e-01 -2.154091745615005493e-01
2.748191356658935547e-01 -1.227662488818168640e-01 -6.117098927497863770e-01 1.969589740037918091e-01 -5.384971573948860168e-02 -7.608735561370849609e-02 -5.886972546577453613e-01 -3.757228851318359375e-01
1.953674703836441040e-01 -4.016516506671905518e-01 -3.346818089485168457e-01 -1.951329857110977173e-01 1.700669080018997192e-01 -3.383994102478027344e-02 -6.141464710235595703e-01 -4.931277930736541748e-01
8.079649507999420166e-02 -6.130191087722778320e-01 -3.031815886497497559e-01 -3.212568461894989014e-01 -3.524172306060791016e-02 -3.127455338835716248e-02 -5.419176220893859863e-01 -3.558928668498992920e-01
-7.163394708186388016e-03 -8.504756689071655273e-01 -1.860355436801910400e-01 1.443834453821182251e-01 -3.049060702323913574e-01 1.800004988908767700e-01 -1.802580505609512329e-01 -2.516414523124694824e-01
1.854295432567596436e-01 -6.244267225265502930e-01 -5.182107090950012207e-01 -6.560590863227844238e-02 -2.689972519874572754e-01 2.832344174385070801e-02 -4.267955422401428223e-01 -2.180470824241638184e-01
-3.228518068790435791e-01 -3.679952919483184814e-01 -3.104630410671234131e-01 -1.391855925321578979e-01 -5.552728176116943359e-01 5.009039640426635742e-01 -2.882937788963317871e-01 4.733249917626380920e-02
-2.697338759899139404e-01 -1.674154251813888550e-01 -9.495779126882553101e-02 -3.117153644561767578e-01 -2.159072160720825195e-01 3.019335865974426270e-01 3.725616633892059326e-01 -7.186447978019714355e-01
-1.453533619642257690e-01 -1.407994776964187622e-01 6.723318248987197876e-02 -2.732204496860504150e-01 -2.152457237243652344e-01 3.478324115276336670e-01 2.436536997556686401e-01 -8.082034587860107422e-01
3.282835008576512337e-03 -6.144580245018005371e-01 -9.157422184944152832e-02 -3.499201834201812744e-01 7.207032758742570877e-03 -1.166569292545318604e-01 -4.956111311912536621e-01 -4.819848537445068359e-01
1.741308569908142090e-01 -1.556328386068344116e-01 -6.836367249488830566e-01 -1.540986821055412292e-02 -1.604185402393341064e-01 -2.202275842428207397e-01 -5.241878628730773926e-01 -3.589608967304229736e-01
-3.993416726589202881e-01 -1.188748106360435486e-01 1.276060491800308228e-01 -4.412933588027954102e-01 -3.186710178852081299e-01 -3.479315713047981262e-02 -8.900853991508483887e-02 -7.104136347770690918e-01
-1.807354986667633057e-01 -1.855075955390930176e-01 8.886270225048065186e-02 -3.109602928161621094e-01 -1.946345865726470947e-01 2.623657584190368652e-01 2.674831748008728027e-01 -8.062648773193359375e-01
-1.837938874959945679e-01 4.199413359165191650e-01 1.153330802917480469e-01 -2.031794339418411255e-01 -2.975874841213226318e-01 4.863072037696838379e-01 -4.133989512920379639e-01 -4.892176985740661621e-01
-5.585005283355712891e-01 -2.255789339542388916e-01 2.290739268064498901e-01 8.569788932800292969e-02 -2.170210927724838257e-01 2.162001729011535645e-01 1.726949214935302734e-02 -6.951498985290527344e-01
-1.384408622980117798e-01 -2.573152482509613037e-01 2.130507677793502808e-02 -4.442118704319000244e-01 -1.621886789798736572e-01 6.639999747276306152e-01 -4.938937127590179443e-01 -7.558161020278930664e-02
3.365312218666076660e-01 4.267416298389434814e-01 -5.520908236503601074e-01 -2.344143986701965332e-01 -1.620028316974639893e-01 3.240701258182525635e-01 -1.376272737979888916e-01 -4.412212371826171875e-01
-4.245392978191375732e-01 2.162613570690155029e-01 2.034488320350646973e-01 -1.868740282952785492e-02 -4.045695960521697998e-01 1.428932398557662964e-01 -4.279403388500213623e-01 -6.033481955528259277e-01
-1.041616499423980713e-01 -2.459180206060409546e-01 -5.005210041999816895e-01 1.833746433258056641e-01 2.742362320423126221e-01 3.968865871429443359e-01 -4.905391931533813477e-01 -4.137318432331085205e-01
-1.127988919615745544e-01 -4.303124248981475830e-01 -3.634515404701232910e-01 -1.300928890705108643e-01 1.050924807786941528e-01 1.746544390916824341e-01 -7.326977252960205078e-01 -2.732984423637390137e-01
4.239902272820472717e-02 -9.701668471097946167e-02 -7.086628675460815430e-01 -3.966830372810363770e-01 5.873481929302215576e-02 4.771015942096710205e-01 -2.603126168251037598e-01 -1.743310540914535522e-01
-2.542684376239776611e-01 -1.612776070833206177e-01 -6.911227013915777206e-03 -3.893540501594543457e-01 -4.856708347797393799e-01 5.112614631652832031e-01 -4.863378405570983887e-01 -1.546085774898529053e-01
2.574224770069122314e-01 -2.134414613246917725e-01 -3.544565439224243164e-01 -2.030055373907089233e-01 2.940666675567626953e-01 1.347436103969812393e-02 -5.358366370201110840e-01 -5.895321369171142578e-01
-6.513083726167678833e-02 -2.396863102912902832e-01 -3.745307028293609619e-01 -1.469693332910537720e-01 3.781742155551910400e-01 5.230382680892944336e-01 -4.051914811134338379e-01 -4.423463642597198486e-01
-8.659737557172775269e-02 -1.593449413776397705e-01 -4.722997546195983887e-01 -3.726198524236679077e-02 3.711202442646026611e-01 3.843618929386138916e-01 -5.433450937271118164e-01 -4.024504721164703369e-01
-1.736665219068527222e-01 -2.344089746475219727e-01 -5.466420650482177734e-01 -2.605849504470825195e-01 -2.282126992940902710e-01 6.554358601570129395e-01 -2.566839158535003662e-01 -2.462774701416492462e-02
-4.990058839321136475e-01 -1.564499735832214355e-01 -6.749609857797622681e-02 -4.021135568618774414e-01 -2.130331248044967651e-01 -1.755437701940536499e-01 -2.098675817251205444e-02 -6.954324841499328613e-01
-1.356417685747146606e-01 1.575990319252014160e-01 -4.971168041229248047e-01 3.479653000831604004e-01 -3.727883994579315186e-01 6.139101386070251465e-01 -2.138203233480453491e-01 -1.642651259899139404e-01
1.897910796105861664e-02 -2.061796635389328003e-01 -7.401807308197021484e-01 5.799884721636772156e-02 -1.501728892326354980e-01 -2.246303111314773560e-01 -4.676559567451477051e-01 -3.379135131835937500e-01
1.425402462482452393e-01 -1.615780740976333618e-01 -3.754107654094696045e-02 -1.861146092414855957e-01 -6.847488284111022949e-01 5.537782311439514160e-01 7.251752912998199463e-02 -3.697523176670074463e-01
7.559362053871154785e-02 -1.612347960472106934e-01 -5.270440578460693359e-01 5.423436164855957031e-01 -3.547028601169586182e-01 1.464461684226989746e-01 1.636622548103332520e-01 -4.715199470520019531e-01
-8.760263212025165558e-03 1.558418869972229004e-01 2.913141548633575439e-01 1.356297731399536133e-01 -1.589916944503784180e-01 2.959362566471099854e-01 -3.742459714412689209e-01 -7.870581150054931641e-01
-5.940021276473999023e-01 -1.179633513092994690e-01 -3.485110998153686523e-01 -6.333259493112564087e-02 1.801860481500625610e-01 5.178892016410827637e-01 -3.302292227745056152e-01 -3.131258487701416016e-01
-6.101015210151672363e-01 -8.893035352230072021e-02 -4.336959719657897949e-01 2.449927031993865967e-01 -1.265500485897064209e-02 4.901315569877624512e-01 -3.038865625858306885e-01 -1.975290328264236450e-01
-2.534025609493255615e-01 -2.754286825656890869e-01 -2.104692757129669189e-01 -7.477013021707534790e-02 -5.413108468055725098e-01 6.736928224563598633e-01 -2.496679574251174927e-01 -2.871794998645782471e-02
3.637132942676544189e-01 -7.998870685696601868e-03 -7.086800336837768555e-01 -3.871832489967346191e-01 5.508887022733688354e-02 2.786166071891784668e-01 -1.295197457075119019e-01 -3.436174392700195312e-01
-2.676343023777008057e-01 4.501293599605560303e-01 7.504487037658691406e-02 -2.010347545146942139e-01 -2.174746394157409668e-01 1.956328451633453369e-01 -2.897399961948394775e-01 -7.142770886421203613e-01
-7.341333031654357910e-01 -1.228619664907455444e-01 -5.279044508934020996e-01 1.030892729759216309e-01 8.100429922342300415e-02 1.793519109487533569e-01 -2.728721499443054199e-01 -2.084583044052124023e-01
-4.457764327526092529e-01 -9.574163705110549927e-02 -6.410434842109680176e-01 -1.190454289317131042e-01 -1.074287481606006622e-02 5.710530281066894531e-01 -1.701553612947463989e-01 -1.088043227791786194e-01
-2.977076359093189240e-02 -1.364800631999969482e-01 -6.837557554244995117e-01 1.061398535966873169e-01 -2.874064743518829346e-01 1.915409713983535767e-01 3.919412493705749512e-01 -4.783208668231964111e-01
1.472422033548355103e-01 -3.260348141193389893e-01 -2.993335127830505371e-01 -4.863773286342620850e-02 8.815582096576690674e-02 -1.816500127315521240e-01 -7.077443003654479980e-01 -4.882466197013854980e-01
-2.062694281339645386e-01 -3.859855830669403076e-01 -5.196884274482727051e-01 4.833371043205261230e-01 -4.602842926979064941e-01 1.190505474805831909e-01 -2.528270184993743896e-01 -1.217421740293502808e-01
4.307206273078918457e-01 4.997159913182258606e-02 -2.431024610996246338e-01 -5.615535974502563477e-01 -1.914028972387313843e-01 5.240149796009063721e-02 -2.977830767631530762e-01 -5.563144683837890625e-01
-2.394550293684005737e-01 -6.472924351692199707e-01 -8.894253522157669067e-02 -7.077324390411376953e-02 1.425323635339736938e-01 -2.094587981700897217e-01 -3.520403802394866943e-01 -5.680081248283386230e-01
-1.163908317685127258e-01 -3.274186253547668457e-01 -4.483347237110137939e-01 3.638998866081237793e-01 1.180536374449729919e-01 4.404722452163696289e-01 -4.955477714538574219e-01 -3.038138151168823242e-01
-6.254390478134155273e-01 1.925986856222152710e-01 1.786059141159057617e-02 -2.405499368906021118e-01 -5.134803056716918945e-01 2.060983777046203613e-01 -1.796465069055557251e-01 -4.184938669204711914e-01
-3.453588485717773438e-01 -4.932586848735809326e-02 -6.856411099433898926e-01 -1.951163411140441895e-01 1.254947930574417114e-01 5.230067968368530273e-01 -2.092080414295196533e-01 -1.925280839204788208e-01
3.290777504444122314e-01 -3.889843225479125977e-01 1.735829114913940430e-01 -2.594111859798431396e-01 -4.422204196453094482e-01 4.821409285068511963e-01 -4.181050881743431091e-02 -4.617433547973632812e-01
-2.019678056240081787e-02 -4.507222771644592285e-01 -1.834058761596679688e-02 6.486677378416061401e-02 1.080897226929664612e-01 3.287669122219085693e-01 -7.304967641830444336e-01 -3.721571564674377441e-01
1.915979236364364624e-01 -3.310301601886749268e-01 -1.864203959703445435e-01 -4.580304622650146484e-01 -5.411623716354370117e-01 3.285169303417205811e-01 1.842574477195739746e-01 -4.176528453826904297e-01
-2.466552704572677612e-01 -5.347300171852111816e-01 -3.918857872486114502e-01 7.775636017322540283e-02 -5.037197470664978027e-01 4.548096060752868652e-01 -1.800209134817123413e-01 -2.472614124417304993e-02
1.310515254735946655e-01 -6.416964530944824219e-01 -5.462895035743713379e-01 -2.154955267906188965e-02 -9.668553620576858521e-02 -4.705605655908584595e-02 -3.980441093444824219e-01 -3.196142613887786865e-01
-3.180537819862365723e-01 1.660837084054946899e-01 1.089147925376892090e-01 -3.133347630500793457e-01 -5.026097297668457031e-01 -1.205798909068107605e-01 -2.164935618638992310e-01 -6.687237024307250977e-01
-3.349008858203887939e-01 -1.146995872259140015e-01 1.041454002261161804e-01 -2.486356049776077271e-01 -3.040606379508972168e-01 -5.942348390817642212e-02 5.312197282910346985e-02 -8.385781645774841309e-01
-4.465179145336151123e-01 7.378887385129928589e-02 1.119348313659429550e-02 -2.540224194526672363e-01 -3.068444430828094482e-01 -1.941082477569580078e-01 -6.153260171413421631e-02 -7.713017463684082031e-01
-3.969723582267761230e-01 -1.685494929552078247e-01 -2.090479433536529541e-01 -3.301975503563880920e-02 -5.387184619903564453e-01 4.742415547370910645e-01 -4.972792267799377441e-01 8.248311281204223633e-02
7.583706825971603394e-02 -5.416322350502014160e-01 -3.989984989166259766e-01 3.691480727866292000e-03 -2.975023351609706879e-02 -2.484225779771804810e-01 -5.008759498596191406e-01 -4.776968359947204590e-01
3.608778491616249084e-02 -4.719631075859069824e-01 -1.339582055807113647e-01 -4.000164568424224854e-01 1.048276200890541077e-01 -2.110275477170944214e-01 -5.126147270202636719e-01 -5.288622975349426270e-01
1.427474617958068848e-01 8.417538553476333618e-02 1.225516013801097870e-02 -2.662922143936157227e-01 -1.124487817287445068e-01 2.794383168220520020e-01 2.613206505775451660e-01 -8.616594076156616211e-01
1.996274590492248535e-01 1.152634471654891968e-01 -3.596566319465637207e-01 -5.733377337455749512e-01 7.398891448974609375e-02 1.641126275062561035e-01 -5.245075225830078125e-01 -4.257685542106628418e-01
-1.060601416975259781e-02 -4.849517345428466797e-01 -4.544391855597496033e-02 -2.901493608951568604e-01 7.420929614454507828e-04 -1.382944881916046143e-01 -6.670305728912353516e-01 -4.630356132984161377e-01
-2.389840334653854370e-01 -1.550089269876480103e-01 -4.583118259906768799e-01 2.527551651000976562e-01 -5.300579071044921875e-01 5.928539633750915527e-01 -3.130705282092094421e-02 -1.072678267955780029e-01
1.993716210126876831e-01 3.614728450775146484e-01 -5.142855048179626465e-01 -3.470793366432189941e-01 -2.296962440013885498e-01 3.535417374223470688e-03 -1.110345348715782166e-01 -6.160625815391540527e-01
-5.792648196220397949e-01 -6.765162199735641479e-02 5.670751631259918213e-02 -1.025844179093837738e-02 -2.046640217304229736e-01 -1.371313035488128662e-01 -4.731277003884315491e-02 -7.704697847366333008e-01
1.517695933580398560e-01 -4.644893705844879150e-01 -6.889117360115051270e-01 -1.455057561397552490e-01 -1.886797323822975159e-02 -2.427336061373353004e-03 -4.175941050052642822e-01 -3.011600077152252197e-01
2.355620861053466797e-01 -1.667447984218597412e-01 1.291742324829101562e-01 -1.702694445848464966e-01 -5.421924591064453125e-01 4.896778464317321777e-01 8.720947802066802979e-02 -5.741659998893737793e-01
2.998271882534027100e-01 1.851679384708404541e-01 -5.436288118362426758e-01 -1.785162836313247681e-01 -3.930735886096954346e-01 -2.225678563117980957e-01 -5.885692685842514038e-02 -5.838739275932312012e-01
-4.871070012450218201e-02 -6.941635161638259888e-02 -1.987337470054626465e-01 -6.631472110748291016e-01 -5.368496179580688477e-01 -1.279412358999252319e-01 3.147167712450027466e-02 -4.560507237911224365e-01
1.743550896644592285e-01 -3.011845350265502930e-01 -4.488575160503387451e-01 2.303234636783599854e-01 1.308382898569107056e-01 5.224920511245727539e-01 -4.445692896842956543e-01 -3.696049153804779053e-01
-2.687734365463256836e-01 -3.635131418704986572e-01 -1.057719290256500244e-01 4.611827433109283447e-02 2.787771522998809814e-01 3.804258108139038086e-01 -6.168906092643737793e-01 -4.234499931335449219e-01
-8.786978572607040405e-02 -6.974941492080688477e-02 -7.314671277999877930e-01 1.877078562974929810e-01 -4.201691448688507080e-01 -1.903195828199386597e-01 -3.959466516971588135e-01 -2.181700617074966431e-01
-6.302059292793273926e-01 2.943203598260879517e-02 -3.361413776874542236e-01 -6.265548616647720337e-02 1.934739649295806885e-01 4.476699233055114746e-01 -4.123711884021759033e-01 -2.777895033359527588e-01
-1.874554529786109924e-02 -7.324965596199035645e-01 1.982629857957363129e-02 1.384830325841903687e-01 8.987656980752944946e-02 8.597125858068466187e-02 -2.435932606458663940e-01 -6.072233915328979492e-01
4.795640707015991211e-02 -8.400176167488098145e-01 -2.069644033908843994e-01 1.229862943291664124e-01 -1.512808948755264282e-01 3.801670670509338379e-02 -5.640677362680435181e-02 -4.545299708843231201e-01
-3.241992592811584473e-01 -2.842029035091400146e-01 -4.117873907089233398e-01 1.482225954532623291e-01 4.103117585182189941e-01 2.698550187051296234e-02 -3.533107042312622070e-01 -5.732995867729187012e-01
3.630332276225090027e-02 9.250859171152114868e-02 -7.786341905593872070e-01 1.983210146427154541e-01 -4.903852045536041260e-01 -6.184954941272735596e-02 -1.999196410179138184e-01 -2.454606741666793823e-01
4.127885401248931885e-02 -1.316110342741012573e-01 -6.136186122894287109e-01 -2.967971563339233398e-01 2.183758467435836792e-01 4.295572638511657715e-01 -4.621145725250244141e-01 -2.657080590724945068e-01
1.326520144939422607e-01 -6.584269553422927856e-02 -4.263528287410736084e-01 -3.387231826782226562e-01 3.112711012363433838e-01 1.459851413965225220e-01 -5.759758949279785156e-01 -4.812572598457336426e-01
-3.611380755901336670e-01 -1.916232705116271973e-01 -1.245744619518518448e-02 -2.379532158374786377e-01 -3.891316950321197510e-01 -1.224788352847099304e-01 1.242769807577133179e-01 -7.708524465560913086e-01
1.164476647973060608e-01 1.918635964393615723e-01 1.640472412109375000e-01 3.345278799533843994e-01 -4.776583611965179443e-01 1.678217649459838867e-01 -2.828249633312225342e-01 -6.888369321823120117e-01
-1.203497797250747681e-01 -8.171632885932922363e-01 -2.513130009174346924e-01 1.985380202531814575e-01 2.272137440741062164e-02 1.763484776020050049e-01 -1.474410295486450195e-01 -4.022817015647888184e-01
4.652280807495117188e-01 1.759974211454391479e-01 -3.774385154247283936e-01 -4.986449703574180603e-02 -2.800823450088500977e-01 -1.276235580444335938e-01 -1.103490125387907028e-02 -7.160906195640563965e-01
-6.119453907012939453e-01 7.887288928031921387e-02 1.302561312913894653e-01 -2.207976579666137695e-01 -4.408442676067352295e-01 1.161484569311141968e-01 -1.887643784284591675e-01 -5.568822026252746582e-01
-7.278805226087570190e-02 -3.362456262111663818e-01 -6.238488480448722839e-02 -2.457966804504394531e-01 2.307927757501602173e-01 1.315236687660217285e-01 -7.208445072174072266e-01 -4.766049981117248535e-01
-1.235718801617622375e-01 -1.009600833058357239e-01 -7.232878804206848145e-01 6.234614551067352295e-02 -3.328460454940795898e-01 -1.050389138981699944e-03 3.533187806606292725e-01 -4.603073298931121826e-01
-4.867062866687774658e-01 5.604920163750648499e-02 5.309156700968742371e-02 -4.261797666549682617e-01 -3.175409138202667236e-01 3.210050240159034729e-02 -5.758092552423477173e-02 -6.858201026916503906e-01
4.771980941295623779e-01 6.081485375761985779e-02 -2.121138870716094971e-01 -5.621789097785949707e-01 -1.468767672777175903e-01 3.964048996567726135e-02 -3.156815469264984131e-01 -5.336169600486755371e-01
-3.852395713329315186e-02 -3.267944455146789551e-01 -3.577679395675659180e-01 -1.590833067893981934e-01 4.643622338771820068e-01 2.863024473190307617e-01 -4.250479936599731445e-01 -5.100477933883666992e-01
-1.965695470571517944e-01 1.924526691436767578e-01 2.449407875537872314e-01 -3.237974047660827637e-01 -3.517425656318664551e-01 1.088084187358617783e-03 -4.651296436786651611e-01 -6.476203799247741699e-01
1.213132068514823914e-01 4.092030227184295654e-01 -5.670912861824035645e-01 -3.187920153141021729e-01 -2.940986454486846924e-01 -3.073873929679393768e-02 -4.654836654663085938e-01 -3.008344173431396484e-01
2.666105926036834717e-01 -1.057557463645935059e-01 -6.248355507850646973e-01 2.231578156352043152e-02 3.077847063541412354e-01 2.139190733432769775e-01 -1.806306838989257812e-01 -5.947241783142089844e-01
-1.066026911139488220e-01 -8.563308119773864746e-01 -6.760530173778533936e-02 1.718001514673233032e-01 -2.432567328214645386e-01 2.099880576133728027e-01 -1.715546250343322754e-01 -2.975701689720153809e-01
-6.604133546352386475e-02 -5.096427798271179199e-01 -1.200808882713317871e-01 -2.087607532739639282e-01 -5.796813368797302246e-01 3.167318701744079590e-01 2.808017730712890625e-01 -4.033651053905487061e-01
-3.577139377593994141e-01 -1.312601268291473389e-01 8.270054310560226440e-02 -2.779694199562072754e-01 -3.360060155391693115e-01 -4.200984910130500793e-02 2.116463147103786469e-02 -8.096866011619567871e-01
-1.020221859216690063e-01 -3.274159729480743408e-01 -5.162982270121574402e-02 -9.488634765148162842e-02 -1.896905004978179932e-01 3.352802395820617676e-01 -8.407707214355468750e-01 -1.242200583219528198e-01
-2.932161688804626465e-01 9.491518139839172363e-02 3.172947764396667480e-01 -2.387432008981704712e-01 -5.349854826927185059e-01 3.197714388370513916e-01 -3.191626667976379395e-01 -5.069645643234252930e-01
2.694337069988250732e-01 -2.437208145856857300e-01 -3.235305547714233398e-01 -2.978056371212005615e-01 2.091430276632308960e-01 2.229369282722473145e-01 -5.908007025718688965e-01 -4.818281531333923340e-01
-7.189287245273590088e-02 -3.657633960247039795e-01 -6.686742901802062988e-01 5.608303844928741455e-02 2.440055459737777710e-01 2.315953373908996582e-01 -4.489995837211608887e-01 -3.098419904708862305e-01
-2.796992361545562744e-01 -3.182946741580963135e-01 -2.054553180932998657e-01 1.122076995670795441e-02 3.491421639919281006e-01 6.169096231460571289e-01 -3.428557813167572021e-01 -3.976068198680877686e-01
-5.392802357673645020e-01 -5.158623456954956055e-01 -3.623469471931457520e-01 -3.793924450874328613e-01 -3.065043985843658447e-01 1.098679825663566589e-01 -1.076357290148735046e-01 -2.241148948669433594e-01
-3.907814323902130127e-01 1.710214316844940186e-01 2.152429074048995972e-01 2.845857664942741394e-02 -5.671837925910949707e-01 3.795897364616394043e-01 -3.868953585624694824e-01 -3.942440450191497803e-01
2.431579530239105225e-01 -2.510938048362731934e-01 -1.118840128183364868e-01 -4.019620716571807861e-01 -3.793338537216186523e-01 5.595037341117858887e-01 1.879243701696395874e-01 -4.598697721958160400e-01
-6.241532042622566223e-02 2.643409883603453636e-03 -3.822925388813018799e-01 -4.156702756881713867e-01 -7.174818515777587891e-01 -1.218099668622016907e-01 -3.407834768295288086e-01 -1.772479116916656494e-01
1.787458211183547974e-01 3.066919744014739990e-01 -5.666056871414184570e-01 -3.690810203552246094e-01 9.992031008005142212e-02 2.867244482040405273e-01 -5.665434524416923523e-03 -5.696491599082946777e-01
3.238168731331825256e-02 8.734726905822753906e-02 -3.577074268832802773e-03 -7.967917621135711670e-02 -5.466145277023315430e-01 5.584767460823059082e-01 1.804534345865249634e-01 -5.845623016357421875e-01
3.105871379375457764e-01 -2.364209741353988647e-01 -1.816462725400924683e-01 1.737766116857528687e-01 4.313444346189498901e-02 1.128241140395402908e-02 -7.317191362380981445e-01 -4.970374405384063721e-01
-1.133724451065063477e-01 -2.723672389984130859e-01 -6.798536330461502075e-02 -4.660906791687011719e-01 -3.711767196655273438e-01 5.739362239837646484e-01 2.088885158300399780e-01 -4.246067106723785400e-01
-1.010204777121543884e-01 -3.158354163169860840e-01 1.028743479400873184e-02 -2.330076247453689575e-01 -3.860942423343658447e-01 2.466701269149780273e-01 3.325582444667816162e-01 -7.177287340164184570e-01
8.972046896815299988e-03 -3.067512214183807373e-01 -7.460614442825317383e-01 8.614996913820505142e-04 1.359208077192306519e-01 4.431309700012207031e-01 -2.778272926807403564e-01 -2.391384094953536987e-01
3.309524655342102051e-01 -5.295934900641441345e-02 -8.621916174888610840e-02 -2.310534715652465820e-01 -3.519795835018157959e-01 6.773048639297485352e-01 9.838075935840606689e-02 -4.842889904975891113e-01
-3.594997227191925049e-01 -4.539197981357574463e-01 2.766660973429679871e-02 -4.479894042015075684e-01 -3.414235115051269531e-01 5.896526202559471130e-02 -5.706163495779037476e-02 -5.830559134483337402e-01
-5.046413540840148926e-01 3.964069485664367676e-02 -2.237674035131931305e-02 -1.550038754940032959e-01 -2.179888188838958740e-01 -3.118533454835414886e-02 7.451524585485458374e-02 -8.155947327613830566e-01
3.315586149692535400e-01 3.991346433758735657e-02 -1.964992284774780273e-01 -4.306519627571105957e-01 -2.113920748233795166e-01 -2.963337302207946777e-01 -9.746349602937698364e-02 -7.227748632431030273e-01
-1.834329515695571899e-01 2.980142831802368164e-01 1.398180574178695679e-01 2.136078327894210815e-01 -4.414637088775634766e-01 7.569462060928344727e-02 -2.886674702167510986e-01 -7.269207239151000977e-01
1.700384728610515594e-02 -3.045094311237335205e-01 -1.739243417978286743e-01 2.872749269008636475e-01 -8.051706552505493164e-01 1.757990568876266479e-01 -3.270006775856018066e-01 -8.985459059476852417e-02
-2.957461774349212646e-01 -9.743982553482055664e-02 -3.030312061309814453e-01 -4.076097533106803894e-02 1.087918207049369812e-01 7.689894437789916992e-01 -3.826476335525512695e-01 -2.448484748601913452e-01
-2.295174598693847656e-01 3.570978939533233643e-01 1.070064231753349304e-01 -1.740728467702865601e-01 -2.397831678390502930e-01 9.029299020767211914e-02 -1.631910800933837891e-01 -8.281129002571105957e-01
-9.694895148277282715e-02 -3.588972687721252441e-01 -4.374867975711822510e-01 3.773532211780548096e-01 7.190904021263122559e-02 3.677570223808288574e-01 -5.834139585494995117e-01 -2.172909080982208252e-01
9.512694180011749268e-02 1.797440350055694580e-01 1.610324084758758545e-01 4.313338100910186768e-01 -3.336778581142425537e-01 8.853515237569808960e-02 -3.915804326534271240e-01 -6.885840892791748047e-01
2.194749936461448669e-02 -1.198568716645240784e-01 -7.248077988624572754e-01 1.380316019058227539e-01 -5.625077486038208008e-01 -1.665989458560943604e-01 -2.247240580618381500e-02 -3.099654614925384521e-01
-1.126413941383361816e-01 1.535956263542175293e-01 -5.492515489459037781e-02 -6.815417110919952393e-02 -3.601148426532745361e-01 6.954013705253601074e-01 2.207750231027603149e-01 -5.422648787498474121e-01
-1.886514723300933838e-01 -3.900547027587890625e-01 -2.832407951354980469e-01 5.076178312301635742e-01 -4.047852456569671631e-01 4.284279644489288330e-01 -3.278792202472686768e-01 -1.395009607076644897e-01
2.161560505628585815e-01 1.265892088413238525e-01 -6.264116764068603516e-01 3.172127902507781982e-01 -2.719288170337677002e-01 1.827125847339630127e-01 1.720172017812728882e-01 -5.543618798255920410e-01
2.339830249547958374e-02 -3.411371707916259766e-01 -2.252656519412994385e-01 -4.333077371120452881e-01 -7.028660178184509277e-01 2.509007453918457031e-01 1.627534925937652588e-01 -2.472188472747802734e-01
1.021772101521492004e-01 -2.543142735958099365e-01 -9.479598701000213623e-02 6.830875575542449951e-02 1.609620898962020874e-01 1.726926714181900024e-01 -7.966602444648742676e-01 -4.699282348155975342e-01
-4.126282632350921631e-01 -2.520629465579986572e-01 -5.076033473014831543e-01 -5.033250199630856514e-04 6.802260875701904297e-02 -1.632329821586608887e-01 -5.967551469802856445e-01 -3.480690717697143555e-01
-6.238642930984497070e-01 -1.200489178299903870e-01 -3.870207965373992920e-01 -4.720110073685646057e-02 7.798480987548828125e-02 3.862898349761962891e-01 -5.057698488235473633e-01 -1.823837012052536011e-01
-5.153230428695678711e-01 -4.409086704254150391e-02 -4.331009387969970703e-01 -3.003900051116943359e-01 -1.624290794134140015e-01 3.016641139984130859e-01 -5.740323662757873535e-01 -8.826176822185516357e-02
-4.847146868705749512e-01 -1.949515491724014282e-01 -1.230384334921836853e-01 -1.416919529438018799e-01 -2.025680541992187500e-01 8.359088003635406494e-02 2.979608476161956787e-01 -7.450025081634521484e-01
1.797186434268951416e-01 3.240059316158294678e-02 3.122610151767730713e-01 -2.112277224659919739e-02 -2.845811247825622559e-01 4.221078753471374512e-02 -9.531686455011367798e-02 -8.813880681991577148e-01
-2.986398041248321533e-01 -2.612143456935882568e-01 -4.396187365055084229e-01 4.144217371940612793e-01 2.874941825866699219e-01 4.215010255575180054e-02 -3.676262497901916504e-01 -5.079300999641418457e-01
3.629199787974357605e-02 4.607916176319122314e-01 -5.223132371902465820e-01 -2.251559048891067505e-01 5.361712072044610977e-03 -2.191969007253646851e-02 -4.922285079956054688e-01 -4.690947532653808594e-01
-2.950236499309539795e-01 -2.086997330188751221e-01 -4.413025677204132080e-01 2.349846959114074707e-01 -2.119539976119995117e-01 7.186369299888610840e-01 -1.540847122669219971e-01 -1.852950900793075562e-01
-3.685995042324066162e-01 -2.281703054904937744e-01 -6.227586269378662109e-01 8.068992756307125092e-03 -5.010948777198791504e-01 -2.266246378421783447e-01 -2.877960205078125000e-01 -1.972258388996124268e-01
-2.242240607738494873e-01 2.257385700941085815e-01 3.010027706623077393e-01 1.072237081825733185e-02 -3.538005650043487549e-01 2.159175574779510498e-01 -4.043665230274200439e-01 -6.875612139701843262e-01
3.528097867965698242e-01 -1.196793168783187866e-01 -5.118952393531799316e-01 1.347101032733917236e-01 5.909804627299308777e-02 -1.661069840192794800e-01 -5.232465863227844238e-01 -5.254973769187927246e-01
-1.615368574857711792e-01 2.482110261917114258e-01 8.697938174009323120e-02 -2.120838463306427002e-01 -4.216402769088745117e-01 -2.117954492568969727e-01 -3.744944930076599121e-01 -7.048888206481933594e-01
4.600598514080047607e-01 1.840021908283233643e-01 -3.375738561153411865e-01 -4.604849219322204590e-01 -2.532333135604858398e-01 -5.124222487211227417e-02 -2.694375216960906982e-01 -5.377140045166015625e-01
-3.960163891315460205e-01 3.356969654560089111e-01 -3.423690423369407654e-02 1.242419588379561901e-03 -3.646047413349151611e-01 -1.718803495168685913e-01 -3.458665311336517334e-01 -6.687314510345458984e-01
-6.695763021707534790e-02 -2.157644331455230713e-01 -2.044264078140258789e-01 -3.279125690460205078e-01 -7.190699577331542969e-01 3.239132761955261230e-01 -4.178985655307769775e-01 -5.499874427914619446e-02
-3.174078762531280518e-01 3.264991641044616699e-01 7.916800677776336670e-02 -3.844403624534606934e-01 -1.821334958076477051e-01 -3.370635211467742920e-03 -3.262701928615570068e-01 -7.063655853271484375e-01
-6.147946715354919434e-01 -5.200612172484397888e-02 -1.313036866486072540e-02 -5.580657720565795898e-02 -1.805897504091262817e-01 2.727156281471252441e-01 1.229986771941184998e-01 -7.027950286865234375e-01
4.256018698215484619e-01 1.463647782802581787e-01 -3.747945427894592285e-01 -2.851041853427886963e-01 -5.700012445449829102e-01 -7.270592451095581055e-02 -1.172810345888137817e-01 -4.813965857028961182e-01
-3.257166743278503418e-01 2.929469645023345947e-01 -3.481826931238174438e-02 -8.051794767379760742e-02 -3.844401240348815918e-01 -2.596275508403778076e-01 -3.519488573074340820e-01 -6.792102456092834473e-01
5.804800614714622498e-02 1.725181937217712402e-01 -2.041889876127243042e-01 -5.078701376914978027e-01 -1.242722421884536743e-01 -3.128112526610493660e-03 4.975120350718498230e-02 -8.058003187179565430e-01
-5.278319716453552246e-01 -1.019250229001045227e-01 -3.889662921428680420e-01 1.600875258445739746e-01 1.738206744194030762e-01 6.106845661997795105e-02 -6.218712925910949707e-01 -3.367716073989868164e-01
3.628902509808540344e-02 3.930559456348419189e-01 -4.904316663742065430e-01 -4.659084379673004150e-01 -2.877562940120697021e-01 1.543523669242858887e-01 -8.957391604781150818e-03 -5.290440917015075684e-01
-3.654769659042358398e-01 -1.464830935001373291e-01 -2.017856687307357788e-01 -2.244688719511032104e-01 -1.595765799283981323e-01 1.376384943723678589e-01 3.869067430496215820e-01 -7.481709718704223633e-01
-2.610744722187519073e-02 5.563408881425857544e-02 -6.761369109153747559e-01 3.145433068275451660e-01 -1.619164496660232544e-01 -1.353948116302490234e-01 -5.669161677360534668e-01 -2.723637223243713379e-01
-6.858653575181961060e-02 -2.489106357097625732e-01 -5.109354853630065918e-01 7.563351187855005264e-03 9.356182813644409180e-02 7.408680915832519531e-01 -2.769112586975097656e-01 -1.946998387575149536e-01
-1.017569601535797119e-01 -1.007414981722831726e-02 -5.426343083381652832e-01 3.668970167636871338e-01 -3.470460176467895508e-01 6.323063969612121582e-01 -1.385170817375183105e-01 -1.450495719909667969e-01
4.252682328224182129e-01 -6.276033073663711548e-02 -1.357426345348358154e-01 -5.820297598838806152e-01 -2.332891523838043213e-01 -1.286977082490921021e-01 -2.531760036945343018e-01 -5.682764649391174316e-01
-3.488537669181823730e-02 -1.563597023487091064e-01 -5.882018208503723145e-01 1.768365204334259033e-01 -2.907750010490417480e-01 2.561604976654052734e-01 4.210099279880523682e-01 -5.192922949790954590e-01
2.117411419749259949e-02 2.466783821582794189e-01 -6.123999953269958496e-01 -4.913833737373352051e-01 -3.306063264608383179e-02 2.040057033300399780e-01 -2.100441902875900269e-01 -4.851601123809814453e-01
-5.198642611503601074e-01 -1.385126262903213501e-01 -5.131932497024536133e-01 -6.093325465917587280e-02 -3.458475470542907715e-01 3.910332322120666504e-01 -4.107340574264526367e-01 4.749180004000663757e-02
-1.949278712272644043e-01 -2.527415752410888672e-01 -3.170419633388519287e-01 -1.663752198219299316e-01 -8.000144958496093750e-01 2.378271073102951050e-01 -2.662822604179382324e-01 -4.936955124139785767e-02
-4.365935325622558594e-01 -1.133967861533164978e-01 8.096041530370712280e-02 -4.936460852622985840e-01 -4.284186363220214844e-01 2.753568254411220551e-02 -5.789632350206375122e-02 -5.988603234291076660e-01
3.795406818389892578e-01 -1.997552812099456787e-01 -1.366972774267196655e-01 -2.525714784860610962e-02 -4.749876856803894043e-01 5.833778381347656250e-01 1.834780275821685791e-01 -4.439769387245178223e-01
-2.981099784374237061e-01 -7.751291245222091675e-02 -3.120284974575042725e-01 4.779981076717376709e-01 -4.329612553119659424e-01 -2.170490771532058716e-01 5.356010794639587402e-02 -5.846740603446960449e-01
-1.145932972431182861e-01 -2.814114093780517578e-01 -2.140883952379226685e-01 -6.062590479850769043e-01 -6.848476529121398926e-01 7.122214138507843018e-02 -3.333383426070213318e-02 -1.381739675998687744e-01
-1.433796621859073639e-02 2.522146105766296387e-01 1.596112996339797974e-01 3.282617628574371338e-01 -3.505790531635284424e-01 2.347554564476013184e-01 -4.762002229690551758e-01 -6.310056447982788086e-01
-5.160989165306091309e-01 7.043672353029251099e-02 -4.223493337631225586e-01 -6.971281021833419800e-02 -2.043475806713104248e-01 3.171847760677337646e-01 -6.321026682853698730e-01 -5.936216562986373901e-02
-1.358636915683746338e-01 -1.754915416240692139e-01 8.307052403688430786e-02 -6.879607588052749634e-02 -2.417796850204467773e-01 7.097625732421875000e-02 2.557321786880493164e-01 -9.001201391220092773e-01
-3.992569074034690857e-02 -4.646795690059661865e-01 -4.702419340610504150e-01 -1.618193238973617554e-01 2.607542872428894043e-01 2.448494136333465576e-01 -4.621761441230773926e-01 -4.400170147418975830e-01
2.659820318222045898e-01 -2.513519525527954102e-01 -6.878498196601867676e-02 -1.998534500598907471e-01 -4.579972922801971436e-01 6.426538228988647461e-01 1.855722963809967041e-01 -4.052165746688842773e-01
-2.780071794986724854e-01 3.283843398094177246e-01 1.075922623276710510e-01 -2.313051074743270874e-01 -5.063587799668312073e-02 -2.982460893690586090e-03 -2.590598464012145996e-01 -8.246893882751464844e-01
-3.825649023056030273e-01 1.579037010669708252e-01 -4.792311042547225952e-02 -5.612411499023437500e-01 -4.503339529037475586e-01 -9.550581127405166626e-02 -1.388041526079177856e-01 -5.293711423873901367e-01
1.770685166120529175e-01 3.595675155520439148e-02 -6.221795678138732910e-01 1.337437778711318970e-01 -2.477051019668579102e-01 3.035056591033935547e-02 2.981273233890533447e-01 -6.412488818168640137e-01
-2.990333437919616699e-01 -2.645907178521156311e-02 -5.012241005897521973e-01 2.434009164571762085e-01 -4.915156364440917969e-01 -3.106337189674377441e-01 5.810177698731422424e-02 -5.078904032707214355e-01
6.046597845852375031e-03 -1.209883838891983032e-01 -1.061958298087120056e-01 -1.441505104303359985e-01 -8.337314724922180176e-01 -1.892129704356193542e-02 -5.069647431373596191e-01 -2.808816358447074890e-02
-1.968752145767211914e-01 -1.163443326950073242e-01 -6.125743389129638672e-01 2.381300628185272217e-01 -2.400177270174026489e-01 1.996296793222427368e-01 4.010742306709289551e-01 -5.073756575584411621e-01
5.752300024032592773e-01 4.214100167155265808e-02 -1.774742156267166138e-01 -4.104863703250885010e-01 -1.825911849737167358e-01 -3.545730188488960266e-02 -2.220298945903778076e-01 -6.192288398742675781e-01
-4.879009723663330078e-01 -1.614809334278106689e-01 -5.640782117843627930e-01 2.195602357387542725e-01 1.350012719631195068e-01 1.498554199934005737e-01 -5.238570570945739746e-01 -2.331895083189010620e-01
-4.083724617958068848e-01 -1.446388214826583862e-01 -3.382637798786163330e-01 1.916961520910263062e-01 -4.466945230960845947e-01 6.342923641204833984e-01 -7.828581146895885468e-03 -2.433470040559768677e-01
-4.418607056140899658e-02 5.423895642161369324e-02 -3.647488355636596680e-01 3.753769993782043457e-01 -6.398797035217285156e-01 5.143600106239318848e-01 -1.642093658447265625e-01 -1.420522183179855347e-01
1.097194626927375793e-01 -1.720469743013381958e-01 -5.823298692703247070e-01 1.121897026896476746e-01 1.141521632671356201e-01 -1.884543895721435547e-01 -5.692136883735656738e-01 -4.838563799858093262e-01
-2.599245905876159668e-01 -2.401654124259948730e-01 2.289675325155258179e-01 -1.617677062749862671e-01 -2.443947643041610718e-01 -9.904552996158599854e-02 -6.020481511950492859e-02 -8.502948880195617676e-01
-2.924740314483642578e-02 1.499984115362167358e-01 -6.532882452011108398e-01 1.106068864464759827e-01 -4.204638898372650146e-01 5.698606967926025391e-01 -1.613254249095916748e-01 -1.003442108631134033e-01
-3.494055569171905518e-01 -1.732172071933746338e-01 -2.711850106716156006e-01 1.903006583452224731e-01 -2.665542066097259521e-02 7.244407534599304199e-01 -3.886851370334625244e-01 -2.481028735637664795e-01
2.429555803537368774e-01 -6.465253233909606934e-01 -3.592486977577209473e-01 -1.150223091244697571e-01 -5.116276741027832031e-01 3.737119585275650024e-02 -3.128322958946228027e-01 -1.402296125888824463e-01
-2.568112313747406006e-02 -3.609601855278015137e-01 -3.569177910685539246e-02 -3.086831271648406982e-01 -3.945657908916473389e-01 3.608703613281250000e-01 3.101250529289245605e-01 -6.248216629028320312e-01
-8.776788413524627686e-02 -2.371127605438232422e-01 -3.639609813690185547e-01 4.681262373924255371e-01 -1.300203204154968262e-01 5.727559924125671387e-01 -4.574292004108428955e-01 -1.739781796932220459e-01
-5.401620268821716309e-01 -2.353808581829071045e-01 3.458588907960802317e-04 -1.706351339817047119e-01 -2.225127816200256348e-01 5.372580140829086304e-02 1.484881192445755005e-01 -7.411189079284667969e-01
-5.603201985359191895e-01 9.160240180790424347e-03 -6.270436048507690430e-01 -2.022028341889381409e-02 6.123062595725059509e-02 4.528104662895202637e-01 -2.549543380737304688e-01 -1.362959593534469604e-01
-1.642884165048599243e-01 2.458749711513519287e-01 1.747915148735046387e-01 2.948637306690216064e-01 -4.617033302783966064e-01 1.324069797992706299e-01 -2.540659308433532715e-01 -7.069703340530395508e-01
3.840908110141754150e-01 -4.526246711611747742e-02 -5.630454421043395996e-02 2.433184534311294556e-02 -3.942392468452453613e-01 4.797326326370239258e-01 2.012985944747924805e-01 -6.485168337821960449e-01
-4.711741507053375244e-01 -5.462300404906272888e-02 -4.366700649261474609e-01 1.373494416475296021e-01 1.174537539482116699e-01 -1.051266267895698547e-01 -6.600160002708435059e-01 -3.240331709384918213e-01
-2.157302498817443848e-01 -7.356549054384231567e-02 -6.320655941963195801e-01 3.410626053810119629e-01 -5.462594032287597656e-01 -1.241540089249610901e-01 -3.009534180164337158e-01 -1.668280810117721558e-01
-5.807472392916679382e-02 -2.677759230136871338e-01 -3.942804634571075439e-01 -9.819105267524719238e-03 7.826739549636840820e-02 8.323897123336791992e-01 -1.271767914295196533e-01 -2.328042536973953247e-01
-1.024810746312141418e-01 -1.522907800972461700e-02 3.826312720775604248e-02 1.185447070747613907e-02 -3.639743328094482422e-01 5.691604614257812500e-01 2.998396456241607666e-01 -6.643313765525817871e-01
-1.448518186807632446e-01 4.271833598613739014e-01 1.144665330648422241e-01 -4.691957682371139526e-02 -3.672728538513183594e-01 3.031829893589019775e-01 -3.304799199104309082e-01 -6.672346591949462891e-01
-2.315387427806854248e-01 -3.240643739700317383e-01 -6.766374111175537109e-01 1.354222297668457031e-01 1.717362403869628906e-01 3.448624610900878906e-01 -4.135040938854217529e-01 -2.139756083488464355e-01
2.657509595155715942e-02 4.206771552562713623e-01 -5.768561959266662598e-01 -1.782748103141784668e-01 5.515908449888229370e-02 -1.178019568324089050e-01 -4.404553771018981934e-01 -4.968487918376922607e-01
-2.743081152439117432e-01 -7.587416470050811768e-02 -6.506752371788024902e-01 3.093834519386291504e-01 -3.355274200439453125e-01 -1.539868861436843872e-01 1.816262751817703247e-01 -4.802324175834655762e-01
-4.604352712631225586e-01 -2.199304699897766113e-01 -1.008469462394714355e-01 -2.064420282840728760e-02 -1.820780932903289795e-01 1.211032941937446594e-01 3.217909038066864014e-01 -7.600433826446533203e-01
-1.200157850980758667e-01 4.725167453289031982e-01 -5.182569026947021484e-01 -4.007669985294342041e-01 -2.404776811599731445e-01 4.375213012099266052e-02 -2.673037908971309662e-02 -5.221700668334960938e-01
-5.116371512413024902e-01 1.664915233850479126e-01 -3.024655580520629883e-01 3.333434760570526123e-01 -4.698697924613952637e-01 -4.685199633240699768e-02 4.820121079683303833e-02 -5.316094756126403809e-01
-8.710497617721557617e-02 -4.735383093357086182e-01 -7.070667296648025513e-02 1.010587066411972046e-01 1.073023900389671326e-01 6.044037267565727234e-02 -7.425271868705749512e-01 -4.317967891693115234e-01
-4.346425235271453857e-01 2.355591766536235809e-02 -3.423852920532226562e-01 4.619539678096771240e-01 -8.232700824737548828e-02 4.726177453994750977e-01 -4.477446675300598145e-01 -2.219934761524200439e-01
-1.960057318210601807e-01 -2.164812386035919189e-01 -1.998138427734375000e-01 1.286497619003057480e-02 -5.882230997085571289e-01 4.577650129795074463e-01 -5.636797547340393066e-01 3.655746579170227051e-02
9.813842922449111938e-02 1.842188537120819092e-01 1.817713081836700439e-01 3.709245622158050537e-01 -4.379545152187347412e-01 1.097993031144142151e-01 -2.576651275157928467e-01 -7.180216312408447266e-01
-1.986814737319946289e-01 -3.292470276355743408e-01 -1.055758893489837646e-01 -2.468143999576568604e-01 1.977625489234924316e-01 5.088922381401062012e-01 -5.427486896514892578e-01 -4.328984320163726807e-01
-8.611989766359329224e-02 -3.311305940151214600e-01 -1.257852315902709961e-01 -3.955648541450500488e-01 -6.794300079345703125e-01 4.440121054649353027e-01 -2.264921963214874268e-01 -2.391214668750762939e-02
1.016216054558753967e-01 -1.965759992599487305e-01 -8.593952059745788574e-01 1.661733984947204590e-01 -1.566302925348281860e-01 3.756042942404747009e-02 -2.740061879158020020e-01 -2.895406782627105713e-01
3.285061120986938477e-01 -4.720039665699005127e-01 -5.123502612113952637e-01 -9.407060593366622925e-02 -5.293194577097892761e-02 -8.801497519016265869e-02 -4.596274793148040771e-01 -4.196880757808685303e-01
-2.531647682189941406e-02 -6.425753235816955566e-01 -5.143791437149047852e-01 -5.803188309073448181e-02 -4.175809025764465332e-01 1.563687473535537720e-01 -3.424925506114959717e-01 -4.874660819768905640e-02
1.162508875131607056e-01 -5.457813665270805359e-02 -6.590539216995239258e-01 5.941897630691528320e-02 -2.591417431831359863e-01 -1.906486600637435913e-01 -6.149231791496276855e-01 -2.529670000076293945e-01
-4.884742200374603271e-02 -7.597787976264953613e-01 -3.778273761272430420e-01 2.351251989603042603e-01 -3.581286966800689697e-01 3.023981489241123199e-02 6.129295006394386292e-02 -2.989737689495086670e-01
-3.527483046054840088e-01 -1.428386867046356201e-01 -2.146838456392288208e-01 8.385242521762847900e-02 4.710799157619476318e-01 3.364536166191101074e-01 -2.511869966983795166e-01 -6.354787349700927734e-01
-1.575591624714434147e-03 2.007286250591278076e-02 -7.233580946922302246e-01 -2.915209904313087463e-02 -4.126850366592407227e-01 -2.024020850658416748e-01 -3.317201137542724609e-01 -3.926628828048706055e-01
9.757602214813232422e-02 -5.620046257972717285e-01 9.612309932708740234e-02 7.305482774972915649e-02 6.594377011060714722e-02 1.825038641691207886e-01 -6.158788800239562988e-01 -4.930416941642761230e-01
2.485895305871963501e-01 -3.537092804908752441e-01 -6.414324641227722168e-01 -4.330397546291351318e-01 -1.129494234919548035e-02 2.495178878307342529e-01 -3.200919628143310547e-01 -2.220101952552795410e-01
1.802302896976470947e-01 2.906651794910430908e-01 -4.393407404422760010e-01 -1.792122870683670044e-01 -6.050390005111694336e-01 -1.493683457374572754e-01 -1.064549535512924194e-01 -5.081118941307067871e-01
2.611694931983947754e-01 -1.525111496448516846e-01 -3.236439228057861328e-01 2.713319361209869385e-01 6.414019316434860229e-02 -1.515289098024368286e-01 -6.511816382408142090e-01 -5.282539129257202148e-01
-1.309921741485595703e-01 -7.774065434932708740e-02 8.702214062213897705e-02 -1.271933317184448242e-01 -4.313456416130065918e-01 9.421538561582565308e-02 2.077631950378417969e-01 -8.455444574356079102e-01
-3.301230967044830322e-01 5.118879303336143494e-02 -4.767998158931732178e-01 3.064601123332977295e-01 -2.607599794864654541e-01 6.681535840034484863e-01 -8.413934707641601562e-02 -2.136313319206237793e-01
2.616952918469905853e-02 -2.563100457191467285e-01 -5.672314763069152832e-01 2.163296937942504883e-01 6.336218118667602539e-02 5.640375614166259766e-01 -4.353926777839660645e-01 -2.309771031141281128e-01
2.768760025501251221e-01 -4.614172279834747314e-01 -4.104678332805633545e-01 -1.524817198514938354e-01 -1.789892464876174927e-01 2.162824943661689758e-02 -6.434363126754760742e-01 -2.686711549758911133e-01
-2.527022063732147217e-01 -1.318936049938201904e-01 -3.790139257907867432e-01 3.532385528087615967e-01 -4.958652853965759277e-01 6.091411709785461426e-01 -1.916283927857875824e-02 -1.816979646682739258e-01
2.937395870685577393e-01 -1.563232243061065674e-01 -6.315029859542846680e-01 -3.539715707302093506e-01 2.288110405206680298e-01 2.325418144464492798e-01 -2.104429304599761963e-01 -4.631110727787017822e-01
8.893918246030807495e-02 -1.314078457653522491e-02 7.301873713731765747e-02 2.045669108629226685e-01 -3.830441832542419434e-01 2.314213216304779053e-01 2.266240715980529785e-01 -8.325267434120178223e-01
-1.900649629533290863e-02 -1.703556329011917114e-01 -1.543263942003250122e-01 -1.983687430620193481e-01 -8.328122496604919434e-01 2.110283821821212769e-01 -4.050713479518890381e-01 -7.251936942338943481e-02
-5.125159025192260742e-02 1.137234196066856384e-01 1.543355882167816162e-01 -3.064832650125026703e-02 -3.535754084587097168e-01 2.486464828252792358e-01 1.757444143295288086e-01 -8.613680005073547363e-01
-8.590704202651977539e-02 2.574790716171264648e-01 1.942848563194274902e-01 2.653589248657226562e-01 -3.949316143989562988e-01 1.147032901644706726e-01 -2.413173615932464600e-01 -7.686356306076049805e-01
1.717940717935562134e-01 2.098066061735153198e-01 -5.390011668205261230e-01 -4.745457768440246582e-01 -1.791394688189029694e-02 5.430800318717956543e-01 -2.146306335926055908e-01 -2.634937167167663574e-01
-4.848787188529968262e-01 -3.255411386489868164e-01 -4.848670363426208496e-01 -3.993366658687591553e-01 1.446891725063323975e-01 3.273233771324157715e-01 -1.947906762361526489e-01 -3.135775029659271240e-01
1.556602120399475098e-01 -5.273904800415039062e-01 -5.455014705657958984e-01 -1.970808207988739014e-01 -4.685798585414886475e-01 9.493836760520935059e-02 -3.604559302330017090e-01 -5.203473195433616638e-02
8.493072539567947388e-02 -5.171223878860473633e-01 -6.580412983894348145e-01 1.257166564464569092e-01 -1.259201020002365112e-01 -1.495533436536788940e-01 -3.563809096813201904e-01 -3.336448371410369873e-01
-2.382409423589706421e-01 -4.323953390121459961e-01 -2.672570943832397461e-01 -2.362616546452045441e-02 -7.892078161239624023e-01 -7.192791998386383057e-02 -1.743405312299728394e-02 -2.365676313638687134e-01
-4.906192049384117126e-02 1.524675935506820679e-01 -5.905901193618774414e-01 -3.102120757102966309e-02 -3.665745556354522705e-01 -3.888659477233886719e-01 -1.180655434727668762e-01 -5.701355934143066406e-01
4.515889585018157959e-01 1.401930749416351318e-01 -2.564688026905059814e-01 -2.638811171054840088e-01 -2.846016287803649902e-01 -1.459342837333679199e-01 -4.951356723904609680e-02 -7.322959899902343750e-01
-4.745592176914215088e-01 5.608506035059690475e-03 -3.476020991802215576e-01 4.577275216579437256e-01 -1.167782545089721680e-01 4.771229624748229980e-01 -4.036508500576019287e-01 -2.005068808794021606e-01
-3.486998677253723145e-01 -7.372419536113739014e-02 -3.190237581729888916e-01 4.140169918537139893e-01 -5.845631361007690430e-01 -1.257517188787460327e-01 5.481444671750068665e-02 -4.891365170478820801e-01
-2.174008041620254517e-01 -5.031815916299819946e-02 -4.825862646102905273e-01 1.748502850532531738e-01 -6.221507191658020020e-01 -2.347724139690399170e-01 -4.716423153877258301e-01 -1.486833542585372925e-01
6.733129173517227173e-02 -2.632168829441070557e-01 1.170705258846282959e-01 -4.123011529445648193e-01 -5.636732578277587891e-01 3.666869699954986572e-01 8.947540819644927979e-02 -5.313124060630798340e-01
-2.303250432014465332e-01 3.484619557857513428e-01 8.146484382450580597e-03 -4.875056445598602295e-02 -3.677111566066741943e-01 -1.752545982599258423e-01 -3.089006841182708740e-01 -7.494906187057495117e-01
-2.021396346390247345e-02 -2.877143323421478271e-01 -9.927887469530105591e-02 -3.827449381351470947e-01 -8.019077181816101074e-01 1.493317447602748871e-02 -2.696148157119750977e-01 -2.109285295009613037e-01
-3.025915622711181641e-01 -2.682387232780456543e-01 -2.376614809036254883e-01 -2.604706883430480957e-01 2.592687606811523438e-01 2.284446507692337036e-01 -6.374959349632263184e-01 -4.316827058792114258e-01
9.173119813203811646e-02 1.966720223426818848e-01 2.563287913799285889e-01 1.340676546096801758e-01 -3.024308979511260986e-01 3.018460273742675781e-01 -5.882844328880310059e-01 -5.835862159729003906e-01
-7.827716320753097534e-02 2.411220520734786987e-01 1.869280189275741577e-01 -1.620103418827056885e-01 -4.727218449115753174e-01 3.849418461322784424e-02 -2.040782421827316284e-01 -7.797100543975830078e-01
6.463329493999481201e-02 4.068080782890319824e-01 -5.201094150543212891e-01 -3.484313786029815674e-01 -5.783413723111152649e-02 3.377992426976561546e-03 -4.773869216442108154e-01 -4.551453292369842529e-01
-9.802880883216857910e-02 1.080495398491621017e-02 -5.607162117958068848e-01 4.638166129589080811e-01 -3.717980086803436279e-01 5.118003487586975098e-01 -1.728325486183166504e-01 -1.752160042524337769e-01
-5.231024622917175293e-01 -3.314808905124664307e-01 -1.826019734144210815e-01 -2.036735415458679199e-01 1.378837823867797852e-01 6.030207872390747070e-01 -2.122338414192199707e-01 -3.375924825668334961e-01
-4.182516038417816162e-02 2.630272507667541504e-01 -6.890859603881835938e-01 -6.801778078079223633e-02 -3.724120557308197021e-01 2.105889618396759033e-01 2.416976243257522583e-01 -4.562295079231262207e-01
4.692084714770317078e-02 1.372794155031442642e-03 -6.704976558685302734e-01 2.103862166404724121e-01 -3.601723015308380127e-01 2.913538813591003418e-01 2.997632026672363281e-01 -4.466520845890045166e-01
-3.344492316246032715e-01 -1.961176395416259766e-01 1.275486648082733154e-01 -4.938446879386901855e-01 -4.043808579444885254e-01 -7.041022926568984985e-02 -1.170314326882362366e-01 -6.382419466972351074e-01
-9.368850290775299072e-02 2.387195974588394165e-01 2.390713244676589966e-01 2.520711421966552734e-01 -2.753131091594696045e-01 3.783719241619110107e-01 -5.085967183113098145e-01 -5.795749425888061523e-01
-3.736763596534729004e-01 1.613560169935226440e-01 -3.156838119029998779e-01 2.646797895431518555e-01 -6.824495792388916016e-01 -2.590534463524818420e-02 2.310548909008502960e-02 -4.446079730987548828e-01
-1.936718374490737915e-01 -4.041538536548614502e-01 -2.470692694187164307e-01 5.881218984723091125e-02 2.975834012031555176e-01 2.893340289592742920e-01 -5.952589511871337891e-01 -4.561202824115753174e-01
-1.635252237319946289e-01 1.574688255786895752e-01 2.368525601923465729e-02 2.736100926995277405e-02 -2.190693020820617676e-01 4.959267079830169678e-01 2.469272017478942871e-01 -7.695750594139099121e-01
-2.603205144405364990e-01 -3.671238422393798828e-01 -1.371830552816390991e-01 8.552421815693378448e-03 -1.125303748995065689e-02 1.793747842311859131e-01 -8.320028781890869141e-01 -2.324445545673370361e-01
-4.814847111701965332e-01 -3.119428455829620361e-01 -2.752713561058044434e-01 5.963333696126937866e-02 9.497789293527603149e-02 2.252284139394760132e-01 -6.521270275115966797e-01 -3.263669610023498535e-01
-1.360906362533569336e-01 2.103387415409088135e-01 2.961643040180206299e-01 1.418570056557655334e-02 -1.797380000352859497e-01 4.081389009952545166e-01 -5.854284167289733887e-01 -5.547189712524414062e-01
-5.658171772956848145e-01 7.567483931779861450e-02 -4.063534140586853027e-01 2.457407414913177490e-01 -1.586986035108566284e-01 4.521626532077789307e-01 -4.495601058006286621e-01 -1.298926174640655518e-01
-2.104786932468414307e-01 -3.444073796272277832e-01 -4.156042039394378662e-01 3.864134550094604492e-01 -4.898503720760345459e-01 4.713481366634368896e-01 1.051143705844879150e-01 -2.046185731887817383e-01
2.480547130107879639e-01 2.381155490875244141e-01 -4.602628648281097412e-01 -4.836031496524810791e-01 -5.827169120311737061e-02 1.594146899878978729e-02 -5.716215372085571289e-01 -3.250463902950286865e-01
9.712509810924530029e-02 -5.753967538475990295e-02 -8.600986003875732422e-01 -1.267120987176895142e-01 -6.840384006500244141e-02 -9.754958748817443848e-02 -3.375117778778076172e-01 -3.214361369609832764e-01
3.049842715263366699e-01 2.454025447368621826e-01 -2.188054472208023071e-01 -2.633133530616760254e-01 -3.511233031749725342e-01 -1.805143207311630249e-01 6.973332259804010391e-03 -7.573843598365783691e-01
-7.428167015314102173e-02 -3.456258475780487061e-01 -1.253078877925872803e-01 5.279692634940147400e-02 -1.302510052919387817e-01 7.198420166969299316e-02 -8.815859556198120117e-01 -2.391539961099624634e-01
-4.570490717887878418e-01 -1.535443663597106934e-01 -1.795525103807449341e-01 4.932097494602203369e-01 -1.956790238618850708e-01 6.054702997207641602e-01 -1.655965596437454224e-01 -2.443947046995162964e-01
-2.393082827329635620e-01 -2.916180528700351715e-02 -6.841686367988586426e-01 2.571045979857444763e-02 5.022176541388034821e-03 5.950074195861816406e-01 -3.037696778774261475e-01 -1.637025773525238037e-01
-1.491703465580940247e-02 -1.712723076343536377e-01 -8.115735650062561035e-01 -1.782180815935134888e-01 1.358669102191925049e-01 3.610946536064147949e-01 -2.688888013362884521e-01 -2.426511794328689575e-01
-1.396960467100143433e-01 8.619371056556701660e-02 -5.113208293914794922e-01 -3.308179602026939392e-02 -7.213218808174133301e-01 -2.468651831150054932e-01 -2.898683398962020874e-02 -3.583636581897735596e-01
1.968333870172500610e-02 -1.478917151689529419e-01 -3.784574568271636963e-01 3.998696208000183105e-01 -2.936434149742126465e-01 4.041462242603302002e-01 3.585226237773895264e-01 -5.445325374603271484e-01
-1.322061866521835327e-01 -7.433471828699111938e-02 -2.231371551752090454e-01 -4.465047717094421387e-01 -7.879055738449096680e-01 -6.238433718681335449e-02 -2.399209290742874146e-01 -2.135185301303863525e-01
-1.648264825344085693e-01 -4.854947328567504883e-01 -3.287567794322967529e-01 5.024326443672180176e-01 1.139380596578121185e-02 7.254859060049057007e-02 -4.615547657012939453e-01 -3.977204263210296631e-01
-2.213442772626876831e-01 -4.897757768630981445e-01 -3.150205910205841064e-01 -3.762852847576141357e-01 -4.529953896999359131e-01 -1.929650753736495972e-01 -4.006863534450531006e-01 -2.594378292560577393e-01
1.717981547117233276e-01 2.266802787780761719e-01 1.408700048923492432e-01 -8.260957896709442139e-02 -5.197125673294067383e-01 4.108521938323974609e-01 -2.695278450846672058e-02 -6.729083061218261719e-01
-4.277294129133224487e-02 1.280578225851058960e-02 -2.015309184789657593e-01 -7.578152418136596680e-02 -5.651720762252807617e-01 5.416401028633117676e-01 -5.820534229278564453e-01 8.322546258568763733e-03
-2.958804070949554443e-01 3.804880678653717041e-01 1.194788068532943726e-01 1.222938448190689087e-01 -3.903391957283020020e-01 2.722288072109222412e-01 -4.272688925266265869e-01 -5.739518404006958008e-01
-9.027533233165740967e-02 5.728402733802795410e-02 -1.609499007463455200e-02 -1.401891261339187622e-01 -3.062095344066619873e-01 7.424994111061096191e-01 1.982707232236862183e-01 -5.331753492355346680e-01
1.841805130243301392e-02 -6.413511633872985840e-01 5.016644299030303955e-02 -1.174495443701744080e-01 1.829466968774795532e-01 -4.699599370360374451e-02 -3.341547250747680664e-01 -6.516754627227783203e-01
-5.156081914901733398e-02 -3.408409357070922852e-01 -5.117603540420532227e-01 2.231178730726242065e-01 -6.423689126968383789e-01 -2.693170607089996338e-01 -5.330425500869750977e-02 -2.854433059692382812e-01
2.479318529367446899e-01 -5.346232056617736816e-01 -3.303586542606353760e-01 -2.662550806999206543e-01 8.306013047695159912e-02 -9.986044466495513916e-02 -4.630196392536163330e-01 -4.913460314273834229e-01
-1.027487814426422119e-01 5.064496994018554688e-01 -1.312403380870819092e-02 -2.157529592514038086e-01 -2.265273034572601318e-01 1.334157288074493408e-01 -2.261984795331954956e-01 -7.522963881492614746e-01
-4.445346891880035400e-01 -1.164920628070831299e-01 -2.948718369007110596e-01 -2.533673644065856934e-01 9.855249524116516113e-02 7.141814827919006348e-01 -2.475056499242782593e-01 -2.380070835351943970e-01
1.562646925449371338e-01 -1.310168858617544174e-02 -8.627709746360778809e-02 -1.864896714687347412e-01 -7.775729894638061523e-01 1.388809382915496826e-01 -5.539903044700622559e-01 -4.873245581984519958e-02
-4.050794541835784912e-01 4.103802740573883057e-01 -1.085657253861427307e-02 9.646733105182647705e-02 -4.108600914478302002e-01 6.441962718963623047e-02 -4.203709065914154053e-01 -5.553442835807800293e-01
2.133729457855224609e-01 -3.028859794139862061e-01 -7.651686668395996094e-01 -3.175492286682128906e-01 -1.126042529940605164e-01 1.606814712285995483e-01 -3.201009631156921387e-01 -1.882778108119964600e-01
4.206570386886596680e-01 -3.961614146828651428e-02 -2.945582866668701172e-01 -2.749889194965362549e-01 3.588554263114929199e-01 1.972061842679977417e-01 -2.123185843229293823e-01 -6.680929660797119141e-01
-2.026186138391494751e-02 7.030392438173294067e-02 -6.103269457817077637e-01 -4.593634605407714844e-01 -1.897154152393341064e-01 8.449058979749679565e-02 -5.190894603729248047e-01 -3.139244914054870605e-01
7.078792899847030640e-02 1.482389569282531738e-01 -4.570121765136718750e-01 -5.195536613464355469e-01 -2.249179184436798096e-01 -1.620550006628036499e-01 -5.011729001998901367e-01 -4.076690077781677246e-01
5.178105086088180542e-02 4.174035787582397461e-01 -6.343484520912170410e-01 -8.978018164634704590e-02 -2.407904714345932007e-02 -5.963052064180374146e-02 -5.034744739532470703e-01 -3.937161564826965332e-01
6.827703863382339478e-02 -1.628520637750625610e-01 -3.070448338985443115e-01 3.417596220970153809e-01 -4.776238501071929932e-01 6.686336398124694824e-01 -2.552845776081085205e-01 -1.318165808916091919e-01
-7.300794720649719238e-01 -1.417587250471115112e-01 -2.677693068981170654e-01 2.970819473266601562e-01 -2.718568406999111176e-02 4.003612399101257324e-01 -2.283145040273666382e-01 -2.716149985790252686e-01
2.250241637229919434e-01 4.054114222526550293e-02 5.919791385531425476e-02 -2.280192822217941284e-02 -1.966689676046371460e-01 5.313826203346252441e-01 2.551511824131011963e-01 -7.466913461685180664e-01
-1.402359008789062500e-01 -3.588102459907531738e-01 -4.414725899696350098e-01 3.860250413417816162e-01 1.305253058671951294e-01 3.709460049867630005e-02 -4.841732978820800781e-01 -5.048159956932067871e-01
1.012502238154411316e-01 6.207147240638732910e-02 -3.979770839214324951e-01 3.830181956291198730e-01 -3.256502151489257812e-01 6.924788355827331543e-01 5.979389324784278870e-02 -3.027479648590087891e-01
-7.164566218852996826e-02 -1.109284013509750366e-01 -6.660661697387695312e-01 2.833642363548278809e-01 -2.643379569053649902e-01 5.254361033439636230e-01 1.816489249467849731e-01 -2.822560667991638184e-01
1.969984360039234161e-02 3.618345260620117188e-01 -4.699973762035369873e-01 -3.720361292362213135e-01 1.119299083948135376e-01 -7.304227352142333984e-02 -3.974873125553131104e-01 -5.775115489959716797e-01
2.287785708904266357e-01 -1.039747819304466248e-01 -2.750005424022674561e-01 -4.350548982620239258e-01 -4.988512992858886719e-01 -9.268970042467117310e-02 1.416580528020858765e-01 -6.280450224876403809e-01
6.043432652950286865e-02 -7.137967348098754883e-01 -5.175070762634277344e-01 -2.281755907461047173e-03 -2.288613617420196533e-01 -1.320387572050094604e-01 -2.269769310951232910e-01 -3.125586509704589844e-01
-2.345207631587982178e-01 -1.092271283268928528e-01 -4.268653690814971924e-01 -5.522107332944869995e-02 -5.758033394813537598e-01 2.343305647373199463e-01 3.891111910343170166e-01 -4.581902325153350830e-01
-3.708263859152793884e-03 -1.781525649130344391e-02 -6.353228688240051270e-01 8.752083778381347656e-02 -3.375245034694671631e-01 6.766582131385803223e-01 4.349459707736968994e-02 -1.212146952748298645e-01
-4.456253722310066223e-03 -8.217549324035644531e-01 -1.173963304609060287e-02 -2.466142736375331879e-02 1.017052913084626198e-03 1.186754480004310608e-01 -1.320427805185317993e-01 -5.407706499099731445e-01
-2.519429028034210205e-01 -2.491324245929718018e-01 -6.212689280509948730e-01 5.172184109687805176e-01 -1.796646714210510254e-01 2.270769774913787842e-01 -2.911278605461120605e-01 -2.288426160812377930e-01
7.108523696660995483e-02 -6.158685684204101562e-01 -4.698180854320526123e-01 -6.151099503040313721e-02 -2.739711403846740723e-01 2.614538557827472687e-02 -5.325049757957458496e-01 -1.784234344959259033e-01
3.473755419254302979e-01 2.307210415601730347e-01 -6.936482787132263184e-01 -4.787880927324295044e-02 3.145376592874526978e-02 3.411307036876678467e-01 -3.187823295593261719e-01 -3.516760766506195068e-01
-1.982204914093017578e-01 -4.197170436382293701e-01 -2.487729787826538086e-01 3.175741136074066162e-01 -4.191236495971679688e-01 5.564962029457092285e-01 -3.672827482223510742e-01 -3.944216296076774597e-02
-3.577717244625091553e-01 -7.019651532173156738e-01 -1.140739545226097107e-01 -8.542216569185256958e-02 -3.521623611450195312e-01 3.626651167869567871e-01 -2.462402917444705963e-02 -3.205991983413696289e-01
-1.509805768728256226e-01 -3.483581542968750000e-01 1.070100441575050354e-02 1.153837963938713074e-01 -2.949796020984649658e-01 9.180420637130737305e-02 -8.463916778564453125e-01 -1.749393045902252197e-01
3.179774880409240723e-01 -5.375415086746215820e-02 -7.918457686901092529e-02 -7.073937356472015381e-02 -8.140336722135543823e-02 5.621197819709777832e-01 2.441262006759643555e-01 -7.088891863822937012e-01
-3.681616112589836121e-02 -6.129490211606025696e-02 3.447181545197963715e-03 -7.558458298444747925e-02 -3.299246132373809814e-01 7.514868974685668945e-01 2.229467034339904785e-01 -5.156304240226745605e-01
-8.706822991371154785e-02 -4.939316511154174805e-01 -2.476783096790313721e-01 4.207455515861511230e-01 1.605165302753448486e-01 3.758606910705566406e-01 -4.557773172855377197e-01 -3.678444623947143555e-01
-1.511408984661102295e-01 -4.250084608793258667e-02 -9.144191145896911621e-01 1.451150979846715927e-02 4.233723878860473633e-02 9.477642015554010868e-05 -2.545434534549713135e-01 -2.690581679344177246e-01
-6.315836906433105469e-01 6.185167282819747925e-02 -2.455770373344421387e-01 2.057130634784698486e-01 -3.710740432143211365e-02 4.715264141559600830e-01 -4.589643478393554688e-01 -2.455364912748336792e-01
-1.467243582010269165e-01 1.396309882402420044e-01 2.367284148931503296e-01 -2.203197330236434937e-01 -3.718505501747131348e-01 -1.165653243660926819e-01 -4.037204086780548096e-01 -7.345362901687622070e-01
2.244045734405517578e-01 -1.036663725972175598e-01 -7.083975672721862793e-01 -5.458043813705444336e-01 -5.232266709208488464e-02 9.984838217496871948e-02 -5.869900807738304138e-02 -3.507329523563385010e-01
-3.545050024986267090e-01 3.942719474434852600e-02 -3.375601470470428467e-01 1.632311046123504639e-01 -3.458264768123626709e-01 7.576197385787963867e-01 -4.451644420623779297e-02 -1.913511306047439575e-01
-6.396406292915344238e-01 8.894323557615280151e-02 -2.709690034389495850e-01 2.955672740936279297e-01 -1.161560267210006714e-01 5.378286838531494141e-01 -2.402920275926589966e-01 -2.483397424221038818e-01
-1.537856012582778931e-01 -2.761260271072387695e-01 -5.139743685722351074e-01 4.012098014354705811e-01 1.144111976027488708e-01 1.826572716236114502e-01 -5.638530254364013672e-01 -3.325383067131042480e-01
4.809200465679168701e-01 8.903541415929794312e-02 -1.502765119075775146e-01 -5.204251408576965332e-01 -1.605927348136901855e-01 3.329498576931655407e-05 -2.939831316471099854e-01 -5.959423184394836426e-01
-6.373777240514755249e-02 1.957713514566421509e-01 1.059250533580780029e-01 -1.145530268549919128e-01 6.036856397986412048e-02 4.285909533500671387e-01 2.197063731728121638e-04 -8.636747002601623535e-01
1.344485878944396973e-01 3.887877464294433594e-01 -5.154832601547241211e-01 -4.459381103515625000e-01 -2.121392637491226196e-01 2.234814316034317017e-01 5.663398653268814087e-02 -5.177156329154968262e-01
4.700473695993423462e-02 4.143312275409698486e-01 -5.406966209411621094e-01 -3.466733992099761963e-01 -3.846268355846405029e-01 -1.635192520916461945e-02 -3.688816130161285400e-01 -3.595915138721466064e-01
2.940850332379341125e-02 3.632845282554626465e-01 -5.708650946617126465e-01 -2.840856313705444336e-01 -3.642416298389434814e-01 -1.198618561029434204e-01 -5.130682513117790222e-02 -5.575811862945556641e-01
1.583851575851440430e-01 -6.185701116919517517e-02 -7.514264583587646484e-01 2.101593911647796631e-01 -2.163187265396118164e-01 -1.727359592914581299e-01 -4.316811561584472656e-01 -3.151173591613769531e-01
-6.306109428405761719e-01 -4.518491625785827637e-01 -2.792243063449859619e-01 -3.080951571464538574e-01 7.941010594367980957e-02 2.295879870653152466e-01 -2.228359878063201904e-02 -4.071365594863891602e-01
-2.393615245819091797e-02 -3.241997063159942627e-01 -3.096276521682739258e-01 2.615914642810821533e-01 -8.824329078197479248e-02 7.041842937469482422e-01 -4.472743272781372070e-01 -1.621896177530288696e-01
-8.332801610231399536e-02 -8.174343407154083252e-02 -6.284730434417724609e-01 1.820895075798034668e-01 1.709069609642028809e-01 -2.168966680765151978e-01 -5.413715541362762451e-02 -6.921382546424865723e-01
1.880612969398498535e-01 1.308851037174463272e-02 -4.541900753974914551e-01 -6.076845899224281311e-02 -6.516178250312805176e-01 -1.548440605401992798e-01 -1.252958923578262329e-01 -5.387009978294372559e-01
1.183854490518569946e-01 2.615865506231784821e-02 9.406099468469619751e-02 1.378071159124374390e-01 -3.125463128089904785e-01 2.712490558624267578e-01 2.262413054704666138e-01 -8.573307394981384277e-01
-2.624720931053161621e-01 -2.565472722053527832e-01 -6.152213215827941895e-01 1.116857770830392838e-02 1.349763572216033936e-01 4.489068090915679932e-01 -4.804849624633789062e-01 -1.899160891771316528e-01
1.559339910745620728e-01 3.542740046977996826e-01 -5.954872369766235352e-01 -3.820342719554901123e-01 -2.813067436218261719e-01 2.206626981496810913e-01 -4.241892397403717041e-01 -2.045899927616119385e-01
-5.985749363899230957e-01 7.209015637636184692e-02 -3.894727826118469238e-01 -1.353210359811782837e-01 -9.435454756021499634e-02 3.829481899738311768e-01 -5.525184869766235352e-01 -7.537732273340225220e-02
-2.388959378004074097e-01 -1.689211726188659668e-01 -5.155978798866271973e-01 -8.553228527307510376e-02 4.564088955521583557e-02 -1.840169429779052734e-01 -6.627444624900817871e-01 -4.075067043304443359e-01
-1.538484692573547363e-01 3.684360384941101074e-01 -1.778385937213897705e-01 1.983627080917358398e-01 -2.856016159057617188e-01 -2.787078320980072021e-01 -7.528566569089889526e-02 -7.776225209236145020e-01
-1.224088668823242188e-01 -3.448074460029602051e-01 -3.922903835773468018e-01 2.492254227399826050e-01 9.958351403474807739e-02 4.088366031646728516e-01 -6.357486844062805176e-01 -2.624464035034179688e-01
2.198000550270080566e-01 3.167119622230529785e-01 -5.809590220451354980e-01 -9.439086169004440308e-02 -4.470228552818298340e-01 -1.598530411720275879e-01 -1.758539527654647827e-01 -4.986495971679687500e-01
-3.572941720485687256e-01 1.598769682459533215e-03 -7.192488312721252441e-01 6.815814226865768433e-02 7.271748781204223633e-02 -8.402556180953979492e-02 -5.110443234443664551e-01 -2.772353887557983398e-01
-5.144719481468200684e-01 -3.505254089832305908e-01 -2.467815279960632324e-01 -5.967658385634422302e-02 -1.320972386747598648e-02 5.111570358276367188e-01 -4.799982607364654541e-01 -2.369260340929031372e-01
8.447102457284927368e-02 -6.408297270536422729e-02 -6.759741306304931641e-01 -3.194067776203155518e-01 1.293323338031768799e-01 2.754570730030536652e-02 1.543417572975158691e-01 -6.232892870903015137e-01
-8.778277551755309105e-04 -1.609142720699310303e-01 -1.660612374544143677e-01 -1.187510937452316284e-01 -8.817757964134216309e-01 6.141059845685958862e-02 6.725449860095977783e-02 -3.828900158405303955e-01
1.613785028457641602e-01 -4.972212314605712891e-01 -6.509507894515991211e-01 2.330171316862106323e-02 -5.309892445802688599e-02 4.059176445007324219e-01 -3.150427043437957764e-01 -1.887001842260360718e-01
2.612799406051635742e-01 -8.424829691648483276e-03 -3.626607060432434082e-01 -1.175578758120536804e-01 -7.516005039215087891e-01 4.461770355701446533e-01 -3.353772684931755066e-02 -1.456614881753921509e-01
1.084137931466102600e-01 -2.008043527603149414e-01 -4.665344655513763428e-01 -1.503268480300903320e-01 4.054794013500213623e-01 4.251483678817749023e-01 -3.372982442378997803e-01 -4.987348616123199463e-01
-5.522179603576660156e-01 -2.201803475618362427e-01 1.060337647795677185e-01 -2.907165586948394775e-01 -2.268384695053100586e-01 -8.654636144638061523e-02 -5.992606654763221741e-02 -6.987701058387756348e-01
-4.115138351917266846e-01 -4.179586768150329590e-01 -9.149207919836044312e-02 -5.359788537025451660e-01 -1.527116894721984863e-01 1.410186290740966797e-01 -4.089936614036560059e-01 -3.870915174484252930e-01
-9.432492405176162720e-02 -3.359648883342742920e-01 -6.760559082031250000e-01 4.688276350498199463e-01 -7.591488957405090332e-02 1.888943165540695190e-01 -1.370699256658554077e-01 -3.756957650184631348e-01
-9.144599735736846924e-02 -6.792151331901550293e-01 -4.932498633861541748e-01 2.016426064074039459e-02 -2.626512050628662109e-01 2.420446462929248810e-02 -4.373221099376678467e-01 -1.605625897645950317e-01
-1.275018695741891861e-02 -5.171470642089843750e-01 -7.541666626930236816e-01 -1.751946210861206055e-01 -6.880051642656326294e-02 1.324134469032287598e-01 -2.766111791133880615e-01 -1.848115921020507812e-01
-3.748933076858520508e-01 -7.337461411952972412e-02 -5.650649070739746094e-01 -3.794002830982208252e-01 -4.465922415256500244e-01 -1.356587558984756470e-01 -7.170239090919494629e-02 -4.096818864345550537e-01
-1.561935693025588989e-01 -2.214836142957210541e-02 -8.591397404670715332e-01 1.351901441812515259e-01 -2.658589780330657959e-01 5.509597435593605042e-02 -3.500000536441802979e-01 -1.499965339899063110e-01
-1.324806362390518188e-01 2.387165278196334839e-01 -6.513155102729797363e-01 6.044592708349227905e-02 -1.690458953380584717e-01 4.448605477809906006e-01 2.697331309318542480e-01 -4.453810751438140869e-01
3.325961157679557800e-02 3.581053018569946289e-01 -3.558706939220428467e-01 -2.158713489770889282e-01 -1.462550312280654907e-01 1.550058722496032715e-01 -6.663472652435302734e-01 -4.560416638851165771e-01
4.891607463359832764e-01 -1.030163746327161789e-02 -1.085949689149856567e-01 -5.373786762356758118e-02 -3.068275153636932373e-01 6.091090440750122070e-01 1.350989192724227905e-01 -5.123733282089233398e-01
4.955870658159255981e-02 -9.473463892936706543e-02 -8.270692825317382812e-01 -1.236372515559196472e-01 1.031333059072494507e-01 4.269975125789642334e-01 -2.040169239044189453e-01 -2.337800562381744385e-01
-6.842628866434097290e-02 -3.822659254074096680e-01 -3.215167522430419922e-01 3.171543776988983154e-01 -7.653688192367553711e-01 8.634370565414428711e-02 -2.198844850063323975e-01 -6.030643358826637268e-02
6.900248676538467407e-02 -1.971189528703689575e-01 -6.864334940910339355e-01 4.804739356040954590e-01 -2.847545444965362549e-01 2.922871112823486328e-01 -1.418252736330032349e-01 -2.602026164531707764e-01
-2.936617434024810791e-01 2.618756890296936035e-01 1.901485621929168701e-01 9.510207176208496094e-02 -2.614609897136688232e-01 3.677375912666320801e-01 -6.631537675857543945e-01 -3.957490622997283936e-01
2.160704284906387329e-01 2.490576058626174927e-01 8.053755760192871094e-02 2.627891004085540771e-01 -9.022802114486694336e-02 1.383639406412839890e-02 -2.975523769855499268e-01 -8.478618264198303223e-01
-8.518888056278228760e-02 -4.340716898441314697e-01 -3.366412222385406494e-01 2.316961735486984253e-01 3.617310523986816406e-02 7.359459996223449707e-01 -1.718622744083404541e-01 -2.546618580818176270e-01
-3.988481462001800537e-01 -4.958787187933921814e-02 -3.207634985446929932e-01 3.704518675804138184e-01 -4.669049680233001709e-01 -1.969562321901321411e-01 1.201631501317024231e-01 -5.719318985939025879e-01
-6.601975858211517334e-02 -1.353835761547088623e-01 -7.126574516296386719e-01 -2.711114585399627686e-01 -6.358110904693603516e-02 2.789777219295501709e-01 -5.435330271720886230e-01 -1.364970952272415161e-01
-2.199821025133132935e-01 -4.621928930282592773e-01 -2.829738557338714600e-01 1.866384148597717285e-01 -1.514569073915481567e-01 7.321428656578063965e-01 -6.550114601850509644e-02 -2.445704638957977295e-01
-2.643152475357055664e-01 -3.882563114166259766e-01 -3.179051578044891357e-01 -1.019556224346160889e-01 2.969112694263458252e-01 4.963120818138122559e-01 -4.834394752979278564e-01 -3.158165514469146729e-01
-4.533208608627319336e-01 -5.576274394989013672e-01 -2.305995225906372070e-01 -3.844794034957885742e-01 -8.510838449001312256e-02 1.752802878618240356e-01 -9.873915463685989380e-02 -4.845980405807495117e-01
-6.003275886178016663e-02 -2.220775038003921509e-01 -4.538325965404510498e-01 3.282648622989654541e-01 1.425569057464599609e-01 1.744991689920425415e-01 -6.352639794349670410e-01 -4.231113195419311523e-01
-3.917684033513069153e-02 -2.559624612331390381e-01 -7.146778702735900879e-01 -2.473514713346958160e-02 -3.626515567302703857e-01 -1.272750794887542725e-01 -5.129066705703735352e-01 -1.038456484675407410e-01
2.849695384502410889e-01 -1.513318270444869995e-01 -5.003051757812500000e-01 -4.664152562618255615e-01 5.694289132952690125e-02 -4.843600466847419739e-02 -5.075160861015319824e-01 -4.060559868812561035e-01
-3.562856912612915039e-01 -1.444325894117355347e-01 -3.123817443847656250e-01 1.524047702550888062e-01 -3.951697051525115967e-01 7.421034574508666992e-01 -2.813201770186424255e-02 -1.540190726518630981e-01
-6.490471959114074707e-02 -4.318739175796508789e-01 -4.970216155052185059e-01 3.328566253185272217e-02 -9.414458274841308594e-02 -3.495813608169555664e-01 -5.301040410995483398e-01 -3.860743343830108643e-01
9.102522581815719604e-02 -1.523250788450241089e-01 -8.750295042991638184e-01 6.692579388618469238e-02 -2.793715707957744598e-02 2.424117773771286011e-01 -3.134357631206512451e-01 -2.014198452234268188e-01
-5.708755925297737122e-03 -2.003737390041351318e-01 -1.264631282538175583e-02 -1.921452134847640991e-01 -8.121352791786193848e-01 2.399810552597045898e-01 -4.526329636573791504e-01 -2.658352255821228027e-02
-7.093604803085327148e-01 -1.268352568149566650e-01 -2.035077512264251709e-01 1.560238748788833618e-01 1.572083532810211182e-01 3.672823011875152588e-01 -4.142340719699859619e-01 -2.894150614738464355e-01
1.687963604927062988e-01 3.271854221820831299e-01 -5.477848649024963379e-01 -2.608689069747924805e-01 -2.098711729049682617e-01 -1.087534129619598389e-01 -5.442066788673400879e-01 -3.798715174198150635e-01
-3.577664196491241455e-01 -2.440690249204635620e-01 -5.401118993759155273e-01 9.810707718133926392e-02 -2.005515806376934052e-02 -1.192190647125244141e-01 -6.693043112754821777e-01 -2.202364355325698853e-01
-5.592143908143043518e-02 -1.694283634424209595e-01 -8.263636380434036255e-02 1.555745750665664673e-01 -1.129437088966369629e-01 8.920688629150390625e-01 -2.977440059185028076e-01 -1.998499482870101929e-01
-4.930477142333984375e-01 -1.552077941596508026e-02 -4.649144113063812256e-01 1.372814327478408813e-01 -2.432752549648284912e-01 6.003896594047546387e-01 1.088457703590393066e-01 -3.002890944480895996e-01
1.515279561281204224e-01 -2.412647753953933716e-01 -7.751222699880599976e-02 1.017541959881782532e-01 -2.034939527511596680e-01 1.157916113734245300e-01 -8.866639137268066406e-01 -2.479480057954788208e-01
1.593432128429412842e-01 8.180525898933410645e-02 -4.709318280220031738e-01 -4.364263117313385010e-01 7.920132018625736237e-03 -1.543029844760894775e-01 -4.733440279960632324e-01 -5.547487139701843262e-01
-3.415594696998596191e-01 -3.715327680110931396e-01 -1.621994376182556152e-01 1.863473802804946899e-01 2.763577699661254883e-01 5.243631601333618164e-01 -3.993424177169799805e-01 -4.164871871471405029e-01
-2.038126587867736816e-01 -2.221076190471649170e-01 -5.744085311889648438e-01 5.529040098190307617e-01 -2.966022789478302002e-01 1.206761747598648071e-01 -2.539216279983520508e-01 -3.262953758239746094e-01
7.412730157375335693e-02 -3.548924326896667480e-01 -7.980873584747314453e-01 -1.637067049741744995e-01 -4.455804079771041870e-02 8.433177322149276733e-02 -3.808864355087280273e-01 -2.250366955995559692e-01
-8.766283839941024780e-02 -4.571305811405181885e-01 -2.843504548072814941e-01 -2.919807098805904388e-02 -2.450448274612426758e-01 1.148145869374275208e-01 -7.860397100448608398e-01 -1.027197986841201782e-01
-2.738413959741592407e-02 -2.688319981098175049e-01 -1.544366031885147095e-01 -2.513481974601745605e-01 2.317913770675659180e-01 -9.372623264789581299e-02 -7.163879275321960449e-01 -5.140325427055358887e-01
-4.394060075283050537e-01 7.639560103416442871e-02 -5.244581103324890137e-01 1.817237585783004761e-01 -3.908216357231140137e-01 4.429233074188232422e-01 -3.791441917419433594e-01 -1.825409196317195892e-02
-1.421891748905181885e-01 -1.450459957122802734e-01 -3.403755426406860352e-01 4.554104804992675781e-01 -2.952848374843597412e-01 7.018920779228210449e-01 -4.307506605982780457e-03 -2.358506321907043457e-01
-3.032935857772827148e-01 -4.150779247283935547e-01 -5.020998716354370117e-01 3.806889653205871582e-01 -3.448998332023620605e-01 1.313655674457550049e-01 -4.412392377853393555e-01 -8.826166391372680664e-02
-5.907837767153978348e-04 1.530178338289260864e-01 3.343038856983184814e-01 1.262057274580001831e-01 -2.485374212265014648e-01 4.021607339382171631e-01 -5.805280208587646484e-01 -5.370115637779235840e-01
1.330484449863433838e-01 -3.879871368408203125e-01 -2.796955704689025879e-01 -2.434894293546676636e-01 -5.784204006195068359e-01 5.650930404663085938e-01 -1.987046301364898682e-01 2.938666753470897675e-02
-4.009883999824523926e-01 -6.023615002632141113e-01 -1.506087183952331543e-01 3.811700269579887390e-02 -5.270128846168518066e-01 3.088692426681518555e-01 9.359379112720489502e-02 -2.651986777782440186e-01
7.969374954700469971e-02 3.653346002101898193e-02 6.102775782346725464e-02 -5.535671859979629517e-02 -1.574940979480743408e-01 7.280825376510620117e-01 1.730237007141113281e-01 -6.329927444458007812e-01
-6.076802313327789307e-02 -2.686677873134613037e-01 -2.542057633399963379e-01 3.526585996150970459e-01 -4.595259577035903931e-02 7.795085310935974121e-01 -2.581950426101684570e-01 -2.423348128795623779e-01
-5.346337556838989258e-01 -1.575454026460647583e-01 -3.683821260929107666e-01 1.284693181514739990e-01 -2.731114812195301056e-02 1.862199008464813232e-01 -6.841675043106079102e-01 -1.833788007497787476e-01
-3.256281614303588867e-01 8.701621741056442261e-02 -3.296180069446563721e-01 2.947551608085632324e-01 -4.447126388549804688e-01 -7.561627030372619629e-02 1.677472442388534546e-01 -6.776722669601440430e-01
-3.669959008693695068e-01 2.169692963361740112e-01 2.290555238723754883e-01 -4.066787660121917725e-01 -1.106704622507095337e-01 1.080339252948760986e-01 -3.737102746963500977e-01 -6.609128117561340332e-01
7.154397666454315186e-02 4.591097533702850342e-01 -5.874449014663696289e-01 -3.286851048469543457e-01 -2.657351791858673096e-01 7.107736170291900635e-02 -1.309802830219268799e-01 -4.880075156688690186e-01
2.173892259597778320e-01 -1.765000224113464355e-01 -4.057973995804786682e-02 -2.584043443202972412e-01 -5.654408931732177734e-01 3.201248943805694580e-01 2.104928493499755859e-01 -6.218194365501403809e-01
7.816964387893676758e-02 1.028670370578765869e-01 3.293828368186950684e-01 1.827378123998641968e-01 -3.089915812015533447e-01 4.208353161811828613e-01 -4.807673096656799316e-01 -5.811249613761901855e-01
-3.847323358058929443e-01 -9.483518451452255249e-02 -7.305815815925598145e-01 -1.234020963311195374e-01 7.117110490798950195e-02 3.104417920112609863e-01 -4.200090169906616211e-01 -1.271328181028366089e-01
-2.516165077686309814e-01 -3.173660933971405029e-01 -4.365713894367218018e-01 4.476561844348907471e-01 2.368251979351043701e-01 2.433123439550399780e-01 -3.536320328712463379e-01 -4.523654878139495850e-01
-3.914580643177032471e-01 -1.935266256332397461e-01 -3.985481560230255127e-01 2.865270674228668213e-01 2.546593733131885529e-02 5.159631967544555664e-01 -4.317901730537414551e-01 -3.392053544521331787e-01
-2.333631925284862518e-02 -4.592104628682136536e-02 3.981390893459320068e-01 -3.152454197406768799e-01 -4.976115822792053223e-01 3.270926177501678467e-01 -2.751069962978363037e-01 -5.560230016708374023e-01
-3.452394306659698486e-01 -5.304864645004272461e-01 3.900577500462532043e-02 1.206432431936264038e-01 1.238189730793237686e-02 3.768211305141448975e-01 -5.300201773643493652e-01 -4.003105759620666504e-01
-1.211031973361968994e-01 -3.051272928714752197e-01 -7.227725982666015625e-01 -4.608598351478576660e-01 7.853233814239501953e-02 1.915408670902252197e-01 -2.576057910919189453e-01 -2.195984125137329102e-01
-3.692083358764648438e-01 -2.107619792222976685e-01 -3.985973596572875977e-01 1.012537032365798950e-01 -4.404512047767639160e-01 6.432080864906311035e-01 5.892408266663551331e-02 -1.973486542701721191e-01
-3.705405890941619873e-01 2.471416443586349487e-01 1.182843074202537537e-01 3.433321416378021240e-02 -4.115115702152252197e-01 3.326622396707534790e-02 -5.617662668228149414e-01 -5.481067299842834473e-01
-2.859876863658428192e-02 2.820256948471069336e-01 2.398702800273895264e-01 1.484006941318511963e-01 -2.551556825637817383e-01 3.473416566848754883e-01 -3.267379701137542725e-01 -7.399829030036926270e-01
-2.421924471855163574e-01 -2.925220727920532227e-01 5.919112637639045715e-02 -3.792244195938110352e-01 -3.589076697826385498e-01 2.805179357528686523e-01 2.197761088609695435e-01 -6.727943420410156250e-01
2.767732180655002594e-02 3.352896571159362793e-01 -5.715119242668151855e-01 -4.579564929008483887e-01 -3.643718957901000977e-01 1.130665838718414307e-01 -1.243479177355766296e-01 -4.352601766586303711e-01
1.721306592226028442e-01 -3.344993889331817627e-01 -5.102009177207946777e-01 -3.930068910121917725e-01 1.660277396440505981e-01 1.401373744010925293e-01 -4.923793375492095947e-01 -3.925312757492065430e-01
-3.324136137962341309e-01 1.107815355062484741e-01 -9.236170351505279541e-02 -1.672387868165969849e-01 -5.407446622848510742e-01 6.467113494873046875e-01 1.264710575342178345e-01 -3.377781510353088379e-01
4.142700508236885071e-02 -1.384997516870498657e-01 -4.863153994083404541e-01 4.121978878974914551e-01 -4.928491115570068359e-01 5.345742702484130859e-01 -1.507174521684646606e-01 -1.459662914276123047e-01
9.321161359548568726e-02 3.831831812858581543e-01 -6.141674518585205078e-01 -2.203144431114196777e-01 -2.793110609054565430e-01 -1.369729191064834595e-01 -2.291378229856491089e-01 -5.190968513488769531e-01
-2.315737158060073853e-01 1.126869469881057739e-01 -6.519299745559692383e-01 1.862177439033985138e-02 -1.688050478696823120e-01 6.385991573333740234e-01 1.952529884874820709e-02 -2.676389217376708984e-01
-1.427625119686126709e-01 -3.767802715301513672e-01 2.189341783523559570e-01 -4.256990849971771240e-01 -5.513678193092346191e-01 1.253412365913391113e-01 -5.335615947842597961e-02 -5.347334742546081543e-01
-1.825927346944808960e-01 2.659575343132019043e-01 7.062193751335144043e-02 -2.978183701634407043e-02 -5.839564800262451172e-01 3.857898116111755371e-01 1.026828587055206299e-01 -6.242350935935974121e-01
-7.214366644620895386e-02 8.441954106092453003e-02 -4.381985962390899658e-01 3.391009867191314697e-01 -5.475074648857116699e-01 5.787563920021057129e-01 -1.685113310813903809e-01 -1.324453651905059814e-01
-6.469717621803283691e-02 -3.810080587863922119e-01 -1.936940662562847137e-02 -1.839569807052612305e-01 -1.379766762256622314e-01 2.911359667778015137e-01 -8.153759837150573730e-01 -2.186232060194015503e-01
-1.302991211414337158e-01 2.945608794689178467e-01 1.908469498157501221e-01 1.468645483255386353e-01 -3.957470655441284180e-01 2.594915628433227539e-01 -2.194967120885848999e-01 -7.524186372756958008e-01
-1.591810882091522217e-01 -2.086109817028045654e-01 -4.396903216838836670e-01 1.999390721321105957e-01 -6.724637746810913086e-01 -2.644138038158416748e-01 1.440690457820892334e-01 -3.936517238616943359e-01
-1.775109767913818359e-01 -8.803141117095947266e-02 -7.086423039436340332e-01 7.015573978424072266e-02 -3.571012020111083984e-01 -2.659796178340911865e-01 -3.917538523674011230e-01 -3.192290067672729492e-01
-4.503947198390960693e-01 1.384568065404891968e-01 -5.203493237495422363e-01 8.746691048145294189e-02 1.387315094470977783e-01 3.606176376342773438e-01 -4.485823214054107666e-01 -3.860607445240020752e-01
-3.243148922920227051e-01 -2.829079329967498779e-01 -5.581170916557312012e-01 1.154966056346893311e-01 -4.915467202663421631e-01 4.260766208171844482e-01 8.264851570129394531e-02 -2.448641359806060791e-01
-1.585310250520706177e-01 7.257936056703329086e-03 -6.494506001472473145e-01 1.834644526243209839e-01 -4.448152482509613037e-01 -2.845234572887420654e-01 -4.128097295761108398e-01 -2.648469805717468262e-01
-2.340281605720520020e-01 5.011549592018127441e-02 -3.863191306591033936e-01 5.319099426269531250e-01 -1.259693503379821777e-01 4.460937678813934326e-01 -3.087326288223266602e-01 -4.476213157176971436e-01
4.956758394837379456e-02 -2.383375465869903564e-01 -5.638899803161621094e-01 1.885230243206024170e-01 -5.944895148277282715e-01 4.112150520086288452e-03 -2.458294034004211426e-01 -4.163635671138763428e-01
-4.150328636169433594e-01 -7.703241705894470215e-01 -1.733792424201965332e-01 2.631939761340618134e-02 -1.401962637901306152e-01 2.683434188365936279e-01 -2.390772402286529541e-01 -2.340388447046279907e-01
7.712564617395401001e-02 -2.943131923675537109e-01 -2.759366929531097412e-01 -6.736624240875244141e-02 -7.552148103713989258e-01 4.947610497474670410e-01 -3.555015102028846741e-02 -1.017372086644172668e-01
3.848948283120989799e-03 -7.609836012125015259e-02 -6.826388835906982422e-01 1.359860450029373169e-01 3.696149587631225586e-01 2.429083436727523804e-01 -2.713377177715301514e-01 -4.903698265552520752e-01
-1.355457305908203125e-01 3.018194437026977539e-01 2.106288969516754150e-01 1.533696949481964111e-01 -4.293591976165771484e-01 2.951457202434539795e-01 -1.963834166526794434e-01 -7.159742116928100586e-01
-2.396594732999801636e-02 -2.323308885097503662e-01 -2.371127456426620483e-01 4.807076975703239441e-02 -8.329738378524780273e-01 3.795519471168518066e-01 -2.115817666053771973e-01 -6.513823568820953369e-02
-3.832123428583145142e-02 -5.049014464020729065e-02 -3.845550715923309326e-01 4.529345333576202393e-01 -3.441734015941619873e-01 6.641474962234497070e-01 -4.835567623376846313e-02 -2.847182452678680420e-01
1.729059778153896332e-02 4.115221090614795685e-03 -6.133145093917846680e-01 2.396738678216934204e-01 -4.296549782156944275e-02 7.416591048240661621e-02 3.498989045619964600e-01 -6.605376601219177246e-01
-1.230645701289176941e-01 -4.211489111185073853e-02 -4.839876294136047363e-01 1.994427740573883057e-01 -5.950856208801269531e-01 -3.112428784370422363e-01 4.125039279460906982e-02 -5.063193440437316895e-01
3.727819919586181641e-01 1.699514538049697876e-01 -2.728329300880432129e-01 -7.314399629831314087e-02 -3.277435153722763062e-02 1.357822213321924210e-02 -7.435193061828613281e-01 -4.452894926071166992e-01
-2.288852781057357788e-01 -2.209532558917999268e-01 -6.783018112182617188e-01 6.032619997859001160e-02 1.524090468883514404e-01 -9.472797811031341553e-02 -5.180280804634094238e-01 -3.667474091053009033e-01
-1.759210824966430664e-01 -1.890350878238677979e-01 -4.338756203651428223e-01 -2.880067937076091766e-02 -3.544239103794097900e-01 4.090774655342102051e-01 2.061638683080673218e-01 -6.393557190895080566e-01
-1.347482502460479736e-01 -2.876928634941577911e-02 -7.853952646255493164e-01 1.952923834323883057e-01 -6.580313295125961304e-02 1.018931344151496887e-01 2.327626496553421021e-01 -5.070894360542297363e-01
3.427296578884124756e-01 3.260340988636016846e-01 -2.177827209234237671e-01 -6.113960593938827515e-02 -3.179953992366790771e-01 1.111754998564720154e-01 -1.377197504043579102e-01 -7.698202133178710938e-01
-5.328793078660964966e-02 -2.234103679656982422e-01 -5.269147753715515137e-01 -6.056678830645978451e-04 1.251944303512573242e-01 1.456993967294692993e-01 -7.345944046974182129e-01 -3.050867617130279541e-01
9.861788153648376465e-02 -2.861398756504058838e-01 -5.571179986000061035e-01 -1.583706960082054138e-02 3.653338551521301270e-01 4.335811138153076172e-01 -2.855098843574523926e-01 -4.413500130176544189e-01
-3.813323974609375000e-01 -3.015158772468566895e-01 -4.865603744983673096e-01 -1.073046177625656128e-01 -3.132033944129943848e-01 5.946868658065795898e-01 -2.107712626457214355e-01 -1.387264877557754517e-01
-1.259320229291915894e-01 -4.131721258163452148e-01 -1.729073971509933472e-01 2.283686995506286621e-01 4.047495126724243164e-01 2.480969727039337158e-01 -3.048994541168212891e-01 -6.426841020584106445e-01
-1.384885758161544800e-01 1.051121950149536133e-01 -3.639507293701171875e-01 2.919869311153888702e-02 -2.401674352586269379e-02 4.832048714160919189e-01 4.141980409622192383e-01 -6.563809514045715332e-01
1.493817865848541260e-01 3.624408543109893799e-01 -3.870935142040252686e-01 -1.555927395820617676e-01 -3.188316524028778076e-01 -1.619520932435989380e-01 -5.605221390724182129e-01 -4.797956049442291260e-01
-1.404425222426652908e-02 -6.633635759353637695e-01 -5.555776953697204590e-01 -3.631877247244119644e-03 -5.947770923376083374e-02 -1.198666691780090332e-01 -4.879024624824523926e-02 -4.804016053676605225e-01
-1.569584906101226807e-01 4.936483502388000488e-02 -6.228805780410766602e-01 3.527283966541290283e-01 -6.162585616111755371e-01 1.101727038621902466e-01 -1.468523889780044556e-01 -2.169134020805358887e-01
8.740497753024101257e-03 -1.564553231000900269e-01 -7.149934172630310059e-01 3.495775759220123291e-01 -4.384646117687225342e-01 2.253928408026695251e-02 -2.869594693183898926e-01 -2.586894035339355469e-01
-4.497400522232055664e-01 -5.445005893707275391e-01 -3.914736211299896240e-01 2.713289260864257812e-01 -2.674196660518646240e-01 3.716719150543212891e-01 -1.218957081437110901e-01 -2.233166992664337158e-01
-2.346421591937541962e-03 1.332529187202453613e-01 -6.190434098243713379e-01 -3.597748000174760818e-03 -5.133130550384521484e-01 -2.605390548706054688e-01 -5.947773903608322144e-02 -5.139085054397583008e-01
9.388346970081329346e-02 -1.039020344614982605e-01 -4.780897200107574463e-01 2.780937552452087402e-01 -2.684071660041809082e-02 2.097923457622528076e-01 3.384660780429840088e-01 -7.177686691284179688e-01
-2.374167442321777344e-01 -1.016694754362106323e-01 6.373002380132675171e-02 -8.581059519201517105e-04 -3.385061025619506836e-01 5.016757845878601074e-01 2.302882671356201172e-01 -7.140985131263732910e-01
1.225891560316085815e-01 -3.486579954624176025e-01 5.433202162384986877e-02 -3.559652268886566162e-01 -5.655173063278198242e-01 4.039705693721771240e-01 1.593143939971923828e-01 -4.747242629528045654e-01
9.989143908023834229e-02 2.295720577239990234e-02 -4.658659696578979492e-01 -1.651035845279693604e-01 -4.118637442588806152e-01 6.758915185928344727e-01 -3.445851802825927734e-01 2.059730468317866325e-03
-5.150572657585144043e-01 -3.894130587577819824e-01 -1.093383952975273132e-01 2.884292602539062500e-01 -1.655331701040267944e-01 5.885705351829528809e-01 -1.250176578760147095e-01 -3.138172030448913574e-01
1.312984079122543335e-01 -8.158304542303085327e-02 -3.651812076568603516e-01 1.781486272811889648e-01 -7.545297741889953613e-01 4.051759243011474609e-01 -2.747308313846588135e-01 -4.528670385479927063e-02
-1.889144778251647949e-01 8.969738334417343140e-02 2.694208323955535889e-01 -1.982860416173934937e-01 -5.331851840019226074e-01 2.728685922920703888e-02 -5.424191355705261230e-01 -5.148895382881164551e-01
-1.101781800389289856e-01 3.328590467572212219e-02 -3.736832439899444580e-01 3.493739664554595947e-01 -5.405151844024658203e-01 5.750063657760620117e-01 -2.956553101539611816e-01 -1.218614429235458374e-01
-4.454438760876655579e-02 -4.739725291728973389e-01 -6.909780502319335938e-01 -2.560108304023742676e-01 -3.142884969711303711e-01 -8.509880304336547852e-02 -3.347242772579193115e-01 -1.109688803553581238e-01
-2.801678143441677094e-03 -2.451052069664001465e-01 -7.290582656860351562e-01 8.890143595635890961e-03 -4.884639680385589600e-01 -2.237638831138610840e-01 -1.925312429666519165e-01 -2.873587906360626221e-01
-4.692339301109313965e-01 -1.791096031665802002e-01 1.288158148527145386e-01 -3.158358633518218994e-01 -2.225039154291152954e-01 -7.426960393786430359e-03 -1.364688109606504440e-02 -7.626559734344482422e-01
-7.304099947214126587e-02 -6.238760352134704590e-01 -5.398228168487548828e-01 -2.062044441699981689e-01 -1.303654909133911133e-01 -6.135265156626701355e-02 -4.288940131664276123e-01 -2.584677040576934814e-01
-4.294176995754241943e-01 -2.940649390220642090e-01 -5.825902223587036133e-01 4.744861647486686707e-02 -1.511751264333724976e-01 2.729867398738861084e-01 -5.306673645973205566e-01 -9.208672493696212769e-02
-1.040966808795928955e-01 -3.624190986156463623e-01 -4.106083512306213379e-01 6.028983592987060547e-01 -3.622712492942810059e-01 -5.027862265706062317e-02 -3.271028399467468262e-01 -2.914892733097076416e-01
-2.230055928230285645e-01 -2.397567927837371826e-01 -4.822112917900085449e-01 -2.386684417724609375e-01 -4.826959371566772461e-01 2.428887188434600830e-01 -5.454384684562683105e-01 1.174796670675277710e-01
