# Supplementary material for: Where is your field going? A machine learning approach to study the relative motion of the domains of physics
Source: PLoS One. 2020 Jun 18;15(6):e0233997. doi: 10.1371/journal.pone.0233997 (PMC7302634; doi:10.1371/journal.pone.0233997)
Supplement: S6 Data — (ZIP) [file pone.0233997.s006.zip › 5/Pacs4Run_5_VS_500_embeddings1994-1998ED8.txt]

-1.519347727298736572e-01 3.836672604084014893e-01 4.069848656654357910e-01 1.222414970397949219e-01 5.190893411636352539e-01 1.441262811422348022e-01 -1.490860283374786377e-01 -5.802438259124755859e-01
1.706137210130691528e-01 -2.538815140724182129e-01 4.170967638492584229e-01 -1.974824965000152588e-01 -1.985814422369003296e-01 -3.347333371639251709e-01 -2.567653357982635498e-01 -6.899686455726623535e-01
4.474788904190063477e-01 -3.492661118507385254e-01 7.457025349140167236e-02 1.998544931411743164e-01 6.020089983940124512e-01 -1.662628203630447388e-01 -7.762315869331359863e-02 -4.859937131404876709e-01
6.677043437957763672e-02 6.514381766319274902e-01 2.479041069746017456e-01 -8.922795951366424561e-02 -4.464709386229515076e-02 -1.026254985481500626e-02 -3.424227833747863770e-01 -6.183849573135375977e-01
1.202717423439025879e-01 1.340772509574890137e-01 -1.721059978008270264e-01 -1.965477019548416138e-01 2.731884717941284180e-01 1.019307076930999756e-01 -4.900547266006469727e-01 -7.577143907546997070e-01
4.312382042407989502e-01 7.948746904730796814e-03 6.410794854164123535e-01 -1.512971520423889160e-01 2.715603113174438477e-01 -5.073789358139038086e-01 1.290463209152221680e-01 -1.796261072158813477e-01
5.203059315681457520e-01 -1.937999874353408813e-01 2.823274433612823486e-01 1.006991341710090637e-01 5.341584086418151855e-01 1.640615612268447876e-01 -2.522420883178710938e-02 -5.375840067863464355e-01
1.914189895614981651e-03 2.030653506517410278e-01 1.725603491067886353e-01 -3.771299868822097778e-02 2.182824462652206421e-01 -5.591711401939392090e-02 -8.635498881340026855e-01 -3.620345294475555420e-01
1.350660622119903564e-01 4.563802480697631836e-02 1.856645345687866211e-01 -3.272771537303924561e-01 -3.631817176938056946e-02 -2.475438714027404785e-01 3.094592690467834473e-01 -8.244578838348388672e-01
3.258905708789825439e-01 -1.771768927574157715e-01 -1.806008368730545044e-01 -1.443334072828292847e-01 5.353911519050598145e-01 -4.287202358245849609e-01 -1.345182061195373535e-01 -5.660520792007446289e-01
1.744493097066879272e-01 -6.921522319316864014e-02 4.364509880542755127e-02 1.940621286630630493e-01 2.409769594669342041e-01 -6.674440503120422363e-01 2.727145552635192871e-01 -5.893107652664184570e-01
3.854287862777709961e-01 1.628865301609039307e-01 2.057029753923416138e-01 -1.926057487726211548e-01 3.001619577407836914e-01 2.916219830513000488e-01 -1.547945439815521240e-01 -7.391886115074157715e-01
2.280466109514236450e-01 -2.683781683444976807e-01 3.295736908912658691e-01 3.971087634563446045e-01 4.688084125518798828e-01 -6.102629899978637695e-01 -4.814549535512924194e-02 -1.230181232094764709e-01
4.398356676101684570e-01 -2.759253680706024170e-01 2.286738343536853790e-02 7.822715491056442261e-02 7.028545737266540527e-01 -2.303544059395790100e-02 -1.413787603378295898e-01 -4.574322104454040527e-01
-2.294204235076904297e-01 -4.256429374217987061e-01 1.576517075300216675e-01 4.841449856758117676e-02 2.034522145986557007e-01 -3.871261477470397949e-01 4.113156795501708984e-01 -6.152693033218383789e-01
-1.659047007560729980e-01 -6.011593937873840332e-01 1.999979764223098755e-01 -2.541039288043975830e-01 2.609118223190307617e-01 -4.438452720642089844e-01 5.300250649452209473e-02 -4.884998798370361328e-01
2.421780377626419067e-01 -1.368704140186309814e-01 1.448831637389957905e-03 3.546136617660522461e-01 1.865767538547515869e-01 -5.922710299491882324e-01 -1.096997484564781189e-01 -6.318491697311401367e-01
-4.025104343891143799e-01 2.531759627163410187e-02 2.788701839745044708e-02 5.108188465237617493e-02 6.160721182823181152e-01 -7.081823050975799561e-02 3.655401766300201416e-01 -5.619410872459411621e-01
-4.371630251407623291e-01 1.339908838272094727e-01 -1.312001645565032959e-01 7.768487930297851562e-02 3.911674618721008301e-01 1.094562560319900513e-01 6.960701197385787964e-03 -7.763023376464843750e-01
-1.657619513571262360e-02 1.192340478301048279e-01 4.477763772010803223e-01 1.455247700214385986e-01 -2.388834953308105469e-01 -5.007740855216979980e-02 -5.962930321693420410e-01 -5.904986858367919922e-01
2.564237415790557861e-01 2.787347137928009033e-01 4.694546461105346680e-01 1.606544256210327148e-01 -2.616516649723052979e-01 -4.411410391330718994e-01 -1.390337944030761719e-01 -5.726768374443054199e-01
-3.153737783432006836e-01 4.156080782413482666e-01 4.554306343197822571e-02 -6.442381441593170166e-02 5.901445150375366211e-01 -5.666313171386718750e-01 -7.650064677000045776e-02 -2.153852581977844238e-01
1.715869307518005371e-01 -2.511956691741943359e-01 3.780390322208404541e-02 -6.783130764961242676e-02 4.165802523493766785e-02 -3.126060664653778076e-01 -1.159160397946834564e-03 -8.955273032188415527e-01
-2.078420817852020264e-01 3.872558474540710449e-02 -2.701098918914794922e-01 5.369889084249734879e-03 5.005492568016052246e-01 1.442038416862487793e-01 -1.706412285566329956e-01 -7.627916932106018066e-01
2.025315305218100548e-03 -6.465474367141723633e-01 2.361596226692199707e-01 1.466050297021865845e-01 2.227811813354492188e-01 1.901351287961006165e-02 2.512316778302192688e-02 -6.738575100898742676e-01
-2.873390018939971924e-01 -1.426927596330642700e-01 -1.918561756610870361e-01 3.042730689048767090e-02 5.712758302688598633e-01 2.087212353944778442e-01 -2.455122023820877075e-01 -6.550904512405395508e-01
-1.344949100166559219e-02 -2.114915251731872559e-01 -1.964327543973922729e-01 -1.414232701063156128e-01 2.010904103517532349e-01 -5.540163516998291016e-01 -2.660915553569793701e-01 -6.916126608848571777e-01
-1.700797975063323975e-01 6.083945631980895996e-01 3.136990666389465332e-01 -2.378117442131042480e-01 4.106259644031524658e-01 -4.177208542823791504e-01 1.096124723553657532e-01 -3.014099597930908203e-01
-1.534681022167205811e-01 2.664746940135955811e-01 2.184409052133560181e-01 4.839158356189727783e-01 5.586133003234863281e-01 3.190445303916931152e-01 -7.851511240005493164e-02 -4.511596560478210449e-01
-1.533773839473724365e-01 -5.243955850601196289e-01 -1.491148024797439575e-01 -6.918805837631225586e-02 2.757918834686279297e-01 -2.654679715633392334e-01 -6.184961274266242981e-02 -7.239493131637573242e-01
1.103718206286430359e-02 -4.005409479141235352e-01 3.787642121315002441e-01 2.630139887332916260e-01 -1.784449219703674316e-01 -3.603219389915466309e-01 -1.946051567792892456e-01 -6.536517739295959473e-01
1.611477434635162354e-01 7.246448844671249390e-02 2.379234731197357178e-01 3.237039744853973389e-01 -2.056420445442199707e-01 -5.474126935005187988e-01 -2.861755192279815674e-01 -6.193084120750427246e-01
2.774324417114257812e-01 -1.615300774574279785e-01 -1.029552593827247620e-01 3.478337526321411133e-01 4.266196191310882568e-01 -4.881821870803833008e-01 -2.690731734037399292e-02 -5.867715477943420410e-01
-6.987006217241287231e-02 -8.836564421653747559e-02 3.394221365451812744e-01 -2.281724289059638977e-02 -2.195763289928436279e-01 -5.760331749916076660e-01 9.438811242580413818e-02 -6.947262883186340332e-01
3.215038776397705078e-01 -3.042084574699401855e-01 7.027564048767089844e-01 -1.553654223680496216e-01 8.077581226825714111e-02 -4.232561290264129639e-01 -4.939058423042297363e-02 -3.130134046077728271e-01
2.234990745782852173e-01 -7.012192159891128540e-02 -3.139475286006927490e-01 -2.456184923648834229e-01 4.391553699970245361e-01 -1.181031242012977600e-01 -2.816622853279113770e-01 -7.071776390075683594e-01
-1.503765117377042770e-03 -1.424328237771987915e-01 2.055637985467910767e-01 -9.887588769197463989e-02 -2.093367837369441986e-02 -8.022498488426208496e-01 -1.056458950042724609e-01 -5.219899415969848633e-01
-6.703392267227172852e-01 -1.185317412018775940e-01 1.068931892514228821e-01 3.435784876346588135e-01 3.542533516883850098e-01 -5.417316406965255737e-02 6.236935779452323914e-02 -5.242167711257934570e-01
1.666400730609893799e-01 -2.161101698875427246e-01 2.709145247936248779e-01 -3.473409116268157959e-01 3.747622668743133545e-02 -6.355181932449340820e-01 -8.048965781927108765e-02 -5.654383897781372070e-01
-6.746719032526016235e-02 -3.822132349014282227e-01 3.922883272171020508e-01 2.711696028709411621e-01 -2.189659029245376587e-01 -4.509275853633880615e-01 -2.334297001361846924e-01 -5.622873306274414062e-01
-5.034793019294738770e-01 2.754670381546020508e-02 2.011748403310775757e-02 -2.304779291152954102e-01 5.353744029998779297e-01 4.934679716825485229e-03 1.427944600582122803e-01 -6.206324100494384766e-01
-1.045009344816207886e-01 -3.040936589241027832e-01 6.245805621147155762e-01 6.277623120695352554e-03 -1.355858799070119858e-02 -5.950260162353515625e-01 1.803081482648849487e-01 -3.459995687007904053e-01
1.776238232851028442e-01 1.345983333885669708e-02 2.963714003562927246e-01 2.947000227868556976e-02 -1.697491854429244995e-01 -1.614691019058227539e-01 1.918222457170486450e-01 -8.876267075538635254e-01
3.419620692729949951e-01 -3.125868737697601318e-01 6.582663655281066895e-01 -2.250648885965347290e-01 6.570836156606674194e-02 -3.674755096435546875e-01 -3.377718850970268250e-02 -4.011059701442718506e-01
-1.445553004741668701e-01 -2.026584148406982422e-01 -2.086821347475051880e-01 -3.174301236867904663e-02 7.445140928030014038e-02 -4.940298199653625488e-01 -1.635738164186477661e-01 -7.855651974678039551e-01
5.997040495276451111e-02 -1.019031554460525513e-01 5.683108791708946228e-02 -2.349912375211715698e-01 -1.185713242739439011e-02 -5.903239250183105469e-01 -1.607985198497772217e-01 -7.436999082565307617e-01
9.749561548233032227e-02 -1.832256764173507690e-01 -1.227431464940309525e-02 -1.230935230851173401e-01 4.847409576177597046e-02 -5.181872248649597168e-01 -1.122674159705638885e-02 -8.189178705215454102e-01
1.116339564323425293e-01 -5.685257911682128906e-02 1.473829746246337891e-01 -2.415310442447662354e-01 -6.574422866106033325e-02 -2.360197007656097412e-01 1.602556556463241577e-01 -9.047305583953857422e-01
4.185124337673187256e-01 -7.544185221195220947e-02 1.777655929327011108e-01 1.439702659845352173e-01 1.067428812384605408e-01 -5.445624589920043945e-01 -1.170777082443237305e-01 -6.672168970108032227e-01
3.617331385612487793e-02 1.649859696626663208e-01 5.145078897476196289e-01 1.588247120380401611e-01 -3.444329500198364258e-01 -4.790670573711395264e-01 -1.393478363752365112e-01 -5.603304505348205566e-01
1.484354678541421890e-02 -5.082764625549316406e-01 1.647049635648727417e-01 -1.347696594893932343e-02 1.756809204816818237e-01 1.086286082863807678e-01 5.914473906159400940e-02 -8.172901868820190430e-01
-1.614184528589248657e-01 4.622802138328552246e-01 4.169905781745910645e-01 -2.505450248718261719e-01 6.965812444686889648e-01 7.813798263669013977e-03 -7.532309740781784058e-02 -1.806300729513168335e-01
2.350619286298751831e-01 -3.462703824043273926e-01 5.531542301177978516e-01 2.760849595069885254e-01 3.028770089149475098e-01 -5.101934671401977539e-01 1.269982475787401199e-02 -3.007445037364959717e-01
-1.363121718168258667e-01 5.267368629574775696e-02 4.857946932315826416e-01 -5.985665321350097656e-01 9.422847628593444824e-02 -2.557305395603179932e-01 -4.892553389072418213e-01 -2.659293413162231445e-01
2.885728478431701660e-01 -9.613274782896041870e-02 2.984055280685424805e-01 -2.028636187314987183e-01 -9.148701280355453491e-02 -2.064346075057983398e-01 1.094154790043830872e-01 -8.451792001724243164e-01
4.269062355160713196e-02 4.384637475013732910e-01 2.773650288581848145e-01 -1.511376947164535522e-01 5.962055921554565430e-01 -3.633807301521301270e-01 3.950611650943756104e-01 -2.501462101936340332e-01
5.069487094879150391e-01 1.482171416282653809e-01 2.020543068647384644e-01 -9.596607834100723267e-02 6.136509776115417480e-01 2.169125229120254517e-01 -8.064170368015766144e-03 -4.973085224628448486e-01
3.697184324264526367e-01 5.284377187490463257e-02 -1.189438328146934509e-01 -9.315694123506546021e-02 7.600967288017272949e-01 -1.723316907882690430e-01 -2.291879653930664062e-01 -4.215656816959381104e-01
-4.744949638843536377e-01 2.914438843727111816e-01 1.593469381332397461e-01 3.055435717105865479e-01 4.057259261608123779e-01 9.251117706298828125e-02 1.670452952384948730e-01 -6.083508133888244629e-01
-5.018105506896972656e-01 -9.898720681667327881e-02 2.920306622982025146e-01 3.577177971601486206e-02 6.115024685859680176e-01 1.727873235940933228e-01 2.341607958078384399e-01 -4.395501911640167236e-01
1.342281103134155273e-01 1.821919679641723633e-01 3.179077804088592529e-01 1.737946867942810059e-01 -3.073740899562835693e-01 -4.348227381706237793e-01 -3.089731633663177490e-01 -6.621971726417541504e-01
5.719383358955383301e-01 -9.108921512961387634e-03 5.390404462814331055e-01 -1.666259169578552246e-01 5.081149339675903320e-01 -8.898040652275085449e-02 -9.566371887922286987e-02 -2.814691364765167236e-01
1.869262605905532837e-01 -4.446680545806884766e-01 5.664348006248474121e-01 1.498248577117919922e-01 1.493557095527648926e-01 -5.661878585815429688e-01 -1.422348916530609131e-01 -2.468328773975372314e-01
4.740919172763824463e-01 -9.496573358774185181e-02 -7.280007004737854004e-02 2.256809920072555542e-01 6.507581472396850586e-01 -1.850114613771438599e-01 4.820884764194488525e-02 -4.999470710754394531e-01
2.710954844951629639e-01 -1.169503405690193176e-01 6.435754895210266113e-01 3.089519143104553223e-01 3.711433708667755127e-01 3.052240908145904541e-01 -3.287548124790191650e-01 -2.533780336380004883e-01
4.947271943092346191e-01 -3.973538428544998169e-02 5.783423781394958496e-01 -2.610127031803131104e-01 2.284972369670867920e-01 -4.284697175025939941e-01 -2.415935546159744263e-01 -2.385244369506835938e-01
-6.609929203987121582e-01 -5.052457097917795181e-03 7.524440437555313110e-02 2.041188329458236694e-01 3.213503658771514893e-01 -1.097852364182472229e-02 1.120555475354194641e-01 -6.322924494743347168e-01
-3.503905981779098511e-02 -3.164481818675994873e-01 3.548960089683532715e-01 -1.444438099861145020e-01 1.990146748721599579e-02 -7.472065091133117676e-01 -2.141384929418563843e-01 -3.837299346923828125e-01
1.399293076246976852e-02 3.634800910949707031e-01 9.758672863245010376e-02 6.099313497543334961e-01 4.197436869144439697e-01 7.834605127573013306e-02 -7.948094606399536133e-02 -5.454419255256652832e-01
-1.859721094369888306e-01 6.701264381408691406e-01 3.014890253543853760e-01 1.685748249292373657e-02 4.805758893489837646e-01 -3.400193154811859131e-01 -2.380286306142807007e-01 -1.481260359287261963e-01
1.007419005036354065e-01 -1.788636855781078339e-02 3.530688881874084473e-01 1.540429294109344482e-01 -3.109000027179718018e-01 -3.688921034336090088e-01 -3.921993672847747803e-01 -6.742284297943115234e-01
-2.679806053638458252e-01 -1.958485692739486694e-01 7.342121601104736328e-01 1.991712003946304321e-01 6.644063442945480347e-02 2.586839199066162109e-01 -4.211522936820983887e-01 -2.497839927673339844e-01
-1.389926820993423462e-01 1.676456630229949951e-01 -2.148350141942501068e-02 -2.138876765966415405e-01 2.707970738410949707e-01 -5.081153512001037598e-01 -6.662126183509826660e-01 -3.619600236415863037e-01
-5.876988768577575684e-01 -6.614335626363754272e-02 1.520504206418991089e-01 -2.576939463615417480e-01 4.297818243503570557e-01 7.106374204158782959e-02 1.206868737936019897e-01 -5.969772338867187500e-01
4.399260580539703369e-01 -1.497519016265869141e-01 1.642074733972549438e-01 1.106983721256256104e-01 7.069378495216369629e-01 1.529318243265151978e-01 -9.908148646354675293e-02 -4.602766931056976318e-01
-1.206629872322082520e-01 1.714769601821899414e-01 5.534546822309494019e-02 6.752138733863830566e-01 3.868809342384338379e-01 6.256596744060516357e-02 -3.788743615150451660e-01 -4.471262991428375244e-01
3.278651237487792969e-01 -1.628285646438598633e-01 5.070343613624572754e-01 4.649309813976287842e-01 5.475904345512390137e-01 -2.402735501527786255e-01 -1.409006416797637939e-01 -1.237208694219589233e-01
2.205965071916580200e-01 -4.226911365985870361e-01 3.243587613105773926e-01 3.124161958694458008e-01 5.784581899642944336e-01 -3.322850167751312256e-01 -3.406781554222106934e-01 -9.363874047994613647e-02
1.820740252733230591e-01 -1.835692077875137329e-01 2.034596055746078491e-01 -8.118159323930740356e-02 8.682092279195785522e-02 -7.473376393318176270e-01 -2.394953817129135132e-01 -5.116207003593444824e-01
2.851301729679107666e-01 -2.693108618259429932e-01 4.203682243824005127e-01 6.113868355751037598e-01 2.705400884151458740e-01 -1.365240067243576050e-01 -3.870835900306701660e-01 -2.323895394802093506e-01
-3.795671164989471436e-01 -3.993622958660125732e-01 4.774649441242218018e-01 -8.796188980340957642e-02 1.938923150300979614e-01 2.278274446725845337e-01 -5.385068058967590332e-01 -2.850253283977508545e-01
-4.869131743907928467e-01 1.117102131247520447e-01 1.239273324608802795e-01 -3.675775527954101562e-01 6.804462075233459473e-01 -1.476572602987289429e-01 -6.862961221486330032e-03 -3.392763137817382812e-01
2.697979807853698730e-01 -2.042349129915237427e-01 4.572985172271728516e-01 3.954356312751770020e-01 1.170354932546615601e-01 2.930597066879272461e-01 -2.085189670324325562e-01 -6.139580607414245605e-01
3.793823421001434326e-01 -3.127581477165222168e-01 6.540769338607788086e-01 1.346698105335235596e-01 4.055708944797515869e-01 -2.328803986310958862e-01 -2.785434722900390625e-01 -1.264565736055374146e-01
-3.237066566944122314e-01 4.429108202457427979e-01 2.935837805271148682e-01 -2.518038153648376465e-01 5.228803157806396484e-01 -3.198347091674804688e-01 2.758211493492126465e-01 -3.125253915786743164e-01
5.321143865585327148e-01 3.337379992008209229e-01 2.939255237579345703e-01 2.858159244060516357e-01 4.543825387954711914e-01 5.015294626355171204e-02 1.602787673473358154e-01 -4.502466917037963867e-01
1.678676903247833252e-01 -4.106719195842742920e-01 3.749962747097015381e-01 1.482591032981872559e-01 3.316407799720764160e-01 -6.845064759254455566e-01 -1.071155294775962830e-01 -2.248502522706985474e-01
-2.378790229558944702e-01 -2.046241238713264465e-02 1.929042488336563110e-01 -2.492412924766540527e-01 8.870566487312316895e-01 8.909158408641815186e-02 -2.108931913971900940e-02 -2.200230658054351807e-01
2.268709689378738403e-01 -3.099546730518341064e-01 5.703369975090026855e-01 3.836449384689331055e-01 2.230390757322311401e-01 -3.258911669254302979e-01 2.442564964294433594e-01 -4.054347276687622070e-01
-2.932660840451717377e-02 -2.224537730216979980e-01 9.918093681335449219e-02 -7.374541368335485458e-03 -3.283736482262611389e-02 -6.838623881340026855e-01 -1.621854156255722046e-01 -6.668678522109985352e-01
1.995871216058731079e-02 -6.580480840057134628e-03 1.184582635760307312e-01 1.845625191926956177e-01 -1.430229097604751587e-01 -7.003883123397827148e-01 -1.535236984491348267e-01 -6.456731557846069336e-01
1.017856225371360779e-01 -1.203921139240264893e-01 5.755594372749328613e-01 -5.713126659393310547e-01 -1.980312168598175049e-02 -3.930468261241912842e-01 -2.742069363594055176e-01 -2.956539392471313477e-01
1.874238550662994385e-01 -4.757812619209289551e-01 5.800580978393554688e-02 1.869143545627593994e-01 3.084799945354461670e-01 -5.273544788360595703e-01 -1.021133437752723694e-01 -5.625949501991271973e-01
-5.518394708633422852e-01 1.445941329002380371e-01 4.350240826606750488e-01 -2.162897437810897827e-01 4.696985185146331787e-01 1.702668517827987671e-01 1.314680278301239014e-01 -4.143033921718597412e-01
4.031288027763366699e-01 -2.046511173248291016e-01 3.279629051685333252e-01 -1.616947203874588013e-01 4.890676736831665039e-01 2.353577017784118652e-01 1.306763291358947754e-01 -5.918136835098266602e-01
-6.670281291007995605e-01 -1.318478956818580627e-02 2.145879864692687988e-01 -1.844961047172546387e-01 5.785824656486511230e-01 -1.385246962308883667e-01 3.100559860467910767e-02 -3.462723195552825928e-01
-1.638569384813308716e-01 -5.603650212287902832e-01 1.146404072642326355e-01 -1.905061602592468262e-01 2.561887502670288086e-01 -5.645582675933837891e-01 7.221019361168146133e-03 -4.746536016464233398e-01
1.950099170207977295e-01 -1.916650533676147461e-01 5.583087801933288574e-01 2.291842997074127197e-01 4.671928584575653076e-01 4.410332441329956055e-01 -1.868515461683273315e-01 -3.366133570671081543e-01
2.587350904941558838e-01 -5.215460062026977539e-02 4.604673087596893311e-01 -1.566596329212188721e-01 -1.720942854881286621e-01 -3.555013835430145264e-01 1.901645772159099579e-02 -7.330787181854248047e-01
3.741230666637420654e-01 -2.994156777858734131e-01 6.438260078430175781e-01 -4.064279142767190933e-03 4.140381515026092529e-01 -3.152442574501037598e-01 -2.818243801593780518e-01 -7.498182356357574463e-02
-6.896100640296936035e-01 3.229239583015441895e-01 1.542323827743530273e-01 3.436367809772491455e-01 2.197373509407043457e-01 -2.503696978092193604e-01 4.556814953684806824e-02 -4.064952433109283447e-01
-6.397348642349243164e-01 1.579276770353317261e-01 1.687517762184143066e-01 -1.304801851511001587e-01 4.140099287033081055e-01 2.623691037297248840e-02 1.106773763895034790e-01 -5.796153545379638672e-01
-1.396423205733299255e-02 -1.026002764701843262e-01 -1.212730421684682369e-03 -4.548718333244323730e-01 2.456443458795547485e-01 8.854864537715911865e-02 -6.170485615730285645e-01 -5.774403214454650879e-01
5.155699700117111206e-02 -9.960290044546127319e-02 3.497341871261596680e-01 -7.852195762097835541e-03 -1.508127450942993164e-01 -3.775579929351806641e-01 3.079992532730102539e-01 -7.777450084686279297e-01
3.157740831375122070e-02 -1.591814011335372925e-01 -1.712220013141632080e-01 -2.911484427750110626e-02 1.768126189708709717e-01 -5.971257686614990234e-01 -1.063169091939926147e-01 -7.378172278404235840e-01
-1.332484483718872070e-01 -2.105935513973236084e-01 1.676417291164398193e-01 6.884934753179550171e-02 -2.214474976062774658e-01 -4.924013912677764893e-01 -1.225513964891433716e-01 -7.736499905586242676e-01
-2.931745946407318115e-01 -5.539786070585250854e-03 -1.293497681617736816e-01 4.014106988906860352e-01 4.204587340354919434e-01 1.376990228891372681e-01 -3.369548022747039795e-01 -6.533536911010742188e-01
1.672826111316680908e-01 -5.460458993911743164e-02 2.308983951807022095e-01 -2.603567242622375488e-01 2.086307853460311890e-01 -6.390640139579772949e-01 -5.771124958992004395e-01 -2.508912086486816406e-01
-1.654918789863586426e-01 3.271500468254089355e-01 -1.925633996725082397e-01 4.479505419731140137e-01 4.109069406986236572e-01 -1.032905653119087219e-01 -3.075643181800842285e-01 -5.947567224502563477e-01
1.118067950010299683e-01 2.144731283187866211e-01 4.974088966846466064e-01 3.404957652091979980e-01 -2.027991563081741333e-01 6.736223399639129639e-02 -3.166946172714233398e-01 -6.574094295501708984e-01
-3.565528988838195801e-01 4.525732621550559998e-02 -2.820858657360076904e-01 -1.503073573112487793e-01 3.253913223743438721e-01 -1.212806813418865204e-02 -4.946953952312469482e-01 -6.464571952819824219e-01
1.448490321636199951e-01 -5.042198896408081055e-01 1.684400290250778198e-01 2.768783867359161377e-01 3.511544764041900635e-01 -5.721818804740905762e-01 -1.794813871383666992e-01 -3.699086308479309082e-01
2.297334522008895874e-01 -2.081887274980545044e-01 3.762633204460144043e-01 3.250363469123840332e-01 6.146486401557922363e-01 -4.626897871494293213e-01 -2.508631050586700439e-01 4.301400110125541687e-02
-4.180149734020233154e-01 1.230711489915847778e-01 2.546668350696563721e-01 -1.604482084512710571e-01 -1.833675988018512726e-02 -1.346056312322616577e-01 -7.444514632225036621e-01 -3.832169175148010254e-01
-2.913271486759185791e-01 -6.050709486007690430e-01 2.149329483509063721e-01 7.144621759653091431e-02 1.486339271068572998e-01 -3.505627512931823730e-01 9.669225662946701050e-02 -5.859873890876770020e-01
4.733336716890335083e-02 -4.632806777954101562e-01 2.717900872230529785e-01 -2.644303739070892334e-01 1.998689770698547363e-01 -1.337622404098510742e-01 1.878630816936492920e-01 -7.390568852424621582e-01
-3.507113754749298096e-01 2.381123155355453491e-01 2.912774682044982910e-01 -1.316042430698871613e-02 6.038842201232910156e-01 -6.051759123802185059e-01 -6.529948860406875610e-02 1.050753239542245865e-02
-1.933538019657135010e-01 2.307242304086685181e-01 3.973161280155181885e-01 -5.264743566513061523e-01 1.469290852546691895e-01 -1.844977289438247681e-01 -5.619401931762695312e-01 -3.208441138267517090e-01
-3.341874778270721436e-01 3.936176300048828125e-01 1.476682275533676147e-01 4.187370240688323975e-01 6.027935743331909180e-01 6.116878613829612732e-02 -3.278466463088989258e-01 -2.482985854148864746e-01
2.081059813499450684e-01 -7.695111632347106934e-02 4.724518656730651855e-01 -2.814446017146110535e-02 6.623563170433044434e-02 -7.608227729797363281e-01 -2.912233769893646240e-01 -2.423181980848312378e-01
2.204149663448333740e-01 -3.819630146026611328e-01 6.700654029846191406e-01 2.374821901321411133e-02 3.092174828052520752e-01 -4.017077684402465820e-01 1.535924673080444336e-01 -2.745808362960815430e-01
-1.491713374853134155e-01 -1.014164760708808899e-01 -1.130576059222221375e-01 -4.866416007280349731e-02 5.751045793294906616e-02 -6.848630309104919434e-01 -5.483140423893928528e-02 -6.906237602233886719e-01
-5.328906700015068054e-02 1.724232733249664307e-01 4.994984865188598633e-01 4.058001562952995300e-02 -2.013584375381469727e-01 7.472386956214904785e-02 -5.805714726448059082e-01 -5.771421194076538086e-01
-2.804122567176818848e-01 -2.079895138740539551e-01 6.001115441322326660e-01 -1.210040897130966187e-01 3.479242697358131409e-02 3.000283837318420410e-01 -5.307127237319946289e-01 -3.611783683300018311e-01
4.590012505650520325e-02 -1.915170550346374512e-01 -1.159010641276836395e-02 3.702013492584228516e-01 2.135123461484909058e-01 -6.781616806983947754e-01 -1.174623146653175354e-01 -5.520350933074951172e-01
-6.297389864921569824e-01 3.877034783363342285e-02 2.364825606346130371e-01 -1.818292438983917236e-01 3.268062472343444824e-01 1.361204236745834351e-01 -6.866042502224445343e-03 -6.225444674491882324e-01
-2.556248903274536133e-01 2.415898442268371582e-01 3.016251325607299805e-01 -2.574536204338073730e-01 6.981598734855651855e-01 1.720404177904129028e-01 1.588119417428970337e-01 -4.204568266868591309e-01
6.621489673852920532e-02 2.646423876285552979e-01 3.468805551528930664e-01 -2.620610296726226807e-01 -2.746887970715761185e-03 -2.900545001029968262e-01 -7.232362627983093262e-01 -3.596777915954589844e-01
-5.565776228904724121e-01 8.031034469604492188e-02 2.248887866735458374e-01 -1.857833564281463623e-01 3.274889588356018066e-01 1.446013450622558594e-01 7.630557566881179810e-02 -6.816892027854919434e-01
-9.515880048274993896e-02 -4.534619450569152832e-01 3.728262782096862793e-01 3.924908936023712158e-01 9.417194128036499023e-02 -5.831077694892883301e-01 -3.089906871318817139e-01 -2.188844680786132812e-01
-3.577427864074707031e-01 3.766889274120330811e-01 1.038956940174102783e-01 -3.167479932308197021e-01 6.698172688484191895e-01 -2.135376483201980591e-01 -6.344456970691680908e-02 -3.474524319171905518e-01
-2.412686944007873535e-01 -4.379186779260635376e-03 -1.589355766773223877e-01 5.026180744171142578e-01 6.167477965354919434e-01 -7.151188701391220093e-02 -4.302466660737991333e-02 -5.258724093437194824e-01
-4.942005574703216553e-01 2.498218715190887451e-01 3.081980049610137939e-01 -8.898659795522689819e-02 -7.504079490900039673e-02 -2.401530295610427856e-01 -6.413816213607788086e-01 -3.402577936649322510e-01
2.916023731231689453e-01 -3.076659142971038818e-01 6.412863731384277344e-01 -2.532730400562286377e-01 5.437814071774482727e-02 -4.358535110950469971e-01 -2.194104194641113281e-01 -3.222548961639404297e-01
4.879771471023559570e-01 -8.645275235176086426e-02 7.180691510438919067e-02 3.110673427581787109e-01 3.483813405036926270e-01 -4.159526228904724121e-01 3.692261874675750732e-02 -5.972735881805419922e-01
-2.673054933547973633e-01 1.448970735073089600e-01 6.215806677937507629e-02 -1.635617315769195557e-01 8.892813920974731445e-01 -1.228858605027198792e-01 2.236825227737426758e-02 -2.655446231365203857e-01
-3.048270642757415771e-01 7.069016247987747192e-02 -2.294527292251586914e-01 -7.138783112168312073e-03 4.366258978843688965e-01 9.688960015773773193e-02 -1.270734667778015137e-01 -7.957425713539123535e-01
3.227370977401733398e-02 -6.367435455322265625e-01 3.800341486930847168e-01 -1.480477899312973022e-01 2.066987454891204834e-01 -1.921878010034561157e-01 1.789579540491104126e-01 -5.616810917854309082e-01
2.592737972736358643e-01 -1.021982077509164810e-02 1.437092572450637817e-01 -3.456330597400665283e-01 3.009340353310108185e-02 -3.162377700209617615e-02 1.233685538172721863e-01 -8.805865049362182617e-01
-2.170541882514953613e-01 2.776616215705871582e-01 -6.156136840581893921e-02 6.365775465965270996e-01 4.072393178939819336e-01 -1.586597263813018799e-01 -1.689291447401046753e-01 -4.972092211246490479e-01
1.598591059446334839e-01 -3.574182093143463135e-01 -1.740488111972808838e-01 -2.085722684860229492e-01 6.058121323585510254e-01 -1.112346630543470383e-02 -4.824618399143218994e-01 -4.159329831600189209e-01
9.471427649259567261e-02 -5.785472393035888672e-01 1.676106899976730347e-01 -1.008468866348266602e-01 3.569444119930267334e-01 -1.115187769755721092e-03 1.372213959693908691e-01 -6.868833303451538086e-01
3.554970920085906982e-01 -2.267124950885772705e-01 7.791354060173034668e-01 -6.837724149227142334e-02 7.769793272018432617e-02 -3.501586019992828369e-01 9.645000100135803223e-03 -2.859279811382293701e-01
-9.571222215890884399e-02 1.056389585137367249e-01 -1.889533400535583496e-01 3.462709188461303711e-01 5.774697065353393555e-01 3.572405129671096802e-02 -4.523067176342010498e-01 -5.336138606071472168e-01
-1.159637421369552612e-01 -3.222045302391052246e-01 7.057967185974121094e-01 -2.981328368186950684e-01 -5.504469573497772217e-02 -5.107585787773132324e-01 3.597915405407547951e-03 -1.782903671264648438e-01
1.008110940456390381e-01 -4.596272706985473633e-01 3.849734067916870117e-01 7.996929436922073364e-02 2.161118090152740479e-01 -6.987483501434326172e-01 -1.444565206766128540e-01 -2.610727250576019287e-01
3.660105168819427490e-01 -1.084868758916854858e-01 7.003979682922363281e-01 2.647304534912109375e-01 3.104802668094635010e-01 2.613821029663085938e-01 -2.427745908498764038e-01 -2.645170390605926514e-01
-5.044082403182983398e-01 5.233524739742279053e-02 3.610713779926300049e-01 1.321143358945846558e-01 3.635825216770172119e-01 2.734085917472839355e-01 1.995282024145126343e-01 -5.901276469230651855e-01
2.600355148315429688e-01 -3.013719916343688965e-01 6.491299271583557129e-01 2.495893836021423340e-02 -7.614665478467941284e-02 -4.905427992343902588e-01 -3.474454954266548157e-02 -4.146399497985839844e-01
-1.503598392009735107e-01 3.505285084247589111e-01 1.594924628734588623e-01 7.462872862815856934e-01 3.368819057941436768e-01 -1.118951514363288879e-01 -1.914244741201400757e-01 -3.308863341808319092e-01
-5.692746639251708984e-01 1.544855833053588867e-01 3.843812644481658936e-01 -8.179377019405364990e-02 3.906669914722442627e-01 1.647585481405258179e-01 2.571831345558166504e-01 -5.017094016075134277e-01
-3.968522250652313232e-01 2.624467611312866211e-01 2.204879075288772583e-01 3.845050036907196045e-01 6.456933021545410156e-01 3.875884041190147400e-02 -3.853935599327087402e-01 -1.010974645614624023e-01
1.989644765853881836e-01 -5.450742840766906738e-01 3.990493714809417725e-01 2.396791875362396240e-01 4.724364280700683594e-01 -4.371130168437957764e-01 7.495926227420568466e-03 -1.797237694263458252e-01
-4.536871016025543213e-01 2.460744231939315796e-01 3.994286656379699707e-01 -1.204106062650680542e-01 6.272222399711608887e-01 -3.929285109043121338e-01 -1.063718050718307495e-01 2.140137925744056702e-02
-3.387287259101867676e-01 1.268648505210876465e-01 7.768028378486633301e-01 -1.828076988458633423e-01 -1.098416894674301147e-01 2.443083524703979492e-01 2.957286499440670013e-02 -3.996256589889526367e-01
3.386981785297393799e-02 4.687533974647521973e-01 2.963829338550567627e-01 -1.868501007556915283e-01 7.803351283073425293e-01 3.707923367619514465e-02 -7.367114722728729248e-02 -2.015988826751708984e-01
-1.274883747100830078e-01 1.436742097139358521e-01 4.005897641181945801e-01 2.814896702766418457e-01 -1.514904648065567017e-01 1.782339662313461304e-01 -1.646690368652343750e-01 -8.009763360023498535e-01
2.984984517097473145e-01 -4.916730895638465881e-02 5.500079393386840820e-01 3.765265643596649170e-01 3.400209248065948486e-01 2.127730697393417358e-01 2.907822728157043457e-01 -4.677171111106872559e-01
4.163245260715484619e-01 -3.006040751934051514e-01 4.773940443992614746e-01 2.416123151779174805e-01 5.772392153739929199e-01 -2.797195315361022949e-01 -8.403296023607254028e-02 -1.775379478931427002e-01
-4.261686801910400391e-01 4.018256440758705139e-02 1.542222648859024048e-01 6.103218197822570801e-01 5.916727185249328613e-01 -1.873658448457717896e-01 -5.132560059428215027e-02 -1.807522028684616089e-01
-2.036750316619873047e-01 3.614535927772521973e-01 7.998627424240112305e-01 -6.788247078657150269e-02 8.700577914714813232e-02 2.947323620319366455e-01 1.096108928322792053e-01 -2.775387763977050781e-01
-9.543782472610473633e-02 4.144866168498992920e-01 1.814508289098739624e-01 5.378664731979370117e-01 4.940810799598693848e-01 -4.738313704729080200e-02 -4.637314975261688232e-01 -1.883064210414886475e-01
-1.786974668502807617e-01 2.404918894171714783e-02 5.746877193450927734e-01 -5.938324332237243652e-01 1.585419923067092896e-01 -3.052426576614379883e-01 -3.812856674194335938e-01 -1.445629149675369263e-01
-4.705655872821807861e-01 1.378036588430404663e-01 -7.967773079872131348e-02 -8.774472773075103760e-02 2.195294201374053955e-01 -4.461248517036437988e-01 -6.105834245681762695e-01 -3.542565405368804932e-01
-3.543640375137329102e-01 -1.246727406978607178e-01 6.759350299835205078e-01 6.550382822751998901e-02 4.545881971716880798e-02 1.036332994699478149e-01 -5.982913970947265625e-01 -1.641487777233123779e-01
4.391348958015441895e-01 -3.417165875434875488e-01 6.401568651199340820e-01 4.697825014591217041e-02 2.957763969898223877e-01 -3.058491051197052002e-01 -1.415944285690784454e-02 -3.116966485977172852e-01
-7.042172551155090332e-02 -8.331478387117385864e-02 9.520807117223739624e-02 4.353103637695312500e-01 -8.264489471912384033e-02 -6.374137997627258301e-01 2.223949879407882690e-02 -6.131218671798706055e-01
-4.341304004192352295e-01 2.099718004465103149e-01 2.277116179466247559e-01 -1.798795014619827271e-01 5.301196575164794922e-01 1.023123785853385925e-01 2.596992850303649902e-01 -5.694689750671386719e-01
3.111409544944763184e-01 -2.266836017370223999e-01 5.345385074615478516e-01 4.369094073772430420e-01 8.915904909372329712e-02 -3.571105301380157471e-01 2.650415897369384766e-01 -4.116556346416473389e-01
-3.068027496337890625e-01 3.359192013740539551e-01 2.988070547580718994e-01 -1.043148040771484375e-01 5.056429505348205566e-01 -6.272552609443664551e-01 -2.079444080591201782e-01 -2.232370898127555847e-02
1.578626632690429688e-01 1.289566010236740112e-01 5.060068368911743164e-01 4.715582728385925293e-01 -2.305026650428771973e-01 -2.380868345499038696e-01 -3.728593289852142334e-01 -4.808310866355895996e-01
2.758292555809020996e-01 -3.807655572891235352e-01 5.741117000579833984e-01 7.128205895423889160e-02 6.013273596763610840e-01 1.678309589624404907e-01 -3.103129379451274872e-02 -2.313564121723175049e-01
-6.166028380393981934e-01 1.590853184461593628e-01 1.912455558776855469e-01 -2.257943004369735718e-01 5.624101161956787109e-01 -3.302058875560760498e-01 1.029118373990058899e-01 -2.664639949798583984e-01
2.313962131738662720e-01 1.844150424003601074e-01 3.423242270946502686e-01 -7.368969917297363281e-02 2.647805511951446533e-01 4.220708608627319336e-01 -1.281436346471309662e-02 -7.358085513114929199e-01
-4.727559387683868408e-01 7.531241327524185181e-02 5.061037838459014893e-03 -2.139573395252227783e-01 5.539752840995788574e-01 6.807185709476470947e-02 6.340088695287704468e-02 -6.399098038673400879e-01
-3.596593439579010010e-02 1.813334822654724121e-01 5.452014803886413574e-01 1.703088134527206421e-01 -7.437534630298614502e-02 1.383108049631118774e-01 -6.740888953208923340e-01 -4.006460607051849365e-01
1.717782616615295410e-01 -1.544151008129119873e-01 2.421897500753402710e-01 4.974892735481262207e-01 -3.048002952709794044e-03 -4.971338808536529541e-01 -4.390176832675933838e-01 -4.478939473628997803e-01
-5.349462032318115234e-01 1.080726757645606995e-01 3.784619569778442383e-01 1.583121418952941895e-01 2.607070207595825195e-01 2.264478653669357300e-01 2.234699130058288574e-01 -6.038798093795776367e-01
4.122575223445892334e-01 -1.074682846665382385e-01 3.736342787742614746e-01 3.857836723327636719e-01 5.396130084991455078e-01 -4.504259228706359863e-01 -1.348131597042083740e-01 -1.335009932518005371e-01
5.489087700843811035e-01 2.323179990053176880e-01 3.006226718425750732e-01 4.016282558441162109e-01 4.457056522369384766e-01 -2.843798398971557617e-01 -2.638635635375976562e-01 -2.095206826925277710e-01
-3.859174847602844238e-01 3.668736517429351807e-01 2.634870707988739014e-01 -4.674281775951385498e-01 5.364938378334045410e-01 -2.064625024795532227e-01 -1.312249004840850830e-01 -2.844021916389465332e-01
-2.379520684480667114e-01 5.139880180358886719e-01 2.678862810134887695e-01 -1.476752609014511108e-01 7.051517963409423828e-01 -2.210600972175598145e-01 2.415387425571680069e-03 -1.987753808498382568e-01
-8.531358838081359863e-02 3.133130967617034912e-01 5.240284651517868042e-02 5.725983977317810059e-01 5.947657227516174316e-01 1.161131076514720917e-02 -3.516308367252349854e-01 -2.939661741256713867e-01
5.825058817863464355e-01 1.512652337551116943e-01 4.358344972133636475e-01 3.240911662578582764e-01 4.156249463558197021e-01 -1.416941881179809570e-01 -2.740657329559326172e-01 -2.736524641513824463e-01
5.969291925430297852e-02 2.044675797224044800e-01 4.280664622783660889e-01 1.802303642034530640e-02 9.995308518409729004e-02 -5.544956922531127930e-01 -6.632016897201538086e-01 -1.173530220985412598e-01
3.936246633529663086e-01 2.555556297302246094e-01 4.404235258698463440e-02 -3.410762548446655273e-02 5.109164714813232422e-01 4.253822192549705505e-02 -3.382122516632080078e-02 -7.160021066665649414e-01
5.406846106052398682e-02 -2.243339568376541138e-01 1.329220384359359741e-01 2.175113409757614136e-01 1.731764823198318481e-01 -8.201807737350463867e-01 -6.834554672241210938e-02 -4.176287353038787842e-01
8.937002159655094147e-03 1.434127390384674072e-01 4.099551439285278320e-01 -6.138228178024291992e-01 3.608090877532958984e-01 -1.332460045814514160e-01 -4.827001094818115234e-01 -2.314608246088027954e-01
-5.587860345840454102e-01 1.617452651262283325e-01 1.131814196705818176e-01 3.875769078731536865e-01 3.110957741737365723e-01 7.204545289278030396e-02 -3.469802066683769226e-02 -6.288049221038818359e-01
2.881486415863037109e-01 7.418691366910934448e-02 1.113229542970657349e-01 1.575320661067962646e-01 3.965364396572113037e-01 2.502690255641937256e-01 -3.519881665706634521e-01 -7.283447384834289551e-01
4.764354526996612549e-01 1.838561892509460449e-01 3.848040997982025146e-01 2.699878513813018799e-01 4.497630596160888672e-01 -4.430713951587677002e-01 -3.096795678138732910e-01 -1.540720462799072266e-01
-6.033205986022949219e-01 5.079456567764282227e-01 1.424051970243453979e-01 7.858040183782577515e-02 3.722904324531555176e-01 -3.185613751411437988e-01 -1.467959433794021606e-01 -2.998509705066680908e-01
-1.644417941570281982e-01 -4.513773918151855469e-01 4.634238481521606445e-01 5.142861008644104004e-01 3.573495149612426758e-02 -4.354428946971893311e-01 -1.660584658384323120e-02 -3.143280446529388428e-01
-5.204368233680725098e-01 -2.221255097538232803e-03 3.739508613944053650e-02 -4.412751197814941406e-01 3.484608232975006104e-01 -2.696604430675506592e-01 -4.595457315444946289e-01 -3.573436141014099121e-01
-3.963630795478820801e-01 -1.257152389734983444e-02 4.554023146629333496e-01 -5.656260997056961060e-02 5.042437911033630371e-01 2.851317226886749268e-01 3.173398673534393311e-01 -4.425849020481109619e-01
4.509057700634002686e-01 4.412660002708435059e-01 6.421764940023422241e-02 2.811132185161113739e-02 2.960891425609588623e-01 5.852120742201805115e-02 -3.855088651180267334e-01 -5.977822542190551758e-01
-1.561730057001113892e-01 3.673734366893768311e-01 1.228075250983238220e-01 -2.520161569118499756e-01 2.018998265266418457e-01 -5.165813863277435303e-02 -7.005601525306701660e-01 -4.773221313953399658e-01
-4.893959462642669678e-01 1.144042760133743286e-01 4.646447598934173584e-01 -4.277134537696838379e-01 5.471465587615966797e-01 -1.880888491868972778e-01 2.368637360632419586e-03 -1.175472512841224670e-01
2.002676427364349365e-01 -9.183385968208312988e-02 3.155131340026855469e-01 6.439797878265380859e-01 6.936098635196685791e-02 -5.218524336814880371e-01 -2.320765405893325806e-01 -3.258840739727020264e-01
-4.022388458251953125e-01 2.405388057231903076e-01 4.251383841037750244e-01 -5.260098576545715332e-01 5.070806741714477539e-01 -1.654642373323440552e-01 -2.335944212973117828e-02 -1.945794075727462769e-01
-3.948507308959960938e-01 2.962976396083831787e-01 2.421871274709701538e-01 -4.541998207569122314e-01 5.359655022621154785e-01 -1.408503800630569458e-01 1.063823550939559937e-01 -4.158526659011840820e-01
3.610054254531860352e-01 -3.091682493686676025e-01 6.563758850097656250e-01 1.731541454792022705e-01 2.241496890783309937e-01 -3.121491074562072754e-01 1.659457832574844360e-01 -3.715642988681793213e-01
4.994188621640205383e-02 2.366623375564813614e-03 3.992549479007720947e-01 -4.745028913021087646e-01 2.510355710983276367e-01 -4.149123430252075195e-01 -5.697444081306457520e-01 -2.305708378553390503e-01
-2.969437539577484131e-01 -1.994432508945465088e-01 5.235250592231750488e-01 6.089476495981216431e-02 3.060785830020904541e-01 2.589807808399200439e-01 -6.280347108840942383e-01 -1.976795941591262817e-01
-3.380591869354248047e-01 -3.150894939899444580e-01 6.335806846618652344e-01 -8.554305881261825562e-02 1.633813530206680298e-01 3.148152530193328857e-01 -4.367733001708984375e-01 -2.472234368324279785e-01
-4.547569155693054199e-01 3.114759027957916260e-01 2.660999298095703125e-01 -3.606289029121398926e-01 3.745535314083099365e-01 -3.641731142997741699e-01 3.082756698131561279e-01 -3.568896055221557617e-01
-3.694426715373992920e-01 1.183292120695114136e-01 -4.521046951413154602e-02 -2.482728213071823120e-01 1.300632655620574951e-01 -4.937747716903686523e-01 -6.319773793220520020e-01 -3.545440733432769775e-01
-1.792781502008438110e-01 1.966945528984069824e-01 1.661857068538665771e-01 -3.716956675052642822e-01 1.392857730388641357e-01 -3.542294800281524658e-01 -7.039356827735900879e-01 -3.507005572319030762e-01
1.778833419084548950e-01 -3.664142191410064697e-01 2.687490582466125488e-01 1.522769965231418610e-02 2.827432751655578613e-01 -6.824676394462585449e-01 1.553987711668014526e-02 -4.644276499748229980e-01
-1.815049350261688232e-01 9.140364825725555420e-02 -1.619249135255813599e-01 -1.775890737771987915e-01 3.116130530834197998e-01 -4.754438698291778564e-01 -6.760258078575134277e-01 -3.475388586521148682e-01
-2.310260087251663208e-01 3.641970157623291016e-01 3.133475184440612793e-01 -2.058739066123962402e-01 5.341356992721557617e-01 -6.085407733917236328e-01 -1.172999143600463867e-01 -6.352198868989944458e-02
-4.065226614475250244e-01 7.435628771781921387e-02 5.238330960273742676e-01 -6.507539749145507812e-02 -1.868644654750823975e-01 2.565379738807678223e-01 -1.492891013622283936e-01 -6.538786292076110840e-01
3.707130253314971924e-01 6.793559342622756958e-02 6.839972734451293945e-01 -3.393135219812393188e-02 3.472401499748229980e-01 2.324269711971282959e-01 -3.793213069438934326e-01 -2.654621601104736328e-01
-3.807637691497802734e-01 2.440673708915710449e-01 2.027533948421478271e-02 -4.103618860244750977e-01 5.360291600227355957e-01 4.793762043118476868e-02 -1.084215342998504639e-01 -5.703172087669372559e-01
1.571756601333618164e-01 -3.260933235287666321e-02 3.264646232128143311e-01 6.798096299171447754e-01 5.348426289856433868e-03 -4.765727519989013672e-01 -2.433463186025619507e-01 -3.451733589172363281e-01
-3.307311832904815674e-01 -5.394677072763442993e-02 5.771426558494567871e-01 3.893809020519256592e-02 1.568641662597656250e-01 1.095103621482849121e-01 -7.095212340354919434e-01 -1.143563166260719299e-01
1.829893887042999268e-02 1.300599426031112671e-02 4.031589031219482422e-01 2.495843768119812012e-01 -2.753831744194030762e-01 -6.100509762763977051e-01 -2.467900365591049194e-01 -5.155221819877624512e-01
-4.098282158374786377e-01 1.565254330635070801e-01 1.025540288537740707e-02 5.474057197570800781e-01 3.098528683185577393e-01 2.311355061829090118e-02 -8.043616265058517456e-02 -6.362148523330688477e-01
2.127359658479690552e-01 -2.617680132389068604e-01 6.405436992645263672e-01 5.788815617561340332e-01 3.374228775501251221e-01 1.044081803411245346e-02 1.188577711582183838e-02 -1.634512543678283691e-01
-7.802042961120605469e-01 1.263131853193044662e-02 2.306114584207534790e-01 1.853923797607421875e-01 2.696206569671630859e-01 2.742418088018894196e-02 -6.578698009252548218e-02 -4.751782715320587158e-01
1.717922985553741455e-01 -1.935688219964504242e-02 1.340160816907882690e-01 -5.380545184016227722e-02 -2.041171304881572723e-02 -5.384678244590759277e-01 3.064294718205928802e-02 -8.111438155174255371e-01
-1.858976632356643677e-01 8.868678659200668335e-02 -3.083250671625137329e-02 -3.390288650989532471e-01 1.045498698949813843e-01 -6.088441610336303711e-01 -5.340024828910827637e-01 -4.182164967060089111e-01
2.653773427009582520e-01 -3.289221525192260742e-01 5.507176518440246582e-01 2.374317497014999390e-01 6.414871811866760254e-01 -1.732376217842102051e-01 1.154328323900699615e-02 -1.416727453470230103e-01
2.587604224681854248e-01 7.291753590106964111e-02 5.069367885589599609e-01 1.020525023341178894e-01 3.719601631164550781e-01 5.135003328323364258e-01 -2.408013045787811279e-01 -4.475537240505218506e-01
1.366424411535263062e-01 -3.067002594470977783e-01 4.197841882705688477e-01 -7.011909037828445435e-02 7.328228950500488281e-01 3.178968131542205811e-01 -1.422434896230697632e-01 -2.186487615108489990e-01
-5.036206245422363281e-01 -7.966111600399017334e-02 3.409630060195922852e-01 -4.746780917048454285e-02 4.060594439506530762e-01 2.359042912721633911e-01 2.376975417137145996e-01 -5.869206786155700684e-01
3.044357001781463623e-01 -1.626436263322830200e-01 6.195378899574279785e-01 3.905865550041198730e-01 2.180658876895904541e-01 4.197083041071891785e-02 3.531324565410614014e-01 -4.128731191158294678e-01
-5.315276980400085449e-01 -5.495863780379295349e-02 2.846713364124298096e-01 5.883882641792297363e-01 4.586968421936035156e-01 2.842769026756286621e-02 -9.680133312940597534e-03 -2.755265235900878906e-01
2.735252678394317627e-01 -2.584508955478668213e-01 5.059205293655395508e-01 5.498343110084533691e-01 1.768634840846061707e-02 -2.993029057979583740e-01 -2.824718654155731201e-01 -3.611484169960021973e-01
-4.838421940803527832e-02 -3.343676775693893433e-02 -2.907920181751251221e-01 1.471164226531982422e-01 3.663847744464874268e-01 1.448867470026016235e-01 -4.414543509483337402e-01 -7.350006699562072754e-01
1.248687505722045898e-01 8.846335113048553467e-02 4.179954528808593750e-01 4.717771112918853760e-01 -5.693006142973899841e-02 1.686844974756240845e-01 -4.732433557510375977e-01 -5.688878893852233887e-01
-3.174636065959930420e-01 -6.151407957077026367e-02 7.233717441558837891e-01 -6.879357248544692993e-02 -1.229629293084144592e-01 2.842092514038085938e-01 -2.820962071418762207e-01 -4.381329119205474854e-01
-6.032375693321228027e-01 2.781642973423004150e-01 1.477766931056976318e-01 -1.525987982749938965e-01 3.309352993965148926e-01 -1.639181282371282578e-03 1.018384918570518494e-01 -6.274652481079101562e-01
3.740508854389190674e-01 -1.988802999258041382e-01 5.688977241516113281e-01 3.000849485397338867e-01 4.032584130764007568e-01 -1.636361479759216309e-01 -4.554376602172851562e-01 -1.000957936048507690e-01
-2.014929801225662231e-01 6.516091525554656982e-02 7.401638031005859375e-01 -2.919979095458984375e-01 -1.449811737984418869e-02 3.013630509376525879e-01 1.388392597436904907e-01 -4.601555168628692627e-01
4.379266500473022461e-02 -1.714064031839370728e-01 5.786424279212951660e-01 4.433576762676239014e-02 -2.741908729076385498e-01 2.246501483023166656e-02 -2.633010149002075195e-01 -6.977798342704772949e-01
-4.780259430408477783e-01 2.300474196672439575e-01 7.819107174873352051e-02 -8.174755424261093140e-02 1.066178455948829651e-01 -3.758298456668853760e-01 -6.776102781295776367e-01 -3.065974712371826172e-01
-2.148805856704711914e-01 5.202715992927551270e-01 3.199000358581542969e-01 5.912795662879943848e-01 2.371360808610916138e-01 5.796200712211430073e-04 -3.134649395942687988e-01 -2.769513130187988281e-01
3.461413457989692688e-02 2.481308579444885254e-01 5.564849972724914551e-01 -8.633320778608322144e-02 -2.109535411000251770e-02 -4.451918900012969971e-01 -6.336280703544616699e-01 -1.413453072309494019e-01
-4.439474046230316162e-01 2.374888062477111816e-01 3.895021080970764160e-01 -8.550804108381271362e-02 6.095342040061950684e-01 -4.570267200469970703e-01 -7.848097383975982666e-02 3.035946562886238098e-02
-1.726003885269165039e-01 1.101115420460700989e-01 3.790255486965179443e-01 -4.945445358753204346e-01 3.967655897140502930e-01 -1.056962683796882629e-01 -6.136543750762939453e-01 -1.571100652217864990e-01
4.072586894035339355e-01 -2.777846157550811768e-01 6.702873706817626953e-01 2.523217201232910156e-01 1.005314514040946960e-01 -3.681578636169433594e-01 -5.417130142450332642e-02 -3.089390099048614502e-01
-4.443373382091522217e-01 2.753788232803344727e-01 3.230561316013336182e-01 -2.653065696358680725e-02 6.177670359611511230e-01 -4.877428710460662842e-01 4.162027034908533096e-03 -4.599050059914588928e-02
-2.698433995246887207e-01 5.954828858375549316e-02 4.458150267601013184e-01 2.420045733451843262e-01 -3.543956577777862549e-01 -5.414315462112426758e-01 -7.130600977689027786e-03 -4.975198805332183838e-01
-5.428485870361328125e-01 -2.741974964737892151e-02 4.407942593097686768e-01 1.726956665515899658e-01 2.754314839839935303e-01 3.054768443107604980e-01 1.523879468441009521e-01 -5.366930365562438965e-01
-3.491927385330200195e-01 3.478367030620574951e-01 3.624914884567260742e-01 -2.093517184257507324e-01 6.400340795516967773e-01 -3.966793417930603027e-01 7.629818469285964966e-02 -9.500779211521148682e-02
3.801135420799255371e-01 -1.781453751027584076e-02 3.471165895462036133e-01 -1.773604303598403931e-01 -4.331525787711143494e-02 -5.384097341448068619e-03 1.269576549530029297e-01 -8.277840018272399902e-01
5.794674754142761230e-01 1.497567594051361084e-01 1.307830959558486938e-01 2.789162993431091309e-01 4.772411882877349854e-01 3.993843495845794678e-02 -1.501025408506393433e-01 -5.431453585624694824e-01
-2.252955287694931030e-01 9.775233268737792969e-02 6.325586438179016113e-01 -3.947958350181579590e-01 4.790997877717018127e-02 2.919320166110992432e-01 -6.711668102070689201e-04 -5.442171692848205566e-01
1.978777199983596802e-01 -2.102013677358627319e-01 6.536794900894165039e-01 5.263532996177673340e-01 4.473751485347747803e-01 -6.089871749281883240e-03 1.613256707787513733e-02 -1.089639142155647278e-01
-4.065617918968200684e-01 2.683313488960266113e-01 2.749199867248535156e-01 -1.096360944211483002e-02 5.595592856407165527e-01 -6.049721837043762207e-01 -8.296072483062744141e-02 -3.200449794530868530e-02
8.952677249908447266e-02 2.721510231494903564e-01 2.541123330593109131e-01 2.643121182918548584e-01 -3.026291728019714355e-01 -3.565112352371215820e-01 -3.906553983688354492e-01 -6.420192718505859375e-01
-7.098499536514282227e-01 2.862176001071929932e-01 2.835855484008789062e-01 2.459667623043060303e-01 4.317016899585723877e-01 -9.066908806562423706e-02 -1.198290660977363586e-01 -2.536257803440093994e-01
4.121130108833312988e-01 -3.580233752727508545e-01 6.521248221397399902e-01 -4.235002025961875916e-02 4.576311409473419189e-01 -1.886477619409561157e-01 2.290035597980022430e-02 -1.714152842760086060e-01
1.703682243824005127e-01 -1.797263175249099731e-01 5.494052171707153320e-01 -3.907171189785003662e-01 5.699651315808296204e-02 -6.053937077522277832e-01 -9.763716906309127808e-02 -3.238581717014312744e-01
2.813224792480468750e-01 1.459612548351287842e-01 -8.610754460096359253e-02 3.461930155754089355e-01 5.481331348419189453e-01 1.940654665231704712e-01 -2.186619341373443604e-01 -6.215825080871582031e-01
3.725450932979583740e-01 2.992430701851844788e-02 6.301853060722351074e-01 4.766498208045959473e-01 4.607570767402648926e-01 -1.077956110239028931e-01 -6.850202381610870361e-02 -8.588588237762451172e-02
9.120822697877883911e-02 -4.055550396442413330e-01 5.249263346195220947e-02 3.176004886627197266e-01 2.731269896030426025e-01 -6.078320145606994629e-01 -1.080337762832641602e-01 -5.175436139106750488e-01
3.830865770578384399e-02 2.548512220382690430e-01 3.451928496360778809e-01 -1.946487836539745331e-02 1.804261803627014160e-01 -5.065822005271911621e-01 -7.147847414016723633e-01 -1.181112527847290039e-01
1.915619671344757080e-01 -3.937617838382720947e-01 6.113185882568359375e-01 2.015405148267745972e-01 4.769598245620727539e-01 2.638677358627319336e-01 -2.624551057815551758e-01 -1.671139597892761230e-01
3.655995130538940430e-01 -4.849867150187492371e-02 1.936185956001281738e-01 -1.069364324212074280e-01 7.903812080621719360e-02 2.817202825099229813e-03 2.393593937158584595e-01 -8.668987154960632324e-01
9.800667315721511841e-02 -3.955889940261840820e-01 3.306072056293487549e-01 -2.552971243858337402e-01 1.137456297874450684e-01 2.220649868249893188e-01 2.121988087892532349e-01 -7.430661320686340332e-01
1.443734616041183472e-01 -4.335045814514160156e-01 1.112645789980888367e-01 2.821472883224487305e-01 5.085641145706176758e-01 -5.218656063079833984e-01 -2.470235973596572876e-01 -3.274773359298706055e-01
-7.440988421440124512e-01 1.553421765565872192e-01 2.148173600435256958e-01 1.852192878723144531e-01 3.932558298110961914e-01 9.806859306991100311e-03 -9.112615138292312622e-02 -4.227088093757629395e-01
2.897118926048278809e-01 -1.078583896160125732e-01 4.863278865814208984e-01 -4.958870410919189453e-01 -7.234692107886075974e-03 -3.669666349887847900e-01 -8.340369164943695068e-02 -5.294731259346008301e-01
1.920215338468551636e-01 -2.140792757272720337e-01 5.251870751380920410e-01 1.008792147040367126e-01 5.225458145141601562e-01 4.217593371868133545e-01 -2.496756762266159058e-01 -3.435501158237457275e-01
5.255598425865173340e-01 3.762340843677520752e-01 3.043493330478668213e-01 1.308740973472595215e-01 4.279698729515075684e-01 4.086712375283241272e-02 -1.323198229074478149e-01 -5.197512507438659668e-01
-1.974893361330032349e-01 -4.887958168983459473e-01 2.822073400020599365e-01 3.729292452335357666e-01 2.738909721374511719e-01 -5.941221714019775391e-01 -2.514674067497253418e-01 -1.101188883185386658e-01
-5.495518818497657776e-02 4.286725521087646484e-01 3.016920387744903564e-01 2.386122792959213257e-01 -5.562002211809158325e-02 -5.329929664731025696e-02 -5.901793241500854492e-01 -5.576916933059692383e-01
-2.151702530682086945e-02 -4.988911747932434082e-01 5.906841903924942017e-02 1.633672416210174561e-02 2.969765365123748779e-01 -6.039994359016418457e-01 1.360883265733718872e-01 -5.247458815574645996e-01
2.284332811832427979e-01 4.916516840457916260e-01 3.130106627941131592e-01 3.453834354877471924e-01 -1.047875657677650452e-01 -4.475607536733150482e-03 -3.179900050163269043e-01 -6.137697100639343262e-01
-1.542482376098632812e-01 3.139467239379882812e-01 3.798738718032836914e-01 1.728996485471725464e-01 -1.006987914443016052e-01 -9.020341187715530396e-02 -7.089247703552246094e-01 -4.273115396499633789e-01
-1.258411854505538940e-01 -5.223172530531883240e-02 2.754938304424285889e-01 3.364781141281127930e-01 -1.655042916536331177e-01 -6.995003819465637207e-01 -1.482677161693572998e-01 -5.036324858665466309e-01
8.369401097297668457e-03 -2.407910525798797607e-01 1.441985219717025757e-01 -1.380997896194458008e-01 -4.551969468593597412e-02 -6.214851140975952148e-01 3.750118613243103027e-02 -7.157952189445495605e-01
-2.519547939300537109e-01 3.420453965663909912e-01 1.691071093082427979e-01 -7.015021890401840210e-02 6.732942909002304077e-02 -2.598568983376026154e-02 -7.490247488021850586e-01 -4.687846004962921143e-01
1.742551475763320923e-01 -1.155167743563652039e-01 4.889891147613525391e-01 -5.275455117225646973e-01 4.012635648250579834e-01 -3.375132083892822266e-01 -3.989507257938385010e-01 -6.918930262327194214e-02
-9.202580899000167847e-02 4.345301687717437744e-01 2.864002585411071777e-01 -1.532509475946426392e-01 5.672035217285156250e-01 -5.591711997985839844e-01 -2.493079155683517456e-01 -2.563569694757461548e-02
5.701781436800956726e-02 2.665092945098876953e-01 2.034505605697631836e-01 3.242576718330383301e-01 6.726283114403486252e-03 2.908881902694702148e-01 -6.044898182153701782e-03 -8.333599567413330078e-01
2.079405784606933594e-01 -4.913730621337890625e-01 2.322427779436111450e-01 -1.632133722305297852e-01 5.084279775619506836e-01 -3.283028006553649902e-01 -4.908626973628997803e-01 -1.658616364002227783e-01
-5.139006972312927246e-01 3.883076012134552002e-01 1.207787841558456421e-01 -2.337358444929122925e-01 5.764806270599365234e-01 -2.595007419586181641e-01 -1.001130118966102600e-01 -3.258990347385406494e-01
-5.136896967887878418e-01 3.500652611255645752e-01 5.671323537826538086e-01 3.143932521343231201e-01 3.552950322628021240e-01 1.075251474976539612e-01 1.344280987977981567e-01 -1.929454356431961060e-01
3.501068949699401855e-01 -1.517563164234161377e-01 8.906834572553634644e-02 4.509510099887847900e-01 1.812459677457809448e-01 -4.774937629699707031e-01 -1.099455878138542175e-01 -6.084132790565490723e-01
-7.012121081352233887e-01 2.665815651416778564e-01 4.300469756126403809e-01 2.836888134479522705e-01 3.208552300930023193e-01 2.076232619583606720e-02 -2.097658514976501465e-01 -1.563185006380081177e-01
1.226305738091468811e-01 -4.855926334857940674e-01 2.644160985946655273e-01 2.253867834806442261e-01 4.374897181987762451e-01 3.372509479522705078e-01 -3.659341633319854736e-01 -4.352047145366668701e-01
-1.549391597509384155e-01 -1.128816828131675720e-01 5.179719328880310059e-01 -3.257416486740112305e-01 3.221805393695831299e-01 2.278383076190948486e-01 -6.241527795791625977e-01 -2.087380886077880859e-01
-2.855336964130401611e-01 2.373382002115249634e-01 4.245522618293762207e-01 -1.072454601526260376e-01 7.254834175109863281e-01 -3.715550005435943604e-01 7.711380720138549805e-02 8.313848637044429779e-03
2.349602729082107544e-01 -1.505562961101531982e-01 6.963657736778259277e-01 3.273672759532928467e-01 2.429973036050796509e-01 3.214211463928222656e-01 -2.472425401210784912e-01 -3.264102339744567871e-01
1.086829975247383118e-01 -4.819868206977844238e-01 5.755213275551795959e-02 1.945364624261856079e-01 7.170874476432800293e-01 -3.271117508411407471e-01 -2.562450170516967773e-01 -1.668593436479568481e-01
-6.221238896250724792e-02 5.091767907142639160e-01 1.598779112100601196e-01 -7.378641515970230103e-02 5.511043667793273926e-01 -6.083853244781494141e-01 -1.103155687451362610e-01 -1.408716589212417603e-01
2.811590582132339478e-02 -8.684805780649185181e-02 3.825834095478057861e-01 -1.410260237753391266e-02 -2.667086124420166016e-01 -2.378216534852981567e-01 1.574566662311553955e-01 -8.322336673736572266e-01
-4.701547324657440186e-01 1.986851543188095093e-01 3.478416800498962402e-01 -4.675092399120330811e-01 5.187330245971679688e-01 -2.866011857986450195e-01 -8.714114874601364136e-02 -2.027367353439331055e-01
1.830146908760070801e-01 -2.844338715076446533e-01 5.804384350776672363e-01 -1.170280948281288147e-01 2.131098061800003052e-01 -6.809343099594116211e-01 -8.612190932035446167e-02 -1.359938830137252808e-01
1.590068191289901733e-01 -3.469482660293579102e-01 6.081374287605285645e-01 2.873318493366241455e-01 5.897416472434997559e-01 2.007151842117309570e-01 -3.130127117037773132e-02 -1.135405823588371277e-01
3.294338285923004150e-01 -7.067323476076126099e-02 1.570026725530624390e-01 3.831343948841094971e-01 1.452855318784713745e-01 -5.159649848937988281e-01 7.994166016578674316e-02 -6.490904688835144043e-01
-6.303850561380386353e-02 -7.038722187280654907e-02 3.907362818717956543e-01 -3.049031656701117754e-04 -1.566844284534454346e-01 3.177028596401214600e-01 -2.669716775417327881e-01 -8.010230660438537598e-01
3.974980115890502930e-01 6.297963857650756836e-01 7.191273570060729980e-02 -4.731179401278495789e-02 3.270148336887359619e-01 -9.205646929331123829e-04 -1.606813669204711914e-01 -5.524346232414245605e-01
-4.247083887457847595e-02 -1.328503340482711792e-02 2.815378010272979736e-01 -1.087844446301460266e-01 -2.500867545604705811e-01 -5.374388694763183594e-01 2.999364957213401794e-02 -7.447406053543090820e-01
-1.415420621633529663e-01 -2.507281303405761719e-01 6.430261731147766113e-01 -2.507227957248687744e-01 2.629025280475616455e-01 3.306868374347686768e-01 -4.679837226867675781e-01 -2.080301195383071899e-01
1.209965348243713379e-01 5.963587760925292969e-01 2.844504714012145996e-01 -2.408032566308975220e-01 5.576205849647521973e-01 -3.839704394340515137e-01 1.967797428369522095e-02 -1.790434569120407104e-01
2.002005130052566528e-01 -4.356112778186798096e-01 9.358023107051849365e-02 2.480709366500377655e-02 3.968821465969085693e-01 -4.931133687496185303e-01 -4.847123324871063232e-01 -3.537907302379608154e-01
3.146178722381591797e-01 2.313168495893478394e-01 -5.129291489720344543e-02 -1.587767899036407471e-01 4.159677624702453613e-01 5.576053634285926819e-02 -3.861517906188964844e-01 -7.031469345092773438e-01
2.237177640199661255e-01 1.889429688453674316e-01 -1.230234652757644653e-01 -1.096843630075454712e-01 3.697796463966369629e-01 1.623714417219161987e-01 -2.906075716018676758e-01 -7.997069954872131348e-01
9.676065295934677124e-02 -4.704478383064270020e-01 1.904488205909729004e-01 3.217557668685913086e-01 2.861658334732055664e-01 -6.169653534889221191e-01 -1.242616549134254456e-01 -3.892822563648223877e-01
3.660532236099243164e-01 -1.723577827215194702e-01 4.815032780170440674e-01 9.683784842491149902e-02 5.075433850288391113e-01 3.708498775959014893e-01 -5.469848960638046265e-02 -4.437939822673797607e-01
1.565685421228408813e-01 3.622227609157562256e-01 3.134440258145332336e-02 -4.141822457313537598e-01 3.236145079135894775e-01 1.327488273382186890e-01 -1.920040845870971680e-01 -7.159172296524047852e-01
1.895836442708969116e-01 9.129631519317626953e-02 3.116831183433532715e-01 -2.214611172676086426e-01 1.923599988222122192e-01 -4.428750574588775635e-01 -6.894611120223999023e-01 -3.178588449954986572e-01
4.806095957756042480e-01 5.622134357690811157e-02 7.616028189659118652e-01 1.251578181982040405e-01 2.552932798862457275e-01 -2.646693885326385498e-01 -4.828922823071479797e-02 -1.805376261472702026e-01
2.313012629747390747e-01 2.920553386211395264e-01 2.950639724731445312e-01 -1.689181923866271973e-01 1.203459203243255615e-01 -5.574447512626647949e-01 -6.186407804489135742e-01 -1.940699815750122070e-01
-4.767482578754425049e-01 1.091340407729148865e-01 -1.873683184385299683e-01 -1.742060184478759766e-01 5.444825291633605957e-01 -1.396900266408920288e-01 -5.034766718745231628e-02 -6.138704419136047363e-01
-4.369010627269744873e-01 5.010278820991516113e-01 3.184978663921356201e-01 5.386204123497009277e-01 1.124079897999763489e-01 -1.458690762519836426e-01 -7.353306282311677933e-03 -3.640995025634765625e-01
7.010191213339567184e-03 -1.411191672086715698e-01 6.315280199050903320e-01 4.507866203784942627e-01 4.008217155933380127e-01 3.127785623073577881e-01 -3.289744257926940918e-01 -1.062425151467323303e-01
3.374439179897308350e-01 -2.565678358078002930e-01 3.228730559349060059e-01 1.714018732309341431e-01 6.902331709861755371e-01 -3.186804950237274170e-01 -3.257795870304107666e-01 -5.067128315567970276e-02
2.740110158920288086e-01 -1.493721455335617065e-01 -1.308731585741043091e-01 -3.080672025680541992e-01 3.795331716537475586e-01 -2.829081118106842041e-01 -5.541048049926757812e-01 -5.093703269958496094e-01
-3.371235728263854980e-01 -3.218106925487518311e-01 5.835378766059875488e-01 3.052612543106079102e-01 3.453744947910308838e-01 2.541785836219787598e-01 -3.926430940628051758e-01 -1.050042584538459778e-01
1.847770810127258301e-01 1.868709474802017212e-01 2.680055797100067139e-01 -1.065392568707466125e-01 -5.157475359737873077e-03 -7.882302999496459961e-01 -3.398113250732421875e-01 -3.330971896648406982e-01
-2.935122251510620117e-01 7.922419905662536621e-02 2.699493765830993652e-01 6.409892439842224121e-01 6.107118129730224609e-01 3.468466922640800476e-02 -5.417532101273536682e-02 -2.161648720502853394e-01
2.056293636560440063e-01 -1.845008134841918945e-01 5.474399924278259277e-01 1.071482300758361816e-01 6.991836428642272949e-01 2.357041090726852417e-01 -2.539138495922088623e-01 -6.015066057443618774e-02
2.326672673225402832e-01 -2.923074960708618164e-01 1.750316470861434937e-01 4.307552576065063477e-01 4.956623017787933350e-01 -4.928586483001708984e-01 -2.175669521093368530e-01 -3.291047811508178711e-01
5.244560912251472473e-02 2.661031186580657959e-01 5.354826450347900391e-01 8.509971201419830322e-02 -1.035129353404045105e-01 -4.775511026382446289e-01 -6.069495081901550293e-01 -1.590514332056045532e-01
1.018035635352134705e-01 1.682170331478118896e-01 5.426783561706542969e-01 -2.789086848497390747e-02 -2.881697416305541992e-01 -4.253917634487152100e-01 -3.146748244762420654e-01 -5.504918098449707031e-01
-4.996434152126312256e-01 3.612580299377441406e-01 2.815893590450286865e-01 2.429509162902832031e-01 5.990323424339294434e-01 -1.471748501062393188e-01 -3.069669306278228760e-01 -8.247706294059753418e-02
1.702450960874557495e-01 -7.582201808691024780e-02 6.277512311935424805e-01 4.263756871223449707e-01 6.202469468116760254e-01 -3.985379263758659363e-02 4.355142638087272644e-02 3.476609662175178528e-02
-6.764158010482788086e-01 3.536359965801239014e-01 4.365240931510925293e-01 2.650789618492126465e-01 3.307380080223083496e-01 -1.656145602464675903e-01 -1.140100136399269104e-02 -1.401332467794418335e-01
2.679517567157745361e-01 5.153199434280395508e-01 -2.122177369892597198e-02 4.863706603646278381e-02 1.505454033613204956e-01 -2.387640252709388733e-02 -4.418838322162628174e-01 -6.643314361572265625e-01
7.459124084562063217e-03 -2.859410345554351807e-01 7.949836850166320801e-01 1.618239879608154297e-01 1.295941770076751709e-01 2.760939896106719971e-01 -3.166326880455017090e-01 -2.582967579364776611e-01
-4.717522561550140381e-01 -2.089082151651382446e-01 3.045619428157806396e-01 8.675754070281982422e-02 3.251609802246093750e-01 3.616550266742706299e-01 -4.949852228164672852e-01 -3.898563981056213379e-01
6.992913037538528442e-02 -4.229395985603332520e-01 4.299855232238769531e-01 4.243791103363037109e-01 6.348395943641662598e-01 -8.885171264410018921e-02 -1.992393732070922852e-01 -2.519119530916213989e-02
-3.163102269172668457e-01 4.542894065380096436e-01 4.091960489749908447e-01 -3.215585052967071533e-01 5.281508564949035645e-01 -3.371674418449401855e-01 8.886356651782989502e-02 -1.490158140659332275e-01
2.404602617025375366e-01 -5.857752636075019836e-02 5.449816584587097168e-01 -3.444191217422485352e-01 -1.256209611892700195e-01 -3.894608914852142334e-01 -1.874035447835922241e-01 -5.661601424217224121e-01
-3.308809176087379456e-02 -6.078554987907409668e-01 2.941366434097290039e-01 3.014834821224212646e-01 7.144679874181747437e-02 -2.575606405735015869e-01 1.375673245638608932e-02 -6.167470216751098633e-01
-4.204191565513610840e-01 -3.391361236572265625e-01 3.566553592681884766e-01 -3.048880696296691895e-01 -2.290213294327259064e-02 -6.475274562835693359e-01 -1.313169002532958984e-01 -2.258630245923995972e-01
2.405267208814620972e-01 -8.279260993003845215e-02 5.100507140159606934e-01 5.208737254142761230e-01 5.653576850891113281e-01 -2.858279049396514893e-01 -4.277175664901733398e-02 2.597616799175739288e-02
-2.575870454311370850e-01 1.693308800458908081e-01 5.031131505966186523e-01 -3.135743737220764160e-01 6.879140138626098633e-01 -2.594632208347320557e-01 1.138950139284133911e-01 -2.336508361622691154e-03
-2.715580165386199951e-01 -4.762652814388275146e-01 1.431627012789249420e-02 -5.334038287401199341e-02 1.819455772638320923e-01 -5.490766167640686035e-01 9.184369444847106934e-02 -5.944351553916931152e-01
-3.190896213054656982e-01 4.274516925215721130e-02 2.145128250122070312e-01 6.972693204879760742e-01 5.545555949211120605e-01 -1.433569472283124924e-02 -3.282574564218521118e-02 -2.352433502674102783e-01
-6.844154559075832367e-03 -5.186506509780883789e-01 -1.485475301742553711e-01 2.137529896572232246e-03 6.584140658378601074e-01 5.364767089486122131e-02 -3.585460484027862549e-01 -3.793963491916656494e-01
-5.730007886886596680e-01 2.903709113597869873e-01 3.931590616703033447e-01 5.397937297821044922e-01 2.703043520450592041e-01 -1.256998032331466675e-01 -2.987682446837425232e-02 -2.272575050592422485e-01
4.710404574871063232e-02 -3.149452507495880127e-01 2.103876769542694092e-01 -1.726849377155303955e-01 -8.956293016672134399e-02 -1.142377182841300964e-01 1.188869923353195190e-01 -8.884265422821044922e-01
-1.280865818262100220e-01 -5.178394317626953125e-01 3.905571997165679932e-01 3.812971413135528564e-01 -3.456462919712066650e-02 -3.386663496494293213e-01 -2.011647373437881470e-01 -5.110350847244262695e-01
3.052369356155395508e-01 -1.059515848755836487e-01 6.331017017364501953e-01 -2.480279654264450073e-04 4.669033885002136230e-01 2.832428812980651855e-01 -3.942002356052398682e-01 -2.028983384370803833e-01
-4.974082410335540771e-01 2.884543538093566895e-01 -1.509452704340219498e-02 5.071429163217544556e-02 1.761408597230911255e-01 -1.278502643108367920e-01 -5.542718172073364258e-01 -5.585612058639526367e-01
3.046723008155822754e-01 2.249839901924133301e-01 7.440279722213745117e-01 -1.898697763681411743e-01 -6.897059828042984009e-02 -3.648712337017059326e-01 -2.905486822128295898e-01 -2.112399041652679443e-01
4.206735193729400635e-01 5.954501405358314514e-02 -1.041251942515373230e-01 1.674355268478393555e-01 4.287709891796112061e-01 -4.788681566715240479e-01 8.612417429685592651e-02 -6.000289916992187500e-01
-4.983303546905517578e-01 2.568089365959167480e-01 1.390078365802764893e-01 -4.128461480140686035e-01 5.373908281326293945e-01 -3.277067244052886963e-01 -7.621872425079345703e-02 -3.065309524536132812e-01
2.313254326581954956e-01 -2.043689340353012085e-01 8.437218070030212402e-01 -2.457799762487411499e-01 1.857515797019004822e-02 -2.867550551891326904e-01 -1.362008601427078247e-01 -1.769846528768539429e-01
2.790601849555969238e-01 -2.088613659143447876e-01 8.049715757369995117e-01 -1.881093829870223999e-01 -3.595956414937973022e-02 -3.241357803344726562e-01 -1.315185576677322388e-01 -2.673644423484802246e-01
1.409597247838973999e-01 -4.783963784575462341e-02 1.884744167327880859e-01 -7.433103770017623901e-02 -5.258342996239662170e-02 -2.462743520736694336e-01 2.396370619535446167e-01 -9.033006429672241211e-01
-1.300504058599472046e-01 -7.271582633256912231e-02 7.290410995483398438e-01 -5.573840737342834473e-01 -3.418827801942825317e-02 -2.294596880674362183e-01 -1.971636265516281128e-01 -2.071887850761413574e-01
5.223483443260192871e-01 2.319121807813644409e-01 5.555933117866516113e-01 1.964641362428665161e-01 1.396590322256088257e-01 -4.639894068241119385e-01 -1.850544512271881104e-01 -2.388535887002944946e-01
3.228812217712402344e-01 -1.913271099328994751e-01 6.784549355506896973e-01 -2.770105004310607910e-01 5.650493130087852478e-02 -2.810214459896087646e-01 1.480713188648223877e-01 -4.669204354286193848e-01
1.467477064579725266e-02 -5.204851627349853516e-01 5.351415276527404785e-01 4.327710568904876709e-01 -2.832769602537155151e-02 -2.506351172924041748e-01 -2.346734888851642609e-02 -4.370830655097961426e-01
5.829276517033576965e-02 -2.900348007678985596e-01 5.690730214118957520e-01 5.430669188499450684e-01 -4.230732843279838562e-02 1.345637440681457520e-01 -3.413096070289611816e-02 -5.221624374389648438e-01
4.039302170276641846e-01 1.462480127811431885e-01 6.292344927787780762e-01 1.269184947013854980e-01 -1.334910690784454346e-01 -2.555236220359802246e-01 -4.113070666790008545e-01 -3.887439966201782227e-01
4.172992333769798279e-02 -5.505423545837402344e-01 4.202072024345397949e-01 3.961271345615386963e-01 2.012747079133987427e-01 -3.109932839870452881e-01 2.189840525388717651e-01 -4.201055467128753662e-01
-2.628184854984283447e-01 1.878555566072463989e-01 -8.918515592813491821e-02 9.998030960559844971e-02 8.674078583717346191e-01 -2.073275297880172729e-01 -1.287090480327606201e-01 -2.563970685005187988e-01
4.146910309791564941e-01 -1.656402647495269775e-02 6.864058375358581543e-01 2.672053687274456024e-02 -1.157535240054130554e-01 -3.176625967025756836e-01 -1.395873725414276123e-01 -4.712715744972229004e-01
-1.765249371528625488e-01 2.506134798750281334e-03 3.732591271400451660e-01 -6.007980108261108398e-01 2.677900195121765137e-01 -1.222799792885780334e-01 -5.748621225357055664e-01 -2.267639636993408203e-01
8.164338767528533936e-02 1.912517398595809937e-01 5.601828694343566895e-01 5.276048928499221802e-02 -3.562632203102111816e-01 -2.023973315954208374e-01 -3.045023679733276367e-01 -6.160832643508911133e-01
-4.887925684452056885e-01 4.579149484634399414e-01 6.018520593643188477e-01 -3.117337226867675781e-01 9.298700094223022461e-02 -4.810974001884460449e-02 -4.383147135376930237e-02 -2.812644243240356445e-01
6.308172643184661865e-02 -1.988640278577804565e-01 8.394819498062133789e-01 2.127529382705688477e-01 -1.374227926135063171e-02 2.132714688777923584e-01 -1.189450696110725403e-01 -3.829602897167205811e-01
-2.907184958457946777e-01 -2.625733613967895508e-01 7.087844610214233398e-01 -1.330934558063745499e-02 -2.054045051336288452e-01 -2.932736277580261230e-01 -3.340704739093780518e-01 -3.227721750736236572e-01
-4.007592499256134033e-01 9.545190632343292236e-02 6.732808947563171387e-01 -2.005842179059982300e-01 -8.003766089677810669e-02 2.812919318675994873e-01 4.197088256478309631e-02 -4.994465708732604980e-01
-3.243525922298431396e-01 5.109347105026245117e-01 4.440943300724029541e-01 -1.000230982899665833e-01 2.153948247432708740e-01 -1.413684338331222534e-01 4.193523228168487549e-01 -4.292791485786437988e-01
-2.081364840269088745e-01 5.112280845642089844e-01 2.325463145971298218e-01 2.986066602170467377e-02 8.621966838836669922e-02 1.131757069379091263e-02 -5.870247483253479004e-01 -5.368387103080749512e-01
3.538701534271240234e-01 2.492890506982803345e-02 3.989837169647216797e-01 2.726340889930725098e-01 3.390654027462005615e-01 2.167671173810958862e-01 4.300250709056854248e-01 -5.419985055923461914e-01
-2.935729324817657471e-01 5.170201659202575684e-01 3.595418035984039307e-01 -2.247599661350250244e-01 3.129795193672180176e-01 -5.759597420692443848e-01 7.209683209657669067e-02 -1.784206479787826538e-01
2.071465253829956055e-01 -1.041394546627998352e-01 5.241414904594421387e-01 4.175502955913543701e-01 -1.515168994665145874e-01 -3.723249733448028564e-01 -3.357556164264678955e-01 -4.720779657363891602e-01
4.832884073257446289e-01 1.765595972537994385e-01 3.116001784801483154e-01 3.234878182411193848e-01 5.828105807304382324e-01 -3.707534074783325195e-01 -2.011061757802963257e-01 -1.262932419776916504e-01
4.691971838474273682e-02 3.517679274082183838e-01 3.347216844558715820e-01 -1.795760542154312134e-01 1.953841000795364380e-01 -2.448348999023437500e-01 -7.618674039840698242e-01 -2.262983024120330811e-01
-5.037335753440856934e-01 3.650883734226226807e-01 1.280264258384704590e-01 -1.086016222834587097e-01 1.492501795291900635e-01 -2.629877328872680664e-01 -6.425600051879882812e-01 -2.836484611034393311e-01
7.782623171806335449e-02 5.073828101158142090e-01 2.485660016536712646e-01 4.169439375400543213e-01 2.922867238521575928e-01 2.609952092170715332e-01 -3.316119015216827393e-01 -4.871981739997863770e-01
8.095170557498931885e-02 -4.699978828430175781e-01 1.067267581820487976e-01 -2.415729165077209473e-01 6.641242504119873047e-01 -2.163642048835754395e-01 -4.542705714702606201e-01 -9.254405647516250610e-02
6.429248303174972534e-02 -3.753406107425689697e-01 6.638125181198120117e-01 3.182396888732910156e-01 4.900277405977249146e-02 3.670808300375938416e-02 -7.046811282634735107e-02 -5.516774654388427734e-01
-2.123111337423324585e-01 4.239273071289062500e-02 3.113075792789459229e-01 -7.662422209978103638e-02 -1.015168055891990662e-01 3.176561892032623291e-01 -5.083516240119934082e-01 -6.933330893516540527e-01
3.050278425216674805e-01 -1.199335828423500061e-01 4.932055473327636719e-01 -1.428403556346893311e-01 7.176727056503295898e-01 2.512018978595733643e-01 4.288921132683753967e-02 -2.211850136518478394e-01
2.492496669292449951e-01 4.554325714707374573e-02 3.788094222545623779e-01 -1.027755141258239746e-01 1.230994164943695068e-01 4.606724381446838379e-01 -4.941728338599205017e-02 -7.429174184799194336e-01
2.762351036071777344e-01 1.670778691768646240e-01 6.393582820892333984e-01 1.672281324863433838e-01 -1.590178012847900391e-01 -8.097246289253234863e-02 -5.012802481651306152e-01 -4.194161295890808105e-01
3.841091692447662354e-01 -4.640262573957443237e-02 -1.088513880968093872e-01 2.611104249954223633e-01 3.554608523845672607e-01 -4.440326094627380371e-01 -1.148127168416976929e-01 -6.584681272506713867e-01
4.966737926006317139e-01 1.610875129699707031e-01 6.036836504936218262e-01 3.592120110988616943e-01 4.215888082981109619e-01 9.469407796859741211e-02 -4.420816898345947266e-02 -2.126976698637008667e-01
-8.750010281801223755e-02 -3.985207676887512207e-01 2.745235860347747803e-01 2.750249505043029785e-01 7.132406532764434814e-02 -6.167234182357788086e-01 -2.868230342864990234e-01 -4.634875059127807617e-01
2.317696111276745796e-03 -1.799198985099792480e-01 7.539696693420410156e-01 -7.932045310735702515e-02 6.460035219788551331e-03 -6.189345121383666992e-01 -2.124847285449504852e-02 -9.637602418661117554e-02
7.151500880718231201e-02 3.233520686626434326e-01 1.487388461828231812e-01 -3.014236986637115479e-01 1.292016804218292236e-01 -4.437780976295471191e-01 -6.281156539916992188e-01 -4.113247990608215332e-01
1.618495881557464600e-01 -1.004898771643638611e-01 2.111143767833709717e-01 1.734014451503753662e-01 2.137648500502109528e-02 -1.781096160411834717e-01 4.330477416515350342e-01 -8.181435465812683105e-01
-2.080448716878890991e-01 2.982910573482513428e-01 3.030267953872680664e-01 -8.120092004537582397e-02 -4.488664865493774414e-02 -1.316260546445846558e-01 -7.580642700195312500e-01 -4.187113642692565918e-01
6.592333316802978516e-02 -5.395464301109313965e-01 5.180293917655944824e-01 4.207015782594680786e-02 5.138964056968688965e-01 2.530822753906250000e-01 1.649663038551807404e-02 -3.255872428417205811e-01
3.715972304344177246e-01 2.673555016517639160e-01 3.772395551204681396e-01 -2.739169299602508545e-01 1.945797353982925415e-01 -2.109078764915466309e-01 -6.222352981567382812e-01 -3.218325376510620117e-01
-1.506248712539672852e-01 -5.639536380767822266e-01 8.169562369585037231e-02 -5.294254049658775330e-02 2.594018876552581787e-01 -2.642586529254913330e-01 1.777604371309280396e-01 -6.935925483703613281e-01
4.717530310153961182e-01 -9.407037496566772461e-02 7.100375890731811523e-01 2.648059129714965820e-01 1.629748344421386719e-01 -3.293618857860565186e-01 -3.534147143363952637e-02 -2.409048527479171753e-01
-2.070888131856918335e-01 1.388172954320907593e-01 -6.986043602228164673e-02 -3.285027742385864258e-01 2.040974795818328857e-01 -5.036616921424865723e-01 -6.327634453773498535e-01 -3.596232235431671143e-01
5.467750877141952515e-02 -4.923761487007141113e-01 -5.107263475656509399e-02 -2.531821727752685547e-01 5.894045233726501465e-01 -1.942063421010971069e-01 -4.519108533859252930e-01 -3.138936460018157959e-01
-1.791401952505111694e-01 5.054176449775695801e-01 2.799924612045288086e-01 6.813729405403137207e-01 2.207730412483215332e-01 -1.629228442907333374e-01 -1.850936114788055420e-01 -2.454640567302703857e-01
2.631883919239044189e-01 -3.910448551177978516e-01 6.220497488975524902e-01 3.314823508262634277e-01 3.961496055126190186e-02 -2.827577292919158936e-01 4.260715097188949585e-02 -4.445815682411193848e-01
-7.365325838327407837e-02 5.451548099517822266e-01 1.198158934712409973e-01 3.274387121200561523e-02 3.020582795143127441e-01 3.364671766757965088e-01 -1.753555983304977417e-01 -6.683970689773559570e-01
1.717071086168289185e-01 -3.667052686214447021e-01 2.793474197387695312e-01 5.750303268432617188e-01 4.925692975521087646e-01 -2.030535787343978882e-01 -3.494404256343841553e-01 -1.462374478578567505e-01
4.542163610458374023e-01 -1.096079424023628235e-01 1.812043786048889160e-01 1.336303651332855225e-01 5.487412959337234497e-02 -2.232378572225570679e-01 3.335048630833625793e-02 -8.228139877319335938e-01
2.299770414829254150e-01 4.225946962833404541e-01 2.207075655460357666e-01 -2.367209047079086304e-01 7.005522251129150391e-01 -3.929428160190582275e-01 -9.764791280031204224e-02 -9.520062059164047241e-02
9.913939982652664185e-02 3.031184077262878418e-01 1.669070273637771606e-01 7.351368665695190430e-02 3.770094513893127441e-01 -6.632741093635559082e-01 -5.036817789077758789e-01 -1.710681021213531494e-01
1.045649871230125427e-01 -2.971916794776916504e-01 -2.375962734222412109e-01 -2.461103349924087524e-01 5.626740455627441406e-01 -2.231817245483398438e-01 -5.016104578971862793e-01 -4.070575833320617676e-01
6.917489320039749146e-02 -2.639363706111907959e-01 1.994262449443340302e-02 -4.826945364475250244e-01 4.501636326313018799e-01 -1.919759437441825867e-02 -5.981815457344055176e-01 -3.623865246772766113e-01
7.319948822259902954e-02 -3.084416091442108154e-01 5.491752028465270996e-01 6.401341408491134644e-02 -2.624694406986236572e-01 -3.790111839771270752e-01 -1.797381490468978882e-01 -5.907359123229980469e-01
8.475773781538009644e-02 -3.604969084262847900e-01 4.901387095451354980e-01 -3.362334519624710083e-02 7.133848071098327637e-01 1.293538808822631836e-01 -3.052904009819030762e-01 -5.137043446302413940e-02
3.275207877159118652e-01 -9.890484064817428589e-02 5.185341238975524902e-01 -3.031940758228302002e-01 -5.994116142392158508e-02 -2.599982023239135742e-01 1.546913236379623413e-01 -6.534695029258728027e-01
-9.850382059812545776e-02 -2.514551579952239990e-01 5.971757173538208008e-01 -2.731520831584930420e-01 3.942450881004333496e-01 2.005259394645690918e-01 -5.423127412796020508e-01 -7.806141674518585205e-02
2.699032425880432129e-01 -5.554390549659729004e-01 5.848128795623779297e-01 8.315535634756088257e-02 3.681755363941192627e-01 5.943061038851737976e-02 1.078772246837615967e-01 -3.449580669403076172e-01
4.262271821498870850e-01 -1.954441517591476440e-01 2.890937924385070801e-01 4.446667432785034180e-01 5.378260612487792969e-01 -2.721615433692932129e-01 -2.154020965099334717e-01 -2.984984815120697021e-01
6.810716539621353149e-02 8.716876804828643799e-02 1.380878835916519165e-01 4.560284614562988281e-01 -2.391154505312442780e-02 -6.608238816261291504e-01 -2.994762957096099854e-01 -4.835150241851806641e-01
3.274279460310935974e-02 -1.578278392553329468e-01 3.413924947381019592e-02 1.370373815298080444e-01 1.576434075832366943e-01 -8.233294486999511719e-01 -1.107349991798400879e-01 -4.889667928218841553e-01
-2.719056010246276855e-01 5.435881614685058594e-01 3.536239564418792725e-01 -2.038921043276786804e-02 4.465413689613342285e-01 -5.161710381507873535e-01 1.188388615846633911e-01 -1.586162894964218140e-01
3.789661228656768799e-01 4.568082988262176514e-01 -8.448805660009384155e-02 5.714389309287071228e-02 4.610766172409057617e-01 2.458499372005462646e-02 -1.729982346296310425e-01 -6.278396844863891602e-01
1.203825101256370544e-01 4.733476936817169189e-01 3.596920967102050781e-01 -8.434911072254180908e-02 -7.372368872165679932e-02 -3.667223155498504639e-01 -6.024321317672729492e-01 -3.494451344013214111e-01
-8.435442298650741577e-02 3.290153145790100098e-01 3.905032277107238770e-01 -4.255371391773223877e-01 1.434414237737655640e-01 -1.897388845682144165e-01 -6.464022397994995117e-01 -2.768511474132537842e-01
-1.496122479438781738e-01 -1.059441044926643372e-01 6.062644124031066895e-01 -5.629657506942749023e-01 -1.158084422349929810e-01 -3.734333217144012451e-01 -1.844222843647003174e-01 -3.082686364650726318e-01
7.729174196720123291e-02 -2.965162396430969238e-01 6.227296590805053711e-01 3.269238770008087158e-01 9.612452983856201172e-02 2.955377101898193359e-01 -2.772466838359832764e-01 -4.878365397453308105e-01
1.496387831866741180e-02 -4.089751839637756348e-02 2.225522100925445557e-01 1.885244995355606079e-01 -2.500521242618560791e-01 -4.932796359062194824e-01 -8.391279727220535278e-02 -7.746873497962951660e-01
9.605932980775833130e-02 -4.635637700557708740e-01 6.575180292129516602e-01 -2.612774372100830078e-01 1.526960264891386032e-02 -4.030743837356567383e-01 -2.265734598040580750e-02 -3.347684144973754883e-01
-5.213232338428497314e-02 3.983851671218872070e-01 4.091615974903106689e-01 -1.221335977315902710e-01 5.523180961608886719e-02 -2.230130285024642944e-01 -7.429025769233703613e-01 -2.270508855581283569e-01
1.470048874616622925e-01 1.194288209080696106e-01 3.563415408134460449e-01 9.160690754652023315e-02 -3.259347379207611084e-01 -1.506172120571136475e-01 -9.016726166009902954e-02 -8.316885828971862793e-01
-1.106112897396087646e-01 1.395019739866256714e-01 3.736782670021057129e-01 -3.491528034210205078e-01 1.672840267419815063e-01 -4.290935769677162170e-02 -7.715864777565002441e-01 -2.856402695178985596e-01
-5.706025362014770508e-01 3.828012198209762573e-02 1.214700415730476379e-01 3.066850900650024414e-01 6.733205318450927734e-01 -3.147043585777282715e-01 -1.008333265781402588e-01 -3.962228819727897644e-02
-4.238339960575103760e-01 4.649713337421417236e-01 4.951060414314270020e-01 1.162692904472351074e-01 5.431983470916748047e-01 -2.210452556610107422e-01 7.672865875065326691e-03 -3.915848582983016968e-02
3.975130021572113037e-01 -4.090301990509033203e-01 5.320063829421997070e-01 2.827329933643341064e-01 3.158714473247528076e-01 -1.235471107065677643e-02 1.641796529293060303e-01 -4.299144744873046875e-01
2.601407170295715332e-01 -3.132145106792449951e-02 3.712745308876037598e-01 5.291506052017211914e-01 -1.611669808626174927e-01 -3.809109926223754883e-01 -1.617065221071243286e-01 -5.623909831047058105e-01
-4.827084019780158997e-02 -4.999642670154571533e-01 -1.589083857834339142e-02 2.676127478480339050e-02 5.716390013694763184e-01 2.110886722803115845e-01 -4.952638745307922363e-01 -3.607230186462402344e-01
3.127218484878540039e-01 -3.889237716794013977e-02 5.924959182739257812e-01 2.816251516342163086e-01 3.097076416015625000e-01 3.654476404190063477e-01 -3.251891434192657471e-01 -3.675721883773803711e-01
3.214305043220520020e-01 6.739239394664764404e-02 5.630097165703773499e-02 4.502193331718444824e-01 9.464792162179946899e-02 -5.721664428710937500e-01 -9.036692976951599121e-02 -5.846150517463684082e-01
5.060600638389587402e-01 -6.675989925861358643e-02 6.475245952606201172e-01 1.750959157943725586e-01 1.127003878355026245e-01 -4.012340605258941650e-01 -1.561670005321502686e-01 -3.023599982261657715e-01
-4.412600398063659668e-02 1.656568497419357300e-01 4.299228191375732422e-01 -2.357421368360519409e-01 8.810300379991531372e-02 -5.434799194335937500e-01 -6.408550739288330078e-01 -1.279644668102264404e-01
7.428975310176610947e-03 4.411683082580566406e-01 1.297267228364944458e-01 5.026873201131820679e-03 6.648554801940917969e-01 -5.590127706527709961e-01 -1.713552325963973999e-01 -6.760328263044357300e-02
1.846229285001754761e-01 -3.589268922805786133e-01 5.128395557403564453e-01 2.605977356433868408e-01 5.825551748275756836e-01 -1.304054558277130127e-01 3.198672831058502197e-01 -2.178968340158462524e-01
3.575421273708343506e-01 -1.986653357744216919e-01 5.309339165687561035e-01 8.612382411956787109e-02 6.887625455856323242e-01 -7.464509457349777222e-02 1.856004893779754639e-01 -1.702182441949844360e-01
-3.723270893096923828e-01 2.319771647453308105e-01 3.575224578380584717e-01 6.583760976791381836e-01 4.016662836074829102e-01 -6.970195472240447998e-02 1.276223510503768921e-01 -2.525791823863983154e-01
-4.826786220073699951e-01 1.864691674709320068e-01 7.030922770500183105e-01 -1.512209326028823853e-01 -2.019670791923999786e-02 2.138057053089141846e-01 -6.656110286712646484e-02 -4.055772125720977783e-01
-4.074933528900146484e-01 2.568208277225494385e-01 8.673806488513946533e-02 -4.964084923267364502e-01 5.286468267440795898e-01 -1.567917168140411377e-01 -6.056816875934600830e-02 -4.542331695556640625e-01
3.803769648075103760e-01 6.574554834514856339e-03 5.924857258796691895e-01 -6.488925218582153320e-02 -1.594796925783157349e-01 -4.069175124168395996e-01 -1.171537116169929504e-01 -5.433962345123291016e-01
2.166048884391784668e-01 -1.545813232660293579e-01 6.916676759719848633e-01 1.069234386086463928e-01 5.355399847030639648e-01 3.102554082870483398e-01 -1.223476007580757141e-01 -2.032724916934967041e-01
2.508858740329742432e-01 -2.377103418111801147e-01 2.401877343654632568e-01 5.860737562179565430e-01 2.693409323692321777e-01 -4.852681159973144531e-01 -1.445444524288177490e-01 -3.878850042819976807e-01
3.381062448024749756e-01 -3.047908246517181396e-01 3.102635741233825684e-01 2.263181358575820923e-01 2.162544429302215576e-01 5.377934873104095459e-02 -7.292532362043857574e-03 -7.717459797859191895e-01
-3.926242887973785400e-01 4.203242957592010498e-01 3.688173592090606689e-01 1.093248501420021057e-01 6.289153695106506348e-01 -3.544229567050933838e-01 5.982728209346532822e-03 3.075102344155311584e-03
5.770707130432128906e-02 2.303518354892730713e-02 2.355230152606964111e-01 -1.912703067064285278e-01 1.763762384653091431e-01 -5.935984849929809570e-01 -6.718156337738037109e-01 -2.632105946540832520e-01
2.418627440929412842e-01 3.167316317558288574e-01 3.322817981243133545e-01 -9.125480800867080688e-02 1.815474778413772583e-01 4.011332392692565918e-01 2.880614809691905975e-02 -7.264624238014221191e-01
-4.283726215362548828e-01 -2.762717604637145996e-01 5.730041861534118652e-01 9.864561259746551514e-02 1.321701556444168091e-01 1.093183308839797974e-01 -5.831106305122375488e-01 -1.807443499565124512e-01
1.523233652114868164e-01 -2.579729855060577393e-01 4.370531737804412842e-01 3.969784677028656006e-01 4.635201990604400635e-01 -4.261568188667297363e-01 -4.050475656986236572e-01 -3.340870887041091919e-02
1.854314059019088745e-01 -3.857667744159698486e-01 5.975415706634521484e-01 4.158476591110229492e-01 4.266325533390045166e-01 -3.064771294593811035e-01 3.229541704058647156e-03 -1.042110696434974670e-01
1.901801228523254395e-01 -2.764212191104888916e-01 -6.166873499751091003e-02 2.965677678585052490e-01 5.729719996452331543e-01 -4.671181440353393555e-01 8.077101409435272217e-02 -4.925922751426696777e-01
2.622618973255157471e-01 -7.278452068567276001e-02 6.847182512283325195e-01 -4.106670916080474854e-01 4.418535158038139343e-02 -4.605325460433959961e-01 -4.269799962639808655e-02 -2.693864703178405762e-01
1.587233245372772217e-01 -2.625773251056671143e-01 2.158099263906478882e-01 -2.400069534778594971e-01 5.394276976585388184e-01 2.547819614410400391e-01 -5.399850606918334961e-01 -3.926864862442016602e-01
4.276338219642639160e-02 2.932231128215789795e-01 4.094508886337280273e-01 2.748824656009674072e-01 -3.204073905944824219e-01 -8.535061031579971313e-02 -3.219120800495147705e-01 -6.748393774032592773e-01
9.287586063146591187e-02 -7.775471359491348267e-02 8.302521109580993652e-01 1.184063926339149475e-01 4.444036483764648438e-01 8.553041517734527588e-02 7.991085201501846313e-02 -2.660712599754333496e-01
-1.981310397386550903e-01 2.111108005046844482e-01 5.138700604438781738e-01 -1.512209922075271606e-01 6.824271082878112793e-01 -3.343982398509979248e-01 2.225824743509292603e-01 -4.663001745939254761e-02
-2.001976370811462402e-01 -4.703845456242561340e-02 8.165352791547775269e-02 3.562865555286407471e-01 8.581120371818542480e-01 1.240313649177551270e-01 -1.817744225263595581e-01 -1.982897818088531494e-01
3.547321557998657227e-01 -4.902670979499816895e-01 1.026801094412803650e-01 -1.382278352975845337e-01 5.479649305343627930e-01 -1.400249749422073364e-01 -5.247641354799270630e-03 -5.331538319587707520e-01
-3.957399725914001465e-02 -5.190354585647583008e-01 4.647168517112731934e-01 5.723993778228759766e-01 1.419868469238281250e-01 -2.453798204660415649e-01 -4.567493684589862823e-03 -3.241004645824432373e-01
1.230313330888748169e-01 -5.532765984535217285e-01 3.851293027400970459e-01 4.540321528911590576e-01 2.751675248146057129e-01 -3.848486244678497314e-01 -1.191951185464859009e-01 -2.936756610870361328e-01
3.165457248687744141e-01 -3.301866650581359863e-01 3.933618366718292236e-01 2.095312178134918213e-01 3.726145029067993164e-01 -5.539222955703735352e-01 2.031617313623428345e-01 -3.243340551853179932e-01
1.296810992062091827e-02 1.261081695556640625e-01 5.995687842369079590e-01 4.888527989387512207e-01 -7.583481073379516602e-02 1.430620700120925903e-01 -3.079411983489990234e-01 -5.142210721969604492e-01
4.582890868186950684e-02 -3.151832818984985352e-01 5.094102025032043457e-01 -2.059995569288730621e-02 7.013223767280578613e-01 2.752898335456848145e-01 -1.116571798920631409e-01 -2.419319450855255127e-01
2.104840427637100220e-01 3.456330597400665283e-01 1.380996257066726685e-01 1.163719967007637024e-01 6.068241000175476074e-01 3.117315769195556641e-01 -4.442197084426879883e-01 -3.753362596035003662e-01
3.076866269111633301e-01 -1.558222174644470215e-01 5.122384428977966309e-01 1.701562106609344482e-01 4.018422067165374756e-01 4.357363283634185791e-01 -2.530829012393951416e-01 -4.175076484680175781e-01
5.938668847084045410e-01 2.667814791202545166e-01 4.234402477741241455e-01 -1.005828008055686951e-01 4.206999838352203369e-01 7.165090739727020264e-02 -1.257463842630386353e-01 -4.345075786113739014e-01
-1.194433718919754028e-01 5.453850030899047852e-01 1.933733671903610229e-01 -1.131950616836547852e-01 5.070148110389709473e-01 -5.811927914619445801e-01 -2.260534279048442841e-02 -2.066930532455444336e-01
1.718789935111999512e-01 3.797567784786224365e-01 5.261226296424865723e-01 3.029312193393707275e-01 -6.708709150552749634e-02 -2.259079739451408386e-02 -2.266568988561630249e-01 -6.334711909294128418e-01
1.761094480752944946e-01 -2.797553539276123047e-01 5.358294248580932617e-01 -1.934283375740051270e-01 6.522772312164306641e-01 1.987801343202590942e-01 -3.039152026176452637e-01 -9.408047795295715332e-02
4.168739020824432373e-01 -3.317577838897705078e-01 2.997789680957794189e-01 -3.112039901316165924e-02 6.449986696243286133e-01 8.891753852367401123e-02 -1.602644026279449463e-01 -4.191690087318420410e-01
1.386318355798721313e-01 1.298975199460983276e-01 1.320422291755676270e-01 -8.369488641619682312e-04 1.763933897018432617e-01 -8.333495855331420898e-01 1.021685153245925903e-01 -4.587456583976745605e-01
8.638976514339447021e-02 2.228182405233383179e-01 6.096655726432800293e-01 2.197908014059066772e-01 9.656158089637756348e-02 3.385107219219207764e-01 -4.704813361167907715e-01 -4.214528501033782959e-01
1.402887403964996338e-01 -1.237999424338340759e-01 5.956364274024963379e-01 2.167443633079528809e-01 4.929143488407135010e-01 4.220073521137237549e-01 -3.072585165500640869e-01 -2.185622751712799072e-01
3.476593792438507080e-01 -2.986489534378051758e-01 3.398279547691345215e-01 3.366934061050415039e-01 5.339376926422119141e-01 9.359814226627349854e-02 3.792513534426689148e-02 -5.155655145645141602e-01
-4.097723662853240967e-01 -3.592226207256317139e-01 4.998438060283660889e-01 1.869074553251266479e-01 1.556034535169601440e-01 3.290023803710937500e-01 -4.032246470451354980e-01 -3.510305881500244141e-01
-1.001887470483779907e-01 -3.473954200744628906e-01 4.678275287151336670e-01 -1.611316204071044922e-01 -3.775767609477043152e-02 1.954269558191299438e-01 2.832183055579662323e-02 -7.642206549644470215e-01
2.433795630931854248e-01 3.990008309483528137e-02 4.347327351570129395e-01 -9.231959283351898193e-02 -1.701332628726959229e-01 -5.949399247765541077e-02 2.184674888849258423e-01 -8.132933378219604492e-01
-5.442392826080322266e-01 1.269975751638412476e-01 7.342795133590698242e-01 2.798757553100585938e-01 9.772238135337829590e-02 1.429351717233657837e-01 -7.648321241140365601e-02 -1.853335499763488770e-01
3.828332126140594482e-01 3.559368550777435303e-01 2.401192933320999146e-01 4.026700258255004883e-01 3.681105077266693115e-01 2.259295731782913208e-01 3.202103450894355774e-02 -5.651302933692932129e-01
5.989773273468017578e-01 3.174869716167449951e-01 4.122673571109771729e-01 2.876817584037780762e-01 1.914851665496826172e-01 -4.249720834195613861e-03 -4.351769387722015381e-02 -4.991237819194793701e-01
-4.829205572605133057e-03 2.638147771358489990e-01 2.137376517057418823e-01 -3.718112111091613770e-01 1.552658528089523315e-01 -2.978172600269317627e-01 -6.770383119583129883e-01 -4.186495542526245117e-01
1.536857038736343384e-01 -3.853667974472045898e-01 5.899916887283325195e-01 3.620998561382293701e-01 -6.345382332801818848e-02 -3.849333822727203369e-01 -1.804634481668472290e-01 -4.048449397087097168e-01
-1.612265557050704956e-01 4.150339588522911072e-02 3.357760310173034668e-01 2.735086679458618164e-01 -3.053699731826782227e-01 -1.424795240163803101e-01 -4.575484395027160645e-01 -6.795801520347595215e-01
1.836085766553878784e-01 -4.179623425006866455e-01 4.473546445369720459e-01 5.372248291969299316e-01 3.899638354778289795e-01 -1.917764693498611450e-01 -1.746347844600677490e-01 -2.889831960201263428e-01
-4.751793146133422852e-01 -2.994476556777954102e-01 6.000474095344543457e-01 1.510756313800811768e-01 2.606006264686584473e-01 -2.054178901016712189e-02 -4.824056625366210938e-01 -2.460517361760139465e-02
-3.501074314117431641e-01 -2.520703971385955811e-01 6.276745200157165527e-01 1.643828302621841431e-01 1.337607204914093018e-01 -3.899038955569267273e-02 -6.072620153427124023e-01 -6.862182915210723877e-02
-1.544790416955947876e-01 2.988348901271820068e-01 5.921714305877685547e-01 -1.455001235008239746e-01 -5.607960745692253113e-02 3.938744664192199707e-01 -2.240241616964340210e-01 -5.536493659019470215e-01
-3.585864305496215820e-01 5.149200558662414551e-01 2.375142276287078857e-01 -1.584983319044113159e-01 2.034309208393096924e-01 -2.016770094633102417e-01 -5.473443865776062012e-01 -3.782787024974822998e-01
1.098980158567428589e-01 -1.852515041828155518e-01 6.568173766136169434e-01 4.751503169536590576e-01 5.203801989555358887e-01 -1.423866897821426392e-01 -7.301482558250427246e-02 -5.188439507037401199e-03
-4.338916391134262085e-02 3.923681974411010742e-01 -1.846767514944076538e-01 2.178387492895126343e-01 5.594552159309387207e-01 4.517373070120811462e-02 -4.915092885494232178e-01 -4.538648128509521484e-01
-5.629193782806396484e-01 1.971566528081893921e-01 3.924247622489929199e-01 3.326096832752227783e-01 5.431432723999023438e-01 1.452259272336959839e-01 -3.972891345620155334e-02 -2.488999217748641968e-01
-1.665205955505371094e-01 4.262664914131164551e-01 1.700655668973922729e-01 -1.578638404607772827e-01 -7.114782184362411499e-02 -5.601783394813537598e-01 -3.331978321075439453e-01 -5.539330244064331055e-01
-7.235447317361831665e-02 -2.391019165515899658e-01 5.483963489532470703e-01 -2.949860990047454834e-01 5.304816961288452148e-01 1.896180361509323120e-01 -4.499237835407257080e-01 -1.733278036117553711e-01
2.527739703655242920e-01 4.210926592350006104e-02 3.085392713546752930e-01 1.105464342981576920e-02 2.515209615230560303e-01 -7.979723811149597168e-01 1.503618955612182617e-01 -3.411484062671661377e-01
-1.074663475155830383e-01 -5.160537958145141602e-01 1.922732740640640259e-01 3.463641107082366943e-01 2.147808670997619629e-01 -5.889449715614318848e-01 -2.822028100490570068e-01 -3.042645752429962158e-01
-2.109379321336746216e-01 4.906267225742340088e-01 4.435698390007019043e-01 5.545824170112609863e-01 3.201678395271301270e-01 2.596118487417697906e-02 -2.565529048442840576e-01 -2.036515623331069946e-01
2.947850525379180908e-01 -4.053411483764648438e-01 2.203812599182128906e-01 9.360747784376144409e-02 6.422394514083862305e-01 -6.193288136273622513e-03 -4.649366140365600586e-01 -2.505877017974853516e-01
5.696242451667785645e-01 2.392431348562240601e-01 1.330189555883407593e-01 9.446974843740463257e-02 4.256937205791473389e-01 1.356380879878997803e-01 -2.706564962863922119e-02 -6.255614757537841797e-01
8.692534267902374268e-02 -4.140236973762512207e-01 6.674039363861083984e-01 3.203295767307281494e-01 3.316838443279266357e-01 -8.625669777393341064e-02 2.033415287733078003e-01 -3.379161357879638672e-01
-4.103037416934967041e-01 -2.965425550937652588e-01 5.303127169609069824e-01 1.644516885280609131e-01 2.909078001976013184e-01 3.567928969860076904e-01 -3.892410099506378174e-01 -2.683289945125579834e-01
-3.628688454627990723e-01 2.228301912546157837e-01 5.727042555809020996e-01 -1.435545980930328369e-01 -1.905268132686614990e-01 1.929028183221817017e-01 -7.914732396602630615e-02 -6.247388720512390137e-01
-5.364345312118530273e-01 2.137017250061035156e-01 4.265100657939910889e-01 4.066840112209320068e-01 4.110033512115478516e-01 -2.013369798660278320e-01 -3.112190961837768555e-01 -1.137943193316459656e-01
-1.285465359687805176e-01 -1.396707957610487938e-03 4.898381531238555908e-01 -5.739603638648986816e-01 7.109126448631286621e-02 -2.057148218154907227e-01 -5.112131237983703613e-01 -3.246390521526336670e-01
3.150450587272644043e-01 1.212292835116386414e-01 2.783902287483215332e-01 -6.411097198724746704e-02 4.167346358299255371e-01 4.850748181343078613e-01 -2.329028993844985962e-01 -5.841485261917114258e-01
-2.389052212238311768e-01 1.950366944074630737e-01 2.482734173536300659e-01 -4.064601659774780273e-01 2.371072322130203247e-01 -1.649969667196273804e-01 -7.096984982490539551e-01 -3.015288412570953369e-01
-2.410348504781723022e-01 2.636078298091888428e-01 2.627963423728942871e-01 -4.230313003063201904e-01 7.261214256286621094e-01 -2.059930413961410522e-01 -6.700675934553146362e-02 -2.240993082523345947e-01
-1.958278566598892212e-01 -3.197339475154876709e-01 1.338408142328262329e-01 -2.650898694992065430e-01 -1.048744171857833862e-01 3.689748048782348633e-02 -1.710945963859558105e-01 -8.541675806045532227e-01
