# Supplementary material for: Where is your field going? A machine learning approach to study the relative motion of the domains of physics
Source: PLoS One. 2020 Jun 18;15(6):e0233997. doi: 10.1371/journal.pone.0233997 (PMC7302634; doi:10.1371/journal.pone.0233997)
Supplement: S6 Data — (ZIP) [file pone.0233997.s006.zip › 5/Pacs4Run_5_VS_500_embeddings1995-1999ED8.txt]

-7.412648200988769531e-02 2.447158396244049072e-01 -2.177695035934448242e-01 7.671344280242919922e-02 4.721689522266387939e-01 -1.235803514719009399e-01 -2.972309291362762451e-01 7.448147535324096680e-01
6.356037408113479614e-02 1.270190030336380005e-01 -3.577313423156738281e-01 3.733059167861938477e-01 -1.524888873100280762e-01 -3.017475903034210205e-01 9.554988145828247070e-02 7.675043940544128418e-01
1.800049096345901489e-01 5.833203792572021484e-01 2.882147729396820068e-01 3.533086478710174561e-01 9.325769729912281036e-03 -7.999415695667266846e-02 1.009765937924385071e-01 6.346325874328613281e-01
-5.093251466751098633e-01 6.600838154554367065e-02 -1.750843673944473267e-01 -2.364061325788497925e-01 3.081976771354675293e-01 -6.283366680145263672e-01 -2.867764532566070557e-01 2.786659896373748779e-01
1.002438962459564209e-01 4.914550483226776123e-01 -1.335027627646923065e-02 -3.506067693233489990e-01 2.205797433853149414e-01 -3.826077282428741455e-01 2.638598382472991943e-01 6.005444526672363281e-01
-6.783481240272521973e-01 1.357994675636291504e-01 -7.816119492053985596e-02 4.083246588706970215e-01 3.541789948940277100e-02 -1.497366130352020264e-01 -2.586830258369445801e-01 5.079092383384704590e-01
-2.848798930644989014e-01 -1.496081501245498657e-01 2.651206851005554199e-01 -1.281284838914871216e-01 3.644911348819732666e-01 -5.528566837310791016e-01 -2.416432648897171021e-01 5.593380928039550781e-01
-3.040433488786220551e-02 4.940025508403778076e-01 -2.710837312042713165e-02 -2.812312543392181396e-01 1.076871529221534729e-02 1.254730224609375000e-01 4.162679985165596008e-02 8.109371066093444824e-01
-2.053135633468627930e-01 -1.655436865985393524e-02 -6.227300763130187988e-01 5.379612371325492859e-02 3.403267264366149902e-01 -4.342555701732635498e-01 1.641940474510192871e-01 4.853100180625915527e-01
-1.276679933071136475e-01 3.964284062385559082e-01 3.863376080989837646e-01 -4.593849182128906250e-02 3.337560594081878662e-01 -5.621166229248046875e-01 1.065259873867034912e-01 4.862739145755767822e-01
-3.698418736457824707e-01 1.882413625717163086e-01 -4.541777670383453369e-01 -3.542598485946655273e-01 3.052020259201526642e-02 -5.188000798225402832e-01 -1.776466369628906250e-01 4.408643245697021484e-01
-1.643643677234649658e-01 3.464114964008331299e-01 -1.452334970235824585e-01 2.839117348194122314e-01 -2.733528614044189453e-02 -6.064698100090026855e-01 1.757548600435256958e-01 5.931629538536071777e-01
-4.849430024623870850e-01 -2.475725561380386353e-01 -4.277289807796478271e-01 2.884497679769992828e-02 6.094586849212646484e-01 -1.141644641757011414e-01 -2.689297199249267578e-01 2.509132325649261475e-01
-3.008348941802978516e-01 3.685010075569152832e-01 -4.745086729526519775e-01 3.401089906692504883e-01 -2.217197045683860779e-02 -5.349723696708679199e-01 -3.506370782852172852e-01 1.524444967508316040e-01
-3.469684123992919922e-01 1.856012083590030670e-02 -6.457104533910751343e-02 -3.293189704418182373e-01 3.072469532489776611e-01 -6.802513599395751953e-01 -3.475051224231719971e-01 2.979018092155456543e-01
-1.496337503194808960e-01 -1.552519351243972778e-01 -6.658551096916198730e-01 -3.893163427710533142e-02 3.413002789020538330e-01 -4.627058207988739014e-01 2.400600910186767578e-02 4.212709665298461914e-01
4.797582700848579407e-02 1.266431808471679688e-01 -5.825862884521484375e-01 4.866358339786529541e-01 1.283486187458038330e-01 -5.585511326789855957e-01 -2.651063203811645508e-01 8.188113570213317871e-02
4.824936389923095703e-01 2.137446105480194092e-01 -4.591837227344512939e-01 -1.541860848665237427e-01 2.609236836433410645e-01 -4.958475828170776367e-01 -2.311067432165145874e-01 3.457365632057189941e-01
4.486127793788909912e-01 2.262843251228332520e-01 -1.830871105194091797e-01 -2.096412330865859985e-01 1.069698929786682129e-01 -3.869127035140991211e-01 -4.466822445392608643e-01 5.562397837638854980e-01
-7.756101340055465698e-02 3.240624964237213135e-01 1.299193948507308960e-01 2.275058329105377197e-01 5.128882527351379395e-01 2.212503924965858459e-02 4.020659327507019043e-01 6.285928487777709961e-01
-2.055974304676055908e-01 1.543034464120864868e-01 -1.701283305883407593e-01 4.178531467914581299e-01 2.929797768592834473e-01 -1.044687405228614807e-01 3.552203476428985596e-01 7.123503684997558594e-01
3.049503862857818604e-01 3.087370395660400391e-01 -4.323955178260803223e-01 1.576320081949234009e-01 7.543199658393859863e-01 1.105958446860313416e-01 -3.677052259445190430e-02 1.314948648214340210e-01
2.624276876449584961e-01 3.328240513801574707e-01 -1.055037006735801697e-01 -4.409909844398498535e-01 1.295317113399505615e-01 -5.360856652259826660e-01 -3.462084531784057617e-01 4.367255568504333496e-01
-1.438004374504089355e-01 2.633713781833648682e-01 -3.856128752231597900e-01 1.190294250845909119e-01 9.407446533441543579e-02 -6.951991915702819824e-01 1.373610943555831909e-01 4.858721792697906494e-01
-1.831358671188354492e-01 4.951343536376953125e-01 -6.076405048370361328e-01 -1.168931499123573303e-01 6.275319308042526245e-02 -4.208216965198516846e-01 1.079175025224685669e-01 3.817556202411651611e-01
1.608756333589553833e-01 2.820729315280914307e-01 -2.170634567737579346e-01 -5.276914834976196289e-01 2.116622924804687500e-01 -4.577749669551849365e-01 -4.010011553764343262e-01 3.921966254711151123e-01
-2.150370180606842041e-01 -2.001977525651454926e-02 -5.877179503440856934e-01 -2.002283483743667603e-01 3.547095358371734619e-01 -5.612075924873352051e-01 -2.511380985379219055e-02 3.555994927883148193e-01
-2.469832897186279297e-01 4.069877564907073975e-01 -1.634344160556793213e-01 3.800051212310791016e-01 3.438910245895385742e-01 -6.850363016128540039e-01 -1.209465265274047852e-01 9.044688194990158081e-03
6.531021744012832642e-02 6.069476008415222168e-01 -4.113712906837463379e-01 2.398324944078922272e-02 5.345748066902160645e-01 6.175933405756950378e-02 -4.098196923732757568e-01 -3.349358448758721352e-03
-2.069220095872879028e-01 7.677772641181945801e-02 -4.423874318599700928e-01 2.795631885528564453e-01 3.577181696891784668e-01 -1.242607310414314270e-01 3.698742985725402832e-01 6.302511692047119141e-01
-3.350330889225006104e-01 2.420903146266937256e-01 -6.522215008735656738e-01 2.625696063041687012e-01 1.140717789530754089e-01 -1.251852363348007202e-01 9.312009066343307495e-02 5.453938245773315430e-01
-5.774609744548797607e-02 3.041214644908905029e-01 -1.804785802960395813e-02 -3.993495106697082520e-01 1.093263700604438782e-01 -6.770624220371246338e-02 -7.567694783210754395e-01 3.938697874546051025e-01
-3.080302178859710693e-01 2.134898751974105835e-01 -3.276377320289611816e-01 4.329317510128021240e-01 5.609875917434692383e-01 -2.555812001228332520e-01 2.877010107040405273e-01 3.193156421184539795e-01
4.446064233779907227e-01 1.791260689496994019e-01 -4.022680222988128662e-01 -3.421241417527198792e-02 1.513448636978864670e-02 -1.470940709114074707e-01 -5.632140040397644043e-01 5.178543925285339355e-01
-9.748079627752304077e-02 5.021252632141113281e-01 -4.076423048973083496e-01 1.776984781026840210e-01 1.350045055150985718e-01 -7.092851996421813965e-01 -9.440978616476058960e-02 1.019507497549057007e-01
-1.910300552845001221e-01 7.261443138122558594e-01 -8.078872412443161011e-02 -2.518594563007354736e-01 2.827725745737552643e-02 -4.769536256790161133e-01 3.753263130784034729e-02 3.695519864559173584e-01
5.101840496063232422e-01 2.479141950607299805e-01 -1.300034821033477783e-01 1.398137807846069336e-01 3.282641470432281494e-01 -4.953848421573638916e-01 -4.710047245025634766e-01 2.584435045719146729e-01
-4.490734338760375977e-01 -1.642682999372482300e-01 -2.388697564601898193e-01 4.260354936122894287e-01 -2.501717023551464081e-02 -1.498063951730728149e-01 -3.181599974632263184e-01 6.391324400901794434e-01
-4.373254999518394470e-02 3.818709552288055420e-01 -7.112108469009399414e-01 1.379808876663446426e-02 1.042171716690063477e-01 -4.574340283870697021e-01 1.012696921825408936e-01 3.404235839843750000e-01
-1.561682075262069702e-01 -1.875740885734558105e-01 -5.313964486122131348e-01 1.178474649786949158e-01 4.050759598612785339e-02 -4.319359064102172852e-01 -5.200836434960365295e-02 6.732331514358520508e-01
-3.287640511989593506e-01 2.725505828857421875e-01 -4.234768450260162354e-01 4.770908951759338379e-01 4.564235210418701172e-01 -1.539682894945144653e-01 2.859064042568206787e-01 3.113051354885101318e-01
-2.144570499658584595e-01 2.847205698490142822e-01 -4.938037693500518799e-01 5.304128527641296387e-01 1.376606225967407227e-01 -2.229579985141754150e-01 1.665489226579666138e-01 5.013611912727355957e-01
-4.401548504829406738e-01 3.036504797637462616e-02 -1.766598373651504517e-01 4.678656756877899170e-01 -1.228646337985992432e-01 -3.109421730041503906e-01 -2.393146455287933350e-01 6.214357018470764160e-01
-4.263301789760589600e-01 1.499293297529220581e-01 -3.909476399421691895e-01 6.761603951454162598e-01 1.720781475305557251e-01 -3.714450076222419739e-02 -1.784201264381408691e-01 3.505800664424896240e-01
-4.202673435211181641e-01 3.255526125431060791e-01 -5.350687503814697266e-01 2.080906480550765991e-01 -1.103588342666625977e-01 -2.968936562538146973e-01 -5.876350030303001404e-02 5.329282879829406738e-01
-1.306584328413009644e-01 2.442910820245742798e-01 -6.235064268112182617e-01 1.746594458818435669e-01 4.439925774931907654e-02 -5.001427531242370605e-01 7.554282248020172119e-02 4.961484968662261963e-01
-4.814265966415405273e-01 3.413825035095214844e-01 -5.868422985076904297e-01 7.968217879533767700e-02 1.106450408697128296e-01 -1.079265698790550232e-01 5.487186461687088013e-02 5.234998464584350586e-01
2.209929227828979492e-01 4.011304974555969238e-01 -2.050811611115932465e-02 6.494729965925216675e-02 8.225668072700500488e-01 -2.061317563056945801e-01 -2.577016055583953857e-01 1.005887612700462341e-02
-1.810805648565292358e-01 6.327711939811706543e-01 -8.549096435308456421e-02 2.687302827835083008e-01 -9.425285458564758301e-02 2.936435043811798096e-01 -2.731512188911437988e-01 5.635281801223754883e-01
-6.470586657524108887e-01 4.171151667833328247e-02 -2.763972878456115723e-01 3.806041181087493896e-01 4.375580549240112305e-01 -1.570913940668106079e-01 -1.180135756731033325e-01 3.581314980983734131e-01
-2.866540253162384033e-01 3.530168831348419189e-01 2.375864190980792046e-03 -4.807354211807250977e-01 3.970746397972106934e-01 -5.073075294494628906e-01 -1.264557093381881714e-01 3.620442748069763184e-01
-1.925126835703849792e-02 1.969214677810668945e-01 -1.548124998807907104e-01 4.093058407306671143e-01 1.005882620811462402e-01 -5.542236566543579102e-01 2.766258418560028076e-01 6.128209829330444336e-01
-1.281317919492721558e-01 5.328868031501770020e-01 -3.156365454196929932e-02 3.594748377799987793e-01 4.866490140557289124e-02 -7.294369339942932129e-01 -8.137998729944229126e-02 1.683044880628585815e-01
-2.064901441335678101e-01 2.537355124950408936e-01 -2.661070525646209717e-01 5.415803790092468262e-01 2.925939857959747314e-01 -4.001512005925178528e-02 3.286114931106567383e-01 5.776330828666687012e-01
-4.148653894662857056e-02 5.198661088943481445e-01 -3.873912394046783447e-01 1.163245458155870438e-02 6.542858481407165527e-01 -1.598781198263168335e-01 -3.195831775665283203e-01 -1.484129577875137329e-01
-6.773842964321374893e-03 2.571125924587249756e-01 -2.002255469560623169e-01 3.529599308967590332e-01 3.513269498944282532e-02 -5.897136330604553223e-01 2.304614335298538208e-01 6.058608293533325195e-01
3.233144581317901611e-01 3.386887721717357635e-03 -3.033771514892578125e-01 -2.569802105426788330e-01 1.460926681756973267e-01 -1.200837343931198120e-01 -6.179302334785461426e-01 5.654898881912231445e-01
-3.341250121593475342e-01 2.493677735328674316e-01 3.127362132072448730e-01 -2.570563852787017822e-01 3.770617842674255371e-01 -5.864512920379638672e-01 -1.059605330228805542e-01 4.061599671840667725e-01
-1.896279305219650269e-01 6.236773729324340820e-01 -4.363892674446105957e-01 -2.889887094497680664e-01 1.220092847943305969e-01 1.072169318795204163e-01 -3.737353906035423279e-02 5.228186845779418945e-01
-6.752648949623107910e-02 1.168033033609390259e-01 -9.799605607986450195e-02 3.925904631614685059e-01 -1.594144478440284729e-02 -6.515688300132751465e-01 9.740407764911651611e-02 6.195021867752075195e-01
-1.036807671189308167e-01 2.804266214370727539e-01 -3.168205320835113525e-01 3.567834496498107910e-01 2.565842270851135254e-01 -2.249474264681339264e-02 3.928633034229278564e-01 6.798960566520690918e-01
-5.444718599319458008e-01 -8.123984187841415405e-02 -5.378384590148925781e-01 3.425253629684448242e-01 3.281974196434020996e-01 -6.463097780942916870e-02 -1.735908985137939453e-01 3.851390182971954346e-01
-6.345375776290893555e-01 1.992594599723815918e-01 2.521279752254486084e-01 4.492069780826568604e-02 1.660501658916473389e-01 -2.817910015583038330e-01 -2.499804794788360596e-01 5.679808855056762695e-01
-2.972271144390106201e-01 4.575156867504119873e-01 -5.579113960266113281e-01 2.006804645061492920e-01 1.640310278162360191e-03 -2.779583334922790527e-01 1.089281514286994934e-01 5.115355849266052246e-01
3.578499257564544678e-01 -1.694081872701644897e-01 -3.330237567424774170e-01 8.055236935615539551e-02 4.031446874141693115e-01 -3.687261343002319336e-01 -6.169206500053405762e-01 2.162755131721496582e-01
1.095250807702541351e-02 3.132295012474060059e-01 2.881960868835449219e-01 -1.156637743115425110e-01 1.005596816539764404e-01 -2.636354267597198486e-01 -7.038622498512268066e-01 4.798900187015533447e-01
-3.017059862613677979e-01 -9.142998605966567993e-03 -6.776460260152816772e-02 -4.251192808151245117e-01 4.240018427371978760e-01 -6.380655765533447266e-01 -2.178700715303421021e-01 2.986622452735900879e-01
-3.703095614910125732e-01 8.846364915370941162e-02 1.865586042404174805e-01 -3.200014233589172363e-01 4.858678877353668213e-01 -5.401012897491455078e-01 -2.338280379772186279e-01 3.679500520229339600e-01
7.890035957098007202e-02 2.629133164882659912e-01 -3.334566652774810791e-01 -8.106283098459243774e-02 7.341448664665222168e-01 3.444018363952636719e-01 -3.443205654621124268e-01 1.753537356853485107e-01
-6.475235223770141602e-01 7.768483459949493408e-02 -5.957628786563873291e-02 7.442563027143478394e-02 -3.651116788387298584e-02 -8.469514548778533936e-02 -2.986174225807189941e-01 6.840403676033020020e-01
-3.118400573730468750e-01 1.143841072916984558e-01 -7.557939887046813965e-01 2.909040451049804688e-01 1.877827644348144531e-01 -7.439242303371429443e-02 -1.270836591720581055e-02 4.391631186008453369e-01
-2.464164942502975464e-01 -1.679344028234481812e-01 4.756847321987152100e-01 2.908148169517517090e-01 3.946111202239990234e-01 -2.004878073930740356e-01 -3.195278644561767578e-01 5.497421026229858398e-01
-1.709628105163574219e-01 8.104504942893981934e-01 1.081713289022445679e-01 -2.327432334423065186e-01 3.537799417972564697e-01 -1.424832344055175781e-01 1.329944580793380737e-01 2.914136946201324463e-01
-6.340529322624206543e-01 -6.169103458523750305e-02 -3.883551107719540596e-03 1.021222770214080811e-01 6.409794092178344727e-01 -3.401378169655799866e-02 -2.587928473949432373e-01 3.236384689807891846e-01
-1.332668513059616089e-01 1.479417681694030762e-01 -2.426248639822006226e-01 3.004620075225830078e-01 3.295762538909912109e-01 -2.403941377997398376e-02 4.285315275192260742e-01 7.199800014495849609e-01
6.122043132781982422e-01 1.734511405229568481e-01 -1.223622709512710571e-01 2.043914981186389923e-02 4.238014221191406250e-01 -4.041576981544494629e-01 -2.381337136030197144e-01 4.243485629558563232e-01
5.079006403684616089e-02 1.626927033066749573e-02 3.618811368942260742e-01 2.200507670640945435e-01 4.013538360595703125e-01 2.769719660282135010e-01 -3.064982891082763672e-01 6.971628069877624512e-01
5.350365638732910156e-01 7.132160663604736328e-02 -2.739201188087463379e-01 -3.991075977683067322e-02 6.320054829120635986e-02 -1.562961339950561523e-01 -5.396459698677062988e-01 5.589128732681274414e-01
-7.071255445480346680e-01 1.327937394380569458e-01 -2.134479880332946777e-01 -3.759352862834930420e-02 5.611476898193359375e-01 -1.728169247508049011e-02 -2.471332103013992310e-01 2.431170493364334106e-01
-2.027128487825393677e-01 -4.673761501908302307e-02 2.384655177593231201e-01 -2.706314921379089355e-01 6.444878578186035156e-01 -4.773609340190887451e-01 -3.086912678554654121e-03 4.282150864601135254e-01
1.992621645331382751e-02 2.716068923473358154e-01 2.632741034030914307e-01 1.172853913158178329e-02 -1.129602342844009399e-01 -2.147987484931945801e-01 -6.719158887863159180e-01 5.882282853126525879e-01
-6.421785354614257812e-01 6.831612437963485718e-02 2.951097115874290466e-02 2.786440551280975342e-01 5.964606404304504395e-01 7.630086690187454224e-02 -7.738322485238313675e-03 3.778612911701202393e-01
5.311035513877868652e-01 4.857777059078216553e-01 -8.932971954345703125e-02 9.065584838390350342e-02 5.169910788536071777e-01 -3.331589400768280029e-01 -2.247515469789505005e-01 1.922571212053298950e-01
-1.248566135764122009e-01 8.901461958885192871e-02 -2.061357498168945312e-01 4.724425375461578369e-01 -5.031683295965194702e-02 -3.954546153545379639e-01 1.259176731109619141e-01 7.321352362632751465e-01
1.990695595741271973e-01 3.165231347084045410e-01 -1.783303767442703247e-01 -3.332975506782531738e-01 6.581088304519653320e-01 -3.583702445030212402e-01 -3.815911710262298584e-01 1.007338911294937134e-01
4.028593301773071289e-01 6.799778342247009277e-02 -3.172798082232475281e-02 1.812667399644851685e-01 2.044996172189712524e-01 5.797667428851127625e-02 -7.241080999374389648e-01 4.792728722095489502e-01
-3.124606236815452576e-02 1.383596658706665039e-01 1.486815959215164185e-01 -2.284231483936309814e-01 4.459677934646606445e-01 4.130557179450988770e-01 -2.556862831115722656e-01 6.860897541046142578e-01
-6.614742279052734375e-01 -8.484344184398651123e-02 6.718894094228744507e-02 1.809406578540802002e-01 2.258852124214172363e-01 -7.136739790439605713e-02 -4.626410305500030518e-01 4.978408217430114746e-01
1.560369506478309631e-03 2.300065159797668457e-01 -2.480340935289859772e-02 2.823858559131622314e-01 3.396495431661605835e-02 -6.964128017425537109e-01 1.859337687492370605e-01 5.882362127304077148e-01
1.375892907381057739e-01 3.210715651512145996e-01 -1.792034655809402466e-01 -2.998290359973907471e-01 -1.437972784042358398e-01 -3.560604155063629150e-01 -5.448862910270690918e-01 5.582231879234313965e-01
5.461239218711853027e-01 2.585072070360183716e-02 -4.117941111326217651e-02 1.481545865535736084e-01 5.953425765037536621e-01 -2.564816474914550781e-01 -4.254986941814422607e-01 2.759896218776702881e-01
-4.231548607349395752e-01 2.443739920854568481e-01 -6.332746148109436035e-01 2.476283162832260132e-02 3.863495290279388428e-01 -4.122485816478729248e-01 -3.033286705613136292e-02 1.985862255096435547e-01
-4.661113321781158447e-01 -9.669996798038482666e-02 -2.597102522850036621e-01 4.996590018272399902e-01 4.789043962955474854e-01 -3.594867587089538574e-01 -1.621992886066436768e-01 2.671932280063629150e-01
3.286229968070983887e-01 4.151688516139984131e-01 -3.707913756370544434e-01 1.869370341300964355e-01 5.463786125183105469e-01 -1.588284224271774292e-01 -4.709229767322540283e-01 4.105561226606369019e-02
6.154203414916992188e-01 2.202729582786560059e-01 -8.767868578433990479e-02 6.084650754928588867e-02 5.045171976089477539e-01 -2.381720691919326782e-01 -3.438859581947326660e-01 3.630794584751129150e-01
-3.541062772274017334e-01 2.467031180858612061e-01 2.490545958280563354e-01 -2.585984766483306885e-03 3.590203821659088135e-01 -7.163818478584289551e-01 -7.739192247390747070e-02 3.219056725502014160e-01
-1.608897894620895386e-01 1.810207962989807129e-01 -5.958921313285827637e-01 2.693727016448974609e-01 1.593100875616073608e-01 -2.213440388441085815e-01 2.696138918399810791e-01 6.055018305778503418e-01
6.061573028564453125e-01 2.082896232604980469e-01 -1.843686550855636597e-01 5.026547983288764954e-02 3.502905368804931641e-01 -2.060518413782119751e-01 -4.551660716533660889e-01 4.246566295623779297e-01
-7.162529230117797852e-01 3.576256707310676575e-02 -6.778930872678756714e-02 2.169075608253479004e-01 1.810565888881683350e-01 1.995135843753814697e-02 -4.244652986526489258e-01 4.697960019111633301e-01
-2.369356006383895874e-01 1.513029485940933228e-01 5.891637802124023438e-01 9.460842609405517578e-02 5.027478933334350586e-01 -1.559714525938034058e-01 -3.618507087230682373e-01 3.960880935192108154e-01
-6.481911540031433105e-01 8.618009835481643677e-02 -4.996752738952636719e-01 2.406723946332931519e-01 3.835683166980743408e-01 -4.602392762899398804e-02 -1.830231845378875732e-01 2.865001261234283447e-01
-1.536761075258255005e-01 1.121007651090621948e-01 -3.827943801879882812e-01 4.208088815212249756e-01 1.707271486520767212e-01 -4.957754611968994141e-01 2.381627410650253296e-01 5.554662942886352539e-01
-1.410095137543976307e-03 1.206823512911796570e-01 1.090189814567565918e-01 3.228779435157775879e-01 3.597853481769561768e-01 -2.355581708252429962e-02 3.204163610935211182e-01 7.978918552398681641e-01
-1.381450146436691284e-01 8.505302667617797852e-02 4.618236422538757324e-01 3.513530790805816650e-01 3.914748728275299072e-01 -2.863189280033111572e-01 6.738624721765518188e-02 6.302219629287719727e-01
-5.174517035484313965e-01 3.616231977939605713e-01 -3.767201900482177734e-01 -1.098952367901802063e-01 6.966287642717361450e-02 1.581629663705825806e-01 -5.632131919264793396e-02 6.437677145004272461e-01
-3.229631185531616211e-01 3.631844818592071533e-01 -2.461116313934326172e-01 2.546291351318359375e-01 -2.571304142475128174e-01 9.934017807245254517e-02 -1.873243451118469238e-01 7.261611819267272949e-01
-2.246989868581295013e-02 1.584452688694000244e-01 -7.427958250045776367e-01 2.083226852118968964e-02 3.117326833307743073e-02 -4.832331836223602295e-01 -3.577328100800514221e-02 4.317926168441772461e-01
-6.129276156425476074e-01 1.375702172517776489e-01 -5.625442266464233398e-01 3.154813870787620544e-02 3.760112226009368896e-01 -2.616760432720184326e-01 -1.490355283021926880e-01 2.363737821578979492e-01
4.150097072124481201e-01 4.990191161632537842e-01 -3.159106969833374023e-01 -3.454839289188385010e-01 2.979339286684989929e-02 -1.353558897972106934e-01 -1.121082082390785217e-01 5.725477337837219238e-01
-9.916533529758453369e-02 2.240940630435943604e-01 -1.352337747812271118e-01 4.154025614261627197e-01 1.179550960659980774e-01 -8.075609803199768066e-01 -6.248771026730537415e-02 2.812966704368591309e-01
3.245016932487487793e-02 1.641128063201904297e-01 -7.200889587402343750e-01 3.730294406414031982e-01 4.797625169157981873e-02 -4.858099818229675293e-01 -2.155973017215728760e-01 1.718706339597702026e-01
-1.785521209239959717e-01 3.179153800010681152e-01 -5.040025115013122559e-01 4.733973741531372070e-01 2.280016094446182251e-01 -5.417609214782714844e-01 -1.975136697292327881e-01 6.651529669761657715e-02
1.244233325123786926e-01 4.287838935852050781e-01 1.433254778385162354e-01 -1.130902394652366638e-02 -1.170794367790222168e-01 -4.913995265960693359e-01 -5.617383718490600586e-01 4.574514627456665039e-01
-6.032230257987976074e-01 -5.514593049883842468e-02 -3.072824776172637939e-01 -6.577039510011672974e-02 6.047242283821105957e-01 3.557625785470008850e-02 -2.809590697288513184e-01 2.973846793174743652e-01
-1.366034895181655884e-01 3.394190073013305664e-01 -4.440369606018066406e-01 3.688256740570068359e-01 3.273737430572509766e-01 -3.492037653923034668e-01 3.384345173835754395e-01 4.350614547729492188e-01
1.414066702127456665e-01 5.787548422813415527e-01 -1.183113828301429749e-01 1.140680313110351562e-01 6.888012290000915527e-01 2.313646078109741211e-01 -2.418870925903320312e-01 1.776282787322998047e-01
-3.056941926479339600e-01 6.491110324859619141e-01 -2.399011887609958649e-02 1.564136147499084473e-02 3.090839087963104248e-01 2.868148386478424072e-01 1.693174242973327637e-01 5.271829962730407715e-01
5.434766411781311035e-01 8.411501348018646240e-02 -5.626994185149669647e-03 -1.770319417119026184e-02 3.876639008522033691e-01 -3.497616350650787354e-01 -4.285091757774353027e-01 4.908930063247680664e-01
-5.869644880294799805e-01 1.900247335433959961e-01 -1.327358037233352661e-01 5.136636495590209961e-01 3.222978711128234863e-01 -3.314132094383239746e-01 -1.722386628389358521e-01 3.074371218681335449e-01
3.850984573364257812e-01 2.265294045209884644e-01 -1.921078860759735107e-01 -1.109345182776451111e-01 6.405737400054931641e-01 -4.760392606258392334e-01 -2.966992259025573730e-01 1.618441194295883179e-01
-7.196680456399917603e-02 6.070363521575927734e-01 -1.044859662652015686e-01 1.815157681703567505e-01 -5.344108492136001587e-02 3.610398769378662109e-01 -1.938092410564422607e-01 6.416344642639160156e-01
1.229350119829177856e-01 2.770702540874481201e-01 -3.254830539226531982e-01 -4.236755073070526123e-01 1.546131670475006104e-01 -4.721420407295227051e-01 -3.492025434970855713e-01 5.038979053497314453e-01
-1.935928463935852051e-01 -1.134522035717964172e-01 -7.662003040313720703e-01 4.960841313004493713e-02 3.059104382991790771e-01 -3.439917564392089844e-01 -4.832455888390541077e-02 3.819421529769897461e-01
-6.164105534553527832e-01 2.151561677455902100e-01 -3.958198428153991699e-01 1.950005739927291870e-01 1.625508666038513184e-01 1.015051379799842834e-01 -6.071563344448804855e-03 5.850508809089660645e-01
3.364348039031028748e-02 -2.162615209817886353e-02 1.255336850881576538e-01 -1.029506772756576538e-01 9.533417224884033203e-02 2.598384022712707520e-01 -2.495786547660827637e-01 9.127698540687561035e-01
5.574330687522888184e-01 3.870515525341033936e-02 5.737769603729248047e-02 -1.927802525460720062e-02 4.229522049427032471e-01 -2.938135564327239990e-01 -3.685747385025024414e-01 5.320188403129577637e-01
5.183610692620277405e-02 3.516459167003631592e-01 1.468162834644317627e-01 1.848695427179336548e-01 3.835557699203491211e-01 1.878599375486373901e-01 2.728155553340911865e-01 7.490605115890502930e-01
1.066522374749183655e-01 5.216351747512817383e-01 -1.024848744273185730e-01 1.113508455455303192e-02 6.620994210243225098e-02 -1.838855147361755371e-01 -8.004192113876342773e-01 1.643973737955093384e-01
-4.802203476428985596e-01 -1.264954954385757446e-01 -1.821256428956985474e-02 4.920027852058410645e-01 4.141788557171821594e-02 -1.908167898654937744e-01 -2.530473470687866211e-01 6.393977999687194824e-01
3.406976461410522461e-01 6.290175318717956543e-01 -1.768630743026733398e-01 4.359783604741096497e-02 5.635074973106384277e-01 -1.404572874307632446e-01 -3.369574248790740967e-01 6.535680592060089111e-02
6.848277151584625244e-02 5.719588994979858398e-01 -8.329097926616668701e-02 -5.770062282681465149e-02 2.620264589786529541e-01 3.931328356266021729e-01 2.955528348684310913e-02 6.586514115333557129e-01
-5.170238614082336426e-01 1.602024137973785400e-01 -5.164210796356201172e-01 3.377723991870880127e-01 5.261011123657226562e-01 4.440691787749528885e-03 4.358647763729095459e-02 2.180338501930236816e-01
-2.172694206237792969e-01 -2.925845384597778320e-01 -3.743131160736083984e-01 -1.020074710249900818e-01 2.694092988967895508e-01 -6.088842749595642090e-01 -6.287832558155059814e-02 5.190349817276000977e-01
4.082212597131729126e-02 1.776015907526016235e-01 -5.711779370903968811e-02 -2.306694090366363525e-01 -4.547542333602905273e-02 -5.425797104835510254e-01 -6.586269140243530273e-01 4.243466854095458984e-01
-4.653723537921905518e-01 6.995782256126403809e-01 1.203547324985265732e-02 -1.024066954851150513e-01 3.275969251990318298e-02 -4.230116903781890869e-01 -2.548000216484069824e-01 1.960912942886352539e-01
-2.769261598587036133e-01 -1.170887425541877747e-01 5.134673714637756348e-01 2.547440230846405029e-01 4.370212852954864502e-01 -2.122515439987182617e-01 -1.829978674650192261e-01 5.581508874893188477e-01
1.782910823822021484e-01 2.310443371534347534e-01 1.583580523729324341e-01 3.125971183180809021e-02 -4.156736657023429871e-02 -3.677879869937896729e-01 -7.209084033966064453e-01 4.817381203174591064e-01
-5.103068947792053223e-01 -1.324985176324844360e-01 -8.995497226715087891e-02 5.095857977867126465e-01 3.258160948753356934e-01 -2.986026108264923096e-01 -2.120942771434783936e-01 4.625559449195861816e-01
-4.229775965213775635e-01 -1.324671059846878052e-01 -2.840466201305389404e-01 3.186113536357879639e-01 -1.063407137989997864e-01 -8.893638849258422852e-02 -3.037055730819702148e-01 7.140670418739318848e-01
-1.903088241815567017e-01 -1.272793393582105637e-02 -7.359710335731506348e-02 3.073381781578063965e-01 4.859623312950134277e-01 1.083167418837547302e-01 3.472790420055389404e-01 7.037419676780700684e-01
-3.382505849003791809e-02 2.953386902809143066e-01 -7.922075986862182617e-01 8.008234202861785889e-02 5.036117509007453918e-02 -2.999332845211029053e-01 4.505644366145133972e-02 4.279004633426666260e-01
9.802278876304626465e-02 4.451720118522644043e-01 7.747180014848709106e-02 -6.580204516649246216e-02 -2.198748141527175903e-01 -4.709351360797882080e-01 -5.020911693572998047e-01 5.095697045326232910e-01
1.804316341876983643e-01 5.184550881385803223e-01 -9.940358251333236694e-02 -1.849842369556427002e-01 6.328279376029968262e-01 -3.547641634941101074e-01 -3.579084277153015137e-01 -1.101095695048570633e-02
1.561870425939559937e-01 9.777292609214782715e-03 1.311466395854949951e-01 3.056225776672363281e-01 2.462406456470489502e-01 -2.607215940952301025e-01 1.728020459413528442e-01 8.404967188835144043e-01
-6.658940315246582031e-01 -7.365582883358001709e-02 -9.399776905775070190e-02 3.068587779998779297e-01 1.347199082374572754e-01 -2.419500052928924561e-01 -3.395202755928039551e-01 5.061606764793395996e-01
1.383621245622634888e-01 5.352073907852172852e-01 -1.759866625070571899e-01 2.972008660435676575e-02 2.530187368392944336e-01 4.485828578472137451e-01 -2.693027071654796600e-02 6.297491788864135742e-01
1.140159741044044495e-01 -5.663271876983344555e-04 -1.590059250593185425e-01 2.186479419469833374e-01 2.628172002732753754e-02 -1.599745750427246094e-01 -8.912104368209838867e-01 3.055676221847534180e-01
-8.385366201400756836e-02 4.639303982257843018e-01 1.182302385568618774e-01 2.016395479440689087e-01 -6.798139214515686035e-02 -1.385478973388671875e-01 -8.014620542526245117e-01 2.386248707771301270e-01
-1.638615429401397705e-01 2.852799296379089355e-01 -4.219494760036468506e-02 3.129828274250030518e-01 2.148996293544769287e-01 -8.456804752349853516e-01 -1.195357963442802429e-01 1.279846876859664917e-01
4.410406351089477539e-01 -1.404360383749008179e-01 -3.191527426242828369e-01 -1.672463715076446533e-01 4.161358773708343506e-01 -2.142373770475387573e-01 -4.554607272148132324e-01 4.789779484272003174e-01
2.548904716968536377e-01 4.229375123977661133e-01 3.998696804046630859e-02 2.325165420770645142e-01 7.258814573287963867e-01 1.068778410553932190e-01 -3.927735984325408936e-01 8.884750306606292725e-02
5.318675637245178223e-01 3.727994859218597412e-02 -3.469892442226409912e-01 4.397399351000785828e-02 4.558461606502532959e-01 -1.696092039346694946e-01 -4.839829802513122559e-01 3.501276373863220215e-01
-6.368862986564636230e-01 -1.487066596746444702e-01 -1.410320848226547241e-01 3.392192721366882324e-02 4.395367801189422607e-01 -1.828435510396957397e-01 -4.585489332675933838e-01 3.381271064281463623e-01
-5.752995014190673828e-01 1.242215484380722046e-01 -6.016514897346496582e-01 3.181116580963134766e-01 2.282950282096862793e-01 -6.971528381109237671e-02 -2.100262045860290527e-01 2.988814413547515869e-01
1.122838035225868225e-01 3.915215730667114258e-01 1.161884516477584839e-01 5.718988180160522461e-02 1.410568058490753174e-01 5.380728468298912048e-02 -7.943524718284606934e-01 4.044064879417419434e-01
1.034760102629661560e-01 2.990126311779022217e-01 2.623521983623504639e-01 2.297459393739700317e-01 -4.376817867159843445e-02 -1.377703249454498291e-01 -7.307877540588378906e-01 4.725731909275054932e-01
-1.799651980400085449e-01 1.326319426298141479e-01 -2.745528221130371094e-01 5.795778632164001465e-01 1.502643376588821411e-01 -6.701607108116149902e-01 -2.200031429529190063e-01 1.365116238594055176e-01
-5.541328191757202148e-01 -6.748785264790058136e-03 4.858581349253654480e-03 -2.659984230995178223e-01 5.404834151268005371e-01 -3.654080629348754883e-02 -3.102476708590984344e-02 5.724442601203918457e-01
-4.204700291156768799e-01 -1.214050799608230591e-01 -2.343727201223373413e-01 5.756386518478393555e-01 1.295038312673568726e-01 -1.936740577220916748e-01 -8.636133372783660889e-02 6.003634929656982422e-01
-4.482336938381195068e-01 4.041879251599311829e-02 3.284025490283966064e-01 2.552135288715362549e-01 4.714257419109344482e-01 -3.599533438682556152e-01 -4.827728569507598877e-01 1.989785730838775635e-01
5.659357905387878418e-01 1.841895431280136108e-01 -2.587792575359344482e-01 -4.118443652987480164e-02 5.253701806068420410e-01 -3.354394137859344482e-01 -3.026257157325744629e-01 3.114677369594573975e-01
-6.720470190048217773e-01 1.604290679097175598e-02 -3.192295730113983154e-01 2.496761232614517212e-01 3.589662611484527588e-01 -2.793742418289184570e-01 -3.694982826709747314e-01 2.010326981544494629e-01
3.560158908367156982e-01 -1.725086718797683716e-01 -5.626274645328521729e-02 9.882473200559616089e-02 5.289307832717895508e-01 2.150396704673767090e-01 -2.008169889450073242e-02 7.100341320037841797e-01
1.097571551799774170e-01 3.849090933799743652e-01 -4.106713086366653442e-02 -3.226316273212432861e-01 8.262903094291687012e-01 -1.502445638179779053e-01 -1.458719670772552490e-01 8.609808981418609619e-02
-3.815693259239196777e-01 3.685222864151000977e-01 -3.622444868087768555e-01 6.562961339950561523e-01 7.094652391970157623e-03 4.309701547026634216e-02 -2.646605968475341797e-01 2.910286784172058105e-01
9.336689859628677368e-02 4.910629093647003174e-01 -1.323113292455673218e-01 1.606707423925399780e-01 7.170643806457519531e-01 3.480769395828247070e-01 -1.980817466974258423e-01 1.795638799667358398e-01
8.686343580484390259e-02 5.589460134506225586e-01 -4.962081909179687500e-01 -3.970493674278259277e-01 9.755980223417282104e-02 1.548500955104827881e-01 -9.810406714677810669e-02 4.827447235584259033e-01
2.938787937164306641e-01 -2.114270180463790894e-01 -2.200424820184707642e-01 -1.491841673851013184e-01 6.432173252105712891e-01 1.269986778497695923e-01 1.436850987374782562e-02 6.067910790443420410e-01
-4.620827138423919678e-01 5.767760276794433594e-01 -1.160791888833045959e-01 4.642944410443305969e-02 3.407287597656250000e-01 3.651889860630035400e-01 -6.741867400705814362e-03 4.343667626380920410e-01
5.083575248718261719e-01 3.954619169235229492e-01 -3.564434647560119629e-01 2.485236674547195435e-01 4.559001028537750244e-01 -8.380398899316787720e-02 -3.945654928684234619e-01 1.606753021478652954e-01
-3.421058356761932373e-01 -2.444863021373748779e-01 -2.135406434535980225e-01 5.810747146606445312e-01 4.409155249595642090e-01 -3.465279638767242432e-01 -1.310000270605087280e-01 3.290799558162689209e-01
-8.096784353256225586e-02 4.444937705993652344e-01 1.395732313394546509e-01 7.166576385498046875e-02 -3.351582214236259460e-02 -3.060989379882812500e-01 -7.788194417953491211e-01 2.643357217311859131e-01
2.079543191939592361e-03 9.344078600406646729e-02 1.721300184726715088e-01 7.228892296552658081e-02 3.083290755748748779e-01 4.647371172904968262e-01 -2.985630333423614502e-01 7.458034157752990723e-01
-3.202509880065917969e-01 3.605608046054840088e-01 -6.208720803260803223e-01 2.064228504896163940e-01 1.536864340305328369e-01 -1.796511560678482056e-01 1.975953727960586548e-01 4.943731427192687988e-01
4.458285272121429443e-01 6.164224147796630859e-01 -1.842135749757289886e-02 2.686654031276702881e-01 4.952500462532043457e-01 -9.662882983684539795e-02 -2.425215989351272583e-01 1.879183948040008545e-01
-2.678555548191070557e-01 5.823307633399963379e-01 -1.188948974013328552e-01 2.402265965938568115e-01 -9.866497665643692017e-02 3.475191891193389893e-01 -4.211598634719848633e-01 4.576236605644226074e-01
-1.046613901853561401e-01 1.439403146505355835e-01 -6.126887202262878418e-01 3.159690797328948975e-01 4.565052390098571777e-01 -2.174825817346572876e-01 3.086107969284057617e-01 3.770505189895629883e-01
2.614332828670740128e-03 3.960454761981964111e-01 3.627980947494506836e-01 -2.731448411941528320e-01 2.464412897825241089e-01 -4.505328238010406494e-01 1.367880403995513916e-01 5.953877568244934082e-01
5.184490680694580078e-01 3.325823843479156494e-01 -1.814235597848892212e-01 -9.868165105581283569e-02 3.200663924217224121e-01 -4.499947130680084229e-01 -3.663316667079925537e-01 3.725726306438446045e-01
-2.543265819549560547e-01 3.100796341896057129e-01 -4.802372753620147705e-01 2.089936435222625732e-01 9.970311820507049561e-02 -4.195420145988464355e-01 1.992306858301162720e-01 5.824201703071594238e-01
-6.567428708076477051e-01 -1.307237446308135986e-01 -2.210254371166229248e-01 1.434522680938243866e-02 4.960379898548126221e-01 -8.658449351787567139e-02 -2.389839291572570801e-01 4.380389750003814697e-01
-2.808424234390258789e-01 1.412683278322219849e-01 3.226498663425445557e-01 3.552635014057159424e-01 7.015879154205322266e-01 -4.021914601325988770e-01 8.007445372641086578e-03 1.296450048685073853e-01
-4.853059053421020508e-01 9.997799992561340332e-02 -2.939331531524658203e-01 1.828872710466384888e-01 6.407139301300048828e-01 -5.383038893342018127e-02 2.665644586086273193e-01 3.875170648097991943e-01
-2.752789109945297241e-02 7.006512880325317383e-01 -5.431603789329528809e-01 -1.623451411724090576e-01 7.781933248043060303e-02 1.484526693820953369e-01 3.657793253660202026e-02 3.968863487243652344e-01
-7.111981511116027832e-02 3.033961057662963867e-01 8.999861776828765869e-02 -3.745895624160766602e-01 4.118924736976623535e-01 -5.390943884849548340e-01 -1.112034618854522705e-01 5.308778882026672363e-01
2.420000284910202026e-01 3.162553906440734863e-01 -2.212795168161392212e-01 1.158707663416862488e-01 8.428404927253723145e-01 -1.899759657680988312e-02 -2.608647644519805908e-01 1.537457387894392014e-02
-4.624325409531593323e-02 2.580965757369995117e-01 2.645700573921203613e-01 -2.193039208650588989e-01 3.270834386348724365e-01 -6.206876635551452637e-01 -6.539773941040039062e-02 5.627099275588989258e-01
-9.448222070932388306e-02 6.578638553619384766e-01 -9.062553942203521729e-02 5.975587666034698486e-02 -1.236819103360176086e-01 2.477883100509643555e-01 -3.422968685626983643e-01 5.938359498977661133e-01
-2.007617205381393433e-01 1.550960838794708252e-01 -4.076953530311584473e-01 4.652223289012908936e-01 3.158946633338928223e-01 1.865822449326515198e-02 3.054208755493164062e-01 5.996442437171936035e-01
4.524161573499441147e-03 2.016355693340301514e-01 2.310480922460556030e-01 1.184189543128013611e-01 4.205240607261657715e-01 1.552586555480957031e-01 2.144122272729873657e-01 8.031177520751953125e-01
3.149960935115814209e-01 1.274946331977844238e-02 -1.388782709836959839e-01 -1.875632107257843018e-01 6.814179569482803345e-02 -1.620723754167556763e-01 -6.297287344932556152e-01 6.470539569854736328e-01
-3.401734530925750732e-01 -2.914686501026153564e-01 1.111518517136573792e-01 2.639966905117034912e-01 7.590053677558898926e-01 -1.734887659549713135e-01 -1.811973899602890015e-01 2.797482609748840332e-01
3.803419768810272217e-01 3.484450876712799072e-01 -3.444634675979614258e-01 -7.293016184121370316e-03 5.247813463211059570e-01 2.720507383346557617e-01 -4.305341541767120361e-01 2.836388647556304932e-01
-3.963118493556976318e-01 8.812031894922256470e-02 -3.713981807231903076e-01 5.151825547218322754e-01 6.363894343376159668e-01 -7.606291025876998901e-02 7.171770930290222168e-02 1.261010169982910156e-01
-3.943337798118591309e-01 -1.213819608092308044e-01 -3.484048545360565186e-01 2.409567683935165405e-01 6.226172447204589844e-01 -8.011474274098873138e-03 2.500291168689727783e-01 4.473146796226501465e-01
1.473293267190456390e-02 -8.694914728403091431e-02 2.322351038455963135e-01 -1.496158093214035034e-01 3.734898865222930908e-01 3.244256079196929932e-01 -3.683756887912750244e-01 7.317496538162231445e-01
2.591772079467773438e-01 6.702193021774291992e-01 -4.182200431823730469e-01 -1.159544736146926880e-01 -2.200428210198879242e-02 1.102928742766380310e-01 -3.321375548839569092e-01 4.151096642017364502e-01
-5.899385213851928711e-01 9.111727029085159302e-02 -1.492532938718795776e-01 -1.711579412221908569e-01 5.039894580841064453e-01 8.175137639045715332e-02 -2.936351485550403595e-02 5.749326348304748535e-01
5.260728001594543457e-01 3.061982989311218262e-01 -4.396402239799499512e-01 2.649063766002655029e-01 5.370990037918090820e-01 -1.349496990442276001e-01 -1.798007190227508545e-01 1.643654555082321167e-01
4.019155800342559814e-01 4.619664549827575684e-01 8.162438869476318359e-02 3.866391181945800781e-01 5.504840612411499023e-01 -1.806420981884002686e-01 -3.451800048351287842e-01 1.186796575784683228e-01
-4.005515575408935547e-01 5.716292858123779297e-01 -3.007768988609313965e-01 9.075850993394851685e-02 -2.238480001688003540e-02 2.455448806285858154e-01 -2.783916890621185303e-01 5.251659154891967773e-01
-2.531319856643676758e-01 -9.686778485774993896e-02 -7.484232187271118164e-01 7.599508762359619141e-02 3.595910966396331787e-01 -1.759649813175201416e-01 5.656947940587997437e-02 4.440256655216217041e-01
5.508829951286315918e-01 5.338997244834899902e-01 -1.583223491907119751e-01 -8.700551092624664307e-02 3.293355107307434082e-01 -2.936928272247314453e-01 -2.397237420082092285e-01 3.558905422687530518e-01
1.597250550985336304e-01 6.929050087928771973e-01 5.203053355216979980e-02 -1.767979413270950317e-01 2.287600785493850708e-01 1.605297029018402100e-01 -4.348210245370864868e-02 6.167775392532348633e-01
-3.674609959125518799e-01 1.540615223348140717e-02 4.641998410224914551e-01 7.083924114704132080e-02 2.786375582218170166e-01 -1.889542192220687866e-01 -2.011264264583587646e-01 7.003148794174194336e-01
4.425033926963806152e-01 -1.309741288423538208e-01 -2.895409464836120605e-01 -1.610379666090011597e-01 3.585849702358245850e-01 -1.061432063579559326e-01 -4.756235480308532715e-01 5.578548312187194824e-01
-4.454382658004760742e-01 -1.110817566514015198e-01 -3.024809360504150391e-01 2.361799478530883789e-01 6.817064285278320312e-01 -5.444730632007122040e-03 1.811599433422088623e-01 3.799971938133239746e-01
4.662892520427703857e-01 3.294357359409332275e-01 -1.708490028977394104e-02 3.954025804996490479e-01 6.463203430175781250e-01 -1.030953750014305115e-01 -2.844285964965820312e-01 9.029504656791687012e-02
3.657224178314208984e-01 -2.066918164491653442e-01 -3.823568820953369141e-01 -4.924913868308067322e-02 5.651820302009582520e-01 -3.108443319797515869e-01 -4.200519025325775146e-01 2.870626151561737061e-01
-5.380304530262947083e-02 -1.088859234005212784e-02 1.947768479585647583e-01 -1.402563750743865967e-01 1.399805247783660889e-01 2.736833989620208740e-01 -4.043550789356231689e-01 8.254554271697998047e-01
-5.020973682403564453e-01 -7.263403385877609253e-02 1.733969449996948242e-01 -9.690646827220916748e-02 4.457707107067108154e-01 -2.164399176836013794e-01 -5.767804384231567383e-02 6.740034222602844238e-01
2.134859561920166016e-01 1.277281045913696289e-01 -7.665625214576721191e-02 -1.262714713811874390e-01 -4.078388586640357971e-02 -3.237222731113433838e-01 -6.784192323684692383e-01 5.912499427795410156e-01
1.670419573783874512e-01 6.008166074752807617e-01 2.242182493209838867e-01 -3.816461563110351562e-02 3.402219116687774658e-01 -3.749088943004608154e-01 3.030783236026763916e-01 4.595890939235687256e-01
9.410809725522994995e-02 6.613705754280090332e-01 -2.794323861598968506e-01 -2.140447795391082764e-01 2.134688049554824829e-01 3.324612379074096680e-01 -1.135398447513580322e-01 5.107293128967285156e-01
4.323709383606910706e-02 2.488711029291152954e-01 2.917854487895965576e-01 3.233072534203529358e-02 5.479684472084045410e-01 -5.747538805007934570e-01 1.803518384695053101e-01 4.322862625122070312e-01
4.943396449089050293e-01 5.649026632308959961e-01 -2.192495912313461304e-01 1.942538022994995117e-01 4.203211367130279541e-01 -2.117040604352951050e-01 -3.430325090885162354e-01 1.074649393558502197e-01
-5.797056555747985840e-01 1.407330185174942017e-01 -5.242804884910583496e-01 2.357756346464157104e-01 2.085808813571929932e-01 -2.970741391181945801e-01 -2.253786176443099976e-01 3.621063828468322754e-01
1.076210960745811462e-01 1.376011688262224197e-02 -3.444496989250183105e-01 -1.625451259315013885e-02 3.251199051737785339e-02 -1.281598657369613647e-01 -8.732720017433166504e-01 2.987179756164550781e-01
4.996245205402374268e-01 5.531194806098937988e-02 -7.467139512300491333e-02 2.527295053005218506e-01 3.600912988185882568e-01 9.768787026405334473e-02 9.314028173685073853e-02 7.280001044273376465e-01
-1.128663346171379089e-01 5.619164109230041504e-01 -4.991020262241363525e-01 -4.447914659976959229e-01 1.253024786710739136e-01 1.419963687658309937e-01 -5.949763953685760498e-02 4.303082823753356934e-01
8.030059933662414551e-02 5.317187905311584473e-01 -1.638737767934799194e-01 3.752561286091804504e-02 7.543242573738098145e-01 2.666916251182556152e-01 -1.292263418436050415e-01 1.604218482971191406e-01
-6.341549754142761230e-01 1.751473546028137207e-02 -4.769434779882431030e-02 2.126028686761856079e-01 6.115935444831848145e-01 -1.973576396703720093e-01 -2.565260529518127441e-01 2.669526934623718262e-01
-1.067661587148904800e-02 9.645650535821914673e-02 3.339160233736038208e-02 3.407941460609436035e-01 -5.466756597161293030e-02 -5.933655500411987305e-01 1.279167383909225464e-01 7.084437012672424316e-01
-8.074577897787094116e-02 7.095492482185363770e-01 -2.838491201400756836e-01 -9.589289128780364990e-02 1.181096807122230530e-01 2.727673053741455078e-01 -6.353231146931648254e-03 5.584461092948913574e-01
7.241886109113693237e-02 1.186164245009422302e-01 7.158021908253431320e-03 -8.744341880083084106e-02 1.900674700736999512e-01 4.580372273921966553e-01 -2.660337686538696289e-01 8.101174235343933105e-01
5.005432963371276855e-01 4.962250590324401855e-02 -3.909621834754943848e-01 9.796794038265943527e-04 1.300626099109649658e-01 1.648828014731407166e-02 -5.324357151985168457e-01 5.417248606681823730e-01
4.826310276985168457e-02 -6.202709674835205078e-02 5.799515247344970703e-01 1.552776098251342773e-01 4.655551612377166748e-01 -3.803011178970336914e-01 -1.273994594812393188e-01 5.057343840599060059e-01
-4.444091916084289551e-01 -1.428078263998031616e-01 -2.832308709621429443e-01 3.134835660457611084e-01 5.439953207969665527e-01 -9.679153561592102051e-02 1.834787875413894653e-01 5.144420862197875977e-01
1.332016736268997192e-01 4.773909449577331543e-01 1.909956932067871094e-01 3.185297250747680664e-01 -1.856968365609645844e-02 6.030752137303352356e-02 -6.770062446594238281e-01 3.925498127937316895e-01
6.059709191322326660e-01 2.626658678054809570e-01 -1.379046291112899780e-01 1.159884259104728699e-01 3.355748653411865234e-01 -2.023352533578872681e-01 -5.061576366424560547e-01 3.486967384815216064e-01
-2.184258103370666504e-01 3.099452257156372070e-01 -6.942018866539001465e-01 2.695132791996002197e-01 1.496407482773065567e-02 -3.316475152969360352e-01 8.425386622548103333e-03 4.374763071537017822e-01
2.993600368499755859e-01 -1.039903536438941956e-01 3.309632465243339539e-02 1.269218474626541138e-01 3.749887645244598389e-01 2.773490548133850098e-01 -2.811456099152565002e-02 8.148837089538574219e-01
2.120249159634113312e-02 1.357366889715194702e-01 3.447395563125610352e-01 2.623431384563446045e-01 4.496148228645324707e-01 -1.483796834945678711e-01 3.041588366031646729e-01 6.904882788658142090e-01
-6.930984854698181152e-01 -7.096888124942779541e-02 2.675070241093635559e-02 1.200947165489196777e-01 3.533942401409149170e-01 2.330020070075988770e-02 -3.726018667221069336e-01 4.849504828453063965e-01
-4.921311140060424805e-01 5.072661042213439941e-01 -1.815545558929443359e-01 -6.364853680133819580e-02 2.887588441371917725e-01 3.288348913192749023e-01 3.912719339132308960e-02 5.200287103652954102e-01
-4.429672062397003174e-01 2.938917279243469238e-01 3.615886569023132324e-01 -1.483946144580841064e-01 5.231762528419494629e-01 -1.442764699459075928e-01 -4.489461183547973633e-01 2.618369758129119873e-01
7.305334508419036865e-02 2.374718785285949707e-01 1.845075339078903198e-01 7.331560254096984863e-01 -4.039353877305984497e-02 -1.039227545261383057e-01 -5.379450507462024689e-03 5.951882600784301758e-01
-1.987126618623733521e-01 -4.883440211415290833e-02 1.533611416816711426e-01 -2.921084463596343994e-01 4.106610417366027832e-01 -4.578386843204498291e-01 -4.339005798101425171e-02 6.849380135536193848e-01
-3.949219584465026855e-01 -2.736792266368865967e-01 9.037152677774429321e-02 2.088030427694320679e-01 7.302256822586059570e-01 -9.416433423757553101e-02 -3.345080614089965820e-01 2.517512142658233643e-01
4.202590882778167725e-01 2.065962255001068115e-01 -2.002331316471099854e-01 1.872706860303878784e-01 2.519105970859527588e-01 1.415702551603317261e-01 -7.150142788887023926e-01 3.328517377376556396e-01
-5.024849176406860352e-01 -1.780821681022644043e-01 1.018754690885543823e-01 6.712101399898529053e-02 7.203186154365539551e-01 -5.302182585000991821e-02 -2.135086059570312500e-01 3.655895590782165527e-01
4.639874100685119629e-01 -1.125708669424057007e-01 -2.829210162162780762e-01 -7.333420962095260620e-02 3.961972594261169434e-01 -3.985210955142974854e-01 -4.305025339126586914e-01 4.306943118572235107e-01
-5.783037468791007996e-02 1.958917826414108276e-01 -1.936811804771423340e-01 3.108492493629455566e-01 4.171696305274963379e-01 -1.879932731389999390e-02 4.552827179431915283e-01 6.651886701583862305e-01
-2.633461058139801025e-01 -2.632311582565307617e-01 7.222440838813781738e-02 5.348166823387145996e-01 5.516596436500549316e-01 -4.095588922500610352e-01 -1.854004114866256714e-01 2.523347139358520508e-01
1.774946600198745728e-01 5.343416929244995117e-01 -1.411961764097213745e-01 1.363589316606521606e-01 6.844464540481567383e-01 2.959345579147338867e-01 -2.248633950948715210e-01 1.945167183876037598e-01
-6.112117767333984375e-01 2.457450181245803833e-01 -4.539687633514404297e-01 3.457318842411041260e-01 7.951561361551284790e-02 5.525670200586318970e-02 -1.528369784355163574e-01 4.557150900363922119e-01
2.530175745487213135e-01 4.524877667427062988e-01 -1.364821940660476685e-01 1.687320768833160400e-01 7.001377344131469727e-01 2.502029240131378174e-01 -3.240323066711425781e-01 1.623197495937347412e-01
1.881581246852874756e-01 4.208886325359344482e-01 -1.590315997600555420e-02 1.892711520195007324e-01 7.607032060623168945e-01 2.233166694641113281e-01 -3.346098661422729492e-01 1.042570918798446655e-01
1.707321405410766602e-01 4.474887549877166748e-01 1.979755423963069916e-02 -4.780732393264770508e-01 1.466062664985656738e-02 -3.575541079044342041e-01 -8.735129982233047485e-02 6.371564865112304688e-01
-4.500217437744140625e-01 5.338034033775329590e-01 -1.066644713282585144e-01 1.695698052644729614e-01 2.813183665275573730e-01 4.190250039100646973e-01 2.042491547763347626e-02 4.661159813404083252e-01
3.367969393730163574e-01 -2.700274288654327393e-01 -3.143345937132835388e-02 6.188993155956268311e-02 6.546354293823242188e-01 4.068087786436080933e-02 1.080231741070747375e-02 6.152362823486328125e-01
-5.524782538414001465e-01 -2.577292621135711670e-01 -1.401818096637725830e-01 4.098065793514251709e-01 2.682239413261413574e-01 -2.178463637828826904e-01 -1.921813935041427612e-01 5.333070755004882812e-01
-4.596977531909942627e-01 2.923149168491363525e-01 -3.970012664794921875e-01 2.990539968013763428e-01 -1.034357324242591858e-01 2.327835932374000549e-02 -1.761458069086074829e-01 6.433649659156799316e-01
-3.445133566856384277e-01 4.951177909970283508e-02 1.753078997135162354e-01 -2.912531197071075439e-01 4.499455094337463379e-01 -4.846011996269226074e-01 3.467074036598205566e-02 5.699179768562316895e-01
1.255883872509002686e-01 1.358090341091156006e-01 1.547136157751083374e-01 1.459742188453674316e-01 2.859645485877990723e-01 -1.694885790348052979e-01 3.456793427467346191e-01 8.309888839721679688e-01
4.312421679496765137e-01 -2.066244930028915405e-01 -3.390760719776153564e-01 -1.243302896618843079e-01 3.351750969886779785e-01 -1.258932203054428101e-01 -4.843668341636657715e-01 5.273551940917968750e-01
-4.696848690509796143e-01 1.093449741601943970e-01 3.875940740108489990e-01 2.125874161720275879e-01 4.868746995925903320e-01 -1.482596993446350098e-01 -4.901642501354217529e-01 2.696818113327026367e-01
-8.010730147361755371e-02 1.322921812534332275e-01 9.870168566703796387e-02 2.200335860252380371e-01 7.216897606849670410e-02 -7.982832789421081543e-01 9.470541775226593018e-02 5.162279009819030762e-01
7.594208419322967529e-02 4.753403365612030029e-01 -1.381101161241531372e-01 6.491973530501127243e-03 4.553160369396209717e-01 3.006404042243957520e-01 2.204539775848388672e-01 6.347208619117736816e-01
-2.017297595739364624e-01 5.580037832260131836e-02 5.509538054466247559e-01 1.353202462196350098e-01 4.255658984184265137e-01 -3.166862726211547852e-01 -4.422293007373809814e-01 3.966943323612213135e-01
-5.726092457771301270e-01 2.222080826759338379e-01 -5.130271315574645996e-01 -3.737025707960128784e-02 3.873898684978485107e-01 -3.294750452041625977e-01 -1.740529239177703857e-01 2.631149291992187500e-01
1.526087671518325806e-01 4.656972587108612061e-01 -3.222879469394683838e-01 1.402097642421722412e-01 6.895719170570373535e-01 1.945909461937844753e-03 -4.008698761463165283e-01 -9.933670982718467712e-03
7.868967205286026001e-02 2.766288816928863525e-01 -1.166308000683784485e-01 2.954375147819519043e-01 7.614137530326843262e-01 -3.667517378926277161e-02 -4.756188988685607910e-01 -9.533610939979553223e-02
3.065082728862762451e-01 -8.067958801984786987e-02 -4.473490267992019653e-02 -1.342409253120422363e-01 7.509739995002746582e-01 5.342603847384452820e-02 3.681384027004241943e-02 5.579876899719238281e-01
-1.625683456659317017e-01 1.550477594137191772e-01 2.060410678386688232e-01 -4.567390084266662598e-01 1.554300487041473389e-01 -5.032277703285217285e-01 -3.324289023876190186e-01 5.572814345359802246e-01
2.788141369819641113e-01 9.216374903917312622e-02 -3.059628307819366455e-01 -5.785484239459037781e-02 3.461580574512481689e-01 2.044750899076461792e-01 -7.272210121154785156e-01 3.554185330867767334e-01
-6.923893094062805176e-02 6.347463130950927734e-01 -1.422293186187744141e-01 -8.275626599788665771e-02 -9.455949068069458008e-03 3.044175505638122559e-01 -3.790290057659149170e-01 5.734131336212158203e-01
-5.321684479713439941e-01 2.089386582374572754e-01 -5.607427954673767090e-01 1.472449004650115967e-01 4.802891910076141357e-01 3.473478183150291443e-02 -3.241842985153198242e-01 6.927371490746736526e-03
-3.151880502700805664e-01 2.970270514488220215e-01 5.529181957244873047e-01 3.159974813461303711e-01 2.328879386186599731e-01 -3.508530259132385254e-01 -2.963806390762329102e-01 3.764072358608245850e-01
-6.532352566719055176e-01 3.719237074255943298e-02 1.053264364600181580e-01 3.905758559703826904e-01 2.292991727590560913e-01 -2.516229152679443359e-01 -4.455498158931732178e-01 3.063503801822662354e-01
-4.009139835834503174e-01 2.847183942794799805e-01 -5.044618844985961914e-01 1.212361305952072144e-01 7.553733140230178833e-02 1.614318788051605225e-01 1.218449324369430542e-01 6.651399135589599609e-01
4.635140001773834229e-01 1.554515361785888672e-01 -2.648678123950958252e-01 -6.425705552101135254e-02 2.323851734399795532e-01 -4.298526421189308167e-02 -6.408597826957702637e-01 4.692056179046630859e-01
8.277260512113571167e-02 5.102464556694030762e-01 -2.422882169485092163e-01 -2.266199886798858643e-01 7.454503178596496582e-01 1.713418066501617432e-01 -3.012894093990325928e-02 1.917680501937866211e-01
-2.737942934036254883e-01 1.302938759326934814e-01 -6.519439220428466797e-01 2.333470731973648071e-01 2.023798227310180664e-01 -5.609772205352783203e-01 -2.395486980676651001e-01 1.246677637100219727e-01
-3.924485743045806885e-01 1.791662722826004028e-01 -6.245299577713012695e-01 6.934289634227752686e-02 4.997321665287017822e-01 -3.680623769760131836e-01 4.415600746870040894e-02 1.785649061203002930e-01
3.430901169776916504e-01 1.530425846576690674e-01 -1.569776087999343872e-01 2.464015930891036987e-01 3.476334810256958008e-01 2.023181319236755371e-01 -7.318466305732727051e-01 2.759172916412353516e-01
-2.013585157692432404e-02 2.433670312166213989e-01 1.613400876522064209e-01 4.165910780429840088e-01 2.119776606559753418e-01 -7.975413799285888672e-01 -5.261369515210390091e-03 2.444459050893783569e-01
-7.183277606964111328e-01 4.254223108291625977e-01 -1.300299763679504395e-01 9.726293385028839111e-02 8.140557259321212769e-02 -1.541001945734024048e-01 -4.811290204524993896e-01 1.216319799423217773e-01
-2.545875906944274902e-01 1.156146172434091568e-02 4.788413345813751221e-01 3.926424682140350342e-01 5.862832665443420410e-01 -1.014099717140197754e-01 -1.382575184106826782e-01 4.224538207054138184e-01
3.645355999469757080e-02 4.809456169605255127e-01 3.277937471866607666e-01 -2.066146731376647949e-01 3.864786922931671143e-01 -5.214449167251586914e-01 1.567778885364532471e-01 4.139738082885742188e-01
1.200618781149387360e-02 4.556258022785186768e-01 -3.978966474533081055e-01 -1.464342325925827026e-01 7.798314094543457031e-01 4.694832861423492432e-02 -5.388814490288496017e-03 4.610724002122879028e-02
-1.291662603616714478e-01 2.761433422565460205e-01 -5.487802624702453613e-01 5.005433559417724609e-01 3.694299757480621338e-01 5.962643027305603027e-02 2.476644665002822876e-01 3.924103379249572754e-01
-1.371839791536331177e-01 1.645749211311340332e-01 7.988573610782623291e-02 -3.015888035297393799e-01 9.828638285398483276e-02 2.749815285205841064e-01 -2.854482829570770264e-01 8.306638598442077637e-01
4.705083072185516357e-01 5.377166867256164551e-01 -2.145458608865737915e-01 -1.864182762801647186e-02 5.121722817420959473e-01 3.402380645275115967e-02 -3.651290237903594971e-01 2.151924669742584229e-01
-2.298898547887802124e-01 1.649806648492813110e-01 -2.348654866218566895e-01 3.248133063316345215e-01 -3.408983349800109863e-01 -2.008414864540100098e-01 -1.654702574014663696e-01 7.585097551345825195e-01
-3.807091414928436279e-01 -1.128240674734115601e-02 -2.516376040875911713e-02 4.527910053730010986e-01 -2.014511264860630035e-02 -1.438065916299819946e-01 -3.577917069196701050e-02 7.917791008949279785e-01
-6.171768307685852051e-01 3.356486856937408447e-01 -7.937609404325485229e-02 -9.003262221813201904e-02 -3.214496746659278870e-02 1.386710256338119507e-01 -3.874685764312744141e-01 5.671254992485046387e-01
1.477023512125015259e-01 4.330125153064727783e-01 1.325586587190628052e-01 1.385348588228225708e-01 -1.812103390693664551e-02 -1.024337783455848694e-01 -3.268699720501899719e-02 8.614121675491333008e-01
-1.425998285412788391e-02 -3.635237514972686768e-01 -4.916635751724243164e-01 1.151491478085517883e-01 2.801188230514526367e-01 -4.858227372169494629e-01 4.347295686602592468e-02 5.443111062049865723e-01
2.225924134254455566e-01 2.591305375099182129e-01 2.617326006293296814e-02 4.412493705749511719e-01 2.057969942688941956e-02 5.089923739433288574e-02 -7.535569667816162109e-01 3.421337008476257324e-01
3.244475722312927246e-01 1.003465652465820312e-01 7.519633322954177856e-02 1.330102384090423584e-01 3.300261497497558594e-01 -5.502611026167869568e-02 2.309533208608627319e-01 8.342862129211425781e-01
-5.700392127037048340e-01 1.285795420408248901e-01 -5.747370719909667969e-01 1.527857184410095215e-01 4.588235020637512207e-01 -2.288914620876312256e-01 -1.763627678155899048e-01 1.041260808706283569e-01
-5.811702013015747070e-01 1.437735110521316528e-01 -2.925404608249664307e-01 -2.484052330255508423e-01 5.044181346893310547e-01 -2.067035138607025146e-01 -4.361420869827270508e-01 8.307552337646484375e-02
-1.693916022777557373e-01 -2.549220025539398193e-01 -5.779806971549987793e-01 -4.188281670212745667e-02 3.774408698081970215e-01 -4.525754451751708984e-01 5.707951635122299194e-02 4.690001606941223145e-01
-4.062071740627288818e-01 5.336361750960350037e-02 3.125990033149719238e-01 1.171900331974029541e-01 7.301498651504516602e-01 -1.262863427400588989e-01 -3.937554061412811279e-01 1.287863254547119141e-01
-3.777975142002105713e-01 1.501057744026184082e-01 4.323329329490661621e-01 3.648464381694793701e-02 4.967759847640991211e-01 -1.827511489391326904e-01 -5.643851757049560547e-01 2.185851484537124634e-01
-3.820785880088806152e-01 -1.948417276144027710e-01 1.560169756412506104e-01 6.455992907285690308e-02 7.646807432174682617e-01 -7.763134688138961792e-02 -3.869465589523315430e-01 2.169159352779388428e-01
4.001559615135192871e-01 8.750880509614944458e-02 1.630788594484329224e-01 4.492528736591339111e-02 9.021925181150436401e-02 -3.013758063316345215e-01 5.108106415718793869e-04 8.394268155097961426e-01
5.352618545293807983e-02 3.535690307617187500e-01 -3.389260470867156982e-01 -2.085043489933013916e-02 8.126850128173828125e-01 2.513485848903656006e-01 -7.635871320962905884e-02 1.653918027877807617e-01
-1.422196328639984131e-01 -2.341532148420810699e-02 3.182850182056427002e-01 -1.465958058834075928e-01 2.924935519695281982e-01 2.459820508956909180e-01 -3.136826455593109131e-01 7.822871804237365723e-01
-2.285164296627044678e-01 -7.437518239021301270e-02 4.320983886718750000e-01 7.326524704694747925e-02 4.248283207416534424e-01 -5.089146494865417480e-01 -2.169945687055587769e-01 5.134315490722656250e-01
8.852141327224671841e-04 5.545897409319877625e-02 -3.108935803174972534e-02 -4.863035678863525391e-02 4.646458476781845093e-02 -5.504443123936653137e-02 -8.942511081695556641e-01 4.344172179698944092e-01
-1.586383879184722900e-01 -2.780553698539733887e-01 4.001513421535491943e-01 1.528602838516235352e-01 3.917413949966430664e-01 -3.350352495908737183e-02 -5.368589758872985840e-01 5.207977294921875000e-01
-5.072031021118164062e-01 5.576885342597961426e-01 -1.151797547936439514e-01 -4.021211352664977312e-04 2.290393859148025513e-01 1.540510803461074829e-01 8.313111215829849243e-02 5.791031718254089355e-01
-4.748906791210174561e-01 5.312199592590332031e-01 -2.282996624708175659e-01 1.000284105539321899e-01 8.296940475702285767e-02 2.951411902904510498e-01 8.268645033240318298e-03 5.797386169433593750e-01
1.908967941999435425e-01 1.068277359008789062e-01 -2.045925706624984741e-01 2.585333585739135742e-01 9.116156399250030518e-02 1.126237511634826660e-01 -8.421761989593505859e-01 3.364418745040893555e-01
4.173474311828613281e-01 5.172842144966125488e-01 -4.901903215795755386e-03 2.546648383140563965e-01 5.867233276367187500e-01 -7.268363982439041138e-02 -3.633270561695098877e-01 1.087488830089569092e-01
-4.432609975337982178e-01 6.437774300575256348e-01 -3.316318988800048828e-02 -8.120005577802658081e-02 1.845521666109561920e-02 -4.697079062461853027e-01 -3.865529000759124756e-01 1.048233434557914734e-01
-1.319276392459869385e-01 -1.145843490958213806e-01 -5.179749131202697754e-01 -2.361161857843399048e-01 2.066442370414733887e-01 -5.374738574028015137e-01 -2.549328468739986420e-02 5.596310496330261230e-01
1.249797344207763672e-01 4.788986742496490479e-01 2.508670091629028320e-01 -1.790941804647445679e-01 2.463497519493103027e-01 -5.803472399711608887e-01 5.977335199713706970e-02 5.088844895362854004e-01
3.464093506336212158e-01 5.889295041561126709e-02 -2.801266685128211975e-02 1.311489641666412354e-01 3.147020936012268066e-01 2.179618775844573975e-01 -7.106493711471557617e-01 4.549505710601806641e-01
1.974009573459625244e-01 6.603982448577880859e-01 6.259004026651382446e-02 -1.455352455377578735e-01 2.403826564550399780e-01 1.630318611860275269e-01 6.500747799873352051e-02 6.412644386291503906e-01
-6.618330478668212891e-01 6.086981296539306641e-02 -2.104737013578414917e-01 -2.155116349458694458e-01 3.446490466594696045e-01 -1.352123767137527466e-01 -4.744863510131835938e-01 3.245379626750946045e-01
-4.142699837684631348e-01 8.043330311775207520e-01 -3.426871821284294128e-02 -9.087638556957244873e-02 4.035766050219535828e-02 -3.042711019515991211e-01 -5.632962659001350403e-02 2.731544375419616699e-01
2.000431567430496216e-01 3.726590871810913086e-01 -3.591648116707801819e-02 6.871768832206726074e-02 5.379145145416259766e-01 1.921901106834411621e-01 -6.732251048088073730e-01 1.886125206947326660e-01
-2.632179483771324158e-02 7.116715423762798309e-03 3.236172199249267578e-01 4.867693409323692322e-02 4.316558241844177246e-01 3.098980188369750977e-01 -5.941112637519836426e-01 5.067811608314514160e-01
-5.572531819343566895e-01 2.463170140981674194e-01 -3.239434063434600830e-01 -2.833447232842445374e-02 6.414340734481811523e-01 -2.855812609195709229e-01 5.015209317207336426e-02 1.659671217203140259e-01
1.217141281813383102e-03 1.905992031097412109e-01 -1.998678743839263916e-01 4.750037491321563721e-01 2.289445996284484863e-01 -4.325071573257446289e-01 3.695353269577026367e-01 5.675036907196044922e-01
3.643719255924224854e-01 5.942666530609130859e-01 -2.049446552991867065e-01 -1.500541269779205322e-01 -1.442681439220905304e-02 2.769730426371097565e-02 -2.226968109607696533e-01 6.316586732864379883e-01
-5.993226766586303711e-01 -9.849426150321960449e-02 1.095181033015251160e-01 2.100251466035842896e-01 3.969703018665313721e-01 -2.928196452558040619e-02 -2.096280306577682495e-01 6.104257702827453613e-01
-4.929977655410766602e-01 -3.307485580444335938e-02 -6.707691401243209839e-02 4.396255612373352051e-01 3.135682269930839539e-02 1.185344308614730835e-01 -2.734768390655517578e-01 6.842997074127197266e-01
-5.908111929893493652e-01 2.870886921882629395e-01 -5.415144562721252441e-01 1.207570265978574753e-02 1.300603449344635010e-01 -3.023498654365539551e-01 -3.708404302597045898e-01 1.711277365684509277e-01
-4.972884953022003174e-01 -2.402606457471847534e-01 -1.442996561527252197e-01 8.795189857482910156e-02 7.141900062561035156e-01 -2.618817985057830811e-02 -2.780609428882598877e-01 2.799108326435089111e-01
-3.855064809322357178e-01 4.560489058494567871e-01 -7.688841223716735840e-02 2.332218438386917114e-01 3.409318625926971436e-01 3.827523291110992432e-01 1.488031595945358276e-01 5.460985302925109863e-01
5.429036617279052734e-01 4.717758893966674805e-01 -1.465458869934082031e-01 9.625814855098724365e-04 2.724515497684478760e-01 -3.473176956176757812e-01 -4.212123155593872070e-01 2.982064485549926758e-01
-5.491100549697875977e-01 9.044751524925231934e-02 -1.435672212392091751e-02 -6.155758630484342575e-03 7.594848275184631348e-01 5.281380377709865570e-03 -2.996117472648620605e-01 1.531048864126205444e-01
2.249755263328552246e-01 5.014382004737854004e-01 -2.432433515787124634e-01 3.293523788452148438e-01 5.726469159126281738e-01 -2.324917167425155640e-02 -4.474144577980041504e-01 -4.075324907898902893e-02
6.980248540639877319e-02 5.131374597549438477e-01 -1.379413604736328125e-01 4.925747588276863098e-02 3.590580523014068604e-01 -3.243565857410430908e-01 -6.799229979515075684e-01 -1.180608496069908142e-01
-3.257902562618255615e-01 1.394400894641876221e-01 -2.093954980373382568e-01 6.187323331832885742e-01 2.386156618595123291e-01 -1.626199483871459961e-01 1.719169020652770996e-01 5.786216855049133301e-01
-4.211812913417816162e-01 2.399565279483795166e-01 -3.726470768451690674e-01 6.263267397880554199e-01 7.333577424287796021e-02 1.514485925436019897e-01 -1.978728324174880981e-01 4.079309105873107910e-01
-3.876725435256958008e-01 5.407145991921424866e-02 -4.214541986584663391e-03 5.721430778503417969e-01 -6.840736418962478638e-02 -2.817347347736358643e-01 -1.857761740684509277e-01 6.331303119659423828e-01
2.008552104234695435e-01 6.908661127090454102e-01 1.925572454929351807e-01 3.945377096533775330e-02 9.750425815582275391e-02 -4.510218799114227295e-01 6.866214424371719360e-02 4.754830896854400635e-01
2.234486937522888184e-01 3.177427127957344055e-02 1.741936653852462769e-01 -1.871685683727264404e-01 2.355315238237380981e-01 1.541439890861511230e-01 -3.547802865505218506e-01 8.237603902816772461e-01
-2.147478759288787842e-01 4.092511832714080811e-01 -2.797787785530090332e-01 2.603856325149536133e-01 -6.940232217311859131e-02 3.708266913890838623e-01 -3.418574333190917969e-01 6.173527240753173828e-01
-5.182890892028808594e-01 -3.580689802765846252e-02 -1.711856275796890259e-01 4.146287590265274048e-02 3.429733514785766602e-01 1.267763786017894745e-02 1.084110438823699951e-01 7.546696066856384277e-01
-4.747370183467864990e-01 2.456794232130050659e-01 4.852103292942047119e-01 1.293559372425079346e-02 2.835864722728729248e-01 -2.994259074330329895e-02 -3.371023833751678467e-01 5.326483249664306641e-01
-1.914598792791366577e-01 1.633461564779281616e-01 -2.475443929433822632e-01 2.780621647834777832e-01 2.137521356344223022e-01 1.392006278038024902e-01 2.517315149307250977e-01 8.183084726333618164e-01
-2.197063118219375610e-01 2.100323587656021118e-01 4.733375906944274902e-01 4.029099047183990479e-01 2.905385196208953857e-01 1.517685353755950928e-01 -3.557904660701751709e-01 5.359082818031311035e-01
-9.109667688608169556e-02 7.219944149255752563e-03 1.776044070720672607e-02 1.521783694624900818e-02 1.376625522971153259e-02 -9.233473241329193115e-02 -9.085624814033508301e-01 3.961075246334075928e-01
4.432104229927062988e-01 5.568373203277587891e-01 -5.608937144279479980e-02 2.629583775997161865e-01 5.303530097007751465e-01 -1.292523592710494995e-01 -3.268817663192749023e-01 1.279500424861907959e-01
-1.761322617530822754e-01 2.952781915664672852e-01 -3.451379835605621338e-01 6.606211066246032715e-01 3.358697891235351562e-01 7.064260542392730713e-02 2.102836817502975464e-01 4.052525460720062256e-01
-3.579827547073364258e-01 3.317186832427978516e-01 -1.109756603837013245e-01 3.956784307956695557e-01 -1.549057513475418091e-01 -1.368830204010009766e-01 1.736128330230712891e-02 7.415523529052734375e-01
-6.840853393077850342e-02 -1.583680510520935059e-02 1.551051884889602661e-01 6.271494030952453613e-01 6.663298010826110840e-01 -2.510498762130737305e-01 5.789598450064659119e-02 2.594645619392395020e-01
-4.680159687995910645e-01 3.507187664508819580e-01 -3.533436101861298084e-04 4.559342265129089355e-01 2.305030077695846558e-02 2.279326021671295166e-01 -9.435936808586120605e-02 6.234524250030517578e-01
-1.173810139298439026e-01 2.602373361587524414e-01 -1.753285080194473267e-01 3.717283308506011963e-01 8.349701017141342163e-02 -7.311447262763977051e-01 1.454820334911346436e-01 4.322808682918548584e-01
-3.171799480915069580e-01 2.166128158569335938e-01 -3.857051730155944824e-01 3.213254809379577637e-01 5.364136695861816406e-01 -4.924165606498718262e-01 1.677963733673095703e-01 2.051531076431274414e-01
-5.466601252555847168e-01 6.695009022951126099e-02 -4.328275322914123535e-01 2.947646379470825195e-01 -2.784040942788124084e-02 -7.620966434478759766e-02 -4.076330363750457764e-01 4.997067153453826904e-01
-3.676965534687042236e-01 -4.606556892395019531e-02 -3.456117808818817139e-01 5.271106958389282227e-01 5.616253018379211426e-01 -2.278730422258377075e-01 -2.004906907677650452e-02 3.124627768993377686e-01
1.287413537502288818e-01 3.499656021595001221e-01 -1.395125593990087509e-02 3.300148546695709229e-01 7.248982191085815430e-01 -8.624927699565887451e-02 -4.561411738395690918e-01 -1.042310521006584167e-01
-1.082304120063781738e-01 5.543178915977478027e-01 2.525462508201599121e-01 -2.697111070156097412e-01 3.623459637165069580e-01 -4.062575697898864746e-01 1.142223104834556580e-01 4.848789870738983154e-01
-2.595930993556976318e-01 -1.341538429260253906e-01 3.081809878349304199e-01 2.229847460985183716e-01 5.718507170677185059e-01 -5.122365355491638184e-01 -3.657408058643341064e-01 2.162186652421951294e-01
-3.826464414596557617e-01 2.798420488834381104e-01 3.952644467353820801e-01 -4.147667810320854187e-02 4.924310445785522461e-01 -4.203339517116546631e-01 -4.243708848953247070e-01 1.343737691640853882e-01
3.657961636781692505e-02 -2.289585471153259277e-01 -5.374065637588500977e-01 2.157565355300903320e-01 4.028667509555816650e-01 3.041701614856719971e-01 -2.343641966581344604e-02 5.962488651275634766e-01
-1.149102449417114258e-01 -7.314066588878631592e-02 -4.306279122829437256e-01 -1.449841111898422241e-01 3.715255856513977051e-01 -6.413570642471313477e-01 1.419493407011032104e-01 4.532831311225891113e-01
-5.713704973459243774e-02 2.172526121139526367e-01 4.140871167182922363e-01 7.567813992500305176e-01 2.482542693614959717e-01 -9.535829722881317139e-02 -2.162672132253646851e-01 2.964045107364654541e-01
-2.415045946836471558e-01 1.147152036428451538e-01 1.540303323417901993e-02 3.387772142887115479e-01 6.224673241376876831e-02 8.302528411149978638e-02 7.701642811298370361e-02 8.926417231559753418e-01
6.311876326799392700e-02 1.300765424966812134e-01 -5.674139782786369324e-02 4.883582293987274170e-01 3.947401642799377441e-01 -1.051350031048059464e-02 3.796313703060150146e-01 6.613111495971679688e-01
4.646690189838409424e-01 3.253550827503204346e-01 -1.187113076448440552e-01 1.950122117996215820e-01 5.390623807907104492e-01 3.413815796375274658e-01 -9.621412307024002075e-02 4.579495191574096680e-01
-3.130740523338317871e-01 1.611408442258834839e-01 3.640668988227844238e-01 3.128044009208679199e-01 6.369099617004394531e-01 -3.450340926647186279e-01 -1.717938333749771118e-01 3.023427128791809082e-01
-3.239349648356437683e-02 4.190193712711334229e-01 -7.044283151626586914e-01 3.216811120510101318e-01 -1.033145338296890259e-01 1.479015201330184937e-01 -2.371696829795837402e-01 3.672564029693603516e-01
-2.263640761375427246e-01 4.586026966571807861e-01 -6.813974976539611816e-01 1.932164430618286133e-01 9.863226860761642456e-02 -4.199591577053070068e-01 -1.953734308481216431e-01 1.119957342743873596e-01
2.426894307136535645e-01 2.484478205442428589e-01 -5.471273064613342285e-01 -2.547129690647125244e-01 5.164960622787475586e-01 -1.818674057722091675e-02 -4.326010346412658691e-01 2.467910796403884888e-01
1.867775768041610718e-01 4.645840823650360107e-01 4.666480720043182373e-01 2.286979556083679199e-01 1.234008446335792542e-01 -1.505493670701980591e-01 -3.595889806747436523e-01 5.585834980010986328e-01
1.380690038204193115e-01 6.955493688583374023e-01 1.995427757501602173e-01 -5.787935107946395874e-02 2.054067403078079224e-01 -4.353999625891447067e-03 -4.216899350285530090e-02 6.403059363365173340e-01
-6.242321729660034180e-01 5.202618241310119629e-01 -2.269804924726486206e-01 -1.162590682506561279e-01 1.302330195903778076e-01 -1.294544786214828491e-01 -4.898314774036407471e-01 3.116947971284389496e-02
-1.661442518234252930e-01 2.390630990266799927e-01 2.634663879871368408e-01 7.660214304924011230e-01 3.897140622138977051e-01 -1.806183606386184692e-01 -1.259556263685226440e-01 2.422330975532531738e-01
-4.118034243583679199e-01 1.750462949275970459e-01 -4.106799662113189697e-01 4.119205772876739502e-01 5.785207152366638184e-01 -1.406013816595077515e-01 1.280656158924102783e-01 3.009727597236633301e-01
-1.570540964603424072e-01 -7.447952032089233398e-02 2.908170521259307861e-01 8.879609405994415283e-02 6.122193932533264160e-01 -6.453275084495544434e-01 -9.722930844873189926e-04 2.933709025382995605e-01
4.027748480439186096e-02 3.917828798294067383e-01 -3.346350491046905518e-01 1.383649855852127075e-01 6.695502996444702148e-01 2.406154274940490723e-01 -4.529255032539367676e-01 4.922949150204658508e-02
-3.412307500839233398e-01 1.748879849910736084e-01 2.437908649444580078e-01 2.439102232456207275e-01 5.560981631278991699e-01 -5.428474545478820801e-01 -3.224171102046966553e-01 1.617661267518997192e-01
-1.195182800292968750e-01 6.420511007308959961e-01 3.646153490990400314e-03 7.642553746700286865e-02 -6.690239161252975464e-02 3.481177091598510742e-01 -3.223681747913360596e-01 5.814195275306701660e-01
-1.466410756111145020e-01 -1.932987719774246216e-01 3.246344327926635742e-01 -2.061744779348373413e-02 3.883021175861358643e-01 -6.973871588706970215e-01 -2.469014674425125122e-01 3.704479336738586426e-01
-1.414287835359573364e-02 3.937231302261352539e-01 -2.029447555541992188e-01 -1.794293522834777832e-01 8.718146681785583496e-01 -5.212744697928428650e-02 7.761109620332717896e-02 5.098161846399307251e-02
1.108030378818511963e-01 3.777192831039428711e-01 -3.947601318359375000e-01 1.911169439554214478e-01 7.329209446907043457e-01 2.854604721069335938e-01 -1.152601763606071472e-01 1.440274119377136230e-01
-2.150177489966154099e-03 1.062887981534004211e-01 -3.028224110603332520e-01 4.346314370632171631e-01 1.133701801300048828e-01 -5.792195796966552734e-01 1.725043803453445435e-01 5.744442343711853027e-01
-4.330274164676666260e-01 -6.391601264476776123e-02 -2.622409760951995850e-01 4.913771748542785645e-01 5.908046364784240723e-01 -3.522018492221832275e-01 -8.884535729885101318e-02 1.311133801937103271e-01
3.909592330455780029e-01 -1.966700255870819092e-01 -1.507639288902282715e-01 -1.311761736869812012e-01 5.290156602859497070e-01 1.540098339319229126e-01 -4.039846360683441162e-02 6.806806921958923340e-01
-3.908726871013641357e-01 -1.007386445999145508e-01 -1.936465054750442505e-01 3.532032668590545654e-01 4.610299766063690186e-01 -5.014010146260261536e-02 2.523140311241149902e-01 6.293597221374511719e-01
2.681204378604888916e-01 2.444499433040618896e-01 -2.099394649267196655e-01 3.258647322654724121e-01 1.094129234552383423e-01 -1.995329856872558594e-01 -7.943575382232666016e-01 1.878952980041503906e-01
-2.944360971450805664e-01 -6.009325850754976273e-03 1.653375476598739624e-01 -3.150340020656585693e-01 3.216953873634338379e-01 -6.696100831031799316e-01 -2.940320968627929688e-01 3.851855993270874023e-01
-8.948785811662673950e-02 7.358574271202087402e-01 5.120153725147247314e-02 3.001420013606548309e-02 2.546264231204986572e-02 1.946835219860076904e-01 -9.329647570848464966e-02 6.322411298751831055e-01
-3.879813253879547119e-01 4.837681651115417480e-01 -5.943299531936645508e-01 2.721004784107208252e-01 3.590887486934661865e-01 -6.682572513818740845e-02 -6.806854158639907837e-02 2.238938063383102417e-01
-7.144623994827270508e-02 3.910759389400482178e-01 1.917442530393600464e-01 -4.182214438915252686e-01 3.520632386207580566e-01 -6.022522449493408203e-01 -4.733060300350189209e-02 3.760099411010742188e-01
1.896539516746997833e-02 1.916881501674652100e-01 -4.344448149204254150e-01 -3.509720042347908020e-02 3.630330562591552734e-01 -9.193941205739974976e-02 -4.909772574901580811e-01 6.257935166358947754e-01
9.796817600727081299e-02 6.757960319519042969e-01 4.869088530540466309e-02 2.143018878996372223e-02 2.496261596679687500e-01 2.254853099584579468e-01 1.139994636178016663e-01 6.361752748489379883e-01
1.490274369716644287e-01 3.608309626579284668e-01 -1.472238153219223022e-01 2.178006172180175781e-01 5.645312666893005371e-01 1.464135348796844482e-01 -6.601124405860900879e-01 5.098011344671249390e-02
-6.359671354293823242e-01 -5.119465757161378860e-03 -1.961077190935611725e-02 -1.767172217369079590e-01 5.489460825920104980e-01 -3.585937246680259705e-02 -1.559028476476669312e-01 4.867983162403106689e-01
-1.698268204927444458e-01 5.790412425994873047e-01 -4.216236248612403870e-02 1.256096810102462769e-01 1.672133356332778931e-01 2.319937348365783691e-01 1.602316349744796753e-01 7.147442102432250977e-01
-4.837717115879058838e-01 6.973364353179931641e-01 -2.292213141918182373e-01 -2.598490715026855469e-01 2.295121401548385620e-01 -2.846204042434692383e-01 -8.143250644207000732e-02 1.389501094818115234e-01
-3.039460480213165283e-01 -8.064930140972137451e-02 3.629363775253295898e-01 -1.959309875965118408e-01 4.385400712490081787e-01 -3.821900486946105957e-01 -1.333867162466049194e-01 6.122272610664367676e-01
3.731455206871032715e-01 5.016919970512390137e-01 3.096980452537536621e-01 -8.873872458934783936e-02 2.056581974029541016e-01 -1.973144859075546265e-01 -2.042805403470993042e-01 6.183213591575622559e-01
-2.080611437559127808e-01 -1.414178907871246338e-01 -2.174343317747116089e-01 3.224705159664154053e-01 4.533100724220275879e-01 -1.129584610462188721e-01 3.801019787788391113e-01 6.501687169075012207e-01
-1.867795586585998535e-01 -2.208592370152473450e-02 -7.980384826660156250e-01 9.708768874406814575e-02 1.974276453256607056e-01 -3.256292343139648438e-01 -4.883684962987899780e-02 4.134452641010284424e-01
-2.687312960624694824e-01 2.587187290191650391e-02 8.215510845184326172e-02 2.785021662712097168e-01 3.356008827686309814e-01 6.071862950921058655e-02 1.751501262187957764e-01 8.341516256332397461e-01
9.568627178668975830e-02 2.121354825794696808e-02 4.192392826080322266e-01 6.747315824031829834e-02 4.014403223991394043e-01 -4.612902700901031494e-01 1.983109712600708008e-01 6.299282908439636230e-01
-9.899558871984481812e-02 6.885480284690856934e-01 -9.144964860752224922e-04 3.903137519955635071e-03 1.521103829145431519e-01 3.179735541343688965e-01 1.374368276447057724e-02 6.258209347724914551e-01
9.541057050228118896e-02 2.241509854793548584e-01 -1.495670974254608154e-01 2.982880473136901855e-01 6.562494039535522461e-01 1.737075448036193848e-01 -6.059795022010803223e-01 3.547138720750808716e-02
-1.201434433460235596e-02 3.605649173259735107e-01 2.166739851236343384e-01 3.835889399051666260e-01 1.490374561399221420e-02 1.178863644599914551e-02 -7.818346619606018066e-01 2.532466948032379150e-01
-2.731212377548217773e-01 6.404764056205749512e-01 6.981761194765567780e-03 1.296853180974721909e-02 1.672125011682510376e-01 2.235077470541000366e-01 1.057212725281715393e-01 6.525987386703491211e-01
-6.042694449424743652e-01 -5.621616914868354797e-02 -2.208163589239120483e-01 -5.369324609637260437e-02 6.948756575584411621e-01 -9.837844967842102051e-02 -1.974019259214401245e-01 2.203574627637863159e-01
1.251603066921234131e-01 -3.091088533401489258e-01 -3.104944527149200439e-01 8.777164667844772339e-02 1.072526350617408752e-01 -5.585681796073913574e-01 9.146407246589660645e-02 6.729106903076171875e-01
-1.225199848413467407e-01 1.122178360819816589e-01 2.866853177547454834e-01 6.662657856941223145e-01 5.146145820617675781e-01 -9.629155695438385010e-02 -6.307608634233474731e-02 4.101448357105255127e-01
-3.680983781814575195e-01 -1.413547992706298828e-01 3.542181253433227539e-01 2.765791863203048706e-02 6.542901992797851562e-01 -2.362729161977767944e-01 -1.253261715173721313e-01 4.676106870174407959e-01
-2.323101162910461426e-01 1.640715301036834717e-01 -1.281247586011886597e-01 4.766356348991394043e-01 -1.096729412674903870e-01 -4.973879456520080566e-01 -1.279423944652080536e-02 6.449251174926757812e-01
-5.849670767784118652e-01 6.312038898468017578e-01 -3.334577381610870361e-02 -1.051431745290756226e-01 1.526751518249511719e-01 -2.109419703483581543e-01 -4.039561450481414795e-01 1.274416893720626831e-01
-5.096756219863891602e-01 -3.343451619148254395e-01 -7.532540708780288696e-02 3.847408890724182129e-01 2.662377059459686279e-01 -1.620890498161315918e-01 -1.358110457658767700e-01 5.992866158485412598e-01
-4.539239108562469482e-01 2.390802949666976929e-01 1.932031959295272827e-01 -2.467345297336578369e-01 5.378533601760864258e-01 3.115000203251838684e-02 -5.090394616127014160e-01 2.986815869808197021e-01
-1.541093140840530396e-01 -6.616499274969100952e-03 -2.007181793451309204e-01 3.090332150459289551e-01 3.636808395385742188e-01 -6.802617907524108887e-01 2.241610586643218994e-01 4.417569041252136230e-01
-6.169855594635009766e-01 2.538938522338867188e-01 -2.734367549419403076e-01 -2.136542797088623047e-01 5.923594236373901367e-01 -1.934707611799240112e-01 -6.253770738840103149e-02 2.054738104343414307e-01
-4.864972233772277832e-01 5.597888827323913574e-01 6.302467733621597290e-02 6.305975466966629028e-02 7.627113163471221924e-02 1.951028853654861450e-01 -2.939718961715698242e-02 6.302869915962219238e-01
-2.931687235832214355e-01 3.247781693935394287e-01 -3.398754298686981201e-01 5.582280158996582031e-01 1.837047189474105835e-01 -2.460707724094390869e-01 2.173765897750854492e-01 4.897823929786682129e-01
-3.196425437927246094e-01 1.294167041778564453e-01 2.103988379240036011e-01 -2.851279675960540771e-01 2.449753731489181519e-01 2.468265295028686523e-01 -4.080445766448974609e-01 6.841620206832885742e-01
-4.945700466632843018e-01 -2.516649961471557617e-01 2.041949518024921417e-02 -1.680193394422531128e-01 4.347397387027740479e-01 -2.296691089868545532e-01 -3.047096431255340576e-01 5.734312534332275391e-01
-5.272585153579711914e-01 -2.546920776367187500e-01 -9.705287963151931763e-02 3.477087020874023438e-01 2.448465526103973389e-01 -1.817127764225006104e-01 -1.496796309947967529e-01 6.414330601692199707e-01
-1.371050626039505005e-01 8.361477404832839966e-02 5.035747885704040527e-01 3.522576987743377686e-01 4.313612282276153564e-01 -3.528455197811126709e-01 -2.362049072980880737e-01 4.797630310058593750e-01
-2.303281873464584351e-01 3.914811015129089355e-01 -3.912936449050903320e-01 -1.394800096750259399e-01 5.322831869125366211e-01 1.895240545272827148e-01 1.149230077862739563e-01 5.372838973999023438e-01
1.000406444072723389e-01 3.467810451984405518e-01 -3.577175438404083252e-01 -2.164115458726882935e-01 8.151267170906066895e-01 6.924252957105636597e-02 -4.140646383166313171e-02 1.549145132303237915e-01
-4.924557209014892578e-01 -1.706429272890090942e-01 -7.028371840715408325e-02 4.443714916706085205e-01 4.448491334915161133e-01 -3.972335755825042725e-01 -1.679250001907348633e-01 3.769327700138092041e-01
-4.965324699878692627e-02 3.079456463456153870e-02 -3.277024030685424805e-01 -4.842892289161682129e-03 5.604938790202140808e-02 6.942907720804214478e-02 -8.831746578216552734e-01 3.181425034999847412e-01
-1.518274992704391479e-01 -1.143603995442390442e-01 -5.653110146522521973e-01 7.727520912885665894e-02 4.363925158977508545e-01 -3.480823040008544922e-01 2.819662094116210938e-01 4.972097277641296387e-01
7.967250049114227295e-02 4.455957561731338501e-02 -1.132324039936065674e-01 3.049222528934478760e-01 1.432260572910308838e-01 -2.681797146797180176e-01 3.578915297985076904e-01 8.156882524490356445e-01
-4.464433491230010986e-01 -2.302352106198668480e-03 1.476485282182693481e-01 2.031346112489700317e-01 3.575982153415679932e-01 -5.293198823928833008e-01 -5.632359981536865234e-01 1.110326722264289856e-01
-7.429742813110351562e-02 2.004908770322799683e-01 -3.796882927417755127e-01 4.612987637519836426e-01 1.613789647817611694e-01 -4.013483822345733643e-01 2.771521806716918945e-01 5.773965120315551758e-01
-4.772745370864868164e-01 -2.318875305354595184e-02 -1.510914564132690430e-01 3.578950762748718262e-01 5.390045046806335449e-01 -3.584373891353607178e-01 -4.415849745273590088e-01 8.217806369066238403e-02
-3.770889937877655029e-01 7.898780107498168945e-01 8.911857753992080688e-02 -2.018260359764099121e-01 1.438846737146377563e-01 -1.166076883673667908e-01 -1.438392698764801025e-01 3.608750104904174805e-01
-3.640553653240203857e-01 7.001500129699707031e-01 1.978245675563812256e-01 4.813649505376815796e-02 1.480611860752105713e-01 -3.367988765239715576e-01 -4.454816281795501709e-01 4.463940858840942383e-02
-2.385422736406326294e-01 4.351736307144165039e-01 -2.863413095474243164e-01 4.077259600162506104e-01 -2.276108860969543457e-01 1.949466466903686523e-01 -2.978507280349731445e-01 5.718073248863220215e-01
3.947981595993041992e-01 6.768448352813720703e-01 -1.963635236024856567e-01 -9.679846465587615967e-02 4.605169892311096191e-01 -2.489118129014968872e-01 -1.888267397880554199e-01 1.685183793306350708e-01
3.787642717361450195e-02 2.592404931783676147e-02 1.063017100095748901e-01 3.397009894251823425e-02 1.840914338827133179e-01 4.032109975814819336e-01 -3.659653365612030029e-01 8.093454241752624512e-01
1.968278437852859497e-01 5.116157233715057373e-02 4.451234042644500732e-01 -4.250269848853349686e-03 4.260720908641815186e-01 -5.003073811531066895e-01 3.907352685928344727e-02 5.719411969184875488e-01
-4.375639557838439941e-01 -1.527583301067352295e-01 1.122265961021184921e-02 4.490903317928314209e-01 4.709516838192939758e-02 -8.888151496648788452e-02 -2.311652898788452148e-01 7.209988236427307129e-01
-5.496501922607421875e-01 9.273999929428100586e-02 1.045355722308158875e-01 3.637328743934631348e-01 4.111251235008239746e-01 -4.843856692314147949e-01 -3.153465390205383301e-01 2.072631269693374634e-01
-1.535474658012390137e-01 2.842487692832946777e-01 -5.978524684906005859e-01 2.059589177370071411e-01 4.788718223571777344e-01 -6.353958696126937866e-02 1.925620138645172119e-01 4.747035205364227295e-01
-4.101803004741668701e-01 7.242006659507751465e-01 -2.645640671253204346e-01 -1.083853244781494141e-01 8.028958737850189209e-02 1.344922780990600586e-01 -7.828508317470550537e-02 4.414530396461486816e-01
-5.962355136871337891e-01 1.821523755788803101e-01 -5.306003689765930176e-01 1.260025799274444580e-01 3.805248439311981201e-01 1.144946087151765823e-02 5.423701950348913670e-04 4.110713303089141846e-01
-1.207906901836395264e-01 7.737047504633665085e-03 3.403864502906799316e-01 -2.924047410488128662e-01 3.553548455238342285e-01 -5.424387454986572266e-01 -5.187651515007019043e-02 6.006482839584350586e-01
-3.561890423297882080e-01 3.577879443764686584e-02 4.255372583866119385e-01 1.971761435270309448e-01 5.345287322998046875e-01 -1.602559238672256470e-01 -4.958477914333343506e-01 3.076048493385314941e-01
-2.347594499588012695e-01 7.417363524436950684e-01 -3.616217970848083496e-01 -2.953467965126037598e-01 1.989012509584426880e-01 1.453390568494796753e-01 -2.404357306659221649e-02 3.397822082042694092e-01
2.109050154685974121e-01 2.916279435157775879e-01 -3.934610188007354736e-01 1.455720365047454834e-01 7.834556102752685547e-01 -8.456287533044815063e-02 -2.532473802566528320e-01 9.685891866683959961e-02
2.537882328033447266e-01 2.170924693346023560e-01 -1.377380732446908951e-02 -9.052837640047073364e-02 3.019807338714599609e-01 1.607007384300231934e-01 1.893444508314132690e-01 8.527653813362121582e-01
7.429458945989608765e-02 6.276246160268783569e-02 2.346136718988418579e-01 3.722588419914245605e-01 4.409423172473907471e-01 -2.806873247027397156e-02 1.907047331333160400e-01 7.518873810768127441e-01
-3.623439073562622070e-01 4.496076107025146484e-01 1.561946123838424683e-01 -3.627043068408966064e-01 3.402448594570159912e-01 -1.477288603782653809e-01 -4.394901394844055176e-01 4.241073131561279297e-01
-4.200603365898132324e-01 3.922507464885711670e-01 4.933067783713340759e-02 1.129722371697425842e-01 6.161520481109619141e-01 -4.485651552677154541e-01 1.624712198972702026e-01 2.173511981964111328e-01
-3.233802616596221924e-01 -1.127932667732238770e-01 1.592742502689361572e-01 -1.932076811790466309e-01 4.164075851440429688e-01 -1.805711388587951660e-01 -3.808340057730674744e-02 7.826582193374633789e-01
-2.590363621711730957e-01 -8.696281909942626953e-02 -6.109505295753479004e-01 -9.300983697175979614e-02 4.966472387313842773e-01 -2.748173773288726807e-01 -3.806938230991363525e-01 2.762525677680969238e-01
-6.250517964363098145e-01 1.566735804080963135e-01 -2.995648384094238281e-01 8.598149567842483521e-02 6.231189966201782227e-01 1.499433163553476334e-02 -2.189972698688507080e-01 2.262079268693923950e-01
-1.504966914653778076e-01 5.022443532943725586e-01 -2.917562723159790039e-01 3.124031424522399902e-01 4.032828286290168762e-02 -7.123537063598632812e-01 -1.313849836587905884e-01 1.266797333955764771e-01
-5.377722382545471191e-01 -1.851158440113067627e-01 -1.901563704013824463e-01 1.727120876312255859e-01 6.363712549209594727e-01 -9.380074590444564819e-02 -3.084481358528137207e-01 3.188058137893676758e-01
5.832503736019134521e-02 1.721308827400207520e-01 -3.182840347290039062e-02 3.235214352607727051e-01 4.346374571323394775e-01 1.977899111807346344e-02 4.080595970153808594e-01 7.109687924385070801e-01
3.565474748611450195e-01 -9.214348345994949341e-02 -2.600386440753936768e-01 -1.559379845857620239e-01 3.593650758266448975e-01 2.226529270410537720e-01 -2.510834038257598877e-01 7.284822463989257812e-01
-1.158134173601865768e-02 1.787378191947937012e-01 2.494890987873077393e-01 1.192816123366355896e-01 1.806810200214385986e-01 -3.375324606895446777e-01 -8.151180148124694824e-01 2.836453616619110107e-01
-3.926347792148590088e-01 2.184779942035675049e-01 -1.885186284780502319e-01 4.027373790740966797e-01 -1.657143235206604004e-01 -4.758547991514205933e-02 -1.853868514299392700e-01 7.323079109191894531e-01
-5.333400964736938477e-01 1.682212799787521362e-01 -3.940658569335937500e-01 1.336624473333358765e-01 6.284822821617126465e-01 -2.988387048244476318e-01 -1.794208399951457977e-02 1.716971397399902344e-01
-3.332866728305816650e-01 -2.030825428664684296e-02 3.900471925735473633e-01 -2.419252879917621613e-02 3.396862447261810303e-01 -2.892051935195922852e-01 -1.946036517620086670e-02 7.323801517486572266e-01
-3.317115902900695801e-01 2.281347848474979401e-02 1.497041881084442139e-01 2.081844657659530640e-01 7.324850559234619141e-01 -2.166014313697814941e-01 -3.308638632297515869e-01 3.616260290145874023e-01
-1.164779812097549438e-01 1.095697283744812012e-01 5.835175514221191406e-01 2.650867998600006104e-01 5.423759818077087402e-01 -3.235997557640075684e-01 -2.231050282716751099e-01 3.391154706478118896e-01
-2.589650452136993408e-01 -3.257233649492263794e-02 3.573305606842041016e-01 -2.604687511920928955e-01 3.110455572605133057e-01 -5.372941493988037109e-01 -1.585065871477127075e-01 5.707786083221435547e-01
1.608465462923049927e-01 -2.075655758380889893e-01 -8.780334889888763428e-02 4.489466175436973572e-02 1.547467410564422607e-01 2.895671427249908447e-01 -5.395109653472900391e-01 7.228085398674011230e-01
-2.122777849435806274e-01 4.196840152144432068e-02 3.840709030628204346e-01 -1.930704414844512939e-01 5.286657214164733887e-01 -4.136293232440948486e-01 -2.883877046406269073e-02 5.630114078521728516e-01
-5.117179751396179199e-01 -2.808841317892074585e-02 -2.448403686285018921e-01 5.559511184692382812e-01 3.616554141044616699e-01 -2.566722631454467773e-01 -1.418166160583496094e-01 3.892816305160522461e-01
-2.712496221065521240e-01 3.743845969438552856e-02 -1.627364009618759155e-01 2.458610385656356812e-02 2.205638587474822998e-01 -8.612415790557861328e-01 -2.796091139316558838e-01 1.713705956935882568e-01
-3.940793275833129883e-01 2.003889381885528564e-01 3.684367239475250244e-01 -7.899484038352966309e-02 3.305046260356903076e-01 -2.214246392250061035e-01 -6.071389317512512207e-01 3.683480322360992432e-01
1.248700171709060669e-01 -3.121592849493026733e-02 2.555451393127441406e-01 2.156627364456653595e-02 2.542336285114288330e-01 2.580706179141998291e-01 -4.214929044246673584e-01 7.802393436431884766e-01
-2.024636268615722656e-01 1.105265542864799500e-01 5.358352065086364746e-01 2.215041518211364746e-01 4.527691602706909180e-01 -4.176137745380401611e-01 -3.748672008514404297e-01 3.011351525783538818e-01
-3.299886584281921387e-01 -2.192944753915071487e-03 -2.127656638622283936e-01 4.177944064140319824e-01 -7.732257246971130371e-03 -1.818044185638427734e-01 5.845710262656211853e-02 7.967129349708557129e-01
-4.935120046138763428e-01 -2.554777264595031738e-01 7.632082700729370117e-02 1.819812804460525513e-01 4.579470157623291016e-01 -4.419414997100830078e-01 -3.319879770278930664e-01 3.701232373714447021e-01
-5.298388376832008362e-02 7.356214523315429688e-01 1.981671154499053955e-01 -8.779280632734298706e-02 -6.973751634359359741e-02 -8.881868422031402588e-02 -5.703354999423027039e-02 6.269537806510925293e-01
-4.195078313350677490e-01 -2.949099242687225342e-01 -4.613978415727615356e-02 -2.435314953327178955e-01 5.870117545127868652e-01 -1.788589209318161011e-01 -1.521964967250823975e-01 5.252310633659362793e-01
-2.427644133567810059e-01 1.586640775203704834e-01 -7.794714570045471191e-01 2.474226616322994232e-02 5.980622768402099609e-02 -2.157277613878250122e-01 -2.537164278328418732e-02 5.068966150283813477e-01
-5.891048908233642578e-01 6.526736915111541748e-02 -2.062689363956451416e-01 7.510855048894882202e-02 6.917686462402343750e-01 -1.708011031150817871e-01 -2.703556120395660400e-01 1.403514295816421509e-01
1.099935919046401978e-01 3.968832641839981079e-02 3.932420611381530762e-01 7.406869530677795410e-02 5.646928548812866211e-01 -1.289166361093521118e-01 6.925325095653533936e-02 6.970704197883605957e-01
2.788209617137908936e-01 -9.908760339021682739e-02 5.803249776363372803e-02 3.849514722824096680e-01 3.572569489479064941e-01 -2.863080203533172607e-01 2.010248787701129913e-02 7.422104477882385254e-01
2.227297797799110413e-02 1.017957404255867004e-01 -2.074001878499984741e-01 4.172139160800725222e-04 2.088185101747512817e-01 1.314507871866226196e-01 -8.554883599281311035e-01 3.916397094726562500e-01
1.337394118309020996e-01 -2.159562110900878906e-01 -1.747843176126480103e-01 6.058347225189208984e-01 1.138473451137542725e-01 -4.094465374946594238e-01 8.622329682111740112e-02 5.914806723594665527e-01
-3.841564357280731201e-01 2.698258161544799805e-01 4.185739457607269287e-01 1.052248775959014893e-01 3.390490114688873291e-01 -9.167516976594924927e-02 -4.870766401290893555e-01 4.824306368827819824e-01
1.079129800200462341e-02 2.184625715017318726e-01 5.403974056243896484e-01 -1.493260711431503296e-01 4.568674266338348389e-01 -3.519696593284606934e-01 7.132925093173980713e-03 5.524207949638366699e-01
-2.862384319305419922e-01 6.426635980606079102e-01 -9.342475980520248413e-02 -6.715711206197738647e-02 2.691687345504760742e-01 3.064370155334472656e-01 5.461373925209045410e-02 5.678686499595642090e-01
-4.255560934543609619e-01 -2.084681838750839233e-01 -1.989343902096152306e-03 2.850583493709564209e-01 7.286548018455505371e-01 2.595604956150054932e-02 -1.924061030149459839e-01 3.543294072151184082e-01
-4.525443315505981445e-01 4.489807486534118652e-01 -4.323430657386779785e-01 4.085817039012908936e-01 2.198327630758285522e-01 -3.315097391605377197e-01 -7.701838016510009766e-02 2.749611139297485352e-01
-5.201544761657714844e-01 -7.203811407089233398e-02 -2.426781924441456795e-03 2.664872817695140839e-02 6.063022613525390625e-01 -4.159206748008728027e-01 -2.274557501077651978e-01 3.622227609157562256e-01
-4.902535974979400635e-01 1.436320599168539047e-02 -1.892488449811935425e-01 4.018636345863342285e-01 6.565107703208923340e-01 -3.087596893310546875e-01 1.410240866243839264e-02 1.886739134788513184e-01
1.242869198322296143e-01 3.059993088245391846e-01 3.966145589947700500e-02 4.019547998905181885e-01 3.473415598273277283e-02 3.932879492640495300e-02 -7.791339159011840820e-01 3.434727489948272705e-01
-3.316406607627868652e-01 -1.131040602922439575e-01 1.981175541877746582e-01 5.710752010345458984e-01 4.235290586948394775e-01 -3.860512077808380127e-01 -2.793044447898864746e-01 3.246860504150390625e-01
-6.558192521333694458e-02 6.814615726470947266e-01 -1.231991201639175415e-01 -8.863706141710281372e-02 2.068528905510902405e-02 2.781263291835784912e-01 -1.502936333417892456e-01 6.386738419532775879e-01
-5.491393804550170898e-01 8.217400312423706055e-02 -9.272896498441696167e-02 3.117171525955200195e-01 6.289021968841552734e-01 -3.775778412818908691e-02 -3.444041013717651367e-01 2.652726173400878906e-01
-1.828963160514831543e-01 2.276010513305664062e-01 1.316772699356079102e-01 2.551122903823852539e-01 3.948064446449279785e-01 -1.747869104146957397e-01 1.685359179973602295e-01 7.858108878135681152e-01
-4.272913038730621338e-01 3.452694416046142578e-01 2.738428115844726562e-01 1.014733090996742249e-01 6.474167108535766602e-01 -3.947373330593109131e-01 -9.583587944507598877e-02 1.696286648511886597e-01
7.208997756242752075e-02 7.855422794818878174e-02 1.742660813033580780e-02 -7.677038013935089111e-02 3.712073862552642822e-01 4.065497219562530518e-01 -4.023321568965911865e-01 7.193649411201477051e-01
9.863172471523284912e-02 5.724393129348754883e-01 1.499754637479782104e-01 -7.083147019147872925e-02 -1.835223585367202759e-01 -2.903029024600982666e-01 -5.103695392608642578e-01 5.065985321998596191e-01
-2.979583144187927246e-01 1.417089998722076416e-01 3.290426731109619141e-01 -3.799375891685485840e-02 6.526793837547302246e-01 -3.712092041969299316e-01 4.259113967418670654e-02 4.645708501338958740e-01
-5.773483514785766602e-01 1.404371559619903564e-01 -5.491563081741333008e-01 1.797817647457122803e-01 5.054033994674682617e-01 -7.547859847545623779e-02 -1.580120921134948730e-01 1.641785055398941040e-01
-5.518280267715454102e-01 1.581662744283676147e-01 -5.412505473941564560e-03 -1.340707391500473022e-01 5.979604125022888184e-01 -3.230464756488800049e-01 -4.234506487846374512e-01 1.060136556625366211e-01
2.091806828975677490e-01 4.377745985984802246e-01 -1.237743347883224487e-01 1.436899006366729736e-01 2.646138668060302734e-01 -5.858626961708068848e-01 3.267781734466552734e-01 4.567170441150665283e-01
-9.658391028642654419e-02 1.154687926173210144e-01 -1.094232574105262756e-01 6.567982584238052368e-02 4.365781843662261963e-01 6.232209503650665283e-03 3.823461532592773438e-01 7.900779843330383301e-01
9.140906482934951782e-02 2.147801518440246582e-01 -3.372791409492492676e-01 -2.231682240962982178e-01 1.914516538381576538e-01 8.645543828606605530e-03 -7.921639084815979004e-01 3.430746495723724365e-01
-7.981545291841030121e-03 -1.879014372825622559e-01 2.643815875053405762e-01 2.140081673860549927e-01 3.273041546344757080e-01 1.077203601598739624e-01 -7.237522602081298828e-01 4.542939662933349609e-01
-2.328536808490753174e-01 4.191754758358001709e-01 4.148225784301757812e-01 -3.472832441329956055e-01 3.125286400318145752e-01 -2.933816611766815186e-01 -2.826109826564788818e-01 4.623546004295349121e-01
3.682465553283691406e-01 4.627309143543243408e-01 -1.597704738378524780e-01 1.814039349555969238e-01 3.807472884654998779e-01 2.732732892036437988e-02 -6.521912217140197754e-01 1.441249698400497437e-01
2.044003158807754517e-01 6.411472558975219727e-01 -2.258336246013641357e-01 7.640768587589263916e-02 2.618242502212524414e-01 3.331066668033599854e-01 -2.316816598176956177e-01 5.070732831954956055e-01
-1.438738107681274414e-01 -3.754896810278296471e-03 4.823329672217369080e-02 -4.983078241348266602e-01 3.034843206405639648e-01 6.287650763988494873e-02 -3.863853812217712402e-01 6.951972842216491699e-01
