# Supplementary material for: Where is your field going? A machine learning approach to study the relative motion of the domains of physics
Source: PLoS One. 2020 Jun 18;15(6):e0233997. doi: 10.1371/journal.pone.0233997 (PMC7302634; doi:10.1371/journal.pone.0233997)
Supplement: S6 Data — (ZIP) [file pone.0233997.s006.zip › 5/Pacs4Run_5_VS_500_embeddings1996-2000ED8.txt]

3.838169202208518982e-02 -4.307489693164825439e-01 2.740311622619628906e-01 1.547811627388000488e-01 -3.002176582813262939e-01 2.958602905273437500e-01 -1.507448107004165649e-01 -7.166197896003723145e-01
-3.199956715106964111e-01 -2.687758207321166992e-01 2.285383194684982300e-01 -3.313984870910644531e-01 3.363556787371635437e-02 5.948933959007263184e-01 2.669874727725982666e-01 -4.868220984935760498e-01
-2.306040674448013306e-01 3.088388405740261078e-02 1.237083151936531067e-01 -1.542176902294158936e-01 -4.185800850391387939e-01 7.445876002311706543e-01 -9.784001857042312622e-02 -4.093755483627319336e-01
-2.993900179862976074e-01 2.766278684139251709e-01 5.263865590095520020e-01 2.482141852378845215e-01 -2.631560266017913818e-01 2.060508131980895996e-01 -2.632314860820770264e-01 -5.604916214942932129e-01
-3.771077841520309448e-02 -2.956579327583312988e-01 2.772082090377807617e-01 -7.243195921182632446e-02 -1.667191535234451294e-01 -4.282152652740478516e-01 9.609823673963546753e-02 -7.801763415336608887e-01
-2.450143545866012573e-01 -2.551259100437164307e-01 -2.361851930618286133e-01 -3.245717585086822510e-01 -1.328645944595336914e-01 2.117084152996540070e-02 1.644559502601623535e-01 -8.176804780960083008e-01
1.233881190419197083e-01 1.147037148475646973e-01 3.134486079216003418e-01 2.211513184010982513e-02 -4.648843109607696533e-01 2.930696010589599609e-01 6.131308153271675110e-02 -7.530688047409057617e-01
-2.443955242633819580e-01 -5.292927622795104980e-01 4.075123071670532227e-01 -2.594400346279144287e-01 3.367613852024078369e-01 9.722759015858173370e-03 5.270507931709289551e-02 -5.571931600570678711e-01
1.611729562282562256e-01 -2.683255262672901154e-02 2.592250704765319824e-01 1.352419853210449219e-01 -4.393019676208496094e-01 -8.630290627479553223e-02 2.301729023456573486e-01 -7.964932322502136230e-01
-6.133842468261718750e-01 1.462559998035430908e-01 1.974884867668151855e-01 3.934884071350097656e-01 -3.414710462093353271e-01 4.410991072654724121e-01 1.398122869431972504e-02 -3.117177486419677734e-01
-1.117438599467277527e-01 -1.336121708154678345e-01 4.621895551681518555e-01 1.000736057758331299e-01 2.418867796659469604e-01 -2.122631818056106567e-01 -1.511503010988235474e-01 -7.871568799018859863e-01
-2.838507592678070068e-01 -1.715642586350440979e-02 3.290369510650634766e-01 -1.354377567768096924e-01 -2.794588357210159302e-02 3.932283520698547363e-01 2.373933941125869751e-01 -7.620766162872314453e-01
-1.476978659629821777e-01 -3.931091725826263428e-01 4.593751132488250732e-01 4.910934865474700928e-01 4.109114408493041992e-01 1.597871035337448120e-01 2.095486074686050415e-01 -3.649128377437591553e-01
3.267915919423103333e-02 -2.698165476322174072e-01 3.971100747585296631e-01 3.159720078110694885e-02 -2.568456530570983887e-01 -4.440165758132934570e-01 3.682181239128112793e-02 -7.091969847679138184e-01
-2.345998287200927734e-01 -2.896572947502136230e-01 -2.533363699913024902e-01 2.283112853765487671e-01 8.844865858554840088e-02 -3.157704770565032959e-01 1.143782213330268860e-01 -7.900251150131225586e-01
-1.800251305103302002e-01 -4.833269417285919189e-01 2.987837791442871094e-01 -1.965668052434921265e-01 3.839170634746551514e-01 1.303627155721187592e-02 -2.199818938970565796e-02 -6.767787337303161621e-01
1.219861283898353577e-01 -4.268887639045715332e-01 2.898179888725280762e-01 5.416171550750732422e-01 -1.840585470199584961e-01 -4.795050621032714844e-02 -5.216660499572753906e-01 -3.423880636692047119e-01
-5.052456632256507874e-02 -3.834990262985229492e-01 4.744482636451721191e-01 2.456810176372528076e-01 -1.834742575883865356e-01 1.364811658859252930e-01 -6.278833746910095215e-01 -3.440757393836975098e-01
-2.266764044761657715e-01 -6.602938175201416016e-01 3.881429731845855713e-01 4.518334940075874329e-02 2.290683835744857788e-01 1.688152104616165161e-01 4.730609059333801270e-01 -2.348954230546951294e-01
-1.105247996747493744e-02 1.251046806573867798e-01 -1.440091878175735474e-01 2.663319408893585205e-01 -2.058342248201370239e-01 6.095456480979919434e-01 -1.833792775869369507e-01 -6.670935153961181641e-01
-6.146840751171112061e-02 -2.194345891475677490e-01 5.890908241271972656e-01 4.612380638718605042e-02 -1.542790085077285767e-01 -3.311061486601829529e-02 -5.793250203132629395e-01 -4.882608652114868164e-01
-2.704731225967407227e-01 -5.120892077684402466e-02 -2.393158078193664551e-01 1.034475862979888916e-01 1.604495197534561157e-01 5.016758441925048828e-01 7.836907356977462769e-02 -7.567588686943054199e-01
-2.998171746730804443e-01 -8.817078173160552979e-02 4.134238064289093018e-01 2.226193808019161224e-02 1.817692369222640991e-01 2.251143902540206909e-01 2.333111763000488281e-01 -7.699156403541564941e-01
-6.385132074356079102e-01 -6.888937950134277344e-01 7.081485539674758911e-02 2.819187939167022705e-01 -1.339903175830841064e-01 -1.231983527541160583e-01 -1.003989111632108688e-02 1.114931190386414528e-03
-6.333823800086975098e-01 -8.858397603034973145e-02 5.010538697242736816e-01 -2.188724651932716370e-02 1.711279451847076416e-01 1.338196843862533569e-01 4.409857094287872314e-02 -5.388028025627136230e-01
-2.138841450214385986e-01 -4.423293769359588623e-01 3.931599259376525879e-01 -2.135682106018066406e-01 1.696098148822784424e-01 -2.681359052658081055e-01 2.847594767808914185e-02 -6.759711503982543945e-01
-6.082211732864379883e-01 -2.735847830772399902e-01 5.012797564268112183e-02 -1.560800373554229736e-01 3.049211800098419189e-01 2.365373969078063965e-01 1.200065203011035919e-02 -6.158521175384521484e-01
-2.015285342931747437e-01 -2.905927002429962158e-01 5.742228031158447266e-01 -1.164803355932235718e-01 -1.483563035726547241e-01 -7.110443711280822754e-02 -5.567016601562500000e-01 -4.412034749984741211e-01
-2.685042619705200195e-01 -8.953239023685455322e-02 -3.454969450831413269e-02 7.951103895902633667e-02 3.389498591423034668e-01 4.334455728530883789e-01 -1.495008766651153564e-01 -7.663296461105346680e-01
-7.118316888809204102e-01 -1.058961898088455200e-01 -8.341928571462631226e-02 -2.030584402382373810e-02 1.509991735219955444e-01 8.146882057189941406e-03 1.135405451059341431e-01 -6.625345945358276367e-01
1.395490765571594238e-01 -6.094386577606201172e-01 3.335202336311340332e-01 -3.107341527938842773e-01 -4.600512385368347168e-01 6.575574725866317749e-02 -2.955816388130187988e-01 -3.130172193050384521e-01
-3.541813194751739502e-01 -4.997131824493408203e-01 3.650049567222595215e-01 6.639654040336608887e-01 -2.205229848623275757e-01 -4.402179736644029617e-03 4.320054873824119568e-02 -1.574069075286388397e-02
-2.097379788756370544e-02 -6.876266002655029297e-01 3.526484668254852295e-01 9.825184196233749390e-02 2.272729426622390747e-01 2.518667578697204590e-01 -4.834768176078796387e-01 -2.094656229019165039e-01
-4.296275973320007324e-01 1.044502854347229004e-01 6.382539868354797363e-01 -4.070682451128959656e-02 -4.241570532321929932e-01 -1.157007459551095963e-02 8.599133044481277466e-02 -4.561224877834320068e-01
-3.074645698070526123e-01 -3.165119886398315430e-01 -8.200449496507644653e-02 3.227660655975341797e-01 4.038433432579040527e-01 2.845946848392486572e-01 2.058271318674087524e-01 -6.386976242065429688e-01
-2.547715604305267334e-01 -3.493775427341461182e-01 4.241328537464141846e-01 3.309017717838287354e-01 4.008394479751586914e-02 -1.484017819166183472e-01 5.405099391937255859e-01 -4.559183120727539062e-01
5.555141717195510864e-03 -4.328624308109283447e-01 1.495456397533416748e-01 -2.241960912942886353e-01 2.818821966648101807e-01 1.925880163908004761e-01 1.805494576692581177e-01 -7.686517238616943359e-01
-3.343403339385986328e-01 -3.939101696014404297e-01 3.106382489204406738e-01 3.084060251712799072e-01 2.842106111347675323e-02 -1.112531498074531555e-01 -6.257925033569335938e-01 -3.696481883525848389e-01
-6.187536120414733887e-01 -2.163944393396377563e-01 4.508473873138427734e-01 -6.804074347019195557e-02 2.507192492485046387e-01 1.015672460198402405e-02 6.955174729228019714e-03 -5.471863746643066406e-01
-4.190372824668884277e-01 -1.550502926111221313e-01 -1.621160656213760376e-01 3.285019993782043457e-01 3.673712909221649170e-01 1.972146928310394287e-01 1.496136784553527832e-01 -6.855161786079406738e-01
-3.650881350040435791e-01 -3.222111761569976807e-01 -1.604191809892654419e-01 -2.252590209245681763e-01 -1.554612070322036743e-01 1.222733184695243835e-01 4.866172969341278076e-01 -6.407021880149841309e-01
-4.416466951370239258e-01 -2.737130820751190186e-01 6.054797172546386719e-01 2.284962534904479980e-01 9.672354906797409058e-02 -4.476885870099067688e-02 3.870792388916015625e-01 -3.873280584812164307e-01
-4.247835278511047363e-01 -4.371317327022552490e-01 -2.920279204845428467e-01 1.144909262657165527e-01 1.939741075038909912e-01 2.784280180931091309e-01 4.037809371948242188e-01 -5.018957853317260742e-01
-4.269760549068450928e-01 -2.180691361427307129e-01 4.164187312126159668e-01 -7.185614202171564102e-03 3.365413248538970947e-01 2.494335174560546875e-01 6.337453424930572510e-02 -6.459006071090698242e-01
-1.315243989229202271e-01 -5.533162951469421387e-01 -2.259266078472137451e-01 -3.095470666885375977e-01 -1.212085261940956116e-01 1.349690705537796021e-01 4.268341362476348877e-01 -5.608786940574645996e-01
-4.387375712394714355e-01 -1.879774183034896851e-01 -9.018907696008682251e-02 1.683852821588516235e-01 2.557653784751892090e-01 4.271790981292724609e-01 3.245539367198944092e-01 -6.184277534484863281e-01
-3.797514140605926514e-01 -4.336222410202026367e-01 1.777655482292175293e-01 3.460974097251892090e-01 -6.073526144027709961e-01 -2.794364988803863525e-01 -2.247371077537536621e-01 -1.375061422586441040e-01
-7.223240733146667480e-01 -1.895114481449127197e-01 -3.331382758915424347e-03 -1.547864079475402832e-01 4.491650313138961792e-02 5.521292239427566528e-02 2.791009843349456787e-01 -5.791373252868652344e-01
-5.145073533058166504e-01 2.103364765644073486e-01 3.214879333972930908e-01 1.820607930421829224e-01 -5.928199291229248047e-01 8.514716476202011108e-02 4.367754980921745300e-02 -4.403941333293914795e-01
-5.893322825431823730e-01 -1.652897298336029053e-01 -2.005400657653808594e-01 -2.438704818487167358e-01 -5.619401335716247559e-01 2.986057400703430176e-01 -5.932269245386123657e-02 -3.423688113689422607e-01
-1.720776855945587158e-01 -3.535677790641784668e-01 -2.441861331462860107e-01 1.201972514390945435e-01 9.988737106323242188e-02 -1.534952223300933838e-01 2.667808532714843750e-01 -8.164524435997009277e-01
-1.821159273386001587e-01 -1.623576879501342773e-01 3.169275820255279541e-01 -2.184253782033920288e-01 2.463745884597301483e-02 4.652425646781921387e-01 3.251774311065673828e-01 -6.852175593376159668e-01
-2.605659663677215576e-01 -4.552057012915611267e-03 3.561598658561706543e-01 4.664054885506629944e-02 -3.350476622581481934e-01 -3.831512033939361572e-01 -4.965224117040634155e-02 -7.358888387680053711e-01
-7.834953665733337402e-01 -2.121806703507900238e-02 8.956459909677505493e-02 -1.497687548398971558e-01 -1.041651517152786255e-01 1.375802457332611084e-01 -3.123936057090759277e-01 -4.773507714271545410e-01
1.224547922611236572e-01 -6.673066020011901855e-01 1.946096718311309814e-01 1.667731702327728271e-01 -2.858097255229949951e-01 2.111355364322662354e-01 -5.447808504104614258e-01 -2.257627099752426147e-01
1.272053867578506470e-01 -5.819561704993247986e-02 3.681303560733795166e-01 1.676696538925170898e-02 -4.549127221107482910e-01 -2.296841889619827271e-01 3.261919692158699036e-02 -7.641116380691528320e-01
-2.143612951040267944e-01 -1.156000494956970215e-01 5.258827209472656250e-01 3.795247375965118408e-01 -6.745523214340209961e-02 2.178883701562881470e-01 5.174000859260559082e-01 -4.476222395896911621e-01
-1.995307207107543945e-01 -6.018332391977310181e-02 4.433340728282928467e-01 -1.159088686108589172e-01 -7.174538820981979370e-02 4.100473225116729736e-01 3.208243548870086670e-01 -6.858359575271606445e-01
-3.502911031246185303e-01 -1.296622604131698608e-01 -2.228895872831344604e-01 8.380789309740066528e-02 1.872219145298004150e-01 5.465838313102722168e-01 1.110566779971122742e-01 -6.764915585517883301e-01
-4.468073248863220215e-01 -4.762007668614387512e-02 -1.126188486814498901e-01 1.555561125278472900e-01 2.112346142530441284e-01 5.321530699729919434e-01 2.192162536084651947e-02 -6.579721570014953613e-01
-2.981712520122528076e-01 -4.493165314197540283e-01 2.426518201828002930e-01 6.575945019721984863e-01 -2.832024693489074707e-01 -3.206208348274230957e-01 7.164019346237182617e-02 -1.725233346223831177e-01
-4.107994735240936279e-01 -4.590159058570861816e-01 -3.014039993286132812e-01 -1.388416998088359833e-02 2.077229917049407959e-01 -9.482468664646148682e-02 1.900492757558822632e-01 -6.642678976058959961e-01
-1.750353127717971802e-01 -5.620508641004562378e-02 2.973039150238037109e-01 2.827940694987773895e-02 1.427023559808731079e-01 4.731566607952117920e-01 3.031110465526580811e-01 -7.354569435119628906e-01
-7.850547879934310913e-02 -7.355572283267974854e-02 -9.996915608644485474e-02 -1.581604182720184326e-01 -5.212746262550354004e-01 -1.165190413594245911e-01 1.890939474105834961e-01 -7.952091097831726074e-01
1.824825406074523926e-01 -4.833784103393554688e-01 3.716770410537719727e-01 -3.376974165439605713e-01 -4.939483404159545898e-01 2.496619671583175659e-01 -1.621152609586715698e-01 -3.850513696670532227e-01
-3.553253784775733948e-02 -6.173259019851684570e-01 -5.949810892343521118e-02 2.009492963552474976e-01 -2.467548996210098267e-01 4.548899829387664795e-02 -6.667797565460205078e-01 -2.572414278984069824e-01
-3.316176831722259521e-01 -1.259888857603073120e-01 3.641640245914459229e-01 -4.976782202720642090e-02 9.594012796878814697e-02 4.563958942890167236e-01 3.206736445426940918e-01 -6.470942497253417969e-01
4.613683745265007019e-02 -4.911381751298904419e-02 3.581535518169403076e-01 2.404584288597106934e-01 -4.645577669143676758e-01 -3.228986859321594238e-01 1.403744518756866455e-01 -6.852610111236572266e-01
-6.539925336837768555e-01 -1.259368956089019775e-01 2.131677716970443726e-01 -3.479699790477752686e-02 1.909091919660568237e-01 2.543826401233673096e-01 1.684748679399490356e-01 -6.166375279426574707e-01
-5.538038909435272217e-02 -1.985014677047729492e-01 4.418811500072479248e-01 -1.246376186609268188e-01 -1.992732435464859009e-01 -4.611538648605346680e-01 1.333565637469291687e-02 -7.029839158058166504e-01
-2.893145978450775146e-01 -2.039408683776855469e-01 1.148236840963363647e-01 -2.215228527784347534e-01 6.275636702775955200e-02 5.225237011909484863e-01 3.112143576145172119e-01 -6.622874140739440918e-01
-6.153532266616821289e-01 -3.610055148601531982e-01 -5.620512366294860840e-02 7.960196584463119507e-02 4.056542515754699707e-01 1.396517902612686157e-01 9.535613656044006348e-02 -5.370001792907714844e-01
3.371509611606597900e-01 -3.024165928363800049e-01 -1.770212650299072266e-01 1.378138661384582520e-01 -5.695739388465881348e-01 1.228853091597557068e-01 1.915274262428283691e-01 -6.069153547286987305e-01
-3.420771360397338867e-01 -7.488407492637634277e-01 9.061954915523529053e-02 3.478220701217651367e-01 -4.172433316707611084e-01 5.941522866487503052e-02 7.714911550283432007e-02 9.723423421382904053e-02
-3.285709023475646973e-01 3.975716885179281235e-03 -7.572997361421585083e-02 2.347294688224792480e-01 2.023706436157226562e-01 5.629164576530456543e-01 1.461669057607650757e-02 -6.878591179847717285e-01
1.276333630084991455e-01 -2.954779267311096191e-01 -2.806876003742218018e-01 5.401787161827087402e-01 -4.744104743003845215e-01 4.490213394165039062e-01 -2.830513194203376770e-02 -3.135876357555389404e-01
-3.994538187980651855e-01 -2.095336616039276123e-01 -2.774182856082916260e-01 -2.363043576478958130e-01 -3.252842128276824951e-01 -1.157714650034904480e-01 2.434885054826736450e-01 -6.965860724449157715e-01
-7.578458636999130249e-02 -5.097795724868774414e-01 2.991084456443786621e-01 2.206643223762512207e-01 5.699997022747993469e-02 3.376029133796691895e-01 -6.296294927597045898e-01 -2.873412668704986572e-01
-1.522188335657119751e-01 -3.870128691196441650e-01 -3.153895139694213867e-01 2.100708186626434326e-01 -7.543186843395233154e-02 -4.395981132984161377e-01 -1.482384931296110153e-02 -6.959123611450195312e-01
-8.343689143657684326e-02 -6.124092936515808105e-01 3.135904669761657715e-01 2.422844767570495605e-01 -2.233746796846389771e-01 5.170355439186096191e-01 -3.791176974773406982e-01 -5.134076927788555622e-04
3.345585241913795471e-02 -3.896041214466094971e-01 6.903120279312133789e-01 -1.501871049404144287e-01 -4.907810688018798828e-02 2.441832423210144043e-01 -3.663700520992279053e-01 -3.895400762557983398e-01
1.272454708814620972e-01 -3.701908588409423828e-01 -3.970891237258911133e-01 2.254172563552856445e-01 -1.350699663162231445e-01 -1.343201696872711182e-01 -3.332669660449028015e-02 -7.751632928848266602e-01
2.632832825183868408e-01 -4.571795165538787842e-01 -4.157879352569580078e-01 -1.259265244007110596e-01 1.338031888008117676e-02 4.696773365139961243e-02 -2.876662909984588623e-01 -6.691745519638061523e-01
2.109298706054687500e-01 -4.863922595977783203e-01 5.511310100555419922e-01 -2.326857447624206543e-01 -2.967074513435363770e-01 4.142508804798126221e-01 -5.797643959522247314e-02 -3.131180703639984131e-01
2.080813646316528320e-01 -2.332787774503231049e-02 1.115000396966934204e-01 6.051645427942276001e-02 -4.734832048416137695e-01 -1.477050930261611938e-01 -1.818630844354629517e-01 -8.130105137825012207e-01
-2.133113443851470947e-01 -3.672483265399932861e-01 1.354877501726150513e-01 3.569587171077728271e-01 -1.024357303977012634e-01 -4.119808226823806763e-02 -6.967481970787048340e-01 -4.197643101215362549e-01
-2.841843962669372559e-01 -5.050455331802368164e-01 2.774129807949066162e-01 1.800255626440048218e-01 -3.573374748229980469e-01 -4.449216127395629883e-01 -3.733488321304321289e-01 -2.996104359626770020e-01
-3.490211367607116699e-01 -2.971856296062469482e-01 2.708900272846221924e-01 5.542404651641845703e-01 -3.454645276069641113e-01 -9.252037853002548218e-02 -4.744512140750885010e-01 -2.372579425573348999e-01
2.354754507541656494e-02 -4.621008336544036865e-01 -3.994415998458862305e-01 -2.011809200048446655e-01 -3.625159263610839844e-01 -1.483811885118484497e-01 9.456332027912139893e-02 -6.507719159126281738e-01
8.727229386568069458e-02 -5.610862374305725098e-01 -1.982444226741790771e-01 2.008299827575683594e-01 1.028514802455902100e-01 4.857650026679039001e-02 3.683839738368988037e-01 -6.702891588211059570e-01
-3.178243935108184814e-01 -5.201676487922668457e-01 -7.297644019126892090e-02 3.082681894302368164e-01 -3.326414227485656738e-01 -5.434120446443557739e-02 -6.122128963470458984e-01 -1.991246491670608521e-01
-6.800235807895660400e-02 -2.566018402576446533e-01 -3.195330202579498291e-01 4.967151284217834473e-01 -6.299406886100769043e-01 3.121442794799804688e-01 1.865045353770256042e-02 -2.934224605560302734e-01
-3.757749199867248535e-01 -3.242349326610565186e-01 3.199706971645355225e-01 2.321339845657348633e-01 3.399472236633300781e-01 -1.997577846050262451e-01 1.809196323156356812e-01 -6.396861076354980469e-01
-3.215700089931488037e-01 -4.589760899543762207e-01 1.260496675968170166e-01 4.335290789604187012e-01 -2.777657210826873779e-01 1.284994836896657944e-02 -5.968355536460876465e-01 -2.203773856163024902e-01
-4.768017530441284180e-01 -1.808803826570510864e-01 1.208040192723274231e-01 4.691106081008911133e-02 3.884454369544982910e-01 3.819425702095031738e-01 2.761219628155231476e-02 -6.523923873901367188e-01
-3.358380496501922607e-01 -1.660631150007247925e-01 2.471650540828704834e-01 1.509685721248388290e-02 3.044192790985107422e-01 3.462465405464172363e-01 2.065531015396118164e-01 -7.369500398635864258e-01
-5.045524239540100098e-01 -5.364165306091308594e-01 3.694367706775665283e-01 4.574925899505615234e-01 -1.408801972866058350e-01 -2.125555872917175293e-01 -1.861451566219329834e-01 -1.105618253350257874e-01
1.058946698904037476e-01 -3.259873017668724060e-02 3.031988739967346191e-01 2.825613915920257568e-01 -3.572815656661987305e-01 -8.757400512695312500e-02 3.563393056392669678e-01 -7.440806627273559570e-01
3.729044795036315918e-01 -3.398814499378204346e-01 2.022780291736125946e-02 8.310659974813461304e-02 -6.483387947082519531e-01 1.089045926928520203e-01 2.534016072750091553e-01 -4.916210472583770752e-01
5.903645604848861694e-02 3.249632194638252258e-02 -1.523628272116184235e-02 2.251865118741989136e-01 -5.120132863521575928e-02 6.858113408088684082e-01 -1.264035552740097046e-01 -6.749674677848815918e-01
3.946384880691766739e-03 -3.600642681121826172e-01 -1.732662022113800049e-01 5.770712718367576599e-02 -1.220866665244102478e-01 8.983908593654632568e-02 4.535638093948364258e-01 -7.799296379089355469e-01
-2.602780759334564209e-01 -4.663284122943878174e-01 2.204542905092239380e-01 3.727514147758483887e-01 -2.452170848846435547e-01 1.391461342573165894e-01 -6.413550972938537598e-01 -1.908399760723114014e-01
-1.918853819370269775e-01 -4.631046354770660400e-01 -3.591850399971008301e-01 -2.089913785457611084e-01 -3.567303121089935303e-01 -2.348802238702774048e-01 1.814234405755996704e-01 -6.005688905715942383e-01
-4.165748357772827148e-01 -3.269809484481811523e-01 4.530546367168426514e-01 -5.268879234790802002e-02 3.922119438648223877e-01 1.087369993329048157e-01 -2.939061075448989868e-02 -5.873639583587646484e-01
-7.040162086486816406e-01 -9.425654262304306030e-02 -2.040342688560485840e-01 -1.773667186498641968e-01 -2.210724353790283203e-01 5.426570028066635132e-02 -1.030282899737358093e-01 -5.999628305435180664e-01
-6.944401562213897705e-02 -3.218030333518981934e-01 4.253516197204589844e-01 1.126814112067222595e-01 4.201053082942962646e-02 2.303094416856765747e-01 5.760731101036071777e-01 -5.579710006713867188e-01
-3.535008728504180908e-01 -5.239734053611755371e-01 2.648316621780395508e-01 2.781200706958770752e-01 2.259146124124526978e-01 3.131448850035667419e-02 4.951009750366210938e-01 -3.947904407978057861e-01
-2.037243098020553589e-01 2.585832178592681885e-01 2.950772345066070557e-01 -5.929853767156600952e-02 -3.577552735805511475e-01 3.251466155052185059e-01 -2.702474892139434814e-01 -7.030656933784484863e-01
-2.697136998176574707e-01 -6.160065531730651855e-01 2.185618877410888672e-01 -2.373161613941192627e-01 3.748300969600677490e-01 1.768109155818820000e-03 5.004429444670677185e-02 -5.483585596084594727e-01
-4.141704142093658447e-01 -3.198072612285614014e-01 5.791355296969413757e-02 1.888849139213562012e-01 3.091153204441070557e-01 -3.508049547672271729e-01 8.302906155586242676e-02 -6.794441938400268555e-01
-1.187811642885208130e-01 -4.663407504558563232e-01 -2.442397326231002808e-01 -2.613167464733123779e-01 -1.169361695647239685e-01 2.090453356504440308e-01 4.382929205894470215e-01 -6.253023147583007812e-01
-1.969892829656600952e-01 -3.135758936405181885e-01 -3.296877443790435791e-01 2.592670917510986328e-01 -1.135114356875419617e-01 -4.194307625293731689e-01 -6.548459082841873169e-02 -7.027494311332702637e-01
-2.982534170150756836e-01 -1.267475038766860962e-01 5.432428717613220215e-01 5.316090583801269531e-02 -5.290432367473840714e-03 5.536684766411781311e-03 -5.440261960029602051e-01 -5.486510992050170898e-01
-3.955665230751037598e-01 -1.447194516658782959e-01 1.923406124114990234e-01 2.126903384923934937e-01 3.936889171600341797e-01 2.745049297809600830e-01 1.132870540022850037e-01 -7.051053643226623535e-01
3.319422900676727295e-01 -2.333673387765884399e-01 -2.097753435373306274e-01 1.685690581798553467e-01 -4.483244419097900391e-01 2.073769569396972656e-01 2.886010706424713135e-01 -6.600319147109985352e-01
-3.161367774009704590e-01 -4.697694480419158936e-01 5.018571391701698303e-02 1.534620672464370728e-01 -1.296461522579193115e-01 1.906662285327911377e-01 -7.188585400581359863e-01 -2.887657284736633301e-01
-3.591891229152679443e-01 -2.064261399209499359e-02 4.835738539695739746e-01 8.404992520809173584e-02 -2.193687260150909424e-01 3.375333249568939209e-01 -5.840736627578735352e-01 -3.556057214736938477e-01
3.407956957817077637e-01 -5.699582099914550781e-01 4.368033409118652344e-01 5.378723517060279846e-02 -3.442831933498382568e-01 2.887745797634124756e-01 -2.427330762147903442e-01 -3.232256472110748291e-01
-4.249486923217773438e-01 -4.975667297840118408e-01 -3.280355632305145264e-01 1.151480749249458313e-01 3.037068545818328857e-01 -1.726440489292144775e-01 -9.802950546145439148e-03 -5.734454393386840820e-01
-6.029299274086952209e-02 -4.934866447001695633e-03 -3.263510465621948242e-01 3.113486468791961670e-01 1.100178137421607971e-01 4.907087087631225586e-01 -1.146733760833740234e-01 -7.258433699607849121e-01
-6.335396766662597656e-01 -5.324414968490600586e-01 1.669718623161315918e-01 3.410522639751434326e-01 -3.835742175579071045e-01 1.158889830112457275e-01 9.193053841590881348e-02 4.389220103621482849e-02
-1.608045697212219238e-01 -3.163088560104370117e-01 -1.858086735010147095e-01 4.672555923461914062e-01 -4.721832871437072754e-01 5.723269581794738770e-01 2.439711242914199829e-01 -1.058346480131149292e-01
-5.232476592063903809e-01 8.081583678722381592e-02 -3.490858078002929688e-01 1.107708290219306946e-01 -3.808148801326751709e-01 2.522977590560913086e-01 -3.266312479972839355e-01 -5.197957158088684082e-01
-2.958562970161437988e-01 -6.551145911216735840e-01 3.693518340587615967e-01 6.556618958711624146e-02 3.702581226825714111e-01 1.432785689830780029e-01 3.298835158348083496e-01 -2.759186625480651855e-01
-6.597895622253417969e-01 -1.676027178764343262e-01 -2.916371226310729980e-01 -2.970460336655378342e-03 -2.715744674205780029e-01 2.029321789741516113e-01 4.051804840564727783e-01 -4.152358770370483398e-01
-2.463337928056716919e-01 -4.154573678970336914e-01 -9.836843237280845642e-03 2.021957635879516602e-01 -2.466985434293746948e-01 1.720240116119384766e-01 -7.216128110885620117e-01 -3.384637832641601562e-01
-1.731984615325927734e-01 1.177043542265892029e-01 -1.227786839008331299e-01 3.574380576610565186e-01 -2.902877926826477051e-01 6.396132111549377441e-01 1.473464816808700562e-01 -5.461028814315795898e-01
-1.466965675354003906e-01 -5.768406391143798828e-01 5.577617883682250977e-01 -1.016781777143478394e-01 -5.251769423484802246e-01 1.380111426115036011e-01 -1.555097550153732300e-01 -7.250648736953735352e-02
-2.012706696987152100e-01 -4.253810346126556396e-01 1.245724037289619446e-01 2.454383671283721924e-01 -5.023053288459777832e-01 -2.811137735843658447e-01 -5.081376433372497559e-01 -3.365163505077362061e-01
-2.652056217193603516e-01 -3.072602450847625732e-01 -1.914416700601577759e-01 2.780578434467315674e-01 -5.012322962284088135e-02 -8.774097263813018799e-02 5.074411034584045410e-01 -6.734862327575683594e-01
-5.412622690200805664e-01 -1.994696855545043945e-01 -3.653919100761413574e-01 -1.895214915275573730e-01 1.209299312904477119e-03 2.650032937526702881e-02 -6.216784194111824036e-02 -7.023166418075561523e-01
2.354156076908111572e-01 -3.625960946083068848e-01 5.841932892799377441e-01 2.533709444105625153e-02 -3.965091705322265625e-01 3.055557608604431152e-01 -2.523925900459289551e-01 -3.960984349250793457e-01
-2.572512030601501465e-01 -5.588576793670654297e-01 -3.657244145870208740e-01 2.799974679946899414e-01 3.762203156948089600e-01 7.899275980889797211e-03 -8.534241467714309692e-02 -5.103525519371032715e-01
-5.835433602333068848e-01 -4.722068905830383301e-01 3.641560673713684082e-01 3.673051297664642334e-01 -2.137328237295150757e-01 -1.525460779666900635e-01 -2.835730910301208496e-01 -1.400332450866699219e-01
-6.186388731002807617e-01 -1.558165997266769409e-01 -2.216006070375442505e-01 -7.247746735811233521e-02 -5.915900468826293945e-01 3.046602010726928711e-01 -1.265371292829513550e-01 -2.825578749179840088e-01
6.429469585418701172e-02 -4.350871145725250244e-01 3.324579298496246338e-01 -3.269036114215850830e-01 1.986811459064483643e-01 6.940124090760946274e-03 5.550359189510345459e-02 -7.393024563789367676e-01
-3.370436429977416992e-01 -6.795672327280044556e-02 5.062924623489379883e-01 -2.061294950544834137e-02 -5.541285276412963867e-01 -1.270480901002883911e-01 3.845773637294769287e-01 -3.923354148864746094e-01
1.505146175622940063e-01 -5.891547799110412598e-01 4.850624501705169678e-01 -1.341369599103927612e-01 -5.329700112342834473e-01 2.278622239828109741e-01 1.038813665509223938e-01 -1.737645715475082397e-01
3.630548715591430664e-01 -1.194515228271484375e-01 6.015690788626670837e-02 2.398834973573684692e-01 -2.158123552799224854e-01 4.588829278945922852e-01 2.269884496927261353e-01 -6.957638859748840332e-01
1.909131705760955811e-01 -8.006510138511657715e-01 3.756238222122192383e-01 1.940131783485412598e-01 -1.942272484302520752e-01 2.976134121417999268e-01 -1.075823083519935608e-01 -7.683605700731277466e-02
-4.323241114616394043e-02 -4.233376383781433105e-01 -2.892713844776153564e-01 -1.987956911325454712e-01 -1.655681282281875610e-01 -8.490932732820510864e-02 3.161717951297760010e-01 -7.490870952606201172e-01
2.007118910551071167e-01 -8.046070486307144165e-02 1.882125884294509888e-01 3.393976688385009766e-01 -6.490346975624561310e-03 6.770358681678771973e-01 -7.084601372480392456e-02 -5.823979973793029785e-01
2.676406502723693848e-01 -5.408651828765869141e-01 5.749831795692443848e-01 3.072672709822654724e-02 -2.472773939371109009e-01 4.186415299773216248e-02 -2.791920006275177002e-01 -4.042728543281555176e-01
1.540876328945159912e-01 -2.675291597843170166e-01 7.240366935729980469e-01 2.676394395530223846e-02 -2.840692102909088135e-01 2.997658550739288330e-01 -2.610342800617218018e-01 -3.755607008934020996e-01
-5.692518949508666992e-01 -3.604175150394439697e-02 -1.143731921911239624e-01 2.073996067047119141e-01 -3.739950656890869141e-01 5.681659579277038574e-01 -3.132748007774353027e-01 -2.402735054492950439e-01
-4.290000498294830322e-01 -6.121192872524261475e-02 1.864553540945053101e-01 -4.981427919119596481e-04 2.163078039884567261e-01 2.929395735263824463e-01 1.140010654926300049e-01 -7.948883175849914551e-01
-3.374639749526977539e-01 -4.329709112644195557e-01 4.147075414657592773e-01 2.207153737545013428e-01 -5.052155256271362305e-01 -3.464589118957519531e-01 -2.385834604501724243e-01 -2.139111161231994629e-01
4.186889156699180603e-03 -9.734252467751502991e-03 -2.797876596450805664e-01 6.311848014593124390e-02 -2.924605011940002441e-01 -1.720867604017257690e-01 -2.823674380779266357e-01 -8.501436114311218262e-01
-4.022498130798339844e-01 -4.369602203369140625e-01 -1.999894529581069946e-01 -3.260847926139831543e-01 -1.410780549049377441e-01 6.250169873237609863e-02 4.146024286746978760e-01 -5.524755120277404785e-01
8.820381015539169312e-02 -5.425940155982971191e-01 4.890354275703430176e-01 -2.141563743352890015e-01 -4.496664702892303467e-01 4.280485510826110840e-01 5.078260600566864014e-02 -1.574445813894271851e-01
9.112747386097908020e-03 -3.921077847480773926e-01 -2.356164008378982544e-01 1.268598735332489014e-01 -2.396866828203201294e-01 -4.027247130870819092e-01 1.781229972839355469e-01 -7.233222723007202148e-01
-6.011366844177246094e-01 -3.223506808280944824e-01 2.609572410583496094e-01 -1.564032882452011108e-01 3.587461411952972412e-01 1.835803836584091187e-01 -3.304175660014152527e-02 -5.278936624526977539e-01
-1.232983171939849854e-01 -2.942755222320556641e-01 5.044075250625610352e-01 2.565165758132934570e-01 -4.698768630623817444e-02 -3.504980355501174927e-02 5.486016273498535156e-01 -5.230408310890197754e-01
-3.656838461756706238e-02 2.433279156684875488e-01 4.328996539115905762e-01 7.055494934320449829e-02 -3.706335723400115967e-01 2.606324851512908936e-01 -1.853020936250686646e-01 -7.123473286628723145e-01
5.808625370264053345e-02 -5.212875008583068848e-01 4.592813849449157715e-01 6.397661566734313965e-02 -5.962690711021423340e-01 3.363834023475646973e-01 -1.631750017404556274e-01 -1.205670461058616638e-01
-5.710411071777343750e-01 -1.647291481494903564e-01 -6.846706569194793701e-02 2.069085687398910522e-01 -3.626341819763183594e-01 6.627286076545715332e-01 -1.517725586891174316e-01 -7.436253130435943604e-02
-3.762491792440414429e-02 -6.905623078346252441e-01 -5.484417825937271118e-02 1.233788058161735535e-01 -1.380607038736343384e-01 8.498527109622955322e-02 -6.325191855430603027e-01 -2.776944041252136230e-01
-5.963994860649108887e-01 -4.798930287361145020e-01 2.646725177764892578e-01 3.434851765632629395e-01 -4.583894610404968262e-01 -1.557937730103731155e-02 -1.243842691183090210e-01 1.190268248319625854e-02
-1.722231954336166382e-01 -4.024760127067565918e-01 -2.144988775253295898e-01 -2.257892936468124390e-01 7.648812979459762573e-02 2.785551846027374268e-01 3.632470965385437012e-01 -7.042511701583862305e-01
1.443890035152435303e-01 -5.272281765937805176e-01 5.588647723197937012e-01 -1.167051494121551514e-01 -5.354435443878173828e-01 2.031339854001998901e-01 -1.487270649522542953e-02 -2.169052362442016602e-01
-2.497305423021316528e-01 -6.538996100425720215e-01 -2.679240144789218903e-02 3.125641047954559326e-01 -1.267085969448089600e-01 5.944691132754087448e-03 -5.957716703414916992e-01 -2.014984190464019775e-01
2.460987269878387451e-01 -4.451255500316619873e-01 1.742559368722140789e-03 1.452971100807189941e-01 -4.626919031143188477e-01 -2.181185930967330933e-01 3.658780455589294434e-01 -5.697877407073974609e-01
-3.534995019435882568e-01 -1.935610622167587280e-01 -2.443969696760177612e-01 1.291298270225524902e-01 3.116048872470855713e-01 5.045469999313354492e-01 5.543531104922294617e-02 -6.375182271003723145e-01
1.491650193929672241e-01 -5.888875722885131836e-01 -2.823536098003387451e-01 8.103539049625396729e-02 6.731738895177841187e-02 1.095993220806121826e-01 3.897983133792877197e-01 -6.133388876914978027e-01
-1.960022896528244019e-01 -5.078779458999633789e-01 8.288966864347457886e-02 4.454174041748046875e-01 -2.433966100215911865e-01 -6.571258604526519775e-02 -5.975291132926940918e-01 -2.788810729980468750e-01
-8.522469550371170044e-02 -1.684567034244537354e-01 -3.379238247871398926e-01 9.655226767063140869e-02 2.872694432735443115e-01 6.360294669866561890e-02 -2.153290957212448120e-01 -8.413730263710021973e-01
-7.669372856616973877e-02 -5.137231349945068359e-01 2.703748643398284912e-01 2.103308737277984619e-01 9.971800446510314941e-02 7.200097292661666870e-02 6.160272359848022461e-01 -4.671695828437805176e-01
-5.258293747901916504e-01 -4.472912251949310303e-01 -2.320819199085235596e-01 -6.493289954960346222e-03 2.696008980274200439e-01 -1.585883498191833496e-01 1.079465374350547791e-01 -6.000354290008544922e-01
-5.112652108073234558e-02 -2.143221497535705566e-01 -2.263138443231582642e-01 1.376914829015731812e-01 3.133022189140319824e-01 8.725336194038391113e-02 -3.014121651649475098e-01 -8.274384737014770508e-01
-7.167124152183532715e-01 -1.005508527159690857e-01 1.555491685867309570e-01 1.966748572885990143e-02 -1.214232668280601501e-01 4.243298768997192383e-01 -4.597901403903961182e-01 -2.131289541721343994e-01
2.608796954154968262e-01 -3.796816170215606689e-01 -3.683944046497344971e-01 3.924959599971771240e-01 -1.507835090160369873e-01 -5.712758749723434448e-02 1.642590165138244629e-01 -6.671103239059448242e-01
-3.443863689899444580e-01 -3.721871674060821533e-01 7.898062467575073242e-02 1.844260990619659424e-01 4.976382255554199219e-01 2.350817024707794189e-01 1.582402288913726807e-01 -6.121084690093994141e-01
2.927246876060962677e-02 -2.564684450626373291e-01 -4.706065356731414795e-02 8.279078602790832520e-01 -4.295917600393295288e-02 4.099793136119842529e-01 -1.264897584915161133e-01 -2.445254623889923096e-01
-3.062648773193359375e-01 -3.347598314285278320e-01 3.327743709087371826e-01 3.397525250911712646e-01 -6.419225335121154785e-01 -3.250230550765991211e-01 9.101691097021102905e-02 -2.048862874507904053e-01
-6.111665964126586914e-01 -5.065532922744750977e-01 1.420515924692153931e-01 3.670162558555603027e-01 -4.058262705802917480e-01 1.644313186407089233e-01 1.418662965297698975e-01 5.604398623108863831e-02
-6.680511832237243652e-01 3.011431917548179626e-02 -3.250647485256195068e-01 3.908684477210044861e-02 -2.560013532638549805e-01 2.299081981182098389e-01 -2.848744392395019531e-01 -4.960422813892364502e-01
2.112951688468456268e-02 -2.750804424285888672e-01 2.955184876918792725e-01 7.755854129791259766e-01 -5.603486206382513046e-04 4.740000665187835693e-01 -4.393662791699171066e-03 -1.016110181808471680e-01
-7.083021402359008789e-01 2.142443507909774780e-02 -1.572592705488204956e-01 1.230221539735794067e-01 -5.638070106506347656e-01 3.108960203826427460e-02 -1.349267736077308655e-02 -3.727695941925048828e-01
-1.273040324449539185e-01 -3.417793810367584229e-01 -4.750161767005920410e-01 3.071094453334808350e-01 -5.012570023536682129e-01 5.094556808471679688e-01 -4.904394969344139099e-02 -1.838888376951217651e-01
-6.862975955009460449e-01 -2.238585054874420166e-01 3.029766380786895752e-01 3.639943003654479980e-01 -3.378309309482574463e-01 -1.815949566662311554e-02 -3.510978221893310547e-01 -1.298738867044448853e-01
-7.238635420799255371e-02 -6.251205801963806152e-01 -2.239294350147247314e-01 -9.556142985820770264e-02 1.257247626781463623e-01 -2.616774439811706543e-01 1.490151286125183105e-01 -6.619826555252075195e-01
-5.715640783309936523e-01 -5.465590357780456543e-01 3.660723268985748291e-01 3.650406301021575928e-01 -5.251901224255561829e-02 -5.383267626166343689e-02 -3.154874444007873535e-01 -4.621093347668647766e-02
-6.617194414138793945e-01 -1.934319138526916504e-01 -3.566881418228149414e-01 -4.895203933119773865e-02 -5.661034584045410156e-01 8.268440514802932739e-02 -6.943352520465850830e-02 -2.509143650531768799e-01
-1.693430840969085693e-01 -1.379356603138148785e-03 5.975481867790222168e-01 1.101987659931182861e-01 -3.219375014305114746e-01 -3.948247805237770081e-02 -1.574826389551162720e-01 -6.871025562286376953e-01
-1.469250917434692383e-01 -4.990549758076667786e-02 2.440139055252075195e-01 -1.830079257488250732e-01 -4.015019536018371582e-02 5.580400228500366211e-01 2.342438101768493652e-01 -7.176328301429748535e-01
-4.417182505130767822e-01 -3.708488643169403076e-01 -3.776593208312988281e-01 1.298652440309524536e-01 -3.028990328311920166e-02 1.812591999769210815e-01 5.093582272529602051e-01 -4.632995128631591797e-01
-1.226055063307285309e-02 -3.725913166999816895e-01 -3.590038716793060303e-01 7.256730645895004272e-02 -6.619063764810562134e-02 -2.857879996299743652e-01 -4.884233698248863220e-02 -7.990207672119140625e-01
7.558754086494445801e-02 1.028680801391601562e-01 4.521531164646148682e-01 7.711303979158401489e-02 -3.537391424179077148e-01 1.356926411390304565e-01 -1.965174227952957153e-01 -7.688645124435424805e-01
-8.888117969036102295e-02 -4.632876813411712646e-01 -2.675897777080535889e-01 4.625720977783203125e-01 3.978691697120666504e-01 9.284653514623641968e-02 1.697701215744018555e-01 -5.441922545433044434e-01
-6.816334128379821777e-01 -2.186513245105743408e-01 3.229615464806556702e-02 -2.483798377215862274e-02 -4.009432792663574219e-01 1.267547905445098877e-01 -5.057399868965148926e-01 -2.308946847915649414e-01
4.335830733180046082e-02 -3.243496119976043701e-01 -2.233477532863616943e-01 6.510127186775207520e-01 -5.060486793518066406e-01 3.429678380489349365e-01 1.930521242320537567e-02 -2.124402374029159546e-01
-2.992879152297973633e-01 -2.691736221313476562e-01 3.017146587371826172e-01 2.439630180597305298e-01 -1.791858226060867310e-01 -6.570358574390411377e-02 -6.908314228057861328e-01 -4.168333411216735840e-01
-7.037568837404251099e-03 2.933135069906711578e-02 -1.016172170639038086e-01 3.589845001697540283e-01 -2.757318913936614990e-01 7.156152725219726562e-01 -6.329411268234252930e-02 -5.174502134323120117e-01
1.715573668479919434e-01 -9.289561957120895386e-02 -1.971578449010848999e-01 1.843336969614028931e-02 -6.233333945274353027e-01 1.476263701915740967e-01 1.526263356208801270e-01 -6.993529796600341797e-01
-7.912364602088928223e-01 -1.005881503224372864e-01 9.910626709461212158e-02 -7.586841285228729248e-02 -1.906709074974060059e-01 3.666060268878936768e-01 -3.453529477119445801e-01 -2.412987202405929565e-01
-4.673672914505004883e-01 -5.877383351325988770e-01 1.961724609136581421e-01 4.087222218513488770e-01 -4.329359233379364014e-01 -1.928262263536453247e-01 -3.544873744249343872e-02 -6.871491670608520508e-02
-7.391247153282165527e-01 2.280247956514358521e-02 -1.715871095657348633e-01 -1.810294389724731445e-02 -4.087655842304229736e-01 1.072852537035942078e-01 -2.792045415844768286e-04 -4.947781860828399658e-01
2.065534591674804688e-01 -5.466650724411010742e-01 4.703389704227447510e-01 -3.055099397897720337e-02 -1.343555301427841187e-01 3.063260316848754883e-01 -4.302811324596405029e-01 -3.732452392578125000e-01
-5.450755357742309570e-01 -3.791346251964569092e-01 -3.110544979572296143e-01 -1.437042653560638428e-01 1.127280592918395996e-01 2.289516478776931763e-02 1.734818518161773682e-01 -6.312020421028137207e-01
-1.977344043552875519e-02 -2.430552691221237183e-01 -2.515318691730499268e-01 9.972664713859558105e-02 3.603388965129852295e-01 6.446289271116256714e-02 -2.902285456657409668e-01 -8.056595921516418457e-01
1.015062108635902405e-01 -5.922919511795043945e-01 3.207080364227294922e-01 6.372624635696411133e-02 -1.723976135253906250e-01 4.156766235828399658e-01 -5.200944542884826660e-01 -2.428286969661712646e-01
-5.581603646278381348e-01 -7.218304872512817383e-01 1.793387532234191895e-01 2.000403255224227905e-01 -1.635576337575912476e-01 1.692703515291213989e-01 -1.709263324737548828e-01 1.030524820089340210e-01
-3.786422908306121826e-01 -4.235072433948516846e-01 9.966683387756347656e-02 7.339018583297729492e-01 -4.145313426852226257e-02 -1.014011278748512268e-01 -3.023326992988586426e-01 -1.591251492500305176e-01
-9.452739357948303223e-02 -3.712467551231384277e-01 -1.219736486673355103e-01 3.624838888645172119e-01 -6.181272268295288086e-01 4.968785941600799561e-01 2.730725109577178955e-01 -5.856679752469062805e-02
-4.337976500391960144e-02 -7.060309648513793945e-01 -1.424731165170669556e-01 1.846123486757278442e-01 -1.104102358222007751e-01 -1.320524662733078003e-01 -5.639008879661560059e-01 -3.124830722808837891e-01
-4.924444556236267090e-01 5.455706641077995300e-02 2.223649471998214722e-01 4.725124686956405640e-02 -5.249847769737243652e-01 4.965876936912536621e-01 -2.922878265380859375e-01 -3.085494637489318848e-01
-6.001736521720886230e-01 -2.655195891857147217e-01 6.947793066501617432e-02 5.093232393264770508e-01 -3.704369664192199707e-01 -9.469413012266159058e-02 -3.676023781299591064e-01 -1.540508866310119629e-01
-3.029893934726715088e-01 -2.276612967252731323e-01 4.129924178123474121e-01 3.840270638465881348e-01 -3.484707474708557129e-01 -3.732404112815856934e-02 -5.607547163963317871e-01 -3.178952038288116455e-01
3.359463810920715332e-01 -2.039368599653244019e-01 -4.972048848867416382e-02 3.914754986763000488e-01 -1.345193386077880859e-01 1.182997226715087891e-01 3.138384819030761719e-01 -7.478232979774475098e-01
1.505322009325027466e-01 -8.496086001396179199e-01 3.220718204975128174e-01 -3.807106614112854004e-02 -1.106292083859443665e-01 2.315454035997390747e-01 -2.498242408037185669e-01 -1.485307365655899048e-01
-5.263933539390563965e-01 -3.832987248897552490e-01 8.903716504573822021e-02 6.212168931961059570e-01 -2.369008064270019531e-01 -7.017888128757476807e-02 -3.278787136077880859e-01 -1.166294366121292114e-01
-6.878705024719238281e-01 -3.116757571697235107e-01 1.802278757095336914e-01 -5.617371946573257446e-02 3.081260323524475098e-01 1.805542409420013428e-01 1.621627807617187500e-01 -4.901189804077148438e-01
-1.917860954999923706e-01 -2.106133475899696350e-02 -3.830439448356628418e-01 1.327082514762878418e-01 -1.796260625123977661e-01 -1.177105158567428589e-01 -2.884363234043121338e-01 -8.179997205734252930e-01
-3.691896796226501465e-01 -4.696318507194519043e-01 1.413274705410003662e-01 3.130061924457550049e-02 4.782010614871978760e-01 -3.641221299767494202e-02 5.005663633346557617e-02 -6.242467761039733887e-01
-7.090794444084167480e-01 -1.604826003313064575e-01 8.071188628673553467e-02 1.471673101186752319e-01 -3.250645697116851807e-01 5.061942934989929199e-01 -2.683431506156921387e-01 -9.680733829736709595e-02
-3.556731939315795898e-01 -4.205233752727508545e-01 -9.860814362764358521e-02 1.458657812327146530e-02 1.479906439781188965e-01 -1.135774552822113037e-01 2.567900419235229492e-01 -7.654921412467956543e-01
-1.751243770122528076e-01 -1.856150925159454346e-01 1.729991585016250610e-01 5.906567573547363281e-01 4.214254021644592285e-02 7.074446678161621094e-01 4.951843060553073883e-03 -2.319394648075103760e-01
7.551864255219697952e-03 -6.690120100975036621e-01 4.656976833939552307e-02 1.825653612613677979e-01 -1.962592005729675293e-01 2.280001938343048096e-01 -6.010817289352416992e-01 -2.550803422927856445e-01
-8.252157568931579590e-01 -5.019008740782737732e-02 1.591966599225997925e-01 -6.000768858939409256e-03 -2.952366136014461517e-02 2.711817026138305664e-01 -3.505589067935943604e-01 -3.062965869903564453e-01
-2.945249974727630615e-01 -3.034853935241699219e-01 -3.553449511528015137e-01 4.480469226837158203e-01 -4.246308207511901855e-01 5.506421327590942383e-01 4.897533915936946869e-03 -1.029237210750579834e-01
1.163774821907281876e-02 -3.220085501670837402e-01 -1.891009509563446045e-01 3.411011695861816406e-01 -1.214715838432312012e-01 -2.296660393476486206e-01 2.415946722030639648e-01 -7.862544059753417969e-01
1.606753915548324585e-01 1.204187050461769104e-02 3.383992612361907959e-01 4.216523841023445129e-02 -4.547331631183624268e-01 -2.650532685220241547e-02 -7.486288249492645264e-02 -8.029054403305053711e-01
-6.397801637649536133e-01 -3.916112482547760010e-01 1.622384041547775269e-01 3.633792996406555176e-01 -1.092085540294647217e-01 -2.170501202344894409e-01 -4.171355962753295898e-01 -2.142820656299591064e-01
-5.742355585098266602e-01 -5.101642012596130371e-01 1.412324607372283936e-01 3.911986649036407471e-01 -4.638794362545013428e-01 5.159153044223785400e-02 1.345130056142807007e-01 3.260945528745651245e-02
2.924772677943110466e-03 -5.116698741912841797e-01 3.671646416187286377e-01 -2.788742482662200928e-01 -4.081802666187286377e-01 5.902905464172363281e-01 3.971783444285392761e-04 -1.027147397398948669e-01
1.717146486043930054e-01 -2.732495069503784180e-01 -4.073723256587982178e-01 2.664480209350585938e-01 -3.235903680324554443e-01 -1.669738739728927612e-01 1.247578766196966171e-02 -7.253658175468444824e-01
-3.509319722652435303e-01 -4.771960079669952393e-01 1.990664005279541016e-01 3.449922502040863037e-01 -1.682801693677902222e-01 1.207723096013069153e-01 -6.372965574264526367e-01 -2.035504430532455444e-01
-2.887730896472930908e-01 -7.198355197906494141e-01 1.944570690393447876e-01 9.085544198751449585e-02 -2.471141219139099121e-01 3.712732791900634766e-01 -3.814327418804168701e-01 8.932261914014816284e-02
1.757493168115615845e-01 -7.801330089569091797e-02 -1.420792341232299805e-01 -8.091423660516738892e-02 -3.384768962860107422e-01 -4.040413722395896912e-02 -1.444326788187026978e-01 -8.939983248710632324e-01
-5.615022778511047363e-01 -1.904957592487335205e-01 -1.493487656116485596e-01 -3.448586165904998779e-01 1.302365809679031372e-01 2.750611007213592529e-01 -2.201407253742218018e-01 -6.050719618797302246e-01
2.464491575956344604e-01 -4.436766207218170166e-01 -3.964186310768127441e-01 3.769565224647521973e-01 -2.633459866046905518e-01 -1.143181249499320984e-01 1.386516690254211426e-01 -5.844022035598754883e-01
5.359795317053794861e-02 -1.853895038366317749e-01 -6.633588345721364021e-04 -1.315037012100219727e-01 -1.549431085586547852e-01 7.949099540710449219e-01 2.439252845942974091e-02 -5.375683903694152832e-01
-4.131609108299016953e-03 -4.349845647811889648e-01 -3.771558701992034912e-01 -1.161469295620918274e-01 -3.453401029109954834e-01 -2.439658492803573608e-01 1.838164627552032471e-01 -6.651819944381713867e-01
-7.897856235504150391e-01 -8.326087146997451782e-02 -6.117023900151252747e-02 -1.336671225726604462e-02 -3.192093372344970703e-01 3.950026035308837891e-01 -2.003380954265594482e-01 -2.594778835773468018e-01
6.939045339822769165e-02 -8.214690536260604858e-02 4.449625015258789062e-01 2.015244390349835157e-04 -3.481441438198089600e-01 -2.561454176902770996e-01 1.212755590677261353e-01 -7.674129605293273926e-01
2.434079200029373169e-01 7.092487066984176636e-03 -5.200562067329883575e-03 2.663381695747375488e-01 -1.145274117588996887e-01 6.378758549690246582e-01 -1.217246800661087036e-01 -6.594848036766052246e-01
-1.128727942705154419e-01 -5.921031832695007324e-01 1.273591369390487671e-01 1.590138524770736694e-01 -1.172083765268325806e-01 4.559282064437866211e-01 -5.940750241279602051e-01 -1.436466127634048462e-01
-6.357635855674743652e-01 1.638946868479251862e-02 -3.249317705631256104e-01 9.214644879102706909e-02 -1.729610413312911987e-01 1.062724217772483826e-01 -3.454599976539611816e-01 -5.664913654327392578e-01
-3.253164514899253845e-02 -2.018193900585174561e-01 -1.483291238546371460e-01 6.933923959732055664e-01 -1.619478762149810791e-01 6.156725883483886719e-01 3.215759247541427612e-02 -2.215900570154190063e-01
-6.363884806632995605e-01 -5.488051176071166992e-01 1.895555108785629272e-01 3.069920539855957031e-01 -3.435831069946289062e-01 1.690402477979660034e-01 1.024564877152442932e-01 8.078375458717346191e-02
-5.655650496482849121e-01 -4.637508690357208252e-01 4.826433062553405762e-01 2.785186767578125000e-01 -3.525879979133605957e-01 -1.636814475059509277e-01 -1.941087283194065094e-02 -5.538676306605339050e-02
4.273157715797424316e-01 -1.874591410160064697e-01 1.122505813837051392e-01 2.539985477924346924e-01 -5.409671664237976074e-01 3.128653168678283691e-01 1.578080207109451294e-01 -5.382481813430786133e-01
-4.321095068007707596e-03 -1.447594463825225830e-01 4.148433357477188110e-02 4.618333280086517334e-01 -6.554836630821228027e-01 -1.285364627838134766e-01 3.404470384120941162e-01 -4.493666589260101318e-01
-2.655962705612182617e-01 3.779675811529159546e-02 -1.126290857791900635e-01 1.700886636972427368e-01 1.554791182279586792e-01 5.951424241065979004e-01 -1.913548707962036133e-01 -6.866074204444885254e-01
1.116441711783409119e-01 -3.952178955078125000e-01 -2.848966419696807861e-01 4.881625249981880188e-02 3.519771397113800049e-01 1.954123824834823608e-01 -4.936395585536956787e-02 -7.637268900871276855e-01
1.570570766925811768e-01 1.171652823686599731e-01 4.221450090408325195e-01 5.406662225723266602e-01 -2.604710161685943604e-01 1.763359010219573975e-01 6.382936239242553711e-02 -6.229489445686340332e-01
6.018087267875671387e-02 1.085549741983413696e-01 1.688686572015285492e-02 8.988671004772186279e-02 -8.283384144306182861e-02 6.304883956909179688e-01 -3.221391737461090088e-01 -6.841626167297363281e-01
-6.359263062477111816e-01 -5.819028615951538086e-01 3.108112215995788574e-01 2.306614965200424194e-01 -3.138008117675781250e-01 6.425328552722930908e-02 6.064388900995254517e-03 6.739681214094161987e-02
-4.010594487190246582e-01 3.753687813878059387e-02 -5.475342273712158203e-02 3.739712834358215332e-01 -1.841364800930023193e-01 6.296467781066894531e-01 -3.007691800594329834e-01 -4.172126948833465576e-01
3.924767374992370605e-01 -3.829336166381835938e-01 -2.312288247048854828e-02 2.664281129837036133e-01 -2.364665865898132324e-01 8.211551234126091003e-03 3.710078597068786621e-01 -6.589192152023315430e-01
2.589525468647480011e-02 3.114396892488002777e-02 4.367376863956451416e-01 -4.456261917948722839e-02 -1.219010129570960999e-01 3.136376738548278809e-01 3.138833642005920410e-01 -7.706378698348999023e-01
4.885187000036239624e-02 -5.606560111045837402e-01 -3.328847289085388184e-01 -2.740860879421234131e-01 -1.717771776020526886e-02 4.682526364922523499e-02 2.368558496236801147e-01 -6.623855233192443848e-01
-8.699461817741394043e-02 -4.987537264823913574e-01 -2.379065304994583130e-01 2.381153404712677002e-01 -2.307479977607727051e-01 4.461901262402534485e-02 -6.720142960548400879e-01 -3.514819741249084473e-01
-4.144292473793029785e-01 -6.866378784179687500e-01 2.816490828990936279e-01 1.109925061464309692e-01 -1.742831468582153320e-01 3.837166130542755127e-01 -2.623684406280517578e-01 1.366793960332870483e-01
-6.694914698600769043e-01 -2.348681986331939697e-01 -2.297255545854568481e-01 -2.480307966470718384e-01 -6.397916376590728760e-02 1.577011048793792725e-01 1.474752426147460938e-01 -5.758585929870605469e-01
-1.755410283803939819e-01 -1.827622205018997192e-01 -2.154403477907180786e-01 -3.420041203498840332e-01 -1.247186958789825439e-01 4.546663761138916016e-01 1.585866361856460571e-01 -7.245522737503051758e-01
-5.265627503395080566e-01 -5.305819511413574219e-01 -3.091600723564624786e-02 4.132353067398071289e-01 -4.978971779346466064e-01 -3.066409844905138016e-03 1.462302207946777344e-01 1.417933031916618347e-02
-5.956358909606933594e-01 -2.590278163552284241e-03 -4.512750804424285889e-01 1.026220247149467468e-01 -2.524181008338928223e-01 2.883851230144500732e-01 -2.143297046422958374e-01 -4.880703687667846680e-01
-1.989176720380783081e-01 -8.904811739921569824e-01 1.227883920073509216e-01 -7.682256400585174561e-02 -1.049089655280113220e-01 2.134275436401367188e-01 -2.991054356098175049e-01 2.179924026131629944e-02
-6.636726111173629761e-02 1.252375245094299316e-01 5.378286838531494141e-01 9.117944538593292236e-02 -1.662292033433914185e-01 3.329271376132965088e-01 -4.655224382877349854e-01 -5.719735622406005859e-01
-6.116595864295959473e-01 -5.176286697387695312e-01 3.133874237537384033e-01 2.499292045831680298e-01 -4.388374090194702148e-01 3.074370883405208588e-02 -2.134191431105136871e-02 5.725153163075447083e-02
3.642168343067169189e-01 -3.196254968643188477e-01 2.039039582014083862e-01 -3.535938262939453125e-02 -5.353528857231140137e-01 2.463800460100173950e-01 3.833441138267517090e-01 -4.775981009006500244e-01
-3.003086149692535400e-01 -2.542458474636077881e-01 1.366465389728546143e-01 2.820927500724792480e-01 3.085038065910339355e-01 -3.091854155063629150e-01 -8.702531456947326660e-03 -7.457072734832763672e-01
-2.568871974945068359e-01 -6.677715182304382324e-01 1.791232973337173462e-01 2.205503359436988831e-02 -1.139905005693435669e-01 3.249540030956268311e-01 -5.750000476837158203e-01 -7.940117269754409790e-02
3.792198002338409424e-01 -3.380320072174072266e-01 1.561870574951171875e-01 2.775718271732330322e-01 -5.786962509155273438e-01 -5.226517468690872192e-02 1.941973716020584106e-01 -5.149297118186950684e-01
-4.813368916511535645e-01 -6.034232974052429199e-01 4.263554811477661133e-01 3.831502199172973633e-01 -2.229416370391845703e-01 -1.539866924285888672e-01 3.246912034228444099e-03 -4.676257073879241943e-02
-4.107012748718261719e-01 -5.752099752426147461e-01 -2.995293736457824707e-01 2.221616655588150024e-01 2.713091969490051270e-01 -3.208743929862976074e-01 -1.374761909246444702e-01 -4.073272645473480225e-01
1.801873296499252319e-01 -4.421137273311614990e-02 5.036646723747253418e-01 -7.233284413814544678e-04 -3.462735414505004883e-01 3.664778545498847961e-02 -3.070111870765686035e-01 -7.045530080795288086e-01
4.136222898960113525e-01 -2.685610651969909668e-01 2.551490664482116699e-01 -9.695750474929809570e-02 -3.417595028877258301e-01 -5.463091656565666199e-02 1.654800623655319214e-01 -7.315204143524169922e-01
2.486937493085861206e-01 3.072053939104080200e-02 1.958175003528594971e-01 2.461957633495330811e-01 -2.724258005619049072e-01 -5.817762762308120728e-02 3.568373993039131165e-02 -8.714224100112915039e-01
3.398062586784362793e-01 -4.894001781940460205e-01 -1.956371366977691650e-01 8.442988246679306030e-02 -5.498091578483581543e-01 -4.117827862501144409e-02 2.792673707008361816e-01 -4.665198028087615967e-01
-3.076427057385444641e-02 -4.242601990699768066e-01 4.849938452243804932e-01 -2.420484274625778198e-01 2.644864916801452637e-01 2.694343449547886848e-03 -7.021070271730422974e-02 -6.710891127586364746e-01
-2.797799706459045410e-01 -2.112798392772674561e-01 1.225385218858718872e-01 3.681607544422149658e-01 4.106235504150390625e-01 -1.673788875341415405e-01 1.417896058410406113e-02 -7.278031706809997559e-01
-3.861528262495994568e-02 -1.462029367685317993e-01 1.945946365594863892e-01 8.973434567451477051e-01 -6.237268075346946716e-02 2.506395578384399414e-01 -5.651185661554336548e-02 -2.532531023025512695e-01
8.194301277399063110e-02 -2.306811213493347168e-01 1.312762945890426636e-01 8.714394569396972656e-01 4.632716998457908630e-02 3.015696406364440918e-01 -9.758842177689075470e-03 -2.650386393070220947e-01
-2.114349603652954102e-01 -3.140112459659576416e-01 -2.157624214887619019e-01 1.950780600309371948e-01 2.465330213308334351e-01 4.344027042388916016e-01 3.408153355121612549e-01 -6.375294923782348633e-01
3.786897659301757812e-01 -5.206481814384460449e-01 -1.149913221597671509e-01 1.593841612339019775e-01 6.153559777885675430e-03 1.311119347810745239e-01 3.916997015476226807e-01 -6.133809685707092285e-01
-2.635424137115478516e-01 -4.975355267524719238e-01 3.043344616889953613e-01 2.130397558212280273e-01 3.867551088333129883e-01 -9.306608885526657104e-02 3.207431137561798096e-01 -5.328052043914794922e-01
-6.900209933519363403e-02 -6.912614703178405762e-01 -1.602350473403930664e-01 3.907404839992523193e-02 -1.091144010424613953e-01 1.657643914222717285e-01 -6.246830821037292480e-01 -2.461330890655517578e-01
-9.297019988298416138e-02 2.148972451686859131e-01 4.081648588180541992e-01 -8.552825450897216797e-02 -4.240350127220153809e-01 1.895290762186050415e-01 -2.171794325113296509e-01 -7.129994630813598633e-01
2.384606748819351196e-01 -8.168926090002059937e-02 4.546131789684295654e-01 2.216123044490814209e-01 -2.207700721919536591e-02 6.172764301300048828e-01 -2.236469238996505737e-01 -4.991421401500701904e-01
-5.909664630889892578e-01 9.392174892127513885e-03 -1.666048914194107056e-01 3.058690726757049561e-01 -6.196758151054382324e-01 6.431991234421730042e-03 -1.631550192832946777e-01 -3.445262312889099121e-01
-4.775621294975280762e-01 -4.252931773662567139e-01 -4.516625702381134033e-01 5.379292368888854980e-02 7.245875149965286255e-02 1.487599611282348633e-01 3.368288278579711914e-01 -4.932888746261596680e-01
-2.896807193756103516e-01 -5.156906247138977051e-01 1.100896224379539490e-01 -2.648207247257232666e-01 -3.571007847785949707e-01 -3.814186751842498779e-01 3.776754140853881836e-01 -3.902036845684051514e-01
1.551055461168289185e-01 -5.399692654609680176e-01 2.819222509860992432e-01 -6.308422237634658813e-02 3.819990456104278564e-01 1.829492747783660889e-01 1.709195822477340698e-01 -6.263455748558044434e-01
4.799689054489135742e-01 -3.771274387836456299e-01 -1.421041488647460938e-01 1.061267182230949402e-01 -4.143227338790893555e-01 2.695901691913604736e-01 1.969896554946899414e-01 -5.592862367630004883e-01
6.881912704557180405e-03 -2.620975428726524115e-04 2.284276783466339111e-01 5.220025181770324707e-01 -1.826133430004119873e-01 7.120352387428283691e-01 -2.703520655632019043e-02 -3.663522303104400635e-01
-3.113836050033569336e-01 -5.897939801216125488e-01 -1.373042166233062744e-01 5.316755175590515137e-01 -4.536654651165008545e-01 -1.446994096040725708e-01 1.532723605632781982e-01 -5.838937684893608093e-02
1.453146487474441528e-01 -6.448716670274734497e-02 5.432109236717224121e-01 3.025519251823425293e-01 -1.484916806221008301e-01 3.492266535758972168e-01 4.227811098098754883e-01 -5.151274800300598145e-01
-5.447741746902465820e-01 -1.651619076728820801e-01 -3.918208181858062744e-01 -9.999448060989379883e-02 -4.863839149475097656e-01 -1.536524295806884766e-01 8.365330100059509277e-02 -4.952211678028106689e-01
-1.757291257381439209e-01 -2.521879374980926514e-01 5.982310771942138672e-01 -4.645454231649637222e-03 -4.492873549461364746e-01 -1.227393597364425659e-01 4.729452133178710938e-01 -3.271350860595703125e-01
2.942728698253631592e-01 -4.391242265701293945e-01 2.028269134461879730e-02 2.454807460308074951e-01 -5.965448021888732910e-01 -2.252124398946762085e-01 2.674084901809692383e-01 -4.263890087604522705e-01
-3.112073838710784912e-01 -5.405303835868835449e-01 6.091868877410888672e-01 2.181137353181838989e-02 -3.852982223033905029e-01 -1.924765855073928833e-01 -1.887242794036865234e-01 -1.351806223392486572e-01
-1.603000015020370483e-01 -5.606733560562133789e-01 3.951458632946014404e-01 1.787891797721385956e-02 -3.135078847408294678e-01 6.327668428421020508e-01 -3.804816305637359619e-02 5.797189474105834961e-02
4.580909311771392822e-01 -5.269849300384521484e-01 -1.457372754812240601e-01 3.529661595821380615e-01 -4.650087058544158936e-01 1.258756667375564575e-01 3.310533612966537476e-02 -3.652961254119873047e-01
3.421465456485748291e-01 -7.644551992416381836e-01 2.750679552555084229e-01 1.160967200994491577e-01 -3.493746221065521240e-01 2.495288252830505371e-01 -6.226492300629615784e-02 -1.455984562635421753e-01
3.174678385257720947e-01 -4.991080239415168762e-02 4.395593330264091492e-02 -3.725450485944747925e-02 -5.105690360069274902e-01 5.138634145259857178e-02 -1.442681998014450073e-01 -7.805564999580383301e-01
2.001222074031829834e-01 -5.731105208396911621e-01 -2.020512819290161133e-01 -2.385802417993545532e-01 -2.866367697715759277e-01 -1.097654178738594055e-01 2.417531460523605347e-01 -6.173301935195922852e-01
9.286676347255706787e-02 -1.802642792463302612e-01 -2.370672821998596191e-01 -1.766352057456970215e-01 -4.153019785881042480e-01 -1.253547817468643188e-01 -2.621003091335296631e-01 -7.839602231979370117e-01
-3.058157861232757568e-01 -5.334097743034362793e-01 -5.041991174221038818e-02 3.260529041290283203e-01 3.709681630134582520e-01 -2.441625744104385376e-01 1.794995963573455811e-01 -5.325837135314941406e-01
2.124231457710266113e-01 -3.733662962913513184e-01 -2.650733292102813721e-01 4.290439486503601074e-01 -4.526821076869964600e-01 -1.497938483953475952e-01 3.231202065944671631e-01 -4.789212346076965332e-01
1.971331983804702759e-01 -3.496288657188415527e-01 -3.516438305377960205e-01 4.224781990051269531e-01 -3.263967931270599365e-01 -2.370425015687942505e-01 1.018309965729713440e-01 -6.030451059341430664e-01
-3.472867608070373535e-01 -9.940800815820693970e-02 -2.973224222660064697e-01 5.009602904319763184e-01 -6.104457378387451172e-01 2.786042094230651855e-01 7.978343218564987183e-02 -2.711428105831146240e-01
-6.431826949119567871e-02 -1.850540190935134888e-01 -2.649674415588378906e-01 5.380205512046813965e-01 -6.291887760162353516e-01 3.161611258983612061e-01 1.954655945301055908e-01 -2.605788111686706543e-01
1.737771630287170410e-01 -4.975978732109069824e-01 -2.294828742742538452e-01 3.188874721527099609e-01 -6.239356994628906250e-01 3.871466815471649170e-01 -7.827413827180862427e-02 -1.501374691724777222e-01
-1.356085538864135742e-01 -2.718830704689025879e-01 -3.680240362882614136e-02 3.076792359352111816e-01 -5.452282726764678955e-02 -5.654524564743041992e-01 -2.938673645257949829e-02 -6.986387968063354492e-01
-2.908994853496551514e-01 -3.414485156536102295e-01 -4.442240893840789795e-01 -2.440537810325622559e-01 -2.594875097274780273e-01 1.533862203359603882e-01 3.178138732910156250e-01 -5.916303396224975586e-01
-4.446397721767425537e-02 -5.559309124946594238e-01 1.957895457744598389e-01 -1.918694078922271729e-01 3.504355251789093018e-01 -1.523381285369396210e-02 1.131799072027206421e-01 -6.913534998893737793e-01
-6.938377022743225098e-02 -8.210607171058654785e-01 2.831684350967407227e-01 -2.201121114194393158e-02 -9.819390624761581421e-02 4.669663906097412109e-01 -9.596351534128189087e-02 5.888593941926956177e-02
-1.931312680244445801e-01 -3.173299506306648254e-02 -2.954357564449310303e-01 -2.431066483259201050e-01 -1.398900300264358521e-01 6.032914668321609497e-02 -2.006725072860717773e-01 -8.670822978019714355e-01
-4.386044144630432129e-01 -3.204369544982910156e-01 -1.850516796112060547e-01 2.867990434169769287e-01 3.189656734466552734e-01 4.252788722515106201e-01 2.624651193618774414e-01 -4.867846667766571045e-01
-4.192203283309936523e-01 -6.446455717086791992e-01 1.692169904708862305e-01 3.774722218513488770e-01 -4.073491692543029785e-01 4.797009751200675964e-03 2.642598748207092285e-01 4.215655848383903503e-02
-6.197509169578552246e-01 1.524957418441772461e-01 -2.578466236591339111e-01 1.793110072612762451e-01 -1.531064212322235107e-01 1.737402081489562988e-01 -1.214760839939117432e-01 -6.524056196212768555e-01
-1.295387893915176392e-01 1.507197916507720947e-01 5.561553239822387695e-01 8.002749830484390259e-02 -2.077920287847518921e-01 2.558663189411163330e-01 -3.882839977741241455e-01 -6.207902431488037109e-01
-5.910842120647430420e-02 -4.212314188480377197e-01 -1.483030766248703003e-01 -2.043182589113712311e-02 -1.888153105974197388e-01 -4.804473519325256348e-01 -1.131672188639640808e-01 -7.192851901054382324e-01
-5.276639461517333984e-01 -5.224424600601196289e-01 3.110383152961730957e-01 2.857046127319335938e-01 -3.387641906738281250e-01 8.922937512397766113e-02 -3.836669027805328369e-01 -1.814320869743824005e-02
-6.547813415527343750e-01 -3.435572609305381775e-02 -3.039521574974060059e-01 -2.383874356746673584e-01 -2.154730558395385742e-01 2.532425522804260254e-01 -1.744446754455566406e-01 -5.290313959121704102e-01
-2.510453462600708008e-01 1.236606948077678680e-02 2.921107411384582520e-01 1.295525282621383667e-01 -3.122860491275787354e-01 7.607233524322509766e-01 -5.609271675348281860e-02 -3.941341936588287354e-01
-4.411464333534240723e-01 -1.716397255659103394e-01 3.709388971328735352e-01 8.031878620386123657e-02 -2.872569262981414795e-01 6.141191124916076660e-01 -3.882340192794799805e-01 -1.466239094734191895e-01
-5.513306260108947754e-01 6.847897917032241821e-02 3.795750737190246582e-01 2.624940313398838043e-02 -4.379426240921020508e-01 9.811356663703918457e-02 4.133653640747070312e-01 -4.174780249595642090e-01
-5.068415999412536621e-01 -2.468894124031066895e-01 7.123857736587524414e-02 -3.883666694164276123e-01 -2.136598080396652222e-01 3.638345003128051758e-01 3.912613391876220703e-01 -4.417488574981689453e-01
-2.212481498718261719e-01 -2.367949485778808594e-01 -9.160140156745910645e-02 -2.344919145107269287e-01 -1.884043812751770020e-01 3.126809895038604736e-01 4.642018377780914307e-01 -6.948748230934143066e-01
1.757761538028717041e-01 -1.241138130426406860e-01 -6.598670780658721924e-02 4.913926422595977783e-01 -2.794261574745178223e-01 1.030164062976837158e-01 4.320119917392730713e-01 -6.576867699623107910e-01
3.029806613922119141e-01 -1.838583201169967651e-01 1.589531749486923218e-01 1.587253957986831665e-01 -4.316968917846679688e-01 -5.914167035371065140e-03 3.275406956672668457e-01 -7.281887531280517578e-01
-7.256183624267578125e-01 -2.387021034955978394e-01 -2.894271612167358398e-01 1.694639921188354492e-01 -2.750091254711151123e-01 2.487596273422241211e-01 3.235337734222412109e-01 -2.486519366502761841e-01
5.116480961441993713e-02 -1.781809031963348389e-01 -4.687474370002746582e-01 3.504170104861259460e-02 -2.858614921569824219e-01 2.379794139415025711e-03 6.638531386852264404e-02 -8.115121722221374512e-01
8.498201519250869751e-02 -4.423128664493560791e-01 -3.372368216514587402e-01 3.086125850677490234e-01 -7.757622748613357544e-02 -2.840983867645263672e-01 4.601494595408439636e-02 -7.066254019737243652e-01
-4.237101376056671143e-01 -5.883822441101074219e-01 1.478522717952728271e-01 -1.120144799351692200e-01 -2.392492070794105530e-02 -2.908492088317871094e-01 3.868978321552276611e-01 -4.527836143970489502e-01
-3.159642517566680908e-01 -9.211465716361999512e-02 -2.405557082965970039e-03 3.949889838695526123e-01 1.711981743574142456e-01 -3.198321163654327393e-01 1.368572376668453217e-02 -7.770912051200866699e-01
-4.924245476722717285e-01 4.635261744260787964e-02 -5.003522634506225586e-01 1.246589347720146179e-01 -1.899318099021911621e-01 3.274808824062347412e-01 -1.803168356418609619e-01 -5.600404143333435059e-01
-2.659969031810760498e-01 -5.125365778803825378e-02 2.035448551177978516e-01 1.535799205303192139e-01 1.260593980550765991e-01 5.298324227333068848e-01 3.049181699752807617e-01 -6.870321035385131836e-01
1.933797448873519897e-01 -3.727332353591918945e-01 -2.868687212467193604e-01 2.113718688488006592e-01 -5.656296610832214355e-01 3.392141759395599365e-01 3.003955781459808350e-01 -4.140794575214385986e-01
-6.300203800201416016e-01 -3.640966415405273438e-01 2.302755117416381836e-01 4.414836466312408447e-01 -2.992589771747589111e-01 9.062005206942558289e-03 -3.564187288284301758e-01 -7.681842893362045288e-02
-5.269495844841003418e-01 -4.472046196460723877e-01 -2.238037735223770142e-01 -1.479064524173736572e-01 -6.421416997909545898e-02 -7.510280609130859375e-02 4.119922816753387451e-01 -5.204477906227111816e-01
-2.409301996231079102e-01 -2.690491080284118652e-01 8.285003900527954102e-02 4.264270663261413574e-01 3.533942103385925293e-01 -3.179834783077239990e-02 2.680470347404479980e-01 -6.950635910034179688e-01
-5.709275007247924805e-01 -4.322150349617004395e-01 3.767285645008087158e-01 4.803171455860137939e-01 -2.783812284469604492e-01 -1.185221448540687561e-01 -1.277375817298889160e-01 -8.211372792720794678e-02
9.142232686281204224e-02 -2.679839432239532471e-01 3.676224872469902039e-02 5.787017345428466797e-01 -6.038261651992797852e-01 3.549323976039886475e-01 -2.629709541797637939e-01 -1.544110476970672607e-01
-4.260752797126770020e-01 -2.728897519409656525e-02 -3.126158714294433594e-01 9.525073319673538208e-02 -1.655325852334499359e-02 5.667927265167236328e-01 4.822382703423500061e-02 -6.221416592597961426e-01
-2.722817957401275635e-01 -5.900866389274597168e-01 4.214983582496643066e-01 5.569624528288841248e-02 -5.606564283370971680e-01 2.534959018230438232e-01 -1.225048899650573730e-01 5.739646777510643005e-02
-2.795709669589996338e-01 -3.723635077476501465e-01 5.365642309188842773e-01 3.377566039562225342e-01 -1.382493227720260620e-01 4.328072071075439453e-02 -5.513313412666320801e-01 -2.371758669614791870e-01
2.739861607551574707e-01 -4.689853787422180176e-01 -1.641089767217636108e-01 -4.718734696507453918e-02 -3.206609487533569336e-01 5.575776696205139160e-01 3.684886097908020020e-01 -3.554232716560363770e-01
-9.616853296756744385e-02 -6.075169444084167480e-01 1.563747525215148926e-01 2.291889339685440063e-01 -3.721378147602081299e-01 5.973853468894958496e-01 -2.172566354274749756e-01 4.623687267303466797e-02
3.174749910831451416e-01 -5.308942124247550964e-02 2.637388408184051514e-01 -6.965174805372953415e-03 -3.893725872039794922e-01 -6.908628344535827637e-02 -5.213732272386550903e-02 -8.171182274818420410e-01
-6.144326329231262207e-01 -3.537870347499847412e-01 2.660208046436309814e-01 4.848347306251525879e-01 -2.516223192214965820e-01 -3.573108464479446411e-02 -3.387944698333740234e-01 -1.100147813558578491e-01
-4.825693964958190918e-01 5.805127322673797607e-02 5.144416540861129761e-02 2.370669990777969360e-01 -4.299147427082061768e-01 5.762208700180053711e-01 -3.055462837219238281e-01 -3.077236711978912354e-01
1.736826449632644653e-01 -2.313191145658493042e-01 1.322321295738220215e-01 1.552892178297042847e-01 -6.639852523803710938e-01 -2.472994327545166016e-01 2.108287364244461060e-01 -5.729255080223083496e-01
1.539643108844757080e-01 -1.104604005813598633e-01 -1.287298500537872314e-01 4.508021846413612366e-02 -6.996207833290100098e-01 9.717347472906112671e-02 2.258775681257247925e-01 -6.289334297180175781e-01
-1.539123952388763428e-01 -1.874862462282180786e-01 -3.436555564403533936e-01 -2.075183242559432983e-01 -1.578398644924163818e-01 5.675842761993408203e-01 -3.021929645910859108e-03 -6.579684019088745117e-01
-2.096270956099033356e-02 -4.114150404930114746e-01 3.884468674659729004e-01 1.359533071517944336e-01 1.236608624458312988e-02 2.141494601964950562e-01 -4.560714662075042725e-01 -6.378948092460632324e-01
3.881691396236419678e-02 -5.351006984710693359e-01 -1.151803284883499146e-01 2.794953286647796631e-01 2.865883409976959229e-01 8.696707338094711304e-02 3.626215755939483643e-01 -6.321280002593994141e-01
3.450550436973571777e-01 -4.704801738262176514e-01 -1.105886027216911316e-01 3.413447141647338867e-01 7.917527854442596436e-02 4.297709167003631592e-01 2.448080778121948242e-01 -5.290904641151428223e-01
-8.768109232187271118e-02 -3.492003306746482849e-02 -1.651773154735565186e-01 2.491790801286697388e-01 8.402861654758453369e-02 7.058132886886596680e-01 1.075976490974426270e-01 -6.204097867012023926e-01
-3.822755217552185059e-01 -6.397163271903991699e-01 3.862380981445312500e-01 4.306030273437500000e-01 -3.111698031425476074e-01 -3.300063684582710266e-02 1.089951545000076294e-01 1.529960520565509796e-02
-7.447823882102966309e-02 -3.086472749710083008e-01 -2.980306744575500488e-01 5.612054467201232910e-01 -1.356280595064163208e-01 -3.916860818862915039e-01 1.053253412246704102e-01 -5.590257048606872559e-01
-3.815146684646606445e-01 -3.508792072534561157e-02 1.648188084363937378e-01 1.758625358343124390e-01 -4.691039621829986572e-01 6.941629052162170410e-01 -1.908474266529083252e-01 -2.382835596799850464e-01
-5.260109305381774902e-01 -5.746368765830993652e-01 1.157926768064498901e-01 5.716533660888671875e-01 -1.578096002340316772e-01 8.994515240192413330e-02 1.396580487489700317e-01 2.027609944343566895e-02
4.239505529403686523e-02 -3.238932490348815918e-01 4.602578580379486084e-01 -6.463813781738281250e-02 3.120320439338684082e-01 8.521062135696411133e-02 5.430530011653900146e-02 -7.547889947891235352e-01
-4.466612935066223145e-01 -6.273422241210937500e-01 4.091402888298034668e-01 2.283368408679962158e-01 -4.086549580097198486e-01 7.295653969049453735e-02 -7.970470935106277466e-02 9.342157840728759766e-02
-4.300887882709503174e-01 4.455075133591890335e-03 -3.832865655422210693e-01 -6.766854971647262573e-02 -3.704350590705871582e-01 3.306415379047393799e-01 2.003979682922363281e-01 -6.138492226600646973e-01
-5.809198021888732910e-01 -4.160397946834564209e-01 2.941058576107025146e-01 4.042821228504180908e-01 -4.400539696216583252e-01 -1.317455470561981201e-01 -1.488513052463531494e-01 -7.962265610694885254e-02
-2.166772782802581787e-01 -8.578781038522720337e-02 2.305824756622314453e-01 2.999947071075439453e-01 1.626605391502380371e-01 3.687467575073242188e-01 4.470795691013336182e-01 -6.634860038757324219e-01
-1.812441647052764893e-01 -6.545200943946838379e-01 6.461468935012817383e-01 1.754546314477920532e-01 -1.279823482036590576e-01 1.563722044229507446e-01 -2.180374711751937866e-01 -4.573575407266616821e-02
3.188598752021789551e-01 -8.098399043083190918e-01 3.604007959365844727e-01 -4.272813349962234497e-02 -2.582559287548065186e-01 1.341353356838226318e-01 -3.244606405496597290e-02 -1.582153588533401489e-01
3.234792649745941162e-01 -5.946108698844909668e-01 -8.156720548868179321e-02 8.777197450399398804e-02 -4.726666957139968872e-02 5.221862196922302246e-01 2.910897433757781982e-01 -4.096294939517974854e-01
-4.335820972919464111e-01 -2.260355502367019653e-01 1.002112999558448792e-01 7.376797199249267578e-01 -2.667124569416046143e-01 3.397447466850280762e-01 -1.419057250022888184e-01 -1.267685671336948872e-03
5.331564322113990784e-02 9.605763107538223267e-02 5.838565826416015625e-01 1.654177345335483551e-02 -3.731572329998016357e-01 -5.490885302424430847e-02 -1.419258862733840942e-01 -6.959625482559204102e-01
-4.592724144458770752e-01 5.745996907353401184e-02 -4.579393193125724792e-02 2.409447580575942993e-01 -4.552685320377349854e-01 6.105015277862548828e-01 -1.858413219451904297e-01 -3.333123624324798584e-01
-3.512625694274902344e-01 1.747358143329620361e-01 4.509042799472808838e-01 5.147776007652282715e-02 -4.743796885013580322e-01 1.385961472988128662e-01 -3.195005953311920166e-01 -5.420257449150085449e-01
-5.217187404632568359e-01 -8.838900178670883179e-02 -2.134604938328266144e-02 -2.762866914272308350e-01 -1.326637566089630127e-01 3.965704739093780518e-01 2.672974467277526855e-01 -6.299930810928344727e-01
-1.991602778434753418e-01 -6.254606246948242188e-01 -3.245721459388732910e-01 2.480389922857284546e-01 1.996833533048629761e-01 5.447577238082885742e-01 3.592745959758758545e-02 -2.536503672599792480e-01
1.724666506052017212e-01 -3.876594305038452148e-01 3.589832186698913574e-01 -1.961186677217483521e-01 2.248939275741577148e-01 3.278807699680328369e-01 2.115678191184997559e-01 -6.706713438034057617e-01
-3.879408538341522217e-01 6.530620157718658447e-02 -1.392414122819900513e-01 -1.047284528613090515e-01 -3.236470222473144531e-01 5.583018660545349121e-01 -3.612660765647888184e-01 -5.176091790199279785e-01
-7.968502640724182129e-01 -4.358293116092681885e-01 -1.496052145957946777e-01 -5.427492433227598667e-04 1.547014415264129639e-01 2.302700132131576538e-01 1.361072212457656860e-01 -2.392037957906723022e-01
3.147273957729339600e-01 -1.145359314978122711e-02 2.450388818979263306e-01 -8.272361755371093750e-02 -3.354962170124053955e-01 3.698726743459701538e-02 -1.689893007278442383e-01 -8.315317630767822266e-01
1.286928504705429077e-01 -2.230970412492752075e-01 9.967162460088729858e-02 4.618804752826690674e-01 -2.642520368099212646e-01 3.524914756417274475e-02 4.206731021404266357e-01 -6.799708008766174316e-01
-5.937185287475585938e-01 2.987762354314327240e-02 -8.239118009805679321e-02 2.273280024528503418e-01 -4.800334572792053223e-01 5.097370743751525879e-01 -1.041016727685928345e-01 -2.950224280357360840e-01
-2.875172793865203857e-01 -3.489831686019897461e-01 -1.839229017496109009e-01 4.231588542461395264e-01 4.191066324710845947e-01 1.122120842337608337e-01 7.929126918315887451e-02 -6.229964494705200195e-01
3.106969594955444336e-01 -5.084802955389022827e-02 1.222517862915992737e-01 1.607089117169380188e-02 -4.947084784507751465e-01 2.278941124677658081e-02 -1.697676777839660645e-01 -7.820494174957275391e-01
-3.135376572608947754e-01 -7.074089050292968750e-01 3.152773082256317139e-01 3.639189898967742920e-01 -2.185181677341461182e-01 2.284520864486694336e-01 -2.485157847404479980e-01 -8.791694045066833496e-02
-9.005428105592727661e-02 -3.103925101459026337e-02 -2.461381852626800537e-01 3.874259069561958313e-02 2.449247986078262329e-01 3.243821561336517334e-01 -2.252599000930786133e-01 -8.443267941474914551e-01
-2.825120687484741211e-01 -5.456945300102233887e-01 2.690015137195587158e-01 -2.283801883459091187e-01 4.162294268608093262e-01 1.006962433457374573e-01 1.145152002573013306e-02 -5.606846213340759277e-01
1.405872851610183716e-01 -2.570057213306427002e-01 4.967903792858123779e-01 1.138453185558319092e-01 -5.327817797660827637e-01 5.462933182716369629e-01 9.231766313314437866e-02 -2.522035837173461914e-01
-8.027416467666625977e-02 1.146133802831172943e-02 -2.458530515432357788e-01 1.197372898459434509e-01 -2.204744815826416016e-01 -2.124907523393630981e-01 -3.528971970081329346e-01 -8.368668556213378906e-01
-2.787336409091949463e-01 -4.983127713203430176e-01 2.357753179967403412e-02 4.413971006870269775e-01 -5.328508615493774414e-01 -3.039868474006652832e-01 2.961080670356750488e-01 -1.207749173045158386e-01
-3.904172778129577637e-01 -6.669778227806091309e-01 3.285924494266510010e-01 3.034132122993469238e-01 -4.341961443424224854e-01 2.446973696351051331e-02 -4.573510959744453430e-02 1.070783659815788269e-01
-3.733235597610473633e-01 -3.843732178211212158e-01 2.071377784013748169e-01 -9.062186628580093384e-02 -4.704332649707794189e-01 -3.810559511184692383e-01 4.400941431522369385e-01 -3.187073469161987305e-01
-1.593930423259735107e-01 -5.553402900695800781e-01 4.843572676181793213e-01 -2.866837680339813232e-01 -4.334119260311126709e-01 3.771467208862304688e-01 1.287131756544113159e-01 -5.242899432778358459e-02
3.877488896250724792e-02 -4.311789274215698242e-01 -1.639232039451599121e-01 3.604671657085418701e-01 1.957536041736602783e-01 -2.645752392709255219e-03 4.237740039825439453e-01 -6.617121696472167969e-01
2.532462403178215027e-02 -5.041377544403076172e-01 -1.724487692117691040e-01 2.937867641448974609e-01 1.382739990949630737e-01 -4.279294312000274658e-01 -3.247411921620368958e-02 -6.525771021842956543e-01
-6.149757504463195801e-01 -1.041228845715522766e-01 -1.627563238143920898e-01 -8.139984682202339172e-03 -6.781052350997924805e-01 2.444802224636077881e-01 2.184067107737064362e-02 -2.536396682262420654e-01
-3.177736997604370117e-01 -3.062298595905303955e-01 2.958834469318389893e-01 -2.320149168372154236e-02 -4.609671235084533691e-01 -2.693700790405273438e-01 4.995954036712646484e-01 -4.272134602069854736e-01
-1.098270639777183533e-01 -8.459940552711486816e-02 -3.060998320579528809e-01 3.374969214200973511e-02 2.299033701419830322e-01 2.586468756198883057e-01 -1.476498097181320190e-01 -8.627807497978210449e-01
4.400230944156646729e-01 -4.434753954410552979e-01 -1.575660333037376404e-02 2.889618575572967529e-01 -1.052796002477407455e-02 5.052382349967956543e-01 1.381811797618865967e-01 -5.014894604682922363e-01
2.493613585829734802e-02 -2.918935120105743408e-01 2.073212563991546631e-01 7.859659790992736816e-01 -2.752793952822685242e-03 4.803875982761383057e-01 -6.173731014132499695e-02 -1.373331844806671143e-01
-3.664166331291198730e-01 -1.562757641077041626e-01 3.476219475269317627e-01 -3.658410906791687012e-02 1.824321746826171875e-01 4.562006890773773193e-01 2.792441546916961670e-01 -6.322653889656066895e-01
-5.992332696914672852e-01 -4.518800079822540283e-01 1.533939540386199951e-01 3.114988207817077637e-01 1.385294832289218903e-02 1.834163218736648560e-01 3.064645826816558838e-01 -4.340604841709136963e-01
3.991317376494407654e-02 4.990779608488082886e-02 -1.714973896741867065e-01 1.561332792043685913e-01 -1.459065377712249756e-01 5.236944556236267090e-01 -1.255911588668823242e-01 -7.942351698875427246e-01
-8.060184307396411896e-03 2.016749233007431030e-01 3.382139205932617188e-01 -2.314827218651771545e-02 -4.065011143684387207e-01 3.647768795490264893e-01 -2.514467239379882812e-01 -6.948431730270385742e-01
2.534922957420349121e-01 -5.568564310669898987e-02 -4.920174926519393921e-02 -5.842157080769538879e-02 -4.853634834289550781e-01 4.417075775563716888e-03 -2.173529267311096191e-01 -8.024758100509643555e-01
4.460785090923309326e-01 -2.167082875967025757e-01 2.217068076133728027e-01 2.849023640155792236e-01 -1.399981230497360229e-01 -1.564266532659530640e-02 7.523890584707260132e-02 -7.734488844871520996e-01
-6.361551880836486816e-01 7.761032134294509888e-02 7.460307329893112183e-02 1.789838820695877075e-01 -5.941442847251892090e-01 3.353410363197326660e-01 1.410241122357547283e-03 -2.936313450336456299e-01
-5.378118716180324554e-03 -3.574408590793609619e-01 -3.146661221981048584e-01 -3.184292018413543701e-01 -6.980376690626144409e-02 4.909198731184005737e-02 8.661323785781860352e-02 -8.105620741844177246e-01
-5.713604092597961426e-01 -7.304936647415161133e-03 3.121275305747985840e-01 2.822706103324890137e-01 -2.369407713413238525e-01 -2.386707812547683716e-01 2.757158875465393066e-01 -5.543190836906433105e-01
-5.369540303945541382e-02 -2.052648961544036865e-01 -2.519548237323760986e-01 -1.757624745368957520e-02 -2.290445566177368164e-01 -3.598538041114807129e-01 -1.695027351379394531e-01 -8.249275088310241699e-01
-6.424918770790100098e-02 -1.776047348976135254e-01 -6.691303849220275879e-02 4.441964924335479736e-01 -5.989356040954589844e-01 -2.788449823856353760e-01 2.836565077304840088e-01 -4.955818057060241699e-01
-5.541889071464538574e-01 1.694776564836502075e-01 -1.081159189343452454e-01 1.518769562244415283e-01 -3.261944055557250977e-01 4.568792581558227539e-01 -1.959459334611892700e-01 -5.252238512039184570e-01
-4.968584477901458740e-01 -2.189994007349014282e-01 -3.082756102085113525e-01 6.491590291261672974e-02 2.936501204967498779e-01 -1.532290130853652954e-02 -1.379248797893524170e-01 -7.074140310287475586e-01
3.551334440708160400e-01 -3.033699393272399902e-01 4.367845132946968079e-02 6.912823021411895752e-02 -5.081652402877807617e-01 2.842474579811096191e-01 3.340811729431152344e-01 -5.696680545806884766e-01
5.140214040875434875e-02 -6.086527109146118164e-01 -9.848469495773315430e-02 3.485379219055175781e-01 4.365811496973037720e-02 -2.242480665445327759e-01 3.602739572525024414e-01 -5.601171255111694336e-01
2.034788951277732849e-02 -1.798258349299430847e-02 4.829202294349670410e-01 1.696524322032928467e-01 -4.536359608173370361e-01 5.659468173980712891e-01 -3.149597644805908203e-01 -3.346453905105590820e-01
-3.595035076141357422e-01 -4.285929352045059204e-02 -7.267071306705474854e-02 2.016545385122299194e-01 7.379669696092605591e-02 -3.938439190387725830e-01 -2.066388726234436035e-01 -7.872204780578613281e-01
-3.489142358303070068e-01 -1.722024232149124146e-01 1.437222659587860107e-01 -2.927015423774719238e-01 -7.401984184980392456e-02 3.456585109233856201e-01 3.726887702941894531e-01 -6.916786432266235352e-01
-1.791969984769821167e-01 -4.173764493316411972e-03 1.048069745302200317e-01 -5.549747496843338013e-02 1.132816448807716370e-01 5.742577314376831055e-01 6.224932521581649780e-02 -7.793117761611938477e-01
3.373777866363525391e-01 2.642050012946128845e-02 2.877186536788940430e-01 2.588863670825958252e-01 -2.681919038295745850e-01 4.769230782985687256e-01 1.276053339242935181e-01 -6.480805277824401855e-01
-6.407145261764526367e-01 1.202916651964187622e-01 -2.719784379005432129e-01 9.022844582796096802e-02 -3.397343456745147705e-01 2.968616224825382233e-02 -1.021641120314598083e-01 -6.051142215728759766e-01
1.259849518537521362e-01 -9.117761254310607910e-01 3.054522871971130371e-01 -5.549874529242515564e-02 -8.183593302965164185e-02 2.170768082141876221e-01 -8.642632514238357544e-03 -5.016847699880599976e-02
1.310940384864807129e-01 -4.291731417179107666e-01 -1.936157494783401489e-01 8.194916695356369019e-02 1.243386566638946533e-01 6.319832056760787964e-02 3.792952895164489746e-01 -7.688322067260742188e-01
-4.796845018863677979e-01 -4.181115031242370605e-01 3.665630221366882324e-01 3.383930921554565430e-01 4.014844596385955811e-01 6.309889256954193115e-02 2.146916538476943970e-01 -3.673464953899383545e-01
-3.070584535598754883e-01 -2.415470778942108154e-01 1.708012223243713379e-01 -8.516739308834075928e-02 2.236009091138839722e-01 5.562814474105834961e-01 2.524575293064117432e-01 -6.227056980133056641e-01
-2.084856480360031128e-01 -2.473413646221160889e-01 -3.986427783966064453e-01 3.610748052597045898e-01 -6.693543791770935059e-01 1.173776984214782715e-01 2.379980981349945068e-01 -2.959885895252227783e-01
-4.516391158103942871e-01 -3.970402777194976807e-01 2.797143161296844482e-01 3.041975796222686768e-01 -4.811904728412628174e-01 -1.144175156950950623e-01 -4.464068412780761719e-01 -1.539164483547210693e-01
-8.723176270723342896e-02 -3.079179227352142334e-01 -3.681253790855407715e-01 -1.826938539743423462e-01 -1.550467163324356079e-01 7.717251777648925781e-02 2.895590960979461670e-01 -7.841200232505798340e-01
3.056607842445373535e-01 -2.412190288305282593e-01 -2.615171372890472412e-01 1.355073004961013794e-01 -4.174655675888061523e-01 -8.528748154640197754e-02 5.868286825716495514e-03 -7.616071701049804688e-01
-4.495379701256752014e-02 -1.683514863252639771e-01 2.600381970405578613e-01 6.215963512659072876e-02 2.332158982753753662e-01 2.131714373826980591e-01 3.074595034122467041e-01 -8.389220237731933594e-01
3.088916540145874023e-01 4.989444836974143982e-02 4.135718941688537598e-01 4.030938148498535156e-01 -4.184188246726989746e-01 2.095377296209335327e-01 2.073886990547180176e-02 -5.908972620964050293e-01
-5.404960513114929199e-01 4.546886682510375977e-02 2.967614829540252686e-01 3.508270531892776489e-02 -6.446036696434020996e-01 2.342692762613296509e-02 2.771297693252563477e-01 -3.516174852848052979e-01
-1.981786452233791351e-02 1.255430933088064194e-02 -7.816418260335922241e-02 1.401502788066864014e-01 -3.057105094194412231e-02 7.586765289306640625e-01 -1.279289126396179199e-01 -6.170958876609802246e-01
8.333595842123031616e-02 -4.636417925357818604e-01 8.588414639234542847e-02 8.899301290512084961e-02 -2.551882863044738770e-01 -4.342504143714904785e-01 3.899250328540802002e-01 -5.975447893142700195e-01
-3.027086146175861359e-02 -3.440768718719482422e-01 4.106232821941375732e-01 -6.675286218523979187e-03 -6.387695074081420898e-01 -8.263898082077503204e-03 5.061967372894287109e-01 -2.184235751628875732e-01
1.630037128925323486e-01 -5.305449292063713074e-02 -1.101484969258308411e-01 3.755940198898315430e-01 -1.464528292417526245e-01 6.618155241012573242e-01 -1.295609772205352783e-01 -5.841035842895507812e-01
1.060448959469795227e-01 8.609297126531600952e-02 -6.223500892519950867e-02 1.472769654355943203e-03 -5.335180163383483887e-01 3.020743653178215027e-02 -2.135287076234817505e-01 -8.039394021034240723e-01
2.065601944923400879e-01 -4.667208790779113770e-01 -1.994922757148742676e-01 -4.900160431861877441e-02 -2.494706660509109497e-01 1.737934052944183350e-01 5.205652117729187012e-01 -5.778220891952514648e-01
-1.540455669164657593e-01 -2.658151984214782715e-01 2.819932401180267334e-01 6.209507584571838379e-02 4.358070194721221924e-01 1.396199613809585571e-01 -2.590089570730924606e-03 -7.828206419944763184e-01
-1.296102106571197510e-01 -2.737023234367370605e-01 -3.474049568176269531e-01 6.294524669647216797e-01 -4.653750956058502197e-01 3.791541159152984619e-01 -2.321160770952701569e-02 -1.746919155120849609e-01
-1.339076906442642212e-01 -5.133381485939025879e-01 -3.384284973144531250e-01 -1.343136727809906006e-01 8.031789213418960571e-02 1.075259819626808167e-01 2.635365724563598633e-01 -7.060553431510925293e-01
-6.362578272819519043e-01 1.653678528964519501e-02 1.760568469762802124e-01 3.064901232719421387e-01 -2.232637256383895874e-01 1.212087497115135193e-01 -2.092708647251129150e-01 -6.013633012771606445e-01
-2.510099112987518311e-01 -2.150807529687881470e-01 1.442072540521621704e-01 -3.427619636058807373e-01 -1.075352802872657776e-01 5.378155708312988281e-01 3.521391451358795166e-01 -5.723998546600341797e-01
-4.383490681648254395e-01 2.902467176318168640e-02 4.094730615615844727e-01 9.056863933801651001e-02 -5.461245179176330566e-01 5.081187486648559570e-01 1.307257413864135742e-01 -2.400228232145309448e-01
2.886514663696289062e-01 -6.231378316879272461e-01 -1.192400529980659485e-01 1.463663578033447266e-01 -1.715224422514438629e-02 1.529748085886240005e-02 4.067400097846984863e-01 -5.716402530670166016e-01
-7.007619738578796387e-01 -9.509629011154174805e-02 2.399905771017074585e-01 -2.446842044591903687e-01 -3.306114971637725830e-01 3.754138350486755371e-01 -1.246455684304237366e-01 -3.415370583534240723e-01
-3.845135867595672607e-01 -7.354839444160461426e-01 -1.161450445652008057e-01 2.942606508731842041e-01 -3.750190436840057373e-01 -2.082184851169586182e-01 1.626975089311599731e-01 -2.586525678634643555e-02
-4.325150549411773682e-01 -2.598028481006622314e-01 -3.808050230145454407e-02 2.756800055503845215e-01 3.799683153629302979e-01 2.183700352907180786e-01 -1.319287251681089401e-02 -6.897449493408203125e-01
-5.787032842636108398e-01 -4.256006777286529541e-01 4.398416876792907715e-01 4.482055008411407471e-01 -1.666266769170761108e-01 -1.351280361413955688e-01 -1.381129771471023560e-01 -1.565836071968078613e-01
-4.720303416252136230e-01 -1.429776698350906372e-01 3.441857919096946716e-02 -4.727277457714080811e-01 -2.049612253904342651e-01 3.239292502403259277e-01 1.393006742000579834e-01 -6.047682762145996094e-01
3.704987168312072754e-01 -4.045010209083557129e-01 -1.416929215192794800e-01 6.765294820070266724e-02 -5.773434042930603027e-01 -5.746687762439250946e-03 6.861646473407745361e-02 -5.799906253814697266e-01
1.358346343040466309e-01 -3.794859051704406738e-01 -7.541575282812118530e-02 3.099860548973083496e-01 -2.470669299364089966e-01 1.627874211408197880e-03 5.505103468894958496e-01 -6.096343994140625000e-01
-3.734920918941497803e-02 -6.444938778877258301e-01 4.030603170394897461e-01 -1.084364950656890869e-01 -3.978563249111175537e-01 4.948640167713165283e-01 7.568078488111495972e-02 -1.043917611241340637e-02
-1.812026500701904297e-01 -4.270515441894531250e-01 6.689772009849548340e-01 3.177420794963836670e-01 1.275181621313095093e-01 -1.908166520297527313e-02 3.624936044216156006e-01 -2.971123158931732178e-01
1.444753408432006836e-01 2.742184139788150787e-02 2.744561731815338135e-01 2.155178971588611603e-02 -3.839351236820220947e-01 -7.947437465190887451e-02 1.515208631753921509e-01 -8.519996404647827148e-01
2.021239995956420898e-01 -5.822827219963073730e-01 1.288919616490602493e-02 4.425196051597595215e-01 -3.366582393646240234e-01 5.501941442489624023e-01 2.896112762391567230e-02 -8.492282032966613770e-02
-5.982744097709655762e-01 -1.383585389703512192e-03 -2.316581085324287415e-02 1.865603476762771606e-01 -5.934039950370788574e-01 4.193734526634216309e-01 -1.098732501268386841e-01 -2.581664323806762695e-01
-8.303475379943847656e-02 -7.493112087249755859e-01 1.945658326148986816e-01 3.598864078521728516e-01 4.458928108215332031e-02 -1.974763423204421997e-01 2.551235631108283997e-02 -4.718349277973175049e-01
1.547612994909286499e-01 -5.473727583885192871e-01 5.216885805130004883e-01 5.773678421974182129e-03 -5.926122665405273438e-01 -6.536122411489486694e-02 2.503120899200439453e-02 -2.194347083568572998e-01
-9.619898349046707153e-02 -4.961136579513549805e-01 -1.707245707511901855e-01 4.316752254962921143e-01 2.018556930124759674e-02 -3.016358315944671631e-01 3.520393967628479004e-01 -5.601814985275268555e-01
-1.498221009969711304e-01 -8.879826962947845459e-02 8.658753335475921631e-02 4.324626028537750244e-01 -7.037916183471679688e-01 -1.645133495330810547e-01 1.198183074593544006e-01 -4.882653951644897461e-01
-2.594853006303310394e-02 -3.431104123592376709e-01 -3.064132332801818848e-01 3.421479165554046631e-01 -2.410645782947540283e-02 -2.399702072143554688e-01 1.582929193973541260e-01 -7.664360404014587402e-01
-7.088225483894348145e-01 -3.210440278053283691e-01 -3.643426299095153809e-01 -1.659155339002609253e-01 -2.753206491470336914e-01 2.450515627861022949e-01 1.058174520730972290e-01 -2.952607572078704834e-01
5.488815307617187500e-01 -5.131629109382629395e-01 1.085795089602470398e-01 2.386175245046615601e-01 -3.116439580917358398e-01 8.358998596668243408e-02 2.004711925983428955e-01 -4.715583920478820801e-01
4.342851042747497559e-01 -3.470233678817749023e-01 -2.167601324617862701e-02 1.429150998592376709e-01 -5.304808020591735840e-01 1.447743475437164307e-01 1.917229145765304565e-01 -5.752822160720825195e-01
-7.232987880706787109e-01 -1.009849645197391510e-02 9.778700023889541626e-02 -1.391798108816146851e-01 -3.313823938369750977e-01 3.240449428558349609e-01 -3.552384078502655029e-01 -3.267870843410491943e-01
-5.909777879714965820e-01 -1.201749593019485474e-01 -7.499831845052540302e-04 2.380350679159164429e-01 5.603693425655364990e-03 1.386403758078813553e-02 4.542635083198547363e-01 -6.107887625694274902e-01
1.267776489257812500e-01 -4.994249343872070312e-01 3.864657878875732422e-01 7.423569913953542709e-03 -3.520854935050010681e-02 -1.826250851154327393e-01 5.092206001281738281e-01 -5.396239757537841797e-01
1.241512000560760498e-01 -4.509024620056152344e-01 -2.030297815799713135e-01 4.586572349071502686e-01 -4.979205727577209473e-01 5.091243386268615723e-01 -1.144178211688995361e-02 -1.497417688369750977e-01
-4.244169592857360840e-01 -6.400169134140014648e-01 4.861226975917816162e-01 1.494774669408798218e-01 -3.355627059936523438e-01 6.988715380430221558e-02 -1.769090592861175537e-01 5.297379568219184875e-02
-5.256140232086181641e-01 -4.542491436004638672e-01 2.966970205307006836e-01 -2.274290770292282104e-01 3.528216481208801270e-01 1.574513465166091919e-01 -3.476946800947189331e-02 -4.766042828559875488e-01
-3.832995891571044922e-02 -4.979695752263069153e-02 1.562144905328750610e-01 5.134072899818420410e-01 -5.610973015427589417e-02 -1.684911362826824188e-02 2.793578505516052246e-01 -7.915731072425842285e-01
1.017268076539039612e-01 -6.457060575485229492e-02 1.621957570314407349e-01 5.278746485710144043e-01 -3.230025768280029297e-01 3.350376784801483154e-01 3.021043539047241211e-01 -6.104711890220642090e-01
9.451005607843399048e-02 -6.768518686294555664e-01 -1.332649588584899902e-01 3.705655336380004883e-01 -8.965306915342807770e-03 -3.032985925674438477e-01 1.432468146085739136e-01 -5.150443911552429199e-01
-2.484441846609115601e-01 1.027862876653671265e-01 6.215550899505615234e-01 4.081725776195526123e-01 1.278842240571975708e-01 3.196988701820373535e-01 -2.259575724601745605e-01 -4.529418647289276123e-01
-1.186491325497627258e-01 -3.883017301559448242e-01 8.336937427520751953e-02 5.134328007698059082e-01 -1.306230127811431885e-01 6.524363160133361816e-01 -3.409487903118133545e-01 -7.482583075761795044e-02
2.528731524944305420e-01 -5.115005373954772949e-01 -3.256430625915527344e-01 3.238828182220458984e-01 -2.182616144418716431e-01 -1.249604448676109314e-01 1.679352521896362305e-01 -6.099371910095214844e-01
8.184682577848434448e-02 -6.077063679695129395e-01 2.683470845222473145e-01 1.049787327647209167e-01 -3.336085081100463867e-01 6.230440735816955566e-02 -5.700803995132446289e-01 -3.174825906753540039e-01
1.313304156064987183e-01 -5.012719631195068359e-01 -1.628013402223587036e-01 1.715532392263412476e-01 3.215219676494598389e-01 -3.661223500967025757e-02 1.482072621583938599e-01 -7.408519983291625977e-01
-1.775413602590560913e-01 -6.917172670364379883e-01 1.758812516927719116e-01 1.569204330444335938e-01 -5.765717625617980957e-01 2.659811675548553467e-01 -1.615441441535949707e-01 -7.190835475921630859e-02
2.132433056831359863e-01 7.526432722806930542e-02 5.226964503526687622e-02 2.472992287948727608e-03 -4.617387950420379639e-01 1.791217029094696045e-01 -8.119644969701766968e-02 -8.332131505012512207e-01
2.100458592176437378e-01 1.068454384803771973e-01 2.289740890264511108e-01 2.742639780044555664e-01 -5.641123652458190918e-01 2.325001507997512817e-01 6.304199993610382080e-02 -6.637481451034545898e-01
3.290633857250213623e-01 -4.133167564868927002e-01 1.623874455690383911e-01 1.918586045503616333e-01 -1.816319823265075684e-01 -6.207247078418731689e-02 2.326772511005401611e-01 -7.528115510940551758e-01
-8.461616933345794678e-02 -1.578277945518493652e-01 1.494949758052825928e-01 4.524540007114410400e-01 6.985714286565780640e-02 7.421671748161315918e-01 1.658677458763122559e-01 -3.970678448677062988e-01
4.031543433666229248e-01 -6.550905704498291016e-01 -1.263455580919981003e-02 2.357005923986434937e-01 -4.750793278217315674e-01 3.035050630569458008e-01 3.897506743669509888e-02 -1.824111342430114746e-01
-6.073485612869262695e-01 1.834693998098373413e-01 -4.410604014992713928e-02 2.232789546251296997e-01 -4.252534210681915283e-01 2.981696128845214844e-01 -1.623070985078811646e-01 -4.995785057544708252e-01
5.378755275160074234e-03 3.923736512660980225e-02 -3.521179556846618652e-01 1.254984829574823380e-02 -3.541674315929412842e-01 3.000529706478118896e-01 5.614528059959411621e-02 -8.097335100173950195e-01
-1.746815741062164307e-01 -2.527730464935302734e-01 -2.553371489048004150e-01 7.135766148567199707e-01 -5.095904469490051270e-01 2.190894335508346558e-01 3.047331422567367554e-02 -1.503074169158935547e-01
4.417612254619598389e-01 -4.384192228317260742e-01 -3.664162382483482361e-02 2.998758554458618164e-01 -1.347066313028335571e-01 4.312056899070739746e-01 2.163575291633605957e-01 -5.200699567794799805e-01
-1.482340544462203979e-01 -1.633036583662033081e-01 -2.171797305345535278e-01 3.393189907073974609e-01 -7.393852472305297852e-01 2.558045089244842529e-02 2.595952451229095459e-01 -4.175158739089965820e-01
-9.644103050231933594e-02 -4.145478904247283936e-01 1.210347637534141541e-01 1.035424843430519104e-01 7.299347221851348877e-02 -1.597141176462173462e-01 3.182117044925689697e-01 -8.132548332214355469e-01
2.572501301765441895e-01 -3.916041254997253418e-01 6.406236439943313599e-02 -7.729171775281429291e-03 -6.899862289428710938e-01 1.815817952156066895e-01 -2.260103821754455566e-01 -4.649420380592346191e-01
3.603654503822326660e-01 -6.008231267333030701e-02 1.276356130838394165e-01 2.810713350772857666e-01 -2.743605971336364746e-01 5.270301103591918945e-01 -2.881663143634796143e-01 -5.789306759834289551e-01
2.141070216894149780e-01 -4.329262375831604004e-01 -4.915163666009902954e-02 2.657981812953948975e-01 -5.332959890365600586e-01 6.094190478324890137e-01 -3.382215648889541626e-02 -1.916469186544418335e-01
1.438137050718069077e-02 -5.203829705715179443e-02 -4.806195572018623352e-02 1.580387055873870850e-01 1.480821426957845688e-02 6.464804410934448242e-01 -2.429935485124588013e-01 -7.018524408340454102e-01
-5.094016194343566895e-01 -4.448965787887573242e-01 3.712468445301055908e-01 4.852178692817687988e-01 -2.207823246717453003e-01 -1.431426256895065308e-01 3.088423013687133789e-01 -6.854453682899475098e-02
1.053447574377059937e-01 -5.998380184173583984e-01 -2.326453477144241333e-01 4.779749214649200439e-01 -1.025521382689476013e-01 -2.297874838113784790e-01 1.831927001476287842e-01 -4.996340870857238770e-01
-2.397548034787178040e-02 -3.709122240543365479e-01 -7.208900898694992065e-02 8.953876793384552002e-02 -7.659510970115661621e-01 -1.066584363579750061e-01 3.204996585845947266e-01 -3.845233917236328125e-01
-1.206064596772193909e-01 -2.288877964019775391e-01 2.896781563758850098e-01 -7.908967882394790649e-02 1.800494492053985596e-01 5.076864957809448242e-01 2.786867916584014893e-01 -6.892504096031188965e-01
-3.170062899589538574e-01 -8.224704265594482422e-01 2.388528138399124146e-01 1.878874897956848145e-01 -3.451311886310577393e-01 -4.518826305866241455e-02 4.758659005165100098e-02 8.529480546712875366e-02
-5.480445921421051025e-02 -8.262459635734558105e-01 1.895624399185180664e-01 -8.916526287794113159e-02 -1.511239409446716309e-01 3.991629183292388916e-01 -2.920269072055816650e-01 -5.459330230951309204e-02
-1.486873999238014221e-02 -6.435836553573608398e-01 6.566562503576278687e-02 9.862455725669860840e-02 -9.803260117769241333e-02 1.295181661844253540e-01 -6.562966704368591309e-01 -3.382745683193206787e-01
-2.864246666431427002e-01 -7.241661548614501953e-01 3.469095528125762939e-01 1.632980555295944214e-01 3.056065738201141357e-01 2.718912065029144287e-01 -2.566708624362945557e-01 -1.154626607894897461e-01
4.367160052061080933e-02 -2.669343948364257812e-01 -4.113931953907012939e-01 4.932142794132232666e-01 -4.613853096961975098e-01 2.540862858295440674e-01 1.337713301181793213e-01 -4.679774940013885498e-01
-5.290167331695556641e-01 -5.257756710052490234e-01 3.242226541042327881e-01 4.543974995613098145e-01 -3.184818327426910400e-01 -1.903311721980571747e-02 -1.732913106679916382e-01 -1.676728576421737671e-02
1.816719919443130493e-01 -4.273789525032043457e-01 -1.440352201461791992e-01 -6.413327157497406006e-02 -2.146183252334594727e-01 -6.590180099010467529e-03 3.298209905624389648e-01 -7.775583863258361816e-01
