# Supplementary material for: Where is your field going? A machine learning approach to study the relative motion of the domains of physics
Source: PLoS One. 2020 Jun 18;15(6):e0233997. doi: 10.1371/journal.pone.0233997 (PMC7302634; doi:10.1371/journal.pone.0233997)
Supplement: S6 Data — (ZIP) [file pone.0233997.s006.zip › 5/Pacs4Run_5_VS_500_embeddings1997-2001ED8.txt]

-7.040349841117858887e-01 5.326966196298599243e-02 -4.833225011825561523e-01 -1.627332270145416260e-01 -4.406162500381469727e-01 -7.491624914109706879e-03 -2.040909230709075928e-01 7.458118349313735962e-02
-1.100493818521499634e-01 -4.816657304763793945e-01 -5.062854290008544922e-01 -5.538350939750671387e-01 -4.230750799179077148e-01 8.970054984092712402e-02 3.899669274687767029e-02 -6.534114480018615723e-02
-4.378789067268371582e-01 -2.537927925586700439e-01 -1.515290886163711548e-01 -6.358800530433654785e-01 4.866768419742584229e-02 3.253881037235260010e-01 -4.558598995208740234e-02 -4.541174769401550293e-01
-6.678848266601562500e-01 -3.547770082950592041e-01 -1.862907111644744873e-01 -2.506696991622447968e-02 -2.562789916992187500e-01 8.788689970970153809e-02 -3.362688720226287842e-01 -4.541484415531158447e-01
-5.737726092338562012e-01 -5.243817716836929321e-02 -5.652315020561218262e-01 -1.793480962514877319e-01 1.033388301730155945e-01 2.977438271045684814e-02 -3.651505112648010254e-01 -4.141044914722442627e-01
-1.848634146153926849e-02 4.356981720775365829e-03 -5.209069252014160156e-01 -4.252818226814270020e-01 -5.514576435089111328e-01 3.000298142433166504e-01 3.631880581378936768e-01 1.462929248809814453e-01
-2.761704027652740479e-01 -5.240460038185119629e-01 -4.419257342815399170e-01 -2.646361291408538818e-01 -2.250967025756835938e-01 4.462736248970031738e-01 -2.352300584316253662e-01 2.803804874420166016e-01
-2.198112457990646362e-01 1.854859441518783569e-01 -6.076759099960327148e-01 -2.610473930835723877e-01 -5.669449642300605774e-02 5.064244866371154785e-01 -3.869298398494720459e-01 2.654570341110229492e-01
-7.222893834114074707e-01 -5.068809986114501953e-01 4.135984554886817932e-02 -2.556399405002593994e-01 -6.297820061445236206e-02 3.103910386562347412e-01 1.233490854501724243e-01 -1.969350278377532959e-01
-3.948780298233032227e-01 2.168784439563751221e-01 -6.558372974395751953e-01 -3.784169852733612061e-01 1.116376519203186035e-01 3.657525777816772461e-01 -1.983885616064071655e-01 -1.952362954616546631e-01
-1.510940194129943848e-01 -9.829320758581161499e-02 -4.676489531993865967e-01 -3.648902475833892822e-01 -1.958680003881454468e-01 4.881200492382049561e-01 -5.107926130294799805e-01 2.795244157314300537e-01
-2.676066756248474121e-01 -2.911124825477600098e-01 -4.342922568321228027e-01 -2.293965667486190796e-01 -1.114223226904869080e-01 -2.585100233554840088e-01 -5.380818843841552734e-01 4.833560287952423096e-01
-2.167071700096130371e-01 -3.507206141948699951e-01 -5.936523675918579102e-01 -2.036307156085968018e-01 -2.735772430896759033e-01 4.623137414455413818e-01 -3.027250766754150391e-01 2.364815026521682739e-01
-3.267942667007446289e-01 2.720527052879333496e-01 -5.673462748527526855e-01 -3.273578584194183350e-01 1.077693626284599304e-01 5.260949730873107910e-01 -2.897163033485412598e-01 1.334989666938781738e-01
-1.982185989618301392e-01 -6.082537174224853516e-01 -4.628605842590332031e-01 -5.876237154006958008e-01 -1.554529219865798950e-01 5.387065559625625610e-02 -5.358382314443588257e-02 -3.544810414314270020e-02
-4.342116117477416992e-01 6.147582456469535828e-02 -6.020469665527343750e-01 1.978965550661087036e-01 -2.667631804943084717e-01 3.245957195758819580e-01 -1.484689414501190186e-01 4.555100500583648682e-01
-4.937379956245422363e-01 2.194787412881851196e-01 2.065237611532211304e-01 -4.655734896659851074e-01 -1.093720793724060059e-01 4.038412570953369141e-01 -3.452515602111816406e-01 3.929282426834106445e-01
-4.364110827445983887e-01 -1.243785489350557327e-02 1.171736568212509155e-01 -7.651919722557067871e-01 1.014910563826560974e-01 1.998843848705291748e-01 -2.991194725036621094e-01 2.653595209121704102e-01
-1.500180065631866455e-01 -2.585192024707794189e-01 -4.771119058132171631e-01 -3.846107125282287598e-01 1.585743017494678497e-02 -9.205707907676696777e-02 -1.291812509298324585e-01 7.139239907264709473e-01
-6.382695436477661133e-01 -3.293239474296569824e-01 -5.161512494087219238e-01 5.726302042603492737e-02 -2.065138220787048340e-01 1.853384659625589848e-03 1.471974700689315796e-01 -3.874894976615905762e-01
-4.981318414211273193e-01 3.671640157699584961e-02 1.307930797338485718e-02 -6.424492597579956055e-01 2.364157736301422119e-01 3.896269202232360840e-01 -3.386621177196502686e-01 1.233322396874427795e-01
-2.540245950222015381e-01 -5.522693395614624023e-01 -1.992655843496322632e-01 -4.505480825901031494e-01 -1.925172805786132812e-01 1.836851686239242554e-01 -5.316410660743713379e-01 1.852684468030929565e-01
-2.490604966878890991e-01 -4.795504510402679443e-01 -2.391906380653381348e-01 -2.910291850566864014e-01 -5.385869741439819336e-01 2.897301316261291504e-01 -5.592819303274154663e-02 4.346755743026733398e-01
-1.649380475282669067e-01 -4.970847368240356445e-01 -5.226951837539672852e-01 -4.787919819355010986e-01 -1.948699802160263062e-01 7.509072124958038330e-02 -4.227035343647003174e-01 3.096844255924224854e-02
-1.836134940385818481e-01 -4.454880952835083008e-01 -2.567796111106872559e-01 -2.722198963165283203e-01 -6.383060812950134277e-01 1.679589599370956421e-01 -1.888942271471023560e-01 3.955518305301666260e-01
-3.977935612201690674e-01 -5.812975764274597168e-01 -4.835159778594970703e-01 -1.563669592142105103e-01 -3.292794823646545410e-01 -2.391614913940429688e-01 2.759068906307220459e-01 6.218750402331352234e-02
-4.181701540946960449e-01 2.204508483409881592e-01 -3.137240931391716003e-02 -6.979817152023315430e-01 -3.452311158180236816e-01 -3.298032581806182861e-01 -8.013952523469924927e-03 -2.456694394350051880e-01
-3.324119746685028076e-01 -2.625599205493927002e-01 -4.838239252567291260e-01 -1.382773667573928833e-01 -1.596689075231552124e-01 4.314813315868377686e-01 -5.314695239067077637e-01 2.706069946289062500e-01
-3.940441906452178955e-01 3.585188686847686768e-01 -9.044263511896133423e-02 -6.417230963706970215e-01 1.158911734819412231e-01 3.783760666847229004e-01 2.094988822937011719e-01 3.093800544738769531e-01
-5.644672513008117676e-01 -3.142765909433364868e-02 -6.406287103891372681e-02 -6.242253184318542480e-01 3.035108149051666260e-01 1.096761301159858704e-01 -4.162490665912628174e-01 9.600397199392318726e-02
-4.360435605049133301e-01 -5.894201397895812988e-01 -5.009846687316894531e-01 -8.384385146200656891e-03 -4.475830495357513428e-01 8.859401941299438477e-02 -2.739540114998817444e-02 4.963759705424308777e-02
-5.612511634826660156e-01 -3.176780939102172852e-01 -2.535054087638854980e-01 -2.310648113489151001e-01 1.152772381901741028e-01 4.222566783428192139e-01 -5.061846971511840820e-01 -1.364157199859619141e-01
-6.248686313629150391e-01 -2.521010935306549072e-01 2.255175262689590454e-01 -4.931890368461608887e-01 1.438072472810745239e-01 -1.259603258222341537e-02 6.258896738290786743e-02 4.765858352184295654e-01
-1.003070622682571411e-01 -3.138554692268371582e-01 -7.232801318168640137e-01 -3.769724071025848389e-01 -2.769007086753845215e-01 2.516320347785949707e-01 -1.476978063583374023e-01 2.537389993667602539e-01
-4.564844965934753418e-01 2.195707559585571289e-01 1.934485882520675659e-02 -3.949295580387115479e-01 -5.548881292343139648e-01 -4.613893926143646240e-01 -2.573724389076232910e-01 -6.731291767209768295e-03
-4.802603423595428467e-01 -3.077188432216644287e-01 -5.853561758995056152e-01 -5.687186121940612793e-02 2.786329686641693115e-01 -5.166887864470481873e-02 -2.044063806533813477e-01 4.546370506286621094e-01
-3.855831027030944824e-01 -3.920806646347045898e-01 -5.689231157302856445e-01 3.262984380125999451e-02 -4.512689411640167236e-01 -1.316414773464202881e-01 -2.326676398515701294e-01 3.126545548439025879e-01
-6.687116622924804688e-01 -2.472744137048721313e-01 -2.421088814735412598e-01 -1.185740157961845398e-01 1.577598005533218384e-01 5.732951164245605469e-01 1.682586073875427246e-01 -1.927099525928497314e-01
-2.697836458683013916e-01 -5.792381763458251953e-01 -2.006993442773818970e-01 -3.845944404602050781e-01 -2.502722144126892090e-01 1.794799715280532837e-01 -4.112792313098907471e-01 3.735064864158630371e-01
-4.146419167518615723e-01 -4.704629480838775635e-01 -3.456008136272430420e-01 -3.220490217208862305e-01 2.143987417221069336e-01 1.480334624648094177e-02 -4.169242680072784424e-01 4.044370651245117188e-01
-4.960214495658874512e-01 -6.296443939208984375e-02 1.341043710708618164e-01 -5.812094211578369141e-01 -7.428552955389022827e-02 5.528912879526615143e-03 -5.843486189842224121e-01 2.172501385211944580e-01
-9.725197404623031616e-02 -4.170982837677001953e-01 -3.943310379981994629e-01 -4.713934659957885742e-01 -4.027157127857208252e-01 5.055115371942520142e-02 -4.334130585193634033e-01 2.937345802783966064e-01
-4.420830607414245605e-01 -5.323712825775146484e-01 -4.954120218753814697e-01 1.097469925880432129e-01 -4.152552485466003418e-01 -4.843569919466972351e-02 -1.124760210514068604e-01 2.761016488075256348e-01
-1.722404509782791138e-01 -3.942317962646484375e-01 -5.313316583633422852e-01 -6.908366680145263672e-01 -2.130747772753238678e-02 -7.661574333906173706e-02 -1.463678330183029175e-01 -1.661280989646911621e-01
-2.374949902296066284e-01 -2.516619563102722168e-01 -4.104344844818115234e-01 -1.254906058311462402e-01 -5.876445174217224121e-01 -1.719065010547637939e-01 1.630763411521911621e-01 5.427581667900085449e-01
-2.800594270229339600e-01 -6.482811570167541504e-01 -2.585169374942779541e-01 -2.742785811424255371e-01 -2.535896897315979004e-01 2.745803296566009521e-01 2.198997586965560913e-01 4.137399196624755859e-01
-1.424203217029571533e-01 -1.405824571847915649e-01 -6.294789314270019531e-01 -3.142457902431488037e-01 -2.964036166667938232e-01 2.936608195304870605e-01 4.248528480529785156e-01 3.322155177593231201e-01
-4.616232216358184814e-01 4.928913414478302002e-01 1.271005123853683472e-01 -5.134087800979614258e-01 -4.681519865989685059e-01 1.175488531589508057e-01 -1.766260564327239990e-01 -6.184624973684549332e-03
-1.096125468611717224e-01 -4.297366738319396973e-01 -6.346473693847656250e-01 -6.093810200691223145e-01 -1.537811309099197388e-01 -4.789143428206443787e-02 -5.457294732332229614e-02 -1.639028824865818024e-02
-2.187945991754531860e-01 1.226354688405990601e-01 -6.777011156082153320e-01 -5.111971125006675720e-02 -5.566902756690979004e-01 1.244783774018287659e-01 -7.784268260002136230e-02 3.791292607784271240e-01
-6.016519665718078613e-01 -2.072165757417678833e-01 9.663885831832885742e-02 -1.251113116741180420e-01 -2.633077800273895264e-01 6.403416991233825684e-01 2.952737510204315186e-01 5.940811708569526672e-02
-3.513709306716918945e-01 -2.545172274112701416e-01 -5.755844712257385254e-01 7.662375271320343018e-02 -3.593755960464477539e-01 2.645146846771240234e-01 1.084429249167442322e-01 5.135290622711181641e-01
-2.580157220363616943e-01 -4.818347990512847900e-01 -4.124853014945983887e-01 -2.938292324542999268e-01 -5.487514734268188477e-01 -2.565513849258422852e-01 -2.983592450618743896e-03 2.789759337902069092e-01
-4.133067131042480469e-01 -3.953948020935058594e-01 -5.949671268463134766e-01 -2.934227883815765381e-01 3.171916604042053223e-01 -9.691935777664184570e-02 -3.454044759273529053e-01 5.873373150825500488e-02
-4.594350159168243408e-01 -3.462274968624114990e-01 1.600372344255447388e-01 -2.228728532791137695e-01 -6.003131270408630371e-01 4.414880275726318359e-01 -1.877743005752563477e-01 -5.670265108346939087e-02
-1.486007720232009888e-01 -2.736966013908386230e-01 -5.883445739746093750e-01 -3.977928757667541504e-01 -2.411719560623168945e-01 2.124082744121551514e-01 4.537833929061889648e-01 2.990300655364990234e-01
-4.027404785156250000e-01 -6.576542854309082031e-01 -3.119648098945617676e-01 -1.928242892026901245e-01 -5.061061978340148926e-01 -7.082974165678024292e-02 9.434208273887634277e-02 -2.696364372968673706e-02
-4.426529109477996826e-01 1.302129775285720825e-01 -2.582637369632720947e-01 -2.856132984161376953e-01 -1.671417355537414551e-01 6.069540977478027344e-01 -4.906500875949859619e-01 4.196294769644737244e-02
-2.823778986930847168e-01 2.724632322788238525e-01 -5.999122262001037598e-01 -4.321601390838623047e-01 2.809085883200168610e-02 3.429364860057830811e-01 -3.207482397556304932e-01 -2.794556617736816406e-01
-5.337062478065490723e-01 1.860517263412475586e-01 6.039913371205329895e-02 -5.598686337471008301e-01 1.136880218982696533e-01 3.105136007070541382e-02 -5.215008184313774109e-02 5.889250040054321289e-01
-5.232433676719665527e-01 -2.967918515205383301e-01 -2.373258769512176514e-01 -4.686753451824188232e-01 4.944249987602233887e-03 -2.985089458525180817e-02 -2.385392785072326660e-01 -5.516650080680847168e-01
-3.980959057807922363e-01 -5.009785294532775879e-01 -4.382684230804443359e-01 -8.357794582843780518e-02 -5.872135758399963379e-01 -9.407286345958709717e-02 1.934856027364730835e-01 1.922271773219108582e-02
-8.106197416782379150e-02 -4.182019531726837158e-01 -5.676006674766540527e-01 -6.057319641113281250e-01 -3.573640584945678711e-01 -8.554833009839057922e-03 3.117368742823600769e-02 -2.646912820637226105e-02
-3.735257983207702637e-01 4.990375638008117676e-01 -1.697334051132202148e-01 -3.623974323272705078e-01 -4.559962451457977295e-01 -3.667322099208831787e-01 -3.245701193809509277e-01 5.939634889364242554e-02
-4.696190059185028076e-01 1.130352467298507690e-01 -2.219943702220916748e-01 -6.421294212341308594e-01 2.281132191419601440e-01 3.198988437652587891e-01 3.828043341636657715e-01 6.449265033006668091e-02
-4.778417050838470459e-01 3.557102382183074951e-01 -5.005025267601013184e-01 -9.413257986307144165e-02 2.477320283651351929e-02 4.180758297443389893e-01 -4.570347666740417480e-01 -3.862536698579788208e-02
-3.365618884563446045e-01 -5.021757483482360840e-01 -2.836820483207702637e-01 -8.768396452069282532e-03 -4.764246344566345215e-01 3.403230905532836914e-01 -3.074291534721851349e-02 4.585278034210205078e-01
-1.199808940291404724e-01 -3.781692385673522949e-01 -5.743222832679748535e-01 -5.202085375785827637e-01 -3.352047801017761230e-01 -1.927028447389602661e-01 -3.041090667247772217e-01 -1.227276679128408432e-02
-1.649360656738281250e-01 -5.402541160583496094e-01 -5.273931026458740234e-01 -5.325161814689636230e-01 -2.259277552366256714e-01 -1.128082647919654846e-01 -2.320388257503509521e-01 3.991959616541862488e-02
-3.030401766300201416e-01 1.211252063512802124e-01 -5.492118000984191895e-01 -2.817472219467163086e-01 -1.592814689502120018e-03 6.430449485778808594e-01 -3.067408800125122070e-01 6.986451148986816406e-02
-5.951963663101196289e-01 2.174177020788192749e-01 8.766081929206848145e-02 -2.949865758419036865e-01 -1.218153396621346474e-03 -1.259189099073410034e-01 -3.732027113437652588e-01 5.904505252838134766e-01
-2.845661640167236328e-01 -6.333413720130920410e-01 -3.013106584548950195e-01 -4.003607034683227539e-01 -4.149895906448364258e-01 1.258621513843536377e-01 -1.713614910840988159e-01 2.222650051116943359e-01
-5.888381600379943848e-01 3.827424347400665283e-02 1.536029875278472900e-01 -5.653594732284545898e-01 8.051866292953491211e-02 -2.914517223834991455e-01 1.460876166820526123e-01 4.425049424171447754e-01
-5.724506974220275879e-01 1.037936098873615265e-02 -1.009151563048362732e-01 -4.962621331214904785e-01 4.018566608428955078e-01 3.440456390380859375e-01 -6.713035702705383301e-02 3.624497056007385254e-01
-2.254450768232345581e-01 2.221101969480514526e-01 -6.316137313842773438e-01 -3.183434903621673584e-01 -2.932578921318054199e-01 5.154080986976623535e-01 1.719017028808593750e-01 -1.355255246162414551e-01
-4.907620847225189209e-01 -6.383561491966247559e-01 -4.086673557758331299e-01 -9.769487380981445312e-02 -3.706932067871093750e-01 -7.083503156900405884e-02 1.279212832450866699e-01 -1.276947110891342163e-01
-4.171638488769531250e-01 2.637969851493835449e-01 -4.786663055419921875e-01 1.916014403104782104e-01 -4.775786697864532471e-01 3.799380064010620117e-01 -1.706228107213973999e-01 2.983398735523223877e-01
-8.982263803482055664e-01 6.242113560438156128e-02 -2.034316360950469971e-01 2.118795365095138550e-01 1.018688827753067017e-01 -1.600074172019958496e-01 2.330520749092102051e-01 1.127941086888313293e-01
-4.352023303508758545e-01 2.177605330944061279e-01 -2.221604995429515839e-02 -3.991471230983734131e-01 -6.768546104431152344e-01 -2.973994612693786621e-01 2.175667583942413330e-01 -9.722933173179626465e-02
-4.023780524730682373e-01 3.456482589244842529e-01 -6.454495787620544434e-01 1.185887157917022705e-01 -4.779458343982696533e-01 2.030781060457229614e-01 3.373818844556808472e-02 1.309185028076171875e-01
-5.098435878753662109e-01 -1.296092122793197632e-01 1.799370646476745605e-01 -6.330766677856445312e-01 3.780254721641540527e-02 2.390189547440968454e-05 -1.447547823190689087e-01 5.174112915992736816e-01
-4.316183030605316162e-01 1.906523853540420532e-01 -6.529917716979980469e-01 2.357673943042755127e-01 -5.226437449455261230e-01 1.372874230146408081e-01 5.497094243764877319e-02 1.861922629177570343e-02
-5.827198028564453125e-01 2.716879844665527344e-01 -7.190414071083068848e-01 7.135787606239318848e-02 5.077181756496429443e-02 1.021449789404869080e-01 2.240899354219436646e-01 -3.582007437944412231e-02
-5.451344251632690430e-01 -5.852868407964706421e-02 2.063649594783782959e-01 -5.548868179321289062e-01 -1.724241971969604492e-01 6.561571359634399414e-02 -4.393652081489562988e-01 3.490555286407470703e-01
-1.599057912826538086e-01 4.126402735710144043e-01 -5.445305705070495605e-01 -4.711540639400482178e-01 -2.696740925312042236e-01 2.997816801071166992e-01 1.536544319242238998e-02 -3.504701852798461914e-01
-6.821111440658569336e-01 3.018161840736865997e-02 -1.985525190830230713e-01 -4.182299375534057617e-01 4.215908944606781006e-01 2.074868679046630859e-01 2.872112393379211426e-01 1.272556781768798828e-01
-7.457575201988220215e-01 6.950890272855758667e-02 2.778626084327697754e-01 -3.523308634757995605e-01 -1.232469603419303894e-01 -1.108889207243919373e-01 -3.756249547004699707e-01 2.628482878208160400e-01
-7.308730483055114746e-01 4.539664089679718018e-01 1.180752813816070557e-01 -2.559294402599334717e-01 -5.397022888064384460e-02 1.198848634958267212e-01 -4.035573899745941162e-01 1.239609252661466599e-02
-1.632969826459884644e-01 1.892350018024444580e-01 -7.655267119407653809e-01 -2.693990767002105713e-01 -4.511155784130096436e-01 9.218407422304153442e-02 6.529649347066879272e-02 2.503007948398590088e-01
-3.474496603012084961e-01 -3.856054842472076416e-01 -4.530755281448364258e-01 -5.704952776432037354e-02 -2.281703799962997437e-01 3.418586254119873047e-01 -4.246500432491302490e-01 4.156900346279144287e-01
-6.465809792280197144e-02 -3.368453085422515869e-01 -5.503156781196594238e-01 -5.161013007164001465e-01 -4.198741614818572998e-01 -1.334754973649978638e-01 -3.092817068099975586e-01 1.529107242822647095e-01
-6.091824769973754883e-01 -3.473733365535736084e-01 -5.438444018363952637e-01 2.336388640105724335e-02 -2.294349223375320435e-01 -1.575472354888916016e-01 -3.492315008770674467e-04 -3.666799366474151611e-01
-5.265573859214782715e-01 2.198705971240997314e-01 2.980266213417053223e-01 -5.568781495094299316e-01 -3.969339132308959961e-01 1.612515300512313843e-01 -2.950673103332519531e-01 6.955360621213912964e-02
-1.625296622514724731e-01 5.298990383744239807e-02 -5.049154758453369141e-01 -3.268287479877471924e-01 -3.477492928504943848e-01 5.405141711235046387e-01 4.194791615009307861e-01 1.413208246231079102e-01
-9.415667653083801270e-01 9.398163110017776489e-02 -6.958164274692535400e-02 2.899871766567230225e-01 -3.523645177483558655e-02 8.364105224609375000e-02 3.445725888013839722e-02 7.912428677082061768e-02
-1.111981868743896484e-01 2.285360693931579590e-01 -6.053040027618408203e-01 -2.098240703344345093e-01 -4.219637811183929443e-01 -1.552220582962036133e-01 -1.002160273492336273e-02 5.681016445159912109e-01
-6.453526020050048828e-01 -1.330324681475758553e-03 3.291179537773132324e-01 -4.984043538570404053e-01 -2.313221096992492676e-01 5.649167299270629883e-02 -3.486839830875396729e-01 2.202518284320831299e-01
-2.988300621509552002e-01 1.720887422561645508e-01 -7.301466464996337891e-01 -3.602077066898345947e-01 -1.137377414852380753e-02 4.156822711229324341e-02 -4.170752167701721191e-01 -2.059450447559356689e-01
-2.692219316959381104e-01 -6.358544826507568359e-01 -3.906038999557495117e-01 -3.049117624759674072e-01 -4.907141923904418945e-01 5.343692377209663391e-02 -1.500482261180877686e-01 1.072176992893218994e-01
-6.037613749504089355e-01 3.298920094966888428e-01 -6.670507192611694336e-01 -5.176499858498573303e-02 2.293201386928558350e-01 8.853276818990707397e-02 7.604692876338958740e-02 -1.131296828389167786e-01
-3.367701768875122070e-01 -4.049655199050903320e-01 -6.464493870735168457e-01 -3.535797297954559326e-01 2.423757016658782959e-01 -1.863401234149932861e-01 -1.758128851652145386e-01 2.351477146148681641e-01
-2.717505991458892822e-01 -3.950520753860473633e-01 -4.269197881221771240e-01 -1.462658345699310303e-01 -3.689640462398529053e-01 3.959659636020660400e-01 -2.069938629865646362e-01 4.802721738815307617e-01
-5.872786641120910645e-01 7.636725902557373047e-02 2.397210896015167236e-01 -6.596156358718872070e-01 -6.030819565057754517e-02 -2.839629305526614189e-03 -2.593574523925781250e-01 2.929189801216125488e-01
-1.319729089736938477e-01 -3.541408181190490723e-01 -3.258077800273895264e-01 -4.462579488754272461e-01 -3.330520689487457275e-01 2.343491762876510620e-01 -4.648039340972900391e-01 4.122917652130126953e-01
-3.767974078655242920e-01 -7.341232150793075562e-02 5.668420344591140747e-02 -6.772510409355163574e-01 8.121630176901817322e-03 2.628813982009887695e-01 -4.917120933532714844e-01 2.824868559837341309e-01
-5.495955348014831543e-01 8.781281858682632446e-02 -2.006695717573165894e-01 -6.283444166183471680e-01 4.200587868690490723e-01 6.448874622583389282e-02 1.395566761493682861e-01 2.346580922603607178e-01
-1.012812629342079163e-01 -3.111045956611633301e-01 -4.115579724311828613e-01 -3.973527252674102783e-01 -1.531086862087249756e-01 -6.335946172475814819e-02 -2.225186228752136230e-01 6.990819573402404785e-01
-3.054416179656982422e-01 -2.742965221405029297e-01 -1.117077469825744629e-01 -2.199886441230773926e-01 -6.266256570816040039e-01 6.012681722640991211e-01 6.991318613290786743e-02 1.073417365550994873e-01
-6.013385057449340820e-01 -4.015633761882781982e-01 -5.386927127838134766e-01 1.552125513553619385e-01 -2.865406870841979980e-01 -1.174094602465629578e-01 2.312705218791961670e-01 -1.161110103130340576e-01
-1.371707618236541748e-01 -6.751507520675659180e-02 -7.196096181869506836e-01 -2.866063117980957031e-01 -3.291405737400054932e-01 2.100909203290939331e-01 4.325532913208007812e-01 1.925370246171951294e-01
-3.976162970066070557e-01 3.533170223236083984e-01 9.635990113019943237e-02 -4.783379733562469482e-01 -5.013245940208435059e-01 -2.370579689741134644e-01 -3.493214547634124756e-01 2.223230153322219849e-01
-3.822754919528961182e-01 -2.721057534217834473e-01 -4.939496219158172607e-01 1.541478037834167480e-01 -2.649381458759307861e-01 4.207127988338470459e-01 -2.668107450008392334e-01 4.401099383831024170e-01
-4.912908077239990234e-01 3.248338587582111359e-03 7.917948067188262939e-02 -6.745974421501159668e-01 -4.979561641812324524e-02 -1.884158998727798462e-01 -3.885286450386047363e-01 3.291460275650024414e-01
-3.983294963836669922e-01 -3.944177031517028809e-01 -4.869199991226196289e-01 -1.059352159500122070e-01 4.274108260869979858e-02 -1.026199087500572205e-01 -1.838385909795761108e-01 6.255403161048889160e-01
-2.032916098833084106e-01 -2.065436244010925293e-01 -3.370096981525421143e-01 -2.629103958606719971e-01 -7.062757015228271484e-01 3.938319087028503418e-01 2.072991281747817993e-01 1.908218264579772949e-01
-5.192748308181762695e-01 2.533538639545440674e-01 -7.334151864051818848e-01 -5.362428259104490280e-03 -6.062386929988861084e-02 7.304912060499191284e-02 2.101866900920867920e-01 -2.739508152008056641e-01
-4.362818300724029541e-01 2.908014357089996338e-01 -4.293083548545837402e-01 2.020576149225234985e-01 -5.269529223442077637e-01 3.971363306045532227e-01 -6.121665984392166138e-02 2.466085404157638550e-01
-4.041638970375061035e-01 1.604980230331420898e-01 -6.615830659866333008e-01 2.870033122599124908e-02 -2.246055155992507935e-01 4.100375473499298096e-01 3.583255410194396973e-01 1.593749970197677612e-01
-2.588073909282684326e-01 -5.242693424224853516e-01 -4.661236405372619629e-01 -2.280998975038528442e-01 -4.463229179382324219e-01 -8.673958480358123779e-02 -3.969393968582153320e-01 1.567508727312088013e-01
-2.014656513929367065e-01 -9.876796684693545103e-05 -3.164748847484588623e-01 -2.394745126366615295e-02 -6.386538147926330566e-01 2.141364961862564087e-01 -1.545006036758422852e-01 6.173154711723327637e-01
-5.254577994346618652e-01 -1.367322206497192383e-01 -4.883281886577606201e-02 -2.082107961177825928e-01 -5.300652980804443359e-01 2.611603736877441406e-01 4.026977419853210449e-01 -3.848673403263092041e-01
-2.259800732135772705e-01 -3.398087322711944580e-01 -6.750973463058471680e-01 -2.630921900272369385e-01 -1.254058629274368286e-01 4.886143505573272705e-01 -1.759849935770034790e-01 1.518148481845855713e-01
-6.152480244636535645e-01 -3.044746518135070801e-01 2.957829236984252930e-01 -6.298527121543884277e-01 1.408660318702459335e-02 1.942226588726043701e-01 -3.517694771289825439e-02 -7.351707667112350464e-02
-3.429887890815734863e-01 -7.263153791427612305e-02 -2.253234535455703735e-01 1.555363386869430542e-01 -7.068114280700683594e-01 5.451455339789390564e-02 -2.991772592067718506e-01 4.583227932453155518e-01
-6.584146618843078613e-01 -2.438467890024185181e-01 -3.430099785327911377e-01 4.609172418713569641e-02 3.152748048305511475e-01 5.020664334297180176e-01 -1.714425384998321533e-01 7.992000132799148560e-02
-7.173188924789428711e-01 3.246666193008422852e-01 4.821445420384407043e-02 -5.264282226562500000e-01 2.088407874107360840e-01 2.955567324534058571e-03 2.344312071800231934e-01 4.486463218927383423e-02
-4.280419051647186279e-01 -4.357978701591491699e-01 -7.634190469980239868e-02 -1.660908013582229614e-01 -3.389354348182678223e-01 3.605016171932220459e-01 5.082422494888305664e-01 3.004950582981109619e-01
-6.781229972839355469e-01 -2.139525562524795532e-01 -3.382399082183837891e-01 -6.488127261400222778e-02 -2.803361415863037109e-01 -1.962552219629287720e-01 1.431018561124801636e-01 -4.880320429801940918e-01
-5.962183475494384766e-01 4.054322242736816406e-01 1.128198876976966858e-01 -4.923736751079559326e-01 -1.820305287837982178e-01 4.379926249384880066e-02 -3.945182561874389648e-01 1.851757019758224487e-01
-5.993381738662719727e-01 1.702009886503219604e-01 -1.359761655330657959e-01 -3.593457937240600586e-01 2.980010211467742920e-01 -2.286537587642669678e-01 2.565998136997222900e-01 5.072238445281982422e-01
-2.110493183135986328e-01 9.932887554168701172e-02 -6.682979464530944824e-01 -2.734532654285430908e-01 -3.574410676956176758e-01 3.342184424400329590e-02 -5.076028779149055481e-02 5.410503745079040527e-01
-4.553481340408325195e-01 4.433112964034080505e-02 8.103763312101364136e-02 -7.219613790512084961e-01 -7.465235888957977295e-02 -1.111203283071517944e-01 -3.255668878555297852e-01 3.728041350841522217e-01
-2.826053202152252197e-01 3.677369654178619385e-01 -4.878074228763580322e-01 -7.555702328681945801e-02 -6.123552918434143066e-01 3.656435906887054443e-01 -9.927181899547576904e-02 -1.506969779729843140e-01
-6.636533141136169434e-01 -2.914277315139770508e-01 -5.394475460052490234e-01 -5.197117105126380920e-02 -8.636628091335296631e-02 -2.851278781890869141e-01 -2.106276750564575195e-01 -2.186515927314758301e-01
-7.089513540267944336e-01 2.547524869441986084e-01 1.262741386890411377e-01 -3.312792778015136719e-01 -3.704684972763061523e-01 -3.928609788417816162e-01 1.151126325130462646e-01 -4.427858814597129822e-02
-1.371844261884689331e-01 -4.013876616954803467e-01 -3.991883695125579834e-01 -4.138343632221221924e-01 -5.916848182678222656e-01 2.875413373112678528e-02 -3.417463898658752441e-01 1.474787294864654541e-01
-3.793303966522216797e-01 1.058221012353897095e-01 -5.602927207946777344e-01 9.784036315977573395e-03 -2.843734622001647949e-01 4.935605525970458984e-01 3.600164949893951416e-01 2.771359980106353760e-01
-6.931794881820678711e-01 -1.264754235744476318e-01 2.302279174327850342e-01 -8.213144540786743164e-02 -3.774018585681915283e-01 5.256341695785522461e-01 1.576716303825378418e-01 -1.311014778912067413e-02
-4.366828799247741699e-01 2.599825263023376465e-01 1.244512721896171570e-01 -6.656229496002197266e-01 -4.042071104049682617e-01 -1.056718379259109497e-01 -3.111805021762847900e-01 -1.085916832089424133e-01
-6.727719902992248535e-01 3.619656860828399658e-01 -2.573541402816772461e-01 -3.963920772075653076e-01 2.995898127555847168e-01 -1.437181234359741211e-02 3.168733119964599609e-01 5.129917711019515991e-02
-5.423303842544555664e-01 9.266980737447738647e-02 -2.099024057388305664e-01 -5.187855958938598633e-01 4.651527702808380127e-01 2.259727567434310913e-01 -8.049970120191574097e-02 3.319364488124847412e-01
-9.298394322395324707e-01 5.328120663762092590e-03 -8.106622844934463501e-02 2.660012543201446533e-01 -1.820185631513595581e-01 -1.554246097803115845e-01 -2.552222274243831635e-02 1.015010103583335876e-02
-1.094365939497947693e-01 1.660114973783493042e-01 -7.566372156143188477e-01 -2.656339108943939209e-01 -2.750834822654724121e-01 2.640866041183471680e-01 2.228189259767532349e-01 3.497739434242248535e-01
-7.140881419181823730e-01 1.068859770894050598e-01 -1.185044124722480774e-01 -3.287076950073242188e-01 3.046464323997497559e-01 1.154884994029998779e-01 4.875816404819488525e-01 1.125998422503471375e-01
-6.019054055213928223e-01 1.298788338899612427e-01 -2.323117256164550781e-01 -5.850102901458740234e-01 4.548287093639373779e-01 1.321527659893035889e-01 1.711178570985794067e-02 3.042969852685928345e-03
-3.117753863334655762e-01 -3.614934161305427551e-02 -7.481039762496948242e-01 1.558974981307983398e-01 -5.129558444023132324e-01 -1.130255088210105896e-01 -1.348581016063690186e-01 1.531030088663101196e-01
-6.199371218681335449e-01 5.260522961616516113e-01 1.412009596824645996e-01 -4.121617972850799561e-01 -1.673531234264373779e-01 1.982997953891754150e-01 -2.818052172660827637e-01 -4.886712506413459778e-02
-4.231942594051361084e-01 -3.606989085674285889e-01 -6.069812178611755371e-01 -2.757106125354766846e-01 2.861590087413787842e-01 -7.053004205226898193e-02 -2.965560853481292725e-01 2.674949467182159424e-01
-7.847888469696044922e-01 -3.571718335151672363e-01 2.000966668128967285e-01 -7.221526652574539185e-02 -3.777075707912445068e-01 1.179016157984733582e-01 1.362881511449813843e-01 -1.901120543479919434e-01
-1.496584713459014893e-01 -2.102359086275100708e-01 -5.034504532814025879e-01 -3.379575014114379883e-01 -2.968142330646514893e-01 2.953759729862213135e-01 4.609265923500061035e-01 4.218136668205261230e-01
-6.959582567214965820e-01 5.726544186472892761e-02 -1.452166587114334106e-01 -4.815093278884887695e-01 4.714073836803436279e-01 1.866579800844192505e-01 2.842446044087409973e-02 3.936321660876274109e-02
-3.962436020374298096e-01 -6.026635691523551941e-02 -3.409154415130615234e-01 -5.045041441917419434e-01 -9.589451551437377930e-02 3.141430020332336426e-01 -1.760305017232894897e-01 -5.742323398590087891e-01
-8.246048688888549805e-01 3.083253502845764160e-01 1.239041835069656372e-01 -3.231192827224731445e-01 1.871494352817535400e-01 1.336939632892608643e-01 2.049117833375930786e-01 1.015694662928581238e-01
-7.159190177917480469e-01 2.768876850605010986e-01 -1.225896179676055908e-01 -3.528933525085449219e-01 2.756800055503845215e-01 2.381436675786972046e-01 3.573260009288787842e-01 1.041040048003196716e-01
-3.123985528945922852e-01 3.620961010456085205e-01 -6.363043785095214844e-01 -5.409181863069534302e-02 -2.014234215021133423e-01 4.483771622180938721e-01 -2.634981088340282440e-02 3.481043577194213867e-01
-1.873385757207870483e-01 -2.872317433357238770e-01 -6.961354613304138184e-01 -2.263762205839157104e-01 -3.772251009941101074e-01 9.382504969835281372e-02 3.731038272380828857e-01 2.371558248996734619e-01
-1.730550080537796021e-01 -5.401104092597961426e-01 -3.167061805725097656e-01 -5.765897631645202637e-01 -4.593451619148254395e-01 -3.113090805709362030e-02 -1.288650184869766235e-01 -1.303879022598266602e-01
-3.521782457828521729e-01 2.276311665773391724e-01 -6.014096140861511230e-01 -3.456580042839050293e-01 8.220234513282775879e-02 4.807724356651306152e-01 -3.090615868568420410e-01 -9.779078513383865356e-02
-1.799818873405456543e-01 -5.570219829678535461e-02 -3.633735179901123047e-01 -8.200573921203613281e-02 -5.855713486671447754e-01 1.877180635929107666e-01 -9.836822748184204102e-02 6.617630124092102051e-01
-5.212660431861877441e-01 3.298510015010833740e-01 2.050321400165557861e-01 -4.641581773757934570e-01 -5.840327143669128418e-01 -1.359351575374603271e-01 -8.278073510155081749e-04 4.925265535712242126e-02
-1.496968120336532593e-01 -4.429610073566436768e-01 -1.496068090200424194e-01 -4.178383052349090576e-01 -5.000388026237487793e-01 2.103012502193450928e-01 -3.671370148658752441e-01 3.941451013088226318e-01
-4.134886264801025391e-01 4.800525903701782227e-01 -7.205389142036437988e-01 -1.431858539581298828e-01 -2.459759637713432312e-02 4.696661978960037231e-02 1.945217996835708618e-01 1.350870579481124878e-01
-3.787741065025329590e-01 -5.372450947761535645e-01 -4.316469430923461914e-01 -7.715650647878646851e-02 -5.812322497367858887e-01 -9.264910966157913208e-02 7.197364419698715210e-02 1.550192832946777344e-01
-5.842606425285339355e-01 -3.924717605113983154e-01 3.521511554718017578e-01 -2.970744669437408447e-01 -4.285594522953033447e-01 2.813439369201660156e-01 -1.700837016105651855e-01 2.440926432609558105e-02
-3.318227827548980713e-01 -4.955754429101943970e-02 -6.182994246482849121e-01 1.584334075450897217e-01 -6.192349195480346680e-01 3.137168288230895996e-02 -3.033060729503631592e-01 6.009755656123161316e-02
-3.732256963849067688e-02 1.786076277494430542e-01 -6.698380708694458008e-01 -2.501177489757537842e-01 -4.865005314350128174e-01 -1.448377817869186401e-01 3.063323348760604858e-02 4.436951875686645508e-01
-3.365824818611145020e-01 -2.699731290340423584e-01 -6.678435802459716797e-01 -2.105272412300109863e-01 1.715673357248306274e-01 -1.919561922550201416e-01 -1.328998953104019165e-01 4.894334673881530762e-01
-8.460222929716110229e-02 -1.715350151062011719e-01 -3.997325003147125244e-01 -3.572503030300140381e-01 -6.709305047988891602e-01 1.804170161485671997e-01 1.560721099376678467e-01 4.110323488712310791e-01
-3.138459920883178711e-01 -5.444112420082092285e-01 -4.773091375827789307e-01 -9.310787916183471680e-02 -4.253392517566680908e-01 1.584360748529434204e-01 -1.598938703536987305e-01 3.701922893524169922e-01
-4.027520120143890381e-01 2.794625759124755859e-01 -6.853742003440856934e-01 -2.254915386438369751e-01 -6.283590942621231079e-02 2.821536660194396973e-01 2.434586137533187866e-01 -3.102842569351196289e-01
-6.042028665542602539e-01 7.962542772293090820e-02 1.180556863546371460e-01 -4.200592637062072754e-01 6.658805906772613525e-02 -1.396968811750411987e-01 -3.138969838619232178e-01 5.618995428085327148e-01
-1.462379842996597290e-01 1.962140798568725586e-01 -6.065903306007385254e-01 -5.842077732086181641e-02 -4.147166311740875244e-01 2.479464262723922729e-01 -6.762923300266265869e-02 5.750726461410522461e-01
-5.926274061203002930e-01 -9.073334932327270508e-02 1.601717770099639893e-01 -2.317999154329299927e-01 -3.203333616256713867e-01 6.009813547134399414e-01 3.082811832427978516e-01 -4.842340573668479919e-02
-7.745673060417175293e-01 -2.128695696592330933e-01 2.419063746929168701e-01 -6.021158397197723389e-02 -4.889510869979858398e-01 5.795344337821006775e-02 1.217106431722640991e-01 -1.879960596561431885e-01
-5.727645754814147949e-01 2.060765922069549561e-01 2.280495911836624146e-01 -4.918725192546844482e-01 -2.141830921173095703e-01 5.048256367444992065e-02 -4.012001156806945801e-01 3.551670312881469727e-01
-8.317599892616271973e-01 -2.789430320262908936e-01 -2.298949658870697021e-02 -3.939641267061233521e-02 1.007521525025367737e-02 -4.666408896446228027e-01 -9.410918690264225006e-03 1.016940101981163025e-01
-3.116414844989776611e-01 -8.912753313779830933e-03 -7.074062824249267578e-01 1.377423405647277832e-01 -5.305129885673522949e-01 -2.071999572217464447e-02 -2.983467578887939453e-01 1.118898019194602966e-01
-5.617184042930603027e-01 2.074206471443176270e-01 2.523062229156494141e-01 -5.732167363166809082e-01 -3.680015504360198975e-01 -2.301714271306991577e-01 -1.587343364953994751e-01 1.887131631374359131e-01
-6.588323116302490234e-01 9.360738098621368408e-02 2.721738219261169434e-01 -4.048985242843627930e-01 -1.368699073791503906e-01 -1.777626872062683105e-01 -3.081432282924652100e-01 4.169785976409912109e-01
-4.189645349979400635e-01 8.990545570850372314e-02 -4.563808441162109375e-01 -4.332372248172760010e-01 7.781942933797836304e-02 4.003008008003234863e-01 -4.692893922328948975e-01 -1.840616911649703979e-01
-5.757791996002197266e-01 6.004022061824798584e-02 -5.123259425163269043e-01 -3.221056759357452393e-01 1.729005128145217896e-01 1.908167302608489990e-01 -3.206506371498107910e-01 -3.598908483982086182e-01
-4.820205867290496826e-01 9.455887973308563232e-02 2.233488261699676514e-01 -5.895233154296875000e-01 -5.345332026481628418e-01 5.304244533181190491e-02 -2.443766891956329346e-01 -1.141633093357086182e-01
-1.519571393728256226e-01 -4.019685387611389160e-01 -6.616520881652832031e-01 -5.293262600898742676e-01 -2.144843786954879761e-01 -4.857007879763841629e-03 1.307233143597841263e-02 -2.261912226676940918e-01
-2.618894577026367188e-01 3.154729604721069336e-01 -6.596446037292480469e-01 2.277911454439163208e-02 -5.088810324668884277e-01 2.920356392860412598e-01 2.641993202269077301e-02 2.264907360076904297e-01
-3.308782875537872314e-01 -3.172636926174163818e-01 -2.979430556297302246e-01 -1.034223064780235291e-01 -5.203979015350341797e-01 -1.101365778595209122e-02 4.054579734802246094e-01 5.050401091575622559e-01
-5.649004578590393066e-01 -9.462856501340866089e-02 1.836475878953933716e-01 -9.057922661304473877e-02 -3.836195766925811768e-01 5.435212850570678711e-01 4.032877981662750244e-01 1.574211567640304565e-01
-5.078828334808349609e-01 8.437418937683105469e-02 -1.725350767374038696e-01 -6.692897081375122070e-01 3.776634931564331055e-01 1.028320491313934326e-01 1.394775602966547012e-02 3.222117125988006592e-01
-6.174957752227783203e-01 -7.226909697055816650e-02 -7.319882512092590332e-01 6.861214339733123779e-02 1.798363626003265381e-01 -1.131680905818939209e-01 -5.851880088448524475e-02 -1.561702042818069458e-01
-8.836380839347839355e-01 1.160785742104053497e-02 -3.765041008591651917e-02 3.171296119689941406e-01 -2.619959115982055664e-01 4.075645934790372849e-03 1.713225990533828735e-01 1.380222886800765991e-01
-5.494301915168762207e-01 -2.149453908205032349e-01 4.530317615717649460e-03 9.373069740831851959e-03 -6.744613647460937500e-01 3.752247989177703857e-01 1.675609350204467773e-01 -1.674756258726119995e-01
-9.237740635871887207e-01 1.494429409503936768e-01 -1.088756918907165527e-01 2.859115302562713623e-01 1.780471950769424438e-02 -9.560693055391311646e-02 -4.465464130043983459e-02 1.387701183557510376e-01
-6.952670216560363770e-01 1.780755370855331421e-01 1.224074363708496094e-01 -3.166835606098175049e-01 -4.385052621364593506e-01 -3.671377003192901611e-01 1.605714261531829834e-01 -1.294630914926528931e-01
-7.165187001228332520e-01 -2.038839757442474365e-01 -3.348191455006599426e-02 2.614659257233142853e-02 -1.467965841293334961e-01 -4.841160178184509277e-01 -4.103226363658905029e-01 1.376422792673110962e-01
-5.345959663391113281e-01 5.584925413131713867e-01 -6.905605643987655640e-02 -3.875889480113983154e-01 -3.630482852458953857e-01 3.760249912738800049e-02 -1.933283656835556030e-01 -2.769578695297241211e-01
-3.319713175296783447e-01 -5.973647162318229675e-02 -5.447047352790832520e-01 1.513085812330245972e-01 -5.203376412391662598e-01 -1.734811514616012573e-01 -1.772544384002685547e-01 4.841105043888092041e-01
-3.629428148269653320e-01 3.446055352687835693e-01 -7.920502424240112305e-01 1.202810257673263550e-01 -2.572677433490753174e-01 -1.041839569807052612e-01 1.268277782946825027e-02 1.746612340211868286e-01
-3.306947350502014160e-01 5.192626714706420898e-01 -7.578548789024353027e-01 -1.455275863409042358e-01 -5.206812545657157898e-02 -1.087016463279724121e-01 -6.554260104894638062e-02 8.162094652652740479e-02
-5.921306610107421875e-01 -3.050350211560726166e-02 1.911867558956146240e-01 -5.997249484062194824e-01 1.353503763675689697e-02 1.037394478917121887e-01 -4.619200229644775391e-01 1.670726090669631958e-01
-5.550476312637329102e-01 -1.523648500442504883e-01 3.698484003543853760e-01 -4.005234837532043457e-01 -4.011269211769104004e-01 4.568798840045928955e-01 -1.494619715958833694e-02 4.043385013937950134e-02
-6.932346820831298828e-01 -1.948471516370773315e-01 -4.263805150985717773e-01 1.663525961339473724e-02 -1.842539608478546143e-01 -2.103020697832107544e-01 1.873796880245208740e-01 -4.313879609107971191e-01
-5.373086929321289062e-01 1.784093528985977173e-01 -6.886142492294311523e-02 -4.602331221103668213e-01 2.607751786708831787e-01 -9.544262290000915527e-02 2.140116542577743530e-01 5.830944776535034180e-01
-5.236110687255859375e-01 1.116940155625343323e-01 2.342816591262817383e-01 -4.156866967678070068e-01 -4.331072270870208740e-01 -3.101779520511627197e-01 -3.886596262454986572e-01 2.254420220851898193e-01
-2.258992344141006470e-01 -5.936036705970764160e-01 -2.093995511531829834e-01 -3.597666621208190918e-01 -3.078793883323669434e-01 7.622682303190231323e-02 -1.619406193494796753e-01 5.445171594619750977e-01
-5.326519608497619629e-01 -2.683719694614410400e-01 -2.123467437922954559e-02 -1.381406188011169434e-01 -4.116201400756835938e-01 6.239967346191406250e-01 2.064543813467025757e-01 1.526382714509963989e-01
-4.547516405582427979e-01 4.119591414928436279e-01 3.183633461594581604e-02 -5.751507282257080078e-01 -4.983002543449401855e-01 -1.522723585367202759e-01 -1.086953803896903992e-01 -9.150899201631546021e-02
-5.438598394393920898e-01 -3.078493475914001465e-01 3.023746013641357422e-01 -1.244708225131034851e-01 -5.901992321014404297e-01 3.477758169174194336e-01 -1.822834312915802002e-01 3.403170034289360046e-03
-9.048650264739990234e-01 2.093820720911026001e-01 -9.291620925068855286e-03 3.184694349765777588e-01 -1.196708828210830688e-01 -2.643762715160846710e-02 -8.515089750289916992e-02 1.166121959686279297e-01
-4.333498477935791016e-01 1.378040611743927002e-01 1.230813637375831604e-01 -7.616570591926574707e-01 -2.132257372140884399e-01 -3.648166358470916748e-01 1.128481552004814148e-01 8.158668130636215210e-02
-6.088098883628845215e-01 4.641480371356010437e-02 2.757765650749206543e-01 -5.928609371185302734e-01 -1.801629066467285156e-01 1.934860348701477051e-01 -3.528283834457397461e-01 7.263593375682830811e-02
-4.398765414953231812e-02 -1.353826969861984253e-01 -5.377126932144165039e-01 -5.382962822914123535e-01 -3.845404088497161865e-01 2.132071256637573242e-01 3.527629077434539795e-01 2.882158160209655762e-01
-7.640606760978698730e-01 -1.915709227323532104e-01 1.698188334703445435e-01 -1.722537726163864136e-01 -3.143859505653381348e-01 3.068918287754058838e-01 -1.161642521619796753e-01 -3.383590281009674072e-01
-4.939192533493041992e-01 8.308825641870498657e-02 2.606349885463714600e-01 -4.449374675750732422e-01 -5.936380028724670410e-01 -2.584927156567573547e-02 -3.601451218128204346e-01 2.148000337183475494e-02
-4.538188278675079346e-01 2.746032737195491791e-02 -3.599127754569053650e-02 -7.372353076934814453e-01 2.282589673995971680e-01 -4.841385409235954285e-02 3.543259203433990479e-02 4.390689432621002197e-01
-4.618624150753021240e-01 1.384436935186386108e-01 2.708707749843597412e-01 -4.941469430923461914e-01 -5.655741691589355469e-01 -1.058178618550300598e-01 -3.038728237152099609e-01 1.629542857408523560e-01
-5.950610637664794922e-01 8.898855000734329224e-02 1.976559311151504517e-01 -6.172534823417663574e-01 -4.484372958540916443e-02 -2.120236903429031372e-01 2.229522764682769775e-01 3.481966555118560791e-01
-7.427282333374023438e-01 -2.699122130870819092e-01 3.210017383098602295e-01 -1.757033765316009521e-01 -4.512116312980651855e-01 1.107121035456657410e-01 1.407764572650194168e-02 -1.598161756992340088e-01
-1.417545527219772339e-01 -1.188033595681190491e-01 -5.313679575920104980e-01 -1.875094622373580933e-01 -5.706503987312316895e-01 2.251365780830383301e-01 -1.511463820934295654e-01 4.991053342819213867e-01
-3.609867691993713379e-01 -4.606791734695434570e-01 -3.477670848369598389e-01 2.796688489615917206e-02 -4.057486355304718018e-01 4.259072244167327881e-01 -1.272420287132263184e-01 4.165570139884948730e-01
-3.354590535163879395e-01 1.485678404569625854e-01 -3.400413095951080322e-01 3.321469575166702271e-02 -7.397843599319458008e-01 4.241732358932495117e-01 -1.222144812345504761e-01 -8.076570183038711548e-02
-7.476736307144165039e-01 -4.354794323444366455e-01 -6.656181067228317261e-02 -8.658488094806671143e-02 -6.633208692073822021e-02 -4.762248992919921875e-01 -8.603800088167190552e-02 -2.866546623408794403e-02
-2.282585352659225464e-01 3.089626133441925049e-01 -7.295379638671875000e-01 -4.672372639179229736e-01 1.367384642362594604e-01 1.876785606145858765e-01 -1.492242664098739624e-01 -1.603600829839706421e-01
-6.614969372749328613e-01 2.140947878360748291e-01 9.869661927223205566e-02 -2.345802187919616699e-01 1.589393010362982750e-03 -1.158872097730636597e-01 -3.862468600273132324e-01 5.377705097198486328e-01
-3.319334983825683594e-01 2.506529688835144043e-01 -4.654441475868225098e-01 -5.218682289123535156e-01 -2.488856464624404907e-01 3.743079304695129395e-01 -2.838520333170890808e-02 -3.676306605339050293e-01
-8.997395634651184082e-01 -9.000433236360549927e-02 7.433699071407318115e-02 2.653256952762603760e-01 -2.403652369976043701e-01 -2.519093826413154602e-02 1.364049464464187622e-01 1.715457290410995483e-01
-5.255796313285827637e-01 1.618133038282394409e-01 -1.445529907941818237e-01 -6.485511660575866699e-01 1.452269554138183594e-01 -8.462564647197723389e-02 4.751515686511993408e-01 -4.524397850036621094e-02
-4.461804628372192383e-01 -3.437689244747161865e-01 2.783161997795104980e-01 -2.359225004911422729e-01 -6.063376069068908691e-01 3.731518685817718506e-01 -2.006075978279113770e-01 4.995479062199592590e-02
-3.388179540634155273e-01 5.142427682876586914e-01 -5.925869345664978027e-01 -2.270722016692161560e-02 -5.006162524223327637e-01 6.295824795961380005e-02 1.204093247652053833e-01 1.763325766660273075e-03
-4.327780604362487793e-01 3.591001033782958984e-01 -6.804489493370056152e-01 9.438637644052505493e-02 -3.234225511550903320e-01 2.122005224227905273e-01 -1.421204358339309692e-01 2.049425840377807617e-01
-6.265981197357177734e-01 9.235676378011703491e-02 1.399729847908020020e-01 -4.461376965045928955e-01 8.901417255401611328e-02 -8.998049795627593994e-02 -2.068841010332107544e-01 5.669151544570922852e-01
-5.237901210784912109e-01 -3.714607656002044678e-02 2.128563970327377319e-01 -7.347990870475769043e-01 -1.034452617168426514e-01 -1.153210178017616272e-01 -2.899970114231109619e-01 1.758650988340377808e-01
-5.735465884208679199e-01 3.908898215740919113e-03 1.752024739980697632e-01 -5.868232846260070801e-01 7.301092147827148438e-02 -1.078621968626976013e-01 -3.815102204680442810e-02 5.268313288688659668e-01
-3.709259927272796631e-01 5.292940139770507812e-01 5.494083091616630554e-02 -4.607910513877868652e-01 -5.736592411994934082e-01 -9.936126321554183960e-02 -9.953755885362625122e-02 1.343484371900558472e-01
-4.305287301540374756e-01 1.621706634759902954e-01 -6.465237736701965332e-01 1.076056286692619324e-01 -1.906121820211410522e-01 4.199825823307037354e-01 3.316162228584289551e-01 1.899633258581161499e-01
-6.090649366378784180e-01 -2.566196024417877197e-01 -4.805375635623931885e-01 2.572311786934733391e-03 -3.176688253879547119e-01 -9.986925125122070312e-02 -6.735993176698684692e-02 -4.656592309474945068e-01
-3.052579164505004883e-01 3.899173140525817871e-01 -5.534666180610656738e-01 -3.670250475406646729e-01 -2.962311208248138428e-01 1.710323095321655273e-01 6.149335205554962158e-02 -4.392757713794708252e-01
-4.238852262496948242e-01 5.080624818801879883e-01 -6.199785470962524414e-01 1.047996953129768372e-01 -3.451974391937255859e-01 -6.920554488897323608e-02 8.356011658906936646e-02 1.894845813512802124e-01
-3.301922976970672607e-01 -3.914278447628021240e-01 -6.376801133155822754e-01 -3.349616751074790955e-02 -5.279124975204467773e-01 -1.143719106912612915e-01 9.237951785326004028e-02 1.723161190748214722e-01
-6.606402993202209473e-01 1.697902977466583252e-01 1.371224224567413330e-01 -3.569043278694152832e-01 -5.114017724990844727e-01 -3.000794351100921631e-01 7.603693008422851562e-02 -1.765829622745513916e-01
-6.954232454299926758e-01 2.006968259811401367e-01 1.376286000013351440e-01 -3.551534116268157959e-01 -3.880364894866943359e-01 -3.726799488067626953e-01 2.000618278980255127e-01 -3.929582610726356506e-02
-6.713257431983947754e-01 -2.431574165821075439e-01 -5.603607892990112305e-01 3.837885335087776184e-02 3.333553671836853027e-02 -1.760202199220657349e-01 -4.453601781278848648e-03 -3.776303827762603760e-01
-1.911788433790206909e-01 -2.339440286159515381e-01 -6.659253835678100586e-01 -4.072648286819458008e-01 -3.312130868434906006e-01 5.536830797791481018e-02 4.318562150001525879e-01 -1.148742437362670898e-02
-4.110690355300903320e-01 1.479308605194091797e-01 1.620073765516281128e-01 -6.432951092720031738e-01 -4.443226754665374756e-01 -5.686342343688011169e-02 -4.041266739368438721e-01 -7.133926451206207275e-02
-4.655216634273529053e-01 -2.528737187385559082e-01 -5.033751130104064941e-01 -1.806443035602569580e-01 -3.173417448997497559e-01 -3.984009921550750732e-01 4.005277454853057861e-01 -1.160778477787971497e-01
-7.122152447700500488e-01 -2.913478910923004150e-01 -8.465096354484558105e-02 -5.383193492889404297e-02 -4.422319829463958740e-01 -5.194862559437751770e-02 2.457500398159027100e-01 -3.730165958404541016e-01
-3.014918565750122070e-01 3.046188354492187500e-01 -8.495147824287414551e-01 -9.539874643087387085e-02 -1.536142528057098389e-01 -1.810225844383239746e-01 -1.684860289096832275e-01 2.792480960488319397e-02
-1.041728779673576355e-01 -3.098144531250000000e-01 -1.979538649320602417e-01 -4.043082296848297119e-01 -7.962642908096313477e-01 2.369028329849243164e-01 -1.793595217168331146e-02 -5.559881683439016342e-03
-2.421613931655883789e-01 -2.222000807523727417e-02 -7.551551461219787598e-01 -2.702818997204303741e-02 -3.099099695682525635e-01 1.191882044076919556e-01 4.012790918350219727e-01 3.140053451061248779e-01
-3.245984017848968506e-01 -3.638301789760589600e-01 -5.640873312950134277e-01 -2.090877741575241089e-01 -1.215891018509864807e-01 4.855827093124389648e-01 -3.701265156269073486e-01 1.130628958344459534e-01
-3.808989822864532471e-01 1.574880182743072510e-01 1.545904874801635742e-01 -7.366494536399841309e-01 -2.869014441967010498e-01 -1.647731214761734009e-01 2.434620112180709839e-01 3.079394400119781494e-01
-1.591798812150955200e-01 -2.886438667774200439e-01 -2.279382944107055664e-01 -4.686107039451599121e-01 -6.276174187660217285e-01 2.178155630826950073e-01 2.963566780090332031e-01 3.010317087173461914e-01
-1.058214008808135986e-01 -1.787035465240478516e-01 -6.637136936187744141e-01 -5.968870520591735840e-01 -8.405782282352447510e-02 -1.445670723915100098e-01 -3.320979177951812744e-01 -1.477250754833221436e-01
-2.630875408649444580e-01 4.004472494125366211e-01 -5.565220713615417480e-01 -2.065080702304840088e-01 -5.029171705245971680e-01 3.468388915061950684e-01 6.418614834547042847e-02 -2.017969638109207153e-01
-5.259431004524230957e-01 -5.565478205680847168e-01 -4.244402945041656494e-01 -5.135154724121093750e-02 -3.669675886631011963e-01 -1.234406679868698120e-01 2.016758173704147339e-01 -2.006884962320327759e-01
-5.619888901710510254e-01 -1.987296342849731445e-01 7.418496161699295044e-02 -4.092896357178688049e-02 -6.876925230026245117e-01 3.783653974533081055e-01 1.397700048983097076e-02 -1.456695050001144409e-01
-7.061171531677246094e-01 3.776577115058898926e-01 -3.488320112228393555e-01 1.590819656848907471e-01 5.484734103083610535e-02 3.290131390094757080e-01 -3.146218359470367432e-01 3.921181708574295044e-02
-5.633687376976013184e-01 1.621470749378204346e-01 2.523435652256011963e-01 -5.087425112724304199e-01 -1.058868393301963806e-01 5.148824304342269897e-03 2.967059612274169922e-01 4.843086898326873779e-01
-4.164788126945495605e-01 -2.142131626605987549e-01 -6.780105829238891602e-01 1.858528852462768555e-01 -4.926444590091705322e-01 1.681957095861434937e-01 3.659343055915087461e-04 1.242174506187438965e-01
-2.519896030426025391e-01 -2.180184572935104370e-01 -3.602470159530639648e-01 -1.041016653180122375e-01 -5.441864132881164551e-01 -3.545731306076049805e-02 3.808329701423645020e-01 5.531042218208312988e-01
-3.231026530265808105e-01 1.678690016269683838e-01 -1.238911598920822144e-01 1.224551945924758911e-01 -5.475490689277648926e-01 1.376292407512664795e-01 -4.853956699371337891e-01 5.317139625549316406e-01
-3.912622034549713135e-01 4.543844759464263916e-01 -6.649954319000244141e-01 1.291907578706741333e-01 -3.785179257392883301e-01 -1.735364645719528198e-02 7.656317902728915215e-04 1.948387324810028076e-01
-5.628118515014648438e-01 -3.358806967735290527e-01 -2.178676053881645203e-02 -6.152817606925964355e-01 2.801070511341094971e-01 2.693384885787963867e-01 -3.562460839748382568e-02 -1.977586150169372559e-01
-8.671084046363830566e-01 -2.454776465892791748e-01 -1.245409324765205383e-01 1.447699666023254395e-01 -2.924846857786178589e-02 -3.751620054244995117e-01 9.869813174009323120e-02 7.189627271145582199e-03
-5.979613065719604492e-01 -3.752168118953704834e-01 2.052365392446517944e-01 -1.098799109458923340e-01 -5.292041301727294922e-01 4.072631597518920898e-01 -1.342653948813676834e-02 -3.685836866497993469e-02
-2.378469407558441162e-01 -6.073893904685974121e-01 -1.946046203374862671e-01 -6.366118192672729492e-01 -1.579418778419494629e-01 1.727826893329620361e-02 -3.220140337944030762e-01 -4.923771694302558899e-02
-5.455959439277648926e-01 6.415429059416055679e-03 1.820424050092697144e-01 -6.961643099784851074e-01 1.728110015392303467e-02 -1.860791742801666260e-01 -2.379126660525798798e-02 3.860175609588623047e-01
-5.626291036605834961e-01 2.958263754844665527e-01 -6.295228600502014160e-01 -1.320585757493972778e-01 5.882680043578147888e-02 -2.980761416256427765e-02 2.051091492176055908e-01 -3.684805631637573242e-01
-5.961413383483886719e-01 3.279296755790710449e-01 8.903666585683822632e-02 -4.851567745208740234e-01 -3.908991813659667969e-01 -3.490905165672302246e-01 1.270329505205154419e-01 5.448985099792480469e-02
-6.149942278861999512e-01 7.457306981086730957e-02 -7.011665701866149902e-01 9.608598053455352783e-02 3.175306618213653564e-01 1.145514249801635742e-01 3.628737851977348328e-02 -9.456536732614040375e-03
-1.884307861328125000e-01 -8.831406384706497192e-02 -4.318251609802246094e-01 -9.262318164110183716e-02 -4.202475249767303467e-01 1.693813055753707886e-01 -6.238079667091369629e-01 4.089109003543853760e-01
-7.292234301567077637e-01 3.025507032871246338e-01 6.826691329479217529e-02 -2.572025358676910400e-01 -3.908047080039978027e-01 -3.359190225601196289e-01 9.977975487709045410e-02 -1.742314845323562622e-01
-6.051900386810302734e-01 4.004448652267456055e-01 -6.148411035537719727e-01 4.167199879884719849e-02 9.824683517217636108e-02 9.848207980394363403e-02 2.504419982433319092e-01 1.074737235903739929e-01
-4.123508334159851074e-01 5.033007636666297913e-02 -2.438169419765472412e-01 -6.190862059593200684e-01 3.057821094989776611e-01 4.799787104129791260e-01 -2.355642616748809814e-01 -7.311870157718658447e-02
-2.906623482704162598e-01 2.843586504459381104e-01 -6.802963018417358398e-01 -1.743393987417221069e-01 -3.711898028850555420e-01 3.164004981517791748e-01 3.783505037426948547e-02 -3.195864558219909668e-01
-6.002120971679687500e-01 3.648177981376647949e-01 1.356422454118728638e-01 -4.487414062023162842e-01 -4.529305696487426758e-01 -2.593024671077728271e-01 1.182255297899246216e-01 2.290683612227439880e-02
-6.331132650375366211e-01 -2.005354017019271851e-01 -4.178470969200134277e-01 7.399818301200866699e-02 4.412241876125335693e-01 3.707889020442962646e-01 -1.400550007820129395e-01 1.646277904510498047e-01
-6.263307332992553711e-01 4.328365623950958252e-01 -5.877026319503784180e-01 -1.327656023204326630e-02 2.153641581535339355e-01 1.369482874870300293e-01 -9.595203399658203125e-02 -2.117249183356761932e-02
-5.351364016532897949e-01 -2.144560962915420532e-01 -3.612849116325378418e-02 -5.850753746926784515e-03 -6.830790638923645020e-01 3.004073798656463623e-01 2.733761072158813477e-01 -1.863390654325485229e-01
-3.567292690277099609e-01 2.738206982612609863e-01 -6.750283837318420410e-01 -2.533339560031890869e-01 -5.412993207573890686e-02 2.101454138755798340e-01 -4.324133992195129395e-01 -2.094102203845977783e-01
-6.083025336265563965e-01 -2.397325932979583740e-01 -2.931878864765167236e-01 -4.855267703533172607e-01 4.690773487091064453e-01 -6.578887253999710083e-02 -1.370288729667663574e-01 -8.753625303506851196e-02
-2.878151535987854004e-01 -3.762771189212799072e-01 -7.045603990554809570e-01 -1.311231702566146851e-01 -1.309430301189422607e-01 3.704032897949218750e-01 -2.055667042732238770e-01 2.556895017623901367e-01
-3.339510858058929443e-01 -3.873672187328338623e-01 -4.980913698673248291e-01 -6.300226598978042603e-02 -8.448727428913116455e-02 1.184066459536552429e-01 -2.926129996776580811e-01 6.160993576049804688e-01
-7.025683522224426270e-01 5.178071856498718262e-01 5.869951099157333374e-02 -4.594916701316833496e-01 6.248617917299270630e-02 5.263236816972494125e-04 -1.386910676956176758e-01 -2.355837635695934296e-02
-4.102019071578979492e-01 -1.763696223497390747e-01 -6.256036162376403809e-01 -3.584152758121490479e-01 3.376229703426361084e-01 -1.843392997980117798e-01 -2.851476371288299561e-01 -2.269520312547683716e-01
-2.722048461437225342e-01 3.764725029468536377e-01 -6.004948616027832031e-01 -4.117861390113830566e-01 -7.957955449819564819e-02 1.565252393484115601e-01 -3.050096929073333740e-01 -3.607591986656188965e-01
-3.566357493400573730e-01 3.522854149341583252e-01 -7.653646469116210938e-01 -2.296889126300811768e-01 -1.745173186063766479e-01 -2.390264123678207397e-01 -1.037719100713729858e-01 -1.086624190211296082e-01
-6.512720584869384766e-01 1.867810040712356567e-01 -1.250032633543014526e-01 -2.616522610187530518e-01 3.146448731422424316e-01 9.675499168224632740e-04 3.183317184448242188e-01 5.064902305603027344e-01
-3.810433745384216309e-01 4.508370161056518555e-01 -3.182646259665489197e-02 -4.771530330181121826e-01 -5.205014348030090332e-01 -3.235397338867187500e-01 -1.854731738567352295e-01 1.134200766682624817e-01
-6.112582087516784668e-01 5.938141420483589172e-02 1.922844052314758301e-01 -3.586275279521942139e-01 -5.471093952655792236e-02 3.037687391042709351e-02 -4.336948692798614502e-01 5.150173902511596680e-01
-7.180083394050598145e-01 -2.204543650150299072e-01 -1.686456054449081421e-01 -1.078023314476013184e-01 6.493454426527023315e-02 -5.766130089759826660e-01 -2.388166487216949463e-01 4.548428952693939209e-02
-7.954912781715393066e-01 -2.576737403869628906e-01 7.273697853088378906e-02 -1.839521229267120361e-01 -2.016723155975341797e-02 -4.508092105388641357e-01 -2.354218661785125732e-01 -5.108585953712463379e-02
-2.060726284980773926e-01 -1.521726697683334351e-02 -5.029510855674743652e-01 -1.928998529911041260e-01 -6.952968239784240723e-01 3.749689757823944092e-01 1.581042408943176270e-01 -1.345219016075134277e-01
-5.430422425270080566e-01 4.704306274652481079e-02 -7.176189124584197998e-02 -5.256357789039611816e-01 9.141599386930465698e-02 -2.710319757461547852e-01 5.576922297477722168e-01 1.691551655530929565e-01
-2.915980517864227295e-01 1.010357141494750977e-01 -1.014643311500549316e-01 -2.580267786979675293e-01 -5.131706595420837402e-01 6.350078582763671875e-01 3.342600166797637939e-01 2.226676642894744873e-01
-5.189498662948608398e-01 6.196181774139404297e-01 -5.420000553131103516e-01 -9.701094031333923340e-02 5.230212956666946411e-02 1.816103607416152954e-01 7.508876174688339233e-02 4.725585505366325378e-02
-3.208408653736114502e-01 4.366176724433898926e-01 -3.096587657928466797e-01 3.190685436129570007e-02 -2.713639140129089355e-01 4.259122610092163086e-01 -4.152159094810485840e-01 4.267031550407409668e-01
-1.788967549800872803e-01 -4.970454797148704529e-02 -4.812753498554229736e-01 -3.123804628849029541e-01 -4.921105206012725830e-01 1.817635595798492432e-01 5.460868477821350098e-01 2.507912516593933105e-01
-2.545763254165649414e-01 3.728239834308624268e-01 -5.807126760482788086e-01 -4.120008945465087891e-01 -2.145571559667587280e-01 2.022795528173446655e-01 -2.202049940824508667e-01 -3.921471834182739258e-01
-6.127856969833374023e-01 4.186531603336334229e-01 -1.255358457565307617e-01 -2.493117749691009521e-01 -4.008765518665313721e-01 -4.390751123428344727e-01 4.632257297635078430e-02 -1.251906454563140869e-01
-8.752223849296569824e-01 1.097750365734100342e-01 7.022861391305923462e-02 2.136374413967132568e-01 -1.489683687686920166e-01 2.755414545536041260e-01 2.426116466522216797e-01 1.199463605880737305e-01
-5.405142903327941895e-01 5.582219362258911133e-01 -5.914418697357177734e-01 1.100995242595672607e-01 -1.780622750520706177e-01 2.633141912519931793e-02 -3.446751087903976440e-02 2.682646922767162323e-02
-2.402456402778625488e-01 4.499094188213348389e-02 -4.460158348083496094e-01 -5.633678659796714783e-02 -3.541980981826782227e-01 3.813357055187225342e-01 -5.048475861549377441e-01 4.608791470527648926e-01
-4.971916675567626953e-01 -9.649451822042465210e-02 -4.330056905746459961e-01 1.475558280944824219e-01 6.782457977533340454e-02 5.685191154479980469e-01 2.780514955520629883e-01 3.592988550662994385e-01
-1.188133284449577332e-01 -2.881211601197719574e-02 -4.338719546794891357e-01 -4.588471651077270508e-01 -4.505171477794647217e-01 4.488903284072875977e-01 4.163611531257629395e-01 9.188424795866012573e-02
-6.388712525367736816e-01 3.879556432366371155e-02 2.583578824996948242e-01 -2.560835480690002441e-01 -3.382613360881805420e-01 5.373712182044982910e-01 2.324899286031723022e-01 -2.776334807276725769e-02
-4.931901991367340088e-01 1.048863306641578674e-01 -4.726558551192283630e-02 -5.110888481140136719e-01 5.738339945673942566e-02 -3.218966424465179443e-01 3.841932713985443115e-01 4.772858321666717529e-01
-8.908832669258117676e-01 2.870639264583587646e-01 -1.211319267749786377e-01 2.663888037204742432e-01 -1.292439997196197510e-01 1.345590502023696899e-01 4.286165814846754074e-03 -5.879482626914978027e-02
-5.565745234489440918e-01 2.723289430141448975e-01 -7.064899206161499023e-01 -1.273168716579675674e-02 6.785412132740020752e-02 -7.059580087661743164e-02 2.837994098663330078e-01 -1.632221788167953491e-01
-5.250971317291259766e-01 4.566721245646476746e-02 -5.153937339782714844e-01 -3.067946732044219971e-01 3.377864137291908264e-02 -6.592936813831329346e-02 -4.391350448131561279e-01 -4.051007032394409180e-01
-2.235133796930313110e-01 -2.780107259750366211e-01 -7.190457582473754883e-01 -1.073471084237098694e-01 -2.891497611999511719e-01 3.073406219482421875e-01 -1.847890317440032959e-01 3.633024096488952637e-01
-5.163583159446716309e-01 -2.531445622444152832e-01 -2.521118819713592529e-01 -3.729374380782246590e-03 -5.730001330375671387e-01 4.977943599224090576e-01 1.856391504406929016e-02 -1.710112988948822021e-01
-6.306902170181274414e-01 7.429594406858086586e-04 1.093193218111991882e-01 -3.736397027969360352e-01 1.047779172658920288e-01 -2.209719568490982056e-01 -1.987790167331695557e-01 5.927494168281555176e-01
-6.624917387962341309e-01 -2.717493176460266113e-01 3.131644725799560547e-01 -5.546475052833557129e-01 -1.852871775627136230e-01 1.804220862686634064e-02 1.694508343935012817e-01 -1.348358094692230225e-01
-2.841288447380065918e-01 3.546503484249114990e-01 -3.688240349292755127e-01 -1.133881807327270508e-01 -2.802221775054931641e-01 6.322503685951232910e-01 -9.079020470380783081e-02 3.976152837276458740e-01
-6.730728149414062500e-01 3.589419424533843994e-01 -5.622696280479431152e-01 2.072748690843582153e-01 8.409638702869415283e-02 -8.558439463376998901e-02 1.429737806320190430e-01 1.555156260728836060e-01
-3.558189868927001953e-01 -2.812291495501995087e-02 -3.601895272731781006e-01 -4.708704650402069092e-01 -1.706560105085372925e-01 3.488911688327789307e-01 -2.321833372116088867e-01 -5.624845623970031738e-01
-8.555862903594970703e-01 3.316930532455444336e-01 -1.382858157157897949e-01 1.801664829254150391e-01 7.634916156530380249e-02 -9.871762990951538086e-02 1.843968033790588379e-01 2.383115291595458984e-01
-7.410879731178283691e-01 -2.127594351768493652e-01 -3.796298801898956299e-01 -1.688604801893234253e-01 6.522207707166671753e-02 -3.916134834289550781e-01 -4.968315362930297852e-02 -2.698257863521575928e-01
-2.612774968147277832e-01 3.301772177219390869e-01 -4.436952769756317139e-01 -4.046878591179847717e-02 -6.972286701202392578e-01 2.338543385267257690e-01 -2.687601745128631592e-01 -1.056702211499214172e-01
1.317326352000236511e-02 -3.253923356533050537e-01 -3.177302777767181396e-01 -7.569994926452636719e-01 -2.892532646656036377e-01 2.064119875431060791e-01 2.773827612400054932e-01 1.293486803770065308e-01
-2.810806632041931152e-01 -2.534590959548950195e-01 -6.364125609397888184e-01 -7.695383578538894653e-02 -3.674101829528808594e-01 -4.196537286043167114e-02 -4.771073460578918457e-01 2.853536903858184814e-01
-6.976085305213928223e-01 -4.221860766410827637e-01 -2.428160756826400757e-01 8.827939629554748535e-02 1.487942785024642944e-01 4.931169450283050537e-01 -4.332035779953002930e-02 3.417232632637023926e-02
-5.775638818740844727e-01 2.603319585323333740e-01 -7.822811603546142578e-02 -3.517481982707977295e-01 -4.467084407806396484e-01 -4.388017058372497559e-01 1.252283900976181030e-01 -2.470289021730422974e-01
-3.514348268508911133e-01 3.026951551437377930e-01 -6.216477751731872559e-01 -3.952187672257423401e-02 -2.741581201553344727e-01 4.158035218715667725e-01 3.506046831607818604e-01 1.608802825212478638e-01
-2.437490969896316528e-01 -5.017874240875244141e-01 -5.380783081054687500e-01 -3.953052759170532227e-01 -3.304856121540069580e-01 -2.762165665626525879e-01 -2.287776321172714233e-01 -7.173376530408859253e-02
-2.032259404659271240e-01 -2.021808177232742310e-01 -6.613118052482604980e-01 -4.547535777091979980e-01 -3.291495442390441895e-01 -1.319805625826120377e-02 4.020431041717529297e-01 5.946410074830055237e-02
-5.994651466608047485e-02 -3.349891304969787598e-01 -1.288228780031204224e-01 -5.667876005172729492e-01 -7.093740701675415039e-01 2.037716060876846313e-01 -2.282678708434104919e-02 -3.300995752215385437e-02
-4.233652651309967041e-01 -2.502459585666656494e-01 -2.422807514667510986e-01 -4.885837435722351074e-01 -7.457862049341201782e-02 3.043207228183746338e-01 -4.269059896469116211e-01 -4.246209859848022461e-01
-4.472700953483581543e-01 3.910883665084838867e-01 -7.568826675415039062e-01 -1.798583716154098511e-01 1.276111602783203125e-01 1.095217093825340271e-01 -8.104190975427627563e-02 -8.325712382793426514e-02
-4.302498996257781982e-01 -5.289591550827026367e-01 -3.131543695926666260e-01 5.634208396077156067e-02 -5.165185332298278809e-01 -1.371781229972839355e-01 1.042053624987602234e-01 3.706470131874084473e-01
-4.114192128181457520e-01 6.009631156921386719e-01 -5.760953426361083984e-01 6.679911911487579346e-02 -3.175278306007385254e-01 1.825607195496559143e-02 -4.578939452767372131e-02 1.731346398591995239e-01
-3.710216879844665527e-01 -2.395642548799514771e-01 -3.753300905227661133e-01 7.285209372639656067e-03 -3.050234615802764893e-01 3.803492188453674316e-01 3.400712609291076660e-01 5.573804378509521484e-01
-1.986704319715499878e-01 2.993370890617370605e-01 -7.116895318031311035e-01 -1.903636008501052856e-01 -7.545506209135055542e-02 2.673490643501281738e-01 2.316880524158477783e-01 4.442283809185028076e-01
-9.247684478759765625e-02 -4.298174381256103516e-01 -2.291767001152038574e-01 -7.734190821647644043e-01 -2.834337055683135986e-01 -1.062579602003097534e-01 -2.046090662479400635e-01 -1.500518918037414551e-01
-4.973545968532562256e-01 -1.090716943144798279e-01 -1.242826133966445923e-01 -7.207512259483337402e-01 7.202172279357910156e-02 1.165494471788406372e-01 -3.710913360118865967e-01 2.221117615699768066e-01
-4.060585796833038330e-01 -2.841489017009735107e-01 -3.432307764887809753e-02 -8.850628882646560669e-02 -6.868553161621093750e-01 4.780026078224182129e-01 2.009087204933166504e-01 -6.887261569499969482e-02
-1.831450760364532471e-01 -4.463989734649658203e-01 -2.577275037765502930e-01 -6.504113674163818359e-01 -3.133125603199005127e-01 -9.625322371721267700e-02 -2.429103702306747437e-01 -3.336053788661956787e-01
-5.195279717445373535e-01 -2.848202586174011230e-01 8.449154905974864960e-03 -7.187620550394058228e-02 -3.736091554164886475e-01 2.008337825536727905e-01 5.277761816978454590e-01 4.304239749908447266e-01
-2.179863303899765015e-01 3.817401230335235596e-01 -6.163924336433410645e-01 -1.361921876668930054e-01 -5.773162841796875000e-01 1.898203641176223755e-01 1.957464367151260376e-01 -2.502061612904071808e-02
-7.113413214683532715e-01 3.796368539333343506e-01 1.643756628036499023e-01 -4.545710980892181396e-01 -1.074537560343742371e-01 -7.068800181150436401e-02 2.972835898399353027e-01 1.062756180763244629e-01
-6.594569087028503418e-01 -3.445294797420501709e-01 -2.785174250602722168e-01 -4.685462713241577148e-01 -4.326014593243598938e-02 -2.854570746421813965e-02 2.439573854207992554e-01 -2.951388657093048096e-01
-3.274194002151489258e-01 -9.578480571508407593e-02 -3.615368306636810303e-01 1.107117012143135071e-01 -4.014172852039337158e-01 1.478007733821868896e-01 -3.995348215103149414e-01 6.309094429016113281e-01
-1.606402397155761719e-01 2.735307812690734863e-01 -7.835251688957214355e-01 -2.401886433362960815e-01 -1.893780976533889771e-01 -2.867788672447204590e-01 1.556477397680282593e-01 2.923030853271484375e-01
-3.618706464767456055e-01 -5.552881360054016113e-01 -2.015174776315689087e-01 -3.809222877025604248e-01 -5.316091179847717285e-01 -2.175215184688568115e-01 7.695509493350982666e-02 -1.978584676980972290e-01
-8.126615881919860840e-01 2.663336396217346191e-01 -4.222332537174224854e-01 1.736593991518020630e-01 3.776283701881766319e-03 5.111001804471015930e-02 2.374126911163330078e-01 -3.489799797534942627e-02
-3.576289713382720947e-01 5.640243887901306152e-01 -6.325193643569946289e-01 -3.216342031955718994e-01 5.169910565018653870e-02 1.582767069339752197e-01 -1.247097104787826538e-01 -8.468646556138992310e-02
-5.702511668205261230e-01 1.426461637020111084e-01 2.259002029895782471e-01 -5.894701480865478516e-01 -3.251122832298278809e-01 -3.348212242126464844e-01 -1.787626892328262329e-01 7.874233275651931763e-02
-2.646553516387939453e-01 3.384589552879333496e-01 -5.339471697807312012e-01 -4.683260917663574219e-01 -1.101649478077888489e-01 2.394078373908996582e-01 -2.176996469497680664e-01 -4.406002759933471680e-01
-5.648432970046997070e-01 -5.663346648216247559e-01 -2.891966700553894043e-01 6.967309862375259399e-02 -4.441780149936676025e-01 -2.112954109907150269e-02 2.645208835601806641e-01 6.337251514196395874e-02
-5.068661570549011230e-01 1.785531267523765564e-02 -6.498131155967712402e-01 -7.439953740686178207e-03 8.624731749296188354e-02 -4.172528684139251709e-01 3.678860068321228027e-01 5.980667844414710999e-02
-5.093099474906921387e-01 4.762696027755737305e-01 -4.606092870235443115e-01 2.236515283584594727e-01 -2.904466688632965088e-01 2.403518110513687134e-01 -1.594458818435668945e-01 2.898937761783599854e-01
-5.985665917396545410e-01 -3.940244913101196289e-01 -4.791696369647979736e-01 2.141796052455902100e-01 -2.517670094966888428e-01 1.701408177614212036e-01 3.442913591861724854e-01 -1.073377393186092377e-02
-9.040670990943908691e-01 5.873147025704383850e-02 -8.164825290441513062e-02 3.159020841121673584e-01 -1.595857888460159302e-01 -1.069689765572547913e-01 -1.817975342273712158e-01 5.284332484006881714e-02
-3.340052068233489990e-01 4.102353751659393311e-02 -4.347104132175445557e-01 1.104014068841934204e-01 -4.462852180004119873e-01 2.529432773590087891e-01 -5.814184546470642090e-01 2.905133068561553955e-01
-4.430954456329345703e-01 1.039672568440437317e-01 2.604970932006835938e-01 -6.049650907516479492e-01 -5.511382222175598145e-01 -1.181543543934822083e-01 -2.031994909048080444e-01 3.449239535257220268e-03
-4.364950358867645264e-01 7.363995909690856934e-02 1.861092448234558105e-01 -5.808969736099243164e-01 -4.912351369857788086e-01 -1.492055207490921021e-01 -4.041583538055419922e-01 -7.108489423990249634e-02
-4.106178283691406250e-01 -1.569072157144546509e-01 -7.438440322875976562e-01 7.178252935409545898e-02 -1.969625651836395264e-01 -8.769158273935317993e-02 1.055091153830289841e-02 4.491336941719055176e-01
-4.701358675956726074e-01 4.001222252845764160e-01 1.471114456653594971e-01 -5.608474016189575195e-01 -4.167563021183013916e-01 -1.575346738100051880e-01 2.305493205785751343e-01 1.761447340250015259e-01
-5.186921954154968262e-01 -3.392408490180969238e-01 -4.002344012260437012e-01 2.060283869504928589e-01 -1.692711412906646729e-01 4.195882380008697510e-01 1.124817058444023132e-01 4.425828158855438232e-01
-4.325183928012847900e-01 3.281646072864532471e-01 -3.591292724013328552e-02 -4.190115630626678467e-01 -5.934519171714782715e-01 -4.083608388900756836e-01 -2.972418069839477539e-02 9.245678037405014038e-02
-2.883201837539672852e-01 -1.806949228048324585e-01 -7.255287766456604004e-01 -1.939564943313598633e-02 -5.413758754730224609e-01 -2.324204444885253906e-01 -9.387219697237014771e-02 -3.915956243872642517e-02
-2.828519344329833984e-01 3.692513406276702881e-01 -6.107722520828247070e-01 -3.156603872776031494e-01 -3.449237644672393799e-01 1.971257925033569336e-01 -4.285104572772979736e-02 -3.889690637588500977e-01
-3.505167067050933838e-01 2.998358309268951416e-01 1.111789271235466003e-01 -5.257265567779541016e-01 -6.590498089790344238e-01 -1.693223863840103149e-01 -1.740959286689758301e-01 7.184242457151412964e-02
-3.044424951076507568e-01 3.308460116386413574e-01 -5.837760567665100098e-01 -3.853949951007962227e-03 -2.581331729888916016e-01 3.434060811996459961e-01 3.810168802738189697e-01 3.568080663681030273e-01
-5.618715882301330566e-01 3.947984278202056885e-01 -4.958115220069885254e-01 -9.138368815183639526e-02 -3.015310876071453094e-02 4.084556996822357178e-01 2.492134720087051392e-01 -2.107181400060653687e-01
-5.279720425605773926e-01 -2.580819129943847656e-01 -1.399407386779785156e-01 -4.229860380291938782e-02 -6.407396197319030762e-01 2.173410654067993164e-01 2.775253057479858398e-01 -3.137866556644439697e-01
-5.157892704010009766e-01 -2.037301100790500641e-02 2.016949355602264404e-01 -7.588680386543273926e-01 -5.837387591600418091e-02 -2.636225335299968719e-02 -3.255570530891418457e-01 8.303749561309814453e-02
-3.715796768665313721e-01 -4.226552844047546387e-01 -6.051737666130065918e-01 -1.745830625295639038e-01 -1.250289380550384521e-01 3.422819674015045166e-01 -3.918357789516448975e-01 -1.587929017841815948e-02
-1.427272558212280273e-01 -4.305359423160552979e-01 -2.674005925655364990e-01 -5.675607323646545410e-01 -5.446345210075378418e-01 9.072861820459365845e-02 3.027921617031097412e-01 6.401580572128295898e-02
-7.896447777748107910e-01 -1.987771391868591309e-01 6.057580932974815369e-02 -2.282779216766357422e-01 -2.411787658929824829e-01 1.245002597570419312e-01 1.462520509958267212e-01 -4.314062595367431641e-01
-5.520725250244140625e-01 8.038166165351867676e-02 6.135592609643936157e-02 -2.863686084747314453e-01 -6.005064845085144043e-01 -4.893657565116882324e-01 5.058455094695091248e-02 -1.837153732776641846e-02
-2.960693538188934326e-01 1.016604378819465637e-01 -3.985067307949066162e-01 -6.226035356521606445e-01 1.594384908676147461e-01 3.801837861537933350e-01 -3.556782305240631104e-01 -2.431007474660873413e-01
-6.630357503890991211e-01 2.711745202541351318e-01 5.453624296933412552e-03 -5.315692424774169922e-01 2.097455412149429321e-01 -1.370384246110916138e-01 1.268054097890853882e-01 3.541187644004821777e-01
-2.903911471366882324e-01 -4.677041471004486084e-01 -7.496076822280883789e-01 -2.633125782012939453e-01 -3.712659701704978943e-02 2.411661446094512939e-01 -6.143410876393318176e-02 -4.865470528602600098e-02
-5.783475041389465332e-01 1.599166840314865112e-01 1.166726872324943542e-01 -4.893299043178558350e-01 -1.201400160789489746e-01 -2.882635891437530518e-01 1.937273889780044556e-01 5.018215179443359375e-01
-3.846637904644012451e-01 4.371297955513000488e-01 1.372642666101455688e-01 -4.006392359733581543e-01 -6.412035226821899414e-01 -1.057778075337409973e-01 -1.177131086587905884e-01 2.130983322858810425e-01
-5.196447372436523438e-01 -7.680796831846237183e-02 -6.535155177116394043e-01 3.841856727376580238e-03 -3.970189765095710754e-02 -4.177526533603668213e-01 2.999341785907745361e-01 1.758373677730560303e-01
-5.113028287887573242e-01 1.944341808557510376e-01 -2.293469756841659546e-01 -2.853231728076934814e-01 3.198302984237670898e-01 7.838624715805053711e-02 3.588057458400726318e-01 5.740890502929687500e-01
-5.758109688758850098e-01 -1.965678781270980835e-01 -5.537318587303161621e-01 -1.005243435502052307e-01 -2.960532009601593018e-01 5.495207011699676514e-02 1.122841909527778625e-01 -4.580433070659637451e-01
-4.741229712963104248e-01 1.642804741859436035e-01 -7.245592474937438965e-01 -9.327075630426406860e-02 1.260793302208185196e-02 -1.558927893638610840e-01 -4.315049052238464355e-01 6.225502863526344299e-02
-4.401676654815673828e-01 8.631981909275054932e-02 -4.623675048351287842e-01 2.625529766082763672e-01 -2.471778094768524170e-01 3.304470479488372803e-01 -3.595949113368988037e-01 4.652773141860961914e-01
-5.305471420288085938e-01 -4.480916559696197510e-01 -4.407579302787780762e-01 3.267791494727134705e-02 -4.391215741634368896e-01 -2.836112678050994873e-01 5.186644848436117172e-03 -2.216034829616546631e-01
-7.904599308967590332e-01 -3.259340822696685791e-01 1.109759658575057983e-01 -1.670988053083419800e-01 -2.540966272354125977e-01 1.402319371700286865e-01 1.115512028336524963e-01 -3.633576035499572754e-01
-9.020316004753112793e-01 1.331731230020523071e-01 -7.596316933631896973e-02 3.071532547473907471e-01 -7.581280171871185303e-02 2.980694919824600220e-02 -2.423871159553527832e-01 5.570432543754577637e-02
-4.659839272499084473e-01 -3.929507918655872345e-03 -6.921291351318359375e-01 1.572641730308532715e-02 -2.097233533859252930e-01 -4.453940391540527344e-01 9.532915800809860229e-02 2.282675951719284058e-01
-8.052542805671691895e-01 -3.038078546524047852e-01 5.942588672041893005e-02 -1.130537167191505432e-01 -2.746768891811370850e-01 9.441327303647994995e-02 1.413314789533615112e-01 -3.723143935203552246e-01
-3.509118258953094482e-01 -5.462368130683898926e-01 -5.844444036483764648e-01 -3.031305372714996338e-01 -4.369647055864334106e-02 -2.723169326782226562e-01 -2.417220324277877808e-01 1.026041805744171143e-01
-9.644188284873962402e-01 1.142167150974273682e-01 1.216921284794807434e-01 8.406075090169906616e-02 3.418256714940071106e-02 -1.027449741959571838e-01 -1.393999457359313965e-01 6.179353967308998108e-02
-2.546009719371795654e-01 -4.760388135910034180e-01 -4.416655004024505615e-01 -2.294646799564361572e-01 -3.405228853225708008e-01 4.244162738323211670e-01 -1.984515041112899780e-01 3.540833294391632080e-01
-3.004364073276519775e-01 2.736300826072692871e-01 -5.686286091804504395e-01 -5.007765293121337891e-01 5.316134542226791382e-02 2.099573463201522827e-01 -2.435389459133148193e-01 -3.931023776531219482e-01
-5.747985839843750000e-01 -2.902899086475372314e-01 -2.471509575843811035e-01 2.362120449542999268e-01 -4.518798291683197021e-01 -1.068815588951110840e-01 1.956085413694381714e-01 4.632242023944854736e-01
-5.751101970672607422e-01 -3.634792268276214600e-01 -1.606588810682296753e-01 1.298789530992507935e-01 -5.201238393783569336e-01 4.063240587711334229e-01 9.029530920088291168e-03 -2.423671334981918335e-01
-6.027675867080688477e-01 -1.271661072969436646e-01 -3.066076338291168213e-01 1.774343699216842651e-01 2.070928364992141724e-01 5.695109963417053223e-01 -3.420238848775625229e-03 3.574450910091400146e-01
-7.293381690979003906e-01 2.268277108669281006e-02 2.956855893135070801e-01 -9.324392676353454590e-02 -5.282582640647888184e-01 -2.232293188571929932e-01 -2.029150724411010742e-01 3.693575784564018250e-02
-7.822242379188537598e-01 -2.865751385688781738e-01 1.023604497313499451e-01 -3.470648825168609619e-02 -2.229981422424316406e-01 2.990775108337402344e-01 3.570164442062377930e-01 -1.663770824670791626e-01
-6.487885117530822754e-01 -1.333851516246795654e-01 -4.536970257759094238e-01 1.607702374458312988e-01 2.002549320459365845e-01 5.018557906150817871e-01 -1.637985557317733765e-02 1.932978481054306030e-01
-5.319754481315612793e-01 1.504886057227849960e-02 -6.295819282531738281e-01 1.652709394693374634e-02 -2.293173968791961670e-02 -5.069742202758789062e-01 2.419007569551467896e-01 6.375253200531005859e-02
-2.691336572170257568e-01 -1.741458773612976074e-01 -8.382923603057861328e-01 1.493726158514618874e-03 -4.200483262538909912e-01 -1.149718537926673889e-01 4.706675559282302856e-02 5.128050595521926880e-02
-3.060784637928009033e-01 -4.908655770123004913e-03 -7.383126020431518555e-01 6.088930368423461914e-02 -2.078275233507156372e-01 -1.692061126232147217e-01 -1.336833089590072632e-01 5.174792408943176270e-01
-5.711566805839538574e-01 2.530845105648040771e-01 -1.644083261489868164e-01 -4.690886139869689941e-01 1.441662609577178955e-01 4.659132286906242371e-02 5.821654200553894043e-01 -2.797777019441127777e-02
-4.234091043472290039e-01 4.387520253658294678e-01 1.484034806489944458e-01 -4.702231884002685547e-01 -5.044603347778320312e-01 -8.246999979019165039e-02 2.409385591745376587e-01 2.564279139041900635e-01
-1.555932164192199707e-01 2.800228893756866455e-01 -7.450900673866271973e-01 -3.011036515235900879e-01 -1.743157058954238892e-01 -2.655573189258575439e-01 2.623276710510253906e-01 2.860642671585083008e-01
-3.856047391891479492e-01 -4.385831654071807861e-01 1.180490776896476746e-01 -1.286391764879226685e-01 -4.159522354602813721e-01 1.806388050317764282e-01 1.653512716293334961e-01 6.288739442825317383e-01
-1.561612337827682495e-01 3.351799845695495605e-01 -4.923474788665771484e-01 -4.562898874282836914e-01 -4.722149372100830078e-01 1.646574139595031738e-01 2.601135149598121643e-02 -4.023508131504058838e-01
-5.310956239700317383e-01 -3.696067929267883301e-01 -2.360410094261169434e-01 3.003895841538906097e-02 -4.529507458209991455e-01 4.156509339809417725e-01 3.725846707820892334e-01 -8.922614157199859619e-02
-6.475340723991394043e-01 5.605147480964660645e-01 -1.817951351404190063e-01 -1.425518095493316650e-01 -3.198853135108947754e-01 -3.159947693347930908e-01 -2.949450537562370300e-02 -1.005140393972396851e-01
-7.570032477378845215e-01 -2.208209782838821411e-01 -7.323854416608810425e-02 -3.526919707655906677e-02 -6.015233322978019714e-02 -5.053397417068481445e-01 -3.318972587585449219e-01 4.933771863579750061e-02
-5.961155891418457031e-01 1.737248748540878296e-01 -3.270049095153808594e-01 -5.408683419227600098e-01 2.315060794353485107e-01 -1.012192144989967346e-01 3.300012648105621338e-01 -2.055574655532836914e-01
-3.227357566356658936e-01 1.962385773658752441e-01 -3.553683757781982422e-01 4.492881149053573608e-02 -5.951948165893554688e-01 3.001942038536071777e-01 -5.267549157142639160e-01 8.474975824356079102e-02
-5.767801403999328613e-01 -8.045325428247451782e-02 1.690411269664764404e-01 -4.914132952690124512e-01 -2.093917131423950195e-01 -3.184529542922973633e-01 -1.259578168392181396e-01 4.792366623878479004e-01
-3.489493131637573242e-01 -1.375092715024948120e-01 -4.628722071647644043e-01 6.478816270828247070e-02 -6.024424433708190918e-01 -1.141440123319625854e-01 -3.813538551330566406e-01 3.456600308418273926e-01
-7.894467115402221680e-01 -3.452349007129669189e-01 9.695672243833541870e-02 -7.899306714534759521e-02 -1.163850352168083191e-01 4.439513385295867920e-01 -2.920623868703842163e-02 -1.745137274265289307e-01
-7.585644721984863281e-02 -3.292935192584991455e-01 -5.479137301445007324e-01 -4.886008501052856445e-01 -4.455379545688629150e-01 -1.008374914526939392e-01 -3.565511107444763184e-01 1.052161455154418945e-01
-6.143139600753784180e-01 -3.494681119918823242e-01 -4.885476231575012207e-01 7.075287401676177979e-02 -3.103165626525878906e-01 -2.008459120988845825e-01 6.954912096261978149e-02 -3.396071791648864746e-01
-7.117908596992492676e-01 -1.690696924924850464e-01 -5.200009793043136597e-02 -5.394564270973205566e-01 3.024813532829284668e-01 -4.828796163201332092e-02 6.587687879800796509e-02 -2.699731588363647461e-01
-6.114908456802368164e-01 4.951393604278564453e-01 -4.238618016242980957e-01 1.099413633346557617e-01 -4.498785361647605896e-02 3.401605188846588135e-01 -2.071472704410552979e-01 1.688989400863647461e-01
-6.474329233169555664e-01 -1.819782108068466187e-01 1.511390060186386108e-01 -1.279455274343490601e-01 -2.330588400363922119e-01 6.234310269355773926e-01 2.544724047183990479e-01 -2.761404961347579956e-02
-2.017745375633239746e-01 -1.037380769848823547e-01 -3.530526161193847656e-01 -3.299460187554359436e-02 -8.175714015960693359e-01 1.371284276247024536e-01 -2.510652542114257812e-01 2.693132758140563965e-01
-5.678796172142028809e-01 1.771317124366760254e-01 -7.297665476799011230e-01 -7.925400882959365845e-02 2.283526211977005005e-01 3.577803820371627808e-02 2.092926204204559326e-01 -1.003411784768104553e-01
-1.498708128929138184e-02 -3.336611986160278320e-01 -5.862224698066711426e-01 -6.352431774139404297e-01 -2.357879132032394409e-01 -1.682664304971694946e-01 1.275507211685180664e-01 2.026729434728622437e-01
-1.601972132921218872e-01 -1.586939580738544464e-02 -8.497245311737060547e-01 -1.405780315399169922e-01 -3.483523428440093994e-01 1.309612691402435303e-01 2.997225522994995117e-01 6.290686875581741333e-02
-7.818446308374404907e-02 7.921009510755538940e-02 -8.368337154388427734e-01 -2.145861983299255371e-01 -4.241663813591003418e-01 3.529385104775428772e-02 5.847712978720664978e-03 2.451082319021224976e-01
-6.663794517517089844e-01 3.792713582515716553e-01 -5.960175395011901855e-01 7.538404315710067749e-02 1.122117862105369568e-01 1.709205061197280884e-01 7.789805531501770020e-02 -5.743297934532165527e-02
-5.755931735038757324e-01 -6.653027981519699097e-02 -3.634669780731201172e-01 -2.460938990116119385e-01 -9.177568554878234863e-02 2.176701575517654419e-01 -2.787560522556304932e-01 -5.814529657363891602e-01
-1.928229033946990967e-01 -3.326020538806915283e-01 -5.346096754074096680e-01 -4.621899425983428955e-01 -5.090460181236267090e-01 -1.934313625097274780e-01 -1.443239673972129822e-02 -2.366771847009658813e-01
-3.121055364608764648e-01 3.078604936599731445e-01 -4.744789004325866699e-01 -2.806031610816717148e-03 -3.764357268810272217e-01 5.210848990827798843e-03 -2.680299878120422363e-01 6.075384616851806641e-01
-7.642175257205963135e-02 4.190912246704101562e-01 -6.328278183937072754e-01 -2.678594589233398438e-01 -2.377301901578903198e-01 -3.315065205097198486e-01 -3.218560665845870972e-02 4.229118525981903076e-01
-4.916837513446807861e-01 1.125446259975433350e-01 -7.450015097856521606e-02 -3.590719997882843018e-01 1.842742413282394409e-01 1.096647232770919800e-01 4.311652183532714844e-01 6.158009767532348633e-01
-2.884608805179595947e-01 3.141701221466064453e-01 -7.469679713249206543e-01 -2.676070034503936768e-01 -7.568161934614181519e-02 -3.154661655426025391e-01 -2.877345681190490723e-01 -2.179131470620632172e-02
-3.637422323226928711e-01 -4.528259336948394775e-01 -3.089549243450164795e-01 -2.062284648418426514e-01 -9.309709072113037109e-02 -1.365940272808074951e-02 -3.889333903789520264e-01 6.037666201591491699e-01
-6.923115253448486328e-01 -4.253863990306854248e-01 -6.452900171279907227e-02 -7.436386076733469963e-04 -3.658332526683807373e-01 3.451365828514099121e-01 1.417877823114395142e-01 -2.500593066215515137e-01
-7.694327831268310547e-01 -4.491335749626159668e-01 8.312223479151725769e-03 -1.929599791765213013e-01 1.452054679393768311e-01 3.343164920806884766e-01 -5.848452821373939514e-02 -1.807676702737808228e-01
-2.323871403932571411e-01 4.455384612083435059e-01 -7.749481797218322754e-01 -2.396267503499984741e-01 1.088535860180854797e-01 1.351788491010665894e-01 -1.916468492709100246e-03 2.437204420566558838e-01
-1.472762376070022583e-01 -1.836846321821212769e-01 -6.165122389793395996e-01 -3.722089231014251709e-01 -5.495828390121459961e-01 1.689957529306411743e-01 2.988320589065551758e-01 7.772604376077651978e-02
-6.752887964248657227e-01 -8.490549027919769287e-02 -4.865683317184448242e-01 3.076709434390068054e-02 4.674418568611145020e-01 2.801349163055419922e-01 3.188347816467285156e-02 3.296463564038276672e-02
-4.538493752479553223e-01 -2.520884275436401367e-01 -3.764414787292480469e-01 -8.907995373010635376e-02 -4.664489626884460449e-01 3.431783020496368408e-01 -2.652708888053894043e-01 4.184666275978088379e-01
-5.655572414398193359e-01 -2.010996490716934204e-01 -3.989416360855102539e-02 -5.016680955886840820e-01 -1.546324491500854492e-01 2.096187323331832886e-01 -2.963823974132537842e-01 -4.803623259067535400e-01
-3.465281426906585693e-01 1.852172240614891052e-02 -4.013684093952178955e-01 -4.513005316257476807e-01 3.565351665019989014e-02 5.355218648910522461e-01 -2.611156702041625977e-01 -3.982085883617401123e-01
-8.279795050621032715e-01 2.423769533634185791e-01 -8.660757914185523987e-03 2.533585131168365479e-01 -2.286145836114883423e-01 3.590345382690429688e-01 3.583756834268569946e-02 9.477914124727249146e-02
-6.117942929267883301e-01 1.279989480972290039e-01 -1.351373046636581421e-01 -4.193015396595001221e-01 1.274147629737854004e-01 -1.972750872373580933e-01 5.776105523109436035e-01 1.626719087362289429e-01
-6.259185075759887695e-01 -3.286468982696533203e-01 -4.373700618743896484e-01 1.718001663684844971e-01 8.105041086673736572e-02 4.783691167831420898e-01 -8.195104449987411499e-02 1.930987834930419922e-01
-6.968185305595397949e-01 -3.015622198581695557e-01 -4.177910983562469482e-01 3.543294593691825867e-02 -1.455975621938705444e-01 -3.042765259742736816e-01 2.529022693634033203e-01 -2.644936442375183105e-01
2.340995520353317261e-02 -2.069217562675476074e-01 -4.437070190906524658e-01 -7.797993421554565430e-01 -3.539693057537078857e-01 -3.360377624630928040e-02 8.483285456895828247e-02 -1.343587487936019897e-01
-5.734504461288452148e-01 1.169654056429862976e-01 -6.077186465263366699e-01 -1.081418246030807495e-01 -4.805160313844680786e-02 -1.651959866285324097e-01 -4.300437271595001221e-01 -2.488390505313873291e-01
-3.937512040138244629e-01 -1.246626302599906921e-01 -4.251812025904655457e-02 -2.296040207147598267e-01 -6.063420772552490234e-01 5.902904868125915527e-01 1.991120427846908569e-01 -1.383983790874481201e-01
-2.101522833108901978e-01 -5.270915031433105469e-01 -5.261527895927429199e-01 -5.625806450843811035e-01 -1.242322027683258057e-01 1.645906865596771240e-01 -1.931355744600296021e-01 -6.965509802103042603e-02
-2.244977653026580811e-01 1.042359843850135803e-01 -6.350177526473999023e-01 -1.421486288309097290e-01 -5.774835348129272461e-01 -2.607922360766679049e-04 2.843441367149353027e-01 3.177155256271362305e-01
-3.507618606090545654e-02 -2.028358578681945801e-01 -6.691806316375732422e-01 -4.235213100910186768e-01 -3.351893424987792969e-01 -8.806772530078887939e-02 -4.555285871028900146e-01 5.329370498657226562e-02
-4.059369266033172607e-01 9.997289627790451050e-02 -5.363149046897888184e-01 -5.082022547721862793e-01 1.047707796096801758e-01 -1.623817235231399536e-01 -8.400572091341018677e-02 -4.846810698509216309e-01
-2.602122724056243896e-01 -5.884878635406494141e-01 -4.535311758518218994e-01 -3.643876016139984131e-01 -3.617346286773681641e-01 -2.723478674888610840e-01 -1.296722739934921265e-01 1.601952463388442993e-01
-6.717385053634643555e-01 -1.880662590265274048e-01 -1.469353735446929932e-01 1.400905549526214600e-01 3.369811177253723145e-02 6.778185963630676270e-01 1.335135661065578461e-02 1.069166883826255798e-01
-2.034609913825988770e-01 3.086248636245727539e-01 -6.004639267921447754e-01 -4.952943325042724609e-01 -6.651028245687484741e-02 3.745109438896179199e-01 -2.381424754858016968e-01 -2.368268221616744995e-01
1.439201179891824722e-02 -1.618181765079498291e-01 -2.433651089668273926e-01 -7.863383293151855469e-01 -4.656562209129333496e-01 1.919699758291244507e-01 2.003716081380844116e-01 -4.707610234618186951e-02
-6.161509752273559570e-01 -2.416753768920898438e-01 -1.492093503475189209e-01 -8.120507001876831055e-02 -4.982191026210784912e-01 4.902606606483459473e-01 -6.771825999021530151e-02 -1.998244225978851318e-01
-9.504456520080566406e-01 1.280829776078462601e-03 7.092740852385759354e-03 2.593300640583038330e-01 -3.834164887666702271e-02 -5.914351344108581543e-02 -2.775850705802440643e-02 1.536569893360137939e-01
-4.432901442050933838e-01 5.910489559173583984e-01 -5.650386810302734375e-01 -1.974350810050964355e-01 -4.760762304067611694e-02 1.112087145447731018e-01 2.841549217700958252e-01 -2.297569811344146729e-02
-7.689701914787292480e-01 -3.762457966804504395e-01 2.107036709785461426e-01 -2.121187187731266022e-02 -2.088064551353454590e-01 3.841943144798278809e-01 1.752395480871200562e-01 1.906993426382541656e-02
-4.530593156814575195e-01 -9.302386082708835602e-03 -5.912364721298217773e-01 -2.551841437816619873e-01 -4.222680255770683289e-02 -2.758268415927886963e-01 -2.137554734945297241e-01 -5.063755512237548828e-01
-3.358184397220611572e-01 -3.460668027400970459e-01 -5.313733220100402832e-01 -2.528223693370819092e-01 -3.327829241752624512e-01 -3.521851077675819397e-02 -8.959296345710754395e-02 5.487943887710571289e-01
-3.181111514568328857e-01 -4.599051177501678467e-01 -6.546294093132019043e-01 -1.234757676720619202e-01 -2.618901431560516357e-01 3.793480098247528076e-01 -1.355110555887222290e-01 1.124811246991157532e-01
-5.169283151626586914e-01 3.334206938743591309e-01 -6.409965157508850098e-01 1.908229589462280273e-01 -3.582600951194763184e-01 3.888496011495590210e-02 1.706554740667343140e-01 1.238552853465080261e-01
-1.552153676748275757e-01 4.024607241153717041e-01 -5.556693673133850098e-01 -2.055213451385498047e-01 -4.979351162910461426e-01 4.400130808353424072e-01 -4.023905843496322632e-02 1.405555754899978638e-01
-5.565152764320373535e-01 -2.689197957515716553e-01 1.177522912621498108e-01 -2.611801624298095703e-01 -3.412370681762695312e-01 5.866758227348327637e-01 -2.136264145374298096e-01 -1.721183955669403076e-01
-6.103733777999877930e-01 4.263706505298614502e-01 1.494062393903732300e-01 -5.970884561538696289e-01 -1.396027803421020508e-01 -1.287705004215240479e-01 1.644798666238784790e-01 6.075545400381088257e-02
-8.817685246467590332e-01 1.588053554296493530e-01 -1.004188805818557739e-01 6.756788492202758789e-02 8.325428515672683716e-02 -3.148448169231414795e-01 1.294714491814374924e-02 2.763867974281311035e-01
-3.462495505809783936e-01 -2.210156619548797607e-01 -6.254159808158874512e-01 2.188943140208721161e-02 -5.201435685157775879e-01 -9.258414804935455322e-02 -3.582725822925567627e-01 1.793285906314849854e-01
-7.229370474815368652e-01 3.282471001148223877e-01 -1.976093202829360962e-01 -3.014388382434844971e-01 3.682320713996887207e-01 1.337906122207641602e-01 2.338410019874572754e-01 1.775521785020828247e-01
-2.283352315425872803e-01 7.745821960270404816e-03 -8.044015169143676758e-01 -1.881217807531356812e-01 -3.598495423793792725e-01 2.367260009050369263e-01 2.535805404186248779e-01 1.245689988136291504e-01
-6.967568397521972656e-01 2.021686136722564697e-01 -2.225309610366821289e-01 1.595726460218429565e-01 5.277721956372261047e-02 5.528780221939086914e-01 -2.767750322818756104e-01 1.166627928614616394e-01
-4.453682005405426025e-01 2.417459189891815186e-01 -7.084264159202575684e-01 -1.898807138204574585e-01 -9.739347547292709351e-02 -4.240151047706604004e-01 9.979699552059173584e-02 -7.777935266494750977e-02
-2.476129680871963501e-01 -4.748921096324920654e-01 -3.114345967769622803e-01 -2.540324628353118896e-01 -4.328701794147491455e-01 3.884793817996978760e-01 -7.604540139436721802e-02 4.555936753749847412e-01
-2.182327955961227417e-01 -4.502623975276947021e-01 -4.632946848869323730e-01 -2.898403704166412354e-01 -2.646410763263702393e-01 5.337309837341308594e-01 -1.308014392852783203e-01 2.810273170471191406e-01
-6.576890945434570312e-01 2.627225816249847412e-01 2.828042209148406982e-01 -5.962051153182983398e-01 -1.871870905160903931e-01 9.694276005029678345e-02 -1.318798512220382690e-01 -3.397209197282791138e-02
-6.237162351608276367e-01 -2.547888159751892090e-01 1.683015227317810059e-01 -3.937228024005889893e-02 -5.314254760742187500e-01 4.596868753433227539e-01 -1.162146478891372681e-01 -9.462609142065048218e-02
-5.709704756736755371e-01 4.252622127532958984e-01 -1.668172329664230347e-01 -4.107087552547454834e-01 -1.373278349637985229e-01 -5.088043212890625000e-01 2.980339899659156799e-02 -1.341866999864578247e-01
-5.850833654403686523e-01 4.009244740009307861e-01 -6.132480502128601074e-01 -1.141568943858146667e-01 9.671068936586380005e-02 -9.420886635780334473e-03 2.513809502124786377e-01 -1.876112967729568481e-01
-3.873575329780578613e-01 5.131136775016784668e-01 -6.419473886489868164e-01 -1.406130641698837280e-01 -2.706575989723205566e-01 1.459341049194335938e-01 1.493470668792724609e-01 -1.947899460792541504e-01
-5.492132306098937988e-01 1.139202415943145752e-01 -5.065412521362304688e-01 2.803774476051330566e-01 -2.543041706085205078e-01 1.741523742675781250e-01 -1.743771135807037354e-01 4.741143286228179932e-01
-9.079023003578186035e-01 2.269177585840225220e-01 -7.171536982059478760e-02 2.612496316432952881e-01 1.624130411073565483e-03 -7.725244015455245972e-02 -1.498073786497116089e-01 1.497147381305694580e-01
-4.921310842037200928e-01 -8.233375847339630127e-02 -7.422472834587097168e-01 2.286009117960929871e-02 -1.338063478469848633e-01 9.745609760284423828e-02 -4.120950400829315186e-01 4.848128557205200195e-02
-5.421558618545532227e-01 -5.881272554397583008e-01 -1.250949651002883911e-01 -4.750953316688537598e-01 1.719552129507064819e-01 8.587621897459030151e-02 -2.641915977001190186e-01 -1.098567768931388855e-01
-3.971959650516510010e-01 -4.138540625572204590e-01 -4.170228242874145508e-01 -3.277011215686798096e-01 2.280172258615493774e-01 -1.386535316705703735e-01 -2.327297329902648926e-01 5.140859484672546387e-01
-5.790870189666748047e-01 2.303801476955413818e-01 2.046434730291366577e-01 -3.929562270641326904e-01 -5.335028767585754395e-01 -1.325769573450088501e-01 -3.017660081386566162e-01 1.484083533287048340e-01
-5.380253791809082031e-01 4.093354642391204834e-01 -2.796633243560791016e-01 -1.837812811136245728e-01 -3.197123706340789795e-01 4.709862470626831055e-01 -4.643980041146278381e-02 -3.237056732177734375e-01
-4.392192661762237549e-01 3.360892832279205322e-01 -7.184003591537475586e-01 6.863260269165039062e-02 -1.960706710815429688e-01 -6.859689205884933472e-02 -2.659290432929992676e-01 2.438314855098724365e-01
-6.838116645812988281e-01 -5.381266474723815918e-01 -1.899704486131668091e-01 -1.363157480955123901e-01 -1.138371229171752930e-01 -3.833326697349548340e-01 -2.326052077114582062e-02 -1.664533764123916626e-01
-3.864074051380157471e-01 -3.524484634399414062e-01 1.375659462064504623e-02 -2.889107465744018555e-01 -3.947933316230773926e-01 4.074322581291198730e-01 4.901881515979766846e-01 2.840130925178527832e-01
-4.084189236164093018e-01 3.726639449596405029e-01 -6.232979893684387207e-01 1.432015653699636459e-02 -1.353826522827148438e-01 3.717233240604400635e-01 3.342708945274353027e-01 1.933041363954544067e-01
-7.157521843910217285e-01 2.881228029727935791e-01 1.385168284177780151e-01 -2.435145527124404907e-01 -1.482147723436355591e-01 2.806824147701263428e-01 3.065338134765625000e-01 3.626083135604858398e-01
-1.958071440458297729e-01 5.183808803558349609e-01 -6.012050509452819824e-01 -1.352533996105194092e-01 -5.257593989372253418e-01 6.184726580977439880e-02 2.675323747098445892e-02 1.795443147420883179e-01
-3.200928568840026855e-01 6.619877368211746216e-02 -6.217879056930541992e-01 -3.812163174152374268e-01 -4.596543312072753906e-01 -3.731228038668632507e-02 3.123363247141242027e-03 -3.853932321071624756e-01
-3.281072378158569336e-01 3.034539222717285156e-01 -4.786900877952575684e-01 -3.601612150669097900e-01 -3.575973212718963623e-01 2.349063009023666382e-01 -9.871679544448852539e-02 -4.985972344875335693e-01
-2.640360295772552490e-01 2.052701264619827271e-01 -4.079756438732147217e-01 -2.973122298717498779e-01 -4.971238076686859131e-01 2.710522115230560303e-01 -4.130976498126983643e-01 3.769077956676483154e-01
-4.729689061641693115e-01 2.733226418495178223e-01 -6.027848124504089355e-01 1.996326744556427002e-01 -1.351564973592758179e-01 1.886307746171951294e-01 -1.253036707639694214e-01 4.783749878406524658e-01
-2.089106589555740356e-01 4.363150894641876221e-01 -7.476804852485656738e-01 -2.701676487922668457e-01 -2.136737704277038574e-01 -1.530596762895584106e-01 -1.746805384755134583e-02 2.541263699531555176e-01
-2.984219789505004883e-01 -1.534871757030487061e-01 -7.446703910827636719e-01 -2.177147865295410156e-01 3.014118373394012451e-01 1.619682908058166504e-01 -1.835320442914962769e-01 3.669952452182769775e-01
-8.622911572456359863e-01 -1.757726371288299561e-01 -1.484751105308532715e-01 1.987204104661941528e-01 -3.002876043319702148e-01 2.031760066747665405e-01 1.587192416191101074e-01 -8.589764684438705444e-02
-5.846131443977355957e-01 2.476421296596527100e-01 6.058264896273612976e-02 -5.923597216606140137e-01 1.439573019742965698e-01 6.087440252304077148e-02 -3.080780804157257080e-01 3.507122397422790527e-01
-6.883052587509155273e-01 -3.201484680175781250e-01 -1.589583419263362885e-02 -5.769935622811317444e-02 -3.924771845340728760e-01 3.079693019390106201e-01 3.261434137821197510e-01 -2.547667324542999268e-01
-8.095232844352722168e-01 -3.646880686283111572e-01 3.137829601764678955e-01 -1.849188357591629028e-01 -1.485044718720018864e-03 -1.093420386314392090e-01 -1.284699290990829468e-01 2.248504459857940674e-01
-3.791140317916870117e-01 1.720204800367355347e-01 -2.219663187861442566e-02 -6.398358345031738281e-01 2.124716714024543762e-02 9.298688732087612152e-03 3.157637715339660645e-01 5.626317858695983887e-01
