# Supplementary material for: Where is your field going? A machine learning approach to study the relative motion of the domains of physics
Source: PLoS One. 2020 Jun 18;15(6):e0233997. doi: 10.1371/journal.pone.0233997 (PMC7302634; doi:10.1371/journal.pone.0233997)
Supplement: S6 Data — (ZIP) [file pone.0233997.s006.zip › 5/Pacs4Run_5_VS_500_embeddings1998-2002ED8.txt]

3.570626080036163330e-01 -8.238922059535980225e-02 6.043734550476074219e-01 -1.066093370318412781e-01 1.495786458253860474e-01 4.666783511638641357e-01 -4.818324148654937744e-01 -1.294623464345932007e-01
5.983584523200988770e-01 -4.489481449127197266e-01 1.126452460885047913e-01 8.782531321048736572e-02 3.586659729480743408e-01 1.446051709353923798e-02 -4.188696742057800293e-01 -3.401591777801513672e-01
4.237353801727294922e-01 -3.069276213645935059e-01 5.043602585792541504e-01 3.590831458568572998e-01 3.434321582317352295e-01 2.512437403202056885e-01 -2.550951838493347168e-01 -3.110966384410858154e-01
5.828618407249450684e-01 -1.255333274602890015e-01 3.173309564590454102e-01 -1.380596160888671875e-01 6.932626366615295410e-01 1.211473420262336731e-01 1.451006233692169189e-01 -9.170595556497573853e-02
4.373820126056671143e-01 -2.821193933486938477e-01 5.914452075958251953e-01 -6.363132596015930176e-02 2.876058816909790039e-01 -4.594369828701019287e-01 -2.274473905563354492e-01 1.723878085613250732e-01
6.603119373321533203e-01 -8.791071921586990356e-02 2.595159411430358887e-01 -8.327171206474304199e-02 -2.349835783243179321e-01 4.404550790786743164e-02 -5.722265839576721191e-01 3.120522797107696533e-01
7.420585304498672485e-02 -3.478514850139617920e-01 6.720213294029235840e-01 -5.289416387677192688e-02 -4.884453117847442627e-02 -1.809502951800823212e-02 -4.678356647491455078e-01 4.444083571434020996e-01
5.381929874420166016e-01 -4.084449708461761475e-01 -4.444036632776260376e-02 -2.936484515666961670e-01 3.992252945899963379e-01 4.084568917751312256e-01 -3.576869964599609375e-01 3.404177725315093994e-02
2.800749242305755615e-01 1.233995556831359863e-01 5.055198073387145996e-01 4.984355866909027100e-01 7.163065671920776367e-02 7.259715348482131958e-02 -6.064020991325378418e-01 1.556201726198196411e-01
2.708801627159118652e-01 -2.696618139743804932e-01 6.322095394134521484e-01 4.318874478340148926e-01 1.558806151151657104e-01 1.995343714952468872e-01 -4.165253043174743652e-01 -1.734495311975479126e-01
5.138561725616455078e-01 4.608532786369323730e-01 5.712739229202270508e-01 -3.497664257884025574e-02 -2.199473679065704346e-01 -2.541739940643310547e-01 -2.849852144718170166e-01 -4.232002049684524536e-02
6.820250749588012695e-01 1.418948452919721603e-02 4.473697543144226074e-01 3.960292339324951172e-01 9.631665796041488647e-02 1.816942095756530762e-01 -3.054011166095733643e-01 2.051880657672882080e-01
6.463823914527893066e-01 -5.493293702602386475e-02 3.556040525436401367e-01 5.083829537034034729e-02 -1.610986590385437012e-01 1.480750143527984619e-01 -4.933691918849945068e-01 3.985488414764404297e-01
2.276741266250610352e-01 1.441060751676559448e-01 4.746647477149963379e-01 5.130874514579772949e-01 8.889833092689514160e-02 2.281465977430343628e-01 -6.153756380081176758e-01 1.384608168154954910e-02
2.739077210426330566e-01 2.809025943279266357e-01 4.368079006671905518e-01 -2.359371399506926537e-03 2.181428968906402588e-01 -9.786940366029739380e-02 -4.295354485511779785e-01 -6.431144475936889648e-01
1.572062671184539795e-01 2.961425781250000000e-01 3.137781023979187012e-01 -9.662788361310958862e-02 5.779068470001220703e-01 -2.241614460945129395e-01 -5.430756211280822754e-01 -3.172321617603302002e-01
2.211645841598510742e-01 9.784283488988876343e-02 6.662992238998413086e-01 8.464451134204864502e-02 -2.531746216118335724e-02 4.188278019428253174e-01 -2.695529758930206299e-01 4.916067719459533691e-01
6.548671126365661621e-01 -3.505355417728424072e-01 4.158388078212738037e-01 -1.678986251354217529e-01 -9.509027749300003052e-02 -3.443584740161895752e-01 -3.257228732109069824e-01 -1.159386113286018372e-01
4.984073936939239502e-01 -5.141192078590393066e-01 4.453152418136596680e-01 -1.516741365194320679e-01 3.341726064682006836e-01 3.601499199867248535e-01 4.647192358970642090e-02 1.497398912906646729e-01
7.605071663856506348e-01 1.019080430269241333e-01 2.514484524726867676e-01 6.140170246362686157e-02 2.277924716472625732e-01 -3.097125887870788574e-01 -4.268148243427276611e-01 1.194361671805381775e-01
3.565896749496459961e-01 3.232784271240234375e-01 2.098640501499176025e-01 1.434171348810195923e-01 5.489261746406555176e-01 -1.871302574872970581e-01 -5.470081567764282227e-01 -2.610897421836853027e-01
7.343806028366088867e-01 5.116376280784606934e-01 2.690114080905914307e-01 -1.682170331478118896e-01 -6.671921908855438232e-02 -2.781893126666545868e-03 -3.062109649181365967e-01 4.872119519859552383e-03
4.760123789310455322e-01 9.698989242315292358e-02 3.993825912475585938e-01 -2.725613117218017578e-01 1.434762924909591675e-01 -2.704574465751647949e-01 -4.774638712406158447e-01 4.566230177879333496e-01
4.895335435867309570e-01 1.357093006372451782e-01 4.778050780296325684e-01 -2.947416603565216064e-01 1.029946580529212952e-01 -2.580113410949707031e-01 -3.355975449085235596e-01 4.867917001247406006e-01
8.014457821846008301e-01 -1.229407861828804016e-01 4.829540252685546875e-01 -3.892454877495765686e-02 -1.249163150787353516e-01 -1.112985014915466309e-01 -2.741038501262664795e-01 6.845554709434509277e-02
5.310609340667724609e-01 -4.132905043661594391e-03 2.652843892574310303e-01 1.336029767990112305e-01 -2.357819080352783203e-01 1.690585315227508545e-01 -6.847625374794006348e-01 2.768717110157012939e-01
1.004316285252571106e-02 7.096745073795318604e-02 2.219629846513271332e-02 -4.435302317142486572e-01 7.463429123163223267e-02 1.871194690465927124e-01 -8.700959682464599609e-01 1.425722439307719469e-04
-1.286505609750747681e-01 3.412140011787414551e-01 3.448412120342254639e-01 4.662715643644332886e-02 6.376123428344726562e-01 3.964953124523162842e-01 -4.247526526451110840e-01 -4.194577783346176147e-02
4.208611845970153809e-01 -4.579247832298278809e-01 2.919686436653137207e-01 1.771447211503982544e-01 6.266947388648986816e-01 -1.250379532575607300e-01 -2.903975546360015869e-01 -6.199563294649124146e-02
3.962210118770599365e-01 -2.623178660869598389e-01 1.178606040775775909e-02 1.767672002315521240e-01 5.899887084960937500e-01 3.934373855590820312e-01 -4.406914710998535156e-01 2.138323336839675903e-01
6.991164088249206543e-01 -1.834626309573650360e-02 -4.788894578814506531e-02 2.178027480840682983e-01 3.986445069313049316e-01 2.566050887107849121e-01 -4.816136062145233154e-01 -6.673082709312438965e-02
5.816920995712280273e-01 -3.015969991683959961e-01 5.564604401588439941e-01 6.801328621804714203e-03 -2.330342084169387817e-01 8.196649700403213501e-02 -3.352253139019012451e-01 2.959383428096771240e-01
7.366610318422317505e-02 4.366030395030975342e-01 5.469924211502075195e-01 -2.978189587593078613e-01 4.686982333660125732e-01 -1.368436664342880249e-01 -2.246143519878387451e-01 -3.566491007804870605e-01
1.887581497430801392e-01 1.966236084699630737e-01 2.742068469524383545e-01 2.508234381675720215e-01 5.285071134567260742e-01 -2.089973539113998413e-01 -6.684637665748596191e-01 -1.332828253507614136e-01
5.110347270965576172e-01 -3.645741641521453857e-01 5.498928427696228027e-01 -4.987762570381164551e-01 3.171618282794952393e-02 4.557622224092483521e-02 3.908111900091171265e-02 2.239622324705123901e-01
7.049992084503173828e-01 -1.642519384622573853e-01 5.033307075500488281e-01 -2.326514720916748047e-01 6.561116874217987061e-02 8.940534293651580811e-02 -7.030360400676727295e-02 3.889577090740203857e-01
7.126481533050537109e-01 -2.893913090229034424e-01 4.362288415431976318e-01 -5.313510075211524963e-02 -8.706160634756088257e-02 -2.619457840919494629e-01 -2.397574782371520996e-01 -2.856347858905792236e-01
4.077914655208587646e-01 1.749667227268218994e-01 -6.089695543050765991e-02 -4.241434931755065918e-01 -6.288119405508041382e-02 2.728975415229797363e-01 -7.136258482933044434e-01 -1.783194094896316528e-01
7.156099081039428711e-01 3.238353431224822998e-01 4.205340743064880371e-01 6.225167959928512573e-02 -1.998924612998962402e-01 3.414550721645355225e-01 -8.124383538961410522e-02 -1.978884190320968628e-01
8.106057047843933105e-01 3.264931738376617432e-01 1.635002046823501587e-01 -1.241948232054710388e-01 -1.085664257407188416e-01 2.249499550089240074e-03 -4.201296567916870117e-01 -7.657413184642791748e-02
5.659218430519104004e-01 1.553914994001388550e-01 7.044306993484497070e-01 -2.031319439411163330e-01 1.303823143243789673e-01 4.689339548349380493e-02 3.633793443441390991e-02 3.123811781406402588e-01
7.362902164459228516e-01 1.699029505252838135e-01 2.842752635478973389e-01 -1.429178267717361450e-01 -3.788092359900474548e-02 -1.337938010692596436e-01 -4.884175658226013184e-01 2.643565833568572998e-01
7.011497020721435547e-01 9.339647740125656128e-02 4.752640724182128906e-01 -6.863799691200256348e-02 -1.364726573228836060e-02 -2.356650531291961670e-01 -3.650703132152557373e-01 2.829813659191131592e-01
5.592999458312988281e-01 5.986282136291265488e-03 6.774694919586181641e-01 -2.867656052112579346e-01 8.746095001697540283e-02 8.376992493867874146e-02 5.824687331914901733e-02 3.576153218746185303e-01
2.068347632884979248e-01 1.035665348172187805e-01 2.611941993236541748e-01 -1.961418390274047852e-01 2.334550172090530396e-01 -3.400443494319915771e-01 -7.003930807113647461e-01 -4.232229292392730713e-01
2.301173061132431030e-01 1.104852706193923950e-01 6.518123149871826172e-01 -5.793974995613098145e-01 -1.505411714315414429e-01 -9.993790835142135620e-02 -1.905897855758666992e-01 3.245052397251129150e-01
-1.500959228724241257e-02 -3.137531280517578125e-01 6.600288152694702148e-01 -2.010636776685714722e-01 -2.690973281860351562e-01 -5.625104159116744995e-02 -5.186616778373718262e-01 2.840452492237091064e-01
4.842922985553741455e-01 -1.881826668977737427e-02 2.634344100952148438e-01 -4.894553422927856445e-01 -2.114624828100204468e-01 -3.176977932453155518e-01 -4.966850280761718750e-01 2.525829672813415527e-01
1.954798996448516846e-01 1.111878678202629089e-01 8.154177665710449219e-01 -8.148390054702758789e-02 -1.679653823375701904e-01 1.709962487220764160e-01 -2.531465888023376465e-01 3.954032659530639648e-01
2.123532593250274658e-01 -2.167965024709701538e-01 5.015679001808166504e-01 5.189289450645446777e-01 1.154791265726089478e-01 2.214531302452087402e-01 -5.123467445373535156e-01 -2.493422180414199829e-01
2.239909768104553223e-01 -2.668269444257020950e-03 6.521411538124084473e-01 -2.043737024068832397e-01 -2.277197092771530151e-01 1.579021811485290527e-01 -3.829662501811981201e-01 5.092266798019409180e-01
6.269136667251586914e-01 -2.712485194206237793e-01 5.869652032852172852e-01 -8.614645898342132568e-02 -1.183012723922729492e-01 -3.239062130451202393e-01 -1.978377848863601685e-01 -1.529837101697921753e-01
1.077923625707626343e-01 -4.549336433410644531e-02 8.767147362232208252e-02 -5.261562764644622803e-02 1.332144811749458313e-02 3.654909729957580566e-01 -7.746153473854064941e-01 -4.920022487640380859e-01
1.031166985630989075e-01 -4.038475751876831055e-01 1.204082146286964417e-01 -4.257003664970397949e-01 5.380837917327880859e-01 5.096880719065666199e-02 -5.646409988403320312e-01 1.400132030248641968e-01
7.956787943840026855e-01 2.480126172304153442e-02 2.559338808059692383e-01 1.374898478388786316e-03 -2.087151706218719482e-01 9.975279122591018677e-02 -2.502526342868804932e-01 -4.296941757202148438e-01
3.798247277736663818e-01 -4.579194262623786926e-02 6.713204830884933472e-02 -2.146168798208236694e-01 5.498390197753906250e-01 -9.177450090646743774e-02 -5.768383741378784180e-01 3.994762003421783447e-01
2.790841460227966309e-01 -4.030482843518257141e-02 3.676986098289489746e-01 3.765153884887695312e-01 2.762521803379058838e-01 1.252928078174591064e-01 -7.248919010162353516e-01 1.613681018352508545e-01
6.735840439796447754e-01 -3.011876940727233887e-01 4.172554910182952881e-01 -3.908399641513824463e-01 2.144982665777206421e-01 1.608590409159660339e-02 -4.940584767609834671e-03 2.870887517929077148e-01
-4.069593921303749084e-02 5.420476198196411133e-01 3.807735443115234375e-01 -2.334526330232620239e-01 3.923839032649993896e-01 -2.818037569522857666e-02 -5.641108155250549316e-01 -1.790511906147003174e-01
-3.468081727623939514e-02 2.196882069110870361e-01 2.510154247283935547e-01 -4.589347243309020996e-01 5.843598246574401855e-01 1.906581521034240723e-01 -3.659734427928924561e-01 -4.063754379749298096e-01
5.372857451438903809e-01 -3.217085823416709900e-02 5.582128763198852539e-01 -5.133831501007080078e-01 -8.148951083421707153e-02 -1.333982795476913452e-01 -1.010689362883567810e-01 3.169771730899810791e-01
5.525243878364562988e-01 6.978636980056762695e-02 3.932339549064636230e-01 -3.463497161865234375e-01 -1.814469248056411743e-01 3.965858370065689087e-02 -3.840805292129516602e-01 4.829513728618621826e-01
9.854615479707717896e-02 2.219394445419311523e-01 3.078138530254364014e-01 1.518176645040512085e-01 6.154344677925109863e-01 4.943230152130126953e-01 -3.339703977108001709e-01 -2.976282835006713867e-01
4.625254571437835693e-01 -2.324003428220748901e-01 6.014890074729919434e-01 -4.906311333179473877e-01 1.965882331132888794e-01 -1.181145757436752319e-01 4.974467307329177856e-02 2.729101479053497314e-01
2.704885005950927734e-01 -4.878875985741615295e-02 4.032601118087768555e-01 5.325879454612731934e-01 -1.697070896625518799e-02 4.008511453866958618e-02 -6.901230812072753906e-01 4.722608719021081924e-03
5.015184879302978516e-01 -2.941493391990661621e-01 6.224113702774047852e-01 -2.382906526327133179e-01 -1.914419792592525482e-02 -4.071195721626281738e-01 -2.197657078504562378e-01 5.802793428301811218e-02
3.371586501598358154e-01 -4.995968565344810486e-02 4.803814589977264404e-01 5.022550225257873535e-01 7.360539585351943970e-02 3.630264103412628174e-01 -4.892040789127349854e-01 -1.558044403791427612e-01
3.435098230838775635e-01 4.922127425670623779e-01 1.988235116004943848e-01 1.181767582893371582e-01 5.962752699851989746e-01 3.421602025628089905e-02 -4.761623442173004150e-01 -5.277869850397109985e-02
7.126585841178894043e-01 -1.701073646545410156e-01 5.379262566566467285e-01 -1.231245622038841248e-01 1.589551568031311035e-02 -3.404925167560577393e-01 -2.006454020738601685e-01 -4.701671376824378967e-02
6.534696817398071289e-01 -3.436691761016845703e-01 5.013338327407836914e-01 -2.971419692039489746e-01 1.789704412221908569e-01 8.247084915637969971e-02 5.866800621151924133e-02 2.701224088668823242e-01
2.202187627553939819e-01 1.587017476558685303e-01 1.081456691026687622e-01 -1.754498481750488281e-01 -2.582538425922393799e-01 2.770894169807434082e-01 -8.120158910751342773e-01 -2.845980226993560791e-01
-1.762998104095458984e-02 8.726909011602401733e-02 8.047088980674743652e-01 1.346105337142944336e-01 1.472221463918685913e-01 4.011376500129699707e-01 -1.845135241746902466e-01 3.313090503215789795e-01
7.194939255714416504e-01 4.563289880752563477e-02 3.628084063529968262e-01 -2.360980957746505737e-01 1.207736209034919739e-01 -2.648772001266479492e-01 -3.184950351715087891e-01 3.266321718692779541e-01
6.729991436004638672e-01 -2.191408872604370117e-01 6.700384020805358887e-01 -5.663781985640525818e-02 -2.527542226016521454e-02 -2.097480744123458862e-01 -4.038369283080101013e-02 -2.502175234258174896e-02
-2.357266992330551147e-01 1.079312041401863098e-01 4.974107444286346436e-01 -8.431469649076461792e-02 3.100970983505249023e-01 5.766841769218444824e-02 -5.612164139747619629e-01 -5.136221647262573242e-01
-8.981596329249441624e-04 3.229992985725402832e-01 3.913506865501403809e-01 -4.108591079711914062e-01 5.269933342933654785e-01 -2.827762067317962646e-01 -4.196760356426239014e-01 -1.997436881065368652e-01
2.253784798085689545e-02 2.334838211536407471e-01 6.936665773391723633e-01 1.493576318025588989e-01 2.047060579061508179e-01 3.697942197322845459e-01 -2.350728362798690796e-01 4.556148052215576172e-01
6.950433850288391113e-01 4.935792386531829834e-01 3.346848189830780029e-01 -1.842160820960998535e-01 -1.078559085726737976e-01 -5.419848486781120300e-02 -3.112353086471557617e-01 1.261229813098907471e-01
1.886753886938095093e-01 1.929286718368530273e-01 3.346115946769714355e-01 -2.464341819286346436e-01 1.893285810947418213e-01 -3.524174392223358154e-01 -6.461062431335449219e-01 -4.207002222537994385e-01
-6.323479115962982178e-02 -3.993964195251464844e-02 7.848183512687683105e-01 -5.950567871332168579e-02 3.585820496082305908e-01 3.011557459831237793e-01 2.116889134049415588e-02 3.939559459686279297e-01
3.261395692825317383e-01 -4.064157605171203613e-03 3.896127045154571533e-01 -3.069084584712982178e-01 7.095602899789810181e-02 7.530080080032348633e-01 7.485097646713256836e-02 -2.645131051540374756e-01
1.704267561435699463e-01 -1.988552063703536987e-01 8.298983573913574219e-01 -1.783793717622756958e-01 -2.477273643016815186e-01 1.107173189520835876e-01 -2.945182621479034424e-01 2.247057557106018066e-01
3.732587397098541260e-01 3.953724503517150879e-01 2.373086959123611450e-01 5.849381536245346069e-02 6.118051409721374512e-01 4.015931487083435059e-01 -2.087543457746505737e-01 -2.558524012565612793e-01
1.764232367277145386e-01 -1.832548081874847412e-01 -2.298036776483058929e-02 -5.992093682289123535e-01 -3.523067757487297058e-02 3.561704754829406738e-01 -6.619022488594055176e-01 -9.746514260768890381e-02
1.909738406538963318e-02 -3.247941732406616211e-01 5.834013223648071289e-01 2.651333510875701904e-01 2.205885350704193115e-01 8.532617241144180298e-02 -6.154681444168090820e-01 2.207949310541152954e-01
6.218541264533996582e-01 -2.407636642456054688e-01 4.208267927169799805e-01 -1.971444189548492432e-01 3.253315985202789307e-01 -4.407427012920379639e-01 -1.894092708826065063e-01 5.829736217856407166e-02
4.760245680809020996e-01 -3.935951590538024902e-01 6.355277299880981445e-01 -1.911230683326721191e-01 2.867594361305236816e-01 2.223646938800811768e-01 2.143820077180862427e-01 -2.058085240423679352e-02
5.580649524927139282e-02 -2.188834547996520996e-01 6.747149229049682617e-01 -2.364247739315032959e-01 -1.584790199995040894e-01 -3.745075166225433350e-01 -4.953528642654418945e-01 1.645987778902053833e-01
1.697583049535751343e-01 5.423821806907653809e-01 5.223213434219360352e-01 3.112238086760044098e-02 5.576768517494201660e-01 1.568303406238555908e-01 -1.542358994483947754e-01 -2.093499302864074707e-01
-9.591762721538543701e-02 -4.216173291206359863e-01 5.651084780693054199e-01 1.697048917412757874e-02 -9.862718870863318443e-04 6.210698485374450684e-01 -3.059456646442413330e-01 1.186231821775436401e-01
-1.456539928913116455e-01 -1.236422285437583923e-01 3.618156313896179199e-01 -2.348552197217941284e-01 2.803085744380950928e-01 -6.319751590490341187e-02 -6.601387858390808105e-01 -5.089989900588989258e-01
7.539521455764770508e-01 6.292441487312316895e-02 2.969719767570495605e-01 -6.626088172197341919e-02 -2.136323451995849609e-01 3.123013079166412354e-01 -3.534406423568725586e-01 2.586940526962280273e-01
1.167911067605018616e-01 -3.270431756973266602e-01 7.392843961715698242e-01 3.969089686870574951e-01 2.282256782054901123e-01 1.086222082376480103e-01 -2.774151861667633057e-01 -1.856874674558639526e-01
7.348929345607757568e-02 2.012477964162826538e-01 2.498109042644500732e-01 4.112655669450759888e-02 4.908108711242675781e-02 -4.035602882504463196e-02 -8.912577033042907715e-01 -3.026945590972900391e-01
6.230890750885009766e-01 -1.046144366264343262e-01 6.753924489021301270e-01 -1.007472574710845947e-01 -6.863389909267425537e-02 -3.062285482883453369e-01 -1.686872243881225586e-01 8.699917793273925781e-02
5.622111260890960693e-02 2.751308381557464600e-01 8.779524564743041992e-01 -1.315590590238571167e-01 -2.403227835893630981e-01 -1.596803404390811920e-02 -2.297254651784896851e-01 1.491647362709045410e-01
3.773385584354400635e-01 -2.444335371255874634e-01 5.877525806427001953e-01 3.590460717678070068e-01 -3.254849091172218323e-02 3.226414322853088379e-01 -3.481968641281127930e-01 -3.116131126880645752e-01
3.073370456695556641e-01 -1.642975024878978729e-02 9.036207944154739380e-02 -2.861821949481964111e-01 2.014415264129638672e-01 -1.592130586504936218e-02 -6.373147964477539062e-01 -6.067999005317687988e-01
1.616469472646713257e-01 2.012954466044902802e-02 2.859292030334472656e-01 -3.208313286304473877e-01 2.318100929260253906e-01 -1.149517893791198730e-01 -5.657063126564025879e-01 -6.338797807693481445e-01
5.675503015518188477e-01 -7.872023619711399078e-03 3.399799764156341553e-01 -1.131650507450103760e-01 -2.511699497699737549e-01 1.967813968658447266e-01 -5.117625594139099121e-01 4.309545159339904785e-01
5.136946439743041992e-01 1.085599660873413086e-01 2.118829339742660522e-01 9.161035716533660889e-02 4.277174770832061768e-01 -3.321025073528289795e-01 -5.804212689399719238e-01 -2.022931575775146484e-01
4.161104857921600342e-01 -4.409789741039276123e-01 5.971302390098571777e-01 -2.374592274427413940e-01 2.305179238319396973e-01 3.112045526504516602e-01 1.693655252456665039e-01 2.019078731536865234e-01
3.589776456356048584e-01 -6.966781616210937500e-02 2.039959579706192017e-01 -4.224206805229187012e-01 1.248377412557601929e-01 7.782819271087646484e-01 -1.406014710664749146e-01 -7.177674025297164917e-02
7.632464766502380371e-01 -1.858485192060470581e-01 4.169486761093139648e-01 -2.948121726512908936e-01 5.717534571886062622e-03 -1.151961013674736023e-01 -2.059436589479446411e-01 2.577582299709320068e-01
7.897006273269653320e-01 1.720371544361114502e-01 4.698092937469482422e-01 7.836265489459037781e-03 -1.017460227012634277e-01 -8.475857228040695190e-02 -8.882401883602142334e-02 -3.171246945858001709e-01
9.246551990509033203e-02 7.102702558040618896e-02 2.595319449901580811e-01 -3.664481639862060547e-01 4.101297259330749512e-01 -1.526567041873931885e-01 -5.620788335800170898e-01 -5.266127586364746094e-01
2.238583117723464966e-01 -3.178224265575408936e-01 4.566973745822906494e-01 -4.511991441249847412e-01 5.097955465316772461e-02 2.075493894517421722e-02 -3.837483823299407959e-01 5.351921916007995605e-01
7.387162446975708008e-01 7.771849632263183594e-02 3.223827481269836426e-01 -8.542155846953392029e-03 -5.231890082359313965e-02 -1.054772734642028809e-01 -4.993296563625335693e-01 2.847134470939636230e-01
2.950991392135620117e-01 -3.027381598949432373e-01 2.187292873859405518e-01 -3.771635293960571289e-01 2.698968052864074707e-01 1.369076520204544067e-01 -5.252276659011840820e-01 5.135357975959777832e-01
-5.445048585534095764e-02 -1.133253797888755798e-01 3.897773027420043945e-01 -2.923258244991302490e-01 5.107469558715820312e-01 -1.881742179393768311e-01 -5.268427729606628418e-01 -4.159045219421386719e-01
-7.577253133058547974e-02 -1.712729483842849731e-01 5.021916627883911133e-01 1.870094388723373413e-01 2.409463971853256226e-01 7.130081653594970703e-01 -3.182820677757263184e-01 -1.000802293419837952e-01
-8.953045308589935303e-02 -4.177443087100982666e-01 7.241802811622619629e-01 6.530272215604782104e-02 1.592748463153839111e-01 4.818476438522338867e-01 -1.551026254892349243e-01 -8.467642217874526978e-02
7.821340858936309814e-02 -3.341761231422424316e-01 7.880221009254455566e-01 -1.547676026821136475e-01 -2.083178907632827759e-01 -1.053022295236587524e-01 -3.315311074256896973e-01 2.699615657329559326e-01
3.327734470367431641e-01 -1.153044700622558594e-01 4.638316929340362549e-01 5.401046872138977051e-01 1.496914625167846680e-01 2.174046933650970459e-01 -5.464811325073242188e-01 -2.828056924045085907e-02
5.789691209793090820e-01 -2.860718071460723877e-01 3.711403012275695801e-01 7.879711687564849854e-02 -3.511168658733367920e-01 2.328286617994308472e-01 -4.796700477600097656e-01 1.772786825895309448e-01
6.129495501518249512e-01 3.986080586910247803e-01 4.582988023757934570e-01 -3.028798103332519531e-01 -3.262251913547515869e-01 1.031311750411987305e-01 -2.151334583759307861e-01 -1.700031943619251251e-02
4.925102591514587402e-01 2.234034538269042969e-01 4.721280634403228760e-01 4.964749515056610107e-02 -1.058923974633216858e-01 3.391329944133758545e-01 -3.249457478523254395e-01 5.003405213356018066e-01
1.392532885074615479e-01 2.150543928146362305e-01 1.802353262901306152e-01 -4.617372453212738037e-01 -1.473733037710189819e-01 7.586052268743515015e-02 -7.282539010047912598e-01 -3.617274165153503418e-01
-1.116871088743209839e-01 -3.275689184665679932e-01 5.834436416625976562e-01 -3.505827486515045166e-02 1.615977287292480469e-01 -2.043763995170593262e-01 -5.797922015190124512e-01 3.668057918548583984e-01
-1.431675278581678867e-03 -5.153806880116462708e-02 8.066081404685974121e-01 3.131619393825531006e-01 4.338794946670532227e-01 4.133979603648185730e-02 -1.323392540216445923e-01 2.029301077127456665e-01
6.206269264221191406e-01 8.477756381034851074e-02 3.779321908950805664e-02 2.552972137928009033e-01 3.425616323947906494e-01 5.275649428367614746e-01 -3.528108596801757812e-01 1.445035934448242188e-01
1.704453974962234497e-01 3.711737692356109619e-01 5.746716856956481934e-01 -2.117127925157546997e-01 1.271090935915708542e-02 -1.747975940816104412e-03 -3.686690926551818848e-01 5.674741864204406738e-01
7.441010475158691406e-01 9.357023239135742188e-02 5.420753359794616699e-01 -1.191845312714576721e-01 7.776714861392974854e-02 -1.737020015716552734e-01 -1.322787702083587646e-01 2.752994596958160400e-01
-2.229596488177776337e-02 1.849308609962463379e-01 6.758811473846435547e-01 1.772209107875823975e-01 2.808482348918914795e-01 3.836491107940673828e-01 -2.438411414623260498e-01 4.376757740974426270e-01
1.794401854276657104e-01 -4.346098601818084717e-01 2.316326946020126343e-01 -2.609709501266479492e-01 6.322704553604125977e-01 2.738825082778930664e-01 -2.321512550115585327e-01 3.584471344947814941e-01
1.314806193113327026e-01 -4.089677035808563232e-01 6.326450109481811523e-01 -2.200244665145874023e-01 -5.283062160015106201e-02 -3.334732949733734131e-01 -4.751490354537963867e-01 1.644558608531951904e-01
2.257326245307922363e-01 4.590408802032470703e-01 2.696225643157958984e-01 -8.192564547061920166e-02 3.949949741363525391e-01 3.987635970115661621e-01 -3.911255896091461182e-01 -4.369274377822875977e-01
3.287042379379272461e-01 -3.939122706651687622e-02 9.060063213109970093e-02 -1.835446655750274658e-01 7.405225038528442383e-01 -2.200297266244888306e-01 -4.245099425315856934e-01 -2.674126327037811279e-01
4.502379596233367920e-01 -5.313063859939575195e-01 4.443893432617187500e-01 -3.227219581604003906e-01 2.362371534109115601e-01 3.795303702354431152e-01 1.031789407134056091e-01 -5.358096957206726074e-02
4.459272921085357666e-01 -9.276158362627029419e-02 6.819261312484741211e-01 -1.793626695871353149e-01 3.622528016567230225e-01 2.530888319015502930e-01 2.510083317756652832e-01 -1.925193816423416138e-01
1.238169595599174500e-01 6.350340247154235840e-01 4.008958935737609863e-01 -3.756444454193115234e-01 3.737602829933166504e-01 2.742501497268676758e-01 -1.417035609483718872e-01 -2.111513167619705200e-01
2.055009305477142334e-01 4.584548771381378174e-01 5.402515530586242676e-01 -2.551676332950592041e-01 1.609738618135452271e-01 1.148969382047653198e-01 -1.838525235652923584e-01 5.636404752731323242e-01
1.818122267723083496e-01 -4.352677166461944580e-01 2.447304278612136841e-01 -4.882455170154571533e-01 2.259032242000102997e-02 -3.045270964503288269e-02 -5.661619305610656738e-01 3.965258598327636719e-01
6.199863553047180176e-01 -1.086320541799068451e-02 5.965874791145324707e-01 -1.642262488603591919e-01 7.065916806459426880e-02 -2.851337492465972900e-01 -2.239590287208557129e-01 3.100973367691040039e-01
-8.902924135327339172e-03 -1.599747128784656525e-02 3.704081773757934570e-01 -2.999840974807739258e-01 5.184928178787231445e-01 -2.085738927125930786e-01 -5.317940115928649902e-01 -4.211048781871795654e-01
2.306431829929351807e-01 8.916778862476348877e-02 7.248858809471130371e-01 -2.696241736412048340e-01 -2.605956792831420898e-01 1.239345967769622803e-01 -3.995075523853302002e-01 3.127620220184326172e-01
2.527816593647003174e-02 2.201202698051929474e-02 2.790665030479431152e-01 -2.186680026352405548e-02 1.842468678951263428e-01 7.469194382429122925e-02 -7.426732778549194336e-01 -5.739606022834777832e-01
3.572499454021453857e-01 -9.695699810981750488e-02 6.545138955116271973e-01 -6.625996530055999756e-02 1.897252053022384644e-01 2.251664251089096069e-01 -5.569022521376609802e-02 5.834346413612365723e-01
1.298895776271820068e-01 2.181839346885681152e-01 -1.802730187773704529e-02 -4.282049536705017090e-01 1.152453124523162842e-01 5.265972018241882324e-01 -6.749499440193176270e-01 -7.547777146100997925e-02
2.285244911909103394e-01 4.539822041988372803e-01 4.694201648235321045e-01 6.260894238948822021e-02 2.934317886829376221e-01 5.523315072059631348e-01 -8.286508172750473022e-02 -3.454889357089996338e-01
3.301641941070556641e-01 -2.781353332102298737e-02 -2.220105193555355072e-02 -2.573338150978088379e-01 4.855455830693244934e-02 1.140643134713172913e-01 -7.945408225059509277e-01 -4.205248951911926270e-01
1.324782967567443848e-01 -3.279401957988739014e-01 1.062513142824172974e-01 -5.318519473075866699e-01 5.821807980537414551e-01 1.461966931819915771e-01 -4.586599767208099365e-01 1.003594249486923218e-01
2.495703250169754028e-01 5.798215270042419434e-01 3.485952019691467285e-01 1.510543674230575562e-01 5.191735625267028809e-01 7.733293622732162476e-02 -3.981897234916687012e-01 -1.520165950059890747e-01
8.261898159980773926e-02 -8.469200134277343750e-02 7.201489210128784180e-01 1.428578794002532959e-01 -3.226115703582763672e-01 4.842362403869628906e-01 -2.325930446386337280e-01 -2.330579906702041626e-01
7.698659300804138184e-01 2.360775023698806763e-01 3.850545585155487061e-01 6.290356069803237915e-02 -1.721840798854827881e-01 1.454712301492691040e-01 -1.557575762271881104e-01 -3.525340855121612549e-01
-6.900553405284881592e-02 -2.251984924077987671e-01 7.376629710197448730e-01 2.491656923666596413e-03 -1.971335709095001221e-01 1.409399881958961487e-02 -5.244535207748413086e-01 2.936989068984985352e-01
2.130591571331024170e-01 4.007815718650817871e-01 2.117803692817687988e-01 -1.451341211795806885e-01 4.689057171344757080e-01 5.223426818847656250e-01 -2.999771833419799805e-01 -3.812666237354278564e-01
-1.775370240211486816e-01 -2.888758480548858643e-01 6.602823138236999512e-01 6.154811382293701172e-02 5.538751557469367981e-02 1.970577389001846313e-01 -5.012178421020507812e-01 3.900660574436187744e-01
1.823314279317855835e-01 -3.143836259841918945e-01 7.203983664512634277e-01 -3.032592535018920898e-01 -1.833108514547348022e-01 -1.249448657035827637e-01 -3.219121694564819336e-01 3.227021098136901855e-01
2.187076061964035034e-01 2.959602773189544678e-01 2.870422303676605225e-01 -9.409922361373901367e-02 5.609838366508483887e-01 6.018733382225036621e-01 -1.083090379834175110e-01 -2.909318506717681885e-01
3.896253108978271484e-01 -1.476352810859680176e-01 3.064528293907642365e-02 -6.128328442573547363e-01 5.689821839332580566e-01 2.779608964920043945e-01 -1.632301509380340576e-01 1.491496264934539795e-01
3.194859921932220459e-01 2.220371365547180176e-01 6.145258434116840363e-03 2.223440818488597870e-02 9.917567670345306396e-02 1.701048612594604492e-01 -8.004742860794067383e-01 -4.105670750141143799e-01
3.286207094788551331e-02 -2.590431272983551025e-01 6.408689022064208984e-01 -2.329303920269012451e-01 -1.676509380340576172e-01 -2.767320275306701660e-01 -5.287702679634094238e-01 2.873359620571136475e-01
1.475930362939834595e-01 -3.286243677139282227e-01 2.967894375324249268e-01 -5.658493638038635254e-01 5.571957677602767944e-02 6.350902318954467773e-01 -1.344714611768722534e-01 -1.934578567743301392e-01
4.697441458702087402e-01 3.695905804634094238e-01 3.078555464744567871e-01 1.050492674112319946e-01 6.485757827758789062e-01 2.023312002420425415e-01 -1.623531579971313477e-01 -2.213275879621505737e-01
3.574578464031219482e-01 3.652062416076660156e-01 4.048247337341308594e-01 1.628265678882598877e-01 6.457569599151611328e-01 2.148764580488204956e-01 -1.357861608266830444e-01 -2.585365176200866699e-01
2.075038403272628784e-01 3.389632403850555420e-01 5.374765396118164062e-01 -2.476238906383514404e-01 -1.083324849605560303e-01 -6.512838881462812424e-03 -4.234855771064758301e-01 5.483875870704650879e-01
5.171074867248535156e-01 -3.692453205585479736e-01 2.785388827323913574e-01 3.157156407833099365e-01 3.666677772998809814e-01 1.145864874124526978e-01 -2.679200768470764160e-01 -4.468119740486145020e-01
2.193965762853622437e-01 -1.226914152503013611e-01 4.756744205951690674e-01 -4.985916614532470703e-01 -1.819128729403018951e-02 -1.551676243543624878e-01 -4.525148272514343262e-01 4.824674129486083984e-01
3.559888303279876709e-01 7.128643989562988281e-02 7.294435501098632812e-01 5.944226682186126709e-02 3.095033168792724609e-01 1.228497177362442017e-01 -5.285022780299186707e-03 4.708042740821838379e-01
-4.510228335857391357e-02 -5.321012735366821289e-01 6.128135323524475098e-01 2.314922958612442017e-01 1.902419775724411011e-01 3.098665177822113037e-01 -3.876004219055175781e-01 -5.710970610380172729e-02
6.443049311637878418e-01 4.072061181068420410e-01 4.150955379009246826e-01 -1.852729171514511108e-01 -2.856401801109313965e-01 -3.904811665415763855e-02 -2.379429787397384644e-01 -2.696145176887512207e-01
2.025116384029388428e-01 4.286008179187774658e-01 3.123019635677337646e-01 1.046949476003646851e-01 3.631921708583831787e-01 6.209054589271545410e-01 -3.042457997798919678e-01 -2.383257299661636353e-01
1.248374059796333313e-01 1.994917988777160645e-01 6.341540813446044922e-01 2.862002849578857422e-01 7.394537329673767090e-03 3.065624833106994629e-01 -4.823848903179168701e-01 3.658228516578674316e-01
3.500756621360778809e-01 5.849063768982887268e-02 7.458854317665100098e-01 9.037714451551437378e-02 2.608054280281066895e-01 1.423218399286270142e-01 -4.745509102940559387e-02 4.679590761661529541e-01
-1.474920213222503662e-01 -9.404423087835311890e-02 7.441375851631164551e-01 1.654021888971328735e-01 -8.297238498926162720e-02 4.695369601249694824e-01 -3.905762732028961182e-01 -9.167302399873733521e-02
-4.795479122549295425e-03 5.421809107065200806e-02 1.353181302547454834e-01 -4.154488146305084229e-01 -3.502826020121574402e-02 4.460407495498657227e-01 -6.975029706954956055e-01 -3.455995023250579834e-01
-1.677903234958648682e-01 -1.810249984264373779e-01 5.701047182083129883e-01 6.876782327890396118e-02 1.600062102079391479e-01 1.210795864462852478e-01 -5.558576583862304688e-01 5.099882483482360840e-01
4.346312284469604492e-01 -1.566620022058486938e-01 5.010950565338134766e-01 3.639890849590301514e-01 4.720779061317443848e-01 2.340721786022186279e-01 -2.899771034717559814e-01 -2.030623853206634521e-01
5.290702730417251587e-02 1.672425717115402222e-01 8.884864449501037598e-01 -2.543667852878570557e-01 -2.535143792629241943e-01 -4.786074161529541016e-02 -1.404090672731399536e-01 1.698388457298278809e-01
5.313307046890258789e-01 -2.008307129144668579e-01 5.391205549240112305e-01 -4.534556865692138672e-01 9.328825026750564575e-02 6.585559807717800140e-03 -8.935538353398442268e-04 4.151324331760406494e-01
7.005167603492736816e-01 -1.315984278917312622e-01 4.119094312191009521e-01 -3.493779003620147705e-01 -2.255927622318267822e-01 1.849583089351654053e-01 -1.614032685756683350e-01 2.984477281570434570e-01
6.258622407913208008e-01 9.781634807586669922e-02 3.047187328338623047e-01 -1.958924680948257446e-01 1.771509088575839996e-02 -2.491828352212905884e-01 -4.886436760425567627e-01 4.078266918659210205e-01
8.275110721588134766e-01 -1.517263799905776978e-01 1.803747415542602539e-01 -1.348612904548645020e-01 1.436608880758285522e-01 -3.050227761268615723e-01 -3.445320427417755127e-01 -9.540523588657379150e-02
6.854312419891357422e-01 -2.795275747776031494e-01 3.355564773082733154e-01 -1.714763939380645752e-01 6.502529233694076538e-02 -4.222270548343658447e-01 -2.894193828105926514e-01 -2.092333436012268066e-01
4.878053665161132812e-01 -7.334008067846298218e-02 3.376462757587432861e-01 3.835257887840270996e-01 4.368290305137634277e-01 2.174320369958877563e-01 -4.917585253715515137e-01 -1.250905096530914307e-01
2.365144491195678711e-01 -2.026895284652709961e-01 2.351241111755371094e-01 -5.858365893363952637e-01 9.325272589921951294e-02 6.992138624191284180e-01 -8.126345276832580566e-02 1.703467965126037598e-02
4.144806563854217529e-01 1.229743137955665588e-01 -1.072581410408020020e-01 -5.386994481086730957e-01 5.932019948959350586e-01 -1.161996051669120789e-01 -3.793608546257019043e-01 4.556648433208465576e-02
1.891242414712905884e-01 -2.822038531303405762e-01 4.168636500835418701e-01 -6.886456012725830078e-01 3.514863178133964539e-02 2.003762125968933105e-01 -4.586002975702285767e-02 -4.394267499446868896e-01
7.063656300306320190e-02 2.437549084424972534e-01 7.212826609611511230e-01 7.717099040746688843e-02 -9.217179566621780396e-02 1.369220912456512451e-01 -4.336850345134735107e-01 4.405270814895629883e-01
6.432630121707916260e-02 -3.996608555316925049e-01 6.258524209260940552e-02 -3.269808590412139893e-01 6.022434830665588379e-01 5.930136144161224365e-02 -5.902912616729736328e-01 1.031611189246177673e-01
1.763749271631240845e-01 -2.430786564946174622e-02 5.454701185226440430e-01 -6.835156083106994629e-01 -2.409480959177017212e-01 -2.759674191474914551e-02 -2.902020812034606934e-01 2.460383176803588867e-01
2.964408993721008301e-01 -1.142968833446502686e-01 -2.073932439088821411e-02 -4.041578471660614014e-01 1.444843858480453491e-01 9.586149454116821289e-02 -6.320449113845825195e-01 -5.529370307922363281e-01
5.798174142837524414e-01 -4.709361493587493896e-01 3.775139153003692627e-01 -4.942807257175445557e-01 1.865296810865402222e-01 -7.263530790805816650e-02 -2.920511737465858459e-02 1.194930449128150940e-01
1.376420557498931885e-01 4.413108825683593750e-01 3.934464752674102783e-01 3.225139901041984558e-02 6.765419840812683105e-01 8.900994807481765747e-02 -3.835847079753875732e-01 -1.330045014619827271e-01
8.237016946077346802e-02 -2.843261957168579102e-01 6.221672296524047852e-01 2.863056659698486328e-01 -2.112813889980316162e-01 2.504589855670928955e-01 -3.681422472000122070e-01 -4.476746618747711182e-01
5.389321595430374146e-02 2.246496677398681641e-01 1.805318146944046021e-01 -5.398263931274414062e-01 3.883910551667213440e-02 -4.362087324261665344e-02 -6.738185882568359375e-01 -4.064249396324157715e-01
-4.823735449463129044e-03 -4.015433490276336670e-01 5.265336036682128906e-01 -1.145057305693626404e-01 1.854218095541000366e-01 -1.938156783580780029e-01 -5.890080332756042480e-01 3.598808646202087402e-01
-1.978375464677810669e-01 1.770115345716476440e-01 5.249156951904296875e-01 -2.312911003828048706e-01 3.566516041755676270e-01 -1.479225605726242065e-01 -5.498185753822326660e-01 -3.861519992351531982e-01
-1.985778510570526123e-01 6.944005936384201050e-02 4.783802330493927002e-01 -3.684432506561279297e-01 1.360492855310440063e-01 -1.579813063144683838e-01 -6.013999581336975098e-01 -4.312746524810791016e-01
3.834624290466308594e-01 -7.189735025167465210e-02 -5.561092402786016464e-03 -6.557152867317199707e-01 4.967761337757110596e-01 3.406472802162170410e-01 -2.099073529243469238e-01 1.044302582740783691e-01
-5.854137986898422241e-02 -4.605784416198730469e-01 4.246116876602172852e-01 -5.597004294395446777e-01 -3.731968626379966736e-02 2.404305487871170044e-01 -2.079178243875503540e-01 -4.341098368167877197e-01
1.710505038499832153e-02 -1.718624681234359741e-02 8.572880029678344727e-01 1.810534000396728516e-01 7.403571158647537231e-02 2.100099921226501465e-01 -2.171679735183715820e-01 3.673439919948577881e-01
9.218763560056686401e-02 7.815331220626831055e-02 3.838070929050445557e-01 -2.080772519111633301e-01 1.624616980552673340e-01 -1.349829137325286865e-01 -6.197802424430847168e-01 -6.050187349319458008e-01
5.919336080551147461e-01 1.535266637802124023e-01 3.087272047996520996e-01 -4.142040610313415527e-01 -1.708619445562362671e-01 -3.388302028179168701e-01 -4.286534488201141357e-01 1.772659420967102051e-01
-6.460822373628616333e-02 6.115962862968444824e-01 3.890405595302581787e-01 -2.471147328615188599e-01 5.054928064346313477e-01 1.910411864519119263e-01 -3.403419256210327148e-01 -3.879720717668533325e-02
2.792160212993621826e-01 -1.089185103774070740e-01 3.376923203468322754e-01 -4.307021200656890869e-01 -2.238576300442218781e-03 7.256599664688110352e-01 -5.351861193776130676e-02 -2.849266529083251953e-01
3.937646746635437012e-01 -5.014174580574035645e-01 5.271407365798950195e-01 -2.272414118051528931e-01 3.289628326892852783e-01 3.583642542362213135e-01 1.566752791404724121e-01 -5.315326526761054993e-02
-8.047261834144592285e-02 -3.903858065605163574e-01 1.575454622507095337e-01 -5.831050276756286621e-01 4.404219985008239746e-01 9.111672639846801758e-02 -4.747503995895385742e-01 2.205205112695693970e-01
8.578466624021530151e-02 -1.186786368489265442e-01 2.614846825599670410e-01 -4.053655564785003662e-01 6.680311560630798340e-01 1.593923866748809814e-01 -2.258899062871932983e-01 4.724015891551971436e-01
5.492025613784790039e-01 -4.292250573635101318e-01 6.273151636123657227e-01 -1.515779346227645874e-01 -7.080055773258209229e-02 -2.488518804311752319e-01 -1.172906160354614258e-01 -1.301741451025009155e-01
1.436157226562500000e-01 1.957993656396865845e-01 -1.104569341987371445e-02 -4.636288881301879883e-01 1.231400519609451294e-01 5.313356518745422363e-01 -6.486279368400573730e-01 -8.811438083648681641e-02
2.991991043090820312e-01 -1.834653764963150024e-01 1.061502844095230103e-02 1.251232028007507324e-01 -2.752077579498291016e-02 3.760374188423156738e-01 -7.700797319412231445e-01 -3.547781407833099365e-01
3.152419328689575195e-01 -1.032239198684692383e-01 -4.907619580626487732e-02 -5.008062720298767090e-01 5.305917859077453613e-01 -1.600200533866882324e-01 -5.696519017219543457e-01 -7.151621580123901367e-02
-1.427439786493778229e-02 -3.803815245628356934e-01 7.729270458221435547e-01 2.317515313625335693e-01 1.590087711811065674e-01 4.364950954914093018e-02 -1.570778340101242065e-01 -3.900238871574401855e-01
1.814350187778472900e-01 7.931384444236755371e-02 2.853563129901885986e-01 -1.108938083052635193e-01 4.103074371814727783e-01 -2.412238270044326782e-01 -6.754845976829528809e-01 -4.292373359203338623e-01
2.673536837100982666e-01 -2.388383299112319946e-01 9.654266387224197388e-02 -2.965718507766723633e-01 5.624125599861145020e-01 1.560319662094116211e-01 -5.081803202629089355e-01 4.186908006668090820e-01
2.270820885896682739e-01 2.014524787664413452e-01 1.315193623304367065e-01 -5.435692667961120605e-01 -5.208102241158485413e-02 -1.262566596269607544e-01 -6.568081974983215332e-01 -3.808354735374450684e-01
3.087610602378845215e-01 3.122935593128204346e-01 7.765974402427673340e-01 -1.938775032758712769e-01 -6.760671734809875488e-02 2.490369528532028198e-01 6.420262157917022705e-02 3.094111382961273193e-01
5.663368105888366699e-02 4.323889911174774170e-01 3.454961478710174561e-01 -2.257005423307418823e-01 6.751583218574523926e-01 -2.589737437665462494e-02 -4.021275639533996582e-01 -1.459727138280868530e-01
-6.337306462228298187e-03 4.156734943389892578e-01 3.035399615764617920e-01 -5.494455695152282715e-01 3.686155378818511963e-01 1.829968243837356567e-01 -3.359720110893249512e-01 -3.884663283824920654e-01
4.466480016708374023e-01 8.726698905229568481e-02 -1.816030777990818024e-02 -4.688034355640411377e-01 5.955482125282287598e-01 -9.071626700460910797e-03 -3.388007581233978271e-01 3.213059008121490479e-01
5.305123329162597656e-01 -3.569999635219573975e-01 2.957780957221984863e-01 -3.641304075717926025e-01 2.053305506706237793e-01 -3.418648838996887207e-01 -3.863060772418975830e-01 2.505342066287994385e-01
1.736749708652496338e-01 -1.226148605346679688e-01 2.312326580286026001e-01 -3.555508553981781006e-01 1.134495809674263000e-01 8.407658338546752930e-01 -1.640561074018478394e-01 -1.680631190538406372e-01
8.053124696016311646e-02 -5.399960279464721680e-02 1.022409275174140930e-01 -3.310840129852294922e-01 -5.192920565605163574e-02 3.196963369846343994e-01 -8.374358415603637695e-01 -2.536289989948272705e-01
3.916552960872650146e-01 6.303650140762329102e-02 -3.674247860908508301e-02 -5.889530777931213379e-01 6.034892797470092773e-01 1.399217098951339722e-01 -3.223712742328643799e-01 8.195211738348007202e-02
1.073618084192276001e-01 8.003471046686172485e-02 4.577974379062652588e-01 -1.282833516597747803e-01 6.473797559738159180e-01 3.776724636554718018e-01 4.110343381762504578e-02 -4.388693273067474365e-01
1.443676836788654327e-02 2.865967154502868652e-01 6.531171500682830811e-02 -6.641821861267089844e-01 1.819989830255508423e-01 1.283906996250152588e-01 -6.389047503471374512e-01 -1.201798096299171448e-01
1.017311736941337585e-01 -4.881237745285034180e-01 5.117710828781127930e-01 3.618545532226562500e-01 1.156882103532552719e-02 7.483350485563278198e-02 -4.777667820453643799e-01 -3.529057800769805908e-01
3.869945406913757324e-01 -3.072729110717773438e-01 3.901198208332061768e-01 -5.997838377952575684e-01 1.812309622764587402e-01 6.077394634485244751e-02 -5.025252234190702438e-03 -4.553251266479492188e-01
1.427948474884033203e-01 -1.196783483028411865e-01 6.758737564086914062e-01 2.488850206136703491e-01 5.014710426330566406e-01 1.617487967014312744e-01 -1.224433332681655884e-01 -3.923128545284271240e-01
-1.477077752351760864e-01 -1.920576691627502441e-01 8.493704199790954590e-01 2.719178199768066406e-01 3.096518516540527344e-01 1.161114312708377838e-02 -2.233850359916687012e-01 2.651532879099249840e-03
3.196092247962951660e-01 7.218644022941589355e-02 7.998402118682861328e-01 -2.852890491485595703e-01 1.828178316354751587e-01 -3.459267020225524902e-01 8.322594314813613892e-02 1.071945503354072571e-01
1.550450921058654785e-01 -1.222567260265350342e-01 1.986971199512481689e-01 -4.296106994152069092e-01 -3.039022721350193024e-02 1.053999289870262146e-01 -6.224492192268371582e-01 -5.809412598609924316e-01
-3.914073482155799866e-02 4.158135131001472473e-02 8.481624126434326172e-01 1.371641084551811218e-02 -1.585552841424942017e-01 4.660478830337524414e-01 -1.320075988769531250e-01 1.319276839494705200e-01
4.759896695613861084e-01 -1.025741621851921082e-01 2.114674597978591919e-01 -3.258342146873474121e-01 -2.790991067886352539e-01 3.550366163253784180e-01 -4.156704246997833252e-01 4.850739240646362305e-01
2.969506084918975830e-01 -2.873792313039302826e-02 1.325321942567825317e-01 -1.612831801176071167e-01 2.951788902282714844e-01 -1.819029301404953003e-01 -6.540337204933166504e-01 -5.651884675025939941e-01
4.057143032550811768e-01 -1.519528627395629883e-01 -1.277170237153768539e-02 -3.616141974925994873e-01 7.375007867813110352e-01 2.317788600921630859e-01 -2.883718013763427734e-01 2.431405521929264069e-02
-2.007730901241302490e-01 9.556725271977484226e-04 9.124671816825866699e-01 9.464365988969802856e-02 7.186912745237350464e-02 2.907491326332092285e-01 -1.585878282785415649e-01 5.731717497110366821e-02
2.884487807750701904e-01 -1.065567657351493835e-01 1.437595337629318237e-01 -6.186180710792541504e-01 1.132169440388679504e-01 6.904581189155578613e-01 -1.119132339954376221e-01 3.589077154174447060e-03
3.397769331932067871e-01 1.984405070543289185e-01 7.405124306678771973e-01 -2.822664752602577209e-02 -1.196112856268882751e-01 -3.327864035964012146e-02 -3.446301519870758057e-01 4.022852778434753418e-01
3.992481157183647156e-02 8.851936087012290955e-03 7.674047350883483887e-01 2.535434067249298096e-01 4.952619969844818115e-01 1.989313960075378418e-02 -1.206530407071113586e-01 2.913691997528076172e-01
-3.583195805549621582e-02 1.202175766229629517e-01 2.328874617815017700e-01 -3.273240625858306885e-01 -2.325018048286437988e-01 3.732437491416931152e-01 -7.309259772300720215e-01 -3.086508512496948242e-01
3.704438805580139160e-01 1.455978900194168091e-01 -3.643062338232994080e-02 -4.161822497844696045e-01 5.351471900939941406e-01 -2.578107826411724091e-02 -4.519959688186645508e-01 4.191545248031616211e-01
1.468531340360641479e-01 -3.008569478988647461e-01 6.351966857910156250e-01 4.087283015251159668e-01 3.093790262937545776e-02 1.003213152289390564e-01 -3.640721440315246582e-01 -4.169119596481323242e-01
-4.509844630956649780e-02 -3.096158243715763092e-02 8.512291312217712402e-01 2.440064214169979095e-02 -1.448925584554672241e-01 4.829232692718505859e-01 -8.430068939924240112e-02 1.024985238909721375e-01
1.206120252609252930e-01 -5.334511771798133850e-02 1.901767998933792114e-01 -4.934708774089813232e-01 -1.023003235459327698e-01 9.598834812641143799e-02 -6.234066486358642578e-01 -5.427810549736022949e-01
5.409863591194152832e-01 -4.262606799602508545e-01 5.337216258049011230e-01 -1.412792652845382690e-01 3.471241295337677002e-01 2.561101317405700684e-01 1.833970099687576294e-01 -3.309136629104614258e-02
8.892483264207839966e-02 7.726034522056579590e-02 8.094068765640258789e-01 1.211027204990386963e-01 1.210213266313076019e-02 4.288664162158966064e-01 -2.364998012781143188e-01 2.762480080127716064e-01
7.439321279525756836e-01 -2.156852036714553833e-01 2.166637927293777466e-01 8.085646480321884155e-02 -1.724274605512619019e-01 3.559858202934265137e-01 -3.954240083694458008e-01 1.837025433778762817e-01
-1.442644894123077393e-01 2.956097424030303955e-01 5.097436308860778809e-01 -1.208510994911193848e-01 4.140446484088897705e-01 -1.388016939163208008e-01 -5.691552758216857910e-01 -3.205035626888275146e-01
-2.032779008150100708e-01 -2.322464436292648315e-01 6.353036165237426758e-01 6.906905025243759155e-02 2.383123636245727539e-01 3.231744766235351562e-01 -3.980538845062255859e-01 4.203296303749084473e-01
2.409366965293884277e-01 -4.410113394260406494e-01 7.504909634590148926e-01 -2.042933106422424316e-01 5.608810484409332275e-02 -2.800344824790954590e-01 -1.954446732997894287e-01 1.507394164800643921e-01
-2.266938984394073486e-01 1.022334322333335876e-01 5.882830619812011719e-01 -1.035682186484336853e-01 7.989593595266342163e-02 -8.926144242286682129e-02 -6.170272231101989746e-01 -4.316034018993377686e-01
9.129608422517776489e-02 2.600791677832603455e-02 1.912038475275039673e-01 -4.590134024620056152e-01 3.192702531814575195e-01 -2.265949845314025879e-01 -6.404334902763366699e-01 -4.246203005313873291e-01
-9.782548993825912476e-02 2.092382907867431641e-01 3.535016775131225586e-01 -4.440512359142303467e-01 5.349454879760742188e-01 6.794381141662597656e-02 -4.133102595806121826e-01 -4.036042690277099609e-01
5.345999002456665039e-01 3.578439950942993164e-01 6.325632929801940918e-01 1.491017192602157593e-01 -2.544815093278884888e-02 2.654691692441701889e-03 -2.439827322959899902e-01 3.218708932399749756e-01
6.044617891311645508e-01 -1.516139656305313110e-01 6.296017765998840332e-01 1.880497038364410400e-01 -7.853940129280090332e-02 -2.572762072086334229e-01 -1.390333622694015503e-01 -2.969647049903869629e-01
-1.036696806550025940e-01 3.732344806194305420e-01 2.986972332000732422e-01 -7.111662626266479492e-01 1.503708213567733765e-01 1.998073309659957886e-01 -3.496631085872650146e-01 -2.649013102054595947e-01
3.764947354793548584e-01 -3.475118577480316162e-01 5.888375639915466309e-01 -3.327054902911186218e-02 4.053556621074676514e-01 4.073308408260345459e-01 2.267422080039978027e-01 -8.948189765214920044e-02
2.996762692928314209e-01 -4.114665985107421875e-01 3.461562693119049072e-01 -5.145254135131835938e-01 5.300541520118713379e-01 2.719208598136901855e-01 2.171876095235347748e-02 -3.096370957791805267e-02
4.423040747642517090e-01 -7.252347469329833984e-02 1.362226605415344238e-01 1.106326878070831299e-01 7.671673893928527832e-01 -5.554494634270668030e-02 -3.417092859745025635e-01 -2.447755336761474609e-01
7.082962431013584137e-03 -1.867104619741439819e-01 7.820764780044555664e-01 -1.194877550005912781e-01 -1.777960509061813354e-01 9.081573784351348877e-02 -3.295436799526214600e-01 4.367038011550903320e-01
1.301110088825225830e-01 1.869526058435440063e-01 -4.920573160052299500e-02 -4.537329375743865967e-01 1.517922878265380859e-01 5.378298759460449219e-01 -6.527841091156005859e-01 -3.736447542905807495e-02
-1.688446700572967529e-01 9.905002266168594360e-02 8.544231057167053223e-01 -3.904335945844650269e-02 -7.163266837596893311e-02 4.534902274608612061e-01 -1.225477233529090881e-01 6.568646430969238281e-02
1.112495735287666321e-01 -2.955126762390136719e-01 7.552095055580139160e-01 3.508162796497344971e-01 1.359877437353134155e-01 7.840766012668609619e-02 -2.037348002195358276e-01 -3.751452863216400146e-01
-1.659295707941055298e-01 4.606254398822784424e-01 4.546130597591400146e-01 -4.775378108024597168e-01 3.087952733039855957e-01 2.673628628253936768e-01 -2.931966483592987061e-01 -2.697676420211791992e-01
2.223965525627136230e-01 -2.547874152660369873e-01 4.470644593238830566e-01 -4.130704402923583984e-01 1.452189087867736816e-01 -1.959549039602279663e-01 -4.839405715465545654e-01 4.705782532691955566e-01
5.154551267623901367e-01 -4.546552300453186035e-01 5.287022590637207031e-01 -3.281311690807342529e-01 3.022098541259765625e-01 3.772737458348274231e-02 6.815601140260696411e-02 2.073626071214675903e-01
6.704972684383392334e-02 4.803623259067535400e-02 5.484731793403625488e-01 -6.456928253173828125e-01 -2.019123882055282593e-01 -6.952498573809862137e-03 -3.193329572677612305e-01 3.642310500144958496e-01
2.406032979488372803e-01 -2.399784475564956665e-01 7.245265841484069824e-01 -4.343879520893096924e-01 3.639257550239562988e-01 -2.053536847233772278e-02 1.757729500532150269e-01 -8.443317562341690063e-02
2.289913296699523926e-01 -1.168786585330963135e-01 1.709573864936828613e-01 -3.145144283771514893e-01 6.531391739845275879e-01 1.461301445960998535e-01 -3.525782227516174316e-01 4.832186996936798096e-01
1.550527065992355347e-01 -8.141371607780456543e-02 1.207940652966499329e-01 -3.401256501674652100e-01 1.520055998116731644e-02 -1.250325143337249756e-01 -7.998521924018859863e-01 -4.282827675342559814e-01
3.478495180606842041e-01 -2.476872876286506653e-02 7.653811573982238770e-01 -5.528282746672630310e-02 6.185093522071838379e-02 2.463150769472122192e-01 3.116342052817344666e-02 4.733443558216094971e-01
6.692866086959838867e-01 -4.878152161836624146e-02 4.203099310398101807e-01 1.155122742056846619e-01 -1.826201565563678741e-02 8.084859699010848999e-02 1.889311894774436951e-02 -5.936712622642517090e-01
7.231158018112182617e-01 -3.508368432521820068e-01 3.049505650997161865e-01 -2.304372936487197876e-01 1.845237016677856445e-01 -2.988310456275939941e-01 -1.794266253709793091e-01 -2.288621664047241211e-01
2.507053911685943604e-01 3.575672805309295654e-01 5.223233625292778015e-02 3.350614756345748901e-02 2.123102247714996338e-01 2.974143028259277344e-01 -7.201638817787170410e-01 -3.915034532546997070e-01
1.604048460721969604e-01 5.476885437965393066e-01 3.431879580020904541e-01 -1.012729108333587646e-01 1.902092099189758301e-01 1.272159218788146973e-01 -4.606343507766723633e-01 5.307785868644714355e-01
-8.913585543632507324e-02 2.780106961727142334e-01 3.570833802223205566e-01 -4.779493808746337891e-01 5.509091019630432129e-01 -1.322699189186096191e-01 -4.443520009517669678e-01 -2.009374797344207764e-01
2.621084749698638916e-01 -2.555091381072998047e-01 7.091276049613952637e-01 9.274861216545104980e-02 2.957980334758758545e-01 4.949099123477935791e-01 1.359357386827468872e-01 -6.032577157020568848e-02
7.943761944770812988e-01 -3.576493263244628906e-01 3.082963824272155762e-01 -1.572773009538650513e-01 -1.554418653249740601e-01 -4.665571451187133789e-02 -3.042214512825012207e-01 -4.879654198884963989e-02
2.843919992446899414e-01 -2.790961414575576782e-02 3.845663368701934814e-01 1.792493611574172974e-01 -1.094567701220512390e-01 7.646737694740295410e-01 -3.465699553489685059e-01 -1.466393917798995972e-01
1.867580711841583252e-01 -2.747014760971069336e-01 3.190459012985229492e-01 -5.366087555885314941e-01 4.673676937818527222e-02 6.798663735389709473e-01 -8.557509630918502808e-02 -1.679159849882125854e-01
6.685878038406372070e-01 -2.362100481986999512e-01 3.739379048347473145e-01 -6.177672371268272400e-02 -3.288520574569702148e-01 3.483405113220214844e-01 -2.943971455097198486e-01 1.933772861957550049e-01
3.844007253646850586e-01 -9.037781506776809692e-02 3.204324515536427498e-03 -4.225693941116333008e-01 6.505672931671142578e-01 2.320061251521110535e-02 -3.735866844654083252e-01 3.196087181568145752e-01
1.723537920042872429e-03 2.313404828310012817e-01 6.553625315427780151e-02 -4.658049643039703369e-01 8.765451610088348389e-02 4.637975990772247314e-01 -6.927407979965209961e-01 -1.500939428806304932e-01
1.991771459579467773e-01 2.334846183657646179e-02 -6.230857223272323608e-02 -4.409794211387634277e-01 8.025977015495300293e-02 4.833348691463470459e-01 -7.117811441421508789e-01 -1.214561760425567627e-01
1.274289339780807495e-01 6.447066087275743484e-03 8.580892086029052734e-01 3.124713003635406494e-01 3.271943926811218262e-01 -9.818782657384872437e-02 -6.551062315702438354e-02 1.696360707283020020e-01
3.275546729564666748e-01 1.691111177206039429e-01 4.843931198120117188e-01 4.393264651298522949e-01 5.423627495765686035e-01 -3.111969120800495148e-02 -2.995941936969757080e-01 -2.271181195974349976e-01
1.677799969911575317e-01 -3.268533572554588318e-02 -6.168280169367790222e-02 -3.405005335807800293e-01 5.196009203791618347e-02 5.975818634033203125e-01 -7.008008360862731934e-01 -1.050986349582672119e-02
4.685599505901336670e-01 4.569805786013603210e-02 5.368505716323852539e-01 -2.439687587320804596e-02 5.056326985359191895e-01 6.423816829919815063e-02 1.859700083732604980e-01 -4.417960345745086670e-01
4.303577244281768799e-01 -2.715713977813720703e-01 3.351081609725952148e-01 -3.912831842899322510e-01 2.071465551853179932e-01 -1.426148563623428345e-01 -3.741291165351867676e-01 5.219385623931884766e-01
1.911679953336715698e-01 -1.166834458708763123e-01 4.000560343265533447e-01 2.502578198909759521e-01 1.421380192041397095e-01 7.807216644287109375e-01 -2.982410788536071777e-01 -9.213452041149139404e-02
2.727424204349517822e-01 -1.860568076372146606e-01 7.579177618026733398e-01 1.125556305050849915e-01 -1.102239191532135010e-01 4.439459741115570068e-01 -5.319453030824661255e-02 -3.030170202255249023e-01
6.247667670249938965e-01 1.903640478849411011e-01 9.338763356208801270e-02 2.047839760780334473e-01 2.866110205650329590e-01 5.392335653305053711e-01 -3.445094525814056396e-01 1.765352040529251099e-01
7.945841550827026367e-02 -3.227684199810028076e-01 8.343280553817749023e-01 2.929122932255268097e-02 2.928359806537628174e-01 -7.013855129480361938e-02 -1.229844689369201660e-01 2.945302426815032959e-01
6.340540051460266113e-01 2.927055656909942627e-01 3.065845668315887451e-01 -1.544434577226638794e-01 -3.886283636093139648e-01 3.027731180191040039e-01 -3.605121672153472900e-01 1.475790739059448242e-01
3.933927416801452637e-02 2.274115830659866333e-01 1.196393296122550964e-01 -4.152341187000274658e-01 1.168691739439964294e-02 5.183438658714294434e-01 -6.730531454086303711e-01 -1.954122185707092285e-01
-2.289915233850479126e-01 -1.632995009422302246e-01 6.397302746772766113e-01 3.015940310433506966e-03 6.895428150892257690e-02 2.614618837833404541e-01 -4.998916387557983398e-01 4.343079924583435059e-01
5.432315543293952942e-02 1.462652981281280518e-01 4.349766075611114502e-01 -3.263503313064575195e-01 5.429739356040954590e-01 3.404560089111328125e-01 5.009045079350471497e-02 -5.164359807968139648e-01
9.663738310337066650e-02 6.203371882438659668e-01 3.899924159049987793e-01 -3.030177950859069824e-01 3.787340819835662842e-01 4.526341557502746582e-01 -9.634102880954742432e-02 -6.580331921577453613e-02
6.248941272497177124e-02 -1.799478977918624878e-01 4.766109585762023926e-01 2.608239650726318359e-01 1.976108849048614502e-01 7.169331312179565430e-01 -3.134864866733551025e-01 -1.311855614185333252e-01
-2.509630620479583740e-01 -1.135989800095558167e-01 6.224498152732849121e-01 5.479612946510314941e-02 1.626533716917037964e-01 6.290379166603088379e-01 -3.064936995506286621e-01 1.326017975807189941e-01
-2.277862727642059326e-01 -1.875507384538650513e-01 7.075362205505371094e-01 5.807106196880340576e-02 8.810246735811233521e-02 2.204266339540481567e-01 -4.679462015628814697e-01 3.655610084533691406e-01
2.351470589637756348e-01 -1.043053865432739258e-01 2.764376699924468994e-01 -3.495281040668487549e-01 7.888531684875488281e-02 8.220640420913696289e-01 -1.418437510728836060e-01 -1.819524317979812622e-01
2.170955240726470947e-01 -4.645581841468811035e-01 6.050528287887573242e-01 -4.166938364505767822e-01 3.752390155568718910e-03 -9.053723514080047607e-02 -2.662570476531982422e-01 3.438437581062316895e-01
3.078122138977050781e-01 -1.474318653345108032e-01 6.049128174781799316e-01 5.204569697380065918e-01 2.494938671588897705e-01 2.500670552253723145e-01 -2.548401057720184326e-01 -2.387391626834869385e-01
-2.112079411745071411e-02 -4.773491322994232178e-01 5.411205291748046875e-01 6.225394830107688904e-02 2.717236578464508057e-01 5.637523531913757324e-01 -1.995048820972442627e-01 -2.086918503046035767e-01
3.282995223999023438e-01 -2.690030932426452637e-01 3.979018032550811768e-01 -5.964744687080383301e-01 9.982221573591232300e-02 4.101663827896118164e-01 8.932953327894210815e-02 -3.457869589328765869e-01
9.460791200399398804e-02 -3.671988546848297119e-01 5.341416597366333008e-01 -5.384795665740966797e-01 -1.381410565227270126e-02 9.408077597618103027e-02 -2.081075869500637054e-02 -5.210294723510742188e-01
1.593690365552902222e-01 -3.130009472370147705e-01 3.570281267166137695e-01 -6.210890412330627441e-01 4.051175341010093689e-02 6.641811132431030273e-02 -2.246766388416290283e-01 -5.539667606353759766e-01
6.164172291755676270e-02 4.255458712577819824e-01 5.839112997055053711e-01 3.288818001747131348e-01 1.257533878087997437e-01 2.603465020656585693e-01 -4.481225907802581787e-01 2.856350541114807129e-01
-1.493894159793853760e-01 4.309321194887161255e-02 5.236038565635681152e-01 2.122046053409576416e-01 1.238779425621032715e-01 6.677327156066894531e-01 -4.234188497066497803e-01 -1.270350813865661621e-01
5.489996820688247681e-02 -2.007354050874710083e-01 2.852624058723449707e-01 -5.188757777214050293e-01 6.528602242469787598e-01 6.008293852210044861e-02 -1.269568800926208496e-01 4.001627266407012939e-01
-5.934779718518257141e-02 5.322415828704833984e-01 4.472317993640899658e-01 -4.352444112300872803e-01 3.755164444446563721e-01 3.251408636569976807e-01 -1.290245056152343750e-01 -2.456952780485153198e-01
-1.074603721499443054e-01 -4.452956020832061768e-01 4.097954034805297852e-01 -2.523302137851715088e-01 3.546634018421173096e-01 -3.615764901041984558e-02 -5.546337962150573730e-01 3.519222140312194824e-01
-1.333352029323577881e-01 -2.391236126422882080e-01 6.441032290458679199e-01 -3.594999611377716064e-01 3.531052172183990479e-02 -2.334612309932708740e-01 -4.539298415184020996e-01 3.451511263847351074e-01
1.356009840965270996e-01 -2.975488603115081787e-01 1.318216472864151001e-01 -5.503292679786682129e-01 2.747240662574768066e-01 6.410048007965087891e-01 -2.920306622982025146e-01 -3.458087146282196045e-02
9.849580377340316772e-02 -6.552322208881378174e-02 2.233344316482543945e-01 1.400704234838485718e-01 2.544313073158264160e-01 2.849763929843902588e-01 -6.516907215118408203e-01 5.880982875823974609e-01
8.471643924713134766e-02 -1.386188417673110962e-01 -7.233111187815666199e-03 -3.829335272312164307e-01 -1.737914830446243286e-01 5.028440356254577637e-01 -7.373620867729187012e-01 -1.261194795370101929e-02
-1.378208398818969727e-01 4.102922230958938599e-02 5.489356517791748047e-01 -1.351562589406967163e-01 2.385908961296081543e-01 -2.381709516048431396e-01 -5.366312265396118164e-01 -5.080354809761047363e-01
2.987931966781616211e-01 -3.555608987808227539e-01 2.304575890302658081e-01 -2.899787127971649170e-01 -8.331263810396194458e-02 7.560514807701110840e-01 -1.833918839693069458e-01 -1.868510395288467407e-01
1.002338528633117676e-01 1.123563870787620544e-01 3.597801625728607178e-01 -3.090779781341552734e-01 1.474195569753646851e-01 8.154007196426391602e-01 -4.563896358013153076e-02 -2.523184418678283691e-01
1.068297028541564941e-01 2.191577106714248657e-01 1.820633858442306519e-01 -4.806751012802124023e-01 -2.436630576848983765e-01 2.427260279655456543e-01 -6.975063681602478027e-01 -2.675050795078277588e-01
5.644576549530029297e-01 1.789683550596237183e-01 7.648744583129882812e-01 7.892010733485221863e-03 -1.577309072017669678e-01 1.528948992490768433e-01 -1.325905788689851761e-02 1.258207410573959351e-01
-2.358015440404415131e-02 -5.489242076873779297e-02 5.891550183296203613e-01 -6.596338003873825073e-02 9.700569510459899902e-02 7.834612727165222168e-01 -1.210397630929946899e-01 -8.428328484296798706e-02
-4.744234681129455566e-02 5.034227669239044189e-02 7.952780723571777344e-01 1.402299106121063232e-01 -4.250004142522811890e-02 5.657541155815124512e-01 -1.422011703252792358e-01 -3.127535805106163025e-02
6.287285685539245605e-01 -4.183863103389739990e-01 2.814184129238128662e-01 -9.764368087053298950e-02 -1.344907134771347046e-01 1.138150319457054138e-01 -4.471813738346099854e-01 3.315267562866210938e-01
4.626720771193504333e-02 1.208660677075386047e-01 5.658246874809265137e-01 2.691989243030548096e-01 2.431518733501434326e-01 1.125326752662658691e-01 -5.266246199607849121e-01 4.914316833019256592e-01
3.005378544330596924e-01 -3.762472867965698242e-01 4.062395095825195312e-01 -2.453616112470626831e-01 9.555326774716377258e-03 -5.149621367454528809e-01 -5.138289928436279297e-01 1.165535524487495422e-01
5.511027574539184570e-01 -9.456194937229156494e-02 4.723547995090484619e-01 -3.454704955220222473e-02 -2.716041505336761475e-01 2.091280072927474976e-01 -4.148790836334228516e-01 4.164174497127532959e-01
1.497411727905273438e-01 -3.187688589096069336e-01 6.827247738838195801e-01 4.093466997146606445e-01 1.821000874042510986e-01 -1.105263736099004745e-02 -3.046183586120605469e-01 -3.408976793289184570e-01
2.974693179130554199e-01 1.016738712787628174e-01 1.380437165498733521e-01 -5.248269438743591309e-01 7.210616469383239746e-01 6.357211619615554810e-02 -1.504707485437393188e-01 -2.450761795043945312e-01
-2.365763336420059204e-01 2.210768014192581177e-01 5.713739991188049316e-01 -2.628831565380096436e-01 3.886922895908355713e-01 -1.058409884572029114e-01 -4.788275659084320068e-01 -3.286653161048889160e-01
5.247459411621093750e-01 1.386296898126602173e-01 4.833079278469085693e-01 1.183033660054206848e-01 3.681155443191528320e-01 -1.248503774404525757e-01 -4.740377366542816162e-01 -2.864136993885040283e-01
4.814853966236114502e-01 -2.116754800081253052e-01 1.689672023057937622e-01 9.938863664865493774e-02 6.593210101127624512e-01 -1.345877796411514282e-01 -4.316941201686859131e-01 -2.139148563146591187e-01
-1.139730513095855713e-01 -2.862715125083923340e-01 6.522889137268066406e-01 6.540121883153915405e-02 3.101010024547576904e-01 5.992336273193359375e-01 -1.336406022310256958e-01 -4.687513411045074463e-02
4.153068363666534424e-01 -3.190985321998596191e-01 4.997049570083618164e-01 -3.454705476760864258e-01 1.732854247093200684e-01 1.618312150239944458e-01 9.379920363426208496e-02 -5.400241017341613770e-01
1.158180763013660908e-03 -3.329860568046569824e-01 8.452429175376892090e-01 2.567110061645507812e-01 1.693478226661682129e-01 4.925247281789779663e-02 -1.285763829946517944e-01 -2.472781389951705933e-01
3.242256343364715576e-01 -2.308309972286224365e-01 2.927043437957763672e-01 -1.421698331832885742e-01 6.912478208541870117e-01 6.149273365736007690e-02 -2.571246325969696045e-01 4.335766434669494629e-01
2.816804945468902588e-01 -1.989997029304504395e-01 1.486722081899642944e-01 -4.268728196620941162e-01 5.582393407821655273e-01 -3.713740780949592590e-02 -3.185999095439910889e-01 5.120697021484375000e-01
7.222241163253784180e-02 -1.561360955238342285e-01 4.672779142856597900e-01 -2.916289567947387695e-01 -2.005476802587509155e-01 7.131572812795639038e-02 -6.064833402633666992e-01 5.038670897483825684e-01
-1.998973041772842407e-01 -2.953087687492370605e-01 7.915589213371276855e-01 -6.134439632296562195e-02 1.281035393476486206e-01 2.339049428701400757e-01 -3.045200109481811523e-01 2.804475426673889160e-01
1.654893904924392700e-01 -1.474921554327011108e-01 7.547708153724670410e-01 3.396366238594055176e-01 8.052464574575424194e-02 4.132144451141357422e-01 -2.565690875053405762e-01 -1.508946418762207031e-01
-1.583747006952762604e-02 -1.761405616998672485e-01 4.824613928794860840e-01 -2.446189522743225098e-01 1.918680369853973389e-01 7.698647379875183105e-01 -2.123110741376876831e-01 3.918347135186195374e-02
1.360855996608734131e-01 -8.975544571876525879e-02 8.168348073959350586e-01 1.398795843124389648e-01 -2.561033368110656738e-01 4.431382417678833008e-01 -1.107536703348159790e-01 -1.114121004939079285e-01
1.821913123130798340e-01 1.959945857524871826e-01 -1.016159448772668839e-02 -5.616063475608825684e-01 2.674379944801330566e-01 3.240536153316497803e-02 -6.724933981895446777e-01 -2.967612147331237793e-01
1.723393052816390991e-01 4.861516356468200684e-01 6.457342207431793213e-02 -3.443403244018554688e-01 1.564796268939971924e-01 5.252568721771240234e-01 -5.198110938072204590e-01 -2.015724033117294312e-01
3.694260865449905396e-02 -1.259007900953292847e-01 5.674292445182800293e-01 3.619912564754486084e-01 -1.281817257404327393e-01 4.337495863437652588e-01 -4.698504209518432617e-01 -3.231748938560485840e-01
3.703697025775909424e-01 -5.375918373465538025e-02 3.914381377398967743e-03 -4.175437390804290771e-01 3.692369908094406128e-02 -2.131132781505584717e-02 -6.835519075393676758e-01 -4.653142392635345459e-01
6.860818266868591309e-01 1.363760139793157578e-02 3.501071408390998840e-02 5.481246393173933029e-03 4.659934043884277344e-01 4.212636649608612061e-01 -2.002121955156326294e-01 3.052087426185607910e-01
5.441583991050720215e-01 3.697353973984718323e-02 3.294692933559417725e-01 -6.349294781684875488e-01 -7.340269535779953003e-02 2.307832390069961548e-01 -7.697334885597229004e-02 3.553384542465209961e-01
2.842614352703094482e-01 -4.949943721294403076e-01 5.079140663146972656e-01 -2.685347497463226318e-01 1.609837859869003296e-01 3.410378992557525635e-01 -5.737797915935516357e-02 4.456160664558410645e-01
1.602564305067062378e-01 -3.615767955780029297e-01 -3.860149881802499294e-04 -5.053194761276245117e-01 5.317017436027526855e-01 1.750859767198562622e-01 -5.121340155601501465e-01 -1.122015863656997681e-01
2.804588340222835541e-02 3.394218087196350098e-01 1.801919788122177124e-01 -4.658998847007751465e-01 -6.955125927925109863e-02 4.673634171485900879e-01 -5.709717273712158203e-01 -2.918897867202758789e-01
3.991010785102844238e-01 -2.419293820858001709e-01 4.451335668563842773e-01 -2.358373105525970459e-01 6.744822859764099121e-01 1.303658038377761841e-01 8.258922398090362549e-02 -2.228962928056716919e-01
4.000089764595031738e-01 3.777742683887481689e-01 6.360306739807128906e-01 2.098663449287414551e-01 8.204641193151473999e-02 3.735245764255523682e-02 -3.070572316646575928e-01 3.824784159660339355e-01
-5.161539092659950256e-02 -9.917595237493515015e-02 8.468178510665893555e-01 -3.171589970588684082e-01 2.129970788955688477e-01 2.888779342174530029e-01 1.880134195089340210e-01 -7.511655986309051514e-02
4.064078330993652344e-01 -1.623593866825103760e-01 7.246150374412536621e-01 -6.311789155006408691e-02 2.439617365598678589e-01 7.142516970634460449e-02 1.446425542235374451e-02 4.632420837879180908e-01
1.906138211488723755e-01 -1.172675043344497681e-01 -2.503608912229537964e-02 -4.492512047290802002e-01 -6.204833462834358215e-02 4.390340447425842285e-01 -7.375184893608093262e-01 -8.322665095329284668e-02
7.199262976646423340e-01 -2.023308277130126953e-01 6.065043807029724121e-01 -2.278374731540679932e-01 -3.895311430096626282e-02 -1.303258687257766724e-01 4.591390118002891541e-02 -2.001358382403850555e-02
4.156361222267150879e-01 5.701823160052299500e-02 7.192341089248657227e-01 1.855525076389312744e-01 -1.408567875623703003e-01 4.065906405448913574e-01 -1.375136524438858032e-01 -2.611542046070098877e-01
1.806854158639907837e-01 -4.590254426002502441e-01 7.642523050308227539e-01 -2.425509393215179443e-01 -7.593139261007308960e-02 -6.932189315557479858e-02 -2.916052043437957764e-01 1.346523910760879517e-01
-2.023272775113582611e-02 2.382767200469970703e-01 5.915343165397644043e-01 8.054124563932418823e-02 -7.698033004999160767e-03 6.222316622734069824e-01 -3.287891447544097900e-01 3.017971813678741455e-01
-1.273123770952224731e-01 -4.001729786396026611e-01 5.176261663436889648e-01 1.798298358917236328e-01 2.691959738731384277e-01 4.986610114574432373e-01 -4.296582639217376709e-01 -1.328237503767013550e-01
-1.981679201126098633e-01 -3.193625435233116150e-02 6.862621307373046875e-01 6.711948662996292114e-02 -6.797414273023605347e-02 2.251267582178115845e-01 -5.823410749435424805e-01 2.997081577777862549e-01
5.752627551555633545e-02 -2.464314252138137817e-01 7.585244178771972656e-01 3.609998524188995361e-01 3.599359393119812012e-01 1.815378963947296143e-01 -1.950203925371170044e-01 1.724513322114944458e-01
5.145278573036193848e-01 -3.781405687332153320e-01 4.661684334278106689e-01 -4.637924134731292725e-01 1.540143489837646484e-01 1.923978775739669800e-01 2.070141397416591644e-02 3.141470849514007568e-01
3.452574014663696289e-01 2.725227475166320801e-01 8.377585411071777344e-01 -1.422954797744750977e-01 -1.244103983044624329e-01 1.242435872554779053e-01 7.351913955062627792e-03 2.312418520450592041e-01
4.300686120986938477e-01 -3.645832538604736328e-01 4.030389785766601562e-01 -3.920258879661560059e-01 1.355606317520141602e-01 -3.848227560520172119e-01 -3.659293949604034424e-01 2.561751008033752441e-01
3.172629773616790771e-01 -1.779642105102539062e-01 2.980143427848815918e-01 -2.316213399171829224e-01 7.624083757400512695e-01 1.898083686828613281e-01 -5.305321142077445984e-02 3.241964876651763916e-01
3.307153582572937012e-01 -5.626670718193054199e-01 6.241826415061950684e-01 -1.428991556167602539e-01 3.556414544582366943e-01 1.646665632724761963e-01 1.196552161127328873e-02 1.013402640819549561e-01
2.044959813356399536e-01 6.666580438613891602e-01 1.662845164537429810e-01 -4.494303762912750244e-01 2.860247492790222168e-01 1.692507714033126831e-01 -3.942786157131195068e-01 -1.349026411771774292e-01
2.612950503826141357e-01 -2.352277338504791260e-01 1.889081448316574097e-01 -3.849374353885650635e-01 7.666437625885009766e-01 2.559593319892883301e-01 -8.449540287256240845e-02 -1.792551577091217041e-01
4.050555527210235596e-01 -3.310440182685852051e-01 3.436594009399414062e-01 4.776743352413177490e-01 1.035447120666503906e-01 1.719073355197906494e-01 -4.708221256732940674e-01 -3.436830937862396240e-01
2.028172761201858521e-01 1.349476631730794907e-02 7.731451094150543213e-02 -4.630634486675262451e-01 -2.464744746685028076e-01 3.437227308750152588e-01 -7.274843454360961914e-01 -1.736356168985366821e-01
1.599291712045669556e-01 -2.133543975651264191e-02 1.279091835021972656e-01 -5.678848624229431152e-01 -2.028912752866744995e-01 1.515429466962814331e-01 -6.524388194084167480e-01 -3.811917603015899658e-01
-1.898325234651565552e-01 1.367017030715942383e-01 8.390659093856811523e-01 1.471704989671707153e-01 -2.937658317387104034e-02 4.386727511882781982e-01 -1.617448925971984863e-01 1.129114627838134766e-02
4.833724498748779297e-01 -3.025452233850955963e-02 3.329750597476959229e-01 5.633188486099243164e-01 3.660104274749755859e-01 1.009502112865447998e-01 -3.919129669666290283e-01 -1.987081021070480347e-01
5.683591961860656738e-02 -4.590938687324523926e-01 2.388159483671188354e-01 -6.779347658157348633e-01 1.413857378065586090e-02 1.104427203536033630e-01 -4.587979316711425781e-01 2.155938148498535156e-01
6.244164109230041504e-01 -1.182020902633666992e-01 4.501046538352966309e-01 6.200328003615140915e-03 -2.364297360181808472e-01 1.944443732500076294e-01 -4.013015329837799072e-01 3.724905848503112793e-01
3.401498198509216309e-01 2.117767035961151123e-01 2.581736147403717041e-01 -6.823821365833282471e-02 1.615284979343414307e-01 3.550458848476409912e-01 -4.901345074176788330e-01 6.129910349845886230e-01
6.682436168193817139e-02 6.330916881561279297e-01 3.654911220073699951e-01 -2.783366143703460693e-01 4.643690288066864014e-01 3.620323538780212402e-01 -1.873954087495803833e-01 4.302879422903060913e-02
1.644982695579528809e-01 -1.127651035785675049e-01 4.585464671254158020e-02 -4.693891108036041260e-01 1.112002730369567871e-01 1.805560439825057983e-01 -6.571052074432373047e-01 -5.109230875968933105e-01
8.003963828086853027e-01 -1.965594440698623657e-01 2.290165424346923828e-01 -2.257413044571876526e-02 -2.383197993040084839e-01 2.561448514461517334e-01 -3.673998415470123291e-01 1.018953695893287659e-01
2.696837484836578369e-01 3.310306072235107422e-01 5.150804519653320312e-01 2.129064798355102539e-01 1.682247221469879150e-02 4.036342501640319824e-01 -4.097841382026672363e-01 4.194349348545074463e-01
-2.305516302585601807e-01 6.775491684675216675e-02 4.586356580257415771e-01 -4.234341382980346680e-01 3.135949373245239258e-01 3.976053595542907715e-01 -2.867368459701538086e-01 -4.625604152679443359e-01
-2.713187970221042633e-02 -2.942599356174468994e-01 5.414234995841979980e-01 -1.021406874060630798e-01 5.942665040493011475e-02 -2.970799505710601807e-01 -6.299795508384704590e-01 3.470454812049865723e-01
3.843859732151031494e-01 2.694129347801208496e-01 -4.252516478300094604e-02 1.293405741453170776e-01 3.117305636405944824e-01 4.696874916553497314e-01 -5.278905630111694336e-01 4.058028757572174072e-01
3.502633050084114075e-02 5.517081171274185181e-02 8.299389481544494629e-01 -3.120797276496887207e-01 1.995491832494735718e-01 2.953327894210815430e-01 2.346420884132385254e-01 -1.656463295221328735e-01
1.345303803682327271e-01 2.466962933540344238e-01 8.853487372398376465e-01 -2.475514858961105347e-01 4.300876706838607788e-02 9.623218327760696411e-02 2.513698339462280273e-01 -4.026501253247261047e-02
2.683719396591186523e-01 -3.445809483528137207e-01 3.257217407226562500e-01 -4.904747605323791504e-01 5.853225588798522949e-01 1.774633489549160004e-02 -8.751786500215530396e-02 3.346695601940155029e-01
3.177490234375000000e-01 5.215997695922851562e-01 6.366928219795227051e-01 -9.231621026992797852e-02 -3.602774068713188171e-02 9.484449028968811035e-02 -2.192823141813278198e-01 3.933076262474060059e-01
5.236513614654541016e-01 -3.866813182830810547e-01 2.778275310993194580e-01 3.592729568481445312e-01 4.170003831386566162e-01 7.608775049448013306e-02 -3.082253932952880859e-01 -3.087393939495086670e-01
3.131092488765716553e-01 9.236403554677963257e-02 9.794797748327255249e-02 -2.559204399585723877e-01 3.564915359020233154e-01 -1.281592994928359985e-01 -6.073567271232604980e-01 -5.531266927719116211e-01
2.986641041934490204e-02 1.477635651826858521e-01 2.630823850631713867e-01 -4.131762385368347168e-01 -2.301850467920303345e-01 3.520280122756958008e-01 -6.251749396324157715e-01 -4.118182361125946045e-01
2.955218255519866943e-01 -1.667260378599166870e-01 7.779513001441955566e-01 -1.047853101044893265e-02 1.638622581958770752e-01 7.692879997193813324e-03 -9.595625102519989014e-02 4.933899044990539551e-01
2.448612153530120850e-01 6.963368505239486694e-02 2.337472140789031982e-02 -6.224766373634338379e-01 -1.509952992200851440e-01 3.980230093002319336e-01 -6.032459139823913574e-01 4.520007222890853882e-02
6.518401503562927246e-01 -4.087454080581665039e-01 4.005928039550781250e-01 -1.269291937351226807e-01 -3.502922058105468750e-01 2.134697586297988892e-01 -2.512443363666534424e-01 -6.961034145206212997e-03
-1.757867187261581421e-01 7.138144969940185547e-02 8.899312615394592285e-01 3.204268217086791992e-02 -9.248961508274078369e-02 3.830281794071197510e-01 -1.172390207648277283e-01 4.460078850388526917e-02
-1.540451198816299438e-01 -3.278594836592674255e-02 8.890482783317565918e-01 -2.035616487264633179e-01 -2.848912179470062256e-01 -3.622254356741905212e-02 -1.947330832481384277e-01 -1.515088975429534912e-01
3.637397289276123047e-01 3.745037615299224854e-01 7.166684865951538086e-01 2.473780512809753418e-01 1.872159987688064575e-01 7.781808730214834213e-03 -1.826426386833190918e-01 2.901071310043334961e-01
-2.053020708262920380e-02 -3.187497258186340332e-01 8.419579267501831055e-01 1.755062043666839600e-01 2.519448399543762207e-01 -1.001688763499259949e-01 -1.212685555219650269e-01 -2.646986544132232666e-01
2.200754582881927490e-01 2.160126864910125732e-01 8.091429471969604492e-01 -2.349364906549453735e-01 -3.935652673244476318e-01 1.763485670089721680e-01 -6.349025666713714600e-02 7.053039222955703735e-02
8.258946985006332397e-02 3.375143706798553467e-01 5.886713862419128418e-01 -1.012796834111213684e-01 4.629449844360351562e-01 4.188544750213623047e-01 9.460021555423736572e-02 -3.518026173114776611e-01
2.618411742150783539e-02 1.487129032611846924e-01 8.863676786422729492e-01 -3.215275704860687256e-01 1.221743077039718628e-01 1.522482633590698242e-01 2.040036320686340332e-01 -9.191069751977920532e-02
-1.025088131427764893e-01 2.596505880355834961e-01 8.842757344245910645e-01 3.563298378139734268e-03 -2.779587805271148682e-01 -6.579318642616271973e-02 -1.762501150369644165e-01 -1.657208055257797241e-01
2.973805665969848633e-01 -3.013201355934143066e-01 5.793528631329536438e-02 -5.284567475318908691e-01 5.849438905715942383e-01 3.555718064308166504e-01 -2.052202820777893066e-01 1.656563878059387207e-01
5.477972030639648438e-01 -3.164921104907989502e-01 5.819762945175170898e-01 -3.900651335716247559e-01 1.976003944873809814e-01 1.312843561172485352e-01 1.968968659639358521e-01 1.177032068371772766e-01
-3.693752363324165344e-02 3.287945985794067383e-01 1.860571801662445068e-01 -5.098326206207275391e-01 -9.437119215726852417e-02 4.583421945571899414e-01 -5.582112073898315430e-01 -2.557341158390045166e-01
9.337555617094039917e-02 3.467035130597651005e-04 8.877199888229370117e-01 2.921443581581115723e-01 1.515480726957321167e-01 1.836154311895370483e-01 -1.369508504867553711e-01 2.060314118862152100e-01
2.041064202785491943e-01 -2.418888658285140991e-01 3.683484196662902832e-01 -6.252962350845336914e-01 -1.319603919982910156e-01 4.337802231311798096e-01 -1.902420073747634888e-01 3.624685406684875488e-01
2.494313567876815796e-01 2.648755609989166260e-01 6.269018650054931641e-01 2.623582184314727783e-01 3.181048929691314697e-01 1.220766454935073853e-01 -3.092307746410369873e-01 4.405339062213897705e-01
4.154601395130157471e-01 -3.728211224079132080e-01 6.058374643325805664e-01 -2.411406338214874268e-01 4.262224435806274414e-01 1.606926918029785156e-01 2.337677776813507080e-01 3.277861699461936951e-02
4.509475529193878174e-01 -3.243067264556884766e-01 1.106364950537681580e-01 -4.907555878162384033e-01 6.149063706398010254e-01 2.260054796934127808e-01 -9.591912478208541870e-02 1.082657254301011562e-03
3.975029587745666504e-01 8.000077307224273682e-02 5.804111361503601074e-01 -1.233601421117782593e-01 1.949698477983474731e-01 2.013524994254112244e-02 -1.902232766151428223e-01 6.394474506378173828e-01
2.077139019966125488e-01 4.480174481868743896e-01 7.458340525627136230e-01 -9.959046542644500732e-02 -1.022433117032051086e-02 3.175723254680633545e-01 -1.278388798236846924e-01 2.695350050926208496e-01
1.717151403427124023e-01 2.726989090442657471e-01 4.228189289569854736e-01 -4.665711894631385803e-02 4.036066830158233643e-01 6.257894039154052734e-01 -5.591657012701034546e-02 -3.969372510910034180e-01
1.800915151834487915e-01 -4.705494642257690430e-02 5.228729248046875000e-01 -2.152689499780535698e-03 4.919245839118957520e-01 4.162355661392211914e-01 4.981752112507820129e-02 -5.236682891845703125e-01
4.300494194030761719e-01 -3.634774982929229736e-01 3.629549592733383179e-02 -2.233193665742874146e-01 5.524114966392517090e-01 4.137236475944519043e-01 -3.432188928127288818e-01 1.939789801836013794e-01
4.155963361263275146e-01 1.055380329489707947e-01 1.865448802709579468e-01 2.342766523361206055e-01 3.193653821945190430e-01 6.079181432723999023e-01 -2.912289202213287354e-01 4.124121069908142090e-01
3.732907176017761230e-01 -3.448062539100646973e-01 6.334815919399261475e-02 -4.316122531890869141e-01 6.768772006034851074e-01 1.965231299400329590e-01 -2.303479313850402832e-01 4.020231962203979492e-02
3.966883122920989990e-01 -4.801331162452697754e-01 5.010774731636047363e-01 -1.719077676534652710e-01 -1.112815085798501968e-02 -4.397324919700622559e-01 -3.472812473773956299e-01 -1.318589597940444946e-01
2.489401400089263916e-01 9.040319919586181641e-02 1.727216690778732300e-01 -6.839659214019775391e-01 2.441939897835254669e-02 -1.726996153593063354e-01 -4.935063123703002930e-01 3.977986872196197510e-01
2.013671696186065674e-01 -1.101581007242202759e-01 2.530553042888641357e-01 -6.656655669212341309e-02 7.722271084785461426e-01 2.364221513271331787e-01 -1.627311706542968750e-01 -4.473663270473480225e-01
-7.710952311754226685e-02 -3.671239316463470459e-02 7.231771349906921387e-01 -7.001729309558868408e-02 -9.016273170709609985e-02 6.200801134109497070e-01 -2.064666002988815308e-01 1.719345152378082275e-01
2.360276728868484497e-01 -2.466870993375778198e-01 7.382822632789611816e-01 6.188867241144180298e-02 -1.277464162558317184e-02 4.368112683296203613e-01 -1.253001838922500610e-01 -3.576001822948455811e-01
4.730904102325439453e-01 -3.426115512847900391e-01 5.026546120643615723e-01 1.381024718284606934e-01 7.534920424222946167e-02 2.243308424949645996e-01 -2.620115280151367188e-01 -5.122663974761962891e-01
1.543989181518554688e-01 -2.911536991596221924e-01 4.446519017219543457e-01 -6.656410694122314453e-01 -1.157244108617305756e-02 1.205097213387489319e-01 -6.077574193477630615e-02 -4.819202423095703125e-01
8.247500061988830566e-01 -1.045787055045366287e-02 4.890536367893218994e-01 -2.103734761476516724e-01 -1.256469935178756714e-01 -6.898953020572662354e-02 -5.981690436601638794e-02 -1.101030856370925903e-01
-3.708484396338462830e-02 5.867951512336730957e-01 4.920696020126342773e-01 -2.422378808259963989e-01 3.762426376342773438e-01 4.315473735332489014e-01 -1.585925221443176270e-01 -2.326511777937412262e-02
3.926419615745544434e-01 -2.530670762062072754e-01 3.190073966979980469e-01 -6.091434955596923828e-01 7.874054461717605591e-02 3.869845867156982422e-01 2.194579131901264191e-02 -3.905498981475830078e-01
2.948862910270690918e-01 -1.289310157299041748e-01 3.883820772171020508e-02 -6.354111433029174805e-01 -4.100253060460090637e-02 3.181622326374053955e-01 -4.316161274909973145e-01 -4.494020938873291016e-01
5.723915696144104004e-01 -7.965704798698425293e-02 -3.596681728959083557e-02 -1.109178140759468079e-01 6.102050542831420898e-01 4.810940027236938477e-01 -2.144964486360549927e-01 -5.114597827196121216e-02
-7.873637229204177856e-02 7.074650377035140991e-02 9.751756787300109863e-01 -1.268868148326873779e-01 -8.859726041555404663e-02 3.732960671186447144e-02 -8.493320643901824951e-02 -7.260090857744216919e-02
-2.899493277072906494e-02 -1.219671145081520081e-01 8.952294588088989258e-01 -2.192784696817398071e-01 7.768043782562017441e-03 2.352266758680343628e-01 1.480637639760971069e-01 -2.396868914365768433e-01
1.911015510559082031e-01 6.984584033489227295e-02 4.635600149631500244e-01 1.613366007804870605e-01 -1.518892794847488403e-01 7.464473247528076172e-01 -3.703663051128387451e-01 1.609511114656925201e-02
4.406997933983802795e-02 -5.155634880065917969e-01 7.091010808944702148e-01 -2.540482282638549805e-01 4.330425336956977844e-02 -1.264896690845489502e-01 -2.804115712642669678e-01 2.614992558956146240e-01
1.737410128116607666e-01 -3.571634888648986816e-01 5.815053582191467285e-01 4.334983527660369873e-01 -1.315334625542163849e-02 1.525747925043106079e-01 -4.846183955669403076e-01 -2.405658662319183350e-01
1.827322095632553101e-01 -1.900685429573059082e-01 1.536843832582235336e-03 -1.745969355106353760e-01 -1.348534226417541504e-01 5.128304958343505859e-01 -7.859749794006347656e-01 -3.254675492644309998e-02
2.710834741592407227e-01 -3.466601073741912842e-01 4.015194773674011230e-01 -2.993941009044647217e-01 2.248724997043609619e-01 -4.914893805980682373e-01 -4.955190122127532959e-01 1.334810256958007812e-01
-1.417687088251113892e-01 -1.696313172578811646e-01 4.862585663795471191e-01 1.701080054044723511e-01 2.528575062751770020e-01 6.733680367469787598e-01 -4.094423353672027588e-01 -2.717257477343082428e-02
1.546172238886356354e-02 -3.073703944683074951e-01 8.092821240425109863e-01 -7.004055380821228027e-02 -1.462469696998596191e-01 1.650350689888000488e-01 -2.791371345520019531e-01 3.448175191879272461e-01
5.164160132408142090e-01 -5.266608595848083496e-01 5.979599952697753906e-01 -2.363086193799972534e-01 1.483111977577209473e-01 -4.362509772181510925e-02 -1.658935844898223877e-02 1.355379074811935425e-01
1.227248385548591614e-01 -3.466996550559997559e-01 4.822552204132080078e-01 -3.758854866027832031e-01 4.917310178279876709e-01 -3.785904124379158020e-02 -2.008739411830902100e-01 4.552964568138122559e-01
4.396574199199676514e-01 -3.345424234867095947e-01 5.237821340560913086e-01 -3.067098855972290039e-01 -1.549158841371536255e-01 -3.892147243022918701e-01 -3.843528330326080322e-01 5.612288787961006165e-02
2.109863311052322388e-01 -2.763203978538513184e-01 1.863662600517272949e-01 -2.744922041893005371e-01 6.129615902900695801e-01 1.631902903318405151e-02 -4.104409515857696533e-01 4.739234745502471924e-01
9.059929847717285156e-02 2.058023065328598022e-01 2.652910947799682617e-01 -6.842163205146789551e-01 2.804048955440521240e-01 7.067034393548965454e-02 -4.308881759643554688e-01 -3.763242959976196289e-01
2.086689472198486328e-01 -2.765177190303802490e-01 2.573156952857971191e-01 -2.935357391834259033e-01 7.737140059471130371e-01 1.247185692191123962e-01 -1.394178718328475952e-01 3.065864145755767822e-01
2.488830238580703735e-01 -4.073532223701477051e-01 -2.862689271569252014e-02 -4.219619333744049072e-01 5.937371850013732910e-01 1.721203327178955078e-01 -4.541941285133361816e-01 6.933910399675369263e-02
1.472868919372558594e-01 4.080626070499420166e-01 4.711857065558433533e-02 -2.910190224647521973e-01 2.016087025403976440e-01 4.566779136657714844e-01 -6.155793070793151855e-01 -3.110312223434448242e-01
4.004437029361724854e-01 3.621997311711311340e-02 1.952757388353347778e-01 -4.669985473155975342e-01 5.962198600172996521e-02 5.852991938591003418e-01 -7.888126373291015625e-02 -4.793335199356079102e-01
2.366843447089195251e-02 -2.647437155246734619e-01 5.172213912010192871e-01 1.766780018806457520e-01 3.526921868324279785e-01 6.244227886199951172e-01 -3.142870068550109863e-01 -1.324598789215087891e-01
7.324045300483703613e-01 -1.793260276317596436e-01 5.901333689689636230e-01 -9.869976341724395752e-02 -1.186832711100578308e-01 -1.893900632858276367e-01 -1.520673036575317383e-01 1.865275390446186066e-02
1.593433916568756104e-01 -1.480702906847000122e-01 7.682822942733764648e-01 -1.159821599721908569e-01 -3.557531535625457764e-01 2.812351286411285400e-01 -2.764182090759277344e-01 2.586782872676849365e-01
4.774369001388549805e-01 -1.289767920970916748e-01 1.953743584454059601e-02 -3.613915145397186279e-01 4.019982218742370605e-01 4.346772134304046631e-01 -4.295371472835540771e-01 2.989722192287445068e-01
3.758773505687713623e-01 1.567790210247039795e-01 9.886419773101806641e-02 2.406577169895172119e-01 2.791229188442230225e-01 7.320742011070251465e-01 -3.733315169811248779e-01 1.150118485093116760e-01
2.388682365417480469e-01 -2.899448573589324951e-01 2.371520400047302246e-01 -2.808508276939392090e-01 8.111302740871906281e-03 7.556900382041931152e-01 -3.441115617752075195e-01 -1.849592179059982300e-01
1.840869896113872528e-02 5.232241470366716385e-03 8.835392594337463379e-01 -3.083779811859130859e-01 -8.425316773355007172e-03 4.475129768252372742e-02 -1.691645979881286621e-01 3.052948117256164551e-01
3.515808377414941788e-03 -3.856823146343231201e-01 5.452425479888916016e-01 -3.021749258041381836e-01 3.793767467141151428e-02 -2.084069550037384033e-01 -5.234556794166564941e-01 3.791554868221282959e-01
-5.587641149759292603e-02 -6.772042717784643173e-03 7.045381069183349609e-01 2.089995741844177246e-01 -1.972399652004241943e-01 3.163028657436370850e-01 -5.478883981704711914e-01 -1.328320354223251343e-01
7.193364500999450684e-01 4.149141013622283936e-01 3.269742727279663086e-01 -1.862577646970748901e-01 -1.447141021490097046e-01 -5.748132243752479553e-02 -3.603837192058563232e-01 1.211375594139099121e-01
2.459494471549987793e-01 -8.852592110633850098e-02 6.790438890457153320e-01 -5.247811079025268555e-01 4.133432731032371521e-02 -3.522276878356933594e-01 -2.369189113378524780e-01 1.152066513895988464e-01
3.303078711032867432e-01 -4.553879797458648682e-01 5.596093535423278809e-01 -3.213790357112884521e-01 2.920044064521789551e-01 3.808549344539642334e-01 1.765014380216598511e-01 -7.484347373247146606e-02
4.610462486743927002e-01 3.594415187835693359e-01 3.409695923328399658e-01 -3.298638463020324707e-01 2.878343462944030762e-01 2.703113257884979248e-01 -3.131850957870483398e-01 4.232802391052246094e-01
-2.027122974395751953e-01 -1.591683924198150635e-01 6.947940587997436523e-01 1.534643471240997314e-01 2.783728539943695068e-01 3.845020234584808350e-01 -3.548918366432189941e-01 2.756837606430053711e-01
5.118339061737060547e-01 1.643628478050231934e-01 7.795190811157226562e-01 -2.026879191398620605e-01 4.874211177229881287e-02 1.023282557725906372e-01 7.572675496339797974e-02 2.090383470058441162e-01
7.059593498706817627e-02 -8.192238956689834595e-02 8.444941043853759766e-01 5.049885809421539307e-02 -1.581704765558242798e-01 1.368547230958938599e-01 -7.424794882535934448e-02 -4.725723862648010254e-01
6.294934749603271484e-01 -1.638291478157043457e-01 6.850578784942626953e-01 9.524796903133392334e-02 -2.695806920528411865e-01 2.490069344639778137e-02 -1.588242650032043457e-01 -1.513409079052507877e-03
4.301168918609619141e-01 -5.955335870385169983e-02 2.109545171260833740e-01 -4.941852092742919922e-01 8.135707676410675049e-02 6.065367460250854492e-01 -3.997331950813531876e-03 -3.849806487560272217e-01
-3.287551105022430420e-01 -1.913863271474838257e-01 6.144413352012634277e-01 7.912661135196685791e-02 3.701073229312896729e-01 4.309914708137512207e-01 -3.614060282707214355e-01 -1.347023248672485352e-01
6.029501557350158691e-01 2.639216482639312744e-01 6.424131393432617188e-01 -1.843280196189880371e-01 -8.369556069374084473e-02 1.367300897836685181e-01 -1.683310568332672119e-01 2.570794820785522461e-01
3.211426734924316406e-01 -4.856756329536437988e-01 6.129718422889709473e-01 -3.322755396366119385e-01 1.633992195129394531e-01 -1.714607030153274536e-01 -1.634841263294219971e-01 3.033475279808044434e-01
1.102026775479316711e-01 -4.418763518333435059e-01 7.374295592308044434e-01 1.885205656290054321e-01 2.294854223728179932e-01 1.874083187431097031e-03 -1.299041956663131714e-01 -3.790989816188812256e-01
3.091478943824768066e-01 2.746413946151733398e-01 3.446861729025840759e-02 -4.275389909744262695e-01 -9.260051697492599487e-02 3.458954691886901855e-01 -6.554262638092041016e-01 -2.953303754329681396e-01
-5.956538766622543335e-02 9.752007573843002319e-02 9.267902374267578125e-01 -2.597471699118614197e-02 -2.257099896669387817e-01 1.258107647299766541e-02 -2.095426917076110840e-01 -1.797650456428527832e-01
6.939999461174011230e-01 -5.055755004286766052e-02 4.634177684783935547e-01 -4.702137112617492676e-01 -1.331384181976318359e-01 -1.959635615348815918e-01 -1.120885834097862244e-01 1.061111092567443848e-01
4.210749268531799316e-01 -6.334320455789566040e-02 -1.124085485935211182e-02 1.190692093223333359e-02 4.170917570590972900e-01 5.070853829383850098e-01 -4.622432887554168701e-01 4.167078435420989990e-01
1.326123028993606567e-01 -1.388209015130996704e-01 8.911517858505249023e-01 1.687472909688949585e-01 1.403402984142303467e-01 2.089715749025344849e-01 -2.184517234563827515e-01 -1.715512722730636597e-01
4.595373570919036865e-01 1.848261654376983643e-01 3.023224771022796631e-01 1.557754278182983398e-01 4.729170799255371094e-01 4.419587850570678711e-01 -1.668353527784347534e-01 4.383922219276428223e-01
8.997111767530441284e-02 -3.012929856777191162e-01 7.961170077323913574e-01 1.777160316705703735e-01 3.580406308174133301e-01 3.773777186870574951e-02 -1.614780277013778687e-01 -2.829309403896331787e-01
7.220893502235412598e-01 -3.116182982921600342e-01 1.255311518907546997e-01 -2.814529240131378174e-01 -1.504563074558973312e-02 1.945488750934600830e-01 -3.998328447341918945e-01 -2.975989580154418945e-01
3.726062476634979248e-01 -5.013459324836730957e-01 5.370225310325622559e-01 1.010448411107063293e-01 1.133450493216514587e-01 9.767736308276653290e-03 -1.953674107789993286e-01 -5.100025534629821777e-01
6.039016693830490112e-02 -2.490251511335372925e-01 8.778942823410034180e-01 -6.179598346352577209e-02 -8.539523184299468994e-02 -1.693007797002792358e-01 -2.822742760181427002e-01 2.102106660604476929e-01
1.113748848438262939e-01 -1.690576970577239990e-01 3.607688099145889282e-02 -6.620470285415649414e-01 3.953827619552612305e-01 -2.988687530159950256e-02 -5.760551691055297852e-01 1.742037683725357056e-01
4.336190223693847656e-01 -1.859854757785797119e-01 -5.533841997385025024e-02 -2.011194229125976562e-01 6.055999398231506348e-01 -1.145412698388099670e-01 -5.887004733085632324e-01 8.621714264154434204e-02
6.535273194313049316e-01 -2.838862836360931396e-01 3.235270380973815918e-01 -9.374640136957168579e-02 -1.662320941686630249e-01 4.151770770549774170e-01 -2.675671577453613281e-01 3.274983167648315430e-01
-5.523972585797309875e-02 3.249516189098358154e-01 4.765607118606567383e-01 -9.428908675909042358e-02 6.282887458801269531e-01 -1.129764765501022339e-01 -4.468564391136169434e-01 -2.194618284702301025e-01
2.022341191768646240e-01 -4.639549553394317627e-01 4.148401319980621338e-01 3.749545216560363770e-01 4.732206289190798998e-04 1.409511566162109375e-01 -5.522223711013793945e-01 -3.261083960533142090e-01
4.265369772911071777e-01 -2.810894250869750977e-01 -1.002557799220085144e-01 -5.637651681900024414e-01 4.714899063110351562e-01 2.487565577030181885e-01 -3.551660776138305664e-01 2.910543419420719147e-02
2.339668124914169312e-01 3.310869261622428894e-02 -1.030502095818519592e-01 -3.619774281978607178e-01 4.575538337230682373e-01 1.246892809867858887e-01 -7.247001528739929199e-01 -2.289607375860214233e-01
2.031013816595077515e-01 -5.458401441574096680e-01 5.900387167930603027e-01 -2.189418487250804901e-02 1.641628444194793701e-01 2.203227132558822632e-01 -5.635714158415794373e-02 -4.832345545291900635e-01
4.668756425380706787e-01 -2.462646961212158203e-01 5.029181838035583496e-01 2.977823019027709961e-01 5.460000038146972656e-01 5.937732756137847900e-02 -6.773537397384643555e-02 -2.712011039257049561e-01
1.437292248010635376e-01 -3.285019397735595703e-01 2.099307626485824585e-01 -4.285021424293518066e-01 6.874406337738037109e-01 2.205469608306884766e-01 -2.394563108682632446e-01 2.553199231624603271e-01
2.681093811988830566e-01 4.307673871517181396e-01 2.162997424602508545e-01 1.071210876107215881e-01 2.590031027793884277e-01 5.490914583206176758e-01 -4.305251836776733398e-01 -3.610546886920928955e-01
-7.341832667589187622e-02 -1.217264309525489807e-01 9.214802980422973633e-01 1.860602647066116333e-01 1.204126998782157898e-01 1.469845473766326904e-01 -1.925295740365982056e-01 -1.512510031461715698e-01
6.151345372200012207e-01 -2.336168140172958374e-01 4.011573791503906250e-01 -4.693626761436462402e-01 1.169496402144432068e-01 1.978843063116073608e-01 1.488311737775802612e-01 -3.328932821750640869e-01
-1.734186112880706787e-01 -2.909909188747406006e-01 5.919506549835205078e-01 -1.384946983307600021e-02 9.753635525703430176e-02 5.807422399520874023e-01 -2.806917726993560791e-01 -3.302880823612213135e-01
-7.582813268527388573e-04 -9.305291622877120972e-02 3.984059393405914307e-01 -3.617542684078216553e-01 2.368727922439575195e-01 5.433728098869323730e-01 -1.444967985153198242e-01 -5.740253329277038574e-01
5.350238680839538574e-01 2.915940992534160614e-02 4.217381179332733154e-01 -3.229289650917053223e-01 -2.357206642627716064e-01 1.250932365655899048e-01 -3.479561805725097656e-01 4.883307814598083496e-01
7.453790307044982910e-01 3.245668411254882812e-01 2.658426761627197266e-01 -3.714936599135398865e-02 -1.911586821079254150e-01 -7.926230132579803467e-02 -4.376582503318786621e-01 -1.806799173355102539e-01
-1.920215189456939697e-01 4.992172122001647949e-01 4.618080854415893555e-01 -3.943148255348205566e-01 4.587692618370056152e-01 2.183633595705032349e-01 -2.926266491413116455e-01 -3.710436448454856873e-02
3.981321454048156738e-01 1.463213562965393066e-02 6.140513420104980469e-01 5.831022933125495911e-02 1.972149014472961426e-01 3.085691332817077637e-01 -3.695385456085205078e-01 4.360621869564056396e-01
4.207578897476196289e-01 -3.693855404853820801e-01 1.448735296726226807e-01 -2.275746315717697144e-02 5.675785541534423828e-01 -8.138218522071838379e-02 -4.615700542926788330e-01 -3.509925901889801025e-01
2.260270118713378906e-01 4.529864490032196045e-01 6.992763280868530273e-01 2.783490903675556183e-02 7.548438012599945068e-02 4.584099650382995605e-01 -1.172428019344806671e-02 1.948792338371276855e-01
4.071965515613555908e-01 -5.430109426379203796e-02 7.622784376144409180e-02 -2.441423982381820679e-01 7.975082993507385254e-01 -5.310400202870368958e-02 -2.687292098999023438e-01 2.340331524610519409e-01
5.702518820762634277e-01 2.249010279774665833e-02 7.089264988899230957e-01 2.368651032447814941e-01 7.173154503107070923e-02 2.986094951629638672e-01 -1.104629710316658020e-01 9.544768184423446655e-02
7.857776433229446411e-02 -3.749821782112121582e-01 8.795176744461059570e-01 1.203201785683631897e-01 2.014304399490356445e-01 -3.631805256009101868e-02 -1.001861989498138428e-01 -1.151308715343475342e-01
3.964630365371704102e-01 2.108343392610549927e-01 2.858501970767974854e-01 1.203358992934226990e-01 1.121073439717292786e-01 7.651605606079101562e-01 -3.218936026096343994e-01 2.281499840319156647e-02
5.285583436489105225e-02 1.937809437513351440e-01 2.512904405593872070e-01 -4.379917681217193604e-01 4.139046967029571533e-01 5.965650677680969238e-01 -3.951601982116699219e-01 -1.459898203611373901e-01
