# Supplementary material for: Where is your field going? A machine learning approach to study the relative motion of the domains of physics
Source: PLoS One. 2020 Jun 18;15(6):e0233997. doi: 10.1371/journal.pone.0233997 (PMC7302634; doi:10.1371/journal.pone.0233997)
Supplement: S6 Data — (ZIP) [file pone.0233997.s006.zip › 5/Pacs4Run_5_VS_500_embeddings1999-2003ED8.txt]

-3.083070218563079834e-01 2.966463863849639893e-01 -1.057451516389846802e-01 -8.509013801813125610e-02 4.620577692985534668e-01 -6.153739690780639648e-01 2.141601890325546265e-01 -4.005976021289825439e-01
-6.232123374938964844e-01 3.670969605445861816e-01 1.209573671221733093e-01 -5.011449456214904785e-01 1.139924973249435425e-01 -3.971940875053405762e-01 -1.263683885335922241e-01 1.560215950012207031e-01
-7.211174964904785156e-01 7.403329946100711823e-03 3.411420881748199463e-01 -2.386199384927749634e-01 2.622914016246795654e-01 -4.259008467197418213e-01 1.459207683801651001e-01 -1.874470412731170654e-01
-2.691962420940399170e-01 4.551132023334503174e-01 4.732149541378021240e-01 -5.470784902572631836e-01 1.814749240875244141e-01 -2.871815264225006104e-01 7.480176538228988647e-02 -2.760009467601776123e-01
1.293958574533462524e-01 1.311239302158355713e-01 1.611127704381942749e-02 2.361127175390720367e-02 7.359374761581420898e-01 -5.967108607292175293e-01 -2.279069870710372925e-01 1.250475198030471802e-01
-3.421426117420196533e-01 2.390653938055038452e-01 -3.528923988342285156e-01 -2.072864584624767303e-02 5.420784950256347656e-01 -2.381964176893234253e-01 -5.683978199958801270e-01 1.648051589727401733e-01
-2.455916106700897217e-01 3.498160839080810547e-01 6.349732726812362671e-02 -7.918345928192138672e-01 -9.016998112201690674e-03 -2.224885076284408569e-01 -2.023950368165969849e-01 -3.094080984592437744e-01
1.570714823901653290e-02 2.335693687200546265e-01 8.910155296325683594e-02 1.826600730419158936e-01 6.702159047126770020e-01 -6.428778171539306641e-01 -2.023509442806243896e-01 2.162159234285354614e-02
-3.039196431636810303e-01 -8.579712361097335815e-02 3.155815005302429199e-01 -4.602600932121276855e-01 6.119745969772338867e-01 -1.057931408286094666e-01 -4.411171972751617432e-01 -9.247292578220367432e-02
-3.019392490386962891e-01 -5.322850346565246582e-01 1.749240234494209290e-02 -1.791456341743469238e-01 6.481544971466064453e-01 -1.072479039430618286e-01 -2.289983332157135010e-01 -3.302413821220397949e-01
-6.871688961982727051e-01 -1.711529940366744995e-01 2.184509336948394775e-01 -1.146374791860580444e-01 2.016429007053375244e-01 -5.754749178886413574e-01 8.619198203086853027e-02 -2.416254580020904541e-01
-2.326352149248123169e-01 1.415465027093887329e-01 1.660571545362472534e-01 -1.300976146012544632e-02 2.984749078750610352e-01 -8.302311897277832031e-01 -3.394646048545837402e-01 -6.703662872314453125e-02
-2.897332012653350830e-01 -2.584573030471801758e-01 -7.067600637674331665e-02 1.212418377399444580e-01 3.212483823299407959e-01 -8.283936381340026855e-01 -1.125867292284965515e-01 -1.656731516122817993e-01
4.676125198602676392e-02 2.888641357421875000e-01 -6.855928301811218262e-01 -2.338489294052124023e-01 1.279056221246719360e-01 -5.168038606643676758e-01 -2.422654032707214355e-01 -2.179671525955200195e-01
-3.292160630226135254e-01 -2.201664894819259644e-01 -8.373941481113433838e-02 5.656855925917625427e-02 1.759935319423675537e-01 -8.638515472412109375e-01 -5.079228430986404419e-02 -2.305170148611068726e-01
-6.445857882499694824e-01 1.439325064420700073e-01 1.851933449506759644e-01 -6.232854127883911133e-01 2.446953803300857544e-01 -1.023786440491676331e-01 2.108958363533020020e-01 1.617937386035919189e-01
-2.203111946582794189e-01 5.425397753715515137e-01 -5.537273287773132324e-01 -4.164296984672546387e-01 9.118200838565826416e-02 -3.917987346649169922e-01 -1.131125986576080322e-01 -4.971242323517799377e-02
-4.548019170761108398e-02 -6.601648032665252686e-02 5.253439396619796753e-02 1.042342334985733032e-01 3.422891795635223389e-01 -5.446283221244812012e-01 -3.645905852317810059e-01 -6.582100391387939453e-01
-5.554327368736267090e-01 3.615926504135131836e-01 3.361577987670898438e-01 -4.155002534389495850e-01 2.405090332031250000e-01 -3.502608975395560265e-03 -1.285648047924041748e-01 -4.480144977569580078e-01
-1.350843608379364014e-01 4.582902416586875916e-02 1.074581667780876160e-01 -4.392889142036437988e-01 4.879522919654846191e-01 -5.205360651016235352e-01 -4.706785082817077637e-01 2.110369950532913208e-01
-3.635796904563903809e-01 3.806312084197998047e-01 -4.711643159389495850e-01 -2.455795705318450928e-01 -3.422825783491134644e-02 -6.402677297592163086e-01 -1.661440134048461914e-01 -4.366013407707214355e-02
1.360662728548049927e-01 -7.672294229269027710e-02 1.625045388936996460e-01 -3.649183511734008789e-01 5.016314983367919922e-01 -4.282068610191345215e-01 -5.480056405067443848e-01 -2.841144800186157227e-01
-1.923553943634033203e-01 -2.024478316307067871e-01 -3.633395433425903320e-01 -1.845038495957851410e-02 7.348942756652832031e-01 -2.763207554817199707e-01 -3.653321564197540283e-01 1.994192600250244141e-01
-4.287002980709075928e-01 -6.873700022697448730e-02 3.140915632247924805e-01 -4.172752797603607178e-01 6.503905057907104492e-01 -2.098456770181655884e-01 -2.043799012899398804e-01 1.729303300380706787e-01
1.886820793151855469e-01 1.651758514344692230e-02 3.843713551759719849e-02 -3.237109184265136719e-01 6.907941102981567383e-01 -3.009005486965179443e-01 -5.313284993171691895e-01 -8.838780969381332397e-02
-5.037676692008972168e-01 -2.272278219461441040e-01 -2.834799233824014664e-03 -7.862385511398315430e-01 -3.080921992659568787e-02 -2.481257319450378418e-01 -6.587793678045272827e-02 -9.772978723049163818e-02
-1.404016166925430298e-01 4.793915748596191406e-01 -3.443444073200225830e-01 -4.238191246986389160e-02 5.269869416952133179e-02 -5.384829044342041016e-01 2.127270400524139404e-01 -5.404701232910156250e-01
-3.135542944073677063e-02 -9.500991553068161011e-02 2.551178820431232452e-02 5.773869808763265610e-03 4.904653728008270264e-01 -8.335698246955871582e-01 -2.306076735258102417e-01 2.703494578599929810e-02
-3.905301094055175781e-01 3.418989107012748718e-02 2.422316223382949829e-01 -2.507747709751129150e-01 5.867766141891479492e-01 -4.234513938426971436e-01 -4.224845767021179199e-01 1.504730284214019775e-01
-4.526008367538452148e-01 5.685426294803619385e-02 1.968163102865219116e-01 -3.335121572017669678e-01 7.094795107841491699e-01 -1.426254212856292725e-01 -3.591257333755493164e-02 3.419943749904632568e-01
-2.078593671321868896e-01 -8.471305668354034424e-02 -3.281713724136352539e-01 -5.875312685966491699e-01 5.624698996543884277e-01 -1.040051728487014771e-01 3.724389672279357910e-01 1.755800247192382812e-01
-2.752768993377685547e-01 -9.943270683288574219e-02 9.263781458139419556e-02 -6.527543663978576660e-01 -5.133909732103347778e-02 -6.565316915512084961e-01 -2.144672274589538574e-01 -4.361068713478744030e-04
-1.824890524148941040e-01 -6.207905709743499756e-02 2.255873978137969971e-01 1.404223293066024780e-01 8.664134144783020020e-01 -3.355717360973358154e-01 -1.662883460521697998e-01 -3.610376641154289246e-02
-3.272074162960052490e-01 5.619918107986450195e-01 -5.866469740867614746e-01 3.943628817796707153e-02 3.917951583862304688e-01 -2.746128439903259277e-01 -4.265490174293518066e-02 2.560145407915115356e-02
-5.463901162147521973e-01 1.825870722532272339e-01 -5.090249776840209961e-01 -3.233433961868286133e-01 -4.953733831644058228e-02 -5.294645428657531738e-01 -1.374107599258422852e-01 -5.285948142409324646e-02
-1.721599847078323364e-01 4.036605358123779297e-01 2.826061844825744629e-01 -2.184559702873229980e-01 4.930978119373321533e-01 -2.070178687572479248e-01 -5.601083040237426758e-01 -2.830306887626647949e-01
-4.031854569911956787e-01 -1.138548031449317932e-01 -2.592064738273620605e-01 -3.206394612789154053e-01 2.321416437625885010e-01 -5.790863633155822754e-01 -4.703611731529235840e-01 2.097869217395782471e-01
1.786161065101623535e-01 -1.495652049779891968e-01 -3.042553067207336426e-01 -6.764013767242431641e-01 3.872463703155517578e-01 -3.727801740169525146e-01 3.256390094757080078e-01 -2.589770779013633728e-02
9.519326500594615936e-03 1.493319869041442871e-01 -4.742000252008438110e-02 -3.182639479637145996e-01 5.841943621635437012e-01 -5.004181861877441406e-01 -5.022791028022766113e-01 1.734445840120315552e-01
-1.383791416883468628e-01 3.203665018081665039e-01 -1.617023907601833344e-02 -3.166157752275466919e-02 5.577437281608581543e-01 -1.915494948625564575e-01 -6.521211862564086914e-01 -3.223681747913360596e-01
-1.217020824551582336e-01 1.951466053724288940e-01 6.527749449014663696e-02 -2.329691052436828613e-01 6.536006927490234375e-01 -4.087418317794799805e-01 -5.250607728958129883e-01 1.364482790231704712e-01
-2.261675000190734863e-01 2.172579318284988403e-01 2.044154703617095947e-01 -3.434210717678070068e-01 6.517300605773925781e-01 2.007917761802673340e-01 -4.417369961738586426e-01 -2.858716845512390137e-01
-1.120618358254432678e-01 2.041743844747543335e-01 1.615469008684158325e-01 -2.222804427146911621e-01 4.085002541542053223e-01 -2.568022012710571289e-01 -7.191578149795532227e-01 -3.467582166194915771e-01
3.361431881785392761e-02 -6.402217596769332886e-02 -4.465539753437042236e-02 -1.808744668960571289e-01 6.479503512382507324e-01 -6.756058335304260254e-02 -5.514613986015319824e-01 -4.811941981315612793e-01
-2.732051014900207520e-01 1.939257681369781494e-01 -7.077682018280029297e-01 -4.988223314285278320e-01 1.545501798391342163e-01 -2.686511576175689697e-01 -2.027138173580169678e-01 -2.899047918617725372e-02
-6.292706727981567383e-01 -1.759488582611083984e-01 2.062472105026245117e-01 -6.183896586298942566e-02 2.065910398960113525e-01 -6.536617875099182129e-01 1.333855241537094116e-01 -1.973657757043838501e-01
-1.907362192869186401e-01 1.420368701219558716e-01 3.971632122993469238e-01 -4.970873594284057617e-01 6.578255295753479004e-01 -1.999717056751251221e-01 -2.529078423976898193e-01 4.387924447655677795e-02
2.012945339083671570e-02 -1.226574182510375977e-01 9.195178002119064331e-02 -3.674058243632316589e-02 5.479573011398315430e-01 -4.054201245307922363e-01 -5.341773629188537598e-01 -4.741064012050628662e-01
-1.913181096315383911e-01 -4.762188494205474854e-01 3.466999158263206482e-02 -1.510569173842668533e-02 7.571906447410583496e-01 -7.979717850685119629e-02 -1.268029361963272095e-01 -3.733613789081573486e-01
-5.651592016220092773e-01 -1.784762144088745117e-01 -2.974779307842254639e-01 -1.537977457046508789e-01 2.903312444686889648e-01 -3.431321680545806885e-01 -5.784137845039367676e-01 3.944374839193187654e-05
-8.571697771549224854e-02 -2.440112680196762085e-01 1.491571217775344849e-01 -5.286195278167724609e-01 4.944488704204559326e-01 -1.843233555555343628e-01 -5.621908903121948242e-01 -1.921233534812927246e-01
-7.329563498497009277e-01 -6.343605462461709976e-03 -9.917122870683670044e-02 -2.585399746894836426e-01 2.392054051160812378e-01 -3.700192868709564209e-01 -3.893647193908691406e-01 2.007954269647598267e-01
2.456617057323455811e-01 1.435069292783737183e-01 1.505185216665267944e-01 -7.081940770149230957e-01 2.877767682075500488e-01 -4.941404163837432861e-01 -1.528957337141036987e-01 -2.109368294477462769e-01
-1.070971488952636719e-01 -4.420110583305358887e-02 -6.059857085347175598e-02 9.994176775217056274e-02 4.988032877445220947e-01 -3.652610480785369873e-01 -4.991894364356994629e-01 -5.843846797943115234e-01
-5.439350754022598267e-02 -1.990023702383041382e-01 -6.156041622161865234e-01 -3.319500684738159180e-01 4.566933214664459229e-01 -4.797074496746063232e-01 1.334046274423599243e-01 1.086061820387840271e-01
-4.350170195102691650e-01 3.526771813631057739e-02 3.202194869518280029e-01 -2.574013769626617432e-01 7.443454265594482422e-01 -1.323101669549942017e-01 -2.441050112247467041e-01 9.786213934421539307e-02
1.549425907433032990e-02 -2.070974409580230713e-01 6.089166179299354553e-02 -8.469789624214172363e-01 2.268770039081573486e-01 -1.102323308587074280e-01 -6.026728078722953796e-03 -4.148842394351959229e-01
-2.660455405712127686e-01 -2.102195918560028076e-01 -3.180683404207229614e-02 -1.759058535099029541e-01 1.651370227336883545e-01 -8.383854031562805176e-01 6.954948604106903076e-02 -3.436210155487060547e-01
-1.436468958854675293e-01 3.210343420505523682e-01 3.372244536876678467e-01 -4.808425009250640869e-01 4.667301476001739502e-01 -6.992903351783752441e-02 -4.883871078491210938e-01 -2.648087441921234131e-01
8.367630839347839355e-02 7.058558464050292969e-01 -4.000909924507141113e-01 -2.627229392528533936e-01 3.809489905834197998e-01 -2.345445454120635986e-01 2.321074604988098145e-01 -1.079937964677810669e-01
-8.277570456266403198e-02 2.622030675411224365e-01 6.701208651065826416e-02 -2.644757628440856934e-01 6.880173683166503906e-01 6.726230494678020477e-03 -5.815890431404113770e-01 -1.957059800624847412e-01
1.171232834458351135e-01 1.176336631178855896e-01 5.042125657200813293e-02 -2.646473646163940430e-01 5.423278212547302246e-01 -3.799038231372833252e-01 -6.475832462310791016e-01 -2.050693631172180176e-01
-3.732499480247497559e-01 4.579173624515533447e-01 -3.866067826747894287e-01 -1.640421450138092041e-01 2.966310083866119385e-02 -6.762047410011291504e-01 6.853246688842773438e-02 -1.085911020636558533e-01
-1.313547343015670776e-01 -1.129573211073875427e-01 -3.232115805149078369e-01 2.636373741552233696e-03 7.425577640533447266e-01 -3.079556524753570557e-01 -4.260370731353759766e-01 1.943646222352981567e-01
-2.672676444053649902e-01 -1.519620716571807861e-01 1.336637437343597412e-01 -1.721628010272979736e-02 1.554218679666519165e-01 -9.163672924041748047e-01 2.193640684708952904e-03 -1.530470550060272217e-01
-2.443800717592239380e-01 5.416836142539978027e-01 -5.946161746978759766e-01 -1.797622889280319214e-01 1.842792183160781860e-01 -3.110225498676300049e-01 1.562763899564743042e-01 -3.253584802150726318e-01
-1.449094414710998535e-01 3.733731508255004883e-01 -1.694293469190597534e-01 -2.638985216617584229e-01 -3.041691333055496216e-02 -6.345089673995971680e-01 3.439070284366607666e-01 -4.684508442878723145e-01
-2.899119853973388672e-01 -1.617629379034042358e-01 -6.930656731128692627e-03 -3.726484626531600952e-02 1.148321852087974548e-01 -8.556079268455505371e-01 1.588029116392135620e-01 -3.433328270912170410e-01
-7.781112194061279297e-02 2.670634686946868896e-01 3.247282505035400391e-01 -2.749083936214447021e-01 6.376598477363586426e-01 3.606282547116279602e-02 -4.239559471607208252e-01 -3.923649191856384277e-01
-4.541448056697845459e-01 6.865040212869644165e-02 2.270167768001556396e-01 -3.264142572879791260e-01 6.446899771690368652e-01 -2.442942708730697632e-01 -3.545444607734680176e-01 1.730608791112899780e-01
-2.241283357143402100e-01 -7.616309076547622681e-02 -8.092256635427474976e-02 1.506237536668777466e-01 2.674365043640136719e-01 -3.644507229328155518e-01 -1.894690096378326416e-01 -8.212700486183166504e-01
-2.800786495208740234e-01 3.301484286785125732e-01 2.757848799228668213e-01 -3.858284354209899902e-01 4.486010670661926270e-01 4.483476004679687321e-05 -5.583350658416748047e-01 -2.732326984405517578e-01
-5.534660816192626953e-01 5.279176235198974609e-01 2.233942747116088867e-01 -2.136136442422866821e-01 4.141201376914978027e-01 8.080737292766571045e-02 -2.194903492927551270e-01 -3.053543865680694580e-01
-3.854222595691680908e-01 2.753749191761016846e-01 2.286622524261474609e-01 -1.390193551778793335e-01 7.542795538902282715e-01 -1.428031027317047119e-01 -3.211924731731414795e-01 1.072879657149314880e-01
-1.055346522480249405e-02 -7.595483958721160889e-02 -2.267076671123504639e-01 8.363484591245651245e-02 1.569939404726028442e-01 -5.154012441635131836e-01 -3.672095835208892822e-01 -7.145629525184631348e-01
-3.438642919063568115e-01 -5.165158212184906006e-02 3.369609713554382324e-01 -3.311943113803863525e-01 7.590752243995666504e-01 -1.043600365519523621e-01 -2.554702162742614746e-01 5.921198055148124695e-02
-4.218995571136474609e-01 5.278992652893066406e-01 -2.800081968307495117e-01 -8.886551111936569214e-02 1.490403413772583008e-01 -5.788824558258056641e-01 2.622494697570800781e-01 -1.758652180433273315e-01
-2.419274449348449707e-01 -4.149501323699951172e-01 2.567797601222991943e-01 -3.182877898216247559e-01 6.654839515686035156e-01 -1.116380840539932251e-01 -2.120855301618576050e-01 -3.189551234245300293e-01
-4.098319113254547119e-01 5.847153440117835999e-02 -2.943262755870819092e-01 2.669600546360015869e-01 3.040066361427307129e-01 -1.948929391801357269e-02 -3.964673578739166260e-01 -6.486424207687377930e-01
-1.560038477182388306e-01 -1.003621742129325867e-01 2.004763185977935791e-01 1.167433783411979675e-01 7.590225934982299805e-01 -2.242487072944641113e-01 -4.303442686796188354e-02 -5.324620604515075684e-01
-3.357730805873870850e-01 6.288554668426513672e-01 -5.884507298469543457e-01 -1.871400773525238037e-01 3.008970320224761963e-01 -1.363156139850616455e-01 -1.606477424502372742e-02 -3.350270166993141174e-02
8.275227248668670654e-02 -4.237037897109985352e-01 -4.454248547554016113e-01 -3.750409185886383057e-01 4.384255707263946533e-01 -3.663229644298553467e-01 3.383563160896301270e-01 -1.835038959980010986e-01
-9.814484417438507080e-02 8.870656043291091919e-02 1.822928041219711304e-01 -4.841590523719787598e-01 5.421906113624572754e-01 -2.875413596630096436e-01 -5.782196521759033203e-01 -6.220389902591705322e-02
-5.369518995285034180e-01 -1.404665112495422363e-01 5.251178517937660217e-02 -6.247165054082870483e-02 1.247184947133064270e-01 -8.082724809646606445e-01 -1.532072946429252625e-02 -1.272706538438796997e-01
-2.359627634286880493e-01 2.657023370265960693e-01 -7.519589662551879883e-01 -3.314251601696014404e-01 2.385272979736328125e-01 -2.112044543027877808e-01 -2.872687578201293945e-01 -1.200548484921455383e-01
-2.425842136144638062e-01 3.439355492591857910e-01 -2.082437723875045776e-01 -2.374320626258850098e-01 1.181084066629409790e-01 -7.055012583732604980e-01 4.096566140651702881e-01 -2.088582664728164673e-01
-2.445561736822128296e-01 2.334420084953308105e-01 -7.877309918403625488e-01 -1.500734835863113403e-01 2.228405475616455078e-01 -2.629657983779907227e-01 1.194267943501472473e-01 -3.310336768627166748e-01
-2.015715688467025757e-01 3.016910254955291748e-01 -8.843728154897689819e-02 -2.126885950565338135e-01 2.248446047306060791e-01 6.914201378822326660e-02 3.487389981746673584e-01 -7.989613413810729980e-01
-4.087331593036651611e-01 3.764516115188598633e-01 2.085685431957244873e-01 -1.680690795183181763e-01 4.108566045761108398e-01 1.447960436344146729e-01 -3.917261064052581787e-01 -5.255994796752929688e-01
1.771390438079833984e-01 -1.572809666395187378e-01 3.480973839759826660e-01 -2.767711877822875977e-01 7.250304222106933594e-01 -2.108202427625656128e-01 -5.057861655950546265e-02 -4.164590239524841309e-01
-2.916665971279144287e-01 1.860147565603256226e-01 2.899328172206878662e-01 -2.007862776517868042e-01 7.147239446640014648e-01 -2.154379636049270630e-01 -4.450151324272155762e-01 -2.590074762701988220e-02
-3.162788748741149902e-01 3.348300233483314514e-02 -7.844264507293701172e-01 -3.086700141429901123e-01 3.867694437503814697e-01 7.172793149948120117e-02 -1.357990037649869919e-02 -1.825500428676605225e-01
1.248300895094871521e-01 4.514149576425552368e-02 -6.209919601678848267e-02 1.120545044541358948e-01 7.903931140899658203e-01 -5.014610886573791504e-01 -2.978535294532775879e-01 3.264674916863441467e-02
-1.765262931585311890e-01 1.701035052537918091e-01 6.544369459152221680e-02 -6.031041964888572693e-02 3.456925451755523682e-01 -7.279810309410095215e-01 -5.267292857170104980e-01 -7.127152383327484131e-02
-6.936664581298828125e-01 -1.731771379709243774e-01 1.992658823728561401e-01 -1.896867007017135620e-01 3.341020345687866211e-01 -5.200600624084472656e-01 1.608342081308364868e-01 -7.207161188125610352e-02
-3.843633830547332764e-02 3.082390427589416504e-01 2.724671959877014160e-01 -2.708712220191955566e-01 6.896879076957702637e-01 -3.180117607116699219e-01 -4.231802523136138916e-01 4.397544544190168381e-03
-3.760918974876403809e-01 -1.532547622919082642e-01 -7.376845479011535645e-01 -2.708066403865814209e-01 2.556985020637512207e-01 -3.820618093013763428e-01 7.820231467485427856e-02 9.197182022035121918e-03
4.769391193985939026e-02 -2.130936086177825928e-02 -2.457914054393768311e-01 -6.275289058685302734e-01 4.611607491970062256e-01 -3.486548662185668945e-01 4.495173990726470947e-01 8.227961510419845581e-02
1.296164393424987793e-01 -1.078693568706512451e-01 -7.933590561151504517e-02 1.486601531505584717e-01 7.993532419204711914e-01 -3.094976842403411865e-01 -1.903133541345596313e-01 -4.149652421474456787e-01
-4.384476840496063232e-01 3.373054862022399902e-01 -6.417409181594848633e-01 -4.539718329906463623e-01 2.627502381801605225e-01 -3.237520903348922729e-02 1.543915178626775742e-02 -7.577923685312271118e-02
-6.221321225166320801e-01 -1.998630613088607788e-01 -6.831384450197219849e-02 7.795426994562149048e-02 4.050966799259185791e-01 -3.303312510251998901e-02 1.726408600807189941e-01 -6.060227155685424805e-01
-4.139750599861145020e-01 -4.596292972564697266e-01 1.937209516763687134e-01 -3.173342347145080566e-01 2.382003962993621826e-01 -4.457042813301086426e-01 4.848273470997810364e-02 -4.705258309841156006e-01
4.134281072765588760e-03 2.068891823291778564e-01 -7.641578912734985352e-01 -4.710898697376251221e-01 2.977595031261444092e-01 -1.837023049592971802e-01 -9.210830926895141602e-02 -1.429177075624465942e-01
3.142814934253692627e-01 -6.387765705585479736e-02 2.851247787475585938e-01 -5.641191005706787109e-01 3.839705586433410645e-01 -3.231744766235351562e-01 -2.883232897147536278e-03 -4.957185387611389160e-01
-2.674977481365203857e-01 4.599308073520660400e-01 -4.602806568145751953e-01 -4.023984074592590332e-01 1.471708267927169800e-01 -4.894205331802368164e-01 -2.746704816818237305e-01 8.056285977363586426e-02
-3.666453659534454346e-01 1.558865141123533249e-02 3.836108446121215820e-01 -4.057672619819641113e-01 6.736077070236206055e-01 -2.379538863897323608e-01 1.091248355805873871e-02 2.074500322341918945e-01
-1.623686254024505615e-01 3.659545481204986572e-01 -6.837515830993652344e-01 -5.220737457275390625e-01 2.007268220186233521e-01 -1.807836890220642090e-01 2.501719817519187927e-02 -1.613587588071823120e-01
-9.533468633890151978e-02 5.030597746372222900e-02 2.718959748744964600e-01 1.241727694869041443e-01 7.426418662071228027e-01 -5.884213447570800781e-01 2.086978591978549957e-02 2.901954576373100281e-02
-8.197858929634094238e-01 -4.877764731645584106e-02 1.043219566345214844e-01 -2.659636363387107849e-02 8.680475503206253052e-02 -4.279315173625946045e-01 -1.632666029036045074e-02 -3.507913649082183838e-01
-2.113619074225425720e-02 1.452373862266540527e-01 8.485022187232971191e-02 -2.039410173892974854e-01 6.514706015586853027e-01 -5.696734786033630371e-01 -3.880353569984436035e-01 1.736508011817932129e-01
-1.865683495998382568e-02 6.006054952740669250e-02 -7.019667029380798340e-01 -5.632390379905700684e-01 2.832149565219879150e-01 -2.710521817207336426e-01 -1.791963428258895874e-01 1.605533622205257416e-02
-1.417081654071807861e-01 3.559646904468536377e-01 3.663237094879150391e-01 -4.533401429653167725e-01 6.780326366424560547e-01 1.173695176839828491e-01 -1.510754227638244629e-01 -1.310345381498336792e-01
-4.315555095672607422e-01 -3.449827060103416443e-02 1.265494823455810547e-01 -1.626783311367034912e-01 -8.275297470390796661e-03 -4.820646047592163086e-01 -2.908861935138702393e-01 -6.730684041976928711e-01
-4.185339901596307755e-03 1.323764175176620483e-01 6.507170945405960083e-02 -3.874545395374298096e-01 3.377572298049926758e-01 -8.694008737802505493e-02 5.134636163711547852e-01 -6.654475331306457520e-01
-2.818474173545837402e-01 -3.963081836700439453e-01 1.668854355812072754e-01 4.686624452006071806e-04 7.037211060523986816e-01 -9.295206516981124878e-02 -1.992328464984893799e-01 -4.382848739624023438e-01
-5.503965616226196289e-01 -1.549803316593170166e-01 1.108964830636978149e-01 3.484253585338592529e-02 3.468969762325286865e-01 -1.189643293619155884e-01 2.679674327373504639e-01 -6.732280254364013672e-01
7.561355829238891602e-03 2.370089665055274963e-02 -6.485494785010814667e-03 3.257993236184120178e-02 3.096510171890258789e-01 -6.471172571182250977e-01 -5.733641386032104492e-01 -3.935565650463104248e-01
-5.959167480468750000e-01 -3.246685564517974854e-01 -2.173170745372772217e-01 -6.237890198826789856e-02 2.986829876899719238e-01 -1.652238816022872925e-01 4.275580346584320068e-01 -4.347867965698242188e-01
-3.046047389507293701e-01 -6.675666570663452148e-02 -3.092816770076751709e-01 -2.186324261128902435e-02 5.966243743896484375e-01 -2.849117517471313477e-01 -6.078200340270996094e-01 6.776343565434217453e-03
-3.276526033878326416e-01 -6.431525945663452148e-02 6.534163653850555420e-02 3.520324826240539551e-01 5.497012734413146973e-01 -3.491810262203216553e-01 3.327510356903076172e-01 -4.748565852642059326e-01
2.143937051296234131e-01 -1.184353381395339966e-01 -1.423459053039550781e-01 2.221859805285930634e-02 5.570152401924133301e-01 -4.333486258983612061e-01 -5.002309083938598633e-01 -4.134785830974578857e-01
5.346498265862464905e-02 -1.747097671031951904e-01 -6.634494066238403320e-01 -3.838229775428771973e-01 5.453459620475769043e-01 -2.169366478919982910e-01 1.703169792890548706e-01 -7.523987442255020142e-02
-1.537909060716629028e-01 2.122372984886169434e-01 1.423587352037429810e-01 -7.845957875251770020e-01 9.986802935600280762e-02 -7.390873506665229797e-03 -2.351054698228836060e-01 -4.797336161136627197e-01
-6.245813965797424316e-01 -7.533155381679534912e-02 -1.661204397678375244e-01 -8.717569708824157715e-02 5.520284175872802734e-01 -2.457950711250305176e-01 -3.829603195190429688e-01 2.392039299011230469e-01
-3.133364915847778320e-01 -2.793720364570617676e-01 -1.581864804029464722e-02 -5.854187011718750000e-01 -1.023525223135948181e-01 -6.250655055046081543e-01 -1.968617141246795654e-01 -2.021601945161819458e-01
-3.337308168411254883e-01 1.402967125177383423e-01 2.702737450599670410e-01 -5.220227837562561035e-01 4.832373559474945068e-01 -3.474747240543365479e-01 -3.479552567005157471e-01 2.192149758338928223e-01
-4.892179369926452637e-01 4.605294764041900635e-01 3.353133797645568848e-01 -3.759011924266815186e-01 3.782380819320678711e-01 1.362825930118560791e-01 8.477918058633804321e-02 -3.549890816211700439e-01
-1.809467822313308716e-01 2.961517870426177979e-01 4.964435100555419922e-02 2.920980751514434814e-01 6.016150712966918945e-01 -1.801065802574157715e-01 -3.969883024692535400e-01 -4.896815121173858643e-01
-5.300031304359436035e-01 6.746003031730651855e-01 1.766495704650878906e-01 -2.927681058645248413e-02 3.657955825328826904e-01 -1.189040616154670715e-01 -8.759102225303649902e-02 -2.762825787067413330e-01
-4.706381820142269135e-03 -5.170587822794914246e-02 -1.587488651275634766e-01 2.266617119312286377e-02 8.711266517639160156e-02 -4.926958084106445312e-01 -3.411198854446411133e-01 -7.777460217475891113e-01
-2.752513587474822998e-01 -3.569937646389007568e-01 2.183928191661834717e-01 -2.665416598320007324e-01 6.257404088973999023e-01 -7.131077349185943604e-02 -3.646996021270751953e-01 -3.852403759956359863e-01
-2.027512639760971069e-01 -5.945753455162048340e-01 9.892884641885757446e-02 -4.043144583702087402e-01 5.146041512489318848e-01 -7.018783688545227051e-02 -8.776924759149551392e-02 -3.932783603668212891e-01
3.028927743434906006e-01 1.847455501556396484e-01 -1.828580647706985474e-01 -4.488515201956033707e-03 4.502081274986267090e-01 -3.853344321250915527e-01 -5.299825668334960938e-01 -4.567453265190124512e-01
-1.203197687864303589e-01 5.714640617370605469e-01 -3.122818470001220703e-01 5.239602178335189819e-02 4.105063378810882568e-01 -4.670344591140747070e-01 4.024578630924224854e-01 -1.003876328468322754e-01
-1.908564269542694092e-01 2.684680223464965820e-01 1.810459941625595093e-01 -2.649962007999420166e-01 5.435693860054016113e-01 -3.129765987396240234e-01 -6.279368400573730469e-01 -2.777484804391860962e-02
-6.440733373165130615e-02 6.192018985748291016e-01 -2.566232979297637939e-01 -6.184569597244262695e-01 3.441470861434936523e-02 -3.703175485134124756e-01 -1.470535099506378174e-01 -6.443654000759124756e-02
-8.617375046014785767e-02 1.498461961746215820e-01 2.334639579057693481e-01 -3.409100174903869629e-01 6.226479411125183105e-01 -3.061513304710388184e-01 -5.579639673233032227e-01 -8.156189322471618652e-02
-2.117484509944915771e-01 1.705170124769210815e-01 -3.922782242298126221e-01 -3.338235616683959961e-01 1.471426635980606079e-01 -4.780591130256652832e-01 6.035176515579223633e-01 -2.152697294950485229e-01
-1.435970216989517212e-01 -8.650704473257064819e-02 -7.808203697204589844e-01 -3.955887556076049805e-01 1.736778020858764648e-01 -3.265878558158874512e-01 5.454426631331443787e-02 -2.567623555660247803e-01
7.914698682725429535e-03 -2.972626686096191406e-01 3.229530900716781616e-02 -6.779720783233642578e-01 4.266811907291412354e-01 8.871853351593017578e-02 -2.862153053283691406e-01 -4.231264889240264893e-01
-1.659820228815078735e-01 -2.542140185832977295e-01 -1.483119130134582520e-01 -9.207453578710556030e-02 6.332114338874816895e-01 -2.468986362218856812e-01 -4.546586275100708008e-01 -4.568598866462707520e-01
-5.626981854438781738e-01 -8.329419046640396118e-02 3.638207614421844482e-01 -3.889359999448060989e-03 3.438364267349243164e-01 -5.138153433799743652e-01 2.967747151851654053e-01 -2.715643346309661865e-01
-2.215731889009475708e-01 -2.251138687133789062e-01 2.748872637748718262e-01 -1.813624501228332520e-01 7.467135787010192871e-01 -6.784389168024063110e-02 -2.775565981864929199e-01 -3.905793428421020508e-01
8.656789362430572510e-02 -3.900264948606491089e-02 4.834054112434387207e-01 -4.720328152179718018e-01 6.654680967330932617e-01 -2.769234478473663330e-01 -3.874875977635383606e-02 -1.159871742129325867e-01
-3.409308195114135742e-02 -1.178413927555084229e-01 -5.707522630691528320e-01 -6.685752272605895996e-01 3.282135128974914551e-01 -2.948391437530517578e-01 1.039689928293228149e-01 8.207592368125915527e-02
-3.528111279010772705e-01 3.667072355747222900e-01 -6.910295486450195312e-01 -4.158678650856018066e-01 2.514026761054992676e-01 -9.392796456813812256e-02 -1.834733225405216217e-02 -1.349811851978302002e-01
-3.541692495346069336e-01 1.586135774850845337e-01 -2.479334324598312378e-01 -2.035385370254516602e-01 1.804669201374053955e-01 -4.568060636520385742e-01 6.466220021247863770e-01 -2.952063679695129395e-01
6.028716266155242920e-02 -1.296695787459611893e-02 2.107634954154491425e-02 -8.488057851791381836e-01 2.018991261720657349e-01 -7.323324680328369141e-02 1.149655133485794067e-01 -4.646919071674346924e-01
-2.541014552116394043e-01 -5.692939758300781250e-01 7.494624704122543335e-02 -3.563793301582336426e-01 3.867973387241363525e-01 -1.663113683462142944e-01 -2.345521897077560425e-01 -4.964144527912139893e-01
-4.476521313190460205e-01 3.468587994575500488e-01 -3.884150087833404541e-01 -9.888275712728500366e-02 6.135382503271102905e-02 -7.157245874404907227e-01 3.865224868059158325e-02 -3.365490213036537170e-02
-6.567022800445556641e-01 -1.080877184867858887e-01 -1.329657286405563354e-01 -1.682277470827102661e-01 3.934123516082763672e-01 -3.727776408195495605e-01 -4.343621134757995605e-01 1.693272888660430908e-01
-1.493150591850280762e-01 3.736245334148406982e-01 -3.153812289237976074e-01 -1.803291738033294678e-01 1.608826965093612671e-01 -5.196727514266967773e-01 5.385456681251525879e-01 -3.466284871101379395e-01
1.081751808524131775e-01 1.665804088115692139e-01 -2.984098196029663086e-01 -4.253251254558563232e-01 6.705738306045532227e-01 -3.054772019386291504e-01 2.586004137992858887e-01 2.841469347476959229e-01
-7.117739915847778320e-01 -1.977538019418716431e-01 1.306850612163543701e-01 -4.875092208385467529e-02 2.622730731964111328e-01 -2.177294790744781494e-01 2.195420414209365845e-01 -5.200229883193969727e-01
-1.340425163507461548e-01 3.610909581184387207e-01 -2.447150088846683502e-02 -2.669280767440795898e-01 1.815041899681091309e-01 -5.822084546089172363e-01 5.659047961235046387e-01 -2.960371971130371094e-01
-2.603584527969360352e-01 3.198284506797790527e-01 -7.465288043022155762e-02 3.011310994625091553e-01 4.221544265747070312e-01 -2.569032609462738037e-01 -5.042299032211303711e-01 -4.849835336208343506e-01
1.722492575645446777e-01 -1.481023281812667847e-01 -1.436379849910736084e-01 -6.418733298778533936e-02 5.499129891395568848e-01 -3.199728727340698242e-01 -5.760079026222229004e-01 -4.325185418128967285e-01
2.532182335853576660e-01 -1.592907905578613281e-01 1.686296164989471436e-01 -3.348693251609802246e-01 6.635649800300598145e-01 -2.161006480455398560e-01 -2.991476655006408691e-01 -4.398024082183837891e-01
-1.090881824493408203e-01 -1.239685863256454468e-01 -6.213569045066833496e-01 -4.497323036193847656e-01 1.615769714117050171e-01 -5.937759280204772949e-01 1.550355833023786545e-02 7.396403700113296509e-02
-3.484992384910583496e-01 -4.550389349460601807e-01 4.508294537663459778e-02 1.114102527499198914e-01 6.192713975906372070e-01 -2.623021602630615234e-01 -1.305894106626510620e-01 -4.332323670387268066e-01
-5.530503988265991211e-01 -6.660712510347366333e-02 1.975446045398712158e-01 2.512526810169219971e-01 4.131758809089660645e-01 -4.853188097476959229e-01 2.632901370525360107e-01 -3.346292376518249512e-01
1.755491644144058228e-02 3.201577067375183105e-01 1.720617562532424927e-01 -1.606160216033458710e-02 7.530637979507446289e-01 -3.759454786777496338e-01 -3.953036665916442871e-01 -5.120887234807014465e-02
-6.805582642555236816e-01 2.596765160560607910e-01 3.209351301193237305e-01 -3.155091106891632080e-01 9.003341197967529297e-02 -4.982990026473999023e-01 9.144448488950729370e-02 -4.575194418430328369e-02
-2.417021989822387695e-01 2.727619111537933350e-01 -5.350800976157188416e-02 4.243676960468292236e-01 6.118914484977722168e-01 -2.470807433128356934e-01 -3.582801818847656250e-01 -3.469945788383483887e-01
1.133887991309165955e-01 4.567565619945526123e-01 8.853976428508758545e-02 -7.696544528007507324e-01 2.625719904899597168e-01 -3.646836057305335999e-02 7.630656659603118896e-02 -3.197067975997924805e-01
-1.305146068334579468e-01 -4.499440789222717285e-01 1.234514564275741577e-01 -2.307022809982299805e-01 6.785852313041687012e-01 -1.268429756164550781e-01 -3.142849802970886230e-01 -3.697436451911926270e-01
-2.366293668746948242e-01 2.387834042310714722e-01 -2.380259782075881958e-01 -2.122633159160614014e-01 6.693288683891296387e-02 -6.012731194496154785e-01 5.108537077903747559e-01 -3.978644311428070068e-01
-7.308380603790283203e-01 8.735288679599761963e-02 1.766680032014846802e-01 -5.790336523205041885e-03 1.005470827221870422e-01 -3.653593361377716064e-01 1.359158754348754883e-01 -5.147131681442260742e-01
1.350240707397460938e-01 -7.168604061007499695e-03 -5.456339120864868164e-01 -3.389854431152343750e-01 6.564258337020874023e-01 -2.709754705429077148e-01 1.931232511997222900e-01 1.657426655292510986e-01
-6.754810214042663574e-01 2.381274700164794922e-01 1.641365289688110352e-01 -3.241593241691589355e-01 1.933545805513858795e-02 -5.071402788162231445e-01 1.622741520404815674e-01 -2.666508257389068604e-01
-4.111217558383941650e-01 3.664557337760925293e-01 -2.294440269470214844e-01 -3.267135620117187500e-01 5.180953443050384521e-02 -6.856606602668762207e-01 2.512250244617462158e-01 -3.706864640116691589e-02
-5.003568530082702637e-01 -2.964285016059875488e-01 -1.356304585933685303e-01 1.258923262357711792e-01 4.376675486564636230e-01 -1.898143291473388672e-01 1.448653489351272583e-01 -6.155976057052612305e-01
-1.386482119560241699e-01 -1.863795518875122070e-01 -2.202938124537467957e-02 1.664261966943740845e-01 3.462090194225311279e-01 -6.413130164146423340e-01 -2.085313498973846436e-01 -5.858565568923950195e-01
-1.328242290765047073e-02 2.144936025142669678e-01 2.139439731836318970e-01 -3.253224790096282959e-01 6.147794127464294434e-01 -4.974135383963584900e-02 -5.551798343658447266e-01 -3.369820415973663330e-01
-4.899055659770965576e-01 4.280159175395965576e-01 -1.939795762300491333e-01 -2.494126558303833008e-01 3.144375979900360107e-02 -6.219278573989868164e-01 2.626346349716186523e-01 -1.421270966529846191e-01
2.395085431635379791e-02 -1.514067351818084717e-01 7.584883272647857666e-02 1.894507706165313721e-01 8.039839863777160645e-01 -1.764554828405380249e-01 -5.385854840278625488e-02 -5.044106841087341309e-01
-1.947397887706756592e-01 5.780433416366577148e-01 -4.046302139759063721e-01 9.322389960289001465e-03 2.987815141677856445e-01 -4.959837496280670166e-01 3.081580996513366699e-01 -1.841142475605010986e-01
-6.383401751518249512e-01 -2.185881882905960083e-01 -2.558301389217376709e-02 6.380552425980567932e-03 1.278598010540008545e-01 -3.097376525402069092e-01 -2.060207575559616089e-01 -6.239517331123352051e-01
-2.812930643558502197e-01 6.866640597581863403e-02 2.657511830329895020e-01 -1.586647629737854004e-01 1.379057466983795166e-01 -8.602332472801208496e-01 1.003297790884971619e-01 -2.264410406351089478e-01
2.453653840348124504e-03 -1.544521003961563110e-01 -7.128307968378067017e-02 -2.845592498779296875e-01 6.929024457931518555e-01 1.375116109848022461e-01 -4.459040164947509766e-01 -4.384400844573974609e-01
1.875559240579605103e-01 -2.841290552169084549e-03 7.153132464736700058e-03 -3.253474831581115723e-01 6.567185521125793457e-01 -4.285242557525634766e-01 -4.939181208610534668e-01 6.723026745021343231e-03
1.301357615739107132e-02 -1.573677174746990204e-02 -1.072516366839408875e-01 -3.685431480407714844e-01 6.237365603446960449e-01 -2.615865170955657959e-01 -6.266566514968872070e-01 4.563754424452781677e-02
-1.528577413409948349e-02 -5.590184009633958340e-04 -4.991383850574493408e-01 -7.470808029174804688e-01 3.849174678325653076e-01 -1.905035376548767090e-01 1.107015553861856461e-02 8.900299668312072754e-02
1.150124706327915192e-02 1.979793906211853027e-01 2.311653792858123779e-01 -3.739095628261566162e-01 4.695865511894226074e-01 4.980517923831939697e-02 4.110062420368194580e-01 -6.127870082855224609e-01
5.470499396324157715e-03 -2.564178407192230225e-01 -2.554980218410491943e-01 2.695063948631286621e-01 5.690924525260925293e-01 -4.412255287170410156e-01 -3.181766867637634277e-01 -4.201481044292449951e-01
7.798060774803161621e-02 -5.893421918153762817e-02 -7.148129492998123169e-02 -8.658448457717895508e-01 1.159886196255683899e-01 -8.095304667949676514e-02 -1.468486040830612183e-01 -4.405425786972045898e-01
-3.774176836013793945e-01 5.187692046165466309e-01 -3.814665377140045166e-01 -1.621838212013244629e-01 1.031783372163772583e-01 -5.545781254768371582e-01 1.994239985942840576e-01 -2.421604990959167480e-01
-1.397280842065811157e-01 7.995826750993728638e-02 -6.500260829925537109e-01 -5.139201283454895020e-01 4.092808961868286133e-01 -1.220554560422897339e-01 3.162846267223358154e-01 -7.064238190650939941e-02
2.478363066911697388e-01 5.707867741584777832e-01 -1.126157715916633606e-01 -6.653000712394714355e-01 1.616596877574920654e-01 -2.979960739612579346e-01 -9.034866839647293091e-02 -1.854037344455718994e-01
-1.747281253337860107e-01 2.184551209211349487e-02 -1.880001276731491089e-02 3.253870308399200439e-01 4.444898366928100586e-01 -3.030488789081573486e-01 1.338580250740051270e-02 -7.570823431015014648e-01
-1.436085626482963562e-02 3.008821308612823486e-01 6.534627825021743774e-02 -3.133885264396667480e-01 5.478578805923461914e-01 1.217252910137176514e-01 4.753681719303131104e-01 -5.155979990959167480e-01
-5.658163428306579590e-01 3.525111079216003418e-01 3.138259053230285645e-01 -4.171903431415557861e-01 3.111014962196350098e-01 1.098071113228797913e-01 5.466102436184883118e-02 -4.137917160987854004e-01
-2.516111433506011963e-01 1.950481086969375610e-01 3.533619344234466553e-01 -1.845911741256713867e-01 7.555180788040161133e-01 -3.226489424705505371e-01 1.918629370629787445e-02 2.538335323333740234e-01
-1.150196716189384460e-01 1.389021426439285278e-01 -8.142323493957519531e-01 -3.311065733432769775e-01 1.986518204212188721e-01 -2.406722903251647949e-01 -1.593673974275588989e-01 -2.684904634952545166e-01
-3.027044236660003662e-01 3.233238458633422852e-01 -7.640878558158874512e-01 -1.757038235664367676e-01 2.527752220630645752e-01 -1.128279194235801697e-01 2.513917535543441772e-02 -3.344731330871582031e-01
1.907139122486114502e-01 4.267352819442749023e-01 9.551376104354858398e-02 -7.449404597282409668e-01 3.061081171035766602e-01 -6.663790345191955566e-02 1.816751956939697266e-01 -2.937984168529510498e-01
-5.668280124664306641e-01 -1.542452424764633179e-01 -2.830786406993865967e-01 7.743811607360839844e-02 5.412856340408325195e-01 -2.022805511951446533e-01 -4.846390187740325928e-01 1.315629808232188225e-03
1.154898181557655334e-01 3.553444445133209229e-01 1.986165940761566162e-01 -5.880168676376342773e-01 1.175863817334175110e-01 -2.090275585651397705e-01 -2.663470506668090820e-01 -5.888294577598571777e-01
-5.022582411766052246e-01 -5.061748623847961426e-02 3.144269883632659912e-01 -8.162236958742141724e-02 1.546085178852081299e-01 -5.833894610404968262e-01 3.346017301082611084e-01 -4.042803049087524414e-01
-2.980163097381591797e-01 -3.157772719860076904e-01 -3.323670327663421631e-01 -4.244830012321472168e-01 3.090807497501373291e-01 -5.802812576293945312e-01 2.548353075981140137e-01 1.536853313446044922e-01
-3.542298078536987305e-01 6.348559856414794922e-01 -1.169614726677536964e-03 -2.591695189476013184e-01 2.051318287849426270e-01 -3.290621042251586914e-01 4.702332317829132080e-01 -1.811873018741607666e-01
1.718940138816833496e-01 -1.393184363842010498e-01 -4.212213307619094849e-02 -7.878803014755249023e-01 2.059094160795211792e-01 -4.123009368777275085e-02 -1.493322663009166718e-02 -5.330961942672729492e-01
-1.249541789293289185e-01 2.213196307420730591e-01 -7.698137760162353516e-01 -3.159804046154022217e-01 2.353608161211013794e-01 -2.006435580551624298e-02 2.359415404498577118e-02 -4.319646358489990234e-01
-2.673752605915069580e-01 -1.506720185279846191e-01 -1.126578897237777710e-01 1.536259651184082031e-01 3.227113187313079834e-01 -2.934426367282867432e-01 -3.789546489715576172e-01 -7.318865656852722168e-01
-2.764848433434963226e-02 1.957201957702636719e-01 -1.870357990264892578e-02 -2.356319725513458252e-01 4.192434847354888916e-01 6.013917550444602966e-02 4.672370553016662598e-01 -7.122954130172729492e-01
-3.448722362518310547e-01 5.832772850990295410e-01 -4.910039603710174561e-01 -2.151014059782028198e-01 2.330242991447448730e-01 -3.715228736400604248e-01 2.230524569749832153e-01 -1.068423539400100708e-01
-1.671032160520553589e-01 1.383255720138549805e-01 2.519672214984893799e-01 -1.578491032123565674e-01 6.338958740234375000e-01 -2.998695150017738342e-02 -4.835323095321655273e-01 -4.775061309337615967e-01
9.575074166059494019e-02 -1.807855628430843353e-02 2.116147801280021667e-02 -8.149089813232421875e-01 6.720450520515441895e-02 -3.251549303531646729e-01 -1.567780524492263794e-01 -4.372173249721527100e-01
-3.710564374923706055e-01 -3.742268085479736328e-01 -1.601154729723930359e-02 -6.024075672030448914e-02 3.385523855686187744e-01 -9.210686385631561279e-02 -3.398312628269195557e-01 -6.926755905151367188e-01
1.434264034032821655e-01 1.391198039054870605e-01 -2.840377390384674072e-01 -4.531036913394927979e-01 6.460578441619873047e-01 -3.184027671813964844e-01 3.151925802230834961e-01 2.365939170122146606e-01
-2.309868782758712769e-01 3.849926590919494629e-01 -6.024224758148193359e-01 -2.365404963493347168e-01 3.852175176143646240e-01 -1.055832281708717346e-01 4.527433216571807861e-01 -1.226572841405868530e-01
3.202446103096008301e-01 2.697923779487609863e-01 1.482381671667098999e-01 -7.257540225982666016e-01 2.926256060600280762e-01 -3.673610687255859375e-01 -2.911351062357425690e-02 -2.335175722837448120e-01
1.041311770677566528e-01 3.317980840802192688e-02 -5.838229656219482422e-01 -6.346524953842163086e-01 3.182822465896606445e-01 -5.720682814717292786e-02 2.866805493831634521e-01 -2.401264905929565430e-01
-2.254043072462081909e-01 2.004677504301071167e-01 -1.502384990453720093e-01 -4.109240174293518066e-01 5.124489665031433105e-01 4.225617349147796631e-01 2.386540025472640991e-01 -4.684626162052154541e-01
2.705525159835815430e-01 1.636230051517486572e-01 -3.260071575641632080e-01 -7.599806785583496094e-01 8.886965364217758179e-02 -2.288624495267868042e-01 -1.520404964685440063e-01 -3.643974065780639648e-01
-1.797166764736175537e-01 2.315935343503952026e-01 -6.751015186309814453e-01 -4.756235778331756592e-01 3.952725231647491455e-02 -3.707638680934906006e-01 -2.288130372762680054e-01 -2.017491459846496582e-01
8.197472430765628815e-03 -1.951535344123840332e-01 -5.653215050697326660e-01 -2.340192943811416626e-01 6.268915534019470215e-01 -2.576133906841278076e-01 3.577278554439544678e-01 1.294277515262365341e-02
-5.594472885131835938e-01 2.003332674503326416e-01 3.564491271972656250e-01 -4.858778417110443115e-02 1.870320290327072144e-01 -5.324856638908386230e-01 2.413202226161956787e-01 -3.751150667667388916e-01
9.748531877994537354e-02 4.095466732978820801e-01 1.457768380641937256e-01 -1.128171682357788086e-01 4.806797206401824951e-01 -1.127210929989814758e-01 4.937591552734375000e-01 -5.488463640213012695e-01
-3.364995718002319336e-01 2.378181666135787964e-01 4.795688390731811523e-01 -4.190320074558258057e-01 5.829685926437377930e-01 -2.208800464868545532e-01 7.600403577089309692e-02 1.738377511501312256e-01
-3.912366330623626709e-01 6.583006978034973145e-01 3.288423418998718262e-01 -1.621619313955307007e-01 2.354303896427154541e-01 -1.111401915550231934e-01 -1.588182300329208374e-01 -4.314365983009338379e-01
-5.368874669075012207e-01 1.029109284281730652e-01 3.748049736022949219e-01 -2.434373348951339722e-01 6.523746848106384277e-01 -1.175334155559539795e-01 -2.485144138336181641e-01 1.595043949782848358e-02
2.258876413106918335e-01 4.967168271541595459e-01 -3.720234334468841553e-02 -7.265734076499938965e-01 2.223235815763473511e-01 -2.997990250587463379e-01 1.539562549442052841e-02 -1.827843934297561646e-01
-2.601117491722106934e-01 -4.663777649402618408e-01 -1.178794428706169128e-01 -1.564051806926727295e-01 3.080491125583648682e-01 -1.789451241493225098e-01 -3.351526856422424316e-01 -6.612357497215270996e-01
-1.127750799059867859e-01 2.666175663471221924e-01 -3.899883925914764404e-01 -5.697702169418334961e-01 4.599326848983764648e-01 -1.665903776884078979e-01 4.196837544441223145e-01 1.550578027963638306e-01
-8.504708111286163330e-02 -1.528080254793167114e-01 -4.718202054500579834e-01 -4.783574044704437256e-01 5.883167386054992676e-01 -2.436769604682922363e-01 3.053640723228454590e-01 1.386876255273818970e-01
-5.038863047957420349e-02 2.590821385383605957e-01 -1.275996267795562744e-01 1.154175400733947754e-01 4.698241949081420898e-01 -1.701766401529312134e-01 -6.335387825965881348e-01 -4.996682107448577881e-01
-2.110808193683624268e-01 6.688826251775026321e-03 1.724362820386886597e-01 -1.980617493391036987e-01 5.197794362902641296e-02 -4.451910853385925293e-01 -4.391558766365051270e-01 -7.019137740135192871e-01
-2.328214049339294434e-01 -1.115076020359992981e-01 -4.592462256550788879e-02 1.356851160526275635e-01 2.651664614677429199e-01 -3.074193596839904785e-01 -2.696203440427780151e-02 -8.644617795944213867e-01
-7.135557532310485840e-01 5.193921551108360291e-02 1.994034796953201294e-01 2.780911698937416077e-02 1.038857176899909973e-01 -5.130479931831359863e-01 7.566203176975250244e-02 -4.097196757793426514e-01
-3.742227703332901001e-02 -9.226056933403015137e-02 -9.709189832210540771e-02 -5.060555413365364075e-03 6.630855202674865723e-01 -3.845056295394897461e-01 -5.267118811607360840e-01 -3.401215970516204834e-01
3.143704310059547424e-02 7.415820658206939697e-02 -9.581875987350940704e-03 6.892293691635131836e-02 4.205897152423858643e-01 -6.546603441238403320e-01 -5.197496414184570312e-01 -3.362358808517456055e-01
-2.599832117557525635e-01 3.902974128723144531e-01 -9.688380360603332520e-02 -4.287952184677124023e-01 6.167616248130798340e-01 3.740756213665008545e-01 1.754983812570571899e-01 -1.889386028051376343e-01
-1.476457118988037109e-01 1.917098015546798706e-01 -6.758206486701965332e-01 -5.766791105270385742e-01 7.363852858543395996e-02 -3.428290784358978271e-01 -1.602216064929962158e-01 -5.941708385944366455e-02
3.138462454080581665e-02 2.515037655830383301e-01 3.107568919658660889e-01 -8.175966888666152954e-02 5.326586961746215820e-01 -7.398063540458679199e-01 9.572073468007147312e-04 3.829531371593475342e-02
7.907060533761978149e-02 2.306298613548278809e-01 1.301030665636062622e-01 -2.267559766769409180e-01 3.862997293472290039e-01 -1.012888178229331970e-01 4.806134402751922607e-01 -6.940724253654479980e-01
-7.819886319339275360e-03 -1.799725741147994995e-01 3.897418379783630371e-01 -2.203178703784942627e-01 7.658057808876037598e-01 -6.221635639667510986e-02 7.391982711851596832e-03 -4.203878641128540039e-01
4.094939529895782471e-01 2.966240048408508301e-01 6.328685581684112549e-02 -6.438676118850708008e-01 2.406309843063354492e-01 -4.239569008350372314e-01 -1.424756050109863281e-01 -2.604151368141174316e-01
-8.366028964519500732e-02 4.125267565250396729e-01 1.598435640335083008e-01 -8.085866570472717285e-01 1.442901194095611572e-01 -2.144636809825897217e-01 1.818954795598983765e-01 -2.087100744247436523e-01
1.195004433393478394e-01 -8.262879401445388794e-02 -6.548230648040771484e-01 -5.366094708442687988e-01 5.062761902809143066e-01 -5.427078902721405029e-02 -2.958484692499041557e-04 -5.374200269579887390e-02
-4.954322576522827148e-01 -8.166939765214920044e-02 7.901599258184432983e-02 -1.319326460361480713e-01 2.644733339548110962e-02 -4.286614954471588135e-01 -4.313041567802429199e-01 -5.947721004486083984e-01
6.408759206533432007e-02 1.119738793931901455e-03 3.560580611228942871e-01 -6.950713694095611572e-02 7.903472781181335449e-01 -4.763602316379547119e-01 1.049898266792297363e-01 4.113581031560897827e-02
-3.082559071481227875e-02 3.343430459499359131e-01 2.354857921600341797e-01 -2.818525135517120361e-01 5.213913917541503906e-01 1.030569225549697876e-01 3.965134620666503906e-01 -5.591759085655212402e-01
-3.913221955299377441e-01 -1.033941581845283508e-01 3.292428255081176758e-01 -1.894883960485458374e-01 7.258596420288085938e-01 1.093633174896240234e-01 -1.756048649549484253e-01 -3.495715260505676270e-01
-7.174968123435974121e-01 6.620501726865768433e-02 2.829336225986480713e-01 -4.841377958655357361e-02 5.314714312553405762e-01 -2.710590660572052002e-01 -1.696110367774963379e-01 1.171208247542381287e-01
1.844418793916702271e-01 3.252435326576232910e-01 1.075887605547904968e-01 -4.552296102046966553e-01 4.131045341491699219e-01 2.819484844803810120e-02 3.777021467685699463e-01 -5.720834732055664062e-01
1.526289503090083599e-03 -1.097045987844467163e-01 -6.702135205268859863e-01 -4.988130331039428711e-01 5.274352431297302246e-01 -4.827513545751571655e-02 9.059068560600280762e-02 -3.517184033989906311e-02
2.981170713901519775e-01 2.029109746217727661e-01 1.343645900487899780e-01 -5.464309453964233398e-02 6.659262776374816895e-01 -5.780141949653625488e-01 -2.482988238334655762e-01 -9.850391745567321777e-02
-2.974063456058502197e-01 -3.027553856372833252e-01 4.323655366897583008e-02 1.521108150482177734e-01 6.608108282089233398e-01 -1.148156076669692993e-01 -2.736599743366241455e-01 -5.197481513023376465e-01
-2.659054398536682129e-01 -4.545698165893554688e-01 -1.270411908626556396e-01 -1.810071989893913269e-02 3.501460552215576172e-01 -1.810206174850463867e-01 -2.024565488100051880e-01 -7.140268683433532715e-01
-8.249697089195251465e-01 1.750184446573257446e-01 3.605554997920989990e-02 -1.924409866333007812e-01 2.444391250610351562e-01 -3.260647654533386230e-01 -1.665074378252029419e-01 2.380471825599670410e-01
-2.793788611888885498e-01 -1.018344461917877197e-01 -1.783654242753982544e-01 9.181629866361618042e-02 2.885586619377136230e-01 -4.246849119663238525e-01 -3.485641479492187500e-01 -6.972893476486206055e-01
-2.439602911472320557e-01 5.760210752487182617e-01 1.663963794708251953e-01 -5.548163652420043945e-01 3.075030148029327393e-01 7.047175616025924683e-02 -7.188881933689117432e-02 -4.104652702808380127e-01
-2.298465371131896973e-01 2.941416800022125244e-01 -5.013236403465270996e-01 -8.956219255924224854e-02 5.908701419830322266e-01 -3.847573697566986084e-02 4.999185204505920410e-01 2.789174392819404602e-02
-1.903816163539886475e-01 2.605579197406768799e-01 -6.236630678176879883e-01 -6.571063399314880371e-01 2.067805379629135132e-01 -1.304719783365726471e-02 6.264919880777597427e-03 -1.793107688426971436e-01
-3.053203523159027100e-01 3.645984530448913574e-01 -7.325720787048339844e-01 -1.457502394914627075e-01 1.549830138683319092e-01 -2.556171417236328125e-01 5.129089951515197754e-02 -3.520680069923400879e-01
-4.404512345790863037e-01 -3.510625958442687988e-01 -2.060724049806594849e-01 2.772792428731918335e-02 3.166646063327789307e-01 1.671268790960311890e-02 -2.612427473068237305e-01 -6.860899925231933594e-01
-3.464505970478057861e-01 -4.085850417613983154e-01 -1.417104601860046387e-01 -1.074642688035964966e-02 3.208208978176116943e-01 -1.368707716464996338e-01 -1.724173873662948608e-01 -7.358297705650329590e-01
-1.966846138238906860e-01 3.812636733055114746e-01 -5.444937944412231445e-01 2.308229170739650726e-02 4.170135855674743652e-01 -1.987817436456680298e-01 4.726066291332244873e-01 -2.866626083850860596e-01
-6.443321704864501953e-01 5.053125619888305664e-01 2.156998664140701294e-01 -2.237070202827453613e-01 1.194788664579391479e-01 -7.294842600822448730e-02 6.745669990777969360e-02 -4.569211304187774658e-01
-4.196687042713165283e-01 5.080519318580627441e-01 -1.780715882778167725e-01 -4.956769347190856934e-01 -1.474792361259460449e-01 -4.352413415908813477e-01 -1.763959079980850220e-01 -2.146058678627014160e-01
9.436567127704620361e-02 1.821192502975463867e-01 -2.703059911727905273e-01 -4.403689801692962646e-01 6.398769617080688477e-01 -3.397907912731170654e-01 2.924002408981323242e-01 2.837945818901062012e-01
-2.961587607860565186e-01 8.583995699882507324e-02 -2.858388125896453857e-01 -4.170112013816833496e-01 5.466601848602294922e-01 4.153168499469757080e-01 3.020454645156860352e-01 -2.945547699928283691e-01
-3.530015349388122559e-01 3.130085170269012451e-01 3.032976686954498291e-01 -4.316144585609436035e-01 3.971476554870605469e-01 7.479747384786605835e-02 -4.442003965377807617e-01 -3.721563220024108887e-01
1.266818344593048096e-01 -1.917667835950851440e-01 -1.545361280441284180e-01 -1.963927447795867920e-01 6.543773412704467773e-01 8.913929760456085205e-02 -4.049468636512756348e-01 -5.334680676460266113e-01
-1.063942611217498779e-01 2.642607688903808594e-01 1.454931348562240601e-01 2.244293540716171265e-01 7.622439861297607422e-01 -4.903741180896759033e-01 -1.500808447599411011e-01 5.747012421488761902e-02
-1.335801780223846436e-01 -1.134849935770034790e-01 -5.054565668106079102e-01 -5.627358555793762207e-01 2.098730579018592834e-02 -5.022119283676147461e-01 3.111011683940887451e-01 -2.183535248041152954e-01
-4.674018025398254395e-01 1.456307619810104370e-01 2.278407961130142212e-01 2.091728895902633667e-01 4.722823500633239746e-01 -3.931476473808288574e-01 1.894631534814834595e-01 -5.011491179466247559e-01
3.668140769004821777e-01 -4.123366996645927429e-02 -2.957767248153686523e-01 -7.124675810337066650e-02 2.624294757843017578e-01 -5.164633989334106445e-01 -4.064658880233764648e-01 -5.199702978134155273e-01
-7.976915687322616577e-02 2.603230774402618408e-01 9.957087039947509766e-02 2.116567939519882202e-01 5.058628916740417480e-01 -2.805221080780029297e-01 -4.450360834598541260e-01 -5.818150639533996582e-01
-1.003841757774353027e-01 7.226642966270446777e-02 1.196564361453056335e-01 9.251336008310317993e-02 8.346369862556457520e-01 -4.423767626285552979e-01 -2.329794168472290039e-01 1.234044656157493591e-01
-1.490780264139175415e-01 5.659520626068115234e-01 -6.055508255958557129e-01 -2.766420245170593262e-01 3.456764519214630127e-01 -1.555644571781158447e-01 2.194961011409759521e-01 -1.496007293462753296e-01
-1.964417546987533569e-01 9.167741239070892334e-02 -7.588469982147216797e-01 -1.519008278846740723e-01 2.098720967769622803e-01 -8.016054332256317139e-02 3.395454958081245422e-02 -5.499621629714965820e-01
-1.613711714744567871e-01 -1.122315153479576111e-01 -1.972010731697082520e-01 2.484203577041625977e-01 3.856622874736785889e-01 -2.516477406024932861e-01 -1.551266573369503021e-02 -8.052700757980346680e-01
1.391497403383255005e-01 2.237776070833206177e-01 1.829817742109298706e-01 -5.965178012847900391e-01 1.111591011285781860e-01 -3.619799613952636719e-01 -2.467912435531616211e-01 -5.804769396781921387e-01
4.191638156771659851e-02 -2.092750221490859985e-01 1.433691233396530151e-01 -5.354776978492736816e-01 5.733351707458496094e-01 -9.975624084472656250e-02 -4.006787240505218506e-01 -3.846402466297149658e-01
-3.745761513710021973e-01 -5.601768940687179565e-02 2.522051036357879639e-01 -2.551584541797637939e-01 3.171434998512268066e-01 -1.574555635452270508e-01 -5.128386616706848145e-01 -5.826368927955627441e-01
-2.161570787429809570e-01 7.363184094429016113e-01 1.542303524911403656e-02 -2.170176804065704346e-01 3.414544165134429932e-01 -1.966450512409210205e-01 4.558843374252319336e-01 -2.619046345353126526e-02
-4.409501254558563232e-01 4.767904877662658691e-01 -5.867299437522888184e-01 -2.972083389759063721e-01 3.282778263092041016e-01 -5.536230280995368958e-02 1.816743463277816772e-01 -4.257125407457351685e-02
-9.571979939937591553e-02 4.772493615746498108e-02 -2.162177711725234985e-01 3.938875719904899597e-02 5.261180400848388672e-01 -5.763825178146362305e-01 -5.751726627349853516e-01 2.044156193733215332e-02
-5.975067019462585449e-01 6.709152460098266602e-01 -8.333218097686767578e-02 -1.127083972096443176e-01 9.154693037271499634e-02 -2.921222448348999023e-01 -2.745571779087185860e-03 -2.819349467754364014e-01
-7.055750489234924316e-01 -2.028533816337585449e-01 -2.868483066558837891e-01 -6.857023388147354126e-02 1.772270202636718750e-01 -2.088833451271057129e-01 2.919526696205139160e-01 -4.623339772224426270e-01
-2.693081796169281006e-01 9.355683811008930206e-03 -3.109404072165489197e-02 3.291578292846679688e-01 4.017906486988067627e-01 -2.484020590782165527e-01 -1.380537077784538269e-02 -7.711965441703796387e-01
-3.026521503925323486e-01 -2.633344829082489014e-01 -2.712071537971496582e-01 6.002579256892204285e-02 2.238133102655410767e-01 -4.166741073131561279e-01 4.485426247119903564e-01 -5.805170536041259766e-01
-3.198368847370147705e-01 3.506531119346618652e-01 2.104914188385009766e-01 -1.408669501543045044e-01 7.194162011146545410e-01 1.856735795736312866e-01 -8.876669406890869141e-02 -3.881788551807403564e-01
8.153452724218368530e-02 3.685097396373748779e-02 -4.372178018093109131e-01 -3.244079053401947021e-01 6.454858183860778809e-01 -3.307401537895202637e-01 3.736137747764587402e-01 1.731067895889282227e-01
-1.371494531631469727e-01 4.268802106380462646e-01 -2.922800481319427490e-01 1.188051551580429077e-01 3.733268976211547852e-01 -5.302481651306152344e-01 4.731738567352294922e-01 -2.345025986433029175e-01
-4.867612421512603760e-01 -1.968958377838134766e-01 -3.067613542079925537e-01 7.056262344121932983e-02 2.475834339857101440e-01 -4.307613074779510498e-01 3.191951513290405273e-01 -5.258092284202575684e-01
-1.676089763641357422e-01 5.067217350006103516e-01 -3.711373805999755859e-01 -2.305288333445787430e-03 4.766700565814971924e-01 -2.582319676876068115e-01 5.090731382369995117e-01 -1.560082584619522095e-01
-5.177175998687744141e-01 3.805781900882720947e-01 -1.792438477277755737e-01 -7.888319343328475952e-02 -9.885356575250625610e-02 -6.792872548103332520e-01 -1.476772576570510864e-01 -2.361483424901962280e-01
-2.824881859123706818e-02 -1.419478952884674072e-01 1.244545131921768188e-01 -1.703552156686782837e-01 1.298995316028594971e-01 -5.938308238983154297e-01 4.235860407352447510e-01 -6.209741234779357910e-01
-3.759875893592834473e-01 -2.053144425153732300e-01 -7.322773337364196777e-02 -5.491944551467895508e-01 -1.371777057647705078e-01 -6.365475058555603027e-01 -2.659268677234649658e-01 -1.215524300932884216e-01
2.479551732540130615e-01 2.284796833992004395e-01 1.767258346080780029e-01 -7.655997276306152344e-01 2.053750902414321899e-01 -2.751070261001586914e-01 -1.041074916720390320e-01 -3.744851052761077881e-01
-1.174043938517570496e-01 -5.800332427024841309e-01 9.422360360622406006e-02 -3.605662286281585693e-01 5.905456542968750000e-01 -8.310014009475708008e-02 -1.147083118557929993e-01 -3.769397139549255371e-01
5.315000191330909729e-02 -7.581555284559726715e-03 -2.112458199262619019e-01 -3.934263586997985840e-01 6.191498041152954102e-01 -4.316532909870147705e-01 4.182599484920501709e-01 2.304256111383438110e-01
-8.138170093297958374e-02 -1.321198344230651855e-01 -6.760695576667785645e-01 -6.473315954208374023e-01 2.825055122375488281e-01 -1.046597883105278015e-01 5.375971551984548569e-03 -9.497847408056259155e-02
-1.625621505081653595e-02 -3.343886137008666992e-01 1.619027256965637207e-01 -5.286325812339782715e-01 2.726619243621826172e-01 -1.354368478059768677e-01 -1.626742482185363770e-01 -6.805177927017211914e-01
-2.055719029158353806e-03 -1.751369982957839966e-01 -2.641119658946990967e-01 5.068158730864524841e-02 9.988728165626525879e-02 -7.522673010826110840e-01 -1.851024925708770752e-01 -5.355864167213439941e-01
-4.526450932025909424e-01 -1.498577892780303955e-01 -2.820020616054534912e-01 9.205743670463562012e-02 2.572807073593139648e-01 -8.133211731910705566e-02 1.160380989313125610e-01 -7.735517621040344238e-01
9.130489081144332886e-02 9.980314224958419800e-02 -3.322599530220031738e-01 -4.263635277748107910e-01 6.629113554954528809e-01 -3.088157773017883301e-01 2.929566800594329834e-01 2.624460756778717041e-01
1.669282317161560059e-01 1.875708401203155518e-01 -6.373463664203882217e-03 -4.701222777366638184e-01 2.067630887031555176e-01 -5.363914743065834045e-02 3.521723747253417969e-01 -7.390826940536499023e-01
-5.698163509368896484e-01 -9.513813257217407227e-02 5.406632274389266968e-02 -3.463730216026306152e-03 1.053850278258323669e-01 -7.148108482360839844e-01 2.134926617145538330e-01 -3.093270361423492432e-01
9.909421205520629883e-02 9.424041211605072021e-02 -2.698166370391845703e-01 -5.133043527603149414e-01 6.108745336532592773e-01 -3.177110552787780762e-01 3.130652904510498047e-01 2.699978351593017578e-01
-7.505841851234436035e-01 -3.532573953270912170e-02 1.392267942428588867e-01 -5.118933320045471191e-02 8.179146796464920044e-02 -3.203992247581481934e-01 -5.791120231151580811e-02 -5.483353137969970703e-01
-1.549726426601409912e-01 -4.930759966373443604e-01 -2.825276181101799011e-02 -3.424661457538604736e-01 5.709986090660095215e-01 8.750596642494201660e-02 -2.730458676815032959e-01 -4.544530510902404785e-01
-1.828793250024318695e-02 7.306771874427795410e-01 -2.871207334101200104e-02 -4.928157925605773926e-01 2.065178304910659790e-01 -3.816590607166290283e-01 1.786250323057174683e-01 -4.317944124341011047e-02
-2.917063534259796143e-01 3.802323341369628906e-01 6.084460299462080002e-03 2.462658286094665527e-01 5.489336252212524414e-01 -4.444865584373474121e-01 -4.304221570491790771e-01 -1.596471220254898071e-01
-7.012513875961303711e-01 1.275102198123931885e-01 2.132350504398345947e-01 1.585867605172097683e-03 1.345714032649993896e-01 -5.555611252784729004e-01 1.554010212421417236e-01 -3.092068731784820557e-01
1.006128117442131042e-01 -1.369685381650924683e-01 -4.984997808933258057e-01 -4.212725460529327393e-01 5.003717541694641113e-01 -2.179425358772277832e-01 4.813521802425384521e-01 -1.247933208942413330e-01
-7.842051982879638672e-01 9.486409276723861694e-02 6.968847941607236862e-03 4.866952076554298401e-02 3.410032689571380615e-01 -7.511617988348007202e-02 3.284406065940856934e-01 -3.792188167572021484e-01
-1.451661586761474609e-01 1.174628511071205139e-01 -1.482963711023330688e-01 -1.260418146848678589e-01 4.086026251316070557e-01 -6.894118338823318481e-02 6.827455759048461914e-01 -5.379594564437866211e-01
-2.104056328535079956e-01 -5.521972775459289551e-01 -2.289875894784927368e-01 -4.000605642795562744e-01 1.847553402185440063e-01 -3.941367268562316895e-01 -3.803577721118927002e-01 -3.227591514587402344e-01
-6.828878819942474365e-02 -3.269856870174407959e-01 -8.826645463705062866e-02 1.233518496155738831e-02 2.475231736898422241e-01 -6.650264263153076172e-01 -2.186080515384674072e-01 -5.737215876579284668e-01
-6.313727051019668579e-02 -1.982938498258590698e-01 -1.819333285093307495e-01 -3.442044556140899658e-01 6.537216901779174805e-01 -2.924207746982574463e-01 5.282965898513793945e-01 1.147065684199333191e-01
8.544426411390304565e-02 2.111820727586746216e-01 1.987983882427215576e-01 -6.057842373847961426e-01 1.095692589879035950e-01 -1.582864075899124146e-01 -2.782230079174041748e-01 -6.535578966140747070e-01
-3.988940417766571045e-01 -4.515154957771301270e-01 3.592363744974136353e-02 -2.099425047636032104e-01 3.892022371292114258e-01 -8.284249901771545410e-02 -1.319982707500457764e-01 -6.448923945426940918e-01
5.977232381701469421e-02 1.289090365171432495e-01 2.581885550171136856e-03 2.738993167877197266e-01 7.846488952636718750e-01 -4.535783529281616211e-01 -2.582436800003051758e-01 -1.291718631982803345e-01
-2.684994973242282867e-02 2.391044050455093384e-01 2.654617726802825928e-01 -1.693314760923385620e-01 3.401937186717987061e-01 -1.442911922931671143e-01 4.628090262413024902e-01 -7.015846371650695801e-01
-4.751711785793304443e-01 -1.916452944278717041e-01 -2.085077613592147827e-01 -2.273781895637512207e-01 4.816974699497222900e-01 -4.302304983139038086e-01 -3.958582878112792969e-01 2.616744637489318848e-01
-3.428025841712951660e-01 1.536720693111419678e-01 -1.845745891332626343e-01 2.005209922790527344e-01 3.708873987197875977e-01 -1.830389797687530518e-01 3.842488527297973633e-01 -6.825590729713439941e-01
-2.800917625427246094e-01 -4.635838419198989868e-02 -8.815846592187881470e-02 2.062656581401824951e-01 2.859182953834533691e-01 -2.471074908971786499e-01 1.797796338796615601e-01 -8.330367207527160645e-01
-2.633555829524993896e-01 -2.102981880307197571e-02 -2.043099999427795410e-01 3.216534554958343506e-01 3.960530757904052734e-01 -1.530496031045913696e-01 9.250364266335964203e-03 -7.775797247886657715e-01
-2.056329697370529175e-01 3.879075646400451660e-01 2.153708487749099731e-01 2.362329065799713135e-01 6.978840827941894531e-01 -8.877151459455490112e-02 -2.772171497344970703e-01 -3.650757372379302979e-01
-5.205355882644653320e-01 4.979961216449737549e-01 1.440125331282615662e-02 -4.503355622291564941e-01 7.822514325380325317e-02 -4.953423440456390381e-01 -1.522256433963775635e-01 5.811452493071556091e-02
-3.937022387981414795e-01 6.072244644165039062e-01 -3.888000845909118652e-01 -1.145120263099670410e-01 3.864576220512390137e-01 -3.793472647666931152e-01 -1.365107148885726929e-01 1.046417746692895889e-02
-4.582082033157348633e-01 6.989137083292007446e-02 3.987642526626586914e-01 -1.638441830873489380e-01 1.608458161354064941e-01 -6.875507831573486328e-01 2.191217392683029175e-01 -2.295448035001754761e-01
-5.664599537849426270e-01 4.269097149372100830e-01 2.947641015052795410e-01 -2.224631607532501221e-01 3.254216909408569336e-01 -6.056327745318412781e-02 -3.574320375919342041e-01 -3.509567677974700928e-01
1.849222332239151001e-01 1.764438301324844360e-02 3.903041481971740723e-01 -4.477704465389251709e-01 6.636807918548583984e-01 -2.925363779067993164e-01 -2.057045102119445801e-01 -2.104578167200088501e-01
-6.824448108673095703e-01 -7.064133882522583008e-02 -1.272188425064086914e-01 8.981530368328094482e-02 2.802833020687103271e-01 -6.208797544240951538e-02 2.196662276983261108e-01 -6.118502020835876465e-01
2.221913784742355347e-01 -5.359927192330360413e-03 3.010777533054351807e-01 -7.225929498672485352e-01 3.065130412578582764e-01 -2.530117332935333252e-01 -1.835485100746154785e-01 -3.823074400424957275e-01
1.034279912710189819e-01 1.382337212562561035e-01 -3.431159853935241699e-01 -3.816882669925689697e-01 3.372185528278350830e-01 -4.164841771125793457e-01 5.967804193496704102e-01 -2.519070804119110107e-01
1.356320828199386597e-01 7.355787605047225952e-02 -4.521890580654144287e-01 -2.376652210950851440e-01 5.354928970336914062e-01 -3.617483675479888916e-01 5.424473881721496582e-01 -5.805043503642082214e-02
-5.547635555267333984e-01 4.472059309482574463e-01 7.853158563375473022e-02 -2.648450136184692383e-01 5.394108891487121582e-01 1.856276392936706543e-01 2.955126762390136719e-01 -5.643209815025329590e-02
3.274257481098175049e-02 -3.591423928737640381e-01 3.935401141643524170e-02 -2.329353839159011841e-01 4.988521337509155273e-01 -2.798447906970977783e-01 -4.398378133773803711e-01 -5.417685508728027344e-01
-2.027436345815658569e-01 -3.403551578521728516e-01 1.634591370820999146e-01 -4.292143285274505615e-01 7.626543641090393066e-01 -2.749633509665727615e-03 -2.245784103870391846e-01 -4.996025003492832184e-03
-1.859208345413208008e-01 4.382261335849761963e-01 -1.504249405115842819e-02 -3.355467915534973145e-01 4.748314023017883301e-01 3.406221568584442139e-01 3.144700825214385986e-01 -4.692479968070983887e-01
-4.871965050697326660e-01 -1.305891424417495728e-01 8.430012315511703491e-02 2.068130970001220703e-01 3.541719019412994385e-01 -5.576530694961547852e-01 3.798267841339111328e-01 -3.391530811786651611e-01
-3.926936686038970947e-01 -6.009809672832489014e-02 1.483279559761285782e-02 2.595983818173408508e-02 1.390810459852218628e-01 -3.993182778358459473e-01 -3.146637678146362305e-01 -7.506490945816040039e-01
-2.576324641704559326e-01 -3.098756968975067139e-01 2.895605564117431641e-01 -1.538535803556442261e-01 6.628420948982238770e-01 -3.141559660434722900e-03 -8.508460968732833862e-02 -5.324260592460632324e-01
-7.438459247350692749e-02 -4.172435775399208069e-02 -1.583439111709594727e-01 -4.652769863605499268e-01 5.876235365867614746e-01 -3.447939157485961914e-01 5.015947222709655762e-01 1.881196349859237671e-01
-3.954210877418518066e-01 6.435389518737792969e-01 2.525402903556823730e-01 -4.054041504859924316e-01 3.224449455738067627e-01 -2.659479677677154541e-01 1.132090389728546143e-01 -1.177089512348175049e-01
8.496706932783126831e-02 -4.551931098103523254e-02 -5.640186667442321777e-01 -7.277705669403076172e-01 3.202651441097259521e-01 -1.975606381893157959e-01 -2.274940349161624908e-02 2.870816364884376526e-02
-2.210486307740211487e-02 4.615322351455688477e-01 2.917400002479553223e-01 -5.327942371368408203e-01 3.480028361082077026e-02 -3.117113411426544189e-01 -1.855484992265701294e-01 -5.335861444473266602e-01
4.035747051239013672e-02 2.074239850044250488e-01 2.399805188179016113e-01 -5.937069058418273926e-01 1.294167786836624146e-01 -3.397246301174163818e-01 -4.210387766361236572e-01 -4.856263101100921631e-01
-5.772463679313659668e-01 4.270889237523078918e-02 -1.307355016469955444e-01 2.941521704196929932e-01 4.894517362117767334e-01 -5.399162769317626953e-01 1.035305932164192200e-01 -1.398365795612335205e-01
-1.406066566705703735e-01 -1.569144427776336670e-01 2.485328614711761475e-01 -5.551186203956604004e-01 7.149767279624938965e-01 -7.041824609041213989e-02 -2.635364532470703125e-01 8.964307606220245361e-03
-3.411344587802886963e-01 4.674265682697296143e-01 -6.601628065109252930e-01 -1.178459525108337402e-01 2.735089063644409180e-01 -6.578809767961502075e-02 1.200750321149826050e-01 -3.491187095642089844e-01
-2.635445594787597656e-01 -7.166822254657745361e-02 5.820619990117847919e-04 -7.146177887916564941e-01 -1.268168389797210693e-01 -4.839434027671813965e-01 -3.698534071445465088e-01 -1.662942767143249512e-01
-3.573167324066162109e-01 8.886443078517913818e-02 1.200900897383689880e-01 -2.705107629299163818e-01 4.810744524002075195e-01 2.333221733570098877e-01 -4.608950018882751465e-01 -5.277633666992187500e-01
-2.203463017940521240e-01 1.450116336345672607e-01 -3.474903106689453125e-01 -3.895554244518280029e-01 5.825070738792419434e-01 4.285498559474945068e-01 2.229840308427810669e-01 -2.919326126575469971e-01
-2.576106786727905273e-02 -3.408470749855041504e-01 -1.533371061086654663e-01 -5.234591364860534668e-01 -8.847513049840927124e-02 -6.447880268096923828e-01 -3.258294463157653809e-01 -2.364185452461242676e-01
-6.326034665107727051e-02 -1.222635582089424133e-01 -2.337945252656936646e-01 4.821345955133438110e-02 1.293799430131912231e-01 -5.033637881278991699e-01 -1.176603138446807861e-01 -8.000669479370117188e-01
-7.132949233055114746e-01 -1.657984852790832520e-01 -2.093103714287281036e-02 1.040750816464424133e-01 2.824183404445648193e-01 -3.034653067588806152e-01 1.324771642684936523e-01 -5.128840208053588867e-01
-5.500583723187446594e-02 2.710779011249542236e-01 -5.464318990707397461e-01 -6.131685376167297363e-01 3.834804594516754150e-01 -2.070134282112121582e-01 1.932812780141830444e-01 1.471673101186752319e-01
-2.194029241800308228e-01 3.948959335684776306e-02 -4.009771347045898438e-02 -1.752355992794036865e-01 2.423135936260223389e-01 -2.371981441974639893e-01 3.088139891624450684e-01 -8.412148952484130859e-01
-5.070983767509460449e-01 -2.255268543958663940e-01 9.205701947212219238e-02 -1.473600119352340698e-01 2.170992493629455566e-01 -2.648801505565643311e-01 4.407279193401336670e-01 -5.918315649032592773e-01
-1.466695219278335571e-01 7.153076529502868652e-01 1.177215203642845154e-01 -5.860106348991394043e-01 1.648577749729156494e-01 -1.531083881855010986e-01 1.444455385208129883e-01 -1.951189041137695312e-01
-7.696145772933959961e-01 -3.111187741160392761e-02 1.525808125734329224e-01 -1.094677522778511047e-01 6.038823351263999939e-02 -2.912197709083557129e-01 -1.034443378448486328e-01 -5.218285918235778809e-01
-4.866172969341278076e-01 1.848711371421813965e-01 -1.348440647125244141e-01 1.494795978069305420e-01 5.789777636528015137e-01 2.116771489381790161e-01 1.012276858091354370e-02 -5.553146600723266602e-01
-3.941077888011932373e-01 3.210661709308624268e-01 -2.382061928510665894e-01 1.950767785310745239e-01 4.844011068344116211e-01 2.519378960132598877e-01 -1.551830917596817017e-01 -5.697364807128906250e-01
-8.836106210947036743e-02 1.745038777589797974e-01 -6.634705513715744019e-02 2.566263675689697266e-01 5.640093684196472168e-01 -3.203971087932586670e-01 -4.819066524505615234e-01 -4.883510768413543701e-01
5.893046408891677856e-02 3.108620643615722656e-01 1.188699305057525635e-01 -2.871737778186798096e-01 6.702145338058471680e-01 -6.995940953493118286e-02 -5.411224365234375000e-01 -2.374822646379470825e-01
-4.461309611797332764e-01 2.731386721134185791e-01 2.669771611690521240e-01 -2.612995505332946777e-01 6.599102616310119629e-01 -4.172050580382347107e-02 -3.863223195075988770e-01 1.846534013748168945e-02
-3.071582689881324768e-02 -2.835194170475006104e-01 -1.950784400105476379e-02 1.440569311380386353e-01 7.835631966590881348e-01 -2.275486849248409271e-02 2.169234007596969604e-01 -4.857935607433319092e-01
-2.547457218170166016e-01 2.115784436464309692e-01 -8.005242943763732910e-01 -1.683614999055862427e-01 2.704118490219116211e-01 -6.629130244255065918e-02 -1.566471606492996216e-01 -3.451069891452789307e-01
-5.093445181846618652e-01 -1.345163732767105103e-01 9.580045938491821289e-02 -3.354305624961853027e-01 5.248256921768188477e-01 1.136119216680526733e-01 -4.061525464057922363e-01 -3.840211331844329834e-01
-1.245971322059631348e-01 -5.226973891258239746e-01 1.012345179915428162e-01 -4.441089630126953125e-01 5.660999417304992676e-01 3.452719002962112427e-02 -1.826332062482833862e-01 -3.857016563415527344e-01
-3.105126917362213135e-01 1.088735740631818771e-02 3.621535897254943848e-01 -4.340225756168365479e-01 7.435047030448913574e-01 -9.548973292112350464e-02 5.589691922068595886e-02 1.374430358409881592e-01
-1.547141969203948975e-01 -2.782711945474147797e-02 -1.228462234139442444e-01 1.623515039682388306e-01 3.449717760086059570e-01 -2.657154500484466553e-01 6.796578317880630493e-02 -8.600059747695922852e-01
1.043167188763618469e-01 -4.095188528299331665e-02 3.097804188728332520e-01 -1.789059340953826904e-01 8.668972849845886230e-01 -1.261886805295944214e-01 8.020223322091624141e-05 -3.033728897571563721e-01
1.803269982337951660e-01 1.516527384519577026e-01 -1.488457769155502319e-01 -7.517096996307373047e-01 1.123718544840812683e-02 -3.215948045253753662e-01 -6.376177817583084106e-02 -4.996457993984222412e-01
2.049916684627532959e-01 -2.428106069564819336e-01 -9.476049989461898804e-02 1.876579672098159790e-01 6.270447969436645508e-01 -2.908432483673095703e-01 2.314767986536026001e-01 -5.687440037727355957e-01
-5.824868381023406982e-02 4.861435592174530029e-01 -2.086634337902069092e-01 1.735835522413253784e-01 3.382158875465393066e-01 -6.214668154716491699e-01 3.512876629829406738e-01 -2.501720786094665527e-01
-7.256711274385452271e-02 -2.086384408175945282e-02 -2.249392420053482056e-01 6.072917580604553223e-02 1.985182613134384155e-01 -6.770101785659790039e-01 -4.985717535018920898e-01 -4.400987625122070312e-01
-3.894817456603050232e-02 -2.208600640296936035e-01 -2.131208777427673340e-01 -2.882900238037109375e-01 2.979788780212402344e-01 -5.065413713455200195e-01 -5.892915725708007812e-01 -3.585135936737060547e-01
-6.078109741210937500e-01 2.069646865129470825e-01 -3.555852686986327171e-03 -7.580543309450149536e-02 -4.120595287531614304e-03 -7.609798312187194824e-01 -2.163030579686164856e-02 -4.896192252635955811e-02
7.891464978456497192e-02 -3.418768942356109619e-01 -1.430389843881130219e-02 -6.651957035064697266e-01 4.643298983573913574e-01 1.268135905265808105e-01 -4.838630929589271545e-02 -4.474122524261474609e-01
-2.115828394889831543e-01 5.370086431503295898e-01 6.404084712266921997e-02 3.651929274201393127e-02 3.279145359992980957e-01 -5.096927285194396973e-01 4.817399382591247559e-01 -2.490613013505935669e-01
-3.867448866367340088e-01 2.846220135688781738e-01 -1.830372065305709839e-01 -2.562818527221679688e-01 5.899021029472351074e-01 4.368079006671905518e-01 2.453784942626953125e-01 -2.669070661067962646e-01
-1.311961095780134201e-02 1.839803904294967651e-01 2.085305750370025635e-01 1.118158102035522461e-01 7.576411366462707520e-01 -4.967774748802185059e-01 -2.747284770011901855e-01 -1.170794665813446045e-01
-3.621467053890228271e-01 8.435949683189392090e-02 1.193304285407066345e-01 2.777233123779296875e-01 7.236843705177307129e-01 7.087308767950162292e-05 -3.391914367675781250e-01 -3.627581000328063965e-01
1.176874488592147827e-01 -2.340247333049774170e-01 -3.115075528621673584e-01 -5.756999850273132324e-01 5.021194815635681152e-01 -3.378071486949920654e-01 3.685176670551300049e-01 2.952002175152301788e-02
1.181619893759489059e-02 4.437082707881927490e-01 -4.006410539150238037e-01 -3.093783184885978699e-02 4.667077064514160156e-01 -5.470507740974426270e-01 3.456636369228363037e-01 7.035024464130401611e-02
-1.207692846655845642e-01 3.612571656703948975e-01 -1.877459511160850525e-02 -3.762744069099426270e-01 5.816633105278015137e-01 3.297952115535736084e-01 2.743166685104370117e-01 -4.366080760955810547e-01
-3.338132500648498535e-01 3.509217202663421631e-01 -2.397711127996444702e-01 2.094988226890563965e-01 5.137215256690979004e-01 9.900833666324615479e-02 -2.914170920848846436e-01 -5.526358485221862793e-01
-4.962418973445892334e-01 6.021888852119445801e-01 -6.154658645391464233e-02 -4.936805367469787598e-01 8.623193204402923584e-02 -3.043244779109954834e-01 2.085779458284378052e-01 -7.085136137902736664e-03
-8.137495815753936768e-02 3.094581961631774902e-01 1.836143881082534790e-01 -2.296073175966739655e-02 6.404358744621276855e-01 -6.261939406394958496e-01 -9.315441548824310303e-02 2.289487868547439575e-01
-4.303260147571563721e-01 1.069690212607383728e-01 2.210467010736465454e-01 -1.152260787785053253e-02 4.115206897258758545e-01 -4.311971366405487061e-01 3.350005447864532471e-01 -5.356090664863586426e-01
-7.070427760481834412e-03 3.346751034259796143e-01 2.436487227678298950e-01 -6.031568646430969238e-01 1.988745629787445068e-01 -4.570605605840682983e-02 -3.434164226055145264e-01 -5.524531602859497070e-01
1.908394098281860352e-01 -5.920747667551040649e-02 -2.397738099098205566e-01 -5.435491800308227539e-01 6.476590633392333984e-01 -1.887545287609100342e-01 3.898883461952209473e-01 -5.847366061061620712e-03
-8.896645158529281616e-02 3.113837242126464844e-01 2.557942271232604980e-01 -3.937342464923858643e-01 5.446127653121948242e-01 7.456506788730621338e-02 -4.080699384212493896e-01 -4.538541734218597412e-01
1.757480055093765259e-01 -8.020336180925369263e-02 -5.701441168785095215e-01 -5.056074261665344238e-01 5.570821166038513184e-01 -1.756138950586318970e-01 1.918486505746841431e-01 -6.316883116960525513e-02
1.260109543800354004e-01 7.156647741794586182e-02 -4.864265322685241699e-01 -1.418911814689636230e-01 6.715776324272155762e-01 -2.529036998748779297e-01 4.546735584735870361e-01 -2.346615493297576904e-02
-3.078750669956207275e-01 -1.217736080288887024e-01 3.185147643089294434e-01 -4.490395188331604004e-01 5.359068512916564941e-01 9.403520822525024414e-02 -3.680885136127471924e-01 -3.946745097637176514e-01
-2.097094058990478516e-01 9.870404005050659180e-02 3.149146139621734619e-01 1.397723108530044556e-01 8.122941255569458008e-01 -3.998395204544067383e-01 7.003160566091537476e-02 5.453453212976455688e-02
1.720719784498214722e-01 -1.424513608217239380e-01 -5.598167181015014648e-01 -2.261487841606140137e-01 6.595705151557922363e-01 -2.991265952587127686e-01 2.466857284307479858e-01 1.403560303151607513e-02
-3.495181500911712646e-01 3.543576598167419434e-01 -1.759165227413177490e-01 2.648330032825469971e-01 6.268398761749267578e-01 7.853923738002777100e-02 -2.479091286659240723e-01 -4.366109669208526611e-01
-5.247414708137512207e-01 -8.872904628515243530e-02 3.657643198966979980e-01 -7.850950211286544800e-02 2.699650228023529053e-01 -6.066651344299316406e-01 3.266851305961608887e-01 -1.708195656538009644e-01
-3.940806686878204346e-01 3.437867164611816406e-01 -1.045616567134857178e-01 2.580611407756805420e-01 5.418982505798339844e-01 1.392766982316970825e-01 -5.409912019968032837e-02 -5.770649313926696777e-01
8.824355900287628174e-02 4.102056846022605896e-02 -6.152181029319763184e-01 -5.640733242034912109e-01 5.195111632347106934e-01 -1.227486133575439453e-01 3.908224031329154968e-02 8.586008846759796143e-02
-4.989553689956665039e-01 4.761027097702026367e-01 2.593236267566680908e-01 -2.897722125053405762e-01 2.947103679180145264e-01 8.511697500944137573e-02 -2.298415005207061768e-01 -4.756332337856292725e-01
-2.080688439309597015e-02 1.263062059879302979e-01 3.765196353197097778e-02 6.039633080945350230e-05 2.214877307415008545e-01 -8.068776726722717285e-01 -4.530134499073028564e-01 -2.772485315799713135e-01
2.608474344015121460e-02 3.644966781139373779e-01 9.112021327018737793e-02 -8.086516261100769043e-01 2.008023411035537720e-01 -1.913223043084144592e-02 1.162470318377017975e-02 -4.042505919933319092e-01
-1.364196836948394775e-01 1.749528758227825165e-02 -2.304852008819580078e-01 2.929186820983886719e-01 6.602689027786254883e-01 -2.850322723388671875e-01 -3.902074396610260010e-01 -4.155700802803039551e-01
-1.977536380290985107e-01 4.258682131767272949e-01 -3.166226744651794434e-01 -5.599868483841419220e-03 5.850751399993896484e-01 -7.476428896188735962e-02 5.543631315231323242e-01 -1.550078094005584717e-01
-1.667375713586807251e-01 7.401764392852783203e-02 -1.012743860483169556e-01 7.321338355541229248e-02 2.091812640428543091e-01 -6.228560209274291992e-01 -5.689045190811157227e-01 -4.424303174018859863e-01
-3.102649152278900146e-01 2.782240808010101318e-01 3.337678015232086182e-01 -3.650245070457458496e-01 5.560932159423828125e-01 2.071515023708343506e-01 -3.011657893657684326e-01 -3.726003170013427734e-01
-1.721067726612091064e-01 -3.892340958118438721e-01 -9.729876369237899780e-02 2.487227171659469604e-01 5.916422605514526367e-01 -3.750221133232116699e-01 -1.223185751587152481e-02 -5.066696405410766602e-01
-2.595809996128082275e-01 2.675065398216247559e-01 1.266265511512756348e-01 -7.528736591339111328e-01 -8.112700283527374268e-02 -4.887556731700897217e-01 6.244543939828872681e-03 -1.808379739522933960e-01
-3.111307919025421143e-01 -2.472914904356002808e-01 -2.360410057008266449e-02 2.114283889532089233e-01 6.594496369361877441e-01 -3.052098117768764496e-02 -1.726850569248199463e-01 -5.754649639129638672e-01
-2.247909456491470337e-01 2.888508439064025879e-01 -6.482636332511901855e-01 -5.538262128829956055e-01 1.060662642121315002e-01 -3.384543359279632568e-01 -9.261890500783920288e-02 -6.845051795244216919e-02
2.105658948421478271e-01 7.923953235149383545e-02 9.422526508569717407e-02 -1.924739629030227661e-01 4.322166442871093750e-01 -3.396669328212738037e-01 -5.788750648498535156e-01 -5.159235596656799316e-01
9.184045344591140747e-02 2.562738358974456787e-01 -1.140306740999221802e-01 2.163902670145034790e-01 4.749309420585632324e-01 -4.681463539600372314e-01 -3.087565302848815918e-01 -5.709729194641113281e-01
-6.875298917293548584e-02 4.735255539417266846e-01 -2.330910861492156982e-01 1.568344682455062866e-01 3.727090954780578613e-01 -4.944421947002410889e-01 4.323158264160156250e-01 -3.490499556064605713e-01
-4.822398722171783447e-02 7.724915444850921631e-02 -1.902700066566467285e-01 1.609280407428741455e-01 2.669484019279479980e-01 -6.593270301818847656e-01 -4.755299091339111328e-01 -4.444143772125244141e-01
-4.167056083679199219e-01 3.315497636795043945e-01 3.271761536598205566e-01 -3.572738468647003174e-01 5.892540812492370605e-01 9.819018840789794922e-02 -3.283392786979675293e-01 -1.306672841310501099e-01
2.377910166978836060e-02 1.194949150085449219e-01 -5.263025760650634766e-01 -3.392714262008666992e-01 4.078925848007202148e-01 -4.223627746105194092e-01 4.972148537635803223e-01 -3.266198188066482544e-02
-1.944261938333511353e-01 1.755826324224472046e-01 1.543516516685485840e-01 -7.788326144218444824e-01 -2.135025337338447571e-02 -3.300574421882629395e-01 -7.226167619228363037e-02 -4.316816926002502441e-01
3.975062370300292969e-01 -2.484519220888614655e-02 -2.256579995155334473e-01 -4.897145926952362061e-01 4.616298377513885498e-01 -4.325535520911216736e-02 -4.567894339561462402e-01 -3.563706576824188232e-01
-5.746066570281982422e-01 4.637681692838668823e-02 -3.034946620464324951e-01 2.989696264266967773e-01 3.090613186359405518e-01 -2.641515731811523438e-01 2.368966490030288696e-01 -5.145577192306518555e-01
2.248218506574630737e-01 1.495469920337200165e-02 -1.614730209112167358e-01 6.695254240185022354e-03 4.403588175773620605e-01 -5.198201537132263184e-01 -5.208408236503601074e-01 -4.332538843154907227e-01
6.435389071702957153e-02 2.858196198940277100e-01 -1.944798678159713745e-01 -1.361828893423080444e-01 6.776249408721923828e-01 2.419604659080505371e-01 -2.874176204204559326e-01 -5.074130892753601074e-01
-3.394350707530975342e-01 -2.216070890426635742e-01 1.164337843656539917e-01 -2.422101646661758423e-01 7.798083424568176270e-01 1.249294611625373363e-03 -3.929808139801025391e-01 -3.024944476783275604e-02
-4.319752752780914307e-01 4.374476969242095947e-01 1.959824562072753906e-01 -1.327797323465347290e-01 2.308425456285476685e-01 -4.409047961235046387e-01 5.160150527954101562e-01 -2.281238585710525513e-01
-1.087972223758697510e-01 4.569981992244720459e-01 2.265468388795852661e-01 -7.626332640647888184e-01 2.378960400819778442e-01 -1.976223895326256752e-03 2.258660644292831421e-02 -2.987881600856781006e-01
-1.659400165081024170e-01 -3.704570233821868896e-02 2.290701121091842651e-01 -6.618858128786087036e-02 8.615172505378723145e-01 -2.847499549388885498e-01 1.271849274635314941e-01 2.734355032444000244e-01
-5.864480733871459961e-01 9.845922142267227173e-02 -1.133507862687110901e-02 -2.065124958753585815e-01 5.496513843536376953e-01 -3.018563985824584961e-01 -2.431025952100753784e-01 3.889420032501220703e-01
-2.841982990503311157e-02 -2.794985473155975342e-01 -1.717132925987243652e-01 -2.910413742065429688e-01 5.390461087226867676e-01 -5.138708949089050293e-01 4.889573752880096436e-01 1.147562190890312195e-01
-6.835289001464843750e-01 -1.039077937602996826e-01 1.699149161577224731e-01 4.298702813684940338e-03 2.542257010936737061e-01 -5.930636525154113770e-01 1.745407581329345703e-01 -2.151326984167098999e-01
-2.152744531631469727e-01 2.241774052381515503e-01 2.695219963788986206e-02 -2.645969986915588379e-01 2.512553036212921143e-01 -4.710848033428192139e-01 7.024664282798767090e-01 -2.327107638120651245e-01
-4.243468493223190308e-02 -2.832154370844364166e-02 6.856832653284072876e-02 -4.296010360121726990e-02 2.293837070465087891e-01 -5.496592521667480469e-01 3.756895065307617188e-01 -7.035377025604248047e-01
-4.689228832721710205e-01 -2.941268384456634521e-01 -1.324536502361297607e-01 9.457659721374511719e-02 2.865573465824127197e-01 -1.569528132677078247e-01 -8.004324883222579956e-02 -7.442821860313415527e-01
-2.942343354225158691e-01 -1.009419858455657959e-01 -1.895565688610076904e-01 2.493267059326171875e-01 2.176804095506668091e-01 -3.751867413520812988e-01 1.175927277654409409e-02 -7.854000329971313477e-01
3.876527026295661926e-02 4.014239311218261719e-01 -4.753309190273284912e-01 -3.992362916469573975e-01 5.595608353614807129e-01 -2.103044986724853516e-01 3.061999678611755371e-01 3.053226880729198456e-02
1.593292504549026489e-01 8.490838855504989624e-02 4.175825789570808411e-02 -2.580038011074066162e-01 2.928096055984497070e-01 -2.430610209703445435e-01 3.635664880275726318e-01 -7.887321710586547852e-01
-5.235167741775512695e-01 1.971547603607177734e-01 1.161770895123481750e-01 -1.675652563571929932e-01 5.948173403739929199e-01 -1.194383874535560608e-01 -5.189027786254882812e-01 9.028635174036026001e-02
-1.294174343347549438e-01 -2.627686597406864166e-02 -3.451502621173858643e-01 -2.701849639415740967e-01 4.890713393688201904e-01 -4.161058962345123291e-01 -6.033614873886108398e-01 1.185403540730476379e-01
-1.016593351960182190e-01 -1.768592447042465210e-01 3.423093259334564209e-01 -5.136553049087524414e-01 7.322341203689575195e-01 -2.147007361054420471e-02 2.001425176858901978e-01 -2.615051716566085815e-02
-6.804702877998352051e-01 1.202395036816596985e-01 -1.669789701700210571e-01 1.620295196771621704e-01 3.729132413864135742e-01 -1.769011318683624268e-01 3.193736374378204346e-01 -4.427292644977569580e-01
-3.258723914623260498e-01 -2.445221245288848877e-01 -9.347904473543167114e-02 -5.291520357131958008e-01 -3.253633528947830200e-02 -6.376017928123474121e-01 -3.478049039840698242e-01 -1.292786896228790283e-01
-4.384442269802093506e-01 5.321948789060115814e-03 -2.236275672912597656e-01 -1.624869704246520996e-01 3.576057851314544678e-01 -5.980691313743591309e-01 -4.177223443984985352e-01 2.669579386711120605e-01
8.214344829320907593e-02 -1.588870771229267120e-02 2.993215322494506836e-01 -7.029764056205749512e-01 2.449455559253692627e-01 -3.049350082874298096e-01 -1.105747595429420471e-01 -4.939842820167541504e-01
-1.102519184350967407e-01 -4.504293203353881836e-02 1.155586764216423035e-01 2.770878970623016357e-01 6.605883240699768066e-01 -3.751850426197052002e-01 2.057938426733016968e-01 -5.255399346351623535e-01
-6.004679203033447266e-01 2.412797212600708008e-01 3.136739730834960938e-01 -2.286951094865798950e-01 9.655874967575073242e-02 -6.465193033218383789e-01 2.305782400071620941e-02 -5.183807015419006348e-02
-7.990796864032745361e-02 4.041516780853271484e-01 1.211186572909355164e-01 -8.254083395004272461e-01 2.168302983045578003e-01 -3.235239535570144653e-02 -7.056976854801177979e-02 -2.850705683231353760e-01
-3.471477329730987549e-01 1.018571667373180389e-02 1.287799328565597534e-01 2.067529112100601196e-01 4.973290264606475830e-01 -5.041826963424682617e-01 2.467173188924789429e-01 -5.075902342796325684e-01
-5.276269465684890747e-02 3.903611004352569580e-01 2.210220992565155029e-01 -5.668731927871704102e-01 -2.071249857544898987e-02 -2.976707816123962402e-01 -3.408406376838684082e-01 -5.190656185150146484e-01
-3.474318981170654297e-01 -1.321664899587631226e-01 -1.174113303422927856e-01 3.764685094356536865e-01 5.533999204635620117e-01 -4.933021962642669678e-01 1.847226917743682861e-01 -3.501259386539459229e-01
4.510255530476570129e-02 5.073068737983703613e-01 1.780348122119903564e-01 -3.900376558303833008e-01 2.186674922704696655e-01 -6.498108506202697754e-01 -2.009785771369934082e-01 -2.152161151170730591e-01
-4.781843125820159912e-01 1.492061018943786621e-01 2.725714445114135742e-01 1.423300802707672119e-01 3.969800472259521484e-01 -3.500998020172119141e-01 2.435087412595748901e-01 -5.613061189651489258e-01
-5.205234289169311523e-01 -9.565719217061996460e-02 -2.588085532188415527e-01 5.904316157102584839e-02 2.135601341724395752e-01 -1.217491030693054199e-01 2.722119092941284180e-01 -7.175701856613159180e-01
3.521392345428466797e-01 1.457323729991912842e-01 -2.870592474937438965e-01 -6.573628783226013184e-01 2.222383618354797363e-01 -1.156716346740722656e-01 -2.432380318641662598e-01 -4.672221243381500244e-01
-2.867776341736316681e-02 -1.795674264430999756e-01 4.473350048065185547e-01 -1.630370169878005981e-01 7.246392369270324707e-01 -2.782506644725799561e-01 -8.303632959723472595e-03 -3.710107803344726562e-01
-4.934940487146377563e-02 -1.727748662233352661e-01 8.872845768928527832e-02 5.878155678510665894e-02 6.531823873519897461e-01 -1.819878220558166504e-01 -1.398744583129882812e-01 -6.906908750534057617e-01
-5.074692368507385254e-01 5.614933967590332031e-01 1.584794521331787109e-01 -2.281072139739990234e-01 2.882375717163085938e-01 1.205941215157508850e-01 -3.332562744617462158e-02 -5.013156533241271973e-01
-3.442444652318954468e-02 -1.888534128665924072e-01 1.267805397510528564e-01 1.241281777620315552e-01 6.931225657463073730e-01 -3.853095173835754395e-01 -2.586596012115478516e-01 -4.856759905815124512e-01
-2.256301641464233398e-01 1.263644248247146606e-01 2.081472128629684448e-01 3.398836776614189148e-02 3.478890359401702881e-01 -6.834510564804077148e-01 -3.442485332489013672e-01 -4.266186058521270752e-01
2.386378943920135498e-01 -6.697283126413822174e-03 -5.151749849319458008e-01 -2.693009972572326660e-01 5.061412453651428223e-01 -5.783890485763549805e-01 1.198562756180763245e-01 -6.303566624410450459e-04
-3.052985370159149170e-01 2.855443060398101807e-01 -2.247198373079299927e-01 -2.823121249675750732e-01 6.395260691642761230e-01 4.299133419990539551e-01 2.315881252288818359e-01 -2.181879580020904541e-01
-4.315067231655120850e-01 -1.604681164026260376e-01 3.243405818939208984e-01 -4.884026944637298584e-01 2.239222526550292969e-01 -2.109335064888000488e-01 -2.565357387065887451e-01 -5.327975153923034668e-01
1.515249758958816528e-01 1.203282698988914490e-01 -3.849270343780517578e-01 -6.221874356269836426e-01 4.674931466579437256e-01 8.371282368898391724e-02 2.905830144882202148e-01 -3.424603641033172607e-01
9.535896033048629761e-02 1.814604252576828003e-01 5.845140665769577026e-02 -7.927665710449218750e-01 4.108616337180137634e-02 -2.482841163873672485e-01 5.253827944397926331e-02 -5.098922252655029297e-01
-2.852416411042213440e-02 -4.534244653768837452e-04 3.161557316780090332e-01 -5.044023394584655762e-01 2.128977924585342407e-01 -1.862445473670959473e-01 -3.505442738533020020e-01 -6.647677421569824219e-01
-4.027494788169860840e-01 5.933799743652343750e-01 -5.452395081520080566e-01 -1.025222837924957275e-01 1.166503131389617920e-01 -3.208813071250915527e-01 -2.283818088471889496e-02 -2.465813606977462769e-01
-4.984079301357269287e-01 -2.763417959213256836e-01 -3.034434318542480469e-01 -4.505022168159484863e-01 -1.665554195642471313e-01 -5.338917970657348633e-01 -5.856864526867866516e-02 -2.529488801956176758e-01
-2.271292209625244141e-01 2.911001257598400116e-02 -2.033954858779907227e-01 -1.909384131431579590e-01 4.417033195495605469e-01 -3.810215592384338379e-01 -7.158773541450500488e-01 -1.302994042634963989e-01
-7.043129801750183105e-01 -1.261350698769092560e-02 -1.023712009191513062e-02 1.367957890033721924e-01 2.383563816547393799e-01 -3.343866467475891113e-01 -1.654944270849227905e-01 -5.375403165817260742e-01
-5.264908671379089355e-01 -5.480169504880905151e-02 -1.498598456382751465e-01 1.673049479722976685e-01 4.364538490772247314e-01 -9.186889231204986572e-02 4.470227062702178955e-01 -5.201867818832397461e-01
-4.020970463752746582e-01 4.714719951152801514e-02 6.649004667997360229e-02 -3.220183253288269043e-01 -6.762550771236419678e-02 -2.536653876304626465e-01 -2.750268764793872833e-02 -8.113584518432617188e-01
-1.620262861251831055e-01 2.298922389745712280e-01 1.160378381609916687e-01 -3.412000238895416260e-01 7.449968457221984863e-01 -5.991556867957115173e-02 -4.651282727718353271e-01 1.267291605472564697e-01
5.840502679347991943e-02 3.584679663181304932e-01 -3.677770867943763733e-02 -4.276551902294158936e-01 4.007010757923126221e-01 1.254327446222305298e-01 4.007725119590759277e-01 -5.890117287635803223e-01
-2.681696116924285889e-01 2.143460661172866821e-01 2.536009252071380615e-01 -1.809009611606597900e-01 7.610579729080200195e-01 -3.204326629638671875e-01 -2.819871008396148682e-01 1.539459824562072754e-01
-4.660952687263488770e-01 8.798676729202270508e-02 1.668256223201751709e-01 1.182351931929588318e-01 6.627672910690307617e-01 -4.054239988327026367e-01 -3.591368794441223145e-01 2.438543736934661865e-02
-1.113869547843933105e-01 2.728655934333801270e-01 -2.636923640966415405e-02 -1.890302449464797974e-01 4.824097156524658203e-01 1.863025426864624023e-01 3.970681726932525635e-01 -6.720257997512817383e-01
-1.614670306444168091e-01 2.073650807142257690e-01 3.633815348148345947e-01 -6.617786884307861328e-01 2.407518327236175537e-01 -1.310205906629562378e-01 -3.393454551696777344e-01 -4.130953848361968994e-01
-1.997784823179244995e-01 -7.415728271007537842e-02 -2.121751755475997925e-01 -4.302026629447937012e-01 -6.357342004776000977e-02 -4.959045350551605225e-01 -5.856878757476806641e-01 -3.626341223716735840e-01
-4.355845153331756592e-01 -2.940551936626434326e-01 1.364051997661590576e-01 4.758156090974807739e-02 6.464822888374328613e-01 -6.207881495356559753e-02 -2.804695069789886475e-01 -4.499680697917938232e-01
-5.504623651504516602e-01 5.393743515014648438e-01 4.274844750761985779e-02 -2.499936223030090332e-01 2.049430012702941895e-01 1.271179169416427612e-01 -5.137656629085540771e-02 -5.300398468971252441e-01
-2.970063686370849609e-01 4.189639091491699219e-01 -6.986166238784790039e-01 -2.773026823997497559e-01 2.250289916992187500e-01 -1.861294172704219818e-02 -9.848389774560928345e-03 -3.467175066471099854e-01
-4.857746064662933350e-01 -8.845016360282897949e-02 -2.310022562742233276e-01 -2.208802103996276855e-01 3.397329747676849365e-01 -4.928768575191497803e-01 -4.935175776481628418e-01 2.283502519130706787e-01
-7.555662989616394043e-01 2.783414348959922791e-02 2.721757590770721436e-01 -1.821441352367401123e-01 1.266209036111831665e-01 -2.364887893199920654e-01 6.879974156618118286e-02 -4.943636953830718994e-01
-4.214580953121185303e-01 2.789396345615386963e-01 -2.333811819553375244e-01 1.849756240844726562e-01 5.584142804145812988e-01 2.744987905025482178e-01 -1.201971620321273804e-01 -5.042415261268615723e-01
-4.251192510128021240e-01 1.762192845344543457e-01 2.252625077962875366e-01 7.315694540739059448e-02 4.435866475105285645e-01 -5.758138895034790039e-01 2.119497060775756836e-01 -3.985873460769653320e-01
-3.589065372943878174e-01 -2.910381555557250977e-01 1.662796139717102051e-01 -2.635159790515899658e-01 3.160058856010437012e-01 -1.676709353923797607e-01 2.901464998722076416e-01 -6.908221244812011719e-01
-1.810561418533325195e-01 -7.834577001631259918e-03 -1.631340086460113525e-01 1.256856471300125122e-01 3.771792054176330566e-01 -3.312913775444030762e-01 -6.446624994277954102e-01 -5.070899128913879395e-01
-1.984465867280960083e-01 3.609477281570434570e-01 -2.688818983733654022e-02 -8.430715650320053101e-02 3.561117351055145264e-01 -3.312581479549407959e-01 -7.028245329856872559e-01 -3.033068478107452393e-01
-6.168601512908935547e-01 -1.230894252657890320e-01 1.064809337258338928e-01 -2.043887972831726074e-01 8.662007749080657959e-03 -3.539029061794281006e-01 -1.668817102909088135e-01 -6.309103369712829590e-01
-2.269746214151382446e-01 3.129687011241912842e-01 -1.067006886005401611e-01 -3.271361291408538818e-01 4.439373016357421875e-01 3.858585059642791748e-01 -2.031674832105636597e-01 -5.872699022293090820e-01
-2.252557426691055298e-01 -8.269493468105792999e-03 -3.788310587406158447e-01 -1.147965043783187866e-01 1.304497122764587402e-01 -6.402871608734130859e-01 5.323683023452758789e-01 -2.865302562713623047e-01
-3.465356528759002686e-01 5.963742136955261230e-01 -7.412779331207275391e-02 -4.319694936275482178e-01 3.252335786819458008e-01 -4.445008933544158936e-01 -1.657514125108718872e-01 -3.642710298299789429e-02
-5.485263466835021973e-01 5.610151886940002441e-01 9.374667890369892120e-03 -3.304931223392486572e-01 4.552149474620819092e-01 1.617277860641479492e-01 -9.441298246383666992e-02 -1.810439229011535645e-01
-2.457706183195114136e-01 -1.962718069553375244e-01 6.848342716693878174e-03 -2.550235390663146973e-01 2.361351996660232544e-01 -3.832939863204956055e-01 4.094247519969940186e-01 -6.824130415916442871e-01
-1.667127162218093872e-01 5.495862960815429688e-01 -9.715892374515533447e-02 3.104506991803646088e-02 4.839565157890319824e-01 -3.289409726858139038e-02 4.868900477886199951e-01 -4.328976869583129883e-01
-6.242281198501586914e-01 1.598288118839263916e-01 3.231073617935180664e-01 -2.545049190521240234e-01 5.926152467727661133e-01 -1.928549408912658691e-01 8.516401797533035278e-02 1.413653939962387085e-01
2.451088577508926392e-01 4.565674066543579102e-01 -4.183915257453918457e-01 1.544046550989151001e-01 6.154714226722717285e-01 -3.607913255691528320e-01 1.402772497385740280e-02 -1.529811918735504150e-01
-2.738701105117797852e-01 1.276434957981109619e-01 1.303550302982330322e-01 -8.217785358428955078e-01 -6.477826088666915894e-02 -3.884330093860626221e-01 -8.880655467510223389e-02 -2.311425954103469849e-01
-1.724289357662200928e-01 4.383112788200378418e-01 1.667483001947402954e-01 -7.494550943374633789e-01 1.100093275308609009e-01 -1.591133624315261841e-01 -1.115723103284835815e-01 -3.725534379482269287e-01
1.306422352790832520e-01 2.937081158161163330e-01 1.747105270624160767e-01 -7.888104915618896484e-01 1.214517503976821899e-01 -2.883011698722839355e-01 3.517830744385719299e-02 -3.805478513240814209e-01
-6.036330461502075195e-01 3.088395595550537109e-01 6.016106531023979187e-02 -6.602694094181060791e-02 2.923304736614227295e-01 -1.140315458178520203e-01 3.493460416793823242e-01 -5.583577156066894531e-01
1.999643445014953613e-01 2.296314835548400879e-01 1.044065952301025391e-01 -7.255093455314636230e-01 2.217949777841567993e-01 -5.194652676582336426e-01 -8.331624791026115417e-03 -2.256381064653396606e-01
