# Supplementary material for: Where is your field going? A machine learning approach to study the relative motion of the domains of physics
Source: PLoS One. 2020 Jun 18;15(6):e0233997. doi: 10.1371/journal.pone.0233997 (PMC7302634; doi:10.1371/journal.pone.0233997)
Supplement: S6 Data — (ZIP) [file pone.0233997.s006.zip › 5/Pacs4Run_5_VS_500_embeddings2000-2004ED8.txt]

-2.123886644840240479e-01 2.662903964519500732e-01 5.737968087196350098e-01 2.305833436548709869e-02 4.505229592323303223e-01 7.281750440597534180e-02 -1.836045682430267334e-01 -5.587683320045471191e-01
3.361392319202423096e-01 1.175153180956840515e-01 8.508427441120147705e-02 -3.957115113735198975e-01 4.748066365718841553e-01 1.893317401409149170e-01 -1.187131851911544800e-01 -6.587814688682556152e-01
-1.847440451383590698e-01 5.156875848770141602e-01 2.239246517419815063e-01 -3.518514037132263184e-01 2.414368987083435059e-01 -2.785162329673767090e-01 9.754906594753265381e-02 -6.169403195381164551e-01
8.874312788248062134e-02 3.696959316730499268e-01 5.587208271026611328e-01 -5.729327201843261719e-01 7.135690003633499146e-02 5.688028037548065186e-02 -1.040507331490516663e-01 -4.425777196884155273e-01
1.220514848828315735e-01 3.101903498172760010e-01 3.173036575317382812e-01 2.872880399227142334e-01 7.884693145751953125e-01 1.554542034864425659e-01 1.947541832923889160e-01 1.479540169239044189e-01
5.326906219124794006e-03 7.960952073335647583e-02 1.550841778516769409e-01 -1.666000485420227051e-01 9.034044742584228516e-01 -3.213777542114257812e-01 -1.486304700374603271e-01 1.769342459738254547e-02
1.055300831794738770e-01 4.731663763523101807e-01 3.536735773086547852e-01 2.677688896656036377e-01 7.313896417617797852e-01 7.543456554412841797e-02 1.503200083971023560e-01 7.053058594465255737e-02
1.420577615499496460e-01 3.339708968997001648e-02 2.373220175504684448e-01 -5.996082425117492676e-01 3.056436479091644287e-01 4.170508980751037598e-01 -2.956074774265289307e-01 -4.562008678913116455e-01
2.068400233983993530e-01 1.912439763545989990e-01 -1.817325316369533539e-02 -4.550947844982147217e-01 3.745420277118682861e-01 2.818148136138916016e-01 2.529825270175933838e-01 -6.553624272346496582e-01
-3.164061307907104492e-01 4.198348522186279297e-01 -1.214191019535064697e-01 -4.570114985108375549e-02 4.945376813411712646e-01 -1.830482184886932373e-01 6.145939230918884277e-02 -6.518769264221191406e-01
2.064816951751708984e-01 5.530046820640563965e-01 4.138062596321105957e-01 2.213086187839508057e-01 5.707074403762817383e-01 -1.743583232164382935e-01 -1.894981563091278076e-01 -1.982946246862411499e-01
-6.292899250984191895e-01 5.406483411788940430e-01 7.276191376149654388e-03 -1.922881752252578735e-01 5.071175694465637207e-01 5.489116534590721130e-02 6.691993772983551025e-02 1.000319644808769226e-01
-2.580610215663909912e-01 4.496199488639831543e-01 3.695730119943618774e-02 4.022123217582702637e-01 6.453719735145568848e-01 -1.870019435882568359e-01 -1.218829602003097534e-01 -3.190228641033172607e-01
-1.132360659539699554e-02 2.150440961122512817e-01 1.791969127953052521e-02 -5.023438334465026855e-01 7.337372303009033203e-01 2.997254729270935059e-01 2.309853434562683105e-01 1.392744034528732300e-01
-9.558603912591934204e-02 1.450848430395126343e-01 5.935730934143066406e-01 4.615010619163513184e-01 1.896392405033111572e-01 3.842709958553314209e-01 -1.825752556324005127e-01 -4.330594241619110107e-01
-1.443277597427368164e-01 1.746807694435119629e-01 3.509168922901153564e-01 -8.140540122985839844e-01 2.042380422353744507e-01 8.173250406980514526e-02 1.182621791958808899e-01 -3.169388175010681152e-01
-2.448165714740753174e-01 4.392346739768981934e-01 5.471962690353393555e-02 3.053039908409118652e-01 5.211769938468933105e-01 -2.308850437402725220e-01 -2.049306333065032959e-01 -5.329195261001586914e-01
2.485645860433578491e-01 3.677526712417602539e-01 1.148314103484153748e-01 -1.304509192705154419e-01 7.923467755317687988e-01 2.806678116321563721e-01 -2.538631260395050049e-01 -4.165922850370407104e-02
-6.487401574850082397e-02 3.851608037948608398e-01 2.311677932739257812e-01 -1.096824631094932556e-01 6.394382119178771973e-01 5.072291493415832520e-01 -2.236923724412918091e-01 2.564618885517120361e-01
3.392028808593750000e-01 -1.090515404939651489e-01 6.237258911132812500e-01 1.774367392063140869e-01 3.802227973937988281e-01 2.787841260433197021e-01 -2.619463205337524414e-02 -4.791191816329956055e-01
-5.502204895019531250e-01 6.644982099533081055e-02 2.452967315912246704e-01 1.824408769607543945e-01 6.677657365798950195e-01 -2.566747665405273438e-01 -2.684517204761505127e-01 1.246089041233062744e-01
2.821840345859527588e-01 9.736072272062301636e-02 5.220001935958862305e-01 3.078769743442535400e-01 4.205833971500396729e-01 3.629241138696670532e-02 -1.557488441467285156e-01 -5.840851068496704102e-01
1.242914795875549316e-02 -1.045805681496858597e-02 6.989835947751998901e-02 -5.448232293128967285e-01 4.561135768890380859e-01 2.169030718505382538e-02 -5.039750337600708008e-01 -4.853008985519409180e-01
-5.391913279891014099e-02 2.801169157028198242e-01 3.450068235397338867e-01 -6.953253597021102905e-02 6.986172199249267578e-01 3.626300096511840820e-01 -7.023276388645172119e-02 4.126302003860473633e-01
-1.062104851007461548e-01 -1.003715321421623230e-01 7.117542028427124023e-01 1.484826654195785522e-01 1.716639250516891479e-01 -1.657010167837142944e-01 2.306524664163589478e-01 -5.829904079437255859e-01
2.024308890104293823e-01 -2.440244555473327637e-01 2.873090803623199463e-01 -1.089114174246788025e-01 8.763539791107177734e-01 -5.890714749693870544e-02 1.079232692718505859e-01 1.481618285179138184e-01
1.864241957664489746e-01 3.908325135707855225e-01 -1.363119343295693398e-03 -3.652547895908355713e-01 6.806137561798095703e-01 9.534169733524322510e-02 3.527583479881286621e-01 -2.869136333465576172e-01
3.634295612573623657e-02 4.741847813129425049e-01 1.907282918691635132e-01 4.447376728057861328e-01 7.214958667755126953e-01 8.690638095140457153e-02 8.300336450338363647e-02 -6.826754659414291382e-02
1.021737307310104370e-01 4.460920989513397217e-01 5.645744502544403076e-02 -3.945378959178924561e-01 7.446749210357666016e-01 8.287318795919418335e-02 2.515778243541717529e-01 -8.375439047813415527e-02
1.892102509737014771e-01 3.895841538906097412e-01 -1.461146632209420204e-03 -1.105168759822845459e-01 4.954544901847839355e-01 1.947135627269744873e-01 -4.571892321109771729e-01 -5.547945499420166016e-01
-2.333011180162429810e-01 -5.177165269851684570e-01 -7.344355341047048569e-03 -2.104569375514984131e-01 4.928867518901824951e-01 3.071706593036651611e-01 -6.464651226997375488e-02 -5.401146411895751953e-01
1.452170908451080322e-01 4.889791309833526611e-01 1.596148610115051270e-01 -1.702761203050613403e-01 8.264274597167968750e-01 -4.364110156893730164e-02 -1.250806380994617939e-03 -2.126126177608966827e-02
2.367288470268249512e-01 4.113394320011138916e-01 2.624392807483673096e-01 -5.238202810287475586e-01 5.862757563591003418e-01 2.687985301017761230e-01 1.113589927554130554e-01 -5.589797720313072205e-02
3.120692968368530273e-01 3.573677316308021545e-02 3.377575278282165527e-01 2.871833741664886475e-01 5.682103633880615234e-01 1.184520497918128967e-01 -8.775807172060012817e-02 -6.001548767089843750e-01
7.615710049867630005e-02 -2.853424549102783203e-01 8.332633376121520996e-01 1.577317267656326294e-01 3.460755944252014160e-01 2.238647639751434326e-01 -2.215854264795780182e-02 -1.523095667362213135e-01
-2.816358767449855804e-02 4.105322659015655518e-01 3.264010548591613770e-01 8.567390590906143188e-02 7.100069522857666016e-01 -5.652131512761116028e-02 4.363546669483184814e-01 1.381397247314453125e-01
2.599237859249114990e-01 6.076076999306678772e-02 -3.430265560746192932e-02 2.684262290131300688e-04 9.091190695762634277e-01 3.129955381155014038e-02 -2.481356412172317505e-01 -1.962717175483703613e-01
8.981938660144805908e-02 1.354322284460067749e-01 5.484006404876708984e-01 -4.550870656967163086e-01 5.981236696243286133e-01 9.533846378326416016e-02 4.975757002830505371e-02 3.105252683162689209e-01
2.687712311744689941e-01 2.437346875667572021e-01 2.917705476284027100e-01 1.454122643917798996e-02 8.502847552299499512e-01 1.544096916913986206e-01 -1.679714918136596680e-01 8.929072320461273193e-02
-4.991880953311920166e-01 -2.652689814567565918e-01 1.148650571703910828e-01 -8.428619801998138428e-02 2.654462456703186035e-01 4.124994874000549316e-01 -2.379380762577056885e-01 -6.024228930473327637e-01
1.664500385522842407e-01 3.889521956443786621e-01 2.959128618240356445e-01 -1.751305162906646729e-01 8.119921088218688965e-01 1.194292753934860229e-01 -8.367096632719039917e-02 1.489300280809402466e-01
-1.091858297586441040e-01 2.823339402675628662e-01 4.901574254035949707e-01 -3.738728761672973633e-01 6.187482476234436035e-01 -1.333497315645217896e-01 -2.709626257419586182e-01 2.329773902893066406e-01
-3.491548597812652588e-01 1.973274648189544678e-01 3.170496821403503418e-01 -7.112668454647064209e-02 6.387069225311279297e-01 3.644189834594726562e-01 9.799420088529586792e-02 4.280452430248260498e-01
-2.497949898242950439e-01 4.961505830287933350e-01 9.239297360181808472e-02 5.714749917387962341e-02 3.894143700599670410e-01 -2.746331691741943359e-01 -3.812399134039878845e-02 -6.716505885124206543e-01
-2.351325936615467072e-02 3.111682832241058350e-01 4.491796493530273438e-01 -3.668914437294006348e-01 6.558921933174133301e-01 3.523731976747512817e-02 -1.924443542957305908e-01 3.126960098743438721e-01
1.985207647085189819e-01 -3.574026376008987427e-02 2.926764190196990967e-01 2.745127975940704346e-01 4.953074455261230469e-01 5.418475866317749023e-01 -6.236360222101211548e-02 -5.054484009742736816e-01
-4.335080683231353760e-01 2.695672512054443359e-01 2.188971489667892456e-01 4.249225556850433350e-02 7.339726686477661133e-01 7.274886220693588257e-02 -1.217403821647167206e-02 3.814789652824401855e-01
-4.370976686477661133e-01 4.434922933578491211e-01 -8.336222171783447266e-02 -2.980862557888031006e-01 6.075828075408935547e-01 2.266694158315658569e-01 2.752859294414520264e-01 1.419053822755813599e-01
-1.370213031768798828e-01 2.849449813365936279e-01 4.293263256549835205e-01 -6.656938791275024414e-01 4.335289895534515381e-01 1.192952245473861694e-01 1.767819374799728394e-01 1.978163272142410278e-01
-3.285827487707138062e-02 2.440740466117858887e-01 -6.008403003215789795e-02 -2.023501098155975342e-01 8.048626184463500977e-01 4.583394229412078857e-01 -3.408958017826080322e-02 1.890811026096343994e-01
1.308087818324565887e-02 3.554613888263702393e-01 3.611713051795959473e-01 -1.859885305166244507e-01 2.949899137020111084e-01 6.004155278205871582e-01 -5.008019804954528809e-01 -1.005947962403297424e-01
2.070903033018112183e-01 -2.153459638357162476e-01 3.578225970268249512e-01 -7.305829226970672607e-02 8.481675982475280762e-01 1.210942119359970093e-02 2.141412533819675446e-02 2.395238727331161499e-01
-5.828292965888977051e-01 4.092948138713836670e-01 3.587653636932373047e-01 -1.156019605696201324e-02 5.135526061058044434e-01 -9.761498868465423584e-02 -2.193123847246170044e-01 2.063463330268859863e-01
-5.464450716972351074e-01 3.405389785766601562e-01 1.260312274098396301e-02 -1.496905460953712463e-02 5.675593018531799316e-01 2.219804972410202026e-01 4.168899953365325928e-01 1.996292769908905029e-01
-1.793979257345199585e-01 2.581198513507843018e-01 -2.480632252991199493e-02 -2.740861177444458008e-01 2.542106807231903076e-01 7.825849652290344238e-01 -1.254385560750961304e-01 -3.642182648181915283e-01
-1.642777621746063232e-01 5.858055353164672852e-01 9.313569962978363037e-02 2.330672293901443481e-01 4.879868626594543457e-01 1.182679161429405212e-01 -4.134429097175598145e-01 -3.792050480842590332e-01
2.117774039506912231e-01 6.747215241193771362e-02 -1.886685788631439209e-01 -2.606024146080017090e-01 8.404318690299987793e-01 -1.179469376802444458e-01 3.963076043874025345e-03 -3.561396002769470215e-01
1.867643371224403381e-02 4.506343007087707520e-01 4.199543297290802002e-01 -6.015146374702453613e-01 3.199643194675445557e-01 3.061129152774810791e-01 2.430230975151062012e-01 5.705979466438293457e-02
-2.992829978466033936e-01 -2.562425732612609863e-01 -6.679889746010303497e-03 2.698809206485748291e-01 6.038609147071838379e-01 2.979798614978790283e-01 -3.364122509956359863e-01 -4.530739188194274902e-01
4.643515124917030334e-02 1.464971750974655151e-01 3.506986200809478760e-01 -4.390785843133926392e-02 7.173050642013549805e-01 4.416120946407318115e-01 -7.601733505725860596e-02 3.689693212509155273e-01
2.362176775932312012e-01 1.552696339786052704e-02 7.360282540321350098e-01 1.807377636432647705e-01 4.131416082382202148e-01 -7.583311945199966431e-02 -1.036486402153968811e-01 -4.270559251308441162e-01
1.626111268997192383e-01 5.735625624656677246e-01 8.022928237915039062e-02 -3.488942980766296387e-01 5.940881371498107910e-01 2.013598382472991943e-01 2.669419646263122559e-01 -2.273217290639877319e-01
8.252780139446258545e-02 4.420354664325714111e-01 6.607829034328460693e-02 -3.731666207313537598e-01 7.280314564704895020e-01 -1.795112853869795799e-03 3.443193733692169189e-01 -7.473422586917877197e-02
-1.605976223945617676e-01 1.686565130949020386e-01 4.561503529548645020e-01 -7.295925617218017578e-01 2.693095505237579346e-01 -1.262312233448028564e-01 3.072712123394012451e-01 -1.500245183706283569e-01
-2.235005944967269897e-01 4.777017831802368164e-01 -8.041385561227798462e-02 1.942559331655502319e-01 5.372645854949951172e-01 -1.348514705896377563e-01 -1.497005373239517212e-01 -5.902526974678039551e-01
2.507186867296695709e-02 -2.082310616970062256e-01 6.106666922569274902e-01 1.506084203720092773e-01 4.633577167987823486e-01 -2.672143578529357910e-01 -2.224054886028170586e-03 -5.237420797348022461e-01
-4.170047864317893982e-02 -4.381850957870483398e-01 6.917350888252258301e-01 8.692414266988635063e-04 2.214045226573944092e-01 2.411586046218872070e-01 1.894876956939697266e-01 -4.297368526458740234e-01
-1.423659175634384155e-01 -1.475058961659669876e-02 7.441489696502685547e-01 -2.203961648046970367e-02 8.244979381561279297e-02 -1.967721730470657349e-01 -4.095710068941116333e-02 -6.148788928985595703e-01
-1.150634232908487320e-02 2.223661690950393677e-01 4.659242928028106689e-01 -2.799481153488159180e-01 6.529103517532348633e-01 2.634695172309875488e-01 1.251387447118759155e-01 3.789414465427398682e-01
1.893820911645889282e-01 3.239590525627136230e-01 4.835030138492584229e-01 -5.416303277015686035e-01 4.719952046871185303e-01 2.982426285743713379e-01 -4.960341751575469971e-02 1.336323469877243042e-01
-5.078659206628799438e-02 4.636736512184143066e-01 -9.904658421874046326e-03 3.933960795402526855e-01 6.237105727195739746e-01 -1.936172991991043091e-01 -7.908836752176284790e-02 -4.413745403289794922e-01
-7.294504642486572266e-01 2.377151250839233398e-01 2.964502573013305664e-01 -9.151887148618698120e-02 4.015973210334777832e-01 -3.355572819709777832e-01 -1.984044909477233887e-01 -4.349532723426818848e-02
2.284997254610061646e-01 -2.948559820652008057e-01 6.935991644859313965e-01 1.552905142307281494e-01 4.247801601886749268e-01 3.527887463569641113e-01 1.110230237245559692e-01 -1.960324048995971680e-01
6.240977719426155090e-02 -1.786114126443862915e-01 6.768577098846435547e-01 3.408331274986267090e-01 3.911038637161254883e-01 1.199065968394279480e-01 2.750532925128936768e-01 -3.832818567752838135e-01
-3.073273301124572754e-01 -2.642199397087097168e-02 4.042398929595947266e-01 -7.430066466331481934e-01 3.656179606914520264e-01 -1.313432306051254272e-01 1.902646124362945557e-01 4.748415201902389526e-02
-3.762863278388977051e-01 6.910510063171386719e-01 2.570878267288208008e-01 -1.597402840852737427e-01 3.400756418704986572e-01 3.958527147769927979e-01 3.270375542342662811e-03 1.299406886100769043e-01
-2.634207308292388916e-01 4.521036446094512939e-01 1.024536639451980591e-01 2.951070070266723633e-01 4.077556431293487549e-01 -1.531077474355697632e-01 -1.171398237347602844e-01 -6.520725488662719727e-01
-4.147122800350189209e-02 3.023256063461303711e-01 5.411218404769897461e-01 -5.658375024795532227e-01 3.664084374904632568e-01 2.882562577724456787e-01 1.503771692514419556e-01 2.322377413511276245e-01
5.318289995193481445e-02 1.544605791568756104e-01 3.647592067718505859e-01 -7.236975431442260742e-01 5.264531373977661133e-01 1.599385440349578857e-01 1.127339620143175125e-02 1.169008240103721619e-01
1.633002907037734985e-01 4.387703835964202881e-01 7.781998068094253540e-02 -3.643327951431274414e-01 7.695010304450988770e-01 8.117994666099548340e-02 1.800669282674789429e-01 -1.042737141251564026e-01
-7.177705168724060059e-01 2.316234707832336426e-01 3.284063637256622314e-01 -3.527561724185943604e-01 3.216443359851837158e-01 -2.875997722148895264e-01 -6.201200932264328003e-02 9.409720450639724731e-02
-6.756398677825927734e-01 2.738939523696899414e-01 2.438367605209350586e-01 -4.580436646938323975e-02 4.303327798843383789e-01 -1.345438808202743530e-01 -4.487411379814147949e-01 4.776459187269210815e-02
-5.452039465308189392e-02 -1.473280694335699081e-02 7.953690290451049805e-01 -1.082977801561355591e-01 1.908366978168487549e-01 -2.825096547603607178e-01 -2.541152238845825195e-01 -4.143249392509460449e-01
-4.857967495918273926e-01 5.785019993782043457e-01 3.618421852588653564e-01 -8.088853210210800171e-02 4.580153524875640869e-01 9.381734579801559448e-02 2.176533192396163940e-01 1.609704494476318359e-01
1.495965421199798584e-01 -1.034056544303894043e-01 4.479672014713287354e-01 2.912477254867553711e-01 4.878733754158020020e-01 6.085634827613830566e-01 -8.230928331613540649e-02 -2.574561834335327148e-01
-4.776757210493087769e-02 -1.040748730301856995e-01 -1.249443218111991882e-01 -2.349655143916606903e-03 9.593828320503234863e-01 -1.823251843452453613e-01 -6.324332207441329956e-02 -1.166723072528839111e-01
9.476704150438308716e-02 5.008336305618286133e-01 2.392638623714447021e-01 -3.846432566642761230e-01 7.020221352577209473e-01 -3.313226997852325439e-02 1.999116539955139160e-01 3.300803527235984802e-02
-5.637462735176086426e-01 1.575672999024391174e-02 5.782008171081542969e-01 -2.135265022516250610e-01 -1.366267800331115723e-01 2.369631677865982056e-01 2.886754274368286133e-01 -3.793153464794158936e-01
-5.714278817176818848e-01 -1.335936188697814941e-01 -9.931422770023345947e-02 1.782806962728500366e-01 3.605749905109405518e-01 3.499167561531066895e-01 -6.828348338603973389e-02 -5.973750352859497070e-01
1.073768958449363708e-01 3.675956726074218750e-01 2.279395759105682373e-01 -3.240770697593688965e-01 7.739452719688415527e-01 2.045465856790542603e-01 -2.006486803293228149e-01 1.235754415392875671e-01
2.673743665218353271e-01 4.209727942943572998e-01 4.264211952686309814e-01 -2.349173724651336670e-01 6.337494850158691406e-01 2.671893239021301270e-01 1.015119627118110657e-01 1.758933663368225098e-01
1.887551844120025635e-01 -1.361299306154251099e-01 4.030482172966003418e-01 1.591528654098510742e-01 4.683450758457183838e-01 4.924689233303070068e-01 3.805772960186004639e-01 -3.890382051467895508e-01
-2.842455804347991943e-01 3.229594826698303223e-01 -4.043690394610166550e-03 7.237460464239120483e-02 4.486430883407592773e-01 -2.616474330425262451e-01 4.264879524707794189e-01 -5.983436703681945801e-01
-8.727413602173328400e-03 2.543936073780059814e-01 3.408111035823822021e-01 3.079453408718109131e-01 7.918543815612792969e-01 1.026131659746170044e-01 1.790960133075714111e-01 2.336385101079940796e-01
-5.885288119316101074e-01 4.697239995002746582e-01 4.412741363048553467e-01 1.712368875741958618e-01 3.826463520526885986e-01 7.019959390163421631e-02 2.593278884887695312e-02 2.385995090007781982e-01
2.983823791146278381e-02 5.552345514297485352e-01 2.461177706718444824e-01 -3.387887477874755859e-01 6.990780234336853027e-01 -4.825087264180183411e-02 1.279018670320510864e-01 8.986259996891021729e-02
-4.540694504976272583e-02 4.907009005546569824e-01 1.512371599674224854e-01 -4.293730258941650391e-01 6.684243679046630859e-01 1.821133941411972046e-01 2.380825430154800415e-01 1.152268797159194946e-01
-5.411908626556396484e-01 4.467579126358032227e-01 -1.576857119798660278e-01 -2.814209461212158203e-01 5.406355261802673340e-01 3.308996856212615967e-01 4.078476503491401672e-02 3.531903726980090141e-03
3.576704263687133789e-01 4.652790725231170654e-01 1.327622830867767334e-01 -3.008992969989776611e-01 6.748056411743164062e-01 2.199359834194183350e-01 -1.675620442256331444e-04 -2.090132087469100952e-01
3.135745879262685776e-03 -2.307185381650924683e-01 2.694270312786102295e-01 3.383079767227172852e-01 5.866366028785705566e-01 5.849103927612304688e-01 2.995074167847633362e-02 -2.693625092506408691e-01
-1.155463904142379761e-01 6.587802767753601074e-01 1.371836364269256592e-01 -1.043636202812194824e-01 3.713520169258117676e-01 -1.100227013230323792e-01 -7.732699066400527954e-02 -6.057719588279724121e-01
-6.082327291369438171e-02 -1.816118061542510986e-01 4.477883577346801758e-01 5.868263840675354004e-01 5.080447196960449219e-01 2.333125025033950806e-01 6.661979109048843384e-02 -3.185212314128875732e-01
-4.365684092044830322e-02 -1.871736049652099609e-01 4.132493734359741211e-01 2.463655322790145874e-01 3.850964903831481934e-01 6.620421409606933594e-01 -7.132454961538314819e-02 -3.740358352661132812e-01
6.204781681299209595e-02 4.510012567043304443e-01 2.454720437526702881e-01 2.859964072704315186e-01 6.520839929580688477e-01 4.044346883893013000e-02 4.726340472698211670e-01 -2.157063782215118408e-02
-7.908144593238830566e-01 1.074222251772880554e-01 1.516607701778411865e-01 -1.535560637712478638e-01 2.059494704008102417e-01 -1.400554329156875610e-01 3.554242253303527832e-01 -3.579601645469665527e-01
-5.308036208152770996e-01 1.304329782724380493e-01 -1.114167198538780212e-01 -4.197529256343841553e-01 5.648980140686035156e-01 -3.043892085552215576e-01 -2.084155231714248657e-01 -2.396436482667922974e-01
3.794083297252655029e-01 1.324193030595779419e-01 3.698816001415252686e-01 1.739018559455871582e-01 6.704805493354797363e-01 2.754227817058563232e-01 -2.328266501426696777e-01 -3.030676543712615967e-01
-3.126275241374969482e-01 5.599381923675537109e-01 2.284178584814071655e-01 -1.885270178318023682e-01 2.089493870735168457e-01 6.513850688934326172e-01 -1.817905604839324951e-01 2.413765061646699905e-03
-7.928903400897979736e-02 7.070109248161315918e-01 2.593013644218444824e-01 -2.990100979804992676e-01 3.675572276115417480e-01 4.444146454334259033e-01 4.155144840478897095e-02 5.362198874354362488e-02
2.509770989418029785e-01 2.326142787933349609e-01 2.471607327461242676e-01 1.499253958463668823e-01 8.806444406509399414e-01 5.901838839054107666e-02 -1.347687393426895142e-01 4.641688615083694458e-02
-4.905188083648681641e-01 -4.781302809715270996e-01 2.097321003675460815e-01 -1.730868667364120483e-01 3.720883727073669434e-01 2.293203920125961304e-01 -2.078246623277664185e-01 -4.718130230903625488e-01
-1.619152426719665527e-01 -1.125799492001533508e-01 1.040315479040145874e-01 4.558875858783721924e-01 4.869297146797180176e-01 2.051930874586105347e-01 -5.187794193625450134e-02 -6.786435842514038086e-01
-5.315539240837097168e-01 5.411040186882019043e-01 4.672862589359283447e-01 9.695915877819061279e-02 1.480409353971481323e-01 -2.403671145439147949e-01 2.370745241641998291e-01 -2.469874471426010132e-01
1.162332966923713684e-01 -2.340115904808044434e-01 4.360811114311218262e-01 2.187848836183547974e-01 4.321544766426086426e-01 5.211805105209350586e-01 6.670161336660385132e-02 -4.804779887199401855e-01
-6.996628046035766602e-01 2.422435730695724487e-01 1.935664862394332886e-01 -3.018175363540649414e-01 1.915900409221649170e-01 -2.065590769052505493e-01 3.170484602451324463e-01 -3.785963058471679688e-01
-3.942659795284271240e-01 1.490278542041778564e-01 -1.266996562480926514e-01 -1.783519834280014038e-01 5.519844293594360352e-01 -4.130557775497436523e-01 8.813791722059249878e-02 -5.398266315460205078e-01
2.109762579202651978e-01 3.489816188812255859e-01 2.918551266193389893e-01 1.306847184896469116e-01 8.369035124778747559e-01 1.464266180992126465e-01 -1.275418791919946671e-02 9.711889177560806274e-02
-5.082601904869079590e-01 5.296839475631713867e-01 -2.148231267929077148e-01 -1.620711535215377808e-01 4.235602617263793945e-01 1.802281886339187622e-01 -1.035630851984024048e-01 -4.075288772583007812e-01
-5.424880981445312500e-01 4.838676452636718750e-01 2.361525408923625946e-02 -6.923727691173553467e-02 5.582883358001708984e-01 1.056751757860183716e-01 3.676231801509857178e-01 9.070684760808944702e-02
-7.043257355690002441e-01 1.695049852132797241e-01 2.513882517814636230e-01 7.012481987476348877e-02 1.072932332754135132e-01 -1.303027570247650146e-01 1.264217197895050049e-01 -6.021685600280761719e-01
-7.100976258516311646e-02 -1.743076443672180176e-01 2.709925472736358643e-01 1.739168316125869751e-01 3.564944863319396973e-01 6.740761399269104004e-01 -1.900987476110458374e-01 -4.932401776313781738e-01
-4.496145248413085938e-01 2.674722373485565186e-01 5.767237544059753418e-01 -1.389880180358886719e-01 -1.588515937328338623e-01 4.557619690895080566e-01 1.466409713029861450e-01 -3.462963700294494629e-01
-3.762410879135131836e-01 3.724881112575531006e-01 3.656562566757202148e-01 1.371613740921020508e-01 5.715113282203674316e-01 1.874509453773498535e-01 -2.614430487155914307e-01 3.702188432216644287e-01
-7.629749178886413574e-02 7.801729440689086914e-02 7.167912721633911133e-01 -5.234755277633666992e-01 2.781384885311126709e-01 -2.372586131095886230e-01 2.285794317722320557e-01 -1.198924109339714050e-01
-1.614755541086196899e-01 2.834232151508331299e-01 3.111712336540222168e-01 2.232351750135421753e-01 7.876830697059631348e-01 -1.171597391366958618e-01 -2.463275790214538574e-01 2.282260805368423462e-01
-3.746488988399505615e-01 3.987091407179832458e-02 4.677329957485198975e-01 -1.398404538631439209e-01 5.717896223068237305e-01 -3.841998279094696045e-01 2.041132599115371704e-01 3.217201232910156250e-01
-2.364275306463241577e-01 6.907869130373001099e-02 1.121875718235969543e-01 -7.637981176376342773e-01 2.815721631050109863e-01 4.194535911083221436e-01 -2.025514692068099976e-01 -2.170374244451522827e-01
-7.874124497175216675e-02 3.507387042045593262e-01 8.247432112693786621e-02 -1.660389900207519531e-01 3.460440933704376221e-01 5.516979843378067017e-02 -6.862095594406127930e-01 -4.926840960979461670e-01
-1.947887688875198364e-01 -3.795517385005950928e-01 6.819661259651184082e-01 1.838984936475753784e-01 4.396552741527557373e-01 -2.759891748428344727e-01 8.772289380431175232e-03 -2.226156294345855713e-01
-3.243723809719085693e-01 -3.398086726665496826e-01 2.117377519607543945e-02 2.601694166660308838e-01 5.286204218864440918e-01 3.911227285861968994e-01 8.624284714460372925e-02 -5.208855867385864258e-01
-1.741342805325984955e-02 -1.106237396597862244e-01 2.920571900904178619e-02 2.722838334739208221e-02 9.833136796951293945e-01 -9.782534837722778320e-02 3.230639547109603882e-02 9.135293960571289062e-02
-2.616803944110870361e-01 3.991141915321350098e-01 6.109990477561950684e-01 4.956657066941261292e-02 3.743146657943725586e-01 1.304292827844619751e-01 -3.550543189048767090e-01 3.365525007247924805e-01
-1.413528174161911011e-01 1.487218588590621948e-01 3.838827610015869141e-01 -7.370499372482299805e-01 1.458216160535812378e-01 7.128944247961044312e-02 3.971651196479797363e-01 -2.884556353092193604e-01
3.145215809345245361e-01 4.665713310241699219e-01 3.017177581787109375e-01 -1.979743987321853638e-01 5.488129258155822754e-01 7.249866425991058350e-02 4.695865213871002197e-01 -1.618541330099105835e-01
-1.587963402271270752e-01 -4.099815785884857178e-01 5.322428941726684570e-01 2.715207077562808990e-02 3.054886162281036377e-01 -2.674085460603237152e-02 -2.928428053855895996e-01 -5.855627655982971191e-01
-4.041708111763000488e-01 6.108937263488769531e-01 1.048126593232154846e-01 -3.236366808414459229e-01 5.421052575111389160e-01 1.489901840686798096e-01 1.302132755517959595e-01 1.212307363748550415e-01
-6.651510000228881836e-01 1.118776723742485046e-01 2.211315482854843140e-01 -9.855764359235763550e-02 4.750044643878936768e-01 -1.365805864334106445e-01 -4.851564168930053711e-01 8.236878365278244019e-02
-3.159539997577667236e-01 1.457331329584121704e-01 -3.983566164970397949e-02 -3.703232705593109131e-01 4.773556590080261230e-01 6.986743211746215820e-01 8.695563673973083496e-02 1.289692819118499756e-01
1.294515281915664673e-01 3.951618671417236328e-01 3.509727120399475098e-01 -3.212612867355346680e-01 7.307910919189453125e-01 2.380946651101112366e-03 -2.188775390386581421e-01 1.368573606014251709e-01
-2.009489685297012329e-01 -3.056868314743041992e-01 1.000575572252273560e-01 4.248717427253723145e-02 4.648149013519287109e-01 4.765729606151580811e-01 -2.152739465236663818e-01 -6.040205359458923340e-01
3.790667280554771423e-02 4.821239709854125977e-01 2.845534086227416992e-01 -2.037208080291748047e-01 7.520939707756042480e-01 1.515543609857559204e-01 -1.427100449800491333e-01 1.861897110939025879e-01
3.265762031078338623e-01 -1.411173790693283081e-01 5.840116739273071289e-01 -2.401541173458099365e-01 2.288203835487365723e-01 4.170746803283691406e-01 -1.966020911931991577e-01 -4.579604566097259521e-01
-2.694363892078399658e-01 -2.271036803722381592e-01 5.374544858932495117e-01 -1.010571420192718506e-01 2.345152646303176880e-01 -3.356834053993225098e-01 -1.868046373128890991e-01 -6.117035150527954102e-01
1.999781429767608643e-01 -1.310618221759796143e-01 4.685105681419372559e-01 2.134392261505126953e-01 4.501386880874633789e-01 4.684416651725769043e-01 3.018974959850311279e-01 -4.056702554225921631e-01
-4.884805083274841309e-01 3.923043906688690186e-01 2.708957493305206299e-01 4.488491639494895935e-02 6.348354816436767578e-01 2.294177860021591187e-01 -8.441220037639141083e-03 2.763423025608062744e-01
-5.819612145423889160e-01 1.935692131519317627e-01 -1.146985292434692383e-01 -2.257029712200164795e-01 3.333342671394348145e-01 -1.088529527187347412e-01 3.940875232219696045e-01 -5.305553078651428223e-01
-3.872500658035278320e-01 3.229049146175384521e-01 4.683615267276763916e-01 -2.609839439392089844e-01 5.216611027717590332e-01 -3.451232016086578369e-01 -8.873356133699417114e-02 2.432708144187927246e-01
-9.167201817035675049e-02 -1.109447628259658813e-01 2.770469784736633301e-01 4.197929203510284424e-01 5.151761770248413086e-01 4.750912487506866455e-01 -1.522566527128219604e-01 -4.604411423206329346e-01
-2.200479805469512939e-01 -2.273539006710052490e-01 7.391491532325744629e-01 -1.911660283803939819e-01 1.200139746069908142e-01 -2.418349236249923706e-01 -1.975747793912887573e-01 -4.528573751449584961e-01
-2.964240014553070068e-01 -1.947692185640335083e-01 7.040469646453857422e-01 7.117545604705810547e-02 1.152956858277320862e-01 -4.869908094406127930e-02 -2.266181111335754395e-01 -5.535605549812316895e-01
2.068683505058288574e-01 -5.904369987547397614e-03 -1.321157515048980713e-01 -1.383882313966751099e-01 9.045744538307189941e-01 -1.316162645816802979e-01 4.399644955992698669e-02 -2.881866097450256348e-01
-4.069959223270416260e-01 9.267234243452548981e-03 -5.821495130658149719e-02 -2.701423168182373047e-01 4.689026474952697754e-01 -3.926711976528167725e-01 2.622723579406738281e-01 -5.612981319427490234e-01
-3.850422799587249756e-01 3.257534503936767578e-01 8.517004549503326416e-02 1.286047697067260742e-01 3.676571547985076904e-01 -3.125333786010742188e-01 4.667646586894989014e-01 -5.206879377365112305e-01
-2.479038685560226440e-01 1.372364014387130737e-01 1.467433124780654907e-01 -3.767826259136199951e-01 1.455801576375961304e-01 7.520862817764282227e-01 -1.676324754953384399e-01 -3.758766651153564453e-01
1.666781157255172729e-01 -6.788291502743959427e-03 6.297008395195007324e-01 2.323276400566101074e-01 4.599320292472839355e-01 -2.274564802646636963e-01 -1.546356230974197388e-01 -4.842385053634643555e-01
-6.668209284543991089e-02 -3.098705410957336426e-01 6.474488973617553711e-01 2.680080235004425049e-01 4.494409859180450439e-01 -2.326876074075698853e-01 1.922094374895095825e-01 -3.397502005100250244e-01
3.242665156722068787e-02 3.527364432811737061e-01 2.237676680088043213e-01 -2.794460356235504150e-01 2.918580174446105957e-01 -8.995185047388076782e-02 -1.045467481017112732e-01 -8.013495206832885742e-01
-3.728629052639007568e-01 1.751475930213928223e-01 4.618317186832427979e-01 -1.193531006574630737e-01 5.758509635925292969e-01 -4.099221229553222656e-01 1.485034227371215820e-01 2.847265899181365967e-01
-4.857618808746337891e-01 -5.123310089111328125e-01 1.599541604518890381e-01 -2.167178541421890259e-01 4.842988550662994385e-01 3.360667228698730469e-01 -2.551864683628082275e-01 -1.280390322208404541e-01
-6.872028708457946777e-01 1.752353310585021973e-01 3.860582113265991211e-01 3.005106374621391296e-02 3.983949720859527588e-01 -3.992969989776611328e-01 1.700076311826705933e-01 -6.446034181863069534e-03
1.080432161688804626e-01 3.020558133721351624e-02 -4.807192087173461914e-02 -2.440396547317504883e-01 9.096884727478027344e-01 -1.542989909648895264e-01 2.409201860427856445e-01 -1.271385997533798218e-01
-6.182160377502441406e-01 1.410989314317703247e-01 -8.588629961013793945e-02 -2.800854742527008057e-01 5.600751042366027832e-01 -3.537976145744323730e-01 -4.212141782045364380e-02 -2.672913968563079834e-01
-1.660144627094268799e-01 -1.843354254961013794e-01 1.487530171871185303e-01 2.520868480205535889e-01 4.805545508861541748e-01 2.739129662513732910e-01 -4.775872230529785156e-01 -5.645651817321777344e-01
-3.913847804069519043e-01 2.813335359096527100e-01 3.247351944446563721e-01 1.283614039421081543e-01 6.592650413513183594e-01 1.522273123264312744e-01 -1.410542577505111694e-01 4.099266827106475830e-01
8.048511296510696411e-02 4.293032884597778320e-01 3.502783179283142090e-01 -7.749606855213642120e-03 7.637020349502563477e-01 -2.302557416260242462e-02 2.693969905376434326e-01 1.735511124134063721e-01
-3.814746439456939697e-01 6.165875792503356934e-01 2.772829830646514893e-01 -1.694163233041763306e-01 3.574678301811218262e-01 4.271028637886047363e-01 -1.386979669332504272e-01 1.981714814901351929e-01
2.205500155687332153e-01 2.620920538902282715e-01 4.497244954109191895e-01 6.044215057045221329e-03 7.212250232696533203e-01 2.259299308061599731e-01 2.150526940822601318e-01 2.508374154567718506e-01
8.762212097644805908e-02 6.155533194541931152e-01 3.732361793518066406e-01 9.832310676574707031e-02 4.748836755752563477e-01 2.828134596347808838e-01 3.966633677482604980e-01 4.004991799592971802e-02
-2.953586876392364502e-01 -1.374687403440475464e-01 6.136019229888916016e-01 5.320828035473823547e-02 1.295122355222702026e-01 -2.194555252790451050e-01 -1.802006363868713379e-01 -6.458489298820495605e-01
-3.419995009899139404e-01 2.227578312158584595e-01 -1.196513921022415161e-01 1.892868801951408386e-02 4.779236316680908203e-01 -2.953768968582153320e-01 2.614302635192871094e-01 -6.593453288078308105e-01
-6.653712987899780273e-01 4.255738258361816406e-01 -2.555015124380588531e-02 1.101107597351074219e-01 5.156579613685607910e-01 -4.278812557458877563e-02 3.078861534595489502e-01 -2.937721088528633118e-02
-4.509180188179016113e-01 -5.075623989105224609e-01 1.234931498765945435e-01 1.321034878492355347e-01 5.471118092536926270e-01 3.633197844028472900e-01 -6.161654740571975708e-02 -2.668751776218414307e-01
1.728806793689727783e-01 -7.033553719520568848e-02 6.554560065269470215e-01 -3.287067636847496033e-02 3.899750113487243652e-01 -2.071257233619689941e-01 -3.009445369243621826e-01 -4.989116489887237549e-01
-3.841243684291839600e-01 6.612263321876525879e-01 2.266895323991775513e-01 -2.861967086791992188e-01 3.682342171669006348e-01 2.822017371654510498e-01 2.262414842844009399e-01 1.245473176240921021e-01
1.852879524230957031e-01 3.142849802970886230e-01 2.215546965599060059e-01 -3.580371737480163574e-01 3.570977747440338135e-01 -2.855629324913024902e-01 6.707124412059783936e-02 -6.899656057357788086e-01
-8.044009804725646973e-01 3.273401558399200439e-01 2.334649413824081421e-01 3.094458021223545074e-03 1.950419694185256958e-01 -1.191927865147590637e-01 1.172931268811225891e-01 -3.539295494556427002e-01
-1.446914859116077423e-02 1.422609947621822357e-02 5.227097868919372559e-01 -4.954389631748199463e-01 6.040035188198089600e-02 6.352883577346801758e-01 -1.777854114770889282e-01 -2.050755023956298828e-01
-5.287429094314575195e-01 4.341579079627990723e-01 1.914732307195663452e-01 2.737050652503967285e-01 5.952746272087097168e-01 -2.161219418048858643e-01 -1.357651501893997192e-01 -2.947456575930118561e-02
-2.551104873418807983e-02 4.545994102954864502e-01 2.136555314064025879e-01 1.101084053516387939e-01 3.853350579738616943e-01 -1.154803633689880371e-01 -2.620213925838470459e-01 -7.102407217025756836e-01
7.969065010547637939e-02 8.100877702236175537e-02 1.264023184776306152e-01 -8.970316499471664429e-02 8.977611660957336426e-01 3.016517162322998047e-01 -1.651702262461185455e-02 2.565561234951019287e-01
-4.395035803318023682e-01 2.038351744413375854e-01 -9.140606224536895752e-02 -1.021276339888572693e-01 7.491239309310913086e-01 2.487001568078994751e-01 2.554304897785186768e-01 2.412871122360229492e-01
-5.823559761047363281e-01 4.372337460517883301e-01 4.412141144275665283e-01 1.870663613080978394e-01 3.361087143421173096e-01 7.819402217864990234e-02 2.568341791629791260e-01 2.344720810651779175e-01
2.726667821407318115e-01 5.393539667129516602e-01 2.016062140464782715e-01 -4.081866443157196045e-01 4.645799994468688965e-01 1.626338809728622437e-01 2.988486886024475098e-01 -3.096672594547271729e-01
1.478080004453659058e-01 -7.011734694242477417e-02 5.406161546707153320e-01 -1.541401166468858719e-02 3.949177563190460205e-01 -2.470438629388809204e-01 -1.370616406202316284e-01 -6.670506000518798828e-01
-5.792472958564758301e-01 3.580271005630493164e-01 -2.781052291393280029e-01 -2.353638708591461182e-01 5.345878601074218750e-01 3.313672542572021484e-01 -2.722136676311492920e-03 -8.918952941894531250e-02
-4.177554845809936523e-01 2.629736661911010742e-01 5.325213074684143066e-01 -2.546382844448089600e-01 -1.340777277946472168e-01 5.322616696357727051e-01 2.736343443393707275e-01 -1.781867146492004395e-01
-3.849611580371856689e-01 3.385803103446960449e-01 5.128766894340515137e-01 -2.707116492092609406e-02 -1.100194156169891357e-01 4.489848017692565918e-01 2.415237873792648315e-01 -4.487400352954864502e-01
-1.601758748292922974e-01 -2.306875586509704590e-01 1.206414215266704559e-02 9.541592560708522797e-03 4.571497738361358643e-01 6.772534847259521484e-01 -1.327143162488937378e-01 -4.854059219360351562e-01
-2.830222547054290771e-01 2.619293034076690674e-01 5.075762271881103516e-01 -2.362276017665863037e-01 -4.899239912629127502e-02 4.533673822879791260e-01 5.051252841949462891e-01 -2.734236717224121094e-01
-1.205204576253890991e-01 2.556059062480926514e-01 4.515652954578399658e-01 -4.889113605022430420e-01 5.269522070884704590e-01 2.271814346313476562e-01 1.163053810596466064e-01 3.665760159492492676e-01
-4.356991648674011230e-01 1.236566230654716492e-01 2.625972628593444824e-01 -1.689580082893371582e-01 5.077272057533264160e-01 5.024702548980712891e-01 2.006718516349792480e-01 3.831954002380371094e-01
-1.221466716378927231e-02 -3.448474705219268799e-01 5.584936141967773438e-01 -3.908975124359130859e-01 2.499963790178298950e-01 -1.888926029205322266e-01 2.421618811786174774e-02 -5.634270906448364258e-01
-2.879692912101745605e-01 -1.707412749528884888e-01 3.326373398303985596e-01 -3.440248370170593262e-01 1.863705068826675415e-01 4.239499568939208984e-01 6.492024660110473633e-01 -1.516205519437789917e-01
3.397907689213752747e-02 3.126258850097656250e-01 3.646101653575897217e-01 3.836981207132339478e-02 7.753777503967285156e-01 2.829990684986114502e-01 -9.969953447580337524e-02 2.746969461441040039e-01
-1.577294021844863892e-01 1.587230414152145386e-01 -1.542196841910481453e-03 -3.717648386955261230e-01 2.787353098392486572e-01 7.634419798851013184e-01 -1.395789235830307007e-01 -3.629016876220703125e-01
1.959881186485290527e-02 -2.339936420321464539e-02 6.452150940895080566e-01 -2.887286841869354248e-01 1.110738739371299744e-01 4.913484454154968262e-01 -4.545294940471649170e-01 -1.975953727960586548e-01
-2.406744807958602905e-01 5.668652653694152832e-01 4.211358129978179932e-01 -4.477499425411224365e-01 4.191827774047851562e-01 6.414217501878738403e-02 -1.668531894683837891e-01 1.877117604017257690e-01
-2.647787928581237793e-01 1.148898527026176453e-01 3.229367136955261230e-01 -7.620790600776672363e-01 1.506181061267852783e-01 -2.786708995699882507e-02 2.885420024394989014e-01 -3.534416258335113525e-01
-5.648906826972961426e-01 4.867069721221923828e-01 3.589301109313964844e-01 2.677417695522308350e-01 4.598421156406402588e-01 -4.074677452445030212e-02 -3.737581660971045494e-03 1.742680370807647705e-01
-1.610620468854904175e-01 -4.228458404541015625e-01 2.925000786781311035e-01 1.365388780832290649e-01 4.126916527748107910e-01 5.059452652931213379e-01 6.200667470693588257e-02 -5.108047127723693848e-01
-8.257971405982971191e-01 1.892799139022827148e-01 -6.702646613121032715e-02 3.607470169663429260e-02 5.233070850372314453e-01 4.839700832962989807e-02 -7.804422639310359955e-03 -1.359333377331495285e-02
1.566610634326934814e-01 -1.345986276865005493e-01 6.759908795356750488e-01 1.478239446878433228e-01 4.213406741619110107e-01 -1.587921231985092163e-01 1.118124499917030334e-01 -5.131083726882934570e-01
-7.636114954948425293e-02 -1.875343024730682373e-01 4.057336747646331787e-01 4.552021324634552002e-01 4.787099063396453857e-01 4.879728555679321289e-01 1.951348334550857544e-01 -2.860292792320251465e-01
-1.778078377246856689e-01 1.148768234997987747e-03 5.911456346511840820e-01 -4.650543034076690674e-01 -5.745966453105211258e-03 5.631065964698791504e-01 -2.241279333829879761e-01 -1.878803223371505737e-01
-4.968844354152679443e-01 1.908442974090576172e-01 -7.797413319349288940e-02 -4.508292973041534424e-01 5.463564991950988770e-01 -3.204715549945831299e-01 -2.652591168880462646e-01 -1.891753971576690674e-01
6.776849180459976196e-02 -1.837893724441528320e-01 5.230847001075744629e-01 4.479718208312988281e-01 4.935346543788909912e-01 3.621272742748260498e-01 2.001498341560363770e-01 -2.693696022033691406e-01
-5.543554425239562988e-01 1.071301177144050598e-01 5.322111845016479492e-01 -8.314578980207443237e-02 -1.091583371162414551e-01 3.968629240989685059e-01 3.665613234043121338e-01 -2.954123318195343018e-01
-1.319291740655899048e-01 3.756439387798309326e-01 4.441552162170410156e-01 1.588191241025924683e-01 6.275237798690795898e-01 -4.781650379300117493e-02 -4.272045493125915527e-01 2.010292261838912964e-01
-3.704923391342163086e-01 1.961327046155929565e-01 -1.610879972577095032e-02 -3.352709412574768066e-01 2.190403193235397339e-01 7.908930182456970215e-01 -7.516922801733016968e-02 -1.801683604717254639e-01
-4.214110597968101501e-02 -8.980172127485275269e-02 4.045199453830718994e-01 3.658803999423980713e-01 4.012826383113861084e-01 5.588397383689880371e-01 -8.793258108198642731e-03 -4.682394862174987793e-01
-3.506250083446502686e-01 1.445410549640655518e-01 -1.046870741993188858e-02 -1.611676961183547974e-01 4.779681563377380371e-01 -4.547241926193237305e-01 1.812399178743362427e-01 -6.016725897789001465e-01
-3.426977396011352539e-01 2.614302039146423340e-01 2.643832266330718994e-01 -5.545602440834045410e-01 2.015183568000793457e-01 4.488031864166259766e-01 -4.384277760982513428e-01 -5.023940280079841614e-02
-3.078411519527435303e-01 -1.188631579279899597e-01 -1.678044050931930542e-01 1.595907360315322876e-01 5.397777557373046875e-01 1.538687646389007568e-01 -3.238309919834136963e-01 -6.462009549140930176e-01
-5.086331963539123535e-01 -3.688323795795440674e-01 6.890779361128807068e-03 2.664859890937805176e-01 5.113199949264526367e-01 2.787478864192962646e-01 6.789299100637435913e-02 -4.363880753517150879e-01
2.485867589712142944e-01 -2.900050580501556396e-01 6.912477612495422363e-01 8.246334642171859741e-02 4.567393660545349121e-01 5.720983073115348816e-02 1.958267837762832642e-01 -3.453204929828643799e-01
-2.553641796112060547e-01 2.605027556419372559e-01 7.890241593122482300e-02 -3.859158158302307129e-01 3.107627332210540771e-01 5.368337035179138184e-01 -5.135478973388671875e-01 -2.515462934970855713e-01
-6.856572031974792480e-01 2.325183451175689697e-01 1.089114695787429810e-01 -1.330630034208297729e-01 5.671010613441467285e-01 -3.375980257987976074e-01 -1.011157780885696411e-01 2.100986987352371216e-02
-5.176115781068801880e-02 2.585397846996784210e-02 5.461035966873168945e-01 -7.383361458778381348e-01 2.791538238525390625e-01 -1.212420463562011719e-01 2.171216607093811035e-01 -1.162521019577980042e-01
2.872024774551391602e-01 6.456804275512695312e-02 2.280234359204769135e-02 -3.695698082447052002e-01 6.899600625038146973e-01 -2.703440785408020020e-01 1.313337087631225586e-01 -4.581096768379211426e-01
-5.881483554840087891e-01 2.590842247009277344e-01 -1.828121542930603027e-01 -2.111214846372604370e-01 6.051414012908935547e-01 3.318364024162292480e-01 1.515312641859054565e-01 9.844312816858291626e-02
-5.139431357383728027e-01 -5.123714208602905273e-01 1.667753607034683228e-01 -1.795026957988739014e-01 4.781944155693054199e-01 2.911356687545776367e-01 -2.704475522041320801e-01 -1.634959131479263306e-01
-1.017320677638053894e-01 -1.721835732460021973e-01 5.205531120300292969e-01 -3.434253036975860596e-01 2.360742986202239990e-01 3.728515505790710449e-01 6.032969355583190918e-01 -1.112224310636520386e-01
-4.548479616641998291e-02 -5.710696578025817871e-01 5.845346450805664062e-01 6.888726353645324707e-02 4.035198986530303955e-01 2.239335179328918457e-01 6.180373951792716980e-02 -3.295302987098693848e-01
-2.370456606149673462e-01 -6.762436777353286743e-02 1.338458955287933350e-01 -2.117805331945419312e-01 6.144884824752807617e-01 -4.556126892566680908e-01 -2.243179641664028168e-02 -5.392480492591857910e-01
-1.261021792888641357e-01 2.037669867277145386e-01 5.349711179733276367e-01 -2.611915469169616699e-01 1.377154886722564697e-01 5.712723135948181152e-01 -4.922306835651397705e-01 -2.353139780461788177e-02
-3.722155988216400146e-01 -2.759613394737243652e-01 2.535611689090728760e-01 1.366086602210998535e-01 2.256406098604202271e-01 5.971274971961975098e-01 9.785265475511550903e-02 -5.341308712959289551e-01
-4.400174915790557861e-01 2.775114774703979492e-01 -1.024398058652877808e-01 -2.555222213268280029e-01 6.931935548782348633e-01 2.533857524394989014e-01 3.045938909053802490e-01 1.268361806869506836e-01
2.340960204601287842e-01 -5.346935242414474487e-02 -9.806975722312927246e-02 -1.444680243730545044e-01 9.139480590820312500e-01 -2.047895640134811401e-02 2.205357402563095093e-01 -1.658159345388412476e-01
-3.891671299934387207e-01 1.894255876541137695e-01 3.860870897769927979e-01 6.703237444162368774e-02 -6.447555124759674072e-02 3.760688006877899170e-01 4.879511296749114990e-01 -5.248135328292846680e-01
3.544965758919715881e-02 3.786865636357106268e-05 2.144594490528106689e-01 -1.571762710809707642e-01 3.100816309452056885e-01 8.149496316909790039e-01 -2.435453981161117554e-01 -3.292995393276214600e-01
-8.077141046524047852e-01 1.795901209115982056e-01 2.800406515598297119e-01 -1.271984726190567017e-01 3.351061642169952393e-01 -3.116255998611450195e-01 -1.931909658014774323e-02 -1.047051772475242615e-01
8.217095583677291870e-02 4.258014559745788574e-01 1.286314874887466431e-01 -3.337747156620025635e-01 6.454361081123352051e-01 -3.720486462116241455e-01 2.334870994091033936e-01 -2.728832662105560303e-01
1.680996119976043701e-01 2.511009573936462402e-02 3.751361668109893799e-01 2.960358858108520508e-01 3.964161276817321777e-01 4.967623651027679443e-01 -8.302082121372222900e-02 -5.761393308639526367e-01
-5.317981839179992676e-01 3.433863818645477295e-01 6.115504354238510132e-02 -4.175748527050018311e-01 4.267577528953552246e-01 -1.418066918849945068e-01 -4.586027562618255615e-01 -9.284409880638122559e-02
-8.612240552902221680e-01 2.293286770582199097e-01 -3.892811387777328491e-02 -1.665333402343094349e-03 4.358840286731719971e-01 5.200454220175743103e-02 -2.428059279918670654e-02 -1.043770611286163330e-01
-1.032332256436347961e-01 -4.581139609217643738e-02 5.916613936424255371e-01 -3.837053477764129639e-01 3.553947806358337402e-02 5.192230343818664551e-01 -4.088907539844512939e-01 -2.278244793415069580e-01
-1.429304778575897217e-01 -6.531314849853515625e-01 2.932499945163726807e-01 -1.285564303398132324e-01 4.425135254859924316e-01 2.742050290107727051e-01 -5.742527171969413757e-02 -4.197186529636383057e-01
-3.174988627433776855e-01 -2.268231809139251709e-01 2.697095870971679688e-01 -2.327316552400588989e-01 1.801499873399734497e-01 5.604112744331359863e-01 5.909171104431152344e-01 -1.585580706596374512e-01
2.625856399536132812e-01 5.485716462135314941e-01 4.188645780086517334e-01 3.043254911899566650e-01 5.213416218757629395e-01 1.412679404020309448e-01 2.254021763801574707e-01 -1.396305561065673828e-01
-3.083000779151916504e-01 1.290187984704971313e-01 4.620134234428405762e-01 -1.585141569375991821e-01 -5.315106734633445740e-02 4.546030163764953613e-01 5.358607769012451172e-01 -3.912627696990966797e-01
-3.511045575141906738e-01 -3.981903493404388428e-01 -6.745847314596176147e-02 5.385092273354530334e-02 6.073140501976013184e-01 3.261265456676483154e-01 -4.746399819850921631e-02 -4.829884171485900879e-01
-3.931493461132049561e-01 1.372971832752227783e-01 5.765266418457031250e-01 -2.279223054647445679e-01 -9.648463875055313110e-02 5.864475965499877930e-01 1.870030760765075684e-01 -2.324897944927215576e-01
-1.035572662949562073e-01 1.738416254520416260e-01 4.610761702060699463e-01 -1.926577389240264893e-01 2.424152344465255737e-01 6.278614401817321777e-01 -5.058185458183288574e-01 2.279011160135269165e-02
-3.491011261940002441e-01 2.052522897720336914e-01 5.332892537117004395e-01 -2.115422189235687256e-01 4.828146100044250488e-01 -1.922853440046310425e-01 -3.717688620090484619e-01 3.139371275901794434e-01
-7.054684311151504517e-02 -1.809275895357131958e-01 -8.052385598421096802e-02 -1.650640815496444702e-01 9.192185401916503906e-01 -2.192186415195465088e-01 1.782776862382888794e-01 -6.128316745162010193e-02
2.954773791134357452e-02 2.541447281837463379e-01 4.788926541805267334e-01 3.110776841640472412e-01 6.799309253692626953e-01 2.050253450870513916e-01 1.357131153345108032e-01 2.926953136920928955e-01
-3.637048304080963135e-01 4.334227442741394043e-01 2.683366835117340088e-01 -4.106292128562927246e-02 7.044733762741088867e-01 5.207937955856323242e-02 -9.185885637998580933e-02 3.142288029193878174e-01
-5.790268182754516602e-01 3.103604316711425781e-01 7.737308740615844727e-02 -8.596295863389968872e-02 6.484581828117370605e-01 -1.228998005390167236e-01 2.505804598331451416e-01 2.379815280437469482e-01
-2.844761610031127930e-01 3.222010135650634766e-01 4.645586758852005005e-02 -5.481178760528564453e-01 5.783289074897766113e-01 7.263631373643875122e-02 4.119661152362823486e-01 5.667424201965332031e-02
-4.727371782064437866e-02 6.116941943764686584e-02 4.492676556110382080e-01 -5.324305891990661621e-01 7.321595400571823120e-02 4.544731974601745605e-01 -3.025942146778106689e-01 -4.530234336853027344e-01
-1.189861744642257690e-01 -3.141624927520751953e-01 2.774408161640167236e-01 1.526730209589004517e-01 4.146086573600769043e-01 1.284236907958984375e-01 -4.100263714790344238e-01 -6.560086607933044434e-01
-1.576186567544937134e-01 9.101963788270950317e-02 4.264880716800689697e-01 -6.759328246116638184e-01 1.403308361768722534e-01 -2.170476168394088745e-01 2.643844485282897949e-01 -4.374848008155822754e-01
-2.256942540407180786e-01 -1.058287769556045532e-01 4.444946646690368652e-01 -7.655075192451477051e-01 1.463904082775115967e-01 2.448765486478805542e-01 -1.439749598503112793e-01 -2.283892035484313965e-01
-6.874507665634155273e-01 3.751941919326782227e-01 1.580460220575332642e-01 -1.620722748339176178e-02 4.858508408069610596e-01 -1.265807300806045532e-01 -3.255543410778045654e-01 -5.779475346207618713e-02
6.358383595943450928e-02 -1.714453846216201782e-01 6.229883432388305664e-01 4.704515635967254639e-01 4.685803055763244629e-01 2.211194336414337158e-01 8.885998278856277466e-02 -2.841953039169311523e-01
1.737755388021469116e-01 3.885268419981002808e-02 6.947396397590637207e-01 -2.698808312416076660e-01 2.335087954998016357e-01 -2.587543129920959473e-01 2.720984220504760742e-01 -4.661290049552917480e-01
1.053140908479690552e-01 3.253100812435150146e-01 3.673582375049591064e-01 2.351120710372924805e-01 6.668808460235595703e-01 -7.920198142528533936e-03 4.911347627639770508e-01 8.274292945861816406e-02
2.302815578877925873e-02 4.626751542091369629e-01 1.440902203321456909e-01 -4.775060713291168213e-01 6.185731887817382812e-01 1.842205412685871124e-02 3.919876515865325928e-01 1.003449433483183384e-03
2.889608442783355713e-01 8.239708840847015381e-02 5.723973512649536133e-01 -1.893363296985626221e-01 2.117614448070526123e-01 1.305817812681198120e-01 -2.324801832437515259e-01 -6.559601426124572754e-01
1.803498864173889160e-01 3.553899377584457397e-02 2.536630630493164062e-01 2.645638287067413330e-01 4.269669950008392334e-01 5.007475018501281738e-01 -3.482211148366332054e-03 -6.315147280693054199e-01
-2.337346225976943970e-01 -3.221996128559112549e-01 2.573615312576293945e-02 1.614798456430435181e-01 5.250064134597778320e-01 6.427661776542663574e-01 1.003035530447959900e-01 -3.405533134937286377e-01
6.984034180641174316e-02 -1.219530776143074036e-01 3.251807987689971924e-01 1.739107519388198853e-01 3.832101225852966309e-01 5.960400700569152832e-01 1.962088495492935181e-01 -5.510451197624206543e-01
-9.078632593154907227e-01 1.805969029664993286e-01 4.193941131234169006e-02 -1.852762848138809204e-01 3.178954124450683594e-01 -8.604084141552448273e-03 -1.980814151465892792e-02 -7.455810904502868652e-02
-4.740885794162750244e-01 1.391516476869583130e-01 -3.875875100493431091e-02 -5.479460954666137695e-01 6.612617373466491699e-01 -9.669511020183563232e-02 -4.295421391725540161e-02 7.528358697891235352e-02
-5.228287354111671448e-02 -5.655792355537414551e-01 5.065756440162658691e-01 -3.664301931858062744e-01 3.418032824993133545e-01 -1.452373415231704712e-01 7.168284803628921509e-02 -3.787281513214111328e-01
-1.969053745269775391e-01 -3.174806237220764160e-01 3.113736398518085480e-02 1.470109671354293823e-01 5.174516439437866211e-01 6.619190573692321777e-01 7.879842817783355713e-02 -3.546128571033477783e-01
-1.226819530129432678e-01 -6.825107932090759277e-01 3.285168707370758057e-01 2.051354758441448212e-02 5.313550829887390137e-01 1.468785256147384644e-01 2.328616231679916382e-01 -2.294522076845169067e-01
-2.925983965396881104e-01 -3.276539146900177002e-01 6.977982521057128906e-01 1.936550140380859375e-01 3.263938426971435547e-01 -3.231540322303771973e-01 5.265158787369728088e-02 -2.624325156211853027e-01
-3.909958526492118835e-02 9.162804484367370605e-02 4.293651878833770752e-01 -7.998641729354858398e-01 3.790095150470733643e-01 1.096131578087806702e-01 7.561814785003662109e-02 6.750524044036865234e-02
-8.188896179199218750e-01 6.650485843420028687e-02 3.685042560100555420e-01 7.121937721967697144e-02 2.683194577693939209e-01 -2.914534807205200195e-01 1.012517288327217102e-01 -1.301419734954833984e-01
-4.698846340179443359e-01 1.355285346508026123e-01 3.776940405368804932e-01 -5.558538809418678284e-02 3.976161777973175049e-01 4.936783909797668457e-01 1.485377997159957886e-01 4.372842013835906982e-01
-1.793908178806304932e-01 -5.253248810768127441e-01 6.434381008148193359e-01 1.282483488321304321e-01 3.060060739517211914e-01 7.942198961973190308e-02 2.330969125032424927e-01 -3.272777497768402100e-01
-3.568555414676666260e-01 2.025883346796035767e-01 4.930462837219238281e-01 2.007628083229064941e-01 4.248275160789489746e-01 1.094045490026473999e-01 -5.404102206230163574e-01 2.524295449256896973e-01
6.971634924411773682e-02 5.302375555038452148e-02 2.192494571208953857e-01 2.446840405464172363e-01 9.242008328437805176e-01 -6.219813227653503418e-02 2.614479139447212219e-02 1.602756828069686890e-01
-2.135186046361923218e-01 -5.555780529975891113e-01 6.023651957511901855e-01 1.402238942682743073e-02 3.712673783302307129e-01 -1.327385902404785156e-01 2.040773779153823853e-01 -2.925674319267272949e-01
-7.630393505096435547e-01 2.856229245662689209e-01 3.245733082294464111e-01 1.415672302246093750e-01 9.818045049905776978e-02 -4.634753242135047913e-02 -1.148139014840126038e-01 -4.310820102691650391e-01
1.925571560859680176e-01 -4.805366098880767822e-01 5.662543177604675293e-01 4.939774423837661743e-02 4.972098469734191895e-01 2.913519144058227539e-01 1.555000841617584229e-01 -2.294307947158813477e-01
-3.411274850368499756e-01 2.313497215509414673e-01 7.368066906929016113e-02 -2.757571935653686523e-01 5.883021950721740723e-01 5.713493227958679199e-01 5.725070461630821228e-02 2.698543965816497803e-01
-1.350540518760681152e-01 2.282100617885589600e-01 2.164094001054763794e-01 -4.530799388885498047e-01 3.201017379760742188e-01 6.250731348991394043e-01 -3.945195972919464111e-01 -1.695260852575302124e-01
-4.687535464763641357e-01 -5.407596826553344727e-01 1.710823774337768555e-01 -2.152964621782302856e-01 4.571690857410430908e-01 2.476933896541595459e-01 -3.050131797790527344e-01 -2.209947854280471802e-01
-1.059583425521850586e-01 -1.520210802555084229e-01 4.080086648464202881e-01 5.685415863990783691e-01 5.217880606651306152e-01 3.611513376235961914e-01 1.734184771776199341e-01 -2.078087925910949707e-01
-2.886108160018920898e-01 3.388938903808593750e-01 5.762524604797363281e-01 -1.840107142925262451e-01 5.196018815040588379e-01 -2.552783191204071045e-01 -3.407582268118858337e-02 3.156159818172454834e-01
-8.544231057167053223e-01 3.883903846144676208e-02 2.364319711923599243e-01 -9.277722239494323730e-02 1.398789137601852417e-01 -1.809862107038497925e-01 -4.485023207962512970e-03 -3.893625140190124512e-01
-5.016431212425231934e-01 -5.570116639137268066e-01 1.569261103868484497e-01 3.830989077687263489e-02 5.187064409255981445e-01 2.637051939964294434e-01 -1.278050392866134644e-01 -2.388890236616134644e-01
-9.301692247390747070e-02 5.587191581726074219e-01 6.868379712104797363e-01 -3.547696471214294434e-01 8.040072768926620483e-02 1.441337913274765015e-01 2.329955548048019409e-01 6.865046918392181396e-03
1.328502595424652100e-01 2.520819306373596191e-01 3.943138420581817627e-01 1.781035214662551880e-01 3.315319716930389404e-01 -2.169980853796005249e-01 -1.346241682767868042e-01 -7.459731698036193848e-01
-5.625178813934326172e-01 2.195160239934921265e-01 2.678854763507843018e-01 -1.031837463378906250e-01 9.391754865646362305e-02 -1.252296417951583862e-01 -2.131605148315429688e-01 -6.950083374977111816e-01
-8.005612492561340332e-01 1.145367100834846497e-01 3.864308893680572510e-01 -5.320014432072639465e-02 2.582269310951232910e-01 -3.458017706871032715e-01 6.135793775320053101e-02 -6.163615733385086060e-02
-6.206118464469909668e-01 2.268313020467758179e-01 9.075419604778289795e-02 -3.955239951610565186e-01 5.102859139442443848e-01 -2.969956398010253906e-01 -2.238300293684005737e-01 -3.857006784528493881e-03
-4.981802403926849365e-01 6.828869879245758057e-02 -1.217605099081993103e-01 -3.286162912845611572e-01 4.991306066513061523e-01 -3.859855532646179199e-01 1.094177216291427612e-01 -4.628717601299285889e-01
-7.810296416282653809e-01 1.593169569969177246e-01 -1.691322326660156250e-01 -1.003493145108222961e-01 5.683372020721435547e-01 2.601186372339725494e-02 3.814247623085975647e-02 -2.821691706776618958e-02
3.081724792718887329e-02 4.635659158229827881e-01 1.161771416664123535e-01 -2.576651796698570251e-02 3.795703947544097900e-01 -2.795716822147369385e-01 1.726204454898834229e-01 -7.196972966194152832e-01
-4.207304716110229492e-01 6.090238690376281738e-01 4.220480024814605713e-01 1.152102872729301453e-01 -4.957516863942146301e-02 1.115403473377227783e-01 -1.731596440076828003e-01 -4.645369052886962891e-01
-7.025282979011535645e-01 3.662981688976287842e-01 -1.327012330293655396e-01 -3.419406712055206299e-01 4.667466282844543457e-01 9.956935793161392212e-02 5.393841862678527832e-02 -8.408773690462112427e-02
-5.353313684463500977e-01 5.157258510589599609e-01 1.613881438970565796e-02 -3.469921946525573730e-01 4.720051884651184082e-01 1.844777315855026245e-01 2.521379292011260986e-01 7.992886751890182495e-02
3.158163651823997498e-02 2.366881817579269409e-01 -1.773399300873279572e-02 -1.624533087015151978e-01 5.107306838035583496e-01 3.629815205931663513e-02 -6.590292453765869141e-01 -4.688207209110260010e-01
-6.445989608764648438e-01 2.891374528408050537e-01 3.737865388393402100e-01 3.560528531670570374e-02 1.189503967761993408e-01 -1.456827819347381592e-01 -2.198829948902130127e-01 -5.255343914031982422e-01
-5.490128993988037109e-01 3.926788568496704102e-01 -1.568138003349304199e-01 -3.248390257358551025e-01 3.774107396602630615e-01 4.842095673084259033e-01 -1.267147213220596313e-01 -1.460232287645339966e-01
-2.278206646442413330e-01 4.201261699199676514e-01 2.135172337293624878e-01 9.267640113830566406e-02 3.696494102478027344e-01 -3.665997982025146484e-01 -1.226773038506507874e-01 -6.567553281784057617e-01
-3.001770377159118652e-01 5.615554451942443848e-01 3.981941342353820801e-01 -2.570460438728332520e-01 2.716389894485473633e-01 -3.425421714782714844e-01 8.859241008758544922e-02 -4.134568572044372559e-01
-1.370527297258377075e-01 3.403841257095336914e-01 4.378952085971832275e-01 2.389540970325469971e-01 6.573912501335144043e-01 -6.889091432094573975e-02 3.139684200286865234e-01 2.846380174160003662e-01
-6.514581441879272461e-01 4.363076686859130859e-01 1.014751791954040527e-01 2.443840056657791138e-01 4.793383777141571045e-01 1.058730110526084900e-01 -2.676777243614196777e-01 -5.090751871466636658e-02
2.557691931724548340e-01 4.290842711925506592e-01 1.941714435815811157e-01 -7.426369190216064453e-02 5.439623594284057617e-01 1.942467093467712402e-01 5.974540114402770996e-01 -1.291239559650421143e-01
-5.511819720268249512e-01 2.400619685649871826e-01 -7.470238953828811646e-02 -2.449366152286529541e-01 6.002037525177001953e-01 3.641127943992614746e-01 1.871875673532485962e-01 2.124443352222442627e-01
-1.062301248311996460e-01 8.058483898639678955e-02 3.494804203510284424e-01 -7.746636867523193359e-01 4.485394358634948730e-01 -1.148880198597908020e-01 2.091757059097290039e-01 -4.288978129625320435e-02
-4.817701876163482666e-01 1.769265979528427124e-01 2.529751956462860107e-01 -2.330819070339202881e-01 -5.861114710569381714e-02 6.632125973701477051e-01 1.116449162364006042e-01 -4.031377136707305908e-01
-2.528552412986755371e-01 4.445898905396461487e-02 -1.727557554841041565e-02 -1.198916882276535034e-01 4.782878458499908447e-01 -4.490306079387664795e-01 2.562900781631469727e-01 -6.506477594375610352e-01
-4.413397982716560364e-02 5.657039284706115723e-01 5.449022650718688965e-01 -1.001879647374153137e-01 4.343247413635253906e-01 -2.895009517669677734e-01 -3.139691054821014404e-01 7.052150089293718338e-03
-4.722182154655456543e-01 4.185847565531730652e-02 7.076945900917053223e-01 3.972735628485679626e-02 -1.428327858448028564e-01 1.161608994007110596e-01 2.603562474250793457e-01 -4.137246012687683105e-01
4.173559322953224182e-02 -3.270411789417266846e-01 6.765205860137939453e-01 -3.940448164939880371e-01 2.440345585346221924e-01 1.467689126729965210e-01 -3.521805107593536377e-01 -2.706024646759033203e-01
-4.690485894680023193e-01 -5.398864150047302246e-01 1.347088664770126343e-01 -9.600682556629180908e-02 5.129806995391845703e-01 3.548313379287719727e-01 -1.954167187213897705e-01 -1.841471642255783081e-01
-7.388219237327575684e-01 5.065594334155321121e-03 4.786798954010009766e-01 9.641084074974060059e-02 8.046201616525650024e-02 -1.096889153122901917e-01 2.825995683670043945e-01 -3.425182700157165527e-01
-6.008779406547546387e-01 1.253582686185836792e-01 1.925930231809616089e-01 -3.403741121292114258e-01 1.789487302303314209e-01 -2.451830804347991943e-01 3.459708392620086670e-01 -5.083807706832885742e-01
9.816314280033111572e-02 -3.693162202835083008e-01 6.619627475738525391e-01 1.635024696588516235e-01 4.343554973602294922e-01 3.136085271835327148e-01 2.061620950698852539e-01 -2.439752668142318726e-01
-5.436689853668212891e-01 -3.558661639690399170e-01 4.074247553944587708e-02 -1.183174476027488708e-01 4.562219679355621338e-01 2.285440117120742798e-01 -3.645899891853332520e-01 -4.108863472938537598e-01
-4.121361076831817627e-01 3.373239040374755859e-01 2.591625154018402100e-01 3.536118566989898682e-01 4.978222548961639404e-01 -4.117381945252418518e-02 -5.211231708526611328e-01 -5.530075728893280029e-02
-5.984548330307006836e-01 -3.673510253429412842e-01 -7.064179331064224243e-02 -1.341772675514221191e-01 4.408182501792907715e-01 1.626855283975601196e-01 -1.889729499816894531e-01 -4.768785238265991211e-01
-7.923269271850585938e-01 1.672454923391342163e-01 -1.294613927602767944e-01 -4.476894065737724304e-02 5.600446462631225586e-01 6.882428377866744995e-02 -7.936258614063262939e-02 2.823348157107830048e-02
-1.367046087980270386e-01 -2.277068048715591431e-01 6.511034071445465088e-02 1.536688357591629028e-01 4.425736069679260254e-01 5.718937516212463379e-01 6.290033459663391113e-02 -6.121420860290527344e-01
-5.693774819374084473e-01 -4.029204249382019043e-01 1.488550305366516113e-01 1.763497292995452881e-01 3.352896869182586670e-01 2.878574728965759277e-01 1.534057259559631348e-01 -4.913176000118255615e-01
-5.058248043060302734e-01 -4.681390225887298584e-01 6.504781544208526611e-02 -1.640770286321640015e-01 4.619351029396057129e-01 3.205194771289825439e-01 -2.797711789608001709e-01 -3.153504133224487305e-01
-3.444725871086120605e-01 7.253640294075012207e-01 3.800665140151977539e-01 -2.230927199125289917e-01 2.606129646301269531e-01 2.673932909965515137e-01 6.444818526506423950e-02 1.318827569484710693e-01
-3.837814787402749062e-03 5.124797224998474121e-01 -6.962575018405914307e-02 -4.551078975200653076e-01 5.887942910194396973e-01 2.074663341045379639e-01 3.137607276439666748e-01 -1.929042190313339233e-01
-1.922122836112976074e-01 2.660568058490753174e-01 2.925953567028045654e-01 -3.305017054080963135e-01 1.915658712387084961e-01 6.541807651519775391e-01 -4.561476111412048340e-01 -1.571753174066543579e-01
1.925303637981414795e-01 1.625348925590515137e-01 -8.995273150503635406e-03 -2.054501175880432129e-01 8.181147575378417969e-01 -1.741682589054107666e-01 3.276472389698028564e-01 -2.953380644321441650e-01
-1.858684271574020386e-01 -1.809335052967071533e-01 1.608951389789581299e-01 -2.222181707620620728e-01 2.807710468769073486e-01 5.546751022338867188e-01 6.259237527847290039e-01 -2.813725173473358154e-01
-2.754267752170562744e-01 1.729418486356735229e-01 2.404499948024749756e-01 -6.396983265876770020e-01 2.146133631467819214e-01 4.895785450935363770e-01 -3.638484477996826172e-01 -9.523329138755798340e-02
-7.823108434677124023e-01 1.336499005556106567e-01 3.402034640312194824e-01 -2.705071121454238892e-02 2.653910517692565918e-01 -3.743588924407958984e-01 9.461257606744766235e-02 -1.847397983074188232e-01
-5.085084438323974609e-01 2.545714378356933594e-01 2.031172513961791992e-01 -1.378651112318038940e-01 -5.091917514801025391e-02 4.125728309154510498e-01 4.809803962707519531e-01 -4.606494605541229248e-01
-2.413775771856307983e-01 3.128584921360015869e-01 -9.460218250751495361e-02 1.345127224922180176e-01 4.316336512565612793e-01 -1.194986104965209961e-01 3.737369775772094727e-01 -6.903233528137207031e-01
-3.274146914482116699e-01 -2.123392932116985321e-02 3.711103796958923340e-01 -3.005256652832031250e-01 3.641541302204132080e-02 4.903975427150726318e-01 6.126287579536437988e-01 -2.172103077173233032e-01
-2.369634658098220825e-01 4.217484295368194580e-01 2.087848931550979614e-01 -3.988959193229675293e-01 2.495600879192352295e-01 6.581680178642272949e-01 -2.602129578590393066e-01 -9.568012319505214691e-03
2.049711048603057861e-01 8.944813907146453857e-02 -8.210957795381546021e-02 -4.165549576282501221e-02 9.021874070167541504e-01 -1.835383176803588867e-01 -1.044777855277061462e-01 -2.880360484123229980e-01
4.818199574947357178e-02 -1.316832602024078369e-01 6.517089605331420898e-01 -5.631614327430725098e-01 6.613204628229141235e-02 2.283182144165039062e-01 -2.259069383144378662e-01 -3.618370294570922852e-01
-2.376794517040252686e-01 3.645144104957580566e-01 5.816634297370910645e-01 -2.327731698751449585e-01 4.302741885185241699e-01 -2.371196597814559937e-01 2.994268238544464111e-01 2.951340675354003906e-01
-4.308851659297943115e-01 3.705399334430694580e-01 -1.446137577295303345e-01 -3.125710785388946533e-02 5.865238308906555176e-01 2.118596434593200684e-01 -5.065738558769226074e-01 -9.816312044858932495e-02
-3.930085301399230957e-01 6.902151554822921753e-02 -1.252845674753189087e-01 -4.095634520053863525e-01 5.250487923622131348e-01 -4.079505205154418945e-01 1.177783384919166565e-01 -4.487428963184356689e-01
-4.788116514682769775e-01 2.083190530538558960e-01 -2.081663906574249268e-01 -2.394043654203414917e-01 5.938181877136230469e-01 4.942227602005004883e-01 1.331432163715362549e-01 1.099622026085853577e-01
8.591095358133316040e-02 5.195979028940200806e-02 4.595984518527984619e-01 -3.744947612285614014e-01 1.996804624795913696e-01 3.313687443733215332e-02 6.998122334480285645e-01 -3.282302021980285645e-01
-4.910182356834411621e-01 -5.873886346817016602e-01 2.772275209426879883e-01 1.639545410871505737e-01 4.630673229694366455e-01 5.079137533903121948e-02 -1.937986537814140320e-02 -3.045535683631896973e-01
-2.021731734275817871e-01 2.624772787094116211e-01 -1.073502004146575928e-01 -4.138014018535614014e-01 6.625834703445434570e-01 3.379743993282318115e-01 3.832805454730987549e-01 8.560607582330703735e-02
-7.356908172369003296e-02 3.783634901046752930e-01 -3.171141073107719421e-02 -3.841993212699890137e-01 6.980692744255065918e-01 4.228703677654266357e-01 1.569287329912185669e-01 1.098511368036270142e-01
-3.821319043636322021e-01 -4.387531578540802002e-01 5.353325605392456055e-01 1.397459860891103745e-02 2.002706676721572876e-01 8.355407416820526123e-02 -2.684341669082641602e-01 -5.055176019668579102e-01
4.764474928379058838e-02 -2.197453826665878296e-01 3.517372906208038330e-01 -6.544763445854187012e-01 4.170644879341125488e-01 -2.178038954734802246e-01 -1.392083019018173218e-01 -3.957567214965820312e-01
-2.702032923698425293e-01 -2.729094028472900391e-01 6.169936060905456543e-01 2.514517605304718018e-01 4.081887304782867432e-01 -3.967151343822479248e-01 1.413139998912811279e-01 -2.542266249656677246e-01
2.644112706184387207e-01 2.365043610334396362e-01 3.759673237800598145e-01 -3.401317000389099121e-01 4.386711120605468750e-01 1.152174249291419983e-01 -1.349853128194808960e-01 -6.270430088043212891e-01
-2.681729793548583984e-01 2.186208814382553101e-01 8.133186101913452148e-01 -2.742550373077392578e-01 6.093979999423027039e-02 -3.470282852649688721e-01 1.249460875988006592e-01 -6.189618259668350220e-02
-2.315528392791748047e-01 -2.415107786655426025e-01 1.926310211420059204e-01 1.995642483234405518e-02 3.096108436584472656e-01 6.227998733520507812e-01 -1.655473113059997559e-01 -5.825859308242797852e-01
-1.453087627887725830e-01 3.387580811977386475e-01 3.614256083965301514e-01 -6.699192523956298828e-01 2.036769241094589233e-01 3.284772336483001709e-01 -2.957899570465087891e-01 -2.187115252017974854e-01
-4.081554710865020752e-01 2.395222634077072144e-01 1.111914291977882385e-01 -6.911454200744628906e-01 4.455745816230773926e-01 1.701970547437667847e-01 1.628505736589431763e-01 1.787974834442138672e-01
-2.329826354980468750e-01 -2.031175196170806885e-01 2.781099975109100342e-01 -3.544967174530029297e-01 2.641102671623229980e-01 3.596718609333038330e-01 6.847163438796997070e-01 -1.830159425735473633e-01
-6.924722194671630859e-01 2.961306571960449219e-01 5.160343647003173828e-01 -6.258612126111984253e-02 -1.014514788985252380e-01 1.150957718491554260e-01 -4.109687358140945435e-02 -3.706103265285491943e-01
-2.154303044080734253e-01 -3.427831232547760010e-01 5.146625041961669922e-01 -9.756314009428024292e-02 3.662991225719451904e-01 -4.060096442699432373e-01 1.228089928627014160e-01 -4.975866973400115967e-01
-1.384975761175155640e-01 6.411395072937011719e-01 3.641182482242584229e-01 -4.727809131145477295e-02 3.927258551120758057e-01 -2.957580387592315674e-01 -2.084183245897293091e-01 -3.870359957218170166e-01
-8.400485515594482422e-01 7.221323903650045395e-03 3.258562684059143066e-01 7.531034946441650391e-02 3.157927691936492920e-01 -2.156012505292892456e-01 7.509122043848037720e-02 -1.748275309801101685e-01
-6.829246282577514648e-01 1.223733574151992798e-01 3.385669291019439697e-01 -2.621695399284362793e-01 8.417972177267074585e-02 -2.390291988849639893e-01 4.165841266512870789e-02 -5.189621448516845703e-01
-3.902345895767211914e-01 4.631874561309814453e-01 2.694913744926452637e-01 1.129680946469306946e-01 2.380735427141189575e-01 -3.269770443439483643e-01 3.069220483303070068e-01 -5.385099053382873535e-01
-5.280107259750366211e-01 -4.874778687953948975e-01 7.091856002807617188e-02 -1.469121873378753662e-01 4.106507599353790283e-01 1.253568530082702637e-01 -1.761678159236907959e-01 -4.915019273757934570e-01
-2.118069082498550415e-01 2.490270286798477173e-01 3.124388158321380615e-01 -5.794345140457153320e-01 3.076798617839813232e-01 2.133636772632598877e-01 -5.614517331123352051e-01 -6.589379161596298218e-02
8.100316673517227173e-02 2.768923044204711914e-01 1.383630186319351196e-01 -3.483069241046905518e-01 4.335423409938812256e-01 1.764749288558959961e-01 -6.554144620895385742e-01 -3.572629094123840332e-01
-4.330016374588012695e-01 9.041186422109603882e-03 3.978228569030761719e-02 -3.846988677978515625e-01 3.250231146812438965e-01 7.204116582870483398e-01 1.366346329450607300e-01 1.398214697837829590e-01
-6.337493658065795898e-01 2.869331240653991699e-01 1.116432920098304749e-01 -1.498418897390365601e-01 3.669632077217102051e-01 -3.043518066406250000e-01 5.951138213276863098e-02 -5.002806186676025391e-01
-4.960669279098510742e-01 -1.369056198745965958e-02 2.459806948900222778e-01 -6.869028210639953613e-01 3.957057893276214600e-01 5.384035408496856689e-02 1.534695178270339966e-01 1.958403885364532471e-01
2.653655707836151123e-01 -1.085547804832458496e-01 5.640297532081604004e-01 -3.587928414344787598e-01 1.884888410568237305e-01 5.007472634315490723e-02 1.457835584878921509e-01 -6.415969729423522949e-01
-4.021179974079132080e-01 4.696972966194152832e-01 7.303469181060791016e-01 -1.406569182872772217e-01 1.716950535774230957e-02 -1.114060878753662109e-01 2.232190668582916260e-01 -4.428939893841743469e-02
-3.344602286815643311e-01 1.409972459077835083e-01 4.053136706352233887e-01 -2.184630334377288818e-01 5.503519177436828613e-01 -3.062214851379394531e-01 4.096255302429199219e-01 3.029834926128387451e-01
-9.893957525491714478e-02 1.666687130928039551e-01 9.911288321018218994e-02 -2.428189069032669067e-01 2.339493483304977417e-01 8.238089084625244141e-01 -2.193281650543212891e-01 -3.348879218101501465e-01
9.409151971340179443e-02 3.176172375679016113e-01 1.471509188413619995e-01 9.570189565420150757e-02 4.357273876667022705e-01 -2.904113829135894775e-01 -1.455066204071044922e-01 -7.510554790496826172e-01
-4.210751652717590332e-01 5.207213163375854492e-01 4.418024420738220215e-01 -7.531001418828964233e-02 1.865759491920471191e-01 -1.201933696866035461e-01 1.432897150516510010e-01 -5.299954414367675781e-01
-4.675970971584320068e-01 5.602524057030677795e-02 1.135834380984306335e-01 -5.554388090968132019e-02 6.758460402488708496e-01 3.994011878967285156e-01 -1.355863213539123535e-01 3.571485877037048340e-01
-3.612800836563110352e-01 2.396392971277236938e-01 3.366754651069641113e-01 1.963505446910858154e-01 5.970623493194580078e-01 -1.807430386543273926e-01 -5.140960812568664551e-01 8.185083419084548950e-02
2.269908413290977478e-02 -2.481153979897499084e-02 4.997819364070892334e-01 -2.506112456321716309e-01 5.130590796470642090e-01 4.411746561527252197e-01 2.277654707431793213e-01 4.201656579971313477e-01
-1.762261092662811279e-01 4.462353140115737915e-02 4.862546026706695557e-01 -7.942425608634948730e-01 2.303347736597061157e-01 -9.190653264522552490e-02 1.552922576665878296e-01 -1.186245828866958618e-01
-6.742986440658569336e-01 3.183641731739044189e-01 1.642079204320907593e-01 -1.715014129877090454e-01 1.210125163197517395e-01 -1.314507573843002319e-01 1.649500876665115356e-01 -5.731114745140075684e-01
-6.433560252189636230e-01 4.105551242828369141e-01 3.668372333049774170e-01 4.583249613642692566e-02 2.588380873203277588e-01 6.852937489748001099e-02 4.433822035789489746e-01 1.121881678700447083e-01
-7.094141840934753418e-01 1.635727584362030029e-01 4.017829298973083496e-01 -1.284474134445190430e-02 3.369651436805725098e-01 -4.118499159812927246e-01 1.538366526365280151e-01 -3.936418518424034119e-02
3.053815290331840515e-02 3.962964117527008057e-01 2.499654740095138550e-01 -5.040804743766784668e-01 6.368861198425292969e-01 -1.598989069461822510e-01 3.041391074657440186e-01 4.176635667681694031e-02
-7.237064093351364136e-02 2.423678934574127197e-01 -2.485527843236923218e-02 -2.111892215907573700e-02 5.010190010070800781e-01 2.201688438653945923e-01 -7.186112999916076660e-01 -3.450507819652557373e-01
-1.311149746179580688e-01 -4.332472980022430420e-01 2.513126730918884277e-01 -5.937247071415185928e-03 3.714199960231781006e-01 5.309790968894958496e-01 -6.096032261848449707e-02 -5.552517175674438477e-01
-5.962098836898803711e-01 -4.414351880550384521e-01 1.202685907483100891e-01 -2.162782698869705200e-01 2.938764691352844238e-01 5.089259743690490723e-01 1.966474391520023346e-02 -2.065725028514862061e-01
-2.811600863933563232e-01 4.456319808959960938e-01 5.468737706542015076e-02 1.348994374275207520e-01 5.587889552116394043e-01 2.633932828903198242e-01 -5.624901652336120605e-01 -5.617910996079444885e-02
-3.028996884822845459e-01 3.430984914302825928e-01 7.733807563781738281e-01 -2.323969453573226929e-01 5.626140907406806946e-02 -3.455811738967895508e-01 1.087147369980812073e-01 -6.323351711034774780e-02
-2.428483963012695312e-01 3.528068661689758301e-01 8.552696704864501953e-01 -1.006408482789993286e-01 1.013870537281036377e-01 -2.496202737092971802e-01 -3.138391301035881042e-02 -3.691118583083152771e-02
9.079689532518386841e-02 -1.541082412004470825e-01 5.824426412582397461e-01 4.362241029739379883e-01 4.407335221767425537e-01 3.922792673110961914e-01 1.349118500947952271e-01 -2.685990333557128906e-01
-5.938262343406677246e-01 5.131183862686157227e-01 5.173637270927429199e-01 2.897285819053649902e-01 1.167230308055877686e-01 8.952644467353820801e-02 7.356745004653930664e-02 7.362601906061172485e-02
1.125307455658912659e-01 -2.502579987049102783e-01 6.193678975105285645e-01 3.180725276470184326e-01 4.812277853488922119e-01 2.925891280174255371e-01 2.861109375953674316e-01 -2.021707743406295776e-01
-2.826248109340667725e-01 4.058734476566314697e-01 7.474002838134765625e-01 7.749964296817779541e-02 3.429886400699615479e-01 -1.588946878910064697e-01 -1.168878749012947083e-01 1.850003302097320557e-01
-3.151380717754364014e-01 4.095103740692138672e-01 7.469905614852905273e-01 -2.165096551179885864e-01 1.974345296621322632e-01 -2.549530863761901855e-01 -1.443285644054412842e-01 5.749559774994850159e-02
2.179809510707855225e-01 2.396588176488876343e-01 4.166439175605773926e-01 2.745448052883148193e-01 5.415931940078735352e-01 -4.134930297732353210e-02 1.803694642148911953e-03 -5.924901962280273438e-01
-7.430756688117980957e-01 2.434182912111282349e-01 2.891589105129241943e-01 1.245271340012550354e-01 3.012823760509490967e-01 -8.798318356275558472e-02 -4.255264103412628174e-01 -9.940434247255325317e-02
5.530156567692756653e-02 3.187209963798522949e-01 2.050387263298034668e-01 6.786023080348968506e-02 5.898921489715576172e-01 -1.513804681599140167e-02 7.053371071815490723e-01 -5.486708134412765503e-02
-2.833969891071319580e-01 -5.103715658187866211e-01 4.366188943386077881e-01 3.186697363853454590e-01 5.326189994812011719e-01 -1.275759637355804443e-01 -6.746479868888854980e-02 -2.500206828117370605e-01
-2.887347042560577393e-01 2.302507162094116211e-01 6.546987891197204590e-01 1.472700089216232300e-01 4.498316943645477295e-01 5.112103000283241272e-02 -3.092735707759857178e-01 3.356871604919433594e-01
3.262380957603454590e-01 4.121050834655761719e-01 2.103163599967956543e-01 9.835713356733322144e-02 6.998201012611389160e-01 1.075248941779136658e-01 3.739217519760131836e-01 -1.694221943616867065e-01
-4.317376911640167236e-01 3.872840702533721924e-01 4.865915179252624512e-01 7.771664112806320190e-02 5.796085596084594727e-01 -1.245100572705268860e-01 -6.037389487028121948e-02 2.563365995883941650e-01
-2.841449379920959473e-01 -3.011078238487243652e-01 7.172080278396606445e-01 2.212228775024414062e-01 2.981568872928619385e-01 -2.830975055694580078e-01 1.822720319032669067e-01 -2.510057985782623291e-01
1.816779933869838715e-02 5.002108812332153320e-01 4.204589128494262695e-01 1.291523426771163940e-01 6.854799389839172363e-01 9.900161065161228180e-03 2.341050058603286743e-01 1.766546964645385742e-01
-5.409637093544006348e-01 -3.431366086006164551e-01 2.572233974933624268e-02 2.295193076133728027e-01 4.740294516086578369e-01 3.908756375312805176e-01 3.711367398500442505e-02 -3.967487812042236328e-01
-5.158782005310058594e-01 -5.548705458641052246e-01 2.096370011568069458e-01 1.725835800170898438e-01 4.955610334873199463e-01 1.832505911588668823e-01 4.612541943788528442e-02 -2.663951218128204346e-01
-3.009586930274963379e-01 -6.462897360324859619e-02 4.892903566360473633e-01 -3.453931808471679688e-01 3.814361989498138428e-02 3.718639016151428223e-01 5.807800889015197754e-01 -2.636332213878631592e-01
-2.765203118324279785e-01 1.720033586025238037e-01 2.210573554039001465e-01 -7.658188939094543457e-01 2.639330327510833740e-01 3.563084900379180908e-01 -2.437869757413864136e-01 -5.057605728507041931e-02
-9.048425555229187012e-01 1.109558567404747009e-01 1.116036325693130493e-01 -1.129711270332336426e-01 3.261250257492065430e-01 -1.233005076646804810e-01 -2.502268645912408829e-03 -1.488762944936752319e-01
-3.951714038848876953e-01 3.607279658317565918e-01 -2.422883808612823486e-01 -6.009326577186584473e-01 4.758383035659790039e-01 5.225803330540657043e-02 -1.146464571356773376e-01 -2.271438688039779663e-01
-2.770212888717651367e-01 2.119600027799606323e-01 2.043694257736206055e-01 -4.979652166366577148e-01 6.415517926216125488e-01 2.634134888648986816e-01 3.252869546413421631e-01 4.253301769495010376e-02
-4.714791178703308105e-01 -2.402866482734680176e-01 6.411885470151901245e-02 2.043606489896774292e-01 3.543511629104614258e-01 5.616615414619445801e-01 4.383238777518272400e-02 -4.807760119438171387e-01
8.066706359386444092e-03 3.650239706039428711e-01 2.888527214527130127e-01 -6.914083957672119141e-01 4.785528481006622314e-01 6.844303756952285767e-02 2.663421034812927246e-01 -2.399217709898948669e-02
-3.903810679912567139e-01 -5.126432180404663086e-01 3.508367538452148438e-01 1.967254132032394409e-01 4.203482866287231445e-01 5.614146590232849121e-02 -1.962619125843048096e-01 -4.523814916610717773e-01
-1.835087686777114868e-01 4.857854172587394714e-02 4.067090451717376709e-01 -6.214303374290466309e-01 1.243297308683395386e-01 5.596774816513061523e-01 -1.887968182563781738e-01 -2.191708236932754517e-01
-6.135705709457397461e-01 -3.623162806034088135e-01 1.253581196069717407e-01 1.682708039879798889e-02 3.275547921657562256e-01 3.112649619579315186e-01 -6.142142415046691895e-02 -5.179861187934875488e-01
-5.273797363042831421e-02 3.276721388101577759e-02 5.036719441413879395e-01 -6.042065024375915527e-01 4.861001968383789062e-01 2.361625880002975464e-01 8.300834894180297852e-02 2.800665497779846191e-01
2.037584781646728516e-01 2.391475290060043335e-01 1.154222115874290466e-01 -3.566248118877410889e-01 3.203607797622680664e-01 3.939090669155120850e-01 -3.352451026439666748e-01 -6.249822378158569336e-01
-3.650781810283660889e-01 8.233782649040222168e-01 2.364122122526168823e-01 -1.296869218349456787e-01 2.771154642105102539e-01 1.733317226171493530e-01 -9.529199451208114624e-02 -1.180542260408401489e-02
-6.852591037750244141e-01 1.891680359840393066e-01 4.271841049194335938e-02 -1.697978526353836060e-01 6.011404991149902344e-01 -1.132166534662246704e-01 2.619955241680145264e-01 1.454290300607681274e-01
-1.893639117479324341e-01 -3.924923837184906006e-01 1.287049800157546997e-01 4.877408221364021301e-02 4.539053440093994141e-01 5.783578157424926758e-01 -4.642206802964210510e-02 -4.984618127346038818e-01
1.310070045292377472e-02 -9.680069237947463989e-02 4.565379023551940918e-01 4.445502161979675293e-01 4.610268175601959229e-01 5.729815959930419922e-01 6.961133331060409546e-02 -1.967408657073974609e-01
-1.689925044775009155e-01 2.457467764616012573e-01 2.154155820608139038e-01 -7.575516700744628906e-01 3.162691891193389893e-01 4.152110219001770020e-01 -1.307675540447235107e-01 -3.514361009001731873e-02
9.220667183399200439e-02 3.620539307594299316e-01 2.628650069236755371e-01 -2.803320884704589844e-01 7.487035393714904785e-01 -1.129345893859863281e-01 -2.959863543510437012e-01 -2.276215702295303345e-01
-1.323548108339309692e-01 6.056777834892272949e-01 3.406618535518646240e-01 -1.830872893333435059e-01 3.549871146678924561e-01 5.512147545814514160e-01 -5.449547246098518372e-02 1.823235750198364258e-01
-2.013452649116516113e-01 3.463725745677947998e-01 5.407235771417617798e-02 -4.653705656528472900e-01 1.923948675394058228e-01 5.911381840705871582e-01 -1.641686856746673584e-01 -4.545118212699890137e-01
-4.467944204807281494e-01 2.526647150516510010e-01 2.718213796615600586e-01 8.083752542734146118e-02 6.680464744567871094e-01 -2.290091365575790405e-01 -3.909313678741455078e-01 6.749320030212402344e-02
-6.680487990379333496e-01 4.248759448528289795e-01 1.668755561113357544e-01 3.355344831943511963e-01 4.670831561088562012e-01 -1.786884292960166931e-02 1.193665489554405212e-01 -5.118169356137514114e-03
-6.382195651531219482e-02 5.087732896208763123e-02 3.928703069686889648e-01 -6.769916415214538574e-01 8.724363148212432861e-02 5.071675777435302734e-01 -4.584430530667304993e-02 -3.372556567192077637e-01
-2.997338771820068359e-01 3.678989708423614502e-01 4.062658846378326416e-01 3.884151205420494080e-02 6.023443341255187988e-01 -3.251148760318756104e-01 -3.592713773250579834e-01 1.032231450080871582e-01
-2.867392003536224365e-01 3.617578148841857910e-01 2.547275042161345482e-03 -4.842860996723175049e-01 3.074192404747009277e-01 5.680108070373535156e-01 -3.047177791595458984e-01 -2.058551162481307983e-01
-1.942569166421890259e-01 -4.315657615661621094e-01 5.314185619354248047e-01 1.182470768690109253e-01 2.899204790592193604e-01 1.631654351949691772e-01 3.996454179286956787e-01 -4.574210643768310547e-01
-3.283951580524444580e-01 -3.018485605716705322e-01 4.667633473873138428e-01 -2.734057307243347168e-01 4.405216872692108154e-01 3.978923559188842773e-01 2.296247631311416626e-01 3.214342594146728516e-01
-7.313342690467834473e-01 1.736499071121215820e-01 3.355777263641357422e-01 -1.191842779517173767e-01 5.109559372067451477e-02 -1.341922581195831299e-01 -1.317727714776992798e-01 -5.198040604591369629e-01
1.160160154104232788e-01 5.565214157104492188e-01 7.758392603136599064e-04 -4.169996380805969238e-01 4.508229792118072510e-01 4.405297338962554932e-02 2.460432797670364380e-01 -4.870478510856628418e-01
7.642837613821029663e-02 -3.468815609812736511e-02 2.357217818498611450e-01 3.683261573314666748e-02 9.378439188003540039e-01 -4.672320187091827393e-02 -1.133827790617942810e-01 2.035778611898422241e-01
1.090120226144790649e-01 -1.923374980688095093e-01 4.741471707820892334e-01 1.431397497653961182e-01 3.291942477226257324e-01 5.144217014312744141e-01 -4.356627538800239563e-02 -5.752578973770141602e-01
-7.060730457305908203e-02 2.699803411960601807e-01 5.294595360755920410e-01 -6.854965090751647949e-01 2.819626331329345703e-01 1.461758166551589966e-01 2.503573596477508545e-01 9.133985638618469238e-02
-4.534332156181335449e-01 5.376746058464050293e-01 4.283112585544586182e-01 1.042600721120834351e-01 2.164141088724136353e-01 -3.015494942665100098e-01 5.172842741012573242e-02 -4.129657745361328125e-01
-2.045651078224182129e-01 -7.427985966205596924e-02 4.792696237564086914e-01 -2.473063617944717407e-01 1.649930030107498169e-01 -3.621602654457092285e-01 -2.163826487958431244e-02 -7.091718912124633789e-01
-2.032597661018371582e-01 4.131864905357360840e-01 4.860722124576568604e-01 -5.660958960652351379e-02 5.671076178550720215e-01 1.857955008745193481e-01 -2.573958337306976318e-01 3.551169335842132568e-01
-2.469303458929061890e-01 4.758220911026000977e-01 4.836326539516448975e-01 -6.628186255693435669e-02 1.658450067043304443e-01 -4.109766483306884766e-01 3.428951799869537354e-01 -4.004267156124114990e-01
-4.694993197917938232e-01 2.769380211830139160e-01 4.124170541763305664e-01 4.135733470320701599e-02 5.636260509490966797e-01 -2.146017700433731079e-01 -3.430691361427307129e-01 2.228292226791381836e-01
-5.893235802650451660e-01 4.107519090175628662e-01 3.254789710044860840e-01 3.090768121182918549e-02 4.458645582199096680e-01 -2.272042930126190186e-01 3.557906448841094971e-01 -9.205558337271213531e-03
-6.726354956626892090e-01 1.865745782852172852e-01 2.827000916004180908e-01 -4.229513928294181824e-02 2.796544730663299561e-01 -1.559852510690689087e-01 1.352076530456542969e-01 -5.569775700569152832e-01
-2.015381306409835815e-01 2.964747846126556396e-01 -3.685148060321807861e-02 -4.030300676822662354e-01 7.705537080764770508e-01 1.262438446283340454e-01 2.619506418704986572e-01 1.714210659265518188e-01
-5.196316912770271301e-02 -1.685699261724948883e-02 1.371246576309204102e-01 -2.204437851905822754e-01 4.114605188369750977e-01 8.491604328155517578e-01 -1.977711170911788940e-01 -1.141148619353771210e-02
-6.408719420433044434e-01 -2.094174921512603760e-01 -2.635781653225421906e-02 -1.386056002229452133e-02 3.661642670631408691e-01 1.308670639991760254e-01 -2.773715853691101074e-01 -5.624973177909851074e-01
-2.243414372205734253e-01 -6.404387354850769043e-01 4.257755577564239502e-01 -5.329059064388275146e-02 4.397666752338409424e-01 3.266471922397613525e-01 7.989396154880523682e-02 -2.211524397134780884e-01
-1.128937304019927979e-01 6.591984033584594727e-01 6.522260606288909912e-02 -3.169495761394500732e-01 3.627781271934509277e-01 4.787061214447021484e-01 2.738173902034759521e-01 -1.107166334986686707e-01
-6.036307215690612793e-01 1.540342718362808228e-01 4.328157901763916016e-01 -1.406681835651397705e-01 -7.519990205764770508e-02 3.460950553417205811e-01 4.636865556240081787e-01 -2.536621987819671631e-01
-6.891481578350067139e-02 1.975658088922500610e-01 -2.288543991744518280e-02 -5.315865874290466309e-01 3.337806165218353271e-01 2.941557466983795166e-01 -3.994238078594207764e-01 -5.618129968643188477e-01
-8.285635709762573242e-02 -7.237740606069564819e-02 1.841701418161392212e-01 -1.570943370461463928e-02 5.689796209335327148e-01 7.115656137466430664e-01 -7.335046678781509399e-02 3.439289331436157227e-01
-3.034106791019439697e-01 -3.018297851085662842e-01 5.784592628479003906e-01 -2.788048684597015381e-01 1.943150162696838379e-01 -3.513602316379547119e-01 -1.544730663299560547e-01 -4.684219658374786377e-01
-5.438746213912963867e-01 5.074505209922790527e-01 3.273770809173583984e-01 1.893192976713180542e-01 -8.054416626691818237e-03 3.039456903934478760e-01 -1.457544267177581787e-01 -4.358724057674407959e-01
-2.076532840728759766e-01 7.136042416095733643e-02 5.853862166404724121e-01 -6.909726262092590332e-01 7.152362167835235596e-02 -8.609404414892196655e-02 2.197092473506927490e-01 -2.662100195884704590e-01
-2.400624752044677734e-01 3.635255396366119385e-01 -8.988506346940994263e-02 3.751052170991897583e-02 4.754997193813323975e-01 -2.093253433704376221e-01 2.381799072027206421e-01 -6.885389089584350586e-01
-5.562281012535095215e-01 2.052398771047592163e-01 -2.414376437664031982e-01 -3.821819126605987549e-01 4.708677828311920166e-01 -5.897400155663490295e-02 -1.130752041935920715e-01 -4.540388882160186768e-01
-5.082395672798156738e-01 6.135140731930732727e-02 -1.557731777429580688e-01 -5.554226636886596680e-01 4.620904028415679932e-01 1.485024020075798035e-02 -1.694694906473159790e-01 -4.033619463443756104e-01
-7.899944186210632324e-01 4.863474890589714050e-02 2.665022015571594238e-01 -1.239687800407409668e-01 1.923178285360336304e-01 -1.644307821989059448e-01 -1.788092777132987976e-02 -4.720260202884674072e-01
-5.896676704287528992e-02 2.527512311935424805e-01 1.290556043386459351e-01 -4.160647094249725342e-01 2.097455263137817383e-01 7.235720753669738770e-01 -1.665024608373641968e-01 -3.841898441314697266e-01
-5.109333395957946777e-01 3.484500348567962646e-01 5.398610606789588928e-02 -3.009981513023376465e-01 5.483034849166870117e-01 -3.726125955581665039e-01 -7.030398398637771606e-02 -2.821273803710937500e-01
-2.812014222145080566e-01 -1.975625008344650269e-01 3.015538156032562256e-01 -2.535818219184875488e-01 2.135742753744125366e-01 4.511577188968658447e-01 6.751931905746459961e-01 -1.470145881175994873e-01
-3.080470263957977295e-01 3.428829088807106018e-02 1.414622962474822998e-01 -2.069305032491683960e-01 3.118674159049987793e-01 -9.255173802375793457e-02 -6.859655976295471191e-01 -5.145128965377807617e-01
-7.079145312309265137e-02 3.222256898880004883e-01 2.501229643821716309e-01 -6.521442532539367676e-01 2.093067467212677002e-01 4.467200636863708496e-01 -2.796968817710876465e-01 -2.858447730541229248e-01
3.290615081787109375e-01 2.505238056182861328e-01 1.897593885660171509e-01 -2.669654786586761475e-01 6.218269467353820801e-01 3.761989176273345947e-01 -2.449147999286651611e-01 -3.653759360313415527e-01
-2.607783079147338867e-01 2.655283808708190918e-01 8.383429050445556641e-01 -2.326541095972061157e-01 5.199114605784416199e-02 -3.125236332416534424e-01 6.456342339515686035e-02 2.853276964742690325e-04
-5.341688394546508789e-01 4.809528589248657227e-01 2.545078992843627930e-01 1.816865354776382446e-01 2.869681119918823242e-01 -2.565746903419494629e-01 2.687360942363739014e-01 -4.064030349254608154e-01
-1.294436156749725342e-01 3.063117563724517822e-01 6.973515450954437256e-02 -1.505135297775268555e-01 4.986370503902435303e-01 -1.653015241026878357e-02 -7.376039028167724609e-01 -2.625423073768615723e-01
-6.846448183059692383e-01 1.280660331249237061e-01 3.814661502838134766e-01 -2.040893211960792542e-02 7.432376593351364136e-02 -1.173263713717460632e-01 1.826522946357727051e-01 -5.623844265937805176e-01
-4.178418219089508057e-01 -2.699074745178222656e-01 -9.411419741809368134e-03 3.386049866676330566e-01 5.483830571174621582e-01 3.802376985549926758e-01 1.171251572668552399e-02 -4.386052191257476807e-01
-4.614323079586029053e-01 5.201368927955627441e-01 5.453672409057617188e-01 -1.723987907171249390e-01 3.044342994689941406e-01 1.138434745371341705e-02 2.288759797811508179e-01 2.102309018373489380e-01
-2.562807798385620117e-01 5.435479432344436646e-02 3.804456889629364014e-01 -2.386718541383743286e-01 4.572397563606500626e-03 6.465125679969787598e-01 4.245759248733520508e-01 -3.624892234802246094e-01
-3.459100425243377686e-01 2.948637902736663818e-01 1.717250794172286987e-01 -6.643905639648437500e-01 2.944086194038391113e-01 3.790946602821350098e-01 -3.030612766742706299e-01 -1.618742570281028748e-02
-5.548686981201171875e-01 3.641866445541381836e-01 1.422785520553588867e-01 -1.056179497390985489e-02 -1.511746738106012344e-02 4.898170232772827148e-01 1.854755431413650513e-01 -5.143771767616271973e-01
2.500232309103012085e-02 3.480567932128906250e-01 1.457561552524566650e-01 -5.404080748558044434e-01 7.159637808799743652e-01 -9.839350730180740356e-02 2.064999341964721680e-01 -4.253294318914413452e-03
-6.885355114936828613e-01 4.645021259784698486e-01 -8.179911971092224121e-02 -1.912819445133209229e-01 1.472231894731521606e-01 2.805304527282714844e-01 4.754572361707687378e-02 -4.052703082561492920e-01
-8.618936687707901001e-02 4.222999215126037598e-01 3.383861184120178223e-01 -2.613563537597656250e-01 6.199410557746887207e-01 -1.191931292414665222e-01 -4.780145585536956787e-01 6.625781208276748657e-02
-5.424127578735351562e-01 4.183901250362396240e-01 3.683627545833587646e-01 1.223606765270233154e-01 5.331236720085144043e-01 4.539493098855018616e-02 8.400677889585494995e-02 2.945101261138916016e-01
2.359594255685806274e-01 -8.925553411245346069e-02 7.455717325210571289e-01 2.803617119789123535e-01 4.150223135948181152e-01 1.333724856376647949e-01 2.070134878158569336e-02 -3.337910771369934082e-01
-4.967080056667327881e-01 -1.893048584461212158e-01 2.175803929567337036e-01 1.943717151880264282e-02 1.712498366832733154e-01 7.220361828804016113e-01 2.061205506324768066e-01 -2.767262756824493408e-01
-6.689689159393310547e-01 4.446756839752197266e-01 2.986708581447601318e-01 6.325589120388031006e-02 1.620025932788848877e-02 1.235538870096206665e-01 -1.525306552648544312e-01 -4.719586372375488281e-01
-1.171475928276777267e-02 -3.937317803502082825e-02 6.405828595161437988e-01 -5.539931058883666992e-01 9.527390450239181519e-02 -9.811364859342575073e-02 4.111166000366210938e-01 -3.055121898651123047e-01
-3.219533562660217285e-01 4.210674166679382324e-01 2.775508761405944824e-01 4.791790992021560669e-02 3.900898993015289307e-01 4.270907957106828690e-03 3.522541224956512451e-01 -6.028650999069213867e-01
2.806948423385620117e-01 -3.081272542476654053e-02 3.063528537750244141e-01 -5.190926194190979004e-01 5.575006008148193359e-01 1.173446774482727051e-01 4.628264009952545166e-01 -1.347841173410415649e-01
-6.593116521835327148e-01 1.838702559471130371e-01 -6.078965961933135986e-02 -4.104019701480865479e-01 5.495457053184509277e-01 -1.938909739255905151e-01 -9.756164997816085815e-02 -1.013023853302001953e-01
4.476248025894165039e-01 -1.862876303493976593e-02 2.460074871778488159e-01 -1.329058110713958740e-01 6.835287809371948242e-01 2.430565804243087769e-01 3.419272601604461670e-01 -2.791039943695068359e-01
-5.062716603279113770e-01 5.184726119041442871e-01 -8.505494892597198486e-02 -2.850569486618041992e-01 5.957620143890380859e-01 1.062805280089378357e-01 1.407032907009124756e-01 1.892062276601791382e-02
1.262822747230529785e-02 9.957316517829895020e-02 3.179257810115814209e-01 -6.444242000579833984e-01 1.699804812669754028e-01 5.270918011665344238e-01 -5.447769165039062500e-02 -4.048204123973846436e-01
2.058354020118713379e-01 2.381848245859146118e-01 3.093577921390533447e-01 -4.180490374565124512e-01 7.310200929641723633e-01 6.127249076962471008e-02 2.451482862234115601e-01 1.794164329767227173e-01
2.255837321281433105e-01 -3.034337610006332397e-02 8.777686208486557007e-02 3.696503862738609314e-02 9.145190119743347168e-01 -1.356653422117233276e-01 -2.117421925067901611e-01 -1.988344937562942505e-01
1.534033715724945068e-01 4.803230762481689453e-01 2.720142304897308350e-01 -2.928952574729919434e-01 7.156932950019836426e-01 -6.503092497587203979e-02 2.636009454727172852e-01 -6.820541340857744217e-03
-3.375940769910812378e-02 5.480760931968688965e-01 1.325698196887969971e-01 -1.427268981933593750e-01 7.288550138473510742e-01 -2.684655487537384033e-01 2.314431220293045044e-01 -6.047966703772544861e-02
-2.893009781837463379e-01 -2.882083058357238770e-01 4.685237109661102295e-01 -5.879705548286437988e-01 2.510662972927093506e-01 2.466960400342941284e-01 3.642049133777618408e-01 1.071375757455825806e-01
-3.807219266891479492e-01 -1.430550515651702881e-01 5.948938131332397461e-01 2.867572195827960968e-02 2.836051955819129944e-02 7.239502668380737305e-02 5.062290430068969727e-01 -4.664246439933776855e-01
-2.818121016025543213e-01 1.186342760920524597e-01 -1.541878432035446167e-01 -3.737323880195617676e-01 4.679445624351501465e-01 -2.705884575843811035e-01 1.340972483158111572e-01 -6.579405069351196289e-01
-4.526126086711883545e-01 -1.228292211890220642e-01 4.349516332149505615e-01 2.438795268535614014e-01 1.722839325666427612e-01 -1.800071895122528076e-01 -1.684707999229431152e-01 -6.640239953994750977e-01
-2.280902862548828125e-01 2.439008206129074097e-01 5.069013237953186035e-01 -1.009908914566040039e-01 6.434105634689331055e-01 -2.826684415340423584e-01 9.961169958114624023e-02 3.428378999233245850e-01
-2.500200569629669189e-01 1.396248936653137207e-01 5.420562624931335449e-01 1.096234172582626343e-01 -1.692271232604980469e-02 1.921177506446838379e-01 5.519068241119384766e-01 -5.199573636054992676e-01
-1.915900409221649170e-01 -4.801410436630249023e-01 6.317142844200134277e-01 2.413989901542663574e-01 4.563196301460266113e-01 1.619217395782470703e-01 -1.217587441205978394e-01 1.617102473974227905e-01
-2.215752899646759033e-01 4.656131267547607422e-01 3.119721710681915283e-01 2.749667465686798096e-01 6.438260674476623535e-01 -1.469354331493377686e-01 -3.481114506721496582e-01 6.238315999507904053e-02
-1.123001426458358765e-01 3.296837210655212402e-01 4.894440770149230957e-01 -2.019191384315490723e-01 1.538391560316085815e-01 -1.441328823566436768e-01 2.547846138477325439e-01 -6.992958188056945801e-01
-2.442876994609832764e-01 3.452352881431579590e-01 5.227292180061340332e-01 1.961697489023208618e-01 6.114152669906616211e-01 -1.076907142996788025e-01 -2.129083424806594849e-01 2.804495394229888916e-01
-1.461043655872344971e-01 1.306997239589691162e-01 2.223477661609649658e-01 -4.771677851676940918e-01 1.804433017969131470e-01 6.866497993469238281e-01 -2.993964254856109619e-01 -3.012598454952239990e-01
-1.342882122844457626e-02 2.661206722259521484e-01 4.446949064731597900e-01 -3.777125477790832520e-01 5.539519190788269043e-01 -2.970514893531799316e-01 -4.365528523921966553e-01 5.383631959557533264e-02
-2.359688878059387207e-01 1.771570295095443726e-01 9.786231070756912231e-02 -3.312565013766288757e-02 5.604519844055175781e-01 1.247951909899711609e-01 -7.555036544799804688e-01 -4.235346615314483643e-02
-6.701485812664031982e-02 9.371753036975860596e-02 2.920407056808471680e-01 -6.815319657325744629e-01 2.322105765342712402e-01 4.103413820266723633e-01 -1.998089998960494995e-01 -4.180035591125488281e-01
