# Supplementary material for: Where is your field going? A machine learning approach to study the relative motion of the domains of physics
Source: PLoS One. 2020 Jun 18;15(6):e0233997. doi: 10.1371/journal.pone.0233997 (PMC7302634; doi:10.1371/journal.pone.0233997)
Supplement: S6 Data — (ZIP) [file pone.0233997.s006.zip › 5/Pacs4Run_5_VS_500_embeddings2001-2005ED8.txt]

-3.982026278972625732e-01 -6.894838213920593262e-01 -1.042156107723712921e-02 4.286041259765625000e-01 1.158300936222076416e-01 -6.031091324985027313e-03 -3.474394083023071289e-01 2.192475646734237671e-01
1.086104735732078552e-01 -7.642440795898437500e-01 3.187175393104553223e-01 2.924223430454730988e-02 -4.158324003219604492e-02 1.887430846691131592e-01 -4.815744459629058838e-01 -1.800878345966339111e-01
5.753785371780395508e-02 -6.460156440734863281e-01 1.059606522321701050e-01 3.885505795478820801e-01 2.464642524719238281e-01 4.954096376895904541e-01 -8.667284250259399414e-02 3.216620087623596191e-01
-1.843007653951644897e-01 -8.079369664192199707e-01 3.728140294551849365e-01 4.349263384938240051e-02 3.688349425792694092e-01 1.791585087776184082e-01 4.788560047745704651e-02 -4.426257684826850891e-02
1.682731211185455322e-01 -7.662530541419982910e-01 1.225631013512611389e-01 2.173588722944259644e-01 3.533713519573211670e-01 3.346865475177764893e-01 -2.911225259304046631e-01 -2.519769780337810516e-02
-5.514575839042663574e-01 -2.996710240840911865e-01 1.330132335424423218e-01 4.746960699558258057e-01 -2.619780004024505615e-01 2.361163645982742310e-01 -3.568556010723114014e-01 -3.336668312549591064e-01
-8.612239360809326172e-01 -3.712072372436523438e-01 -8.284831792116165161e-02 5.749615281820297241e-02 2.301178723573684692e-01 1.442959755659103394e-01 -1.826649159193038940e-01 -5.645096302032470703e-02
-5.059685111045837402e-01 -3.907414674758911133e-01 2.927429787814617157e-02 5.379298925399780273e-01 -1.209853291511535645e-01 2.645515501499176025e-01 -1.837769150733947754e-01 -4.274255037307739258e-01
2.014511972665786743e-01 -8.262493014335632324e-01 4.051686525344848633e-01 1.680577695369720459e-01 -1.578691005706787109e-01 -1.443832553923130035e-02 5.953969433903694153e-02 -2.358994930982589722e-01
1.079192012548446655e-01 -4.346834719181060791e-01 -9.282121434807777405e-03 5.193996429443359375e-01 -6.648002564907073975e-02 3.405162096023559570e-01 -6.026858091354370117e-01 2.143375575542449951e-01
-2.828245460987091064e-01 -4.325625002384185791e-01 -6.190156191587448120e-02 3.152992427349090576e-01 -3.585895299911499023e-01 3.780003786087036133e-01 -5.206027030944824219e-01 -2.952228188514709473e-01
-1.283272951841354370e-01 -3.828724324703216553e-01 -2.821415066719055176e-01 5.611586570739746094e-01 -3.854573071002960205e-01 3.956652879714965820e-01 -3.312142789363861084e-01 1.661525815725326538e-01
-1.185672953724861145e-01 -2.636085823178291321e-02 -1.400048136711120605e-01 8.872042298316955566e-01 7.957596331834793091e-02 -2.112730145454406738e-01 -3.571127057075500488e-01 -4.008803982287645340e-03
1.494028419256210327e-01 -8.033838868141174316e-01 -1.812818199396133423e-01 2.469176612794399261e-02 -2.320281267166137695e-01 -2.926378250122070312e-01 -2.878999114036560059e-01 2.764418721199035645e-01
8.739861100912094116e-02 -5.805174708366394043e-01 5.009925961494445801e-01 4.242062866687774658e-01 4.703783988952636719e-01 3.958665579557418823e-02 5.908996332436800003e-03 3.947732970118522644e-02
3.269148170948028564e-01 -7.758353352546691895e-01 -2.851792275905609131e-01 2.130310386419296265e-01 1.888092905282974243e-01 1.236103102564811707e-01 -2.424945533275604248e-01 -2.340190261602401733e-01
-3.895364999771118164e-01 -5.688068270683288574e-01 -2.194621562957763672e-01 1.959922462701797485e-01 1.335748285055160522e-01 4.363889619708061218e-02 -3.043244481086730957e-01 -5.707744956016540527e-01
-2.288770973682403564e-01 -3.668178617954254150e-01 -5.568019673228263855e-02 6.308376789093017578e-01 8.027758449316024780e-02 -2.043041735887527466e-01 -8.956359326839447021e-02 -5.964873433113098145e-01
-4.313070327043533325e-02 -4.202451407909393311e-01 -3.474957644939422607e-01 5.313277840614318848e-01 -3.721309006214141846e-01 3.652876317501068115e-01 -3.484805524349212646e-01 1.584800779819488525e-01
-3.730444610118865967e-01 -2.973945140838623047e-01 -4.928621277213096619e-02 7.592152357101440430e-01 -2.940728068351745605e-01 2.382381558418273926e-01 2.182224690914154053e-01 5.196404457092285156e-02
-2.442201077938079834e-01 -2.182288318872451782e-01 2.052300721406936646e-01 5.606430172920227051e-01 3.704726099967956543e-01 -3.059712648391723633e-01 -4.040454030036926270e-01 -3.770567476749420166e-01
-8.753299713134765625e-02 -6.551061868667602539e-01 -1.086168065667152405e-01 -6.437544524669647217e-02 -9.019452333450317383e-02 -4.250712990760803223e-01 -5.965010523796081543e-01 -5.097125470638275146e-02
-3.256372734904289246e-02 -6.613973975181579590e-01 -2.463361769914627075e-01 -2.451350539922714233e-02 -5.379730090498924255e-02 -1.120903864502906799e-01 -6.947460174560546875e-01 4.561043903231620789e-02
1.104115275666117668e-03 -3.979141116142272949e-01 3.382374718785285950e-02 4.039903581142425537e-01 3.685412108898162842e-01 9.643214195966720581e-02 -7.034440040588378906e-01 -1.932760626077651978e-01
-1.390429139137268066e-01 -4.699965119361877441e-01 2.199423611164093018e-01 4.450763165950775146e-01 4.912329614162445068e-01 -5.354332178831100464e-02 -3.224961757659912109e-01 -4.063522517681121826e-01
-4.937596321105957031e-01 -2.901949584484100342e-01 -1.143217459321022034e-01 5.453462004661560059e-01 1.150303781032562256e-01 -1.808391809463500977e-01 -1.478607654571533203e-01 -5.419582128524780273e-01
-3.630411028861999512e-01 -3.345410227775573730e-01 1.176530048251152039e-01 3.298968449234962463e-02 -9.765461087226867676e-02 -1.517197638750076294e-01 -7.114017009735107422e-01 4.502279460430145264e-01
-7.140892148017883301e-01 -1.261754781007766724e-01 -3.080788850784301758e-01 3.649254739284515381e-01 1.400535702705383301e-01 6.375267356634140015e-02 -4.715130925178527832e-01 8.304573595523834229e-03
-4.338155090808868408e-01 -4.546325206756591797e-01 -8.942405879497528076e-02 4.408876597881317139e-01 -2.447168231010437012e-01 4.087929725646972656e-01 -2.828722000122070312e-01 -3.093865811824798584e-01
4.786158725619316101e-02 -8.807778358459472656e-01 -2.343583703041076660e-01 1.117089912295341492e-01 -2.456806972622871399e-02 3.334289491176605225e-01 -3.913322091102600098e-02 -2.030447721481323242e-01
-5.420231223106384277e-01 -4.060263037681579590e-01 -2.409715354442596436e-01 2.707648873329162598e-01 2.394976839423179626e-02 -6.542787887156009674e-03 -3.792498409748077393e-01 -5.152918696403503418e-01
-2.791653573513031006e-01 -6.543344855308532715e-01 3.428490459918975830e-01 -1.363707426935434341e-02 -5.418462753295898438e-01 -2.484270930290222168e-01 -1.309783607721328735e-01 6.093322113156318665e-02
-4.173455536365509033e-01 -5.578662157058715820e-01 -5.305763483047485352e-01 2.119752764701843262e-01 2.133327722549438477e-01 3.016349971294403076e-01 -1.907522529363632202e-01 -1.236211881041526794e-01
-4.740385711193084717e-01 -3.798547089099884033e-01 4.769852459430694580e-01 4.743527770042419434e-01 3.164663910865783691e-01 8.623527735471725464e-02 4.715610295534133911e-02 -2.620329260826110840e-01
7.581731304526329041e-03 -6.086965799331665039e-01 1.389258354902267456e-01 6.551643367856740952e-03 8.778619579970836639e-03 -5.641849040985107422e-01 -4.819549322128295898e-01 2.437735497951507568e-01
-1.051307320594787598e-01 -2.424241229891777039e-02 1.587068848311901093e-02 8.483954071998596191e-01 1.311781853437423706e-01 -2.092043161392211914e-01 -4.241805076599121094e-01 -1.656202077865600586e-01
-3.561982214450836182e-01 -3.998386859893798828e-01 -1.115165725350379944e-01 4.119900763034820557e-01 2.723686099052429199e-01 1.197313740849494934e-01 -5.757374167442321777e-01 -3.332963287830352783e-01
-4.798944294452667236e-01 -8.140491694211959839e-02 3.140615224838256836e-01 5.130355954170227051e-01 -1.620534211397171021e-01 3.057658672332763672e-02 -5.650686621665954590e-01 -2.339559495449066162e-01
-9.540329873561859131e-02 -4.514016509056091309e-01 3.988351225852966309e-01 6.002934575080871582e-01 3.796499967575073242e-01 1.941377297043800354e-03 -5.046983808279037476e-02 -3.478909730911254883e-01
-1.928357779979705811e-01 -6.137779951095581055e-01 -3.268689215183258057e-01 -7.860426791012287140e-03 -2.100693881511688232e-01 -1.065228879451751709e-01 -6.496907472610473633e-01 -4.014357179403305054e-02
-3.982212021946907043e-02 -4.466762244701385498e-01 1.306367367506027222e-01 4.202679991722106934e-01 4.230345785617828369e-01 5.536501109600067139e-02 -5.635367631912231445e-01 -3.249711096286773682e-01
-1.697040051221847534e-01 -3.666678071022033691e-01 9.251350909471511841e-02 5.201743245124816895e-01 4.694205224514007568e-01 8.446836471557617188e-02 -5.227068662643432617e-01 -2.385416179895401001e-01
-5.144051909446716309e-01 -3.300845921039581299e-01 -1.545249968767166138e-01 4.334266483783721924e-01 1.889195144176483154e-01 -1.567629911005496979e-02 -3.744608461856842041e-01 -4.884031713008880615e-01
-6.086055040359497070e-01 -6.970201730728149414e-01 4.770474135875701904e-02 -1.069692224264144897e-01 -3.107046782970428467e-01 -1.040279418230056763e-01 1.506115943193435669e-01 -9.715740452520549297e-04
1.245930790901184082e-01 -5.231181383132934570e-01 3.525013476610183716e-02 4.621097743511199951e-01 -2.081325948238372803e-01 3.850125670433044434e-01 -4.505213797092437744e-01 3.186103105545043945e-01
-4.972948133945465088e-01 -1.624589413404464722e-01 6.829158216714859009e-02 7.487913966178894043e-01 1.126170307397842407e-01 -2.631669044494628906e-01 8.871095627546310425e-02 -2.667273879051208496e-01
-4.666731059551239014e-01 -3.513179123401641846e-01 -7.808117568492889404e-02 6.752867698669433594e-01 3.525638878345489502e-01 2.172183245420455933e-01 1.445570886135101318e-01 -6.558369845151901245e-02
-3.981917500495910645e-01 -1.641923636198043823e-01 9.213914745487272739e-04 8.481168746948242188e-01 -1.772729009389877319e-01 6.246484071016311646e-02 -1.915390789508819580e-02 -2.438991367816925049e-01
-3.715686202049255371e-01 -4.159730672836303711e-01 4.500695038586854935e-03 6.582044363021850586e-01 2.771808803081512451e-01 1.687746644020080566e-01 1.819170862436294556e-01 -3.424059748649597168e-01
-2.265456132590770721e-02 -7.147570252418518066e-01 -4.159328937530517578e-01 7.718832790851593018e-02 -2.358509749174118042e-01 -4.371100068092346191e-01 -2.499853074550628662e-01 -2.162308059632778168e-02
-7.206048965454101562e-01 -1.548734158277511597e-01 -3.785776197910308838e-01 3.454553782939910889e-01 1.479791551828384399e-01 1.661879708990454674e-03 -4.087271690368652344e-01 -7.158126682043075562e-02
-2.498434111475944519e-02 -7.005802392959594727e-01 -6.923919171094894409e-02 3.240812122821807861e-01 -7.782683521509170532e-02 -2.776103019714355469e-01 2.886090241372585297e-02 -5.610552430152893066e-01
-3.437813222408294678e-01 -1.932881027460098267e-01 -3.730107545852661133e-01 5.705565214157104492e-01 3.068320751190185547e-01 -2.613147199153900146e-01 -2.357167303562164307e-01 -4.022296369075775146e-01
9.560630470514297485e-02 -5.206935405731201172e-01 1.433094292879104614e-01 4.947532415390014648e-01 -2.341683357954025269e-01 4.044165909290313721e-01 -3.209277093410491943e-01 3.647427856922149658e-01
4.256620258092880249e-02 -6.160470247268676758e-01 -2.156771272420883179e-01 5.509362220764160156e-01 -3.610313534736633301e-01 2.379177063703536987e-01 -2.849126458168029785e-01 -2.243525907397270203e-02
-1.921817362308502197e-01 -4.375035762786865234e-01 6.153731346130371094e-01 3.825445175170898438e-01 4.699628651142120361e-01 2.424664050340652466e-02 -6.432756781578063965e-02 1.450559347867965698e-01
6.064575910568237305e-02 -4.692895412445068359e-01 -1.458681970834732056e-01 5.032680630683898926e-01 -3.101272284984588623e-01 3.868402540683746338e-01 -4.983583390712738037e-01 8.571945875883102417e-02
-3.509537875652313232e-01 -2.799209356307983398e-01 -1.083294022828340530e-02 8.584478497505187988e-01 -1.721996665000915527e-01 1.134868040680885315e-01 1.336404383182525635e-01 3.215632215142250061e-02
5.580692365765571594e-02 -3.189509809017181396e-01 -1.086217463016510010e-01 8.619779944419860840e-01 1.281826943159103394e-01 -1.074391975998878479e-01 6.574442982673645020e-02 -3.287168741226196289e-01
2.472990751266479492e-01 -6.904025673866271973e-01 -1.357456892728805542e-01 3.941574692726135254e-01 4.286875203251838684e-02 -4.046075344085693359e-01 1.381599605083465576e-01 -3.221288919448852539e-01
-5.432400703430175781e-01 -3.380620181560516357e-01 5.930997431278228760e-02 5.233587026596069336e-01 -1.169794350862503052e-01 -1.017865911126136780e-01 -4.334934055805206299e-02 -5.359649658203125000e-01
-4.013469815254211426e-01 -5.453913807868957520e-01 -1.094436123967170715e-01 1.750253885984420776e-01 3.920490443706512451e-01 4.324370920658111572e-01 -3.967050313949584961e-01 -2.789122425019741058e-02
-2.233706414699554443e-01 4.666914790868759155e-02 4.314121976494789124e-02 9.112215042114257812e-01 2.289516665041446686e-02 -1.340656876564025879e-01 -3.114906251430511475e-01 -1.475489512085914612e-02
-1.981254369020462036e-01 -3.921141624450683594e-01 6.489456295967102051e-01 5.288255810737609863e-01 2.862667739391326904e-01 6.401461362838745117e-02 1.343359649181365967e-01 4.596956074237823486e-02
-5.528846522793173790e-04 -5.746964812278747559e-01 -2.073462754487991333e-01 7.644993066787719727e-02 2.151477932929992676e-01 -1.942543536424636841e-01 -6.992746591567993164e-01 2.188107371330261230e-01
-4.495612084865570068e-01 -5.761786699295043945e-01 -2.698802016675472260e-02 -1.001008003950119019e-01 1.598402559757232666e-01 -2.061285525560379028e-01 -5.481462478637695312e-01 2.943844795227050781e-01
-1.930069029331207275e-01 -2.596441805362701416e-01 2.062510699033737183e-01 7.789320349693298340e-01 -3.232529163360595703e-01 1.150852143764495850e-01 2.140567600727081299e-01 2.872301042079925537e-01
-8.900107443332672119e-02 -6.049059033393859863e-01 -1.721429526805877686e-01 2.049480825662612915e-01 2.268891483545303345e-01 8.723458647727966309e-02 -5.058087706565856934e-01 -4.894891977310180664e-01
-1.116759027354419231e-03 -5.031192302703857422e-01 -4.768582805991172791e-02 3.961144387722015381e-01 -4.203261733055114746e-01 4.925125241279602051e-01 -4.103775620460510254e-01 -6.070018745958805084e-03
1.157578751444816589e-01 -7.702314853668212891e-02 -8.128785341978073120e-02 8.161895275115966797e-01 6.287982314825057983e-02 -4.157096147537231445e-01 -3.315933048725128174e-01 -1.455060839653015137e-01
6.386007368564605713e-02 -3.896611332893371582e-01 -3.396308794617652893e-02 7.131056189537048340e-01 3.090617358684539795e-01 -7.028940320014953613e-02 -2.138657122850418091e-01 -4.338369369506835938e-01
-3.216881752014160156e-01 -6.506827473640441895e-01 -1.362939029932022095e-01 4.727293923497200012e-02 -6.114841699600219727e-01 -1.208369880914688110e-01 -1.047352254390716553e-01 2.298569381237030029e-01
-4.064188897609710693e-01 -4.855562150478363037e-01 -9.132128953933715820e-02 -4.204017296433448792e-02 9.169219434261322021e-02 -6.745257377624511719e-01 -3.045182824134826660e-01 1.811850070953369141e-01
-3.458345532417297363e-01 -5.732513070106506348e-01 1.560525298118591309e-01 -6.769737601280212402e-02 -1.472245994955301285e-02 6.000556796789169312e-02 -4.683288335800170898e-01 5.474457144737243652e-01
-4.758330062031745911e-02 -5.201577544212341309e-01 -1.288385391235351562e-01 1.067272946238517761e-01 -2.039993554353713989e-02 -7.060361504554748535e-01 -4.465807378292083740e-01 2.905312366783618927e-02
-2.263884842395782471e-01 -4.028607308864593506e-01 -5.959140509366989136e-02 4.592537879943847656e-01 3.965464830398559570e-01 1.183774098753929138e-01 -5.565956234931945801e-01 -3.015381693840026855e-01
-4.597761631011962891e-01 -2.992416620254516602e-01 3.487853705883026123e-01 5.619353055953979492e-01 1.276059895753860474e-01 -9.421314299106597900e-02 -1.178816780447959900e-01 -4.717861413955688477e-01
-1.203160956501960754e-01 -4.151875972747802734e-01 -2.986302375793457031e-01 1.758801788091659546e-01 4.618859291076660156e-02 -5.448063015937805176e-01 -5.600169301033020020e-01 2.836602032184600830e-01
-2.609750926494598389e-01 -4.728832542896270752e-01 3.618857264518737793e-01 5.332013368606567383e-01 3.867521286010742188e-01 8.179280906915664673e-02 1.937990635633468628e-02 -3.692769110202789307e-01
-2.269987948238849640e-02 -4.863246083259582520e-01 -2.478981763124465942e-01 5.431582331657409668e-01 -3.112952411174774170e-01 3.924965858459472656e-01 -2.140923440456390381e-01 3.312172889709472656e-01
-1.953631639480590820e-01 -5.078957676887512207e-01 3.267457783222198486e-01 4.896428287029266357e-01 3.783344924449920654e-01 -3.030248358845710754e-02 4.605834931135177612e-02 -4.595493674278259277e-01
-2.833636999130249023e-01 -3.144471049308776855e-01 1.108483597636222839e-01 4.639411270618438721e-01 4.595103561878204346e-01 6.440235674381256104e-02 -5.719465613365173340e-01 -2.255637496709823608e-01
-2.400474250316619873e-01 -3.157037496566772461e-01 4.056140780448913574e-01 6.453561186790466309e-01 4.277089238166809082e-01 -3.398684784770011902e-02 -3.185826167464256287e-02 -2.767601907253265381e-01
-3.573436737060546875e-01 -4.571556746959686279e-01 2.813228368759155273e-01 4.156865179538726807e-01 1.675375103950500488e-01 9.139259904623031616e-02 -2.697658836841583252e-01 -5.497102141380310059e-01
-2.233847677707672119e-01 -3.803899884223937988e-01 3.294979631900787354e-01 6.172757148742675781e-01 4.154360890388488770e-01 -5.154262855648994446e-02 4.618218168616294861e-02 -3.720591068267822266e-01
-3.260152414441108704e-02 -5.019011497497558594e-01 -1.855325996875762939e-01 2.107335627079010010e-01 -3.060024082660675049e-01 -6.082344651222229004e-01 -4.326577484607696533e-01 -1.319918334484100342e-01
-5.417148023843765259e-02 -6.865126490592956543e-01 -4.696303009986877441e-01 1.090454384684562683e-01 -6.280252337455749512e-02 -5.220885276794433594e-01 -1.156395226716995239e-01 5.856050923466682434e-02
-2.164188623428344727e-01 -2.431493252515792847e-01 2.845051288604736328e-01 8.255844116210937500e-01 -8.546701073646545410e-02 1.752819120883941650e-01 2.714351415634155273e-01 1.407237499952316284e-01
-2.883538901805877686e-01 -3.776097595691680908e-01 2.925556898117065430e-01 3.907930254936218262e-01 2.853904068470001221e-01 2.060750126838684082e-01 -5.693695545196533203e-01 -2.964093089103698730e-01
-3.616925477981567383e-01 -9.832554310560226440e-02 -5.927816405892372131e-02 9.206417798995971680e-01 9.667640551924705505e-03 -8.121844381093978882e-03 -8.807814121246337891e-02 2.232005633413791656e-02
-1.486953198909759521e-01 -6.589233875274658203e-01 2.615486830472946167e-02 -2.712735719978809357e-02 2.017391026020050049e-01 -1.097129434347152710e-01 -4.335078001022338867e-01 5.492039918899536133e-01
-1.507621109485626221e-01 -3.434342741966247559e-01 1.182287279516458511e-02 7.385439872741699219e-01 -4.802794754505157471e-01 1.555819213390350342e-01 2.407284826040267944e-01 3.020680136978626251e-02
-3.479236066341400146e-01 -3.011667430400848389e-01 1.945948153734207153e-01 5.602017045021057129e-01 3.765614032745361328e-01 8.495343476533889771e-02 -4.588977694511413574e-01 -2.774019837379455566e-01
-5.102222561836242676e-01 -4.614529013633728027e-02 -2.459818571805953979e-01 7.857778072357177734e-01 -1.011007558554410934e-02 -1.392750442028045654e-01 -1.688923314213752747e-02 1.995121687650680542e-01
6.125428527593612671e-02 -4.805482625961303711e-01 -6.162225455045700073e-02 4.065965414047241211e-01 3.691784441471099854e-01 -4.176605045795440674e-01 2.826356589794158936e-01 4.534175395965576172e-01
-3.824988901615142822e-01 -2.487458139657974243e-01 2.426836788654327393e-01 5.824628472328186035e-01 -1.638242453336715698e-01 3.702787458896636963e-01 -4.392556250095367432e-01 -1.917594969272613525e-01
-1.624568700790405273e-01 -6.326406002044677734e-01 -3.119367957115173340e-01 7.048153877258300781e-02 -7.308924198150634766e-02 -2.726136147975921631e-01 -6.169875264167785645e-01 -1.037674099206924438e-01
-6.950764656066894531e-01 -2.590737938880920410e-01 6.587361544370651245e-02 4.768400192260742188e-01 -1.851019859313964844e-01 1.658088415861129761e-01 -2.179938405752182007e-01 -3.297831416130065918e-01
1.921543385833501816e-03 -1.882618218660354614e-01 4.669274687767028809e-01 6.062335968017578125e-01 -5.626768469810485840e-01 -6.090257316827774048e-02 -2.097689509391784668e-01 1.212277933955192566e-01
-3.823086321353912354e-01 -6.719043254852294922e-01 2.171537727117538452e-01 2.876920811831951141e-02 -5.080620050430297852e-01 1.752767711877822876e-02 1.092882752418518066e-01 2.898674309253692627e-01
1.197518706321716309e-01 -5.427096486091613770e-01 -6.739218533039093018e-02 4.653594791889190674e-01 1.929820179939270020e-01 4.093119800090789795e-01 -4.953210353851318359e-01 1.410792022943496704e-01
-4.023858010768890381e-01 -3.955219984054565430e-01 -2.252530604600906372e-01 4.216407835483551025e-01 2.935477197170257568e-01 -1.514554321765899658e-01 -2.162648141384124756e-01 -5.452051162719726562e-01
-3.534934818744659424e-01 -2.804843187332153320e-01 1.721012741327285767e-01 5.786286592483520508e-01 2.947114706039428711e-01 5.649893358349800110e-02 -4.527541697025299072e-01 -3.700105249881744385e-01
-1.029073819518089294e-01 -5.281997919082641602e-01 -3.465598523616790771e-01 2.276047915220260620e-01 -4.388718307018280029e-01 -5.653795599937438965e-01 -1.113037392497062683e-01 1.177132278680801392e-01
1.898844540119171143e-01 -4.634205698966979980e-01 -2.143671177327632904e-02 7.011620998382568359e-01 -5.789904296398162842e-02 -1.105840355157852173e-01 2.270033210515975952e-01 -4.358737766742706299e-01
-8.913990110158920288e-02 -4.420057833194732666e-01 -1.697987169027328491e-01 1.698251664638519287e-01 -4.156635999679565430e-01 -4.731546044349670410e-01 -4.827925860881805420e-01 3.305641114711761475e-01
-9.792423993349075317e-02 -7.063019871711730957e-01 -3.137134015560150146e-01 7.044106721878051758e-02 -2.854417264461517334e-01 -5.403851866722106934e-01 -2.796796336770057678e-02 1.178771480917930603e-01
-2.526828944683074951e-01 -2.599572241306304932e-01 -1.635539829730987549e-01 5.799389481544494629e-01 5.485654994845390320e-02 2.791660130023956299e-01 -5.602271854877471924e-02 6.491632461547851562e-01
-5.353344082832336426e-01 -5.045316219329833984e-01 1.115571781992912292e-01 3.455152213573455811e-01 -1.261126995086669922e-01 4.108024835586547852e-01 -1.181476265192031860e-01 -3.583536446094512939e-01
2.218223214149475098e-01 -3.343663513660430908e-01 -3.406797349452972412e-02 7.639666795730590820e-01 1.774998754262924194e-02 -6.085148546844720840e-03 8.949472755193710327e-02 4.958094060420989990e-01
-3.150342106819152832e-01 -3.192554712295532227e-01 5.956910252571105957e-01 3.575541377067565918e-01 4.482712149620056152e-01 -1.989550516009330750e-02 -1.013611853122711182e-01 3.232952654361724854e-01
-5.519921183586120605e-01 -2.069003432989120483e-01 9.243725240230560303e-02 5.583596825599670410e-01 -2.573807165026664734e-02 1.834605187177658081e-01 -4.619547128677368164e-01 -2.906275391578674316e-01
-6.734292507171630859e-01 -4.907051622867584229e-01 2.389896959066390991e-01 -1.522699836641550064e-02 -4.213087558746337891e-01 -2.129312455654144287e-01 -1.326077729463577271e-01 -8.903799951076507568e-02
-5.513215065002441406e-01 -3.199712932109832764e-01 -8.171043545007705688e-02 6.009144783020019531e-01 -2.675834596157073975e-01 3.322715759277343750e-01 4.881390556693077087e-02 -2.037158757448196411e-01
-1.954831779003143311e-01 -6.219637989997863770e-01 -3.815447390079498291e-01 8.316139876842498779e-02 -4.844482243061065674e-01 -8.850784599781036377e-02 -2.508349120616912842e-01 3.420719206333160400e-01
-4.703122973442077637e-01 -2.044724971055984497e-01 -2.949056029319763184e-01 7.415135502815246582e-01 -1.293491125106811523e-01 -4.311085492372512817e-02 1.969138383865356445e-01 -2.069319933652877808e-01
3.121592998504638672e-01 -6.814120411872863770e-01 2.512879073619842529e-01 3.707011044025421143e-01 2.359361201524734497e-01 -3.221359550952911377e-01 1.047448292374610901e-01 -2.593461573123931885e-01
-5.215703248977661133e-01 -1.550000607967376709e-01 2.921563982963562012e-01 7.277669906616210938e-01 7.246182858943939209e-02 2.690832614898681641e-01 8.490635454654693604e-02 6.382507830858230591e-02
-1.640891581773757935e-01 -3.155916631221771240e-01 3.012906014919281006e-01 5.817220211029052734e-01 -1.067596822977066040e-01 1.261522024869918823e-01 -4.561768770217895508e-01 -4.570456743240356445e-01
-2.607301175594329834e-01 -2.325763404369354248e-01 2.044040560722351074e-01 5.592449903488159180e-01 3.904331624507904053e-01 -9.619569033384323120e-02 -4.957848489284515381e-01 -3.404375016689300537e-01
-5.426337122917175293e-01 -4.110515713691711426e-01 -1.396676301956176758e-01 3.442610800266265869e-01 -4.512302577495574951e-02 1.169258654117584229e-01 -3.718073964118957520e-01 -4.945847690105438232e-01
1.049068272113800049e-01 -3.085237741470336914e-01 3.914888203144073486e-01 4.957500100135803223e-01 -3.070518076419830322e-01 1.759347021579742432e-01 -4.585236310958862305e-01 3.991220891475677490e-01
-1.250044703483581543e-01 -2.010716684162616730e-02 -1.775132305920124054e-02 9.114427566528320312e-01 9.708560071885585785e-03 -7.718745619058609009e-03 -3.906285464763641357e-01 -1.350114867091178894e-02
-1.405938565731048584e-01 -6.589675545692443848e-01 -2.252136915922164917e-01 4.725803434848785400e-02 -2.570962011814117432e-01 -5.915623903274536133e-01 -2.773090302944183350e-01 9.787748567759990692e-03
2.266657203435897827e-01 -3.821877837181091309e-01 -3.075558543205261230e-01 5.675550699234008789e-01 9.713800251483917236e-02 -2.784451842308044434e-02 -8.684471249580383301e-02 6.067064404487609863e-01
2.016659229993820190e-01 -4.046831130981445312e-01 5.795319378376007080e-02 7.191973328590393066e-01 8.131872862577438354e-02 1.998864710330963135e-01 4.655592888593673706e-02 4.756305813789367676e-01
-5.460007488727569580e-02 -1.813434660434722900e-01 -8.013754338026046753e-02 9.262814521789550781e-01 2.688237130641937256e-01 -1.451906003057956696e-02 -9.901195764541625977e-02 -1.320368945598602295e-01
-1.506725400686264038e-01 -7.951455116271972656e-01 -1.992762684822082520e-01 -1.499245408922433853e-02 -3.658283650875091553e-01 -4.134536683559417725e-01 1.778687909245491028e-02 3.858795622363686562e-03
-4.177929759025573730e-01 -4.637337327003479004e-01 8.906518667936325073e-02 -4.792063310742378235e-02 2.971896827220916748e-01 -4.942069947719573975e-01 -3.155273199081420898e-01 4.099407792091369629e-01
7.237645983695983887e-02 -7.336814999580383301e-01 -4.824544191360473633e-01 3.363425135612487793e-01 3.049050644040107727e-02 2.975699305534362793e-01 1.202379688620567322e-01 -8.154769241809844971e-02
-5.870970487594604492e-01 -4.120453000068664551e-01 -4.192083775997161865e-01 2.696635425090789795e-01 2.795940637588500977e-01 3.385606706142425537e-01 -1.512518078088760376e-01 1.463160067796707153e-01
-1.993829570710659027e-02 -6.203708052635192871e-01 -1.405721604824066162e-01 3.935128152370452881e-01 1.751836240291595459e-01 -3.150365948677062988e-01 4.544205069541931152e-01 3.220161199569702148e-01
2.537970617413520813e-02 -1.945412456989288330e-01 5.540013685822486877e-02 9.434196352958679199e-01 2.061489671468734741e-01 -5.356543511152267456e-02 -2.393131516873836517e-02 -1.498685628175735474e-01
-4.776868224143981934e-01 -3.251513540744781494e-01 -2.426600903272628784e-01 6.511405706405639648e-01 -5.544647946953773499e-02 4.786264151334762573e-02 3.793153166770935059e-01 -1.843329221010208130e-01
3.799112737178802490e-01 -3.854796886444091797e-01 -5.521863698959350586e-02 7.289783954620361328e-01 -1.846645921468734741e-01 4.020486399531364441e-02 -3.699825704097747803e-01 -3.107058117166161537e-03
-7.646814584732055664e-01 -3.283115029335021973e-01 -2.944970130920410156e-01 3.219901025295257568e-01 2.344794273376464844e-01 1.918415278196334839e-01 -1.589547991752624512e-01 -4.159633535891771317e-03
-4.636631309986114502e-01 -2.936821281909942627e-01 1.983973979949951172e-01 7.092970609664916992e-01 3.101875633001327515e-02 3.541779518127441406e-01 1.694898903369903564e-01 3.424010798335075378e-02
-3.583862483501434326e-01 -1.073103696107864380e-01 1.919952332973480225e-01 7.446892857551574707e-01 -1.049559116363525391e-01 1.639487892389297485e-01 7.814951241016387939e-02 4.739377498626708984e-01
-4.355123937129974365e-01 -6.259079575538635254e-01 -4.185225814580917358e-02 3.036497533321380615e-02 -4.932742416858673096e-01 -3.436630368232727051e-01 5.315110832452774048e-02 2.272570282220840454e-01
9.305314719676971436e-02 -5.710332393646240234e-01 4.973386526107788086e-01 4.668078720569610596e-01 4.056000113487243652e-01 4.875431582331657410e-02 8.912726491689682007e-02 1.586655825376510620e-01
-3.822104334831237793e-01 -7.806423902511596680e-01 -1.135959625244140625e-01 -9.984736144542694092e-02 -4.091270864009857178e-01 -2.240980863571166992e-01 3.535923361778259277e-02 -5.276285111904144287e-02
2.829533815383911133e-02 -2.832575738430023193e-01 6.329587660729885101e-03 5.744727253913879395e-01 2.008328586816787720e-01 -6.534246206283569336e-01 -9.504845738410949707e-02 -3.355200290679931641e-01
3.693041801452636719e-01 -2.978611886501312256e-01 9.042166918516159058e-02 6.622466444969177246e-01 1.976200193166732788e-02 -6.323752924799919128e-03 -3.616731166839599609e-01 4.437439143657684326e-01
-2.905365526676177979e-01 -4.346994757652282715e-01 -2.956781685352325439e-01 1.614619046449661255e-01 3.125100135803222656e-01 -4.806416109204292297e-02 -2.857045829296112061e-01 6.569091677665710449e-01
-4.520594775676727295e-01 -3.969367742538452148e-01 -8.620531298220157623e-03 5.171634554862976074e-01 3.080955445766448975e-01 8.874437958002090454e-02 -1.873324364423751831e-01 -4.823477268218994141e-01
-5.055246353149414062e-01 -5.200129747390747070e-01 -3.670584559440612793e-01 -4.244618862867355347e-02 7.472094148397445679e-02 -1.943255364894866943e-01 -2.039334923028945923e-01 5.025567412376403809e-01
-5.520858243107795715e-02 -5.410189628601074219e-01 -2.008194625377655029e-01 1.526455134153366089e-01 -2.810172140598297119e-01 -6.194814443588256836e-01 -4.135587215423583984e-01 -8.284100145101547241e-02
2.119647115468978882e-01 -3.528485894203186035e-01 3.656829595565795898e-01 4.535834193229675293e-01 -2.121311426162719727e-01 -3.654018044471740723e-02 -3.536111712455749512e-01 5.654478669166564941e-01
-2.400237023830413818e-01 -5.857916474342346191e-01 3.512622043490409851e-02 4.197564348578453064e-02 2.514489889144897461e-01 -1.167015507817268372e-01 -2.450124323368072510e-01 6.777640581130981445e-01
-3.959396779537200928e-01 -3.544066548347473145e-01 -5.866534542292356491e-03 2.804032526910305023e-02 1.918497830629348755e-01 -5.164658427238464355e-01 -5.250481963157653809e-01 3.709284365177154541e-01
-3.412097990512847900e-01 -1.343985944986343384e-01 1.283228099346160889e-01 8.642818331718444824e-01 -1.772976219654083252e-01 -1.700951308012008667e-01 -1.209957823157310486e-01 -1.644889563322067261e-01
-1.772088706493377686e-01 -2.837900519371032715e-01 4.747670888900756836e-02 7.236567139625549316e-01 -5.570482611656188965e-01 4.430350661277770996e-02 2.232753485441207886e-01 -3.117547370493412018e-03
-4.118371605873107910e-01 -3.327986001968383789e-01 -5.453685671091079712e-02 5.780950188636779785e-01 2.064883708953857422e-01 -9.408382326364517212e-02 -2.735107541084289551e-01 -5.061321854591369629e-01
-1.951914466917514801e-02 -1.147524863481521606e-01 4.206645190715789795e-01 6.604019999504089355e-01 -3.709272742271423340e-01 2.003622474148869514e-03 -3.224792182445526123e-01 3.630115091800689697e-01
-3.761441409587860107e-01 -5.628435015678405762e-01 -2.307242155075073242e-01 2.980015613138675690e-02 2.299297600984573364e-01 -2.255447059869766235e-01 -1.643599420785903931e-01 5.973681807518005371e-01
-5.615046620368957520e-01 -1.623244434595108032e-01 -2.992281913757324219e-01 6.978343725204467773e-01 -1.456788629293441772e-01 -4.694218561053276062e-02 1.135689988732337952e-01 -2.133755981922149658e-01
-1.654388569295406342e-02 -4.227459430694580078e-01 1.881300285458564758e-02 5.147538781166076660e-01 6.367196142673492432e-02 4.516326189041137695e-01 -3.424583673477172852e-01 4.799820184707641602e-01
-4.372828304767608643e-01 -4.091783463954925537e-01 -2.782764136791229248e-01 2.967344522476196289e-01 4.047700762748718262e-01 3.650236129760742188e-01 -4.136864840984344482e-01 8.746451139450073242e-02
-6.369841098785400391e-01 -1.398297995328903198e-01 1.832540333271026611e-01 6.664585471153259277e-01 -8.075665682554244995e-03 2.866755425930023193e-01 -2.672002278268337250e-02 1.182694807648658752e-01
-3.398427367210388184e-02 -5.251467227935791016e-01 2.291202694177627563e-01 3.740134835243225098e-01 4.190140366554260254e-01 2.104786634445190430e-01 -5.094998478889465332e-01 -2.263177931308746338e-01
1.519089192152023315e-01 -7.219100594520568848e-01 3.017049133777618408e-01 -8.691668510437011719e-02 -3.096783533692359924e-02 -3.221367001533508301e-01 -4.908897578716278076e-01 -1.071706414222717285e-01
1.786226183176040649e-01 -7.357931733131408691e-01 1.100388467311859131e-01 2.591300010681152344e-01 7.990689575672149658e-02 -5.050411820411682129e-01 1.358260512351989746e-01 -2.598940134048461914e-01
-4.118593633174896240e-01 -3.521979153156280518e-01 -2.619196474552154541e-01 4.126997292041778564e-01 3.984552621841430664e-01 3.373654186725616455e-01 -4.406576752662658691e-01 2.538252435624599457e-02
1.513441279530525208e-02 -4.198143482208251953e-01 2.641514241695404053e-01 4.156237840652465820e-01 -3.341411352157592773e-01 2.834217548370361328e-01 -3.954843878746032715e-01 4.823085367679595947e-01
2.318358719348907471e-01 -7.990744113922119141e-01 1.038990393280982971e-01 2.269008904695510864e-01 3.028147108852863312e-02 2.598577737808227539e-01 -2.513867020606994629e-01 3.373648524284362793e-01
-1.563505530357360840e-01 -6.632866263389587402e-01 -3.601476550102233887e-01 9.403149038553237915e-02 -4.512158632278442383e-01 -3.098365664482116699e-01 -1.851552277803421021e-01 2.513566911220550537e-01
-1.316335499286651611e-01 -6.149196028709411621e-01 -1.408264935016632080e-01 3.543174266815185547e-01 1.484026461839675903e-01 -2.413405627012252808e-01 5.156475901603698730e-01 3.361733257770538330e-01
2.596293017268180847e-02 -1.972611993551254272e-02 2.638879418373107910e-02 7.838145494461059570e-01 -5.984254926443099976e-02 -4.526844322681427002e-01 -3.818724155426025391e-01 -1.718849539756774902e-01
-2.179521173238754272e-01 -5.796858072280883789e-01 1.988770961761474609e-01 3.570001125335693359e-01 1.488968133926391602e-01 -2.606114149093627930e-01 5.573412775993347168e-01 2.207767069339752197e-01
-4.439656436443328857e-01 -7.227409482002258301e-01 -3.489509224891662598e-01 -8.017226308584213257e-02 -3.745376467704772949e-01 2.279013209044933319e-02 -6.229501590132713318e-02 8.756329119205474854e-02
-4.829480648040771484e-01 -4.588772952556610107e-01 1.581729650497436523e-01 2.002756446599960327e-01 -5.892579555511474609e-01 -3.310419619083404541e-01 8.866714686155319214e-02 -1.624438762664794922e-01
-2.429666072130203247e-01 -6.534780859947204590e-01 -1.935277432203292847e-01 -8.134059607982635498e-02 1.439501345157623291e-01 -1.049491092562675476e-01 -6.343295574188232422e-01 1.890881508588790894e-01
6.339061260223388672e-02 -1.446302831172943115e-01 -1.892035901546478271e-01 9.092161059379577637e-01 -2.154695391654968262e-01 -1.324946880340576172e-01 5.786629766225814819e-02 2.127476334571838379e-01
-4.687941372394561768e-01 -3.821042776107788086e-01 3.667106330394744873e-01 4.794220626354217529e-01 -6.585521250963211060e-02 1.706245541572570801e-01 -1.268557608127593994e-01 -4.694296419620513916e-01
-4.186909198760986328e-01 -5.060738921165466309e-01 -2.029331773519515991e-01 5.088927224278450012e-02 8.587267249822616577e-02 3.275750577449798584e-02 -3.358837962150573730e-01 6.352562308311462402e-01
-6.353709846735000610e-02 -6.625748425722122192e-02 -1.805156320333480835e-01 9.135687947273254395e-01 -5.479555204510688782e-02 3.924116864800453186e-02 -3.203420042991638184e-01 1.312170028686523438e-01
9.548825770616531372e-02 -2.441754639148712158e-01 -2.196256518363952637e-01 7.703008651733398438e-01 1.071878150105476379e-01 -3.833204042166471481e-03 -2.618067897856235504e-02 5.267562866210937500e-01
-3.019883036613464355e-01 -5.818256735801696777e-01 2.223801612854003906e-01 9.216895699501037598e-02 3.359185755252838135e-01 4.870254695415496826e-01 -3.748085200786590576e-01 1.477078646421432495e-01
-6.808409690856933594e-01 -3.327422440052032471e-01 -1.631248742341995239e-01 2.865817844867706299e-01 2.487128078937530518e-01 -1.450870931148529053e-01 -2.070395052433013916e-01 -4.372934699058532715e-01
-5.393334031105041504e-01 -4.620904326438903809e-01 3.149564564228057861e-02 1.751721054315567017e-01 -5.510204434394836426e-01 -3.611512780189514160e-01 7.803276926279067993e-02 1.541807800531387329e-01
1.147184986621141434e-02 -5.050003528594970703e-01 1.761331558227539062e-01 1.182744577527046204e-01 4.357501268386840820e-01 -2.754494249820709229e-01 -4.015452563762664795e-01 5.223430395126342773e-01
-2.101572751998901367e-01 -3.834451138973236084e-01 5.228083133697509766e-01 3.224912583827972412e-01 1.180353686213493347e-01 -4.580110013484954834e-01 2.933301627635955811e-01 3.488919138908386230e-01
-7.749208807945251465e-02 -6.918115615844726562e-01 3.526349067687988281e-01 7.261075079441070557e-02 -1.225444152951240540e-01 4.605164825916290283e-01 -3.458222448825836182e-01 1.976930201053619385e-01
-2.643490135669708252e-01 -7.932397723197937012e-01 -1.638807952404022217e-01 -1.815822534263134003e-02 -3.413964509963989258e-01 -3.360852301120758057e-01 2.059015035629272461e-01 -4.246615990996360779e-02
-2.577123939990997314e-01 -2.094059884548187256e-01 -2.468418926000595093e-01 7.796397209167480469e-01 -3.692729771137237549e-01 2.333136498928070068e-01 -1.268075704574584961e-01 1.186861693859100342e-01
-2.615217678248882294e-02 -1.828916370868682861e-01 5.393992662429809570e-01 6.288446784019470215e-01 -4.593781232833862305e-01 1.195794902741909027e-02 -2.604202330112457275e-01 2.189752273261547089e-02
-5.679518356919288635e-02 -7.276704907417297363e-01 3.601488098502159119e-02 3.142005205154418945e-01 -1.274192631244659424e-01 4.516482353210449219e-01 -3.721153438091278076e-01 9.251665323972702026e-02
-1.220607608556747437e-01 -2.946906387805938721e-01 -1.619958281517028809e-01 7.535931468009948730e-01 5.266029238700866699e-01 4.837503284215927124e-02 1.492237746715545654e-01 -4.684896022081375122e-02
-4.919835552573204041e-02 -2.816287279129028320e-01 -2.125031352043151855e-01 8.346340656280517578e-01 1.865573674440383911e-01 -1.755616813898086548e-01 1.633711010217666626e-01 -2.901335060596466064e-01
-3.225631415843963623e-01 4.875933751463890076e-02 -7.905086129903793335e-02 8.089801073074340820e-01 -5.916088819503784180e-02 -2.851754724979400635e-01 -3.541301190853118896e-01 -1.504807919263839722e-01
-1.903048902750015259e-01 -7.655256390571594238e-01 3.230354189872741699e-02 -1.537536084651947021e-01 2.260958552360534668e-01 -6.271828711032867432e-02 -4.700438082218170166e-01 2.776269614696502686e-01
-2.511856257915496826e-01 -1.064021587371826172e-01 1.782397031784057617e-01 7.897088527679443359e-01 3.430314129218459129e-03 -4.653721451759338379e-01 9.721865504980087280e-02 -2.100957632064819336e-01
-1.583198457956314087e-01 -7.125456929206848145e-01 -6.703413277864456177e-02 -9.735205024480819702e-02 2.263588160276412964e-01 -4.605185613036155701e-02 -5.657800436019897461e-01 2.824467718601226807e-01
-5.272343754768371582e-01 7.066712528467178345e-02 -9.291223436594009399e-02 7.818512916564941406e-01 9.144295752048492432e-02 -1.190999299287796021e-01 -1.272378265857696533e-01 2.415986508131027222e-01
-3.140746429562568665e-02 -7.441741228103637695e-01 2.604525089263916016e-01 4.843472316861152649e-02 2.374959737062454224e-01 -4.626421034336090088e-01 1.786177903413772583e-01 -2.696121633052825928e-01
-4.271798953413963318e-02 -4.782066643238067627e-01 -1.881147362291812897e-02 4.475238323211669922e-01 3.915200233459472656e-01 -3.972420096397399902e-01 4.844459295272827148e-01 1.519382596015930176e-01
-2.892980873584747314e-01 -6.625183820724487305e-01 -2.381600067019462585e-02 -4.140168428421020508e-02 -3.583642840385437012e-01 -5.445545315742492676e-01 2.727882238104939461e-03 2.238809466361999512e-01
-4.155673086643218994e-01 -1.417210549116134644e-01 -3.105058372020721436e-01 7.934482693672180176e-01 -2.074469029903411865e-01 1.671605706214904785e-01 1.497875247150659561e-02 1.002187356352806091e-01
-6.189479231834411621e-01 -3.175217807292938232e-01 -1.361862719058990479e-01 3.675414323806762695e-01 9.753683581948280334e-03 -1.706747412681579590e-01 -2.219123542308807373e-01 -5.328976511955261230e-01
-5.014131069183349609e-01 -3.637424707412719727e-01 -3.054904341697692871e-01 6.130594015121459961e-01 -1.503504812717437744e-01 3.068887889385223389e-01 -1.711006159894168377e-03 -1.741298437118530273e-01
3.432821035385131836e-01 -7.536740303039550781e-01 4.107392951846122742e-02 3.092089593410491943e-01 -1.315867900848388672e-01 -3.508767485618591309e-01 1.142037510871887207e-01 -2.517210543155670166e-01
-2.390932738780975342e-01 -6.963545680046081543e-01 8.069936186075210571e-02 -1.008593216538429260e-01 1.065665408968925476e-01 -4.252620339393615723e-01 -5.412745289504528046e-03 -4.990051388740539551e-01
-3.863233923912048340e-01 -3.512561023235321045e-01 3.178430199623107910e-01 6.024168729782104492e-01 2.747752368450164795e-01 -1.097787693142890930e-01 1.153885424137115479e-01 -4.032070338726043701e-01
-2.232541888952255249e-01 -3.787580728530883789e-01 7.056539058685302734e-01 4.188703596591949463e-01 3.417531549930572510e-01 6.336905807256698608e-02 -7.674585096538066864e-03 1.114915236830711365e-01
-5.756882205605506897e-02 -5.193682312965393066e-01 -3.311925828456878662e-01 2.180162817239761353e-01 -2.887176573276519775e-01 -6.283599734306335449e-01 -1.309233456850051880e-01 2.727416455745697021e-01
-5.689603835344314575e-02 -5.403091311454772949e-01 -1.741041243076324463e-02 4.142937958240509033e-01 1.773815900087356567e-01 -3.801445066928863525e-01 4.197838902473449707e-01 4.250807464122772217e-01
-4.795473441481590271e-02 -4.783256649971008301e-01 -2.258775383234024048e-01 1.959906369447708130e-01 -3.070097267627716064e-01 -5.837199687957763672e-01 -4.423542618751525879e-01 2.209315001964569092e-01
-3.769972622394561768e-01 -4.918308556079864502e-01 -7.455589622259140015e-02 -1.736767776310443878e-02 6.863673031330108643e-02 -2.331542670726776123e-01 -6.786710023880004883e-01 3.007473051548004150e-01
6.827053427696228027e-02 -5.612115263938903809e-01 4.835822582244873047e-01 4.080149233341217041e-01 4.683809280395507812e-01 2.759673260152339935e-02 7.629037648439407349e-02 2.325729727745056152e-01
2.753518223762512207e-01 -7.183589935302734375e-01 -4.852432012557983398e-02 3.818849325180053711e-01 -9.821432828903198242e-02 -2.563189268112182617e-01 6.059755384922027588e-02 -4.253630042076110840e-01
-7.874254882335662842e-02 -7.413525581359863281e-01 2.789711952209472656e-01 4.574613645672798157e-02 1.864599287509918213e-01 -4.530129432678222656e-01 1.804246604442596436e-01 -3.028818666934967041e-01
-2.791742682456970215e-01 -9.140000492334365845e-02 1.517094671726226807e-01 7.387403249740600586e-01 -3.018087446689605713e-01 -3.111334983259439468e-03 1.649212441407144070e-03 5.038391947746276855e-01
3.306983038783073425e-02 -3.210310935974121094e-01 3.621699810028076172e-01 4.394220709800720215e-01 -1.729777157306671143e-01 1.445094048976898193e-01 -5.182057023048400879e-01 5.022401809692382812e-01
-1.801345646381378174e-01 -3.134362697601318359e-01 1.169947162270545959e-01 4.343083202838897705e-01 3.950884640216827393e-01 3.402445614337921143e-01 -6.230834722518920898e-01 8.308803290128707886e-02
6.888927519321441650e-02 -1.790471971035003662e-01 -1.410443186759948730e-01 8.917756080627441406e-01 -2.997114062309265137e-01 -1.093009561300277710e-01 4.368188232183456421e-02 2.106119096279144287e-01
1.352290157228708267e-02 -3.755310773849487305e-01 4.417279660701751709e-01 3.550335764884948730e-01 -6.242085248231887817e-02 -5.873449444770812988e-01 1.481966674327850342e-01 4.083976745605468750e-01
-3.113067746162414551e-01 -4.256749749183654785e-01 5.423084497451782227e-01 1.813285052776336670e-01 3.176745474338531494e-01 -4.606351256370544434e-01 1.646437793970108032e-01 2.338826358318328857e-01
-5.829303860664367676e-01 -3.138860762119293213e-01 -6.218663230538368225e-02 3.441733419895172119e-01 3.927206397056579590e-01 3.383081853389739990e-01 -4.040257036685943604e-01 8.617843687534332275e-02
-5.469159483909606934e-01 -5.159276127815246582e-01 7.090116292238235474e-02 5.267638340592384338e-02 -5.150249600410461426e-01 -1.726443171501159668e-01 -3.184842318296432495e-02 3.617026209831237793e-01
-3.095511198043823242e-01 -4.611753821372985840e-01 -2.973875030875205994e-02 3.001149743795394897e-03 4.417902231216430664e-02 -4.935474693775177002e-01 -6.603923439979553223e-01 9.456753730773925781e-02
1.486565265804529190e-02 -7.338064312934875488e-01 -3.269308805465698242e-01 9.634716063737869263e-02 -3.489671647548675537e-01 -4.043908417224884033e-01 -1.742778420448303223e-01 1.716333776712417603e-01
-1.022920757532119751e-01 -6.841248869895935059e-01 4.457611218094825745e-02 9.631147235631942749e-02 7.801873981952667236e-02 -4.181120097637176514e-01 5.910741165280342102e-02 -5.708313584327697754e-01
-2.572064995765686035e-01 -3.606726527214050293e-01 2.857671678066253662e-01 4.814678132534027100e-01 2.258930206298828125e-01 2.628866136074066162e-01 -5.650261640548706055e-01 -2.255982011556625366e-01
-5.299070477485656738e-01 -4.691114723682403564e-01 2.018625140190124512e-01 -9.576175361871719360e-02 -3.509255647659301758e-01 -4.855251908302307129e-01 -2.908671498298645020e-01 -7.567542791366577148e-02
-3.893940150737762451e-01 -4.575569033622741699e-01 -1.412971615791320801e-01 4.617998842149972916e-03 -8.893978595733642578e-02 -6.659333705902099609e-01 -2.948865890502929688e-01 2.840634286403656006e-01
-1.952227354049682617e-01 -6.741649508476257324e-01 1.280652582645416260e-01 5.821581929922103882e-02 -6.553682684898376465e-01 1.227726042270660400e-01 -1.961234509944915771e-01 6.748850643634796143e-02
1.061826422810554504e-01 -6.551303267478942871e-01 2.140711247920989990e-01 4.390836954116821289e-01 2.584861963987350464e-02 -2.116580754518508911e-01 2.288942635059356689e-01 -4.722804725170135498e-01
7.068716734647750854e-02 -6.858564019203186035e-01 4.590995609760284424e-02 1.470748335123062134e-01 -2.118325829505920410e-01 -5.686603784561157227e-01 -1.540564186871051788e-02 -3.638414740562438965e-01
-3.416312485933303833e-02 -4.347528517246246338e-01 2.917544245719909668e-01 3.106270432472229004e-01 -5.579278990626335144e-02 -2.833913639187812805e-02 -5.990772843360900879e-01 5.151733756065368652e-01
2.793361544609069824e-01 -5.266408324241638184e-01 8.256057277321815491e-03 4.729711413383483887e-01 8.909218758344650269e-02 -5.763424038887023926e-01 1.283577382564544678e-01 -2.535096406936645508e-01
-2.297638058662414551e-01 -1.124812588095664978e-01 2.795096337795257568e-01 8.215187788009643555e-01 -3.901497721672058105e-01 6.144370883703231812e-02 -4.762446880340576172e-02 1.525700390338897705e-01
-5.226294398307800293e-01 -4.426099359989166260e-01 1.922707855701446533e-01 1.796006709337234497e-01 -5.575628876686096191e-01 -3.245813548564910889e-01 1.206363439559936523e-01 -1.759198457002639771e-01
5.782575532793998718e-02 -2.972093224525451660e-01 4.005205929279327393e-01 7.270592451095581055e-01 -4.484832286834716797e-01 6.945688277482986450e-02 -6.537481397390365601e-02 -9.516129642724990845e-02
-2.087961733341217041e-01 -7.280382513999938965e-01 1.991845369338989258e-01 -8.712684363126754761e-02 8.126321434974670410e-02 -4.439610540866851807e-01 8.481546491384506226e-02 -4.101221263408660889e-01
-8.393649756908416748e-02 -6.446335911750793457e-01 6.748595088720321655e-02 1.823624819517135620e-01 -9.965730458498001099e-02 -4.062677621841430664e-01 8.845616132020950317e-02 -5.973124504089355469e-01
-1.740543246269226074e-01 -7.424551844596862793e-01 7.595087587833404541e-02 -1.965828984975814819e-02 -4.277127981185913086e-01 -4.515335559844970703e-01 8.559026569128036499e-02 1.347737461328506470e-01
-3.153084814548492432e-01 -5.693081021308898926e-01 1.527926772832870483e-01 3.195335566997528076e-01 -2.774552404880523682e-01 4.020153880119323730e-01 -1.841342300176620483e-01 -4.225143790245056152e-01
-1.596583724021911621e-01 -6.169282197952270508e-01 -2.165578901767730713e-01 2.809862792491912842e-01 1.855766624212265015e-01 -2.333111613988876343e-01 4.539304375648498535e-01 4.160918593406677246e-01
1.982468962669372559e-01 -1.065063327550888062e-01 2.329589799046516418e-02 7.382487058639526367e-01 -2.020963430404663086e-01 -4.161053299903869629e-01 -4.026443958282470703e-01 -1.664091199636459351e-01
-4.265635460615158081e-02 -7.523751854896545410e-01 -3.651199042797088623e-01 -3.822430502623319626e-03 -2.551824152469635010e-01 -3.484030961990356445e-01 -3.332048952579498291e-01 3.544651716947555542e-02
-1.428223848342895508e-01 -1.465031206607818604e-01 4.827015101909637451e-01 7.461452484130859375e-01 -3.993281722068786621e-01 2.846663072705268860e-02 -3.476702794432640076e-02 8.320508152246475220e-02
-5.476623773574829102e-01 -5.670126080513000488e-01 -5.412150025367736816e-01 -5.079538747668266296e-02 -1.015831977128982544e-01 -8.580916374921798706e-02 -4.593637585639953613e-02 2.515474557876586914e-01
-1.433735042810440063e-01 -6.047729253768920898e-01 4.827422276139259338e-02 2.947121858596801758e-01 1.211376041173934937e-01 -3.670325875282287598e-01 5.943984985351562500e-01 1.476863473653793335e-01
-4.229260981082916260e-01 -5.712662935256958008e-01 1.072859987616539001e-01 4.731226712465286255e-02 -6.302551031112670898e-01 -2.041085511445999146e-01 -1.076700463891029358e-01 1.748283654451370239e-01
9.169061668217182159e-03 -7.415032386779785156e-02 2.275114953517913818e-01 9.527393579483032227e-01 7.061756402254104614e-02 -9.617311507463455200e-02 -1.355311572551727295e-01 -4.836592823266983032e-02
-4.716647267341613770e-01 -1.049670204520225525e-01 -2.650796175003051758e-01 7.896267175674438477e-01 5.592483654618263245e-02 -1.057751402258872986e-01 -1.430462300777435303e-01 -1.948295533657073975e-01
-4.213231150060892105e-03 -5.781698226928710938e-01 6.208659410476684570e-01 3.732258677482604980e-01 1.165333986282348633e-01 2.056121975183486938e-01 1.304588317871093750e-01 2.608714401721954346e-01
-5.189544335007667542e-02 -8.132076859474182129e-01 -2.300615161657333374e-01 -7.322180271148681641e-02 -3.254210650920867920e-01 -3.152422904968261719e-01 -2.629260718822479248e-01 5.747683346271514893e-02
-2.922078073024749756e-01 5.205674562603235245e-03 9.755948930978775024e-02 9.121841192245483398e-01 6.267317384481430054e-02 -8.998669683933258057e-03 -2.422147840261459351e-01 1.015525832772254944e-01
-5.041173100471496582e-01 -3.514751195907592773e-01 2.948307394981384277e-01 4.471735954284667969e-01 -3.084316253662109375e-01 9.676700830459594727e-02 -4.823743551969528198e-02 -4.781430661678314209e-01
-1.677009761333465576e-01 -1.139930114150047302e-01 3.902825117111206055e-01 6.853005886077880859e-01 4.322378039360046387e-01 -8.660861104726791382e-02 -3.757788538932800293e-01 3.720480948686599731e-02
-4.873223602771759033e-01 -3.907857239246368408e-01 9.737374633550643921e-02 2.907111048698425293e-01 3.863505125045776367e-01 3.787084519863128662e-01 -4.711505472660064697e-01 3.375071287155151367e-02
-7.057095319032669067e-02 -4.128560721874237061e-01 2.853150963783264160e-01 1.127946674823760986e-01 4.100603461265563965e-01 -4.582979083061218262e-01 -3.405785560607910156e-01 4.860679209232330322e-01
-4.502657353878021240e-01 -2.513354122638702393e-01 3.827458024024963379e-01 5.181809067726135254e-01 -1.443614512681961060e-01 2.553102076053619385e-01 -4.267831742763519287e-01 -2.256501764059066772e-01
-1.169446296989917755e-02 -8.615908026695251465e-01 1.775942742824554443e-01 -3.330980613827705383e-02 2.529057562351226807e-01 -3.192149400711059570e-01 -8.905736031010746956e-04 -2.429301887750625610e-01
7.636783272027969360e-02 -8.339216709136962891e-01 9.699784964323043823e-02 -1.434657275676727295e-01 9.290170669555664062e-02 3.234123438596725464e-02 -5.089189410209655762e-01 8.736006915569305420e-03
-3.292960822582244873e-01 -7.233395427465438843e-02 1.030642986297607422e-01 6.861600279808044434e-01 -2.230003625154495239e-01 -3.108292818069458008e-02 8.161915093660354614e-02 5.895227789878845215e-01
-4.399838745594024658e-01 -4.253973364830017090e-01 1.116822063922882080e-01 -8.332868106663227081e-03 3.134132325649261475e-01 -4.271600544452667236e-01 -3.398685157299041748e-01 4.655155241489410400e-01
-2.668183147907257080e-01 -6.653221249580383301e-01 -1.630630195140838623e-01 8.634132891893386841e-02 -3.806536197662353516e-01 -4.471458196640014648e-01 2.847771048545837402e-01 1.617886424064636230e-01
5.598841235041618347e-02 -6.808382868766784668e-01 6.185327172279357910e-01 2.643632292747497559e-01 1.437097787857055664e-01 -1.799208223819732666e-01 1.649808138608932495e-01 2.472561225295066833e-02
-1.561490744352340698e-01 -3.276140391826629639e-01 6.852725893259048462e-02 8.082683682441711426e-01 -4.028327167034149170e-01 1.360548585653305054e-01 1.147444099187850952e-01 1.278339326381683350e-01
-1.083812043070793152e-01 -4.498630464076995850e-01 5.154992341995239258e-01 5.117976665496826172e-01 4.629828333854675293e-01 -2.233119495213031769e-02 2.003134228289127350e-02 -2.072380185127258301e-01
-4.890460968017578125e-01 -2.981894016265869141e-01 -1.487281545996665955e-02 7.127375602722167969e-01 9.830385446548461914e-02 1.807575076818466187e-01 3.478747010231018066e-01 -1.863975264132022858e-02
-1.558783948421478271e-01 -1.204070225358009338e-01 5.879135131835937500e-01 7.158063054084777832e-01 -2.283660471439361572e-01 -1.351753920316696167e-01 -1.520519554615020752e-01 -9.818284958600997925e-02
-8.919692039489746094e-02 -6.332878470420837402e-01 -2.107947170734405518e-01 8.104123175144195557e-02 -3.701905310153961182e-01 -5.984560847282409668e-01 -1.769707500934600830e-01 -1.160993203520774841e-01
1.963062584400177002e-02 -4.323027133941650391e-01 -3.150043785572052002e-01 2.502582669258117676e-01 -9.549017995595932007e-02 -5.277575254440307617e-01 -5.349773168563842773e-01 2.775336205959320068e-01
-9.789444506168365479e-02 -5.396822094917297363e-01 2.069074213504791260e-01 2.872773706912994385e-01 -1.504196524620056152e-01 5.626496672630310059e-01 -3.459984362125396729e-01 3.389763534069061279e-01
-4.238648712635040283e-01 -2.977016568183898926e-01 -2.188588306307792664e-02 8.029410243034362793e-02 2.244806140661239624e-01 -6.243327856063842773e-01 -2.744545042514801025e-01 4.574691951274871826e-01
1.100338529795408249e-02 -3.444595634937286377e-01 -3.684326410293579102e-01 5.475244522094726562e-01 -1.922768205404281616e-01 -1.150247231125831604e-01 -4.082057997584342957e-02 6.275616288185119629e-01
1.071318387985229492e-01 -1.433573365211486816e-01 -9.346025437116622925e-02 8.947213888168334961e-01 -1.467532366514205933e-01 -1.624835431575775146e-01 1.036311835050582886e-01 3.162808418273925781e-01
-2.325556129217147827e-01 -1.384625583887100220e-01 -4.138619452714920044e-02 7.094710469245910645e-01 -2.434945106506347656e-01 -7.200060039758682251e-02 6.084175407886505127e-02 5.945661067962646484e-01
1.505501568317413330e-01 -6.400644183158874512e-01 2.933338880538940430e-01 4.334089159965515137e-01 -1.981773525476455688e-01 -1.367745846509933472e-01 1.921686232089996338e-01 -4.459304213523864746e-01
-1.771815866231918335e-01 -5.591654181480407715e-01 4.293741881847381592e-01 7.198435813188552856e-02 3.193608522415161133e-01 -4.551068414002656937e-03 -4.576189517974853516e-01 3.936615884304046631e-01
-2.692863941192626953e-01 -2.788086831569671631e-01 -1.104008257389068604e-01 1.912418603897094727e-01 4.821684584021568298e-02 -6.760602593421936035e-01 -2.331153750419616699e-01 5.359698534011840820e-01
-2.980340085923671722e-02 -2.304324209690093994e-01 -1.977704912424087524e-01 9.065494537353515625e-01 2.627753019332885742e-01 -9.610321372747421265e-02 4.779171943664550781e-02 -6.705781072378158569e-02
-3.037270307540893555e-01 -6.354306340217590332e-01 -7.981130480766296387e-02 6.653282791376113892e-02 -4.312296211719512939e-01 -4.637134075164794922e-01 2.086181938648223877e-01 2.206144779920578003e-01
-3.671692609786987305e-01 -9.390363842248916626e-02 1.843568086624145508e-01 7.509975433349609375e-01 -5.499729514122009277e-02 -4.027812182903289795e-01 2.303998917341232300e-01 -2.001063078641891479e-01
-3.999745845794677734e-01 -3.305139839649200439e-01 -5.307515859603881836e-01 5.259867906570434570e-01 -1.624323576688766479e-01 -7.401068508625030518e-02 3.634958565235137939e-01 -9.181714057922363281e-02
-7.576318979263305664e-01 -3.523471951484680176e-01 -1.433558315038681030e-01 3.257202208042144775e-01 -9.072402119636535645e-02 2.967803776264190674e-01 -1.842664331197738647e-01 -2.119846194982528687e-01
-4.215950667858123779e-01 -5.012079477310180664e-01 -2.560022175312042236e-01 2.561031281948089600e-01 2.305632531642913818e-01 5.101761221885681152e-01 -3.545915484428405762e-01 2.735135890543460846e-02
-2.495745718479156494e-01 -2.866132855415344238e-01 7.532857656478881836e-01 4.740981161594390869e-01 2.212934195995330811e-01 -4.771939292550086975e-02 -1.048565730452537537e-01 -3.337849676609039307e-02
-6.311969161033630371e-01 -1.870064437389373779e-01 1.706669479608535767e-01 6.194521784782409668e-01 -8.484585583209991455e-02 3.055033981800079346e-01 -1.783318519592285156e-01 -1.464163362979888916e-01
1.055949404835700989e-01 -2.456832975149154663e-01 -1.574235707521438599e-01 7.236185669898986816e-01 -6.293097883462905884e-02 -1.466202884912490845e-01 8.452817797660827637e-02 5.894750356674194336e-01
8.946411311626434326e-02 -6.714073419570922852e-01 -1.422818005084991455e-01 8.779673278331756592e-02 8.846150711178779602e-03 1.890980899333953857e-01 -6.602377295494079590e-01 2.037296444177627563e-01
9.419201314449310303e-02 -1.707702279090881348e-01 4.901638925075531006e-01 5.629532337188720703e-01 -2.298401445150375366e-01 -5.424023419618606567e-02 -3.901313841342926025e-01 4.436411559581756592e-01
-4.851279556751251221e-01 -2.992718815803527832e-01 1.070579066872596741e-01 8.945424854755401611e-02 -2.482590973377227783e-01 -6.565234661102294922e-01 -2.494257092475891113e-01 3.174189627170562744e-01
-5.843006968498229980e-01 -4.558773338794708252e-01 1.583352833986282349e-01 1.345651894807815552e-01 -5.372083783149719238e-01 -3.387174308300018311e-01 1.108589023351669312e-02 6.438490748405456543e-02
1.837851554155349731e-01 -5.779260993003845215e-01 -4.424868822097778320e-01 4.373721480369567871e-01 8.072526752948760986e-02 1.084372177720069885e-01 1.681573688983917236e-01 4.456270635128021240e-01
1.644819825887680054e-01 -9.941852837800979614e-02 1.004174500703811646e-01 8.971425890922546387e-01 -1.574288122355937958e-02 -1.934352219104766846e-01 -3.121072947978973389e-01 1.141806021332740784e-01
-6.951993703842163086e-01 -1.961934417486190796e-01 -1.977819353342056274e-01 3.244583308696746826e-01 3.088065981864929199e-01 2.484289258718490601e-01 -3.317295014858245850e-01 2.582480013370513916e-01
-2.265386432409286499e-01 -1.881808936595916748e-01 1.560035645961761475e-01 6.372795701026916504e-01 -8.746144361793994904e-03 -5.656453967094421387e-01 -1.248690932989120483e-01 -3.836436569690704346e-01
-2.175269722938537598e-01 -4.029738008975982666e-01 -9.341617673635482788e-02 1.021694466471672058e-01 -8.173293620347976685e-02 -7.353590726852416992e-01 -4.586510658264160156e-01 1.154773160815238953e-01
6.002957373857498169e-02 -4.999016225337982178e-01 -1.677151173353195190e-01 4.886089563369750977e-01 -2.043121010065078735e-01 3.816291093826293945e-01 -4.184955060482025146e-01 3.422063291072845459e-01
2.689819335937500000e-01 -6.474317312240600586e-01 -3.607945982366800308e-03 3.491272628307342529e-01 4.014549404382705688e-02 -4.933086037635803223e-01 3.215736150741577148e-01 1.954561620950698853e-01
3.176851868629455566e-01 -3.326931595802307129e-01 1.222322210669517517e-01 7.332442998886108398e-01 -2.626214027404785156e-01 -3.538239002227783203e-01 -7.927220314741134644e-02 -1.880374401807785034e-01
-3.839741349220275879e-01 -3.294793963432312012e-01 2.547816336154937744e-01 7.038236260414123535e-01 -6.841136515140533447e-02 3.674385547637939453e-01 1.796896606683731079e-01 -1.083805561065673828e-01
-5.250755548477172852e-01 -4.512582421302795410e-01 1.317363977432250977e-01 1.451824009418487549e-01 -5.803892612457275391e-01 -3.440496623516082764e-01 1.357747334986925125e-02 -1.637770682573318481e-01
-2.032266231253743172e-03 -4.272678494453430176e-01 -3.424767851829528809e-01 3.060282766819000244e-01 -3.616333305835723877e-01 -5.210339426994323730e-01 -2.821681797504425049e-01 3.530164361000061035e-01
-1.658912450075149536e-01 -5.372350215911865234e-01 9.600132703781127930e-02 2.801174521446228027e-01 2.117657363414764404e-01 -4.241321086883544922e-01 4.527340829372406006e-01 4.080142974853515625e-01
1.235857978463172913e-01 -4.536479115486145020e-01 -4.199752807617187500e-01 5.292185544967651367e-01 -1.454957276582717896e-01 5.096186697483062744e-02 4.913408309221267700e-03 5.465238690376281738e-01
1.131405010819435120e-01 -5.004686713218688965e-01 1.521546244621276855e-01 4.291768968105316162e-01 -2.626414597034454346e-01 3.489180207252502441e-01 -4.324849545955657959e-01 3.893830776214599609e-01
3.988848254084587097e-02 -2.760984599590301514e-01 1.428069770336151123e-01 4.766608774662017822e-01 2.821625769138336182e-01 -1.060739308595657349e-01 -6.972649097442626953e-01 -3.123034238815307617e-01
-2.235647477209568024e-02 -5.829949975013732910e-01 -3.921512365341186523e-01 4.185181856155395508e-01 1.024599466472864151e-02 2.552089989185333252e-01 1.786143332719802856e-01 4.832567870616912842e-01
-9.249195456504821777e-02 -5.568765997886657715e-01 5.116541981697082520e-01 1.640324890613555908e-01 -6.500319391489028931e-02 -4.359798729419708252e-01 1.484131962060928345e-01 4.198888838291168213e-01
-1.038670167326927185e-02 -5.703109875321388245e-02 8.131337910890579224e-02 7.434470653533935547e-01 -7.641915231943130493e-02 -5.408804416656494141e-01 -2.463703304529190063e-01 -2.796862423419952393e-01
-1.184051930904388428e-01 -2.689792215824127197e-01 -2.497753351926803589e-01 8.454966545104980469e-01 -3.114708662033081055e-01 1.957298964262008667e-01 -2.745346538722515106e-02 -1.732139475643634796e-02
-2.280046939849853516e-01 -4.858111739158630371e-01 3.784184753894805908e-01 2.303733229637145996e-01 3.109299540519714355e-01 -4.740487933158874512e-01 3.107521533966064453e-01 3.126695752143859863e-01
-1.042228192090988159e-01 1.299425587058067322e-02 1.539419740438461304e-01 8.016970753669738770e-01 -2.000370761379599571e-03 -4.825364947319030762e-01 -2.621433734893798828e-01 -1.448713988065719604e-01
-3.375478461384773254e-02 -2.340574860572814941e-01 6.240122914314270020e-01 5.262131094932556152e-01 -1.363121718168258667e-01 7.268265634775161743e-02 -3.085666596889495850e-01 3.983827829360961914e-01
-1.795151978731155396e-01 -7.034922242164611816e-01 3.116118609905242920e-01 -2.003354728221893311e-01 2.749115228652954102e-01 -4.273708462715148926e-01 -2.645455300807952881e-01 -8.619864284992218018e-02
3.378180861473083496e-01 -3.872646093368530273e-01 8.398583158850669861e-03 5.709248185157775879e-01 3.276551067829132080e-01 -4.590335115790367126e-02 -1.809099465608596802e-01 5.173838138580322266e-01
-5.881093442440032959e-02 -2.770932614803314209e-01 1.086710542440414429e-01 6.616089940071105957e-01 6.647000312805175781e-01 -9.705963730812072754e-02 2.563054487109184265e-02 1.353555172681808472e-01
-1.436233371496200562e-01 -3.786832988262176514e-01 -3.835271298885345459e-01 6.355463862419128418e-01 3.519101142883300781e-01 3.976399898529052734e-01 -4.995773360133171082e-02 2.246810868382453918e-02
-1.060744524002075195e-01 -1.903350055217742920e-01 4.304871857166290283e-01 6.611321568489074707e-01 4.327023327350616455e-01 -3.381312489509582520e-01 -5.504973232746124268e-02 -1.597229391336441040e-01
6.163154169917106628e-02 -7.217051982879638672e-01 -5.141903162002563477e-01 2.808443307876586914e-01 1.506713777780532837e-01 3.289581537246704102e-01 1.905757002532482147e-02 -2.827364578843116760e-02
-3.056227862834930420e-01 -3.481114208698272705e-01 -4.266048669815063477e-01 5.481207966804504395e-01 -4.812089800834655762e-01 2.062076330184936523e-01 1.142056807875633240e-01 1.259299665689468384e-01
5.643606185913085938e-02 -4.615734815597534180e-01 -1.836681552231311798e-02 6.256228089332580566e-01 2.208684980869293213e-01 3.307550549507141113e-01 -1.720072478055953979e-01 4.519463479518890381e-01
-4.939571917057037354e-01 -4.680565595626831055e-01 1.792319416999816895e-01 1.199000105261802673e-01 -5.968628525733947754e-01 -3.563334643840789795e-01 -2.491674385964870453e-02 -8.117566257715225220e-02
-1.082437038421630859e-01 -5.171036720275878906e-01 -3.192642033100128174e-01 2.281527370214462280e-01 2.964127659797668457e-01 -3.061912357807159424e-01 2.407265305519104004e-01 5.721371173858642578e-01
-4.328110814094543457e-01 -5.070903301239013672e-01 3.442438840866088867e-01 1.144120544195175171e-01 -6.374607682228088379e-01 -1.514442963525652885e-03 -8.901988714933395386e-02 9.827135503292083740e-02
-9.232392162084579468e-02 -3.790234923362731934e-01 -1.564990431070327759e-01 5.164756774902343750e-01 2.425080351531505585e-02 -1.267543584108352661e-01 1.315314769744873047e-01 7.229267954826354980e-01
-2.057470232248306274e-01 -4.351315796375274658e-01 5.990892648696899414e-01 2.018167227506637573e-01 9.565670788288116455e-02 -4.061543047428131104e-01 1.358420848846435547e-01 4.196740388870239258e-01
7.174852490425109863e-02 -3.717029392719268799e-01 3.613047003746032715e-01 3.625898957252502441e-01 -1.704626828432083130e-01 2.024719417095184326e-01 -5.419909954071044922e-01 4.804894924163818359e-01
7.489995658397674561e-02 -5.231861472129821777e-01 -1.976966857910156250e-01 1.490082740783691406e-01 -1.742311567068099976e-01 -5.825990438461303711e-01 -5.045651793479919434e-01 1.871220767498016357e-01
-4.396706223487854004e-01 -2.291506081819534302e-01 2.706825733184814453e-01 7.264071702957153320e-01 2.538868784904479980e-01 2.926240563392639160e-01 -1.786192134022712708e-02 -5.326459556818008423e-02
-1.637935489416122437e-01 -2.230601608753204346e-01 4.381266236305236816e-02 6.557415723800659180e-01 -2.071963101625442505e-01 1.877456344664096832e-02 1.147301644086837769e-01 6.595858335494995117e-01
1.712675988674163818e-01 -5.448295474052429199e-01 6.134784221649169922e-02 4.593770205974578857e-01 1.808803528547286987e-01 -2.331805080175399780e-01 3.503917157649993896e-01 4.991714656352996826e-01
6.830619275569915771e-02 -5.814711451530456543e-01 6.159697473049163818e-02 4.654966294765472412e-01 1.746968626976013184e-01 -2.826524078845977783e-01 2.546446621417999268e-01 -5.113598108291625977e-01
-4.071411490440368652e-01 -3.933643698692321777e-01 2.231425046920776367e-01 1.690663769841194153e-02 2.868702411651611328e-01 -4.087717533111572266e-01 -3.893118500709533691e-01 4.779849052429199219e-01
-1.960063129663467407e-01 -7.277022004127502441e-01 -2.189259678125381470e-01 3.847368434071540833e-02 -4.585344493389129639e-01 -4.045890867710113525e-01 6.893742829561233521e-02 6.263995915651321411e-02
-4.980258643627166748e-01 -4.720705449581146240e-01 1.939810961484909058e-01 1.374790817499160767e-01 -6.093468666076660156e-01 -3.047383129596710205e-01 -3.290499735157936811e-04 -9.176833927631378174e-02
-4.216524958610534668e-02 -7.809053063392639160e-01 4.097429811954498291e-01 -1.397005617618560791e-01 2.455598115921020508e-01 -3.487852215766906738e-01 -1.347289979457855225e-01 -3.001504950225353241e-02
-1.860759854316711426e-01 -2.184814661741256714e-01 3.495451435446739197e-02 6.230761408805847168e-01 2.808646261692047119e-01 -3.100161850452423096e-01 -3.722764551639556885e-01 -4.632613956928253174e-01
-3.510336875915527344e-01 -1.723472923040390015e-01 1.303358674049377441e-01 5.080937743186950684e-01 5.416848659515380859e-01 1.033252384513616562e-02 -1.828276365995407104e-02 5.273154973983764648e-01
-6.216416358947753906e-01 -5.855726599693298340e-01 1.543748676776885986e-01 -4.360569640994071960e-02 -3.138927817344665527e-01 -2.177899032831192017e-01 8.108451962471008301e-02 3.039695918560028076e-01
1.738744676113128662e-01 -6.703688502311706543e-01 2.333401143550872803e-01 3.845649659633636475e-01 5.936422199010848999e-02 -2.780556380748748779e-01 3.048154711723327637e-01 -3.798473179340362549e-01
-4.508572518825531006e-01 -4.880943000316619873e-01 1.361659467220306396e-01 1.420844495296478271e-01 -7.115072607994079590e-01 -6.707681715488433838e-02 1.383877266198396683e-02 -9.396478533744812012e-02
-9.574809670448303223e-02 -5.391121506690979004e-01 5.194058418273925781e-01 1.425034403800964355e-01 5.255370140075683594e-01 -1.621313691139221191e-01 -2.964933216571807861e-01 1.404158920049667358e-01
-2.479962110519409180e-01 -2.260299921035766602e-01 3.775317072868347168e-01 4.961454868316650391e-01 3.494264483451843262e-01 9.516052156686782837e-02 -5.971385240554809570e-01 -1.048278659582138062e-01
-1.777405291795730591e-01 -8.196718245744705200e-02 1.329097300767898560e-01 6.589887738227844238e-01 2.812530398368835449e-01 -3.204694986343383789e-01 -5.200131535530090332e-01 -2.398772537708282471e-01
-1.860050708055496216e-01 -2.258022427558898926e-01 -3.790780156850814819e-02 6.833911538124084473e-01 -3.958040177822113037e-01 -4.637874662876129150e-02 6.173391267657279968e-02 5.322896838188171387e-01
7.232630997896194458e-02 -3.204042613506317139e-01 -2.709319889545440674e-01 8.559548854827880859e-01 1.852457821369171143e-01 1.712149232625961304e-01 3.152235969901084900e-02 -1.463657468557357788e-01
6.590206176042556763e-02 -4.248140156269073486e-01 -3.866584599018096924e-01 5.656789541244506836e-01 3.432117104530334473e-01 3.831305503845214844e-01 -1.686997115612030029e-01 2.294557839632034302e-01
1.750771701335906982e-01 -7.224490046501159668e-01 1.075053289532661438e-01 3.418355882167816162e-01 -9.622828662395477295e-02 -2.861401438713073730e-01 8.648090809583663940e-02 -4.694587290287017822e-01
2.144501358270645142e-01 -1.573076546192169189e-01 5.118517875671386719e-01 6.421571969985961914e-01 -2.235628962516784668e-01 -1.509067714214324951e-01 -4.097375273704528809e-01 -1.194535791873931885e-01
-2.705375850200653076e-01 -4.679594635963439941e-01 6.261705756187438965e-01 1.800786405801773071e-01 3.705830872058868408e-01 -1.800589561462402344e-01 -4.055052995681762695e-03 3.369509577751159668e-01
6.767534464597702026e-02 -6.788425445556640625e-01 4.601212441921234131e-01 3.652252852916717529e-01 1.168480589985847473e-01 -1.624232232570648193e-01 2.061740159988403320e-01 -3.270308077335357666e-01
-1.370729058980941772e-01 -3.169185221195220947e-01 2.354905754327774048e-02 2.659884989261627197e-01 3.748797178268432617e-01 -2.113552689552307129e-01 -4.842262566089630127e-01 6.243304014205932617e-01
4.717983771115541458e-03 -7.463531494140625000e-01 3.293971419334411621e-01 -8.997793495655059814e-02 1.249898970127105713e-01 -1.209736093878746033e-01 -5.117248892784118652e-01 1.849775910377502441e-01
-5.012620687484741211e-01 -3.744094073772430420e-02 2.980022430419921875e-01 7.496994137763977051e-01 2.784994542598724365e-01 8.285734057426452637e-02 -7.794021070003509521e-02 7.731761038303375244e-02
-6.701903343200683594e-01 -5.572550296783447266e-01 2.807118184864521027e-02 -1.309838443994522095e-01 -2.348617883399128914e-03 -1.862850040197372437e-01 -7.877054065465927124e-02 4.259749352931976318e-01
-7.183830142021179199e-01 -4.183920919895172119e-01 9.791910648345947266e-02 -4.782129824161529541e-02 -3.164116442203521729e-01 -2.694793343544006348e-01 -6.146995723247528076e-02 3.471090197563171387e-01
6.236277893185615540e-02 -6.426658034324645996e-01 1.493295878171920776e-01 5.548837780952453613e-01 7.324147224426269531e-02 -1.159126758575439453e-01 1.656262576580047607e-01 -4.546032845973968506e-01
-4.382867813110351562e-01 1.820124872028827667e-02 -4.130596816539764404e-01 6.424461007118225098e-01 -6.881345063447952271e-02 -1.679906100034713745e-01 -8.142272382974624634e-02 4.296887218952178955e-01
-2.755563259124755859e-01 -2.001522630453109741e-01 -1.175366044044494629e-01 7.210443615913391113e-01 4.952929615974426270e-01 6.067302450537681580e-02 1.243394762277603149e-01 2.929697334766387939e-01
-4.741329327225685120e-02 -8.621953725814819336e-01 1.959612071514129639e-01 8.193320035934448242e-02 7.677553594112396240e-02 2.209248542785644531e-01 -3.843319416046142578e-01 -8.272768557071685791e-02
-1.738077402114868164e-01 -5.419992804527282715e-01 5.919159054756164551e-01 3.186340630054473877e-01 4.586149752140045166e-01 2.196514979004859924e-03 8.719613403081893921e-02 7.873871177434921265e-02
1.078995969146490097e-02 -5.041906833648681641e-01 -5.410276651382446289e-01 5.849190354347229004e-01 -1.230209767818450928e-01 1.293241679668426514e-01 7.642169296741485596e-02 -2.704348862171173096e-01
-1.222191527485847473e-01 -5.714754462242126465e-01 5.404901131987571716e-02 1.630328297615051270e-01 -2.359193563461303711e-01 4.921391010284423828e-01 -5.348604917526245117e-01 2.122323662042617798e-01
-1.224042177200317383e-01 -2.140863239765167236e-01 -1.062944009900093079e-01 6.146062016487121582e-01 5.572138428688049316e-01 1.020664162933826447e-02 4.242050461471080780e-03 4.894237220287322998e-01
-3.109747767448425293e-01 -7.471209764480590820e-01 -2.356040030717849731e-01 1.227708999067544937e-03 -3.619027435779571533e-01 -3.461236655712127686e-01 1.715536117553710938e-01 -9.689354896545410156e-02
-3.271490707993507385e-02 -7.294365167617797852e-01 -5.559530854225158691e-01 2.106356322765350342e-01 1.578794419765472412e-01 1.344042569398880005e-01 1.489343047142028809e-01 -2.196108400821685791e-01
1.963716894388198853e-01 -3.659595549106597900e-01 -5.791959166526794434e-01 6.721790432929992676e-01 3.157120663672685623e-03 2.896960452198982239e-02 -6.751972436904907227e-02 -1.865773200988769531e-01
-2.061235718429088593e-02 -3.553662300109863281e-01 -1.782673299312591553e-01 5.403270125389099121e-01 2.293230779469013214e-02 3.163196146488189697e-01 -3.726292252540588379e-01 5.568848848342895508e-01
2.224263548851013184e-01 -4.231423139572143555e-01 -4.257347434759140015e-02 6.231502294540405273e-01 1.098797321319580078e-01 7.076895982027053833e-02 -2.480359375476837158e-02 6.030350327491760254e-01
-3.152145445346832275e-01 -1.394771784543991089e-01 6.918226927518844604e-02 5.724687576293945312e-01 5.463563203811645508e-01 6.279075145721435547e-02 -1.253393013030290604e-02 4.960587322711944580e-01
1.762465536594390869e-01 -4.794002473354339600e-01 -3.497254475951194763e-02 4.784574508666992188e-01 5.127097964286804199e-01 2.160310596227645874e-01 -4.459007978439331055e-01 2.448792569339275360e-02
2.660416662693023682e-01 -4.233011901378631592e-01 -6.393823772668838501e-02 6.574856042861938477e-01 -9.627177566289901733e-02 2.630782686173915863e-02 -1.073652282357215881e-01 5.405320525169372559e-01
2.541554346680641174e-02 -4.974915981292724609e-01 -3.450541794300079346e-01 4.956462979316711426e-01 3.085432946681976318e-01 -3.431222587823867798e-02 1.894748657941818237e-01 5.048282146453857422e-01
-5.216151475906372070e-01 -5.532618165016174316e-01 3.464074432849884033e-01 2.064549364149570465e-02 -5.342098474502563477e-01 -8.540505170822143555e-02 -9.187933057546615601e-02 1.669994927942752838e-02
-3.456519246101379395e-01 -3.974632024765014648e-01 -1.188248544931411743e-01 5.051621198654174805e-01 5.600250959396362305e-01 1.846382468938827515e-01 8.099497854709625244e-02 3.145793974399566650e-01
-3.490720391273498535e-01 1.077972501516342163e-01 -8.207131177186965942e-02 7.287701964378356934e-01 1.678696423768997192e-01 -2.469703555107116699e-01 -1.770495474338531494e-01 4.562518298625946045e-01
-3.077986240386962891e-01 -4.361418783664703369e-01 -3.226563036441802979e-01 5.901097059249877930e-01 -3.020717799663543701e-01 3.418412208557128906e-01 2.170777767896652222e-01 -8.647652715444564819e-02
1.015409678220748901e-01 -2.906213998794555664e-01 -6.964098662137985229e-02 8.463212847709655762e-01 -1.791067123413085938e-01 -3.036361187696456909e-02 2.079268842935562134e-01 3.284573853015899658e-01
1.443161908537149429e-02 -1.754056811332702637e-01 2.626831531524658203e-01 5.554272532463073730e-01 9.336372464895248413e-02 -7.456340789794921875e-01 6.928126513957977295e-02 -1.484452784061431885e-01
-2.853659689426422119e-01 -5.599499940872192383e-01 4.741686284542083740e-01 3.508535921573638916e-01 -2.325450628995895386e-01 4.131307899951934814e-01 -2.028036164119839668e-03 -1.798048913478851318e-01
3.079217970371246338e-01 -5.038869380950927734e-01 -1.295480877161026001e-01 5.774804353713989258e-01 4.304660856723785400e-02 1.145768165588378906e-02 8.254672586917877197e-02 5.405714511871337891e-01
3.965229913592338562e-02 -5.333806276321411133e-01 3.827711343765258789e-01 5.627049803733825684e-01 2.566969990730285645e-01 -1.892027705907821655e-01 2.014582157135009766e-01 -3.294019699096679688e-01
-2.931107878684997559e-01 -3.979043960571289062e-01 -6.817715615034103394e-02 9.733024984598159790e-02 -1.974029541015625000e-01 -7.378752827644348145e-01 -3.652841746807098389e-01 1.574049443006515503e-01
6.075682491064071655e-02 -5.571246147155761719e-01 -2.336950786411762238e-02 5.557359457015991211e-01 3.116932138800621033e-02 9.447593986988067627e-02 -6.551061570644378662e-02 6.019497513771057129e-01
-2.942771911621093750e-01 -1.616741716861724854e-01 2.769580669701099396e-02 8.212798833847045898e-01 -2.594427168369293213e-01 -1.942361444234848022e-01 8.008064329624176025e-02 -3.170862495899200439e-01
-5.776480436325073242e-01 -1.013622656464576721e-01 -2.397396117448806763e-01 6.883744597434997559e-01 2.834471166133880615e-01 6.817989051342010498e-02 9.092763066291809082e-02 1.773568242788314819e-01
-1.337175518274307251e-01 -3.747576177120208740e-01 -8.224634826183319092e-02 6.876289844512939453e-01 -4.486609101295471191e-01 9.785959869623184204e-02 2.769818007946014404e-01 2.729215323925018311e-01
-3.046427965164184570e-01 -3.148023784160614014e-01 1.098604798316955566e-01 1.388538479804992676e-01 1.117554157972335815e-01 -4.362750053405761719e-01 -4.219840168952941895e-01 6.291636824607849121e-01
2.901130914688110352e-01 -7.506931424140930176e-01 8.645948767662048340e-02 2.361416369676589966e-01 -1.858868151903152466e-01 -4.246764183044433594e-01 7.716691493988037109e-02 -2.611463963985443115e-01
-3.870867788791656494e-01 -3.960835039615631104e-01 5.139840841293334961e-01 4.400738775730133057e-01 2.477555535733699799e-02 -6.792242079973220825e-02 9.663493186235427856e-02 -4.699697792530059814e-01
-2.451639026403427124e-01 -4.629242718219757080e-01 2.513091564178466797e-01 4.418302774429321289e-01 -3.376846760511398315e-02 4.772484600543975830e-01 -4.178048670291900635e-01 -2.525037825107574463e-01
2.142198234796524048e-01 -1.962745636701583862e-01 3.978105783462524414e-01 6.636531949043273926e-01 -2.917395532131195068e-01 -8.258210867643356323e-02 -4.195199608802795410e-01 2.212879657745361328e-01
-2.725154757499694824e-01 -2.976416945457458496e-01 2.171694338321685791e-01 5.713202357292175293e-01 4.857263565063476562e-01 1.594478487968444824e-01 -4.260533452033996582e-01 -1.438760757446289062e-01
-6.056314334273338318e-02 -6.678691506385803223e-01 -6.124116778373718262e-01 2.764026224613189697e-01 -1.106444299221038818e-01 1.551951617002487183e-01 1.771589219570159912e-01 -1.764184683561325073e-01
-2.162944674491882324e-01 -2.202984541654586792e-01 6.516330838203430176e-01 6.735787391662597656e-01 5.970861762762069702e-02 -6.466884911060333252e-02 1.363589763641357422e-01 -3.207272617146372795e-03
-3.303786814212799072e-01 -1.474028527736663818e-01 4.441396594047546387e-01 5.202729701995849609e-01 -1.163800209760665894e-01 1.961721926927566528e-01 -5.821675658226013184e-01 -1.011502668261528015e-01
2.974767386913299561e-01 -8.920744061470031738e-01 -1.273419857025146484e-01 2.053306698799133301e-01 1.031555533409118652e-01 7.095551490783691406e-02 4.937168583273887634e-02 -1.980426907539367676e-01
-5.007616877555847168e-01 -2.512329816818237305e-01 -1.157647967338562012e-01 6.619633436203002930e-01 3.409112095832824707e-01 1.726476997137069702e-01 2.344979196786880493e-01 1.830464154481887817e-01
-6.737520694732666016e-01 -1.670112460851669312e-01 -2.600277662277221680e-01 6.517131328582763672e-01 -2.960656210780143738e-02 -3.819793462753295898e-02 1.323163807392120361e-01 7.731666415929794312e-02
7.561308890581130981e-02 -9.667348265647888184e-01 4.448962211608886719e-02 -1.520187593996524811e-02 -4.448780789971351624e-03 1.510206311941146851e-01 7.468754798173904419e-02 -1.705611050128936768e-01
-6.060121655464172363e-01 -5.315254330635070801e-01 1.178087517619132996e-01 -2.253517806529998779e-01 1.074949949979782104e-01 -3.956015408039093018e-01 -2.509177923202514648e-01 2.335642129182815552e-01
-6.021940112113952637e-01 -5.346170663833618164e-01 -2.104009268805384636e-03 7.873785495758056641e-02 -4.639571607112884521e-01 -1.683741062879562378e-01 1.007683873176574707e-01 3.026265203952789307e-01
-7.158086299896240234e-01 -3.608108460903167725e-01 6.162599846720695496e-02 9.070941060781478882e-02 -3.674458265304565430e-01 -3.012142479419708252e-01 -6.070333719253540039e-02 3.405527174472808838e-01
1.664882004261016846e-01 -5.232087969779968262e-01 4.701412022113800049e-01 5.091515779495239258e-01 5.115727335214614868e-02 -2.327083349227905273e-01 1.186072006821632385e-01 -3.839637935161590576e-01
-5.017100274562835693e-02 -3.351476192474365234e-01 4.412434101104736328e-01 5.859311819076538086e-01 4.978763163089752197e-01 -5.493806675076484680e-02 -2.709488868713378906e-01 -1.511144787073135376e-01
-7.065564990043640137e-01 -4.946436583995819092e-01 -1.117402687668800354e-01 -7.779699563980102539e-02 -2.747222483158111572e-01 -1.985244452953338623e-01 -1.247287839651107788e-01 3.273006975650787354e-01
-7.003568410873413086e-01 -3.831188678741455078e-01 -4.483473896980285645e-01 2.402905970811843872e-01 1.097793877124786377e-01 7.542690634727478027e-02 -1.627735197544097900e-01 -2.443959563970565796e-01
-3.595122992992401123e-01 -7.438159584999084473e-01 -6.947126984596252441e-02 -1.214033961296081543e-01 -2.486784905195236206e-01 -4.792420268058776855e-01 -3.043248318135738373e-03 -8.000341057777404785e-02
1.154104247689247131e-01 -2.631208300590515137e-01 -5.758655071258544922e-02 6.613943576812744141e-01 -2.120684459805488586e-02 -1.748441457748413086e-01 -3.386031836271286011e-02 6.667250394821166992e-01
-8.174355328083038330e-02 -7.459091395139694214e-02 1.406261175870895386e-01 9.611493349075317383e-01 -1.168751046061515808e-01 -8.881525695323944092e-02 -6.408451497554779053e-02 1.360727995634078979e-01
-5.125615000724792480e-01 -3.312125802040100098e-01 1.605135798454284668e-01 5.747095346450805664e-01 -1.597570478916168213e-01 2.655819654464721680e-01 -1.368730813264846802e-01 -3.958952426910400391e-01
-2.849518060684204102e-01 -2.878624498844146729e-01 1.210753694176673889e-01 4.395013451576232910e-01 1.601842194795608521e-01 4.129421114921569824e-01 -2.236552536487579346e-01 6.179928779602050781e-01
6.249557249248027802e-03 -4.646120667457580566e-01 1.450763735920190811e-02 5.048344135284423828e-01 1.726016104221343994e-01 -3.528572618961334229e-01 4.418617784976959229e-01 4.236590266227722168e-01
-2.426333129405975342e-01 -4.021576941013336182e-01 6.012527346611022949e-01 4.677834808826446533e-01 2.118739932775497437e-01 -1.487526148557662964e-01 3.395638661459088326e-03 -3.633767366409301758e-01
2.189604938030242920e-01 -7.584537863731384277e-01 1.824122071266174316e-01 3.809253275394439697e-01 -8.904553949832916260e-03 -2.082069814205169678e-01 3.113260269165039062e-01 -2.409819960594177246e-01
-1.326824426651000977e-01 -2.973038554191589355e-01 -1.173451915383338928e-01 6.794285178184509277e-01 1.677265614271163940e-01 2.238316535949707031e-01 -2.237931936979293823e-01 5.387920141220092773e-01
-3.875605165958404541e-01 -3.199535906314849854e-01 -1.313165426254272461e-01 7.525908350944519043e-01 -7.475839555263519287e-02 2.123645395040512085e-01 3.363046348094940186e-01 1.123353256843984127e-03
-1.689819842576980591e-01 -7.597485780715942383e-01 -2.174087017774581909e-01 1.472643315792083740e-01 5.487966910004615784e-02 1.476398259401321411e-01 -5.465438365936279297e-01 -4.188176617026329041e-02
8.763973601162433624e-03 -3.990925848484039307e-01 -1.501592844724655151e-01 2.554883062839508057e-01 -1.232966631650924683e-01 -6.323725581169128418e-01 -5.311667323112487793e-01 2.357776165008544922e-01
-3.807611167430877686e-01 -6.690611243247985840e-01 3.597936034202575684e-02 3.239954356104135513e-03 -4.869004487991333008e-01 -3.566267788410186768e-01 5.577106401324272156e-02 1.967438012361526489e-01
-4.610761106014251709e-01 -4.477433860301971436e-01 3.151507377624511719e-01 1.881046891212463379e-01 -3.434413969516754150e-01 -5.084000825881958008e-01 2.666071355342864990e-01 6.876930594444274902e-02
7.262672483921051025e-02 -6.533256769180297852e-01 3.012383282184600830e-01 3.194964826107025146e-01 2.395237386226654053e-01 -4.170211255550384521e-01 2.411441951990127563e-01 -2.926424741744995117e-01
-6.568266153335571289e-01 -5.710948705673217773e-01 2.121866941452026367e-01 -2.964705461636185646e-03 -4.212754666805267334e-01 -1.355493217706680298e-01 -1.360222324728965759e-02 3.695717826485633850e-02
-9.279854595661163330e-02 -2.964045703411102295e-01 6.211512684822082520e-01 6.560326814651489258e-01 -9.005438536405563354e-02 -9.257746487855911255e-02 -6.618882715702056885e-02 -2.574175894260406494e-01
1.834333837032318115e-01 -5.291380286216735840e-01 -2.243509739637374878e-01 5.339929461479187012e-01 -1.481673121452331543e-01 4.533780738711357117e-02 1.446385234594345093e-01 5.531311035156250000e-01
-3.644153177738189697e-01 -6.891752481460571289e-01 -3.305841609835624695e-02 8.136091055348515511e-04 -4.179830551147460938e-01 -4.218128025531768799e-01 1.426673531532287598e-01 1.347426623106002808e-01
2.148360386490821838e-02 -5.614538788795471191e-01 2.486860752105712891e-02 2.399083673954010010e-01 -7.588486373424530029e-02 -6.783768534660339355e-01 8.507288247346878052e-02 -3.910784423351287842e-01
-2.777964472770690918e-01 -3.335585594177246094e-01 3.457244113087654114e-02 2.163448482751846313e-01 -1.073463335633277893e-01 -7.164741158485412598e-01 -1.313100606203079224e-01 4.706026315689086914e-01
-4.383808374404907227e-01 -3.954989314079284668e-01 4.260921478271484375e-01 1.670171767473220825e-01 2.633366584777832031e-01 -3.059163093566894531e-01 2.666142284870147705e-01 4.560038447380065918e-01
1.978226900100708008e-01 -3.177778124809265137e-01 6.023649573326110840e-01 4.677652418613433838e-01 -2.639922797679901123e-01 -3.313844501972198486e-01 -2.694595754146575928e-01 1.616158187389373779e-01
-5.722606778144836426e-01 -2.598294317722320557e-01 5.318161845207214355e-01 3.833847641944885254e-01 7.487315684556961060e-02 -3.871149122714996338e-01 1.401863396167755127e-01 -8.819303475320339203e-03
-3.046203851699829102e-01 4.343843460083007812e-02 -7.083190232515335083e-02 7.927588820457458496e-01 1.051936447620391846e-01 2.122657751897349954e-04 -3.143410086631774902e-01 4.024421274662017822e-01
4.188263416290283203e-01 -3.801228106021881104e-01 -4.178762808442115784e-02 7.733853459358215332e-01 -7.688865065574645996e-02 -1.862565875053405762e-01 5.769222602248191833e-02 1.904947906732559204e-01
-1.099718138575553894e-01 -1.598212867975234985e-01 -3.836621642112731934e-01 8.571760058403015137e-01 -5.596298724412918091e-02 1.413033753633499146e-01 -1.042575389146804810e-01 2.155178189277648926e-01
-4.271314740180969238e-01 -3.194807171821594238e-01 -8.381943404674530029e-02 6.675357818603515625e-01 -1.756210178136825562e-01 4.687688946723937988e-01 8.037743717432022095e-02 7.624650001525878906e-02
3.315035998821258545e-01 -6.677167415618896484e-01 9.872776269912719727e-02 4.769353270530700684e-01 8.857082575559616089e-03 -1.618044674396514893e-01 6.281005591154098511e-02 -4.205248057842254639e-01
-3.532619178295135498e-01 -2.760092914104461670e-02 -1.928804442286491394e-02 6.347730755805969238e-01 4.184374511241912842e-01 -2.807287573814392090e-01 -4.534001648426055908e-01 -1.080047190189361572e-01
-4.088492989540100098e-01 -4.031093418598175049e-01 1.763783991336822510e-01 6.217684149742126465e-01 -3.936089873313903809e-01 2.907555103302001953e-01 1.033216640353202820e-01 -4.997519776225090027e-02
-1.029594466090202332e-01 -7.398398518562316895e-01 -1.609193086624145508e-01 -5.237991735339164734e-02 -2.779203355312347412e-01 -4.709057509899139404e-01 -3.299550712108612061e-01 7.439945638179779053e-02
-1.398784220218658447e-01 -4.659710228443145752e-01 3.925411999225616455e-01 5.379967093467712402e-01 5.346729159355163574e-01 -7.028223015367984772e-03 4.121643304824829102e-02 -1.793115288019180298e-01
1.630584597587585449e-01 -6.135170459747314453e-01 8.349739760160446167e-02 2.104320079088211060e-01 3.711068034172058105e-01 1.241696905344724655e-02 -3.351540565490722656e-01 5.436475276947021484e-01
2.302130013704299927e-01 -3.329900503158569336e-01 -3.605910018086433411e-02 5.841960906982421875e-01 3.953408896923065186e-01 -2.625478506088256836e-01 -3.980358242988586426e-01 -3.314751386642456055e-01
-1.732526421546936035e-01 -5.300067663192749023e-01 9.353826940059661865e-02 2.044228315353393555e-01 3.367948234081268311e-01 -5.865905284881591797e-01 3.700363039970397949e-01 2.099817395210266113e-01
3.942438215017318726e-02 -7.127931714057922363e-01 4.071619510650634766e-01 1.897665709257125854e-01 3.425075113773345947e-01 -3.050818741321563721e-01 1.009003445506095886e-01 -2.607911527156829834e-01
-5.113319158554077148e-01 -3.351237475872039795e-01 1.049848869442939758e-01 1.105261519551277161e-01 7.668924983590841293e-03 -7.202808260917663574e-01 -2.726401388645172119e-01 9.898550808429718018e-02
2.998871356248855591e-02 -6.683782339096069336e-01 -4.477345943450927734e-01 4.070781767368316650e-01 -2.260550297796726227e-02 1.374895423650741577e-01 2.185813635587692261e-01 3.449642658233642578e-01
-4.826248586177825928e-01 -1.579529941082000732e-01 1.452210396528244019e-01 4.617536365985870361e-01 4.990810751914978027e-01 8.641983568668365479e-02 2.068764902651309967e-02 5.008395314216613770e-01
-4.957652390003204346e-01 -5.302582979202270508e-01 -2.943254075944423676e-02 1.888339072465896606e-01 -5.316953659057617188e-01 -1.536153405904769897e-01 2.674556076526641846e-01 2.422564625740051270e-01
-3.369724452495574951e-01 -5.838367938995361328e-01 2.200037240982055664e-01 1.562366038560867310e-01 -6.590159535408020020e-01 1.333239823579788208e-01 6.898029893636703491e-02 1.262411922216415405e-01
5.097468849271535873e-03 -1.187904402613639832e-01 1.877992302179336548e-01 8.283215165138244629e-01 -7.089034467935562134e-02 1.939700730144977570e-02 -3.685613870620727539e-01 3.510532677173614502e-01
1.765108406543731689e-01 -5.182492733001708984e-01 4.136845171451568604e-01 6.038540601730346680e-01 7.268983125686645508e-02 -1.319212466478347778e-01 2.280746996402740479e-01 -2.996364533901214600e-01
1.873863488435745239e-01 -4.970926642417907715e-01 7.828681915998458862e-02 5.486562848091125488e-01 -1.819704845547676086e-02 -5.934787914156913757e-02 -3.899679705500602722e-02 6.365993618965148926e-01
-1.692740470170974731e-01 -7.523211836814880371e-01 3.875974714756011963e-01 2.475488632917404175e-01 -2.089997678995132446e-01 1.245665252208709717e-01 8.103647083044052124e-02 -3.578858673572540283e-01
1.927589923143386841e-01 -6.820588707923889160e-01 -5.849176645278930664e-01 2.919622957706451416e-01 5.491842702031135559e-02 1.422216296195983887e-01 1.103987321257591248e-01 1.866498291492462158e-01
1.370325535535812378e-01 -4.445233643054962158e-01 -2.241631299257278442e-01 5.546893477439880371e-01 -3.149360045790672302e-02 -9.990805387496948242e-02 7.557054609060287476e-02 6.395368576049804688e-01
2.139503061771392822e-01 -7.072665095329284668e-01 9.654336422681808472e-02 2.461114525794982910e-01 1.888798177242279053e-01 -4.305662214756011963e-01 6.123229116201400757e-02 -3.991184532642364502e-01
-4.451212584972381592e-01 -3.025407493114471436e-01 -2.578417025506496429e-02 6.757743954658508301e-01 -2.078690081834793091e-01 4.829086363315582275e-02 1.630058437585830688e-01 -4.253092408180236816e-01
-3.346726894378662109e-01 -3.845919668674468994e-01 1.051165759563446045e-01 4.128377437591552734e-01 5.975273847579956055e-01 6.237649545073509216e-02 -4.154406487941741943e-01 -1.583603471517562866e-01
-1.577940732240676880e-01 -5.419794917106628418e-01 5.547581315040588379e-01 3.806154131889343262e-01 3.024923801422119141e-01 1.459379643201828003e-01 1.854254454374313354e-01 2.855736315250396729e-01
-1.155883669853210449e-01 -1.268393918871879578e-02 4.487689137458801270e-01 7.491095662117004395e-01 -2.824382781982421875e-01 -1.308607608079910278e-01 -1.903074234724044800e-01 3.013417720794677734e-01
-2.617720663547515869e-01 -5.583713650703430176e-01 -1.500075012445449829e-01 1.783090382814407349e-01 2.299337983131408691e-01 -2.780852913856506348e-01 3.071570694446563721e-01 5.838271379470825195e-01
-4.416435360908508301e-01 -4.909542798995971680e-01 -2.009481638669967651e-01 5.651163458824157715e-01 2.159791141748428345e-01 3.441305160522460938e-01 1.198966130614280701e-01 -1.572575867176055908e-01
-4.313009083271026611e-01 -2.818218469619750977e-01 -2.547646686434745789e-02 4.052783548831939697e-01 -1.120064705610275269e-01 -5.586550235748291016e-01 5.892410874366760254e-02 -4.914706945419311523e-01
1.440167278051376343e-01 -4.405441880226135254e-01 1.561571806669235229e-01 4.820550084114074707e-01 -2.485536783933639526e-01 2.985295951366424561e-01 -4.764866232872009277e-01 3.879169821739196777e-01
1.535946279764175415e-01 -4.589802920818328857e-01 -5.156875252723693848e-01 5.679262280464172363e-01 -2.541282156016677618e-04 -1.177378278225660324e-02 2.479591779410839081e-02 4.201410412788391113e-01
-6.090261414647102356e-02 -2.756077349185943604e-01 -2.238377034664154053e-01 6.735049486160278320e-01 6.919017434120178223e-02 2.278573364019393921e-01 -1.578392386436462402e-01 5.787914991378784180e-01
-2.490701973438262939e-01 -3.913643658161163330e-01 -1.746664196252822876e-01 1.847360879182815552e-01 3.167845904827117920e-01 -1.745810061693191528e-01 -3.050591945648193359e-01 7.044643759727478027e-01
5.520031228661537170e-02 -5.626272559165954590e-01 -5.660119652748107910e-01 5.191466808319091797e-01 -8.737211674451828003e-02 2.394377142190933228e-01 1.190308779478073120e-01 -1.067151129245758057e-01
-5.418417453765869141e-01 -4.548867940902709961e-01 4.415636956691741943e-01 1.556670069694519043e-01 5.009416937828063965e-01 1.308629512786865234e-01 -6.273154914379119873e-02 9.094967693090438843e-02
-3.301783204078674316e-01 -6.067817807197570801e-01 2.024205625057220459e-01 1.318495273590087891e-01 -8.154854923486709595e-02 -5.560193657875061035e-01 3.253274559974670410e-01 2.068677991628646851e-01
-3.087789416313171387e-01 -2.170562148094177246e-01 -2.727545052766799927e-02 8.678720593452453613e-01 3.146152496337890625e-01 -2.137489384040236473e-03 2.192194573581218719e-02 6.425230950117111206e-02
-4.461184442043304443e-01 -5.550358295440673828e-01 -4.831950366497039795e-01 7.300841808319091797e-02 2.226611077785491943e-01 1.969350129365921021e-01 -3.424627780914306641e-01 -2.201454937458038330e-01
2.012905776500701904e-01 -6.236666440963745117e-01 -6.308703869581222534e-02 5.053890943527221680e-01 5.344100296497344971e-02 -2.084348797798156738e-01 3.578674197196960449e-01 3.698022663593292236e-01
-2.247839421033859253e-01 -4.651243686676025391e-01 6.484860181808471680e-01 2.271456718444824219e-01 3.966819047927856445e-01 -9.170816838741302490e-02 -4.337047785520553589e-02 3.055394887924194336e-01
-3.427117764949798584e-01 -7.600001096725463867e-01 3.981725871562957764e-01 1.357373148202896118e-01 8.811820298433303833e-02 2.248469889163970947e-01 -2.471069395542144775e-01 -9.273359179496765137e-02
1.531044542789459229e-01 -6.186221241950988770e-01 -3.160957396030426025e-01 1.924007236957550049e-01 -2.915897071361541748e-01 -5.092569589614868164e-01 -3.162455260753631592e-01 1.120392978191375732e-01
-1.710694134235382080e-01 -4.704024791717529297e-01 2.037538439035415649e-01 6.231753826141357422e-01 -6.975837051868438721e-02 1.435018777847290039e-01 -2.448636144399642944e-01 4.839180409908294678e-01
2.674416899681091309e-01 -7.784639596939086914e-01 1.748949736356735229e-01 3.424168229103088379e-01 8.745040744543075562e-02 -7.260271906852722168e-02 2.082220166921615601e-01 -3.440290093421936035e-01
-2.771402597427368164e-01 -3.881506919860839844e-01 6.044620275497436523e-01 3.996789753437042236e-01 2.888229787349700928e-01 -3.048995435237884521e-01 2.572586238384246826e-01 6.964446604251861572e-02
-3.922783732414245605e-01 -1.238769590854644775e-01 1.313040219247341156e-02 8.939581513404846191e-01 -1.110121235251426697e-01 1.223017498850822449e-01 -6.291383877396583557e-03 6.416703760623931885e-02
-1.845047771930694580e-01 -5.169975161552429199e-01 3.705821633338928223e-01 2.990655303001403809e-01 2.701061666011810303e-01 -3.625535070896148682e-01 3.219437599182128906e-01 4.047841131687164307e-01
7.060708850622177124e-02 -3.578697144985198975e-01 5.622552633285522461e-01 4.008342921733856201e-01 -1.752062886953353882e-02 1.005848720669746399e-01 -3.802703320980072021e-01 4.848866462707519531e-01
9.032438695430755615e-02 -6.611048579216003418e-01 3.418375551700592041e-01 2.014510929584503174e-01 1.529235541820526123e-01 3.433787077665328979e-02 -2.874182164669036865e-01 5.386766195297241211e-01
-5.543123483657836914e-01 -1.620222181081771851e-01 1.783582717180252075e-01 7.238859534263610840e-01 1.040267944335937500e-01 3.148317635059356689e-01 2.540164999663829803e-02 8.851684629917144775e-03
-1.026100963354110718e-01 -6.537782549858093262e-01 -7.900556921958923340e-02 -5.836684256792068481e-02 2.168307825922966003e-02 -4.817541241645812988e-01 -5.616958141326904297e-01 6.585720926523208618e-02
-1.387465000152587891e-01 -4.952538013458251953e-01 -8.236619085073471069e-02 2.571483254432678223e-01 2.178007364273071289e-01 -3.898979723453521729e-01 1.072253286838531494e-01 6.720184087753295898e-01
-4.149380922317504883e-01 -2.033306509256362915e-01 7.408101111650466919e-02 5.438343286514282227e-01 2.263143807649612427e-01 2.565196454524993896e-01 -5.961905121803283691e-01 -1.130288764834403992e-01
-1.971711404621601105e-02 -9.217323362827301025e-02 -1.241087988018989563e-01 8.876735568046569824e-01 9.633291512727737427e-02 -1.189614534378051758e-01 -4.023452401161193848e-01 -4.934091120958328247e-02
-5.115436315536499023e-01 -3.752990663051605225e-01 1.093581765890121460e-01 3.212949335575103760e-01 4.810096323490142822e-01 -8.388260006904602051e-02 -3.062202334403991699e-01 -3.874360918998718262e-01
-3.967671692371368408e-01 -4.222757816314697266e-01 6.406560540199279785e-02 3.988346457481384277e-01 3.692548274993896484e-01 1.950208097696304321e-01 -5.276791453361511230e-01 -2.196774333715438843e-01
-5.268826484680175781e-01 -2.451611608266830444e-01 -1.678894758224487305e-01 6.765942573547363281e-01 -1.241973340511322021e-01 -2.943536080420017242e-02 3.978231549263000488e-01 -4.206384718418121338e-02
-3.052300512790679932e-01 -1.898898929357528687e-01 -1.613657623529434204e-01 7.016336917877197266e-01 -1.419852972030639648e-01 -1.414376646280288696e-01 -3.038799762725830078e-01 4.689778983592987061e-01
-1.646176427602767944e-01 -6.032031774520874023e-01 -2.020588964223861694e-01 7.789929211139678955e-02 -2.509313076734542847e-02 -1.818989776074886322e-02 -1.620766222476959229e-01 7.313833236694335938e-01
-1.975570917129516602e-01 -3.075388073921203613e-01 -3.165434598922729492e-01 8.377800583839416504e-01 -1.142402142286300659e-01 -1.000990066677331924e-02 5.567201226949691772e-02 -2.192384153604507446e-01
-2.591981887817382812e-01 -4.269609227776527405e-02 -1.171259209513664246e-02 8.645796775817871094e-01 -6.370673328638076782e-02 -5.684739351272583008e-02 -1.365475207567214966e-01 3.967653512954711914e-01
2.517636716365814209e-01 -8.522293567657470703e-01 2.580797076225280762e-01 1.617416292428970337e-01 8.104155957698822021e-02 -2.190923690795898438e-01 9.209630638360977173e-02 -2.334605306386947632e-01
-2.824778258800506592e-01 -4.575159847736358643e-01 -1.479104757308959961e-01 5.896840095520019531e-01 4.005628824234008789e-01 3.923777639865875244e-01 1.400609165430068970e-01 8.516272902488708496e-02
1.609146595001220703e-03 -2.177504003047943115e-01 -7.232727110385894775e-02 6.841555833816528320e-01 -1.037071943283081055e-01 -1.439922153949737549e-01 -5.404802411794662476e-02 6.669871211051940918e-01
3.141861855983734131e-01 -7.472485899925231934e-01 -2.567794024944305420e-01 3.188937008380889893e-01 -2.327437698841094971e-02 -1.426184177398681641e-01 3.539559617638587952e-02 -3.913350701332092285e-01
8.890351280570030212e-03 -8.221255540847778320e-01 1.768887490034103394e-01 9.570059925317764282e-02 2.424650192260742188e-01 -2.964082658290863037e-01 1.342312991619110107e-01 -3.448437452316284180e-01
-6.687908768653869629e-01 -1.195958927273750305e-01 -4.215266406536102295e-01 2.981680929660797119e-01 -1.408108919858932495e-01 -4.992470443248748779e-01 -4.921128228306770325e-02 1.815250329673290253e-02
7.955919206142425537e-02 -3.401092886924743652e-01 -4.207755029201507568e-01 6.244344115257263184e-01 2.805979549884796143e-01 2.508545815944671631e-01 -2.707361876964569092e-01 3.099423050880432129e-01
-2.140385508537292480e-01 -5.135251283645629883e-01 -3.413605391979217529e-01 4.937638342380523682e-01 -4.083048403263092041e-01 2.722705006599426270e-01 2.038529813289642334e-01 -2.185166031122207642e-01
1.779460459947586060e-01 -7.892400622367858887e-01 4.182992279529571533e-01 2.335044443607330322e-01 1.794542372226715088e-01 -1.372117102146148682e-01 -3.338859230279922485e-02 -2.525689303874969482e-01
