# Supplementary material for: Where is your field going? A machine learning approach to study the relative motion of the domains of physics
Source: PLoS One. 2020 Jun 18;15(6):e0233997. doi: 10.1371/journal.pone.0233997 (PMC7302634; doi:10.1371/journal.pone.0233997)
Supplement: S6 Data — (ZIP) [file pone.0233997.s006.zip › 5/Pacs4Run_5_VS_500_embeddings2002-2006ED8.txt]

-2.471869289875030518e-01 -5.176676511764526367e-01 8.183301240205764771e-02 4.556806981563568115e-01 -2.697560563683509827e-02 6.566655039787292480e-01 4.762967675924301147e-02 1.495708674192428589e-01
-3.076254427433013916e-01 -3.105897009372711182e-01 -4.297442436218261719e-01 4.918246269226074219e-01 -2.504473030567169189e-01 3.476404547691345215e-01 -3.974367082118988037e-01 -2.019788026809692383e-01
-1.938087046146392822e-01 -4.742729365825653076e-01 -2.142949104309082031e-01 1.492242049425840378e-02 -1.997787505388259888e-01 7.334886193275451660e-01 -3.148283362388610840e-01 -1.196853667497634888e-01
-3.613272011280059814e-01 -2.363903820514678955e-01 -6.077360510826110840e-01 2.561317384243011475e-01 2.502394914627075195e-01 4.865382313728332520e-01 -1.484118252992630005e-01 -2.392705827951431274e-01
8.370835334062576294e-02 -3.465896248817443848e-01 -3.336383998394012451e-01 3.310790956020355225e-01 1.912237703800201416e-01 7.473666071891784668e-01 -2.260272055864334106e-01 7.568947970867156982e-02
-2.802864909172058105e-01 2.067817151546478271e-01 1.050351858139038086e-01 6.517971158027648926e-01 1.050645411014556885e-01 3.959366977214813232e-01 2.866397798061370850e-01 -4.391379058361053467e-01
-8.857136964797973633e-02 -1.526026427745819092e-01 -8.124075829982757568e-02 8.086898922920227051e-01 3.091791272163391113e-02 -6.258568912744522095e-02 -1.459487974643707275e-01 -5.311442017555236816e-01
-2.046088576316833496e-01 2.019072473049163818e-01 1.954211443662643433e-01 6.387370228767395020e-01 -1.956785023212432861e-01 4.362078309059143066e-01 1.605100333690643311e-01 -4.656859636306762695e-01
-1.554375588893890381e-01 -7.042294144630432129e-01 -1.697319000959396362e-01 3.154278397560119629e-01 -2.111086994409561157e-01 9.114211052656173706e-02 -4.424466788768768311e-01 -3.208796381950378418e-01
-3.218298554420471191e-01 2.797789871692657471e-01 7.157595455646514893e-02 7.394462227821350098e-01 1.555628180503845215e-01 4.271961152553558350e-01 -1.942814588546752930e-01 -1.476609855890274048e-01
2.298210859298706055e-01 -2.155010551214218140e-01 -1.149095371365547180e-01 6.675432324409484863e-01 2.139599025249481201e-01 5.445221662521362305e-01 -3.149767816066741943e-01 2.073440141975879669e-02
-4.334119260311126709e-01 -4.417863488197326660e-01 -2.289516329765319824e-01 3.757563531398773193e-01 3.299369513988494873e-01 6.470708549022674561e-02 -5.326518416404724121e-01 -1.631067246198654175e-01
-4.241302609443664551e-01 -3.034167885780334473e-01 3.917319476604461670e-01 4.448461234569549561e-01 -1.724428236484527588e-01 1.807697862386703491e-01 -3.161192834377288818e-01 4.629947841167449951e-01
-1.708821207284927368e-02 -6.288730502128601074e-01 -3.826764822006225586e-01 1.510169655084609985e-01 -5.394147336483001709e-02 5.681660771369934082e-01 -3.854786232113838196e-02 -3.282850682735443115e-01
-2.712516188621520996e-01 -2.119146287441253662e-01 5.082794427871704102e-01 3.047459721565246582e-01 -3.902110457420349121e-02 2.892660498619079590e-01 -3.570638969540596008e-02 -6.662014722824096680e-01
9.551986306905746460e-02 9.011881798505783081e-02 2.533968389034271240e-01 8.468033671379089355e-01 2.102898210287094116e-01 3.803636133670806885e-01 -8.259999006986618042e-02 7.581366598606109619e-02
-5.246697068214416504e-01 -5.368245020508766174e-02 1.015941947698593140e-01 5.263897776603698730e-01 2.845891192555427551e-02 1.322184056043624878e-01 -2.762828171253204346e-01 -5.829308032989501953e-01
1.623721718788146973e-01 -1.844325661659240723e-01 6.072686314582824707e-01 3.172633349895477295e-01 1.568743288516998291e-01 6.183289885520935059e-01 -1.531698107719421387e-01 -1.994680613279342651e-01
5.152440816164016724e-02 -1.059590503573417664e-01 4.969134926795959473e-01 4.974710643291473389e-01 5.687878727912902832e-01 2.539087533950805664e-01 3.067248165607452393e-01 -9.822346270084381104e-02
-1.136638000607490540e-01 -2.309269160032272339e-01 3.452227115631103516e-01 2.126468420028686523e-01 -1.922455877065658569e-01 5.746959447860717773e-01 -1.891937106847763062e-01 -6.052502393722534180e-01
-1.341874152421951294e-02 6.607497483491897583e-02 1.921108216047286987e-01 7.123056650161743164e-01 3.345252275466918945e-01 4.437685310840606689e-01 -2.431189715862274170e-01 2.884857058525085449e-01
-2.180905789136886597e-01 -1.497100740671157837e-01 -9.549982845783233643e-02 3.094575107097625732e-01 4.527856111526489258e-01 5.116909146308898926e-01 -3.466724753379821777e-01 -4.879703223705291748e-01
-3.457285761833190918e-01 -2.092242836952209473e-01 9.073882550001144409e-02 1.022170633077621460e-01 3.289681673049926758e-02 6.554443240165710449e-01 -1.646335870027542114e-01 -6.001845598220825195e-01
-5.719816684722900391e-01 -1.843247115612030029e-01 1.061690822243690491e-01 3.133237957954406738e-01 -3.833315372467041016e-01 5.296746492385864258e-01 -6.138649582862854004e-02 3.132907450199127197e-01
-2.779788374900817871e-01 -1.135772541165351868e-01 4.751781821250915527e-01 4.155207872390747070e-01 2.696182765066623688e-02 2.265793979167938232e-01 1.085638925433158875e-01 -6.689732074737548828e-01
-2.200796902179718018e-01 -1.746870726346969604e-01 -2.825349569320678711e-01 7.139205336570739746e-01 -3.665767014026641846e-01 2.804052233695983887e-01 2.555633783340454102e-01 2.307005226612091064e-01
-5.098227262496948242e-01 -5.859402567148208618e-02 -4.338194057345390320e-02 5.572673082351684570e-01 -2.048781067132949829e-01 4.454371333122253418e-01 -2.640512585639953613e-01 3.377961814403533936e-01
-1.313377469778060913e-01 -4.522965252399444580e-01 -1.641357876360416412e-02 1.131422445178031921e-01 8.227757364511489868e-02 4.778940379619598389e-01 -1.841472089290618896e-02 -7.277474403381347656e-01
-2.148828804492950439e-01 -1.031923368573188782e-01 9.839947521686553955e-02 2.545768618583679199e-01 2.603071033954620361e-01 6.509187221527099609e-01 -4.033077061176300049e-01 -4.632198214530944824e-01
-1.730589419603347778e-01 2.794403433799743652e-01 -1.974353566765785217e-03 8.289404511451721191e-01 2.827455988153815269e-03 3.719962835311889648e-01 1.261687278747558594e-01 -2.247440963983535767e-01
-4.302173256874084473e-01 -1.851993054151535034e-01 3.021557070314884186e-02 4.064396321773529053e-01 1.746035814285278320e-01 3.285304009914398193e-01 -6.886802315711975098e-01 -4.253121092915534973e-02
-5.103235244750976562e-01 5.419307854026556015e-04 2.591838538646697998e-01 5.349000692367553711e-01 8.128995448350906372e-02 1.025889590382575989e-01 -1.189877688884735107e-01 -5.958058238029479980e-01
-1.072460860013961792e-01 -2.598192989826202393e-01 -3.290472179651260376e-02 3.167780637741088867e-01 -2.574906945228576660e-01 4.125738143920898438e-01 2.866498827934265137e-01 -7.077247500419616699e-01
-1.882611364126205444e-01 -6.209424883127212524e-02 2.880867719650268555e-01 7.213972806930541992e-01 2.955282032489776611e-01 -1.188968308269977570e-02 -2.795969843864440918e-01 -4.377683699131011963e-01
1.019877120852470398e-01 -1.943603307008743286e-01 6.023573279380798340e-01 2.272642254829406738e-01 -3.457490354776382446e-02 6.569147109985351562e-01 -1.592744439840316772e-01 -2.814935147762298584e-01
-6.843681931495666504e-01 -5.623494982719421387e-01 -2.488710358738899231e-02 2.539979517459869385e-01 3.403749763965606689e-01 -9.430663287639617920e-02 1.590051949024200439e-01 1.541320048272609711e-02
-2.573832273483276367e-01 -5.983306840062141418e-02 1.922123134136199951e-01 7.348178029060363770e-01 -1.611586958169937134e-01 -1.558634638786315918e-02 -5.020335912704467773e-01 -2.738947570323944092e-01
-5.504390597343444824e-01 3.295215964317321777e-02 4.376320168375968933e-02 6.652098298072814941e-01 -3.980520665645599365e-01 2.302032858133316040e-01 -1.585033237934112549e-01 1.222682818770408630e-01
-2.737530171871185303e-01 -4.802422523498535156e-01 1.572569012641906738e-01 3.757064640522003174e-01 -5.308583974838256836e-01 3.335081636905670166e-01 6.628877669572830200e-02 3.620895743370056152e-01
-2.648582458496093750e-01 1.484992913901805878e-03 5.882680416107177734e-02 5.781163573265075684e-01 6.467989087104797363e-02 3.843034505844116211e-01 -2.753550410270690918e-01 -6.037182211875915527e-01
-2.715999186038970947e-01 2.490545809268951416e-01 2.956757545471191406e-01 3.990120887756347656e-01 3.585849329829216003e-02 6.990715265274047852e-01 1.075139343738555908e-01 -3.406232595443725586e-01
-3.207480013370513916e-01 -4.463128373026847839e-02 3.735008537769317627e-01 4.976558983325958252e-01 1.311090588569641113e-01 2.158912718296051025e-01 -1.250533312559127808e-01 -6.546200513839721680e-01
-8.419821262359619141e-01 -2.886063158512115479e-01 -1.204010546207427979e-01 1.923899948596954346e-01 3.147023618221282959e-01 2.093759179115295410e-01 1.152939572930335999e-01 -9.679072536528110504e-03
2.682932317256927490e-01 -9.629517048597335815e-02 -8.266498148441314697e-02 5.835222005844116211e-01 1.021502763032913208e-01 7.159634828567504883e-01 -4.289016127586364746e-02 2.157233804464340210e-01
4.111317917704582214e-02 -3.487232029438018799e-01 1.048509255051612854e-01 5.052650570869445801e-01 3.346174955368041992e-01 6.145046651363372803e-02 1.792525351047515869e-01 -6.801022291183471680e-01
1.119399219751358032e-01 -4.087880551815032959e-01 4.605187177658081055e-01 3.816770315170288086e-01 1.107443720102310181e-01 1.913756430149078369e-01 1.750231683254241943e-01 -6.189383864402770996e-01
1.031410992145538330e-01 -1.126525998115539551e-01 -1.141010150313377380e-01 5.988848209381103516e-01 3.030782938003540039e-01 6.066132187843322754e-01 -3.027307987213134766e-01 2.313165217638015747e-01
-1.863697916269302368e-01 -1.046435981988906860e-01 7.381069660186767578e-02 3.404266536235809326e-01 1.343527138233184814e-01 6.362307071685791016e-01 -2.824704349040985107e-01 -5.747591257095336914e-01
-4.244926571846008301e-02 -8.095254749059677124e-02 6.858987808227539062e-01 4.941197335720062256e-01 -1.154062105342745781e-03 2.627559900283813477e-01 2.948623299598693848e-01 -3.479187488555908203e-01
-6.392681002616882324e-01 -1.792445480823516846e-01 4.011960029602050781e-01 4.811869263648986816e-01 -3.604116141796112061e-01 1.361688971519470215e-01 -7.475018501281738281e-02 1.126170009374618530e-01
-1.693351715803146362e-01 -3.000760674476623535e-01 1.280634701251983643e-01 3.945429921150207520e-01 1.762337684631347656e-01 1.283421814441680908e-01 2.493665218353271484e-01 -7.742750644683837891e-01
-3.736102953553199768e-02 -4.326780438423156738e-01 -3.478102385997772217e-01 2.225436121225357056e-01 -2.569726109504699707e-01 6.114355325698852539e-01 2.183144986629486084e-01 -3.915950357913970947e-01
-5.309412479400634766e-01 -6.155639886856079102e-01 2.947899699211120605e-01 7.068828493356704712e-02 -3.984576463699340820e-02 1.756475120782852173e-01 -2.981916368007659912e-01 -3.548613488674163818e-01
-2.367768138647079468e-01 -6.758859008550643921e-02 3.487274348735809326e-01 6.690932512283325195e-01 3.125816285610198975e-01 -6.403881311416625977e-02 -1.937347799539566040e-01 -4.803443253040313721e-01
-2.933293879032135010e-01 6.989175826311111450e-02 -6.204444169998168945e-02 3.523280322551727295e-01 1.647557765245437622e-01 6.962566971778869629e-01 -4.796252027153968811e-02 -5.165947079658508301e-01
-3.605033755302429199e-01 -2.434827387332916260e-01 3.484924137592315674e-01 -2.593755908310413361e-02 2.425701469182968140e-01 6.007943749427795410e-01 -9.868310391902923584e-02 -5.090200901031494141e-01
6.345442682504653931e-02 -2.166838850826025009e-03 7.790455967187881470e-02 7.719373703002929688e-01 2.429553866386413574e-01 4.588207304477691650e-01 -2.990697324275970459e-01 1.871522068977355957e-01
-1.793612986803054810e-01 -1.507113277912139893e-01 4.680843055248260498e-01 3.887315094470977783e-01 -3.345968425273895264e-01 2.787578403949737549e-01 -2.254325300455093384e-01 -5.782904624938964844e-01
-1.969275772571563721e-01 -1.829401999711990356e-01 1.641978025436401367e-01 7.066149711608886719e-01 1.849338263273239136e-01 4.742560684680938721e-01 -3.524273633956909180e-01 1.347673982381820679e-01
-8.445201069116592407e-02 -3.978523015975952148e-01 5.201754570007324219e-01 3.969374671578407288e-02 5.333509445190429688e-01 4.070132970809936523e-01 -1.231651473790407181e-02 -3.348860144615173340e-01
2.509130537509918213e-01 -5.329532623291015625e-01 -1.406455338001251221e-01 2.511763572692871094e-01 -1.244275420904159546e-01 5.200694799423217773e-01 2.454406768083572388e-01 -4.732201099395751953e-01
6.206073611974716187e-02 -2.947390079498291016e-01 6.640001535415649414e-01 1.430797278881072998e-01 9.341813623905181885e-02 5.906994342803955078e-01 -2.348575592041015625e-01 -1.873459070920944214e-01
-5.039945840835571289e-01 -5.978998914361000061e-02 -9.702045354060828686e-04 3.528574109077453613e-01 3.257669508457183838e-02 4.409995377063751221e-01 -4.197934269905090332e-01 -4.961219727993011475e-01
-3.497164547443389893e-01 -1.598256379365921021e-01 -9.182914346456527710e-02 5.588764548301696777e-01 -2.418784499168395996e-01 5.071669220924377441e-01 -1.705399453639984131e-01 4.319390654563903809e-01
-2.602485716342926025e-01 -6.786615401506423950e-02 4.180778563022613525e-01 5.282534360885620117e-01 -3.277189731597900391e-01 1.461915522813796997e-01 1.241011172533035278e-01 -5.741526484489440918e-01
4.011730253696441650e-01 -4.455519914627075195e-01 3.905858695507049561e-01 6.009111404418945312e-01 1.956149637699127197e-01 2.002333700656890869e-01 2.130229324102401733e-01 5.616750568151473999e-02
-4.453753530979156494e-01 -2.803750932216644287e-01 -3.042584955692291260e-01 5.628166794776916504e-01 -1.107099056243896484e-01 3.905362486839294434e-01 8.947460353374481201e-02 3.753850460052490234e-01
-2.383888661861419678e-01 -7.270945310592651367e-01 2.754659652709960938e-01 7.806938141584396362e-02 -1.792872101068496704e-01 2.318390756845474243e-01 -4.946119487285614014e-01 -4.465105012059211731e-02
2.761520147323608398e-01 -3.030458092689514160e-01 4.098410606384277344e-01 5.704671144485473633e-01 3.445322215557098389e-01 2.212482988834381104e-01 2.505833804607391357e-01 -3.287181854248046875e-01
1.891115158796310425e-01 -1.435724645853042603e-01 6.114661097526550293e-01 3.319876194000244141e-01 6.956087052822113037e-02 6.078329682350158691e-01 7.676608115434646606e-02 -2.816461622714996338e-01
-3.703053891658782959e-01 -1.448356732726097107e-02 2.178756706416606903e-02 4.007768929004669189e-01 -1.031414978206157684e-02 4.796321690082550049e-01 -2.745441161096096039e-02 -6.860467195510864258e-01
-4.360945522785186768e-02 -2.039283066987991333e-01 -1.255549341440200806e-01 6.731485128402709961e-01 1.813155040144920349e-02 2.026234865188598633e-01 -5.121855139732360840e-01 -4.288351535797119141e-01
-2.243750244379043579e-01 -2.820324301719665527e-01 -3.781135082244873047e-01 7.420258522033691406e-01 -3.385588824748992920e-01 1.510463505983352661e-01 -5.891373381018638611e-02 1.887678503990173340e-01
-1.276647206395864487e-02 2.217244207859039307e-01 7.900904119014739990e-02 7.981267571449279785e-01 5.617280304431915283e-02 4.713716208934783936e-01 -2.411513775587081909e-01 1.546805053949356079e-01
-6.681448221206665039e-01 -2.068902254104614258e-01 1.853554099798202515e-01 5.248590111732482910e-01 3.192119896411895752e-01 -6.872937828302383423e-02 2.106141448020935059e-01 2.235330790281295776e-01
-1.973467469215393066e-01 -9.228016436100006104e-02 8.102274686098098755e-02 4.208607077598571777e-01 3.245901167392730713e-01 4.737244844436645508e-01 -3.253996968269348145e-01 -5.772276520729064941e-01
-4.734880626201629639e-01 -2.831338644027709961e-01 1.596227586269378662e-01 3.532323837280273438e-01 -5.996601581573486328e-01 3.569915294647216797e-01 1.820029616355895996e-01 1.588441878557205200e-01
-6.484614014625549316e-01 -1.512375473976135254e-01 3.113357722759246826e-01 3.464269340038299561e-01 -3.947118520736694336e-01 3.458453416824340820e-01 2.533524632453918457e-01 -9.469192475080490112e-03
-5.800482630729675293e-01 -4.369167089462280273e-01 -1.368701178580522537e-02 2.792816460132598877e-01 -3.408339321613311768e-01 3.489798009395599365e-01 2.874355316162109375e-01 2.718244791030883789e-01
2.558994572609663010e-03 -2.746045589447021484e-01 2.288759797811508179e-01 4.189576208591461182e-01 -3.442617878317832947e-02 2.861812710762023926e-01 1.161959469318389893e-01 -7.746545076370239258e-01
-1.973642408847808838e-01 1.455384641885757446e-01 1.547993272542953491e-01 5.518704652786254883e-01 2.516314089298248291e-01 4.988814890384674072e-01 1.043406575918197632e-01 -5.368930101394653320e-01
-1.145695373415946960e-01 -4.292100965976715088e-01 -4.610665887594223022e-02 2.109576165676116943e-01 -5.615216493606567383e-02 4.344314932823181152e-01 7.628073543310165405e-02 -7.472087740898132324e-01
2.306837737560272217e-01 -3.039974272251129150e-01 3.806100487709045410e-01 3.921327590942382812e-01 3.644452095031738281e-01 4.789880216121673584e-01 1.597070097923278809e-01 -4.098563194274902344e-01
-5.512495636940002441e-01 -1.693355292081832886e-01 4.924350082874298096e-01 3.477090597152709961e-01 -3.916267156600952148e-01 3.600761592388153076e-01 -4.136391729116439819e-02 1.389905512332916260e-01
2.291169911623001099e-01 -3.238788843154907227e-01 4.299036562442779541e-01 4.788499176502227783e-01 4.216214418411254883e-01 2.775246500968933105e-01 2.321056872606277466e-01 -3.461732268333435059e-01
4.058195650577545166e-01 -3.029866814613342285e-01 3.113396763801574707e-01 5.269811749458312988e-01 -1.585299819707870483e-01 3.645813465118408203e-01 4.585825800895690918e-01 2.277420461177825928e-02
-3.772344887256622314e-01 -1.505117118358612061e-01 1.089050173759460449e-01 4.212401807308197021e-01 -2.780675590038299561e-01 5.632961988449096680e-01 2.430333644151687622e-01 4.382319152355194092e-01
1.419119071215391159e-02 2.382998019456863403e-01 1.650345139205455780e-02 6.485984921455383301e-01 5.086419358849525452e-02 6.300126314163208008e-01 1.887132227420806885e-01 -2.948619723320007324e-01
-1.586726754903793335e-01 -3.942354321479797363e-01 4.279737919569015503e-02 9.818923473358154297e-02 1.503379046916961670e-01 4.653152227401733398e-01 2.468882650136947632e-01 -7.126394510269165039e-01
-5.467878580093383789e-01 -8.520779758691787720e-02 9.222360700368881226e-02 4.846425652503967285e-01 -3.308115601539611816e-01 5.563210248947143555e-01 -1.358568668365478516e-01 1.139862313866615295e-01
4.512074291706085205e-01 -4.806948900222778320e-01 3.299756944179534912e-01 6.297323703765869141e-01 -1.925488002598285675e-02 1.128129363059997559e-01 -2.154791504144668579e-01 1.920849084854125977e-02
-1.565080136060714722e-01 -5.060626268386840820e-01 -2.447650134563446045e-01 6.248137950897216797e-01 -1.988274902105331421e-01 2.189987450838088989e-01 -1.725008338689804077e-01 3.896847665309906006e-01
-3.263179957866668701e-01 -3.737663924694061279e-01 2.966442890465259552e-02 1.290004104375839233e-01 -1.196697726845741272e-01 3.936533033847808838e-01 5.204855278134346008e-02 -7.512000203132629395e-01
-3.692061901092529297e-01 1.904981732368469238e-01 2.545207738876342773e-01 2.646743953227996826e-01 1.119859889149665833e-01 7.340495586395263672e-01 1.506682336330413818e-01 -3.442287445068359375e-01
1.058867871761322021e-01 -2.953331470489501953e-01 5.880743265151977539e-01 6.489840745925903320e-01 3.361729085445404053e-01 -7.887127250432968140e-02 9.790746867656707764e-02 7.573528587818145752e-02
9.062517434358596802e-02 -1.447591781616210938e-01 -7.033774629235267639e-03 7.801529169082641602e-01 4.562852084636688232e-01 2.749928832054138184e-01 -1.695967316627502441e-01 2.226287573575973511e-01
-1.471888739615678787e-02 -1.966273784637451172e-01 1.033674255013465881e-01 3.992049098014831543e-01 3.075286448001861572e-01 4.646897017955780029e-01 -1.563341617584228516e-01 -6.753672957420349121e-01
-1.112749800086021423e-01 -1.017556041479110718e-01 5.456728860735893250e-02 3.902473151683807373e-01 1.923786401748657227e-01 5.855883359909057617e-01 -3.182180523872375488e-01 -5.837869048118591309e-01
-2.862574756145477295e-01 1.928069293498992920e-01 2.428502291440963745e-01 6.768962740898132324e-01 -1.180644631385803223e-01 2.857251167297363281e-01 2.796455919742584229e-01 -4.358184635639190674e-01
1.881022751331329346e-01 -8.360627293586730957e-01 -1.270930003374814987e-02 4.196335077285766602e-01 -1.456877440214157104e-01 -5.250949040055274963e-02 2.085029631853103638e-01 1.480120718479156494e-01
7.765524089336395264e-03 -2.226443737745285034e-01 -2.064510136842727661e-01 4.418972432613372803e-01 5.002694129943847656e-01 5.255978703498840332e-01 -4.239665269851684570e-01 -7.876590639352798462e-02
4.900317266583442688e-02 -4.529481828212738037e-01 8.018050342798233032e-02 1.852692365646362305e-01 -2.483193576335906982e-02 4.899841547012329102e-01 1.462989747524261475e-01 -6.996988654136657715e-01
-2.124082595109939575e-01 -6.671380996704101562e-01 5.153923630714416504e-01 -1.985380239784717560e-02 2.559141814708709717e-01 2.531081736087799072e-01 -1.240344867110252380e-01 -3.143973648548126221e-01
-5.717095136642456055e-01 -2.590265274047851562e-01 4.500957727432250977e-01 4.994953870773315430e-01 -2.609097659587860107e-01 -3.913212567567825317e-02 2.488073855638504028e-01 1.498703807592391968e-01
-1.141279265284538269e-01 -1.320478022098541260e-01 2.090051770210266113e-01 3.779795765876770020e-01 3.788874447345733643e-01 4.075587093830108643e-01 -1.467897593975067139e-01 -6.721453666687011719e-01
-6.526598334312438965e-01 -2.903113067150115967e-01 -3.760800138115882874e-02 3.324475586414337158e-01 5.540050268173217773e-01 8.739443868398666382e-02 1.399114429950714111e-01 2.090079039335250854e-01
-7.118270397186279297e-01 -2.445277869701385498e-01 4.896685183048248291e-01 2.720378935337066650e-01 -1.260738670825958252e-01 2.402514070272445679e-01 7.530341297388076782e-02 2.011032402515411377e-01
-4.474588036537170410e-01 -1.784619241952896118e-01 3.532001078128814697e-01 5.325012803077697754e-01 -2.608698010444641113e-01 2.369707375764846802e-01 2.435701042413711548e-01 4.196303486824035645e-01
9.475506842136383057e-02 -3.687124550342559814e-01 -1.460932344198226929e-01 2.778626978397369385e-01 -3.582845032215118408e-01 6.518051028251647949e-01 3.565150499343872070e-01 -2.760451436042785645e-01
2.063748054206371307e-02 -2.643631696701049805e-01 4.034429192543029785e-01 8.691521733999252319e-02 3.122350871562957764e-01 6.912968158721923828e-01 -5.956325307488441467e-02 -4.247775077819824219e-01
-5.852499976754188538e-02 -2.348063737154006958e-01 6.993120312690734863e-01 4.494068622589111328e-01 2.456989288330078125e-01 6.982178241014480591e-02 2.340776473283767700e-01 -3.611116707324981689e-01
-3.308217227458953857e-01 -1.851152479648590088e-01 3.506648540496826172e-01 3.778268098831176758e-01 -6.620334833860397339e-02 2.596479356288909912e-01 -1.406222134828567505e-01 -7.063962817192077637e-01
2.325204461812973022e-01 -2.414282262325286865e-01 -6.780677358619868755e-04 5.988738536834716797e-01 4.959556460380554199e-01 4.460135102272033691e-01 2.833229899406433105e-01 6.184177473187446594e-02
-9.015253186225891113e-02 5.481313541531562805e-02 2.484369650483131409e-02 8.030838370323181152e-01 -1.963191181421279907e-01 2.811216711997985840e-01 6.335271149873733521e-02 -4.708747267723083496e-01
5.057973414659500122e-02 -1.807451695203781128e-01 2.853899002075195312e-01 3.134603500366210938e-01 2.370460331439971924e-01 3.925481140613555908e-01 6.762070655822753906e-01 -3.428224623203277588e-01
-1.316668242216110229e-01 -8.217564821243286133e-01 -7.619439065456390381e-02 9.505257755517959595e-02 1.829134672880172729e-01 5.449051409959793091e-02 -3.253575563430786133e-01 -3.876279890537261963e-01
1.744980514049530029e-01 -4.445306062698364258e-01 9.562088549137115479e-02 1.823389530181884766e-01 3.637273907661437988e-01 6.914427876472473145e-01 1.614935845136642456e-01 3.050924241542816162e-01
-6.892307102680206299e-02 5.080854520201683044e-02 5.405367612838745117e-01 7.491935491561889648e-01 1.136657223105430603e-01 1.598356068134307861e-01 1.861073225736618042e-01 -2.570872604846954346e-01
-6.371067762374877930e-01 2.655462920665740967e-02 2.354299575090408325e-01 5.098780393600463867e-01 1.966692060232162476e-01 2.582095861434936523e-01 7.797594368457794189e-02 4.081122577190399170e-01
-2.341106347739696503e-02 -8.774523437023162842e-02 6.165770813822746277e-02 7.206424474716186523e-01 1.159253492951393127e-01 2.195564657449722290e-01 -4.706979393959045410e-01 -4.306103587150573730e-01
-7.284541726112365723e-01 -3.508354127407073975e-01 -2.378114312887191772e-02 1.238494738936424255e-01 3.090280592441558838e-01 1.112015396356582642e-01 4.025527238845825195e-01 -2.458699643611907959e-01
-4.195451438426971436e-01 1.531624346971511841e-01 1.854965537786483765e-01 6.291125416755676270e-01 2.128999866545200348e-02 2.854384779930114746e-01 -7.005085051059722900e-02 -5.324434638023376465e-01
-1.351338438689708710e-02 -2.792332470417022705e-01 4.703282415866851807e-01 8.145065605640411377e-02 3.028292953968048096e-01 6.568832397460937500e-01 -3.224336728453636169e-02 -4.120224416255950928e-01
-6.644536256790161133e-01 -3.264028131961822510e-01 2.750963568687438965e-01 3.308267295360565186e-01 -3.399884700775146484e-01 2.690773308277130127e-01 1.145709156990051270e-01 2.563534379005432129e-01
1.806061714887619019e-01 -8.345755189657211304e-02 4.576644003391265869e-01 2.849081456661224365e-01 1.721866726875305176e-01 7.711726427078247070e-01 -8.542416617274284363e-03 -2.129751592874526978e-01
-7.865262627601623535e-01 -3.331237733364105225e-01 3.850692808628082275e-01 2.787869572639465332e-01 -9.777413308620452881e-02 7.435553520917892456e-02 -4.068639129400253296e-02 1.663148254156112671e-01
3.275620043277740479e-01 -4.872521162033081055e-01 8.188134059309959412e-03 2.595334947109222412e-01 3.887513875961303711e-01 6.266770362854003906e-01 1.256856918334960938e-01 1.679741591215133667e-01
-2.692241966724395752e-01 -4.946702420711517334e-01 -1.469829827547073364e-01 3.912479281425476074e-01 -4.277390614151954651e-02 3.834176659584045410e-01 3.166781961917877197e-01 5.089372396469116211e-01
3.839986324310302734e-01 -4.335118234157562256e-01 -8.599250577390193939e-03 5.850579738616943359e-01 4.632620885968208313e-02 4.393250048160552979e-01 -3.096500039100646973e-01 1.766638457775115967e-01
2.186067588627338409e-02 -1.728306114673614502e-01 2.883159518241882324e-01 4.834721982479095459e-01 3.848535567522048950e-02 3.087953627109527588e-01 5.997986197471618652e-01 -4.429290592670440674e-01
-3.213896751403808594e-01 -2.600592076778411865e-01 2.102652788162231445e-01 2.845138013362884521e-01 3.844694197177886963e-01 2.641818523406982422e-01 -6.796522736549377441e-01 1.561482846736907959e-01
1.647983640432357788e-01 -7.635014057159423828e-01 -2.790974974632263184e-01 1.674415618181228638e-01 -5.351386964321136475e-02 3.980289995670318604e-01 6.014863029122352600e-02 -3.450598418712615967e-01
-5.545176565647125244e-02 -3.091312050819396973e-01 4.736006557941436768e-01 5.051370859146118164e-01 3.002369701862335205e-01 -8.395084738731384277e-02 4.072106778621673584e-01 -3.986118435859680176e-01
-1.171469911932945251e-01 -1.981667727231979370e-01 2.368694990873336792e-01 2.636899352073669434e-01 1.057322323322296143e-01 5.578438043594360352e-01 -2.203185707330703735e-01 -6.711614727973937988e-01
-3.003941476345062256e-01 -3.761792182922363281e-01 -4.381507933139801025e-01 6.617673635482788086e-01 3.954970836639404297e-02 1.518785357475280762e-01 9.020905941724777222e-02 3.249177336692810059e-01
3.233785927295684814e-02 -4.945834875106811523e-01 -8.874252438545227051e-02 3.781796097755432129e-01 6.117188930511474609e-01 3.097906708717346191e-01 1.029539853334426880e-01 3.502520918846130371e-01
-8.494173288345336914e-01 -3.089368939399719238e-01 1.599676907062530518e-01 3.164724409580230713e-01 2.246562093496322632e-01 -6.388095766305923462e-02 -3.605211898684501648e-02 3.811728581786155701e-02
4.483874142169952393e-01 -4.932265877723693848e-01 2.963379323482513428e-01 5.292363762855529785e-01 2.362816929817199707e-01 3.234272301197052002e-01 -1.233185678720474243e-01 1.101243719458580017e-01
-2.657682597637176514e-01 -3.530478477478027344e-01 -1.022038757801055908e-01 5.030643343925476074e-01 -1.965066194534301758e-01 4.165883064270019531e-01 3.391388654708862305e-01 4.626328051090240479e-01
3.809963762760162354e-01 -3.824478685855865479e-01 2.765042483806610107e-01 5.285623073577880859e-01 3.685971200466156006e-01 2.836098372936248779e-01 3.689298331737518311e-01 1.830847933888435364e-02
-3.667594492435455322e-02 -1.184324696660041809e-01 1.849021017551422119e-01 8.221014738082885742e-01 3.235469013452529907e-02 -4.905226454138755798e-02 -1.443588733673095703e-01 -5.002964735031127930e-01
9.297288209199905396e-02 -3.033173382282257080e-01 6.872462630271911621e-01 2.058165669441223145e-01 -8.349382132291793823e-02 5.544767975807189941e-01 -1.684973686933517456e-01 -2.046451121568679810e-01
1.737151592969894409e-01 -3.838294148445129395e-01 3.363379538059234619e-01 3.108202517032623291e-01 3.088665008544921875e-01 5.052925348281860352e-01 -5.046104788780212402e-01 8.610896021127700806e-02
-1.914034485816955566e-01 -5.885404944419860840e-01 -3.672977089881896973e-01 5.994898080825805664e-01 -1.736357808113098145e-01 6.931316852569580078e-02 -9.315088391304016113e-03 2.960550189018249512e-01
-6.934961080551147461e-01 -2.474271059036254883e-01 2.839868068695068359e-01 2.024208605289459229e-01 2.995693683624267578e-01 1.939369887113571167e-01 4.167906641960144043e-01 1.874902397394180298e-01
-6.332563757896423340e-01 -1.086403280496597290e-01 3.460142016410827637e-01 3.012170493602752686e-01 -3.365616202354431152e-01 4.500403702259063721e-01 2.047877162694931030e-01 1.377606987953186035e-01
3.742648959159851074e-01 -5.321128964424133301e-01 -1.727039813995361328e-01 6.007546782493591309e-01 5.659246444702148438e-02 3.449385464191436768e-01 -1.594894826412200928e-01 1.960268765687942505e-01
5.784489959478378296e-02 -9.255656003952026367e-01 2.865804359316825867e-02 3.275926411151885986e-01 4.527270793914794922e-02 -1.364310085773468018e-01 9.051531553268432617e-02 5.466504767537117004e-02
-3.135129809379577637e-02 -5.134589076042175293e-01 5.577816367149353027e-01 1.830726265907287598e-01 -2.732417583465576172e-01 2.353844344615936279e-01 -2.884601056575775146e-01 -4.212658703327178955e-01
-4.781717956066131592e-01 -4.775527417659759521e-01 -2.420175820589065552e-01 5.814523696899414062e-01 -6.377373635768890381e-02 -2.822905778884887695e-02 9.140225499868392944e-02 3.652631938457489014e-01
-5.940592661499977112e-02 -7.121689617633819580e-02 3.766883313655853271e-01 3.111973106861114502e-01 1.618745177984237671e-01 4.053028821945190430e-01 6.754487156867980957e-01 -3.255096375942230225e-01
-2.452488094568252563e-01 -2.092395722866058350e-01 1.282287538051605225e-01 4.663577675819396973e-01 1.407796740531921387e-01 1.847113817930221558e-01 -8.809690922498703003e-02 -7.748815417289733887e-01
3.411593437194824219e-01 -4.623317420482635498e-01 -5.562001094222068787e-02 3.542679846286773682e-01 3.150807023048400879e-01 6.270670294761657715e-01 -1.706600338220596313e-01 1.401662677526473999e-01
3.535131216049194336e-01 -2.156955897808074951e-01 -1.593634486198425293e-01 6.185054183006286621e-01 2.219793945550918579e-01 5.926374197006225586e-01 6.621126830577850342e-02 1.252219676971435547e-01
-5.894478559494018555e-01 -4.696379303932189941e-01 -1.417188048362731934e-01 2.908726334571838379e-01 -4.950663447380065918e-01 2.070735096931457520e-01 -1.742702871561050415e-01 -9.465835988521575928e-02
-8.574412763118743896e-02 -1.113289371132850647e-01 6.587921977043151855e-01 5.152861475944519043e-01 2.537241578102111816e-01 1.035665944218635559e-01 2.333272546529769897e-01 -3.888228237628936768e-01
3.503409624099731445e-01 -1.901953965425491333e-01 -1.428783088922500610e-01 8.177664279937744141e-01 3.363215178251266479e-02 3.502706289291381836e-01 -9.119716286659240723e-02 1.406880617141723633e-01
-2.940737605094909668e-01 -5.755568146705627441e-01 -2.472944110631942749e-01 5.390520095825195312e-01 -3.165732696652412415e-02 8.817189931869506836e-02 1.016925424337387085e-01 4.597885012626647949e-01
1.769873350858688354e-01 -3.489033877849578857e-01 6.486099958419799805e-01 5.735544562339782715e-01 2.980964779853820801e-01 -1.462822686880826950e-02 9.018940478563308716e-02 -8.516874164342880249e-03
1.851560771465301514e-01 -3.152025938034057617e-01 4.364433884620666504e-01 5.103260278701782227e-01 3.014372587203979492e-01 2.695696055889129639e-01 -7.594537734985351562e-02 -4.961341023445129395e-01
-1.779596209526062012e-01 -1.819763481616973877e-01 3.033266961574554443e-01 4.907464981079101562e-01 9.752014279365539551e-02 3.015235662460327148e-01 -9.818067401647567749e-02 -7.016477584838867188e-01
-9.000587463378906250e-02 -2.163522839546203613e-01 -3.482781350612640381e-01 6.249447464942932129e-01 1.580012589693069458e-02 3.227919042110443115e-01 -4.640332460403442383e-01 -3.368469476699829102e-01
-2.320347279310226440e-01 -1.685102880001068115e-01 -8.341957628726959229e-02 1.574065238237380981e-01 1.558461636304855347e-01 7.467013597488403320e-01 -3.454591631889343262e-01 -4.299252033233642578e-01
-1.295853257179260254e-01 -3.391156196594238281e-01 -3.340395987033843994e-01 5.562900304794311523e-01 8.147443830966949463e-02 5.067375898361206055e-01 -4.209011793136596680e-01 8.116890490055084229e-02
6.275458633899688721e-02 -9.382286071777343750e-01 -6.306336144916713238e-04 5.197266116738319397e-02 9.340914338827133179e-02 1.443129777908325195e-01 2.572132647037506104e-01 -1.318226605653762817e-01
-8.754370501264929771e-04 -1.508820354938507080e-01 1.102954708039760590e-02 7.398360371589660645e-01 1.218839362263679504e-01 1.503623574972152710e-01 -4.700268208980560303e-01 -4.139625728130340576e-01
-2.857968211174011230e-01 -8.410692214965820312e-01 2.308455407619476318e-01 1.931543275713920593e-02 -9.910930693149566650e-02 1.483087688684463501e-01 -3.530326783657073975e-01 -2.845835499465465546e-02
8.950452506542205811e-02 -2.334694713354110718e-01 6.489537954330444336e-01 2.554106712341308594e-01 3.817669749259948730e-01 4.958492517471313477e-01 8.843751251697540283e-02 2.273136228322982788e-01
-1.184568107128143311e-01 7.195662707090377808e-03 7.321294397115707397e-02 5.044947266578674316e-01 -1.588083356618881226e-01 5.403059124946594238e-01 1.477811485528945923e-01 -6.221344470977783203e-01
3.310559689998626709e-02 -7.735636830329895020e-01 1.831943541765213013e-01 5.655204877257347107e-02 -3.503588736057281494e-01 2.909463644027709961e-01 3.931784927845001221e-01 -4.188673198223114014e-02
-2.230313420295715332e-01 9.246485680341720581e-02 -5.442894622683525085e-02 3.939337730407714844e-01 6.158820539712905884e-02 7.440738081932067871e-01 -6.656382977962493896e-02 -4.708410501480102539e-01
-7.745920419692993164e-01 -2.518540322780609131e-01 7.478109747171401978e-02 5.147817134857177734e-01 1.671229600906372070e-01 -7.238598912954330444e-02 -1.010049805045127869e-01 1.503743976354598999e-01
-3.971294760704040527e-01 -1.689131408929824829e-01 -1.318046152591705322e-01 6.037611961364746094e-01 -2.152288407087326050e-01 3.876564204692840576e-01 -2.241502255201339722e-01 4.301304817199707031e-01
-3.198690339922904968e-02 -9.005464315414428711e-01 1.723316162824630737e-01 2.600705027580261230e-01 1.563277393579483032e-01 -4.862924665212631226e-02 1.429376304149627686e-01 2.083836197853088379e-01
-6.905990839004516602e-01 -2.983581423759460449e-01 -1.914956718683242798e-01 3.545379936695098877e-01 1.129832342267036438e-01 -6.897860765457153320e-02 4.475783109664916992e-01 -2.320302426815032959e-01
-6.700774431228637695e-01 -1.669827252626419067e-01 3.493204116821289062e-01 5.464589595794677734e-01 -6.681616604328155518e-02 3.069950453937053680e-02 9.679601341485977173e-02 2.961323559284210205e-01
3.786966800689697266e-01 -4.770104885101318359e-01 2.945187091827392578e-01 5.335305929183959961e-01 2.714788615703582764e-01 1.674838662147521973e-01 -3.521184027194976807e-01 -1.786469966173171997e-01
-2.378180474042892456e-01 -5.544008612632751465e-01 -5.145066976547241211e-01 4.943103790283203125e-01 -1.879291683435440063e-01 2.120780348777770996e-01 1.275105923414230347e-01 1.745538413524627686e-01
-2.979554533958435059e-01 -3.269442319869995117e-01 -3.759740293025970459e-01 7.486099600791931152e-01 -8.052431978285312653e-03 5.515883862972259521e-02 6.727768480777740479e-02 3.080957531929016113e-01
-4.310947656631469727e-01 -2.675118744373321533e-01 -3.664410114288330078e-01 5.018823742866516113e-01 -1.494304984807968140e-01 4.559030234813690186e-01 -1.414964348077774048e-01 3.259316086769104004e-01
-1.187856346368789673e-01 -7.799614220857620239e-02 3.509261608123779297e-01 7.116361856460571289e-01 3.258745968341827393e-01 5.867735669016838074e-02 2.099367231130599976e-01 -4.433065354824066162e-01
7.485392689704895020e-02 -3.543012142181396484e-01 1.987996399402618408e-01 2.073445171117782593e-01 6.047229170799255371e-01 5.525150299072265625e-01 2.154888212680816650e-01 2.625955343246459961e-01
2.601096928119659424e-01 -8.251876384019851685e-02 5.078361034393310547e-01 4.033296406269073486e-01 2.150453925132751465e-01 6.757549047470092773e-01 3.779699280858039856e-02 -2.536681294441223145e-02
-1.147731840610504150e-01 -3.926059007644653320e-01 1.741166859865188599e-01 1.171293035149574280e-01 5.959887504577636719e-01 3.458762466907501221e-01 1.039400100708007812e-01 -5.504684448242187500e-01
-7.101560831069946289e-01 -2.990342974662780762e-01 3.975522145628929138e-02 3.867015242576599121e-01 1.899594217538833618e-01 -2.497106976807117462e-02 4.670545458793640137e-01 -1.703859865665435791e-02
-3.895214796066284180e-01 -1.090810969471931458e-01 2.991504073143005371e-01 4.909658432006835938e-01 -1.631579697132110596e-01 1.195551976561546326e-01 -1.428041309118270874e-01 -6.667300462722778320e-01
-4.292946159839630127e-01 -3.483004868030548096e-01 -3.577203452587127686e-01 4.732477366924285889e-01 -1.493447273969650269e-01 4.236635863780975342e-01 -1.820305734872817993e-01 3.279266059398651123e-01
1.406638622283935547e-01 -3.217219561338424683e-02 4.392050802707672119e-01 6.254249811172485352e-01 4.375208914279937744e-01 4.332494735717773438e-01 1.220237016677856445e-01 -3.319077193737030029e-02
1.559290438890457153e-01 -4.510774910449981689e-01 -1.476106047630310059e-01 1.475157141685485840e-01 -2.880961596965789795e-01 7.032130956649780273e-01 1.889378279447555542e-01 -3.397938907146453857e-01
-8.564854860305786133e-01 -3.265988826751708984e-01 3.311259746551513672e-01 1.310168504714965820e-01 1.686081886291503906e-01 6.228664144873619080e-02 -2.473290637135505676e-02 6.003393791615962982e-03
-7.158557176589965820e-01 -4.933207333087921143e-01 2.183665782213211060e-01 2.293790578842163086e-01 4.400688782334327698e-02 3.052658587694168091e-02 2.003152519464492798e-01 3.176347613334655762e-01
-1.425759196281433105e-01 -7.675234079360961914e-01 3.015360832214355469e-01 -5.874947831034660339e-02 -1.946238428354263306e-01 2.993637025356292725e-01 3.997696638107299805e-01 9.429477155208587646e-02
7.283890992403030396e-02 -1.351509392261505127e-01 6.732420325279235840e-01 3.698326647281646729e-01 -1.779956072568893433e-01 4.868939816951751709e-01 -5.491720512509346008e-02 -3.385761976242065430e-01
2.212039232254028320e-01 -5.326624512672424316e-01 4.823454022407531738e-01 3.279236853122711182e-01 -2.411981672048568726e-02 1.401722580194473267e-01 1.668001338839530945e-02 -5.537511110305786133e-01
-3.995938599109649658e-02 -1.352154314517974854e-01 -2.833679616451263428e-01 6.868116259574890137e-01 -7.394085638225078583e-03 5.910119414329528809e-01 -2.310010045766830444e-01 1.593779176473617554e-01
-3.507558405399322510e-01 -7.502502799034118652e-01 1.876556426286697388e-01 1.434083282947540283e-01 -3.541078418493270874e-02 1.292976783588528633e-03 -5.047051310539245605e-01 -4.828300327062606812e-02
9.471134841442108154e-02 -7.109991312026977539e-01 -3.789890110492706299e-01 1.442119777202606201e-01 -5.372819304466247559e-02 5.204709768295288086e-01 5.349802970886230469e-02 -2.108117938041687012e-01
3.286053240299224854e-01 -2.309702783823013306e-01 3.585423827171325684e-01 4.563665688037872314e-01 2.805037498474121094e-01 5.006610751152038574e-01 2.934896349906921387e-01 -2.938847243785858154e-01
-4.708276689052581787e-01 -2.671406045556068420e-02 3.960321247577667236e-01 4.671903252601623535e-01 -3.022843785583972931e-02 1.027362272143363953e-01 7.709792256355285645e-02 -6.205539107322692871e-01
-4.274384975433349609e-01 -8.538630008697509766e-01 -7.728283107280731201e-02 6.641022395342588425e-03 -6.249396130442619324e-02 4.444106295704841614e-02 -1.394671648740768433e-01 -2.384656667709350586e-01
4.072986543178558350e-01 -4.601166248321533203e-01 4.519033730030059814e-01 5.724241733551025391e-01 1.960612386465072632e-01 1.744864732027053833e-01 -7.113290578126907349e-02 -1.287205070257186890e-01
8.763212827034294605e-04 -1.978008449077606201e-01 -4.406846463680267334e-01 5.108169317245483398e-01 -1.230723932385444641e-01 6.078197956085205078e-01 -3.480325639247894287e-01 -4.321358166635036469e-03
-8.139235526323318481e-02 -3.789315223693847656e-01 1.890484243631362915e-01 2.241365015506744385e-01 -1.132613494992256165e-01 3.506745994091033936e-01 2.535273134708404541e-01 -7.508214116096496582e-01
5.840079113841056824e-02 -9.561403989791870117e-01 1.404505968093872070e-01 1.058874130249023438e-01 1.117146089673042297e-01 5.095792468637228012e-03 1.233989894390106201e-01 -1.539898663759231567e-01
-7.339062094688415527e-01 -4.747807085514068604e-01 4.535605758428573608e-02 -6.835390347987413406e-03 -2.777923941612243652e-01 2.529484331607818604e-01 -1.143199428915977478e-01 -2.822067439556121826e-01
3.200095146894454956e-02 -2.221857011318206787e-02 6.029490828514099121e-01 5.931403040885925293e-01 2.674027681350708008e-01 2.748394012451171875e-01 3.345631361007690430e-01 -1.553889960050582886e-01
-4.633961915969848633e-01 -7.888218015432357788e-02 3.777434229850769043e-01 4.268211424350738525e-01 -2.836544811725616455e-01 4.364880323410034180e-01 2.451226115226745605e-01 3.508682250976562500e-01
3.615612089633941650e-01 -4.682292640209197998e-01 3.556315004825592041e-01 4.655524492263793945e-01 4.570017755031585693e-01 2.553841173648834229e-01 1.746340841054916382e-01 4.746893793344497681e-02
-6.340057402849197388e-02 -6.722931563854217529e-02 -1.073445603251457214e-01 4.345357418060302734e-01 3.737089335918426514e-01 6.095762252807617188e-01 -4.121575653553009033e-01 -3.316638469696044922e-01
-5.210701376199722290e-02 -8.063723146915435791e-02 -1.738092005252838135e-01 6.979053616523742676e-01 9.375785291194915771e-02 3.229677677154541016e-01 -2.934605479240417480e-01 -5.237205028533935547e-01
-8.380515873432159424e-02 -6.778927445411682129e-01 -1.954779401421546936e-02 1.883789151906967163e-01 -4.115383625030517578e-01 3.921127319335937500e-01 3.895789086818695068e-01 -1.506039947271347046e-01
-3.256080448627471924e-01 -6.792659759521484375e-01 2.896063923835754395e-01 1.255052834749221802e-01 5.055002402514219284e-03 1.583864688873291016e-01 -5.308863520622253418e-01 -1.612498164176940918e-01
1.033957228064537048e-01 -9.227118492126464844e-01 5.278663337230682373e-02 2.856668829917907715e-01 1.853304356336593628e-02 -5.423381179571151733e-02 1.959621310234069824e-01 1.087853610515594482e-01
-1.232434958219528198e-01 -4.150379896163940430e-01 5.868796110153198242e-01 1.099554896354675293e-01 3.746224939823150635e-01 3.616295456886291504e-01 -5.896789208054542542e-02 -4.259594380855560303e-01
-5.476656556129455566e-01 -2.258767336606979370e-01 5.038206577301025391e-01 3.294529616832733154e-01 -2.031581550836563110e-01 2.681523263454437256e-01 2.837850451469421387e-01 3.048849403858184814e-01
-4.423698484897613525e-01 -8.218082785606384277e-01 -4.473063722252845764e-02 2.418814040720462799e-02 -2.193990200757980347e-01 1.266492009162902832e-01 -1.189589649438858032e-01 -2.191501408815383911e-01
2.434402704238891602e-01 -3.860287070274353027e-01 4.746475815773010254e-01 1.698721647262573242e-01 2.572961449623107910e-01 6.256297230720520020e-01 -1.772638969123363495e-02 -2.822120785713195801e-01
-6.609322428703308105e-01 -2.471172660589218140e-01 7.366584241390228271e-02 3.165929913520812988e-01 4.142756760120391846e-01 1.249955445528030396e-01 4.021205604076385498e-01 2.179329395294189453e-01
3.594850897789001465e-01 -4.225952029228210449e-01 -1.569920778274536133e-01 6.408831477165222168e-01 4.333462193608283997e-02 3.960235416889190674e-01 -2.106527835130691528e-01 2.317736893892288208e-01
-6.302952766418457031e-01 -5.958463549613952637e-01 2.554014027118682861e-01 -6.680080294609069824e-02 -2.077368646860122681e-02 1.570549905300140381e-01 -2.286151647567749023e-01 -3.172382116317749023e-01
-3.606617450714111328e-01 -1.326421648263931274e-01 -1.717855036258697510e-01 6.127107143402099609e-01 -2.434348762035369873e-01 4.763615429401397705e-01 9.221989661455154419e-02 3.907928168773651123e-01
-4.194937944412231445e-01 -2.126979380846023560e-01 -5.487234145402908325e-02 4.003770351409912109e-01 -4.020728766918182373e-01 5.928570032119750977e-01 1.553732752799987793e-01 2.796228229999542236e-01
-6.586299743503332138e-03 -1.720250695943832397e-01 9.590781480073928833e-02 8.700410723686218262e-01 -6.963656842708587646e-02 -1.570394039154052734e-01 -3.270655870437622070e-01 -2.602143287658691406e-01
-6.463273167610168457e-01 -2.160468846559524536e-01 4.304637908935546875e-01 4.453227818012237549e-01 -1.884231865406036377e-01 1.801694929599761963e-01 -8.657870441675186157e-02 2.766098082065582275e-01
-7.603900432586669922e-01 -4.829983115196228027e-01 -1.172318458557128906e-01 1.595764905214309692e-01 -1.358003634959459305e-02 2.004796564579010010e-01 2.919130921363830566e-01 1.540191322565078735e-01
-5.473420023918151855e-01 -6.274315714836120605e-01 3.288278281688690186e-01 2.435713708400726318e-01 -2.567935883998870850e-01 -9.881886839866638184e-02 -2.353357374668121338e-01 -9.055573493242263794e-02
-6.642856597900390625e-01 -6.329172253608703613e-01 4.561468586325645447e-02 -3.048352897167205811e-02 -2.395941317081451416e-01 1.881797313690185547e-01 -1.040763407945632935e-01 -2.268950492143630981e-01
-6.183983087539672852e-01 -4.989906251430511475e-01 3.681005910038948059e-02 2.664163708686828613e-01 -2.064752429723739624e-01 2.096589058637619019e-01 2.882290780544281006e-01 3.558007776737213135e-01
-6.866167187690734863e-01 -2.872689068317413330e-01 -2.225057184696197510e-01 3.586571812629699707e-01 1.351428627967834473e-01 1.229432225227355957e-02 4.426459074020385742e-01 -2.313877940177917480e-01
-5.770779252052307129e-01 -9.702478349208831787e-02 -1.089455261826515198e-01 5.104482173919677734e-01 5.852599143981933594e-01 3.604552522301673889e-02 4.482651129364967346e-02 1.982493996620178223e-01
-1.626174747943878174e-01 -7.951368093490600586e-01 2.053328603506088257e-01 1.403860747814178467e-02 1.174647435545921326e-01 1.753880530595779419e-01 -3.211330175399780273e-01 -3.889333009719848633e-01
-6.637980341911315918e-01 -2.147404849529266357e-01 -9.369636327028274536e-02 6.666185855865478516e-01 5.092627368867397308e-03 -1.593040972948074341e-01 9.689945727586746216e-03 1.860156506299972534e-01
2.375566065311431885e-01 -4.784780442714691162e-01 -1.126774176955223083e-01 5.847219824790954590e-01 -2.268711924552917480e-01 5.186780691146850586e-01 2.453152462840080261e-02 1.973078995943069458e-01
9.811846911907196045e-02 -2.990076839923858643e-01 6.883688569068908691e-01 2.742842435836791992e-01 2.842987179756164551e-01 4.594309926033020020e-01 1.646998375654220581e-01 1.812594681978225708e-01
1.723452843725681305e-02 -4.697590470314025879e-01 1.914305686950683594e-01 3.482836186885833740e-01 6.152288317680358887e-01 2.590512931346893311e-01 4.484836384654045105e-02 4.164814054965972900e-01
-3.636084794998168945e-01 -5.889930725097656250e-01 -4.565884768962860107e-01 3.551096916198730469e-01 -2.490967959165573120e-01 1.504861265420913696e-01 3.061527311801910400e-01 8.874185383319854736e-02
-6.099278330802917480e-01 -5.347676873207092285e-01 3.143164515495300293e-01 3.150186967104673386e-03 -1.100023910403251648e-01 1.239925697445869446e-01 -2.456127405166625977e-01 -3.942163884639739990e-01
2.227537333965301514e-01 -5.130227208137512207e-01 4.506378769874572754e-01 4.318357110023498535e-01 4.076800346374511719e-01 1.135614588856697083e-01 -2.852906584739685059e-01 -1.927225440740585327e-01
-7.331891059875488281e-01 -4.708231091499328613e-01 3.067883253097534180e-01 1.190450116991996765e-01 7.617880403995513916e-02 1.636209487915039062e-01 1.970623284578323364e-01 2.471029460430145264e-01
-3.035373091697692871e-01 2.912912666797637939e-01 -1.208942085504531860e-01 6.548624038696289062e-01 -1.193422451615333557e-01 5.348362326622009277e-01 1.315079331398010254e-01 -2.489333003759384155e-01
-6.001977622509002686e-02 -1.005797386169433594e-01 -3.226988017559051514e-03 8.010013103485107422e-01 9.974128566682338715e-03 1.376407593488693237e-01 -4.656775295734405518e-01 -3.297995924949645996e-01
1.024169996380805969e-01 -4.368470907211303711e-01 4.523610770702362061e-01 1.214647591114044189e-01 5.395253300666809082e-01 3.982709050178527832e-01 4.633337631821632385e-02 -3.569833934307098389e-01
-1.216566283255815506e-02 -8.425210118293762207e-01 -5.799128860235214233e-02 3.488155901432037354e-01 1.956022977828979492e-01 -1.678983569145202637e-01 3.065117597579956055e-01 6.764311343431472778e-02
3.987839818000793457e-01 -3.249047696590423584e-01 4.746379554271697998e-01 5.944280624389648438e-01 2.769038975238800049e-01 2.544149756431579590e-01 1.159617006778717041e-01 -4.395770281553268433e-02
-1.394187361001968384e-01 1.867100745439529419e-01 -6.078893691301345825e-02 5.542640686035156250e-01 1.332624722272157669e-02 5.905908942222595215e-01 3.223747611045837402e-01 -4.264941811561584473e-01
-8.794011920690536499e-02 -4.922227561473846436e-01 -1.373277157545089722e-01 1.214553639292716980e-01 -1.389741897583007812e-01 4.798023998737335205e-01 1.150353848934173584e-01 -6.735100150108337402e-01
-7.020809054374694824e-01 -1.718084514141082764e-01 2.876969575881958008e-01 4.058249890804290771e-01 -2.160132825374603271e-01 2.566529214382171631e-01 -1.854820996522903442e-01 2.883827686309814453e-01
3.967053890228271484e-01 -4.778783023357391357e-01 3.181911110877990723e-01 4.832029640674591064e-01 2.948976457118988037e-01 2.669837176799774170e-01 3.218450844287872314e-01 1.330315768718719482e-01
-5.244809985160827637e-01 -3.045605123043060303e-01 -3.945565521717071533e-01 4.054022133350372314e-01 -2.714224457740783691e-01 3.477912545204162598e-01 -3.365135788917541504e-01 6.531865894794464111e-02
-2.374656647443771362e-01 -7.510172724723815918e-01 4.224480092525482178e-01 5.413221940398216248e-02 -5.318493023514747620e-02 2.603431046009063721e-02 -4.026005268096923828e-01 -1.805460304021835327e-01
6.978072226047515869e-02 -1.319718062877655029e-01 5.912178754806518555e-01 5.501132607460021973e-01 5.959969758987426758e-02 3.154951035976409912e-01 6.830769032239913940e-02 -4.666860103607177734e-01
-3.565561473369598389e-01 -5.388463735580444336e-01 -2.020469903945922852e-01 3.576371371746063232e-01 -1.793863475322723389e-01 2.346790134906768799e-01 4.673981964588165283e-01 3.287402093410491943e-01
-4.830575287342071533e-01 -7.521103024482727051e-01 -1.267830729484558105e-01 -4.341945052146911621e-03 -4.600939899682998657e-02 2.565810382366180420e-01 -3.049750626087188721e-01 -1.547001451253890991e-01
2.115326821804046631e-01 -6.066895723342895508e-01 -4.066213369369506836e-01 3.075115978717803955e-01 -1.448573917150497437e-01 5.100729465484619141e-01 -5.413270741701126099e-02 -2.078194767236709595e-01
-3.455537185072898865e-02 -9.274578690528869629e-01 3.477941453456878662e-02 2.468447983264923096e-01 -8.314575254917144775e-02 -1.677464991807937622e-01 1.663837879896163940e-01 -1.172612309455871582e-01
4.034345224499702454e-02 -3.312819004058837891e-01 6.035200953483581543e-01 1.530941426753997803e-01 1.216026991605758667e-01 5.566117763519287109e-01 -4.169804751873016357e-01 -4.973663017153739929e-02
-1.780059784650802612e-01 -8.153719902038574219e-01 -2.953050732612609863e-01 1.183464303612709045e-01 -2.052944004535675049e-01 2.845407128334045410e-01 -3.342315088957548141e-03 -2.813378274440765381e-01
3.383795619010925293e-01 -2.359066009521484375e-01 5.119670033454895020e-01 4.211619794368743896e-01 6.542733311653137207e-02 5.845280289649963379e-01 9.985195100307464600e-02 -1.855678260326385498e-01
-8.086399435997009277e-01 -2.038366794586181641e-01 3.088371753692626953e-01 2.519099712371826172e-01 -1.376758813858032227e-01 2.753428220748901367e-01 -1.474797278642654419e-01 1.708638966083526611e-01
-2.106063961982727051e-01 -4.668059647083282471e-01 -1.771970540285110474e-01 4.870078861713409424e-01 -1.625478826463222504e-02 3.078685402870178223e-01 3.373823165893554688e-01 5.101840496063232422e-01
2.739779949188232422e-01 -3.598631918430328369e-01 4.210917055606842041e-01 5.176808238029479980e-01 5.309085249900817871e-01 2.360122501850128174e-01 -2.719764411449432373e-02 -1.087077930569648743e-01
-2.451150566339492798e-01 -7.713528275489807129e-01 2.334810346364974976e-01 4.439871013164520264e-02 -3.026506304740905762e-02 1.728359460830688477e-01 -3.992997109889984131e-01 -3.134014010429382324e-01
1.296698898077011108e-01 -3.606466054916381836e-01 1.496755331754684448e-01 1.000959426164627075e-01 -1.053806841373443604e-01 8.022185564041137695e-01 -3.119425475597381592e-02 -4.062817990779876709e-01
3.209165632724761963e-01 -4.663351774215698242e-01 2.891958355903625488e-01 4.121800959110260010e-01 4.639074504375457764e-01 2.989879846572875977e-01 2.697489857673645020e-01 2.205651104450225830e-01
-7.040354013442993164e-01 -3.861970007419586182e-01 5.781351402401924133e-02 3.488700091838836670e-01 3.637877106666564941e-01 -9.738340228796005249e-02 2.971220314502716064e-01 5.168571602553129196e-03
3.189014494419097900e-01 -8.519113808870315552e-02 -1.299687623977661133e-01 7.394573092460632324e-01 2.897924184799194336e-02 5.565289855003356934e-01 -8.044214546680450439e-02 1.015891134738922119e-01
4.110662043094635010e-01 -5.345914363861083984e-01 2.709446549415588379e-01 4.364378750324249268e-01 -1.600030064582824707e-02 3.721161484718322754e-01 -9.881808608770370483e-02 -3.644941747188568115e-01
-2.229040414094924927e-01 1.585720479488372803e-01 2.679736018180847168e-01 5.026583671569824219e-01 2.793689072132110596e-02 4.235689043998718262e-01 5.008617639541625977e-01 -4.118734002113342285e-01
-1.962110251188278198e-01 7.959724962711334229e-02 2.115290462970733643e-01 5.830447077751159668e-01 -1.963125020265579224e-01 2.964582443237304688e-01 4.335226118564605713e-01 -5.060750246047973633e-01
1.943587362766265869e-01 -4.378928244113922119e-01 -1.256540566682815552e-01 3.713883459568023682e-01 -4.241099655628204346e-01 4.435605108737945557e-01 1.554364413022994995e-01 -4.647372066974639893e-01
8.937486447393894196e-03 -3.050420880317687988e-01 -3.988991379737854004e-01 4.638092219829559326e-01 -4.367682337760925293e-01 5.388044118881225586e-01 2.190726250410079956e-01 -5.966901034116744995e-02
-1.492831110954284668e-01 1.054099276661872864e-01 2.106297314167022705e-01 8.721883893013000488e-01 2.457319060340523720e-03 2.601392753422260284e-02 4.283075034618377686e-02 -3.987588882446289062e-01
-7.184225320816040039e-01 -3.310348391532897949e-01 2.918653488159179688e-01 3.360487818717956543e-01 -4.029382169246673584e-01 7.540795952081680298e-02 8.963628858327865601e-02 9.505974128842353821e-03
-3.542780876159667969e-01 -7.104542851448059082e-02 3.389341831207275391e-01 4.811237752437591553e-01 -2.550434768199920654e-01 4.775743186473846436e-01 2.180147469043731689e-01 4.271163046360015869e-01
1.369351446628570557e-01 -3.356834948062896729e-01 1.866079568862915039e-01 5.048752427101135254e-01 5.268957614898681641e-01 -3.020392905455082655e-04 2.639816403388977051e-01 -4.811845719814300537e-01
4.652631580829620361e-01 -5.467905402183532715e-01 1.126169413328170776e-01 5.073417425155639648e-01 4.924394655972719193e-03 3.785710930824279785e-01 -1.837811470031738281e-01 1.932774931192398071e-01
2.321870326995849609e-01 -3.200549781322479248e-01 4.847295880317687988e-01 2.464001029729843140e-01 2.148717641830444336e-01 6.667837500572204590e-01 -2.348147630691528320e-01 -4.549652338027954102e-02
-7.426006793975830078e-01 -3.388354182243347168e-01 4.753285646438598633e-01 2.363370358943939209e-01 1.430712640285491943e-01 9.966917335987091064e-03 1.721139103174209595e-01 4.183682426810264587e-02
2.543307542800903320e-01 -1.147068738937377930e-01 -1.939279139041900635e-01 7.319425940513610840e-01 8.176071196794509888e-02 5.543720722198486328e-01 -6.903589516878128052e-02 1.732949316501617432e-01
-1.697794795036315918e-01 -1.512415707111358643e-01 2.267038524150848389e-01 1.660818755626678467e-01 4.067397415637969971e-01 6.150026917457580566e-01 -4.000683128833770752e-01 -4.069434106349945068e-01
1.005476862192153931e-01 -4.884437918663024902e-01 2.836848497390747070e-01 2.090583741664886475e-01 5.327822566032409668e-01 4.572861492633819580e-01 1.445666700601577759e-01 3.365461528301239014e-01
-4.837446212768554688e-01 -1.726838797330856323e-01 3.861722350120544434e-01 3.856382071971893311e-01 -4.152397513389587402e-01 4.055584967136383057e-01 1.643116027116775513e-01 2.728108167648315430e-01
-7.166144251823425293e-01 -2.875453233718872070e-01 -5.054463818669319153e-02 3.618561029434204102e-01 2.044126987457275391e-01 -1.031603850424289703e-02 4.776871502399444580e-01 -1.452339999377727509e-02
2.364714741706848145e-01 -3.355413675308227539e-01 5.660851001739501953e-01 2.317958325147628784e-01 1.645830720663070679e-01 5.386373400688171387e-01 2.780455648899078369e-01 2.505683898925781250e-01
-1.918618977069854736e-01 -1.508847922086715698e-01 -1.040147244930267334e-01 4.825907945632934570e-01 -1.504725366830825806e-01 6.408892273902893066e-01 -3.578925132751464844e-01 3.677526414394378662e-01
-1.166737377643585205e-01 -5.327124595642089844e-01 7.084731757640838623e-02 2.175944149494171143e-01 5.288610458374023438e-01 3.458585441112518311e-01 -2.501846551895141602e-01 4.339741170406341553e-01
2.146869897842407227e-01 -5.742605924606323242e-01 4.276216030120849609e-01 2.938849329948425293e-01 6.411331892013549805e-02 8.447436988353729248e-02 8.907961845397949219e-02 -5.794168114662170410e-01
-7.400589585304260254e-01 -3.366816639900207520e-01 4.160774052143096924e-01 2.205273956060409546e-01 1.643620133399963379e-01 4.878434538841247559e-02 2.789131104946136475e-01 1.000906750559806824e-01
-1.080497205257415771e-01 -2.805588543415069580e-01 5.821670293807983398e-01 5.294950604438781738e-01 4.190388917922973633e-01 -2.405347973108291626e-01 1.203953996300697327e-01 -2.058715373277664185e-01
7.392116636037826538e-02 -1.495490372180938721e-01 -6.060368940234184265e-02 7.051603198051452637e-01 3.933272957801818848e-01 4.222728312015533447e-01 -2.250402122735977173e-01 2.959445118904113770e-01
-2.373710721731185913e-01 -7.405839562416076660e-01 2.835300564765930176e-01 -5.829132348299026489e-02 -2.197068333625793457e-01 3.616765737533569336e-01 3.390057086944580078e-01 1.318998336791992188e-01
-7.516638934612274170e-02 -8.432771563529968262e-01 8.032677322626113892e-02 9.633618593215942383e-02 -1.704451143741607666e-01 1.028140932321548462e-01 4.602462351322174072e-01 -1.266952306032180786e-01
1.709244102239608765e-01 -5.114236474037170410e-01 2.416337728500366211e-01 8.464045077562332153e-02 -2.401563823223114014e-01 5.797225236892700195e-01 -2.127062529325485229e-02 -4.994737803936004639e-01
-5.288610607385635376e-02 -7.335642576217651367e-01 8.675663918256759644e-02 -1.970519684255123138e-02 -2.960221767425537109e-01 4.644792973995208740e-01 3.829590678215026855e-01 3.382141515612602234e-02
6.138964090496301651e-03 -4.223656654357910156e-01 6.991069912910461426e-01 1.608252376317977905e-01 -1.929941624402999878e-01 3.529254198074340820e-01 -2.631798982620239258e-01 -2.754765152931213379e-01
-4.600903764367103577e-02 -9.043624401092529297e-01 1.422189623117446899e-01 3.002079129219055176e-01 -1.201423779129981995e-01 -1.656167805194854736e-01 -1.214321702718734741e-01 1.142436787486076355e-01
-3.244710266590118408e-01 -5.672976970672607422e-01 -2.744090184569358826e-02 3.877274990081787109e-01 -2.358492612838745117e-01 1.880649030208587646e-01 4.445324838161468506e-01 3.649709522724151611e-01
8.996002376079559326e-02 -6.138371825218200684e-01 5.798988938331604004e-01 1.918611973524093628e-01 3.810523450374603271e-02 2.293663024902343750e-01 -3.989208042621612549e-01 -1.697617322206497192e-01
8.500432223081588745e-02 -9.324718117713928223e-01 1.519405990839004517e-01 1.789257526397705078e-01 -7.266476750373840332e-02 5.793055985122919083e-03 2.499571293592453003e-01 1.944116130471229553e-02
-4.288901686668395996e-01 -5.233449488878250122e-02 5.191778540611267090e-01 4.770156443119049072e-01 -1.197636425495147705e-01 2.911365926265716553e-01 2.989964187145233154e-01 3.573821485042572021e-01
-8.126907795667648315e-02 -3.861314058303833008e-01 2.015275508165359497e-01 3.168402612209320068e-01 5.026512145996093750e-01 4.275979995727539062e-01 -1.873930357396602631e-02 5.171532630920410156e-01
9.638778865337371826e-02 -1.321137398481369019e-01 1.455550044775009155e-01 4.855585992336273193e-01 2.657593488693237305e-01 4.348222315311431885e-01 5.287551283836364746e-01 -4.207390844821929932e-01
-7.127474546432495117e-01 -3.286348879337310791e-01 -1.140063628554344177e-01 3.721959292888641357e-01 1.638885438442230225e-01 -4.692864045500755310e-02 4.132147133350372314e-01 -1.807067096233367920e-01
-3.856666013598442078e-02 -4.220140576362609863e-01 5.808541178703308105e-01 3.012883365154266357e-01 -3.861187398433685303e-01 2.180144339799880981e-01 -2.261223271489143372e-02 -4.417253136634826660e-01
2.756574153900146484e-01 -5.578883886337280273e-01 3.286727368831634521e-01 2.778822183609008789e-01 2.784645259380340576e-01 2.846026420593261719e-01 -4.826759696006774902e-01 -1.897685974836349487e-01
-7.303153872489929199e-01 -2.468786537647247314e-01 -2.816475331783294678e-01 3.733413219451904297e-01 1.395645141601562500e-01 2.500589564442634583e-02 3.780416846275329590e-01 -1.547974199056625366e-01
-6.207430362701416016e-01 -5.744487047195434570e-01 -2.122598141431808472e-01 7.592865079641342163e-02 -2.655009031295776367e-01 3.965454995632171631e-01 -3.981112316250801086e-02 6.740552932024002075e-02
-4.994528591632843018e-01 -3.868050575256347656e-01 7.516366988420486450e-02 2.624738216400146484e-01 -4.563452005386352539e-01 4.135317206382751465e-01 2.946062088012695312e-01 2.456305623054504395e-01
-5.358565598726272583e-02 -1.949074566364288330e-01 4.609710723161697388e-02 6.664399504661560059e-01 1.968033760786056519e-01 1.145831942558288574e-01 -4.445122778415679932e-01 -5.132448673248291016e-01
-1.362361162900924683e-01 -4.511369466781616211e-01 -2.001015990972518921e-01 4.514794945716857910e-01 -6.816574931144714355e-02 4.216471314430236816e-01 3.707866072654724121e-01 4.627365171909332275e-01
4.586612284183502197e-01 -5.809528827667236328e-01 -7.369880378246307373e-02 4.942059218883514404e-01 -1.567684486508369446e-02 4.210073649883270264e-01 -1.557631194591522217e-01 -2.641291916370391846e-02
-2.462992211803793907e-03 -5.038751363754272461e-01 -4.646616056561470032e-02 5.148270130157470703e-01 6.567387580871582031e-01 -3.937180340290069580e-02 -5.568370595574378967e-02 2.072226107120513916e-01
7.304633408784866333e-02 -1.095579415559768677e-01 5.881394147872924805e-01 4.658771753311157227e-01 5.298099517822265625e-01 3.663488030433654785e-01 5.297389253973960876e-02 4.467090219259262085e-02
3.327283263206481934e-02 -5.459784269332885742e-01 5.555143207311630249e-02 3.119901716709136963e-01 3.606863021850585938e-01 3.463221192359924316e-01 4.051206707954406738e-01 4.315325319766998291e-01
-7.088044285774230957e-02 -3.338145613670349121e-01 -1.733972281217575073e-01 8.066876232624053955e-02 4.014763534069061279e-01 5.809885263442993164e-01 2.942792773246765137e-01 -5.115060210227966309e-01
1.556860953569412231e-01 -4.120291471481323242e-01 -3.745656609535217285e-01 4.694858789443969727e-01 3.176035583019256592e-01 1.944588571786880493e-01 4.774317145347595215e-01 -2.804461121559143066e-01
2.815549634397029877e-02 -8.082185387611389160e-01 -4.398201406002044678e-02 4.311492741107940674e-01 1.197950392961502075e-01 -1.295090913772583008e-01 1.963585317134857178e-01 2.974654734134674072e-01
-5.626062750816345215e-01 -4.721123576164245605e-01 8.829649537801742554e-03 2.000832408666610718e-01 -1.275706011801958084e-02 2.169357538223266602e-01 5.384808182716369629e-01 2.885957360267639160e-01
-1.086978241801261902e-01 -1.449413448572158813e-01 -1.474641077220439911e-02 4.376229643821716309e-01 7.436472773551940918e-01 1.316562891006469727e-01 7.534623891115188599e-02 -4.465689957141876221e-01
-1.956972479820251465e-02 -1.315722316503524780e-01 5.312976837158203125e-01 7.053095102310180664e-01 4.347585737705230713e-01 -9.810427576303482056e-02 -1.871923916041851044e-02 5.980950966477394104e-02
-5.974788665771484375e-01 -2.983821332454681396e-01 -1.643388718366622925e-01 3.468566834926605225e-01 5.131731033325195312e-01 2.216741815209388733e-02 3.771675527095794678e-01 -2.401642128825187683e-02
-4.207982718944549561e-01 -6.604371070861816406e-01 -2.527508437633514404e-01 4.191321879625320435e-02 -4.059569537639617920e-01 3.649234473705291748e-01 -1.206793040037155151e-01 -9.261926263570785522e-02
1.305310577154159546e-01 -5.549863576889038086e-01 -2.420936822891235352e-01 2.038226723670959473e-01 4.617210328578948975e-01 5.623817443847656250e-01 6.735747307538986206e-02 2.019956409931182861e-01
-1.337325423955917358e-01 -5.464394092559814453e-01 -4.236422479152679443e-01 1.779356300830841064e-01 -3.283378183841705322e-01 5.937915444374084473e-01 5.206079408526420593e-02 -9.634007513523101807e-02
7.036159932613372803e-02 -5.547159910202026367e-01 -1.892408430576324463e-01 8.712849020957946777e-02 -2.273279279470443726e-01 6.297147870063781738e-01 5.979838967323303223e-02 -4.383393228054046631e-01
-1.315082162618637085e-01 -1.945679038763046265e-01 4.179241359233856201e-01 1.210318207740783691e-01 7.257615327835083008e-01 4.189873337745666504e-01 2.054703794419765472e-02 -2.298640459775924683e-01
-6.517874002456665039e-01 -2.001297175884246826e-01 -2.741196453571319580e-01 4.149620532989501953e-01 3.996587395668029785e-01 9.213847108185291290e-03 3.406962156295776367e-01 -1.090886220335960388e-01
-2.286204993724822998e-01 -6.967935562133789062e-01 2.761083841323852539e-01 -9.063287824392318726e-02 8.035559952259063721e-02 2.629567682743072510e-01 -3.661496341228485107e-01 -4.099909961223602295e-01
-5.112589895725250244e-02 -1.295104324817657471e-01 1.257610172033309937e-01 1.884802430868148804e-01 3.550920188426971436e-01 5.761621594429016113e-01 4.603180587291717529e-01 -5.092412233352661133e-01
-1.204635575413703918e-01 -7.753991484642028809e-01 3.979829605668783188e-03 5.077398195862770081e-02 -2.319898307323455811e-01 2.523589730262756348e-01 -3.460462391376495361e-01 -3.799985051155090332e-01
1.898924112319946289e-01 -9.146072268486022949e-01 7.836312055587768555e-02 2.464211285114288330e-01 8.786991238594055176e-03 1.268770545721054077e-01 1.825177371501922607e-01 1.052749976515769958e-01
1.425982862710952759e-01 -3.379004895687103271e-01 6.990638375282287598e-01 2.274639606475830078e-01 -5.348994955420494080e-02 4.815453588962554932e-01 -1.419942826032638550e-01 -2.648574709892272949e-01
-6.908351182937622070e-01 -3.676240742206573486e-01 1.077954024076461792e-01 1.366478353738784790e-01 3.499305546283721924e-01 1.925476193428039551e-01 4.022174179553985596e-01 1.897425651550292969e-01
3.111356198787689209e-01 -4.816413819789886475e-01 2.739809453487396240e-01 5.108460783958435059e-01 4.223290085792541504e-01 2.721480131149291992e-01 2.468962669372558594e-01 1.476575732231140137e-01
3.329541087150573730e-01 -3.254150748252868652e-01 -2.536743581295013428e-01 6.781918406486511230e-01 -4.435033351182937622e-02 4.427106678485870361e-01 -1.518327295780181885e-01 1.947791129350662231e-01
-2.242163419723510742e-01 -2.767397761344909668e-01 4.366857111454010010e-01 5.132592916488647461e-01 4.788331985473632812e-01 3.612283244729042053e-02 -4.123891294002532959e-01 -1.355054378509521484e-01
-4.862772673368453979e-02 -2.359058111906051636e-01 -2.384311705827713013e-01 1.974421143531799316e-01 4.751550853252410889e-01 6.984509229660034180e-01 -3.104152679443359375e-01 -1.902299225330352783e-01
2.805423364043235779e-02 -7.492941021919250488e-01 3.252851963043212891e-02 6.790874898433685303e-02 -6.095036119222640991e-02 3.370876908302307129e-01 -3.151600360870361328e-01 -4.641472399234771729e-01
-1.473217550665140152e-02 -2.309629023075103760e-01 -1.829538643360137939e-01 4.257650077342987061e-01 8.148777484893798828e-01 1.560208052396774292e-01 -6.722731888294219971e-02 -1.969856023788452148e-01
-2.713721394538879395e-01 -2.550804018974304199e-01 1.059544757008552551e-01 4.564614295959472656e-01 4.174731671810150146e-01 1.734003126621246338e-01 -6.541337370872497559e-01 9.728906303644180298e-02
2.094761282205581665e-01 -1.769718527793884277e-01 7.398874312639236450e-02 7.186824679374694824e-01 -1.632534861564636230e-01 4.765915274620056152e-01 -1.338345855474472046e-01 -3.621036112308502197e-01
2.277162075042724609e-01 -4.189263582229614258e-01 -3.221059739589691162e-01 4.762531518936157227e-01 3.675041198730468750e-01 1.851348429918289185e-01 4.307523667812347412e-01 -2.952879071235656738e-01
5.426236242055892944e-02 -9.399361908435821533e-03 -1.216259375214576721e-01 7.365200519561767578e-01 -1.159746292978525162e-02 4.957740902900695801e-01 -4.073292613029479980e-01 1.669405996799468994e-01
-1.508622169494628906e-01 -2.103798836469650269e-01 4.674753844738006592e-01 1.936756223440170288e-01 5.526119098067283630e-02 5.363443493843078613e-01 -2.782865166664123535e-01 -5.556752085685729980e-01
3.380027413368225098e-01 -5.483453273773193359e-01 2.664075791835784912e-01 4.072495400905609131e-01 2.180578112602233887e-01 3.624413609504699707e-01 -4.005837738513946533e-01 9.415991604328155518e-02
9.110156446695327759e-02 -1.201791465282440186e-01 -4.921135026961565018e-03 3.849714100360870361e-01 1.980785727500915527e-01 6.854096055030822754e-01 -1.466894149780273438e-01 -5.463434457778930664e-01
-6.692159175872802734e-01 -3.380124270915985107e-01 -1.775813698768615723e-01 3.591024279594421387e-01 2.548557221889495850e-01 -5.132626742124557495e-02 4.297679662704467773e-01 -1.584981381893157959e-01
1.725348681211471558e-01 -5.035711526870727539e-01 -4.734344407916069031e-02 2.958614826202392578e-01 6.035273075103759766e-01 1.803870797157287598e-01 2.684299349784851074e-01 -3.975340127944946289e-01
-4.025984928011894226e-02 -1.996647566556930542e-01 4.783396720886230469e-01 2.018947154283523560e-01 4.306196421384811401e-02 6.097597479820251465e-01 -2.705556154251098633e-01 -4.920174181461334229e-01
3.866022452712059021e-02 -1.496162861585617065e-01 4.097374975681304932e-01 1.756157428026199341e-01 7.494700700044631958e-02 5.879575610160827637e-01 5.476492047309875488e-01 -3.551953136920928955e-01
6.247880309820175171e-02 -2.734446823596954346e-01 -3.100593090057373047e-01 4.578859508037567139e-01 3.863641023635864258e-01 2.831450700759887695e-01 4.937971830368041992e-01 -3.771527409553527832e-01
-6.152366399765014648e-01 -4.619948565959930420e-01 -7.505315542221069336e-02 3.017842471599578857e-01 2.277037948369979858e-01 8.681283146142959595e-02 4.473808109760284424e-01 2.276023775339126587e-01
3.992967903614044189e-01 -3.260338306427001953e-01 2.674319744110107422e-01 5.568019151687622070e-01 4.361173510551452637e-01 2.938566207885742188e-01 1.738279312849044800e-01 -2.143584489822387695e-01
-7.735914587974548340e-01 -3.031898736953735352e-01 4.292763173580169678e-01 3.313736319541931152e-01 9.349539875984191895e-03 8.959766710177063942e-04 4.118694737553596497e-02 1.173072382807731628e-01
1.597877740859985352e-01 -4.041183888912200928e-01 -2.731359004974365234e-01 5.254865288734436035e-01 5.498248338699340820e-01 3.886175751686096191e-01 7.905811816453933716e-02 -2.891254797577857971e-02
2.667905688285827637e-01 -4.842769503593444824e-01 2.067606449127197266e-01 4.567387998104095459e-01 5.093364119529724121e-01 2.623113691806793213e-01 2.771830558776855469e-01 1.946201771497726440e-01
-5.076673626899719238e-01 -6.329311132431030273e-01 3.497740626335144043e-01 1.485097687691450119e-02 2.439900534227490425e-03 1.444385647773742676e-01 -3.820570707321166992e-01 -2.286339551210403442e-01
-3.967880904674530029e-01 -2.936339378356933594e-01 2.368510961532592773e-01 3.352364003658294678e-01 3.446171581745147705e-01 7.517977803945541382e-02 -6.772002577781677246e-01 -6.959480047225952148e-02
-2.462049126625061035e-01 -5.995240211486816406e-01 -9.830743819475173950e-02 2.032979279756546021e-01 1.121913492679595947e-01 2.141175717115402222e-01 -6.823701262474060059e-01 -6.998135149478912354e-02
-6.791500449180603027e-01 -3.123057186603546143e-01 -2.289995402097702026e-01 2.643362581729888916e-01 4.773872792720794678e-01 1.299756467342376709e-01 2.691021263599395752e-01 -4.120253399014472961e-02
-1.198005080223083496e-01 -7.933040857315063477e-01 1.492437124252319336e-01 -8.576220832765102386e-03 9.199210442602634430e-03 1.612108498811721802e-01 -3.724018037319183350e-01 -4.113546013832092285e-01
1.758065819740295410e-02 -4.064645171165466309e-01 -3.664260804653167725e-01 5.264481902122497559e-01 -4.211150109767913818e-02 5.073965787887573242e-01 1.884779483079910278e-01 3.582082092761993408e-01
-4.401258528232574463e-01 -2.977798283100128174e-01 -3.855099678039550781e-01 2.966360747814178467e-01 -4.636110067367553711e-01 5.156941413879394531e-01 -1.108993310481309891e-02 2.613255055621266365e-03
5.291925370693206787e-02 -5.529809594154357910e-01 -2.822065353393554688e-01 2.485207021236419678e-01 -4.297263622283935547e-01 5.265162587165832520e-01 2.357754260301589966e-01 -1.803731322288513184e-01
-5.145219564437866211e-01 -5.556881427764892578e-01 -2.053698599338531494e-01 4.528999328613281250e-01 1.575218141078948975e-01 -7.301133871078491211e-02 1.801088452339172363e-01 3.414671421051025391e-01
-8.895158767700195312e-01 -2.465123534202575684e-01 2.631816864013671875e-01 2.615379095077514648e-01 7.747545838356018066e-02 4.052983969449996948e-02 -1.326687633991241455e-02 -5.005269125103950500e-02
1.093517988920211792e-01 -6.001985073089599609e-01 -1.636127829551696777e-01 4.529337286949157715e-01 5.452612638473510742e-01 2.860049605369567871e-01 -1.366890314966440201e-02 1.288032680749893188e-01
7.907519489526748657e-02 -7.149472832679748535e-01 9.250351786613464355e-02 1.984501779079437256e-01 4.785936772823333740e-01 2.981666028499603271e-01 2.084999978542327881e-01 2.706118226051330566e-01
-7.372080814093351364e-03 -1.916430145502090454e-01 1.648801118135452271e-01 8.167558908462524414e-01 4.537470638751983643e-02 -8.704267442226409912e-02 -4.220627546310424805e-01 -2.849051058292388916e-01
-3.227871358394622803e-01 -6.670203804969787598e-01 2.448291182518005371e-01 1.044955011457204819e-02 7.610582560300827026e-02 2.443733066320419312e-01 -2.178020179271697998e-01 -5.271562337875366211e-01
1.917406357824802399e-02 -5.547593832015991211e-01 -1.889578402042388916e-01 2.190395444631576538e-01 4.524891972541809082e-01 5.416750907897949219e-01 1.413676291704177856e-01 3.000794649124145508e-01
-4.138042628765106201e-01 -1.418304145336151123e-01 -3.172270953655242920e-01 4.242201447486877441e-01 -3.195661902427673340e-01 6.247048377990722656e-01 -1.848806589841842651e-01 -3.866642341017723083e-02
-1.109522432088851929e-01 2.167672365903854370e-01 -1.589394174516201019e-02 3.130866587162017822e-01 7.111631333827972412e-03 8.880333900451660156e-01 8.535005152225494385e-02 -2.156090736389160156e-01
1.900704950094223022e-01 -4.230141043663024902e-01 -5.964952707290649414e-02 2.445117682218551636e-01 5.613840818405151367e-01 5.939127802848815918e-01 3.347344696521759033e-02 2.293102592229843140e-01
2.531907558441162109e-01 -4.262221753597259521e-01 4.712004363536834717e-01 2.436432093381881714e-01 2.814969420433044434e-01 5.265244245529174805e-01 2.406779378652572632e-01 2.417493909597396851e-01
4.246032983064651489e-02 -2.286954373121261597e-01 6.493204832077026367e-01 4.889695048332214355e-01 -1.072373613715171814e-01 1.741674691438674927e-01 2.562561929225921631e-01 -4.215279221534729004e-01
4.599916040897369385e-01 -3.338526487350463867e-01 3.032045066356658936e-01 4.085462093353271484e-01 2.046062946319580078e-01 5.409111976623535156e-01 2.107158154249191284e-01 -1.981343477964401245e-01
-1.966512501239776611e-01 -1.452627927064895630e-01 6.556388735771179199e-01 3.144332170486450195e-01 4.486097693443298340e-01 2.288951277732849121e-01 -3.947366774082183838e-01 4.511771723628044128e-02
2.136538475751876831e-01 -1.356089264154434204e-01 -2.069082856178283691e-01 6.369744539260864258e-01 4.519026875495910645e-01 4.993357062339782715e-01 7.001510262489318848e-02 1.701787561178207397e-01
2.387733459472656250e-01 -2.841893136501312256e-01 6.306827068328857422e-01 3.319686055183410645e-01 1.620292365550994873e-01 5.622765421867370605e-01 1.059270352125167847e-01 -2.511697821319103241e-02
2.342538908123970032e-02 -3.608785867691040039e-01 2.063303627073764801e-02 3.450340926647186279e-01 -1.154014319181442261e-01 3.426191806793212891e-01 1.044740155339241028e-01 -7.798227071762084961e-01
-3.286104202270507812e-01 -5.603466629981994629e-01 -1.309386938810348511e-01 2.992585599422454834e-01 -1.157829090952873230e-01 1.940943151712417603e-01 -6.480180025100708008e-01 1.790647022426128387e-02
3.599070310592651367e-01 -1.987727433443069458e-01 -3.210004866123199463e-01 6.941092014312744141e-01 2.213645279407501221e-01 3.732763528823852539e-01 2.393682599067687988e-01 -2.220182679593563080e-02
3.011006414890289307e-01 -3.134004771709442139e-01 2.558281421661376953e-01 4.792305529117584229e-01 3.774540424346923828e-01 3.256186544895172119e-01 3.025300204753875732e-01 -4.195056557655334473e-01
5.498764663934707642e-02 -3.828390538692474365e-01 -3.009964823722839355e-01 2.631414532661437988e-01 5.783284306526184082e-01 3.774327933788299561e-01 4.258255064487457275e-01 -1.797819882631301880e-01
2.287612408399581909e-01 -4.808991551399230957e-01 -4.542250931262969971e-02 3.752484917640686035e-01 4.378147721290588379e-01 5.535118579864501953e-01 -1.725665852427482605e-02 2.741798162460327148e-01
-1.825994253158569336e-02 -4.308867752552032471e-01 -2.472085356712341309e-01 1.099052429199218750e-01 2.702587842941284180e-01 5.723421573638916016e-01 4.885490611195564270e-02 -5.812140107154846191e-01
-6.347160935401916504e-01 -4.178510010242462158e-01 -4.403862729668617249e-02 5.049951076507568359e-01 1.459060907363891602e-01 -1.110850125551223755e-01 2.706658840179443359e-01 2.422564029693603516e-01
2.691175322979688644e-03 -2.787938714027404785e-01 2.125675529241561890e-01 6.093151569366455078e-01 3.829690515995025635e-01 7.567749917507171631e-02 3.918750286102294922e-01 -4.470552206039428711e-01
-1.679009944200515747e-01 -4.213073551654815674e-01 -1.000880673527717590e-01 5.311067700386047363e-01 -8.662858605384826660e-02 2.547347247600555420e-01 4.424141645431518555e-01 4.838313162326812744e-01
5.584207922220230103e-02 -6.214337348937988281e-01 5.882830023765563965e-01 1.642951518297195435e-01 -3.350370824337005615e-01 7.880332320928573608e-02 -7.782353460788726807e-02 -3.363265991210937500e-01
2.915397286415100098e-01 -3.691857457160949707e-01 -1.678760536015033722e-02 5.382842421531677246e-01 4.758081138134002686e-01 5.109407901763916016e-01 1.897187530994415283e-02 2.934042178094387054e-02
-3.933772742748260498e-01 -2.213788926601409912e-01 3.225746750831604004e-01 4.102641046047210693e-01 3.320973217487335205e-01 5.416623875498771667e-02 -6.379541158676147461e-01 6.055209785699844360e-02
5.357805639505386353e-02 -3.202911615371704102e-01 5.116505622863769531e-01 5.039991140365600586e-01 5.895273685455322266e-01 3.130435198545455933e-02 1.216141134500503540e-01 1.242145970463752747e-01
1.333859562873840332e-01 -8.867307901382446289e-01 7.185065746307373047e-02 1.541284471750259399e-01 1.113942936062812805e-01 8.511799573898315430e-02 3.799280226230621338e-01 5.476759746670722961e-02
-3.071062862873077393e-01 -1.075655966997146606e-01 2.944310903549194336e-01 6.857789754867553711e-01 7.787095010280609131e-02 -1.595096439123153687e-01 -1.857199519872665405e-01 -5.207050442695617676e-01
-7.429162859916687012e-01 -3.442405760288238525e-01 2.237881571054458618e-01 2.260705083608627319e-01 2.995082736015319824e-01 9.997683763504028320e-02 3.260034918785095215e-01 1.496858447790145874e-01
-1.581921577453613281e-01 -8.480250835418701172e-01 1.410017758607864380e-01 9.962013922631740570e-03 -5.409057438373565674e-02 2.269276678562164307e-01 -3.979885578155517578e-01 -1.517601013183593750e-01
-3.769177570939064026e-02 -1.093801110982894897e-01 3.747594356536865234e-01 6.612223982810974121e-01 6.171588897705078125e-01 2.158320695161819458e-02 1.657952517271041870e-01 1.080020982772111893e-02
-5.599444508552551270e-01 -4.318280220031738281e-01 6.817818433046340942e-02 2.846974134445190430e-01 2.435361146926879883e-01 6.712074857205152512e-03 5.754570960998535156e-01 1.542088538408279419e-01
-1.841708421707153320e-01 1.754384636878967285e-01 -2.792651057243347168e-01 4.972097575664520264e-01 1.990747004747390747e-01 6.571215987205505371e-01 6.543979793787002563e-02 -3.665705919265747070e-01
3.102320246398448944e-02 -7.660290598869323730e-01 1.056281402707099915e-01 -4.569685552269220352e-03 -2.627632953226566315e-02 3.393558561801910400e-01 -2.210708856582641602e-01 -4.861417710781097412e-01
-3.713213503360748291e-01 -6.373520493507385254e-01 2.484844923019409180e-01 3.033661246299743652e-01 -1.213538423180580139e-01 -2.280430309474468231e-02 -5.335524678230285645e-01 4.692695662379264832e-02
1.245611384510993958e-01 -2.158266305923461914e-01 2.493833005428314209e-01 6.343867182731628418e-01 5.532078146934509277e-01 -2.644353359937667847e-02 2.368729412555694580e-01 -3.322916626930236816e-01
-5.324339866638183594e-01 -4.363637864589691162e-01 -1.293604373931884766e-01 2.470174729824066162e-01 6.897625327110290527e-02 3.625454306602478027e-01 3.068199753761291504e-01 4.669191241264343262e-01
2.026986479759216309e-01 -5.720440745353698730e-01 9.461911022663116455e-02 2.560547888278961182e-01 4.782266318798065186e-01 4.768851399421691895e-01 1.195066347718238831e-01 2.945503294467926025e-01
8.189959079027175903e-02 -3.325590789318084717e-01 -3.188391774892807007e-02 4.871995151042938232e-01 4.566524624824523926e-01 1.419010609388351440e-01 4.275709986686706543e-01 -4.825272858142852783e-01
2.381479144096374512e-01 -3.763177990913391113e-01 3.471726179122924805e-02 2.758476436138153076e-01 -3.401693403720855713e-01 6.767965555191040039e-01 2.439977377653121948e-01 -3.017772436141967773e-01
-7.446756958961486816e-02 -1.787701547145843506e-01 -7.011866569519042969e-02 3.118357062339782715e-01 3.888511061668395996e-01 5.665197372436523438e-01 -1.460192352533340454e-01 -6.056949496269226074e-01
-2.068027108907699585e-01 -8.397976756095886230e-01 3.400906920433044434e-02 4.949228838086128235e-03 -2.453814297914505005e-01 2.300959378480911255e-01 -2.162006497383117676e-01 -3.014840483665466309e-01
-5.385636091232299805e-01 -6.539765596389770508e-01 1.003310382366180420e-01 2.180339209735393524e-02 6.108058243989944458e-02 4.471731185913085938e-02 4.990122318267822266e-01 -1.303015649318695068e-01
-1.157177239656448364e-01 1.101598739624023438e-01 6.405958533287048340e-02 6.017065048217773438e-01 1.869351230561733246e-02 4.127956032752990723e-01 3.846040964126586914e-01 -5.381913781166076660e-01
-6.871034502983093262e-01 -2.393140792846679688e-01 1.884445399045944214e-01 2.544291019439697266e-01 4.236865639686584473e-01 1.042027324438095093e-01 4.122064113616943359e-01 1.004453003406524658e-01
-5.910155177116394043e-01 -1.762125641107559204e-01 3.032147288322448730e-01 1.957787126302719116e-01 4.374994337558746338e-01 2.678516209125518799e-01 4.607051014900207520e-01 1.182442083954811096e-01
1.870710849761962891e-01 -5.842999815940856934e-01 3.260856866836547852e-01 1.192118898034095764e-01 1.401872783899307251e-01 6.268255114555358887e-01 -2.614161968231201172e-01 1.488405764102935791e-01
-1.053636372089385986e-01 -6.885723471641540527e-01 9.279537945985794067e-02 -3.595624864101409912e-02 -1.635853499174118042e-01 3.894720971584320068e-01 5.711543560028076172e-01 -1.402830984443426132e-02
-2.682489156723022461e-01 -3.859201669692993164e-01 -2.257204502820968628e-01 4.652436971664428711e-01 -4.524797573685646057e-02 4.690891802310943604e-01 2.471546232700347900e-01 4.780473709106445312e-01
1.312678754329681396e-01 -1.206742227077484131e-01 3.048587143421173096e-01 7.519198060035705566e-01 4.286968708038330078e-01 7.869480550289154053e-02 2.071752101182937622e-01 -2.774690389633178711e-01
1.487978845834732056e-01 -3.604715168476104736e-01 -3.413818478584289551e-01 5.396069288253784180e-01 2.652930021286010742e-01 9.533125162124633789e-02 4.972290396690368652e-01 -3.368933200836181641e-01
1.856730431318283081e-01 -7.477948069572448730e-01 1.574674993753433228e-01 7.765262573957443237e-02 1.082489918917417526e-02 3.611181378364562988e-01 -3.216885626316070557e-01 -3.761589229106903076e-01
-8.316558599472045898e-02 -6.463139653205871582e-01 -3.514589369297027588e-02 3.544482290744781494e-01 -1.573916226625442505e-01 2.149574309587478638e-01 4.557885527610778809e-01 4.120326638221740723e-01
-3.831711113452911377e-01 -6.285061240196228027e-01 4.224036633968353271e-01 2.121038436889648438e-01 -2.241825014352798462e-01 -9.596112370491027832e-02 -3.758838474750518799e-01 -1.843695193529129028e-01
-6.363114714622497559e-02 -2.569454312324523926e-01 4.471187591552734375e-01 2.621353268623352051e-01 -1.560086607933044434e-01 4.939019978046417236e-01 -2.859475016593933105e-01 -5.579032301902770996e-01
-1.882003247737884521e-01 -3.945803940296173096e-01 -6.321683060377836227e-03 2.406536936759948730e-01 -3.332740664482116699e-01 3.703840076923370361e-01 1.869709938764572144e-01 -6.838997602462768555e-01
-8.815825581550598145e-01 -3.676778972148895264e-01 1.312132328748703003e-01 1.590902358293533325e-01 -3.832716029137372971e-03 1.549787223339080811e-01 1.279474198818206787e-01 6.852001696825027466e-02
9.194912016391754150e-02 -3.510421514511108398e-02 4.343323707580566406e-01 3.111059069633483887e-01 5.204802751541137695e-01 6.163548231124877930e-01 2.264179289340972900e-01 5.313718318939208984e-02
4.368982613086700439e-01 -3.225550651550292969e-01 3.505139648914337158e-01 4.874506890773773193e-01 2.080681324005126953e-01 4.740160107612609863e-01 1.977540105581283569e-01 -1.937000453472137451e-01
3.395612835884094238e-01 -3.986267149448394775e-01 1.607375591993331909e-01 4.325630962848663330e-01 2.108489163219928741e-03 4.062194526195526123e-01 -1.182242557406425476e-01 -5.777990818023681641e-01
-9.625101834535598755e-02 -5.782169103622436523e-01 -4.677305817604064941e-01 4.632279276847839355e-01 1.534813046455383301e-01 3.099734187126159668e-01 1.148659642785787582e-02 3.213674426078796387e-01
-2.398614883422851562e-01 -6.870458126068115234e-01 2.509604394435882568e-01 -4.906851798295974731e-02 1.742104440927505493e-01 3.270335197448730469e-01 -4.884445965290069580e-01 -1.707846820354461670e-01
-2.375820279121398926e-01 -4.647805988788604736e-01 4.058599472045898438e-02 3.635215461254119873e-01 4.393187761306762695e-01 4.147210717201232910e-02 -5.176789760589599609e-01 3.619752228260040283e-01
-3.351285755634307861e-01 -7.751518487930297852e-01 1.813616454601287842e-01 -4.156224429607391357e-02 -6.546443700790405273e-02 2.017200738191604614e-01 -4.157103002071380615e-01 -1.855194121599197388e-01
6.545074284076690674e-02 -1.915392875671386719e-01 5.686083436012268066e-01 6.848715543746948242e-01 3.323884904384613037e-01 1.568861156702041626e-01 1.759652793407440186e-01 2.460184320807456970e-02
4.373844563961029053e-01 -5.609837174415588379e-01 4.230575263500213623e-01 3.453015387058258057e-01 1.927075237035751343e-01 3.798033297061920166e-01 -1.146543249487876892e-01 3.534048423171043396e-02
-2.704913020133972168e-01 -2.883883416652679443e-01 3.328167796134948730e-01 -2.507934905588626862e-02 3.316847980022430420e-01 6.449451446533203125e-01 -2.308023869991302490e-01 -3.911929726600646973e-01
-2.270908951759338379e-01 -3.912866413593292236e-01 1.232084855437278748e-01 3.250026404857635498e-01 -4.667512774467468262e-01 1.971037089824676514e-01 5.751221179962158203e-01 -2.950344383716583252e-01
-5.654744803905487061e-02 -5.298150181770324707e-01 -5.624606087803840637e-02 3.098376840353012085e-02 -3.830618411302566528e-02 5.246633291244506836e-01 9.994752705097198486e-02 -6.521092057228088379e-01
-1.817440688610076904e-01 -5.678408145904541016e-01 -7.823227345943450928e-02 3.219601809978485107e-01 -9.933882951736450195e-02 3.168549835681915283e-01 4.934736490249633789e-01 4.254005551338195801e-01
-4.494980350136756897e-02 -4.613611102104187012e-01 1.967588514089584351e-01 3.525238037109375000e-01 6.488729119300842285e-01 2.240996509790420532e-01 -9.285379946231842041e-02 3.771733045578002930e-01
-8.231654167175292969e-01 -3.692899048328399658e-01 2.536506652832031250e-01 2.259385287761688232e-01 1.166062429547309875e-01 -6.404770538210868835e-03 2.358517646789550781e-01 3.705149516463279724e-02
-2.981174886226654053e-01 -1.793356388807296753e-01 3.205995559692382812e-01 4.622311890125274658e-01 -4.183840751647949219e-01 4.476791620254516602e-01 2.735646069049835205e-01 3.349979519844055176e-01
4.619778692722320557e-01 -4.030471444129943848e-01 2.278650850057601929e-01 4.408733248710632324e-01 1.965389996767044067e-01 5.558897256851196289e-01 -6.329062581062316895e-02 -1.618366688489913940e-01
3.250228166580200195e-01 -7.140455245971679688e-01 2.383193969726562500e-01 3.469108939170837402e-01 -1.583149880170822144e-01 2.107559442520141602e-01 -3.669675886631011963e-01 5.664857849478721619e-02
-2.301145717501640320e-02 -5.920868515968322754e-01 -8.926315233111381531e-03 2.113730907440185547e-01 -4.919435083866119385e-01 3.113041222095489502e-01 4.224370419979095459e-01 -2.945737838745117188e-01
1.308916658163070679e-01 -4.456603825092315674e-01 -3.806751966476440430e-01 2.531665265560150146e-01 -3.219663202762603760e-01 6.507554054260253906e-01 1.963758617639541626e-01 -9.766773879528045654e-02
-4.306420087814331055e-01 -7.133306860923767090e-01 2.758223116397857666e-01 1.693094894289970398e-02 -3.990612179040908813e-02 1.302582621574401855e-01 4.574995934963226318e-01 -3.842394798994064331e-02
-7.157762646675109863e-01 -3.260550796985626221e-01 2.330201566219329834e-01 3.634632527828216553e-01 -3.292209506034851074e-01 2.153495848178863525e-01 -2.552852407097816467e-02 1.988333016633987427e-01
5.658883973956108093e-02 -5.383161902427673340e-01 -1.102992519736289978e-01 3.245864808559417725e-01 4.786423444747924805e-01 4.367512464523315430e-01 2.006820440292358398e-01 3.596772551536560059e-01
-6.157545447349548340e-01 -4.927443563938140869e-01 -1.077732592821121216e-01 2.873081862926483154e-01 -2.069659829139709473e-01 2.132951468229293823e-01 4.400213956832885742e-01 4.404257237911224365e-02
2.214924395084381104e-01 -7.770110964775085449e-01 -2.025953233242034912e-01 1.358750164508819580e-01 -7.593146711587905884e-02 4.523587524890899658e-01 1.735302656888961792e-01 -2.172123938798904419e-01
1.267076879739761353e-01 -4.520745873451232910e-01 -6.816730648279190063e-02 3.378731906414031982e-01 2.388408333063125610e-01 6.289235353469848633e-01 2.342942208051681519e-01 3.915165364742279053e-01
-3.159882128238677979e-01 -1.939297467470169067e-01 -3.136326670646667480e-01 4.780595302581787109e-01 -4.111016392707824707e-01 4.828976094722747803e-01 1.332799345254898071e-01 -3.401150703430175781e-01
6.878919154405593872e-02 -5.525079369544982910e-01 -3.894022703170776367e-01 4.819132387638092041e-01 9.605620871298015118e-04 5.107232332229614258e-01 1.767058111727237701e-02 2.120778858661651611e-01
1.349879242479801178e-02 -3.307487070560455322e-01 4.691599681973457336e-02 2.856057882308959961e-01 4.668343663215637207e-01 5.385076999664306641e-01 2.439529448747634888e-01 4.890944361686706543e-01
-5.478894114494323730e-01 -2.345872968435287476e-01 -1.219533383846282959e-01 3.594401180744171143e-01 6.395054459571838379e-01 9.172668308019638062e-02 2.854734361171722412e-01 4.289801046252250671e-02
2.173664867877960205e-01 -4.958007037639617920e-01 2.880229651927947998e-01 2.645812928676605225e-01 4.124382138252258301e-01 4.297703206539154053e-01 3.166918456554412842e-01 -3.144385218620300293e-01
-4.649092257022857666e-02 -9.491226077079772949e-01 1.437402516603469849e-01 7.932665199041366577e-02 -1.365883946418762207e-01 6.573534011840820312e-02 2.130238860845565796e-01 4.116104915738105774e-02
-7.944427728652954102e-01 -3.377934694290161133e-01 -5.112913623452186584e-02 1.514169126749038696e-01 3.578816354274749756e-01 1.698629856109619141e-01 2.497349530458450317e-01 -9.957234561443328857e-02
-7.259436696767807007e-02 -5.645714402198791504e-01 8.992483466863632202e-02 5.462431311607360840e-01 5.156483054161071777e-01 -9.263423085212707520e-02 -1.798587888479232788e-01 2.503954768180847168e-01
-4.150623083114624023e-01 -4.526616334915161133e-01 -2.044005095958709717e-01 4.028279185295104980e-01 -1.385575234889984131e-01 4.634261727333068848e-01 -2.497341781854629517e-01 -3.499166071414947510e-01
-9.710321575403213501e-02 -1.192221865057945251e-01 5.526028871536254883e-01 5.393909811973571777e-01 7.874208688735961914e-02 1.669484674930572510e-01 2.417664527893066406e-01 -5.362102985382080078e-01
-9.321118891239166260e-02 -2.363251596689224243e-01 1.091922596096992493e-01 5.121918320655822754e-01 6.111378669738769531e-01 1.100340113043785095e-01 -1.058251038193702698e-01 -5.142009854316711426e-01
4.253889620304107666e-01 -3.016711175441741943e-01 3.848505914211273193e-01 3.837121129035949707e-01 1.069962456822395325e-01 6.249994635581970215e-01 1.733973473310470581e-01 -2.355241402983665466e-02
-4.405156970024108887e-01 -1.570152491331100464e-02 7.626005262136459351e-02 6.862843036651611328e-01 -9.342092275619506836e-02 -2.155964449048042297e-02 -4.669669866561889648e-01 -3.188216984272003174e-01
-3.394846022129058838e-01 -3.284900486469268799e-01 -1.033009439706802368e-01 5.584368705749511719e-01 -7.520628720521926880e-02 6.592705845832824707e-01 -6.935650855302810669e-02 9.600810706615447998e-02
1.712957918643951416e-01 -4.797658920288085938e-01 2.491626888513565063e-02 6.077998280525207520e-01 5.760411545634269714e-02 5.520045161247253418e-01 7.457823306322097778e-02 2.384360581636428833e-01
-1.690910905599594116e-01 -3.858740925788879395e-01 5.624234676361083984e-01 3.815782964229583740e-01 -3.971732854843139648e-01 -1.111181750893592834e-01 2.922475710511207581e-02 -4.354757964611053467e-01
-1.370763331651687622e-01 -2.032418251037597656e-01 -2.468622103333473206e-02 3.211375772953033447e-01 2.106207609176635742e-01 5.417885780334472656e-01 -1.969956755638122559e-01 -6.778354048728942871e-01
-6.732533872127532959e-02 -8.334025740623474121e-01 -1.115580648183822632e-01 3.824984133243560791e-01 5.436151847243309021e-02 -7.923907786607742310e-02 3.065910637378692627e-01 1.972943693399429321e-01
9.544331580400466919e-02 -4.357462227344512939e-01 8.625050634145736694e-02 3.321808576583862305e-01 4.555685222148895264e-01 5.118479132652282715e-01 1.822669804096221924e-01 4.248297512531280518e-01
-4.415065795183181763e-02 -4.454423487186431885e-01 -2.450798898935317993e-01 3.266728520393371582e-01 -3.757167160511016846e-01 4.675834178924560547e-01 2.772240042686462402e-01 -4.429470002651214600e-01
-2.259122431278228760e-01 -7.634268403053283691e-01 -1.411164402961730957e-01 6.782748270779848099e-03 -1.027344763278961182e-01 3.189177811145782471e-01 -2.171212434768676758e-01 -4.321789443492889404e-01
-4.678698778152465820e-01 -2.403522729873657227e-01 8.100737631320953369e-02 3.412002325057983398e-01 -4.143324196338653564e-01 5.566514730453491211e-01 2.869251370429992676e-02 3.435016572475433350e-01
2.398161739110946655e-01 -1.303955912590026855e-01 -1.614469736814498901e-01 7.429852485656738281e-01 9.501815587282180786e-02 5.189713835716247559e-01 -1.729683279991149902e-01 1.977758258581161499e-01
-5.890179798007011414e-02 -1.102797165513038635e-01 3.735248744487762451e-01 2.263940870761871338e-01 1.645416021347045898e-01 4.447629451751708984e-01 6.896227002143859863e-01 -3.051659166812896729e-01
-5.717969536781311035e-01 -3.262682259082794189e-01 1.786076277494430542e-01 2.982780635356903076e-01 -3.570522964000701904e-01 3.590502142906188965e-01 3.421576619148254395e-01 2.687965929508209229e-01
3.184160888195037842e-01 -5.524051785469055176e-01 -1.623397767543792725e-01 4.045675992965698242e-01 5.321928113698959351e-02 5.737215876579284668e-01 -2.621567249298095703e-01 5.211269482970237732e-02
-3.319988250732421875e-01 -5.186935067176818848e-01 -3.908138871192932129e-01 6.012706160545349121e-01 6.627737544476985931e-03 3.581715747714042664e-02 9.531900286674499512e-02 3.099344968795776367e-01
1.908590346574783325e-01 -2.168044447898864746e-01 3.438765108585357666e-01 4.675214290618896484e-01 5.505570769309997559e-01 3.347219228744506836e-01 3.508436679840087891e-01 -2.037115693092346191e-01
-7.519853860139846802e-02 -7.562084794044494629e-01 1.715349406003952026e-02 1.693027094006538391e-02 1.805213466286659241e-02 3.251310288906097412e-01 -4.756330549716949463e-01 -2.994164526462554932e-01
7.212337851524353027e-02 -1.914096325635910034e-01 5.253248810768127441e-01 2.634829580783843994e-01 1.998263150453567505e-01 6.750100255012512207e-01 -2.940596938133239746e-01 -1.753022670745849609e-01
-8.976002037525177002e-02 -2.808469235897064209e-01 6.241579055786132812e-01 3.810637295246124268e-01 2.437390685081481934e-01 -3.253570199012756348e-02 4.815076589584350586e-01 -2.932037711143493652e-01
3.411767184734344482e-01 -4.783240258693695068e-01 2.305785715579986572e-01 6.524938941001892090e-01 2.765641808509826660e-01 3.131230473518371582e-01 3.653642907738685608e-02 -4.560846835374832153e-03
2.970976531505584717e-01 -3.096101880073547363e-01 -8.419957756996154785e-02 5.373489260673522949e-01 4.477307498455047607e-01 5.427766442298889160e-01 8.089327067136764526e-02 1.357497274875640869e-01
-2.552284002304077148e-01 -2.220418006181716919e-01 4.610280394554138184e-01 4.779249131679534912e-01 5.293733477592468262e-01 5.486143380403518677e-02 -3.964459598064422607e-01 6.466628611087799072e-02
1.432447880506515503e-01 -8.778453469276428223e-01 5.173587426543235779e-02 3.879913389682769775e-01 1.327583342790603638e-01 -3.794493153691291809e-02 -1.465776003897190094e-02 1.907230317592620850e-01
1.537893116474151611e-01 -3.049922287464141846e-01 4.630206227302551270e-01 5.141841173171997070e-01 5.121897459030151367e-01 2.122993022203445435e-01 -1.376428157091140747e-01 -2.796429693698883057e-01
1.633104123175144196e-02 3.665125695988535881e-04 1.296052932739257812e-01 5.079748034477233887e-01 5.270847678184509277e-01 4.604797363281250000e-01 -1.019751876592636108e-01 -4.739602208137512207e-01
9.829405695199966431e-02 -2.642443776130676270e-01 2.723917737603187561e-02 4.331451058387756348e-01 5.711354613304138184e-01 5.610843896865844727e-01 2.349077612161636353e-01 1.896407157182693481e-01
1.162480469793081284e-02 -2.826978564262390137e-01 -1.010770574212074280e-01 5.502164363861083984e-01 6.053816080093383789e-01 1.274028867483139038e-01 2.239070273935794830e-02 -4.730457365512847900e-01
-1.282440572977066040e-01 -1.415039747953414917e-01 -1.047869920730590820e-01 5.095846652984619141e-01 2.639650702476501465e-01 3.860021233558654785e-01 -2.144998013973236084e-01 -6.543607115745544434e-01
5.094885081052780151e-02 -4.082384705543518066e-01 -1.367909610271453857e-01 4.572309553623199463e-01 2.763005495071411133e-01 3.594648838043212891e-01 5.345130562782287598e-01 3.342342674732208252e-01
-2.349034100770950317e-01 -3.735614418983459473e-01 -4.268159344792366028e-02 5.768940448760986328e-01 2.785837650299072266e-01 1.408461928367614746e-01 2.461455948650836945e-02 6.104025840759277344e-01
-1.356967389583587646e-01 -1.350674629211425781e-01 4.385593533515930176e-01 7.670136690139770508e-01 3.691153824329376221e-01 -2.093689292669296265e-01 -1.791060343384742737e-02 -4.792113974690437317e-02
-2.982995808124542236e-01 -1.225526630878448486e-01 1.001504808664321899e-01 3.503871560096740723e-01 -1.362340003252029419e-01 4.360386133193969727e-01 -8.011805266141891479e-02 -7.403301000595092773e-01
-2.812453918159008026e-02 -8.468433022499084473e-01 -1.241668239235877991e-01 4.140672087669372559e-01 -6.653873622417449951e-02 -1.355662792921066284e-01 2.518219053745269775e-01 9.474463760852813721e-02
2.311052829027175903e-01 -4.034927189350128174e-01 8.243077993392944336e-02 3.945201337337493896e-01 4.240621030330657959e-01 4.720912277698516846e-01 3.949338793754577637e-01 2.503425478935241699e-01
7.520049810409545898e-03 -8.357805013656616211e-01 -1.359055340290069580e-01 2.130647152662277222e-01 -1.580193638801574707e-01 8.661157637834548950e-02 4.416231513023376465e-01 -1.002228632569313049e-01
2.687390744686126709e-01 -4.437195062637329102e-01 -2.160563915967941284e-01 4.962418377399444580e-01 -8.048567920923233032e-02 6.421539187431335449e-01 -1.331741362810134888e-01 3.716333210468292236e-02
-3.518237769603729248e-01 2.406777292490005493e-01 -7.044535875320434570e-02 4.463073909282684326e-01 2.681241333484649658e-01 6.298298835754394531e-01 1.307878643274307251e-01 -3.584128320217132568e-01
