# Supplementary material for: Where is your field going? A machine learning approach to study the relative motion of the domains of physics
Source: PLoS One. 2020 Jun 18;15(6):e0233997. doi: 10.1371/journal.pone.0233997 (PMC7302634; doi:10.1371/journal.pone.0233997)
Supplement: S6 Data — (ZIP) [file pone.0233997.s006.zip › 5/Pacs4Run_5_VS_500_embeddings2003-2007ED8.txt]

-2.750925719738006592e-01 5.041222572326660156e-01 -7.433713674545288086e-01 -2.604048550128936768e-01 1.564554125070571899e-01 5.503779277205467224e-02 -1.465571969747543335e-01 -2.804811485111713409e-02
-5.783728361129760742e-01 3.868703544139862061e-01 -3.849985599517822266e-01 -1.010215431451797485e-01 -4.503586515784263611e-02 2.460987120866775513e-01 -4.354792833328247070e-01 3.242716193199157715e-01
-6.287524700164794922e-01 2.308203876018524170e-01 -1.826241910457611084e-01 3.741605579853057861e-02 4.486802816390991211e-01 1.237446293234825134e-01 -3.367544412612915039e-01 4.319842755794525146e-01
-1.459241509437561035e-01 1.390963643789291382e-01 -5.059683322906494141e-01 -2.962026596069335938e-01 2.527866065502166748e-01 3.924806416034698486e-01 -5.527468323707580566e-01 3.035575449466705322e-01
-2.490700930356979370e-01 3.837700784206390381e-01 -4.455516934394836426e-01 -2.858856618404388428e-01 3.668958246707916260e-01 6.824782490730285645e-02 -5.678205192089080811e-02 6.065832376480102539e-01
-1.896740049123764038e-01 -6.901631504297256470e-02 -1.693966239690780640e-01 -9.624115377664566040e-02 1.844183802604675293e-01 -5.576972365379333496e-01 -6.514630317687988281e-01 3.896954953670501709e-01
-4.661130309104919434e-01 1.771026104688644409e-01 -9.629417955875396729e-02 -4.007120132446289062e-01 2.872944474220275879e-01 -6.810681819915771484e-01 -9.663776308298110962e-02 1.606229692697525024e-01
-1.125000268220901489e-01 2.828158996999263763e-02 -2.579475343227386475e-01 -2.322961986064910889e-01 -2.664649486541748047e-02 -5.072954893112182617e-01 -7.180155515670776367e-01 3.040398657321929932e-01
-4.917418360710144043e-01 1.497361809015274048e-01 -4.348289966583251953e-01 -2.819497287273406982e-01 3.038749396800994873e-01 3.708580434322357178e-01 -4.871415495872497559e-01 3.798147197812795639e-03
-7.374543547630310059e-01 -1.017378177493810654e-02 -3.515021502971649170e-01 -1.411449164152145386e-01 3.974903821945190430e-01 -1.520191133022308350e-02 -1.909621506929397583e-01 3.433446586132049561e-01
-2.516564428806304932e-01 4.911957308650016785e-02 -3.694947659969329834e-01 1.351104932837188244e-03 -2.393253296613693237e-01 -4.139674901962280273e-01 -5.130158662796020508e-01 5.530797243118286133e-01
-5.646341666579246521e-02 1.255797892808914185e-01 -9.667862206697463989e-02 -1.888959407806396484e-01 2.620924115180969238e-01 -4.557251036167144775e-01 -7.952907085418701172e-01 -1.647670865058898926e-01
-5.814819037914276123e-02 4.998652637004852295e-01 -4.491771757602691650e-01 1.179796233773231506e-01 2.221211045980453491e-01 -1.301689893007278442e-01 -1.389563679695129395e-01 6.674455404281616211e-01
-1.204259023070335388e-01 4.233773648738861084e-01 -2.871963381767272949e-01 -4.619344174861907959e-01 4.463436007499694824e-01 3.182576596736907959e-01 -4.129471182823181152e-01 1.983641237020492554e-01
-1.741560846567153931e-01 9.566172957420349121e-02 -7.860288023948669434e-01 -3.092020750045776367e-01 -2.794265151023864746e-01 -3.352532088756561279e-01 -2.297870069742202759e-02 -2.367902547121047974e-01
-6.237409114837646484e-01 1.929562836885452271e-01 -7.802494615316390991e-02 -3.105531632900238037e-01 -6.730630993843078613e-02 -3.841253817081451416e-01 -5.628864765167236328e-01 4.754170775413513184e-02
-3.156324028968811035e-01 3.904626071453094482e-01 1.487693935632705688e-01 -1.827893853187561035e-01 5.267930030822753906e-01 -3.230405747890472412e-01 -5.568689107894897461e-01 2.004744485020637512e-02
-4.990871250629425049e-01 6.082545518875122070e-01 4.231208935379981995e-02 2.482044696807861328e-01 6.050602719187736511e-02 -1.490925550460815430e-01 -5.112730860710144043e-01 1.739338338375091553e-01
4.070550501346588135e-01 -8.948753587901592255e-03 -5.345323085784912109e-01 -2.168123722076416016e-01 2.265401482582092285e-01 -4.756865501403808594e-01 -4.156474769115447998e-01 2.261251360177993774e-01
-2.355672419071197510e-02 2.705436944961547852e-02 -5.409654378890991211e-01 -5.690225586295127869e-02 9.261799044907093048e-03 -5.148348212242126465e-01 -2.225596755743026733e-01 6.230235099792480469e-01
-3.153667747974395752e-01 4.813306033611297607e-01 3.058111295104026794e-02 -9.659732133150100708e-02 2.119695246219635010e-01 -1.072441563010215759e-01 -7.644062042236328125e-01 1.336008459329605103e-01
7.213602657429873943e-04 2.276013940572738647e-01 -6.182125210762023926e-01 -4.795867204666137695e-02 5.136077478528022766e-02 -3.664108812808990479e-01 -7.613889873027801514e-02 6.488590836524963379e-01
2.433864027261734009e-02 2.961212396621704102e-01 -2.639534510672092438e-02 6.082788854837417603e-02 6.652071475982666016e-01 -6.341176033020019531e-01 -2.304598689079284668e-01 9.800886362791061401e-02
-2.218378335237503052e-01 6.737200617790222168e-01 4.818578436970710754e-02 8.698450773954391479e-02 3.558166697621345520e-02 -2.150420099496841431e-01 -6.217340230941772461e-01 2.300843000411987305e-01
-1.039151251316070557e-01 5.488603115081787109e-01 -2.482808567583560944e-02 -3.140152990818023682e-01 2.158353179693222046e-01 6.091664358973503113e-02 -7.079670429229736328e-01 -1.929225027561187744e-01
-1.067866981029510498e-01 1.221782639622688293e-01 -4.288368299603462219e-02 -2.323620766401290894e-01 1.135559082031250000e-01 -5.482455492019653320e-01 -7.638262510299682617e-01 -1.447035819292068481e-01
-3.295535445213317871e-01 2.597498297691345215e-01 -7.644853591918945312e-01 2.191331051290035248e-02 -3.383795320987701416e-01 8.080603927373886108e-02 -3.192947208881378174e-01 -1.265976279973983765e-01
-2.814269363880157471e-01 2.819842398166656494e-01 -8.569105863571166992e-01 2.577009201049804688e-01 8.038634806871414185e-02 4.049610346555709839e-02 1.691969931125640869e-01 6.204021722078323364e-02
-5.178427696228027344e-01 3.308610320091247559e-01 -6.837721467018127441e-01 -1.105795800685882568e-01 -3.432871997356414795e-01 -8.702681213617324829e-02 -5.997033789753913879e-02 1.165392100811004639e-01
-2.088535279035568237e-01 -5.851508118212223053e-03 -3.466954231262207031e-01 -1.872916519641876221e-01 -1.606879383325576782e-02 -5.065424442291259766e-01 -5.107089281082153320e-01 5.323561429977416992e-01
-5.955022573471069336e-01 -1.099596247076988220e-01 -4.742232561111450195e-01 -3.937250971794128418e-01 9.233649075031280518e-02 -8.835957199335098267e-02 -3.221411108970642090e-01 3.650623261928558350e-01
-4.571183025836944580e-01 1.355472356081008911e-01 -9.655327349901199341e-02 -2.614710032939910889e-01 -8.514353632926940918e-02 -5.774511098861694336e-01 -5.952024459838867188e-01 -3.898554248735308647e-03
-2.794250473380088806e-02 2.235767543315887451e-01 -8.882328122854232788e-02 -6.092548966407775879e-01 3.471346199512481689e-01 -1.703530400991439819e-01 -6.440018415451049805e-01 7.675067335367202759e-02
-7.907032966613769531e-03 3.458156883716583252e-01 6.887796521186828613e-02 6.853027269244194031e-03 6.456370949745178223e-01 -5.717628002166748047e-01 -3.525092005729675293e-01 8.680511265993118286e-02
-3.398149013519287109e-01 3.283971548080444336e-01 -9.269164502620697021e-02 -1.315221935510635376e-01 -8.257496356964111328e-02 -8.442313671112060547e-01 -1.744644343852996826e-01 2.842904441058635712e-02
-6.033377647399902344e-01 1.162660717964172363e-01 -3.310571014881134033e-01 5.570949316024780273e-01 1.785707622766494751e-01 -1.732830703258514404e-01 -3.117349147796630859e-01 -2.083723396062850952e-01
-3.442811965942382812e-02 5.763856172561645508e-01 -3.991492092609405518e-01 3.248298764228820801e-01 2.732996344566345215e-01 -1.806430518627166748e-01 3.499294817447662354e-02 5.414893031120300293e-01
-3.872962296009063721e-02 4.237605333328247070e-01 -8.211758732795715332e-01 -8.640035241842269897e-02 -1.757206767797470093e-01 -2.174150012433528900e-02 3.253027424216270447e-02 -3.236106336116790771e-01
-5.606937408447265625e-01 2.890495955944061279e-01 -6.130381226539611816e-01 -3.835393115878105164e-02 -3.899688422679901123e-01 -1.547501832246780396e-01 -2.043324857950210571e-01 8.373190462589263916e-02
-3.750332295894622803e-01 5.335719585418701172e-01 6.176718976348638535e-03 -1.906211078166961670e-01 -4.092218354344367981e-02 -3.936052024364471436e-01 -5.859436988830566406e-01 1.958237737417221069e-01
-4.996130466461181641e-01 3.054267764091491699e-01 -2.297323048114776611e-01 -5.246884226799011230e-01 -1.266998350620269775e-01 -4.998061060905456543e-01 -1.376679986715316772e-01 2.102738618850708008e-01
-4.015325307846069336e-01 -2.150912880897521973e-01 -6.813863515853881836e-01 4.402751028537750244e-01 1.197412684559822083e-01 -1.781894415616989136e-01 -2.807877659797668457e-01 -9.719435870647430420e-02
-2.722822427749633789e-01 2.672245204448699951e-01 -5.344624072313308716e-02 -3.539035022258758545e-01 -9.120550751686096191e-02 -5.205982923507690430e-01 -6.666428446769714355e-01 -5.094695836305618286e-02
-1.712497472763061523e-01 1.149478182196617126e-01 -2.616629935801029205e-02 7.994832843542098999e-02 3.876276314258575439e-01 -5.877295732498168945e-01 -5.842702984809875488e-01 3.366468250751495361e-01
2.266714721918106079e-01 2.524991929531097412e-01 -1.452980488538742065e-01 -2.042652815580368042e-01 2.433258146047592163e-01 -5.779942274093627930e-01 -6.155478954315185547e-01 -2.232585549354553223e-01
1.591011732816696167e-01 3.772964179515838623e-01 -2.296092063188552856e-01 -5.226773619651794434e-01 -8.942790329456329346e-02 -4.087005555629730225e-01 -5.748558640480041504e-01 3.048895485699176788e-02
-3.147255480289459229e-01 4.554108083248138428e-01 -4.228730686008930206e-03 -5.279473960399627686e-03 1.455668658018112183e-01 -2.591490745544433594e-01 -7.006600499153137207e-01 3.379800915718078613e-01
-9.468255192041397095e-02 4.284033477306365967e-01 -1.783622056245803833e-01 -6.542789936065673828e-01 4.832006990909576416e-01 7.772631198167800903e-02 -3.148033618927001953e-01 9.479617327451705933e-02
2.036573290824890137e-01 -1.934346742928028107e-03 -2.212255895137786865e-01 -2.901580929756164551e-01 3.780941367149353027e-01 -6.194290518760681152e-01 -5.407718420028686523e-01 7.940878719091415405e-02
-4.798085242509841919e-02 4.300608336925506592e-01 -5.265365242958068848e-01 2.179915457963943481e-01 1.868031322956085205e-01 -1.190243512392044067e-01 -4.424020648002624512e-02 6.610333919525146484e-01
-1.168995872139930725e-01 -2.310539782047271729e-02 -4.779639840126037598e-01 8.574573695659637451e-02 1.117727458477020264e-01 1.039156615734100342e-01 -8.427544832229614258e-01 -1.283421814441680908e-01
-3.729544579982757568e-01 5.467384457588195801e-01 8.859307318925857544e-02 -4.493594914674758911e-02 3.004999458789825439e-01 -2.905046641826629639e-01 -5.433943867683410645e-01 2.866067886352539062e-01
-6.226980090141296387e-01 3.024871945381164551e-01 -7.441702485084533691e-02 -1.950558722019195557e-01 1.807400025427341461e-02 -1.700267493724822998e-01 -6.219114065170288086e-01 2.472942620515823364e-01
-3.343404829502105713e-01 1.325559169054031372e-01 -6.611511111259460449e-01 1.747610233724117279e-02 -3.950791358947753906e-01 -2.815007269382476807e-01 -3.682151436805725098e-01 -2.496127635240554810e-01
-2.961786091327667236e-02 3.561440110206604004e-01 1.588829047977924347e-02 1.507799029350280762e-01 3.132949471473693848e-01 -1.219726279377937317e-01 -8.561292886734008789e-01 -5.752098560333251953e-02
-1.387026458978652954e-01 2.217866927385330200e-01 -5.745490789413452148e-01 1.693212389945983887e-01 1.794257462024688721e-01 -3.188033699989318848e-01 -7.720601558685302734e-02 6.580317020416259766e-01
1.357723921537399292e-01 3.035132884979248047e-01 -1.188401579856872559e-01 -5.189809799194335938e-01 1.312043070793151855e-01 -3.001821637153625488e-01 -7.058730721473693848e-01 2.002278342843055725e-02
-1.880667209625244141e-01 1.472189724445343018e-01 -6.555137634277343750e-01 -2.356393933296203613e-01 1.347577422857284546e-01 -2.612728178501129150e-01 -2.469969838857650757e-01 5.570482611656188965e-01
3.121167123317718506e-01 2.783868014812469482e-01 -1.538902372121810913e-01 1.519722640514373779e-01 4.395312368869781494e-01 -2.760563194751739502e-01 -6.978293657302856445e-01 -1.481407433748245239e-01
-6.844602525234222412e-02 1.857894361019134521e-01 1.233647949993610382e-02 1.983604878187179565e-01 7.899044752120971680e-01 -4.213413596153259277e-01 -3.456044793128967285e-01 -1.945152692496776581e-02
1.545607578009366989e-02 2.895482182502746582e-01 -2.123367935419082642e-01 -6.435360908508300781e-01 5.714620351791381836e-01 1.502558297943323851e-04 -3.453044891357421875e-01 1.043710857629776001e-01
-1.234309002757072449e-01 2.962782084941864014e-01 -5.113258212804794312e-02 -3.755784034729003906e-02 8.300278335809707642e-02 -6.143018007278442383e-01 -6.527747511863708496e-01 2.873810827732086182e-01
-2.721751928329467773e-01 3.166703879833221436e-01 -5.705387890338897705e-02 -1.047635301947593689e-01 -1.223419457674026489e-01 -8.706241250038146973e-01 -1.835355609655380249e-01 -6.906933337450027466e-02
-2.726085484027862549e-01 1.901357024908065796e-01 8.268668502569198608e-02 -3.637870550155639648e-01 4.274666309356689453e-01 -6.074060201644897461e-01 -4.296557605266571045e-01 -1.186632663011550903e-01
-4.205712378025054932e-01 5.226799249649047852e-01 -6.447889804840087891e-01 -1.762356013059616089e-01 -2.883297502994537354e-01 -1.031182929873466492e-01 6.107034534215927124e-02 7.494552433490753174e-02
-3.212858736515045166e-01 2.327004522085189819e-01 -5.071673914790153503e-02 -1.651203781366348267e-01 9.277410805225372314e-02 -2.419295608997344971e-01 -8.514146804809570312e-01 1.440315246582031250e-01
-9.306990355253219604e-02 -8.271641284227371216e-02 -1.600849181413650513e-01 -4.522315859794616699e-01 2.842062115669250488e-01 -4.744831621646881104e-01 -6.682108640670776367e-01 -4.407065361738204956e-02
-2.887083292007446289e-01 5.696207880973815918e-01 -7.192850708961486816e-01 -1.907161772251129150e-01 1.967443898320198059e-02 6.180135905742645264e-02 1.826697140932083130e-01 -2.934898622334003448e-02
5.432440638542175293e-01 1.713989377021789551e-01 -6.572510600090026855e-01 -1.040048524737358093e-01 2.897913753986358643e-01 -2.008978724479675293e-01 -2.529506981372833252e-01 2.106875926256179810e-01
-3.192357122898101807e-01 -3.047608435153961182e-01 -4.323751628398895264e-01 -2.916110754013061523e-01 5.206615924835205078e-01 2.697689831256866455e-02 -5.023999214172363281e-01 -9.487913548946380615e-02
4.742137491703033447e-01 1.927421092987060547e-01 -5.021535754203796387e-01 -1.081025302410125732e-01 1.511177122592926025e-01 -5.170450806617736816e-01 -3.986694812774658203e-01 1.581710278987884521e-01
-3.267805874347686768e-01 6.528130173683166504e-01 4.966563358902931213e-02 -1.302477251738309860e-02 -6.420993804931640625e-02 -3.224412202835083008e-01 -5.831179618835449219e-01 1.276534944772720337e-01
2.315594106912612915e-01 4.910136163234710693e-01 -1.493493616580963135e-01 -1.808748207986354828e-02 1.950370222330093384e-01 -6.236214637756347656e-01 -4.957032799720764160e-01 9.994301944971084595e-02
-5.587315559387207031e-01 2.624806463718414307e-01 -7.301328182220458984e-01 -5.929957702755928040e-02 1.222124472260475159e-01 -1.600188761949539185e-02 2.020929306745529175e-01 1.621081233024597168e-01
1.427274048328399658e-01 2.513990104198455811e-01 -4.105225205421447754e-02 7.406037300825119019e-02 5.881518125534057617e-01 -6.767970919609069824e-01 -3.090080320835113525e-01 9.896672517061233521e-02
-1.848781108856201172e-01 1.286568045616149902e-01 -6.729268282651901245e-02 2.527692914009094238e-01 2.709347009658813477e-01 -3.895238637924194336e-01 -7.500622868537902832e-01 3.051543533802032471e-01
-3.295609056949615479e-01 4.999200999736785889e-01 -3.880147039890289307e-01 -4.336232319474220276e-02 -2.789311707019805908e-01 -7.848650217056274414e-02 -4.393296241760253906e-01 -4.605002999305725098e-01
-5.176644325256347656e-01 5.116539001464843750e-01 -1.517936736345291138e-01 -4.232855141162872314e-01 6.064629927277565002e-02 -2.352537661790847778e-01 -1.279689967632293701e-01 4.388889372348785400e-01
-4.933639466762542725e-01 -6.955971568822860718e-02 -5.905230641365051270e-01 2.722707390785217285e-01 -8.803496137261390686e-03 -5.461971163749694824e-01 -7.299399375915527344e-02 -1.586427837610244751e-01
4.195639193058013916e-01 4.539691209793090820e-01 -2.738440334796905518e-01 1.369584351778030396e-01 -7.547971326857805252e-03 -6.310962438583374023e-01 -3.324567973613739014e-01 -1.235431656241416931e-01
3.805361986160278320e-01 3.566373884677886963e-01 -5.156640410423278809e-01 3.939227759838104248e-01 1.873481273651123047e-01 7.366505451500415802e-03 -4.211840927600860596e-01 3.071931600570678711e-01
-2.830223180353641510e-02 3.072412908077239990e-01 -1.041054874658584595e-01 -2.637836635112762451e-01 -1.891706022433936596e-03 -3.174323737621307373e-01 -8.457106351852416992e-01 -9.158917516469955444e-02
-1.232836842536926270e-01 2.592816352844238281e-01 -8.241183161735534668e-01 1.636496037244796753e-01 -1.816307157278060913e-01 -5.654211714863777161e-02 -1.908237040042877197e-01 -3.728560805320739746e-01
-1.918078213930130005e-01 5.170432925224304199e-01 -7.204154729843139648e-01 2.219978570938110352e-01 -2.439175546169281006e-01 -9.300725907087326050e-02 -7.470159232616424561e-02 -2.320947647094726562e-01
-1.449573785066604614e-01 2.822928428649902344e-01 -3.622070327401161194e-02 -4.688123762607574463e-01 4.210487604141235352e-01 -8.433283865451812744e-02 -6.994579434394836426e-01 6.756855547428131104e-02
-1.217690035700798035e-01 1.009773164987564087e-01 -5.760959386825561523e-01 6.723421066999435425e-02 -1.698627471923828125e-01 -2.374954074621200562e-01 -2.630021870136260986e-01 6.958027482032775879e-01
-1.769494265317916870e-01 1.579870134592056274e-01 -6.679957509040832520e-01 1.523134410381317139e-01 -3.925499916076660156e-01 -2.026763409376144409e-01 -4.534620940685272217e-01 -2.711277902126312256e-01
-3.975786864757537842e-01 4.898935854434967041e-01 -5.543660521507263184e-01 8.395687490701675415e-02 3.291926905512809753e-02 9.258501231670379639e-02 -1.023567095398902893e-01 -5.171386003494262695e-01
-6.677389144897460938e-02 2.121634334325790405e-01 -1.725271046161651611e-01 6.058366969227790833e-03 1.079536303877830505e-01 -5.761868953704833984e-01 -5.597102642059326172e-01 5.136191248893737793e-01
-5.624094009399414062e-01 3.918268680572509766e-01 -4.896582663059234619e-01 -1.716205179691314697e-01 -2.985285818576812744e-01 -1.277075111865997314e-01 -3.917127251625061035e-01 4.561966657638549805e-02
1.001915559172630310e-01 3.369943797588348389e-01 -1.079098954796791077e-01 -2.884234488010406494e-01 2.923528552055358887e-01 3.874516487121582031e-02 -8.303757309913635254e-01 -7.119406014680862427e-02
4.345625638961791992e-01 9.740693122148513794e-02 -4.374462962150573730e-01 -3.917779028415679932e-01 4.626446664333343506e-01 -3.290896117687225342e-01 -2.946090102195739746e-01 2.183659523725509644e-01
-5.362260341644287109e-01 4.615625143051147461e-01 -5.934136509895324707e-01 -1.513492166996002197e-01 7.823626697063446045e-02 -1.470488309860229492e-01 2.819815874099731445e-01 1.308335065841674805e-01
-3.286851346492767334e-01 6.601026654243469238e-01 9.809362888336181641e-02 -1.082985550165176392e-01 1.473556607961654663e-01 -3.134610056877136230e-01 -5.237772464752197266e-01 2.014092952013015747e-01
-1.470096260309219360e-01 2.784444093704223633e-01 -7.851303368806838989e-02 -4.096188247203826904e-01 2.634104490280151367e-01 4.001097381114959717e-02 -8.091776371002197266e-01 -3.391896188259124756e-02
3.781108260154724121e-01 -1.915594339370727539e-01 -6.764035224914550781e-01 -5.738661810755729675e-02 2.604565322399139404e-01 -4.074064791202545166e-01 -2.919842004776000977e-01 2.011218369007110596e-01
-3.430488407611846924e-01 5.795842409133911133e-01 -5.749367550015449524e-02 -3.068721294403076172e-01 7.276840507984161377e-02 -5.873025655746459961e-01 -7.565331459045410156e-02 3.049271702766418457e-01
-1.634356379508972168e-01 6.027482151985168457e-01 9.781887754797935486e-03 -1.079076975584030151e-01 -3.170073777437210083e-02 -3.644249737262725830e-01 -6.668899059295654297e-01 1.403249055147171021e-01
1.750565022230148315e-01 1.695605367422103882e-01 -7.501583099365234375e-01 6.149069592356681824e-02 -2.517654187977313995e-02 -3.095257282257080078e-01 -1.076010093092918396e-01 5.158179402351379395e-01
-1.204221695661544800e-01 -1.267314106225967407e-01 -2.499775886535644531e-01 -2.328152656555175781e-01 1.339214444160461426e-01 -6.699237823486328125e-01 -5.836526155471801758e-01 2.129853665828704834e-01
-6.628289818763732910e-02 5.862019062042236328e-01 1.583949662744998932e-02 -8.209557831287384033e-02 -2.489247359335422516e-02 -3.750896155834197998e-01 -7.048816680908203125e-01 8.254233002662658691e-02
-2.370764315128326416e-01 6.358036994934082031e-01 -3.910183012485504150e-01 -5.855678394436836243e-02 7.512430101633071899e-02 -8.143643289804458618e-02 -1.825284063816070557e-01 5.810610055923461914e-01
2.538511157035827637e-01 4.676332473754882812e-01 -6.483191251754760742e-01 -3.191117346286773682e-01 2.650784552097320557e-01 2.238246053457260132e-01 -4.523714259266853333e-02 -2.689208686351776123e-01
-9.814160317182540894e-02 4.248694777488708496e-01 -2.429443746805191040e-01 -7.508846521377563477e-01 3.632652461528778076e-01 4.916269704699516296e-02 -2.290471494197845459e-01 1.277805119752883911e-02
2.634718716144561768e-01 5.776088684797286987e-02 -2.684544622898101807e-01 -1.719762533903121948e-01 3.582658618688583374e-02 -7.370970845222473145e-01 -5.165925025939941406e-01 -1.189085021615028381e-01
2.698014080524444580e-01 5.017252564430236816e-01 -3.097925707697868347e-02 1.579610109329223633e-01 4.516624212265014648e-01 -2.945604324340820312e-01 -5.953240990638732910e-01 6.627234071493148804e-02
-3.442353010177612305e-01 9.276191145181655884e-02 -2.462791651487350464e-01 7.225373387336730957e-02 7.075691819190979004e-01 2.773670852184295654e-01 -4.782904982566833496e-01 2.597432024776935577e-02
-1.798558086156845093e-01 4.169953763484954834e-01 -6.500414013862609863e-01 1.621120572090148926e-01 -3.021495938301086426e-01 -3.594307601451873779e-01 -7.206849753856658936e-02 -3.453315496444702148e-01
-4.021626710891723633e-01 3.052504062652587891e-01 -4.238328039646148682e-01 2.118212170898914337e-02 -2.532464563846588135e-01 -4.406183660030364990e-01 -1.880310475826263428e-01 -5.209324359893798828e-01
1.684186011552810669e-01 4.844307154417037964e-02 -2.664993405342102051e-01 1.300710439682006836e-01 4.493708312511444092e-01 -1.522065885365009308e-02 -8.104090094566345215e-01 -1.497319787740707397e-01
-3.474694788455963135e-01 -7.106824219226837158e-02 -6.042293310165405273e-01 5.557658076286315918e-01 2.548000030219554901e-02 -3.899875879287719727e-01 -2.173181623220443726e-01 -1.669509150087833405e-02
3.117485344409942627e-01 1.584647297859191895e-01 -2.519339919090270996e-01 -4.989444017410278320e-01 2.823266386985778809e-01 -4.546704292297363281e-01 -4.957405626773834229e-01 1.819159537553787231e-01
-3.651487529277801514e-01 1.011573150753974915e-01 -6.460044384002685547e-01 3.071906743571162224e-03 -1.720119714736938477e-01 -2.861417829990386963e-01 -2.738504409790039062e-01 -5.026363134384155273e-01
-4.673005044460296631e-01 1.801560968160629272e-01 -5.882350206375122070e-01 1.696146577596664429e-01 -3.101005554199218750e-01 -5.242164134979248047e-01 -5.626076087355613708e-02 -1.594434864819049835e-02
-2.520740330219268799e-01 8.877021260559558868e-03 -3.287363946437835693e-01 -3.262377679347991943e-01 -2.871483005583286285e-02 -3.797080516815185547e-01 -5.733011364936828613e-01 4.982011318206787109e-01
7.653831690549850464e-02 4.547286331653594971e-01 -4.914825037121772766e-02 -4.247860610485076904e-01 3.663668930530548096e-01 -1.488762907683849335e-02 -6.794301867485046387e-01 -9.183366596698760986e-02
-3.818600475788116455e-01 2.033179551362991333e-01 1.694782637059688568e-03 -4.273174405097961426e-01 1.751736104488372803e-01 -4.340530633926391602e-01 -6.279674768447875977e-01 -1.296561509370803833e-01
3.789255321025848389e-01 5.955418944358825684e-01 -4.887194335460662842e-01 -7.008223980665206909e-02 8.037435263395309448e-02 -4.135655164718627930e-01 6.931470334529876709e-02 2.751108705997467041e-01
1.740381270647048950e-01 -1.130503341555595398e-01 -3.563713729381561279e-01 -2.811895906925201416e-01 1.695054769515991211e-01 -6.303012371063232422e-01 -5.117343664169311523e-01 2.509553432464599609e-01
1.272472888231277466e-01 3.610344827175140381e-01 -4.679511487483978271e-01 -2.649623751640319824e-01 6.213199496269226074e-01 -2.984466850757598877e-01 2.418060153722763062e-01 1.752136498689651489e-01
1.906246989965438843e-01 4.677745103836059570e-01 -4.983988124877214432e-03 6.229501590132713318e-02 5.616567730903625488e-01 -3.699736595153808594e-01 -5.356873869895935059e-01 4.054741561412811279e-02
-4.761338233947753906e-01 -4.438788816332817078e-02 -5.633742213249206543e-01 4.765282571315765381e-01 3.873619437217712402e-01 -1.121056526899337769e-01 -1.557674705982208252e-01 -1.999406814575195312e-01
3.891435563564300537e-01 3.378231525421142578e-01 -4.828661680221557617e-01 2.418665736913681030e-01 5.171531438827514648e-01 -1.513528227806091309e-01 -2.047076821327209473e-01 3.324505984783172607e-01
-2.721563279628753662e-01 6.285535097122192383e-01 -6.199504733085632324e-01 2.286899238824844360e-01 2.377193979918956757e-02 -1.003761962056159973e-01 1.566263884305953979e-01 -2.429846972227096558e-01
1.410955190658569336e-02 1.686168909072875977e-01 -7.862445898354053497e-03 1.391575485467910767e-01 7.413628697395324707e-01 -5.508608818054199219e-01 -3.136072754859924316e-01 -2.294727228581905365e-02
1.446098834276199341e-01 3.533109426498413086e-01 -4.560380056500434875e-02 7.795336097478866577e-02 5.776629447937011719e-01 -6.155730485916137695e-01 -3.011555969715118408e-01 2.068422287702560425e-01
-3.468880951404571533e-01 1.903498023748397827e-01 -6.722496151924133301e-01 2.288062684237957001e-02 -2.058478742837905884e-01 -1.648822575807571411e-01 -2.971049845218658447e-01 -4.828681945800781250e-01
-3.057920336723327637e-01 2.660723924636840820e-01 -1.347317397594451904e-01 -1.228664964437484741e-01 -1.906519085168838501e-01 -5.731797218322753906e-01 -6.408478021621704102e-01 1.639475226402282715e-01
-5.872836112976074219e-01 4.194722771644592285e-01 -4.560011029243469238e-01 -1.640304177999496460e-02 3.874220848083496094e-01 -1.219133287668228149e-01 3.253836333751678467e-01 -1.008222252130508423e-02
-1.907329559326171875e-01 5.291690230369567871e-01 1.393147259950637817e-01 -1.013805940747261047e-01 3.079686760902404785e-01 -3.733037710189819336e-01 -6.477954387664794922e-01 -8.670561015605926514e-03
-4.574403464794158936e-01 3.462552428245544434e-01 -6.533222794532775879e-01 -2.421486079692840576e-01 2.861865162849426270e-01 -2.458391711115837097e-02 3.071288764476776123e-01 -9.249056130647659302e-02
3.900415599346160889e-01 3.076670318841934204e-02 -4.302289783954620361e-01 -3.414020240306854248e-01 -7.261580973863601685e-02 -5.027272701263427734e-01 -5.083231925964355469e-01 -1.699069738388061523e-01
3.137769401073455811e-01 1.577763259410858154e-01 -3.292567431926727295e-01 -4.967882335186004639e-01 2.606687843799591064e-01 -3.744244277477264404e-01 -4.912418723106384277e-01 2.682943344116210938e-01
-6.662397980690002441e-01 -1.401449888944625854e-01 -5.534554719924926758e-01 1.888538450002670288e-01 1.256400346755981445e-01 -2.667813897132873535e-01 -2.314452379941940308e-01 -2.323373705148696899e-01
5.637387633323669434e-01 3.603202998638153076e-01 -5.133230686187744141e-01 -2.300622016191482544e-01 2.893917262554168701e-01 -3.044864535331726074e-01 -1.325879991054534912e-01 2.046938389539718628e-01
-4.329299330711364746e-01 -1.212180703878402710e-01 -6.496902704238891602e-01 -3.127501904964447021e-02 -1.468874663114547729e-01 -2.766036391258239746e-01 -3.481897413730621338e-01 -3.943103253841400146e-01
-2.747138440608978271e-01 6.734303832054138184e-01 -5.274609923362731934e-01 9.380480647087097168e-02 1.603279560804367065e-01 -7.312151044607162476e-02 2.662097811698913574e-01 -2.865138053894042969e-01
1.572209447622299194e-01 4.875291883945465088e-01 -5.213401913642883301e-01 2.734637260437011719e-01 3.494081795215606689e-01 6.148714199662208557e-02 -1.249666959047317505e-01 4.995351731777191162e-01
6.416402012109756470e-02 5.357802510261535645e-01 -3.131352066993713379e-01 -4.079234600067138672e-01 4.249409735202789307e-01 3.758631050586700439e-01 -3.500090539455413818e-01 3.608806990087032318e-03
-2.709018290042877197e-01 4.441542625427246094e-01 -4.856481216847896576e-03 1.244046762585639954e-01 1.779369562864303589e-01 -3.452751040458679199e-01 -6.683652400970458984e-01 3.409553170204162598e-01
-3.360854089260101318e-01 -2.377966791391372681e-01 -5.598932504653930664e-01 -5.066457390785217285e-01 2.676548957824707031e-01 -2.449892759323120117e-01 -4.095746576786041260e-02 3.563603758811950684e-01
1.144049242138862610e-01 5.308237075805664062e-01 -3.692162334918975830e-01 -2.089034020900726318e-01 5.763391256332397461e-01 -2.487054616212844849e-01 1.867827177047729492e-01 3.102697730064392090e-01
-3.270908296108245850e-01 3.869862556457519531e-01 -5.697457194328308105e-01 3.777153417468070984e-02 -3.216768801212310791e-01 -1.185089349746704102e-01 -3.721771240234375000e-01 -4.014728367328643799e-01
2.463132590055465698e-01 1.476904451847076416e-01 -2.747272253036499023e-01 -4.370362758636474609e-01 2.588477432727813721e-01 -4.875711500644683838e-01 -4.796243309974670410e-01 3.409902751445770264e-01
-4.221686348319053650e-02 1.522717177867889404e-01 -3.468879461288452148e-01 2.785855829715728760e-01 6.847146153450012207e-01 -2.479052096605300903e-01 -2.454438358545303345e-01 4.319213032722473145e-01
1.847777399234473705e-03 3.057508170604705811e-01 -5.574056506156921387e-01 -2.487683594226837158e-01 4.971561431884765625e-01 -3.395043313503265381e-01 3.681332767009735107e-01 1.896751224994659424e-01
1.608035415410995483e-01 6.617727875709533691e-01 -4.572278261184692383e-01 2.257667183876037598e-01 3.915206193923950195e-01 1.076792031526565552e-01 -1.630123890936374664e-02 3.332004845142364502e-01
-2.622769474983215332e-01 2.302051037549972534e-01 -1.208804696798324585e-01 -4.372338354587554932e-01 5.560255050659179688e-02 -8.063154816627502441e-01 -8.976009488105773926e-02 1.055356264114379883e-01
-2.870659828186035156e-01 -1.580630689859390259e-01 -6.140362024307250977e-01 3.675022423267364502e-01 3.273127600550651550e-02 -4.248532652854919434e-01 -2.747742235660552979e-01 -3.513380587100982666e-01
-6.298686265945434570e-01 5.353797078132629395e-01 -1.817637085914611816e-01 -2.009043395519256592e-01 3.461412712931632996e-02 -6.847883760929107666e-02 -1.629113852977752686e-01 4.591361284255981445e-01
-6.136378049850463867e-01 2.197897285223007202e-01 -6.019531488418579102e-01 -6.535476446151733398e-02 1.572418957948684692e-01 -1.957786679267883301e-01 2.419172674417495728e-01 -2.948626577854156494e-01
3.146324306726455688e-02 6.047756075859069824e-01 -2.816853225231170654e-01 1.436084657907485962e-01 6.230773329734802246e-01 -1.530420035123825073e-01 1.614939421415328979e-01 3.091261386871337891e-01
-2.445793747901916504e-01 -1.402137335389852524e-02 -4.803005978465080261e-02 -2.350311279296875000e-01 6.911593079566955566e-01 -3.608877360820770264e-01 -4.363018572330474854e-01 -2.900646626949310303e-01
1.596565991640090942e-01 4.339479655027389526e-02 -2.000947296619415283e-01 -1.160787120461463928e-01 1.017912849783897400e-01 -8.135315775871276855e-01 -4.807231724262237549e-01 -1.257957965135574341e-01
-5.752814412117004395e-01 3.186993300914764404e-01 -4.597376286983489990e-01 -1.311816275119781494e-01 4.077238030731678009e-03 3.503933250904083252e-01 -3.844736218452453613e-01 -2.613478302955627441e-01
-3.984675109386444092e-01 3.176112771034240723e-01 -7.013205885887145996e-01 -1.790197044610977173e-01 2.643190026283264160e-01 -8.654312044382095337e-02 2.710108160972595215e-01 -2.562168538570404053e-01
-4.006583988666534424e-01 4.045068621635437012e-01 -5.627927780151367188e-01 -2.250939607620239258e-01 2.029420584440231323e-01 1.964725852012634277e-01 -5.769846588373184204e-02 4.746872484683990479e-01
2.622995376586914062e-01 3.859024345874786377e-01 -6.287803053855895996e-01 -1.285881549119949341e-01 3.606668710708618164e-01 2.510842680931091309e-01 -1.839882135391235352e-01 -3.786858916282653809e-01
-2.658192217350006104e-01 4.035067558288574219e-01 -6.006090342998504639e-02 -5.093347430229187012e-01 -4.986403509974479675e-02 -3.906742632389068604e-01 -5.881775617599487305e-01 4.927008226513862610e-02
1.795837134122848511e-01 3.298814892768859863e-01 -2.349947988986968994e-01 3.947808593511581421e-02 2.894162535667419434e-01 -6.712029576301574707e-01 -5.173469185829162598e-01 1.495746430009603500e-02
-5.565537512302398682e-02 3.566877841949462891e-01 -4.886435270309448242e-01 2.701686918735504150e-01 4.305907785892486572e-01 -1.806287020444869995e-01 6.245936453342437744e-02 5.796347856521606445e-01
4.079597890377044678e-01 -1.732054054737091064e-01 -5.836831927299499512e-01 3.322887420654296875e-02 3.349018990993499756e-01 -3.557389080524444580e-01 -4.409753382205963135e-01 1.691440194845199585e-01
7.920324057340621948e-02 6.078835725784301758e-01 -3.916135728359222412e-01 -6.372719258069992065e-02 2.965401113033294678e-01 -2.478089928627014160e-01 8.312302082777023315e-02 5.572497844696044922e-01
-3.497541248798370361e-01 6.182349920272827148e-01 -3.635264933109283447e-02 1.846424341201782227e-01 5.568594858050346375e-02 7.376233488321304321e-02 -6.333970427513122559e-01 2.242982238531112671e-01
2.665633261203765869e-01 1.838217675685882568e-01 -4.144227504730224609e-01 3.095903694629669189e-01 3.896473050117492676e-01 -2.160532027482986450e-02 -5.240525603294372559e-01 4.479268491268157959e-01
-5.856465697288513184e-01 4.277089834213256836e-01 -4.451324045658111572e-01 7.046777755022048950e-02 4.760186672210693359e-01 1.419596523046493530e-01 1.412355303764343262e-01 -6.542713195085525513e-02
1.279894411563873291e-01 2.432317286729812622e-01 -3.846570849418640137e-01 -2.759502828121185303e-01 6.758474707603454590e-01 1.580033898353576660e-01 -1.837155073881149292e-01 -4.299550056457519531e-01
4.220193251967430115e-03 5.239464342594146729e-02 -4.806825518608093262e-01 -6.288307905197143555e-01 3.618375957012176514e-01 2.603699825704097748e-02 -1.586496382951736450e-01 -4.625786840915679932e-01
-1.254437267780303955e-01 3.785313367843627930e-01 -6.373710185289382935e-02 -2.650594711303710938e-01 -6.281264871358871460e-02 -5.022530555725097656e-01 -7.114897966384887695e-01 -6.509649008512496948e-02
2.445928156375885010e-01 2.859242074191570282e-02 -4.046107530593872070e-01 -6.187439337372779846e-02 6.608707308769226074e-01 -5.735473036766052246e-01 7.155933417379856110e-03 7.785132527351379395e-02
-5.072188377380371094e-01 5.374644994735717773e-01 1.933963503688573837e-03 -1.501975059509277344e-01 2.110149711370468140e-01 -4.285472333431243896e-01 -1.927178651094436646e-01 4.074036478996276855e-01
2.611896693706512451e-01 3.973902463912963867e-01 -4.722627997398376465e-01 -3.062669336795806885e-01 4.961847960948944092e-01 -3.822088837623596191e-01 2.481618076562881470e-01 5.623077601194381714e-02
-6.816886663436889648e-01 -1.752972453832626343e-01 -5.452070236206054688e-01 -4.537915065884590149e-02 1.624149084091186523e-02 -4.226307272911071777e-01 -4.050018265843391418e-02 -1.572917997837066650e-01
-5.208562314510345459e-02 1.321736872196197510e-01 -2.115327864885330200e-01 -1.146349087357521057e-01 -5.927555635571479797e-02 -2.784157395362854004e-01 -8.890432119369506836e-01 2.247289866209030151e-01
1.184236928820610046e-01 1.628772765398025513e-01 -3.451505005359649658e-01 -3.564924001693725586e-01 -2.487666010856628418e-01 -6.125912666320800781e-01 -4.994552433490753174e-01 1.631648540496826172e-01
-2.358024120330810547e-01 -1.397797018289566040e-01 -5.688107609748840332e-01 -9.860039688646793365e-03 4.884602427482604980e-01 2.562294602394104004e-01 -4.995444416999816895e-01 -2.177708595991134644e-01
-4.278718531131744385e-01 8.946984261274337769e-02 -6.329074501991271973e-01 5.254109576344490051e-02 -2.579956948757171631e-01 -4.938424825668334961e-01 -1.388465315103530884e-01 -2.754413783550262451e-01
-3.588328361511230469e-01 -1.807463020086288452e-01 -4.304067790508270264e-01 3.720467388629913330e-01 5.005158782005310059e-01 -3.479929864406585693e-01 -2.187342494726181030e-01 -3.089353740215301514e-01
1.747178100049495697e-02 4.431702494621276855e-01 -2.193600386381149292e-01 -5.976865887641906738e-01 5.150381326675415039e-01 1.244299635291099548e-01 -3.239248991012573242e-01 1.107809245586395264e-01
-5.227521657943725586e-01 5.683848857879638672e-01 -5.751440525054931641e-01 -2.324842363595962524e-01 -3.403130546212196350e-02 9.359838068485260010e-02 5.773132294416427612e-02 7.468210905790328979e-02
3.199898898601531982e-01 6.678511500358581543e-01 -1.022548601031303406e-01 -9.555156528949737549e-02 1.567309163510799408e-02 -8.230611681938171387e-02 -6.515211462974548340e-01 -2.225750871002674103e-02
-4.179371297359466553e-01 5.352540612220764160e-01 -1.418899148702621460e-01 -4.285897612571716309e-01 2.382121980190277100e-02 -4.320373833179473877e-01 -2.404487319290637970e-02 3.836764991283416748e-01
2.532037794589996338e-01 2.018910348415374756e-01 -7.065216898918151855e-01 -1.808309257030487061e-01 4.337943494319915771e-01 9.980732947587966919e-02 -7.367651164531707764e-02 -3.996094465255737305e-01
4.762977659702301025e-01 1.818461567163467407e-01 -4.483236968517303467e-01 1.958978474140167236e-01 4.402641057968139648e-01 -1.779999881982803345e-01 -4.553638994693756104e-01 2.604411840438842773e-01
-4.039551019668579102e-01 1.504955440759658813e-01 -1.650615967810153961e-02 -4.175677895545959473e-01 8.974793553352355957e-02 -6.349381208419799805e-01 -4.530175328254699707e-01 -1.520204395055770874e-01
-5.197049975395202637e-01 5.543140769004821777e-01 -5.476548671722412109e-01 -3.261947631835937500e-01 -1.746742427349090576e-02 9.615317732095718384e-02 6.920279562473297119e-02 4.443027451634407043e-02
-4.914483428001403809e-01 2.895992994308471680e-01 -6.862480044364929199e-01 -1.902166157960891724e-01 2.468811124563217163e-01 -9.445129334926605225e-02 3.093681633472442627e-01 -4.372689127922058105e-02
-3.812350332736968994e-01 5.259675383567810059e-01 -6.452788710594177246e-01 -2.430716454982757568e-01 -2.429140806198120117e-01 -1.111194267868995667e-01 9.608557075262069702e-02 1.481957435607910156e-01
-3.689505457878112793e-01 -1.027794033288955688e-01 -4.836001694202423096e-01 3.970779776573181152e-01 3.397513926029205322e-01 -4.475285708904266357e-01 -1.700100898742675781e-01 -3.422795832157135010e-01
-4.597212076187133789e-01 1.246779132634401321e-02 -6.353107094764709473e-01 1.323755681514739990e-01 2.255243435502052307e-02 -3.032526075839996338e-01 -1.025760546326637268e-01 -5.141648650169372559e-01
-1.669794917106628418e-01 6.874170899391174316e-02 -4.595014154911041260e-01 -4.922429621219635010e-01 3.893325924873352051e-01 -1.232445389032363892e-01 1.790583715774118900e-03 -5.892158746719360352e-01
2.212102413177490234e-01 3.545448780059814453e-01 -8.601230382919311523e-02 1.447885334491729736e-01 6.595069169998168945e-01 -3.763351738452911377e-01 -4.371024966239929199e-01 1.713653355836868286e-01
1.714296489953994751e-01 2.795960903167724609e-01 -1.653517335653305054e-01 1.519274711608886719e-01 4.908800125122070312e-01 -7.233053445816040039e-01 -1.022068485617637634e-01 2.596819996833801270e-01
3.298723697662353516e-02 1.859386265277862549e-01 -1.067479401826858521e-01 -4.831056296825408936e-01 3.332391083240509033e-01 -1.918093115091323853e-01 -7.499782443046569824e-01 -9.615562111139297485e-02
2.838697731494903564e-01 1.065829247236251831e-01 -5.511144399642944336e-01 -1.208316162228584290e-01 2.236150503158569336e-01 -5.946707129478454590e-01 -2.062270492315292358e-01 3.788985013961791992e-01
-6.156415939331054688e-01 -1.805969774723052979e-01 -4.664549827575683594e-01 7.865194231271743774e-02 5.409300699830055237e-02 -2.453770339488983154e-01 -4.408865869045257568e-01 -3.272414207458496094e-01
-2.580840885639190674e-01 2.974792942404747009e-02 -5.042306780815124512e-01 -3.584122657775878906e-02 3.636151850223541260e-01 4.370703101158142090e-01 -5.643561482429504395e-01 -1.876978427171707153e-01
-1.123743355274200439e-01 5.353764072060585022e-02 -5.837920308113098145e-01 -1.574962027370929718e-02 3.003664612770080566e-01 4.479067325592041016e-01 -5.460284352302551270e-01 -2.333603352308273315e-01
3.452028632164001465e-01 4.824911057949066162e-01 -1.610115170478820801e-01 2.180827595293521881e-02 1.550815999507904053e-01 -7.346376776695251465e-01 -2.376485168933868408e-01 3.764817118644714355e-02
-2.654807567596435547e-01 -1.936791650950908661e-02 -6.045511960983276367e-01 1.405369937419891357e-01 3.532548621296882629e-02 3.330462574958801270e-01 -6.396372914314270020e-01 -1.503619402647018433e-01
1.235804855823516846e-01 1.255307495594024658e-01 -1.503455787897109985e-01 -2.723910510540008545e-01 4.572457969188690186e-01 -6.002847552299499512e-01 -3.781048655509948730e-01 -3.997380733489990234e-01
-3.416748344898223877e-01 7.460622787475585938e-01 -3.075548633933067322e-02 8.237414062023162842e-02 3.129012137651443481e-02 -2.048196643590927124e-01 -3.256767094135284424e-01 4.122166335582733154e-01
-4.319831728935241699e-01 3.048664927482604980e-01 -5.916035175323486328e-01 -9.536405652761459351e-02 8.537900447845458984e-02 -9.503829292953014374e-03 -1.452926844358444214e-01 5.769472122192382812e-01
5.812519192695617676e-01 3.997519910335540771e-01 -5.524743199348449707e-01 4.465291649103164673e-02 2.550165057182312012e-01 -2.244053930044174194e-01 -2.112464159727096558e-01 1.873680353164672852e-01
-3.086048364639282227e-01 -3.455753326416015625e-01 -5.224292874336242676e-01 -1.679656356573104858e-01 3.049840927124023438e-01 6.083327904343605042e-02 -6.223459839820861816e-01 -1.287403609603643417e-02
-6.129203364253044128e-03 9.494169801473617554e-02 -1.787443063221871853e-03 -1.045348942279815674e-01 6.413813233375549316e-01 -6.806253194808959961e-01 -3.232091367244720459e-01 -3.053960390388965607e-02
-4.473710954189300537e-01 -2.760726809501647949e-01 -4.308854639530181885e-01 -5.757123604416847229e-02 5.415936708450317383e-01 9.962025284767150879e-02 -4.686146378517150879e-01 -1.087143048644065857e-01
-1.637184023857116699e-01 2.700897455215454102e-01 -3.986061811447143555e-01 -7.515591979026794434e-01 2.220974713563919067e-01 2.399951592087745667e-02 -1.493609994649887085e-01 -3.229672014713287354e-01
-3.582679033279418945e-01 1.523580774664878845e-02 -5.345319509506225586e-01 4.982827603816986084e-01 1.530390530824661255e-01 -5.072746872901916504e-01 -1.125592887401580811e-01 -2.097227573394775391e-01
-1.947846561670303345e-01 -5.854801088571548462e-02 -6.063159108161926270e-01 1.759144961833953857e-01 1.476618200540542603e-01 3.411780297756195068e-01 -6.306971311569213867e-01 -1.551801413297653198e-01
-4.747981950640678406e-02 5.548963546752929688e-01 -3.424381017684936523e-01 -3.075873851776123047e-01 4.958971738815307617e-01 3.906969428062438965e-01 -2.629236876964569092e-01 1.013654917478561401e-01
2.597296796739101410e-02 4.789563119411468506e-01 -5.101630091667175293e-01 1.810566484928131104e-01 4.593164324760437012e-01 5.249189212918281555e-03 3.911964222788810730e-02 5.141489505767822266e-01
-4.968393146991729736e-01 3.877717852592468262e-01 -1.918312162160873413e-01 -3.671753704547882080e-01 1.684598438441753387e-02 -5.102169513702392578e-01 -5.520367622375488281e-02 4.092848300933837891e-01
-2.110067158937454224e-01 4.980409741401672363e-01 -5.696471929550170898e-01 9.880939126014709473e-02 -3.232685923576354980e-01 -2.546228170394897461e-01 -2.043415606021881104e-01 -4.025906622409820557e-01
3.258292376995086670e-01 3.381192982196807861e-01 -4.878262579441070557e-01 -1.679631769657135010e-01 4.161124229431152344e-01 2.181658446788787842e-01 -3.653257191181182861e-01 -3.988932371139526367e-01
-3.301528692245483398e-01 2.376661403104662895e-03 -9.429077804088592529e-02 -2.679680585861206055e-01 7.303379941731691360e-03 -5.964835882186889648e-01 -6.556184291839599609e-01 -1.568891406059265137e-01
2.693544328212738037e-01 3.486742675304412842e-01 -6.195064783096313477e-01 -2.665711641311645508e-01 3.701529502868652344e-01 1.867298930883407593e-01 -1.227860748767852783e-01 -4.050535857677459717e-01
-1.578029245138168335e-01 -6.578247249126434326e-02 -4.558220505714416504e-01 1.926669031381607056e-01 7.089694589376449585e-02 2.480738759040832520e-01 -8.020826578140258789e-01 -1.263847798109054565e-01
2.480744421482086182e-01 1.849544495344161987e-01 -7.770076394081115723e-01 -2.182352915406227112e-02 3.312321901321411133e-01 -3.443825244903564453e-01 2.508760392665863037e-01 9.370608627796173096e-02
-4.775415658950805664e-01 1.689341664314270020e-01 -5.937813520431518555e-01 4.253560900688171387e-01 1.314720809459686279e-01 1.368736615404486656e-03 -2.217486500740051270e-01 -3.787505328655242920e-01
-3.330903053283691406e-01 4.500952959060668945e-01 -4.243558943271636963e-01 -5.715265125036239624e-02 7.184524089097976685e-02 2.032125443220138550e-01 -3.139374256134033203e-01 5.984204411506652832e-01
2.610311806201934814e-01 1.429138034582138062e-01 -3.206887841224670410e-01 -6.284240633249282837e-02 1.383680552244186401e-01 -8.138434886932373047e-01 -2.425098568201065063e-01 2.536726295948028564e-01
-1.794811785221099854e-01 3.026320338249206543e-01 -5.991846323013305664e-01 1.894266158342361450e-01 -2.698470950126647949e-01 -3.960123658180236816e-01 -1.920124441385269165e-01 -4.634474515914916992e-01
-3.937198817729949951e-01 5.416662096977233887e-01 -7.299250960350036621e-01 2.185727842152118683e-02 -9.345342218875885010e-02 -4.682664200663566589e-02 6.960409134626388550e-02 5.042759701609611511e-02
2.835385799407958984e-01 2.776823639869689941e-01 -1.340596675872802734e-01 1.482923626899719238e-01 2.949449717998504639e-01 -3.009264171123504639e-01 -7.577599883079528809e-01 -2.253577709197998047e-01
2.477283328771591187e-01 -4.060588032007217407e-02 -3.991146981716156006e-01 -1.271201968193054199e-01 6.963339447975158691e-01 -5.161941051483154297e-01 -3.582464903593063354e-02 9.438790380954742432e-02
-3.359966576099395752e-01 1.076128557324409485e-01 -6.923102140426635742e-01 -9.567864239215850830e-02 -3.133698999881744385e-01 -3.466477990150451660e-01 -2.361032664775848389e-01 -3.361070156097412109e-01
-7.497729659080505371e-01 1.215499639511108398e-01 -4.858998358249664307e-01 2.764955570455640554e-04 2.732274681329727173e-02 -3.698521256446838379e-01 7.006531208753585815e-02 -2.110001146793365479e-01
-4.875853657722473145e-01 3.797709047794342041e-01 -5.100229978561401367e-01 9.021510183811187744e-02 4.718756079673767090e-01 1.794768869876861572e-01 1.143841072916984558e-01 -2.860248386859893799e-01
4.022741913795471191e-01 6.211207509040832520e-01 -1.489801853895187378e-01 2.584703862667083740e-01 1.132043004035949707e-01 -2.677755355834960938e-01 -5.032753944396972656e-01 -1.599292606115341187e-01
-1.379871219396591187e-01 -1.010180916637182236e-02 -3.105019330978393555e-01 2.692242339253425598e-02 5.450770258903503418e-01 2.337465733289718628e-01 -7.282822728157043457e-01 3.974631428718566895e-02
-1.458778679370880127e-01 1.027265191078186035e-01 -1.540044099092483521e-01 3.389720246195793152e-02 1.643750518560409546e-01 -4.988592863082885742e-01 -6.988533735275268555e-01 4.231132268905639648e-01
-2.430407553911209106e-01 4.484464526176452637e-01 -8.018915653228759766e-01 1.711035221815109253e-01 -1.209351196885108948e-01 1.119722500443458557e-01 -8.465991169214248657e-02 -1.821813732385635376e-01
-4.166976809501647949e-01 -2.183246910572052002e-01 -5.418266654014587402e-01 -4.479030892252922058e-02 2.378466874361038208e-01 8.162912726402282715e-02 -4.964877963066101074e-01 -4.163900315761566162e-01
-4.264190793037414551e-01 3.214709162712097168e-01 -6.193918585777282715e-01 1.857045590877532959e-01 5.359550565481185913e-02 -4.325659945607185364e-02 -2.924733050167560577e-02 -5.395292043685913086e-01
-1.953161060810089111e-01 3.638060390949249268e-01 -1.272163391113281250e-01 -5.389203429222106934e-01 3.647071123123168945e-01 1.278046369552612305e-01 -6.076502203941345215e-01 -6.552597135305404663e-02
-2.817901074886322021e-01 5.158980488777160645e-01 -5.543600320816040039e-01 1.483369022607803345e-01 4.941146075725555420e-01 1.312374472618103027e-01 9.487828612327575684e-02 2.339881509542465210e-01
-3.329227864742279053e-01 -1.596200466156005859e-01 -4.582802653312683105e-01 4.093635082244873047e-01 5.256870985031127930e-01 -2.948530912399291992e-01 -1.783919036388397217e-01 -3.016215562820434570e-01
-4.141643643379211426e-01 -6.120331957936286926e-02 -6.037009358406066895e-01 4.020307958126068115e-01 4.533629864454269409e-02 -5.228712558746337891e-01 2.898664213716983795e-03 1.522510945796966553e-01
-3.061767816543579102e-01 4.314645528793334961e-01 -6.265785694122314453e-01 2.033829391002655029e-01 3.038701713085174561e-01 2.428852021694183350e-02 1.859065890312194824e-01 -3.982969820499420166e-01
5.881857872009277344e-01 4.280968308448791504e-01 -5.773648023605346680e-01 -2.120309881865978241e-02 2.679649591445922852e-01 -2.348611950874328613e-01 -3.628800809383392334e-02 9.321455657482147217e-02
-1.391727179288864136e-01 3.820125460624694824e-01 -6.724241375923156738e-01 7.552345097064971924e-02 -3.728101849555969238e-01 -1.729983687400817871e-01 -2.737831771373748779e-01 -3.646455705165863037e-01
-2.054003626108169556e-01 -4.327296838164329529e-02 -6.126967072486877441e-01 2.646013395860791206e-03 3.151023089885711670e-01 4.515887498855590820e-01 -5.238450169563293457e-01 -5.383763462305068970e-02
-2.107437103986740112e-01 -6.857978552579879761e-02 -4.077663123607635498e-01 1.703093945980072021e-01 5.242933705449104309e-02 1.777665168046951294e-01 -8.287458419799804688e-01 -1.855691075325012207e-01
1.547371745109558105e-01 5.878039449453353882e-02 -2.778166532516479492e-01 -3.573373556137084961e-01 1.107747927308082581e-01 -5.193656682968139648e-01 -6.115144491195678711e-01 3.343166410923004150e-01
-2.582052648067474365e-01 6.162688732147216797e-01 -6.155846118927001953e-01 6.474383175373077393e-02 2.059991061687469482e-01 -6.625474244356155396e-02 3.107535541057586670e-01 -1.643578708171844482e-01
-1.654170453548431396e-01 -9.480688720941543579e-02 -3.634320497512817383e-01 -3.289366886019706726e-02 4.343841671943664551e-01 1.507099121809005737e-01 -7.777169346809387207e-01 1.193198636174201965e-01
1.127565726637840271e-01 5.557092428207397461e-01 -3.616034090518951416e-01 -8.432640135288238525e-02 4.992976188659667969e-01 1.015140041708946228e-01 -7.049649953842163086e-03 -5.300492644309997559e-01
5.150341391563415527e-01 3.253859281539916992e-01 -5.918884277343750000e-01 -8.877723477780818939e-03 3.875235021114349365e-01 -3.259033560752868652e-01 2.069680765271186829e-02 1.470962464809417725e-01
-4.748593568801879883e-01 1.688760668039321899e-01 -6.711113452911376953e-01 -7.345645129680633545e-02 -4.062788188457489014e-01 -1.681111901998519897e-01 -2.466020882129669189e-01 -1.899124830961227417e-01
3.894524574279785156e-01 6.319602578878402710e-02 -4.954728186130523682e-01 1.679718941450119019e-01 3.779077231884002686e-01 -1.205311119556427002e-01 -5.590947270393371582e-01 3.173269629478454590e-01
-1.130503863096237183e-01 5.295405983924865723e-01 -3.846015334129333496e-01 -4.876404106616973877e-01 3.795098662376403809e-01 2.953660190105438232e-01 -1.810210496187210083e-01 2.388672828674316406e-01
-2.369179278612136841e-01 -5.195263773202896118e-02 -6.600997447967529297e-01 2.904434800148010254e-01 -4.049637541174888611e-02 -3.028793931007385254e-01 -3.173482418060302734e-01 -4.764409065246582031e-01
-4.936225339770317078e-02 3.485970199108123779e-01 -1.272364258766174316e-01 -5.798222422599792480e-01 6.607117056846618652e-01 -6.614851951599121094e-02 -2.758011817932128906e-01 8.172316104173660278e-02
-1.152801141142845154e-01 3.259545266628265381e-01 -4.608167409896850586e-01 -8.165180683135986328e-02 3.782537877559661865e-01 5.297626256942749023e-01 -4.872483909130096436e-01 1.760001294314861298e-02
4.340991675853729248e-01 8.912693709135055542e-02 -5.989165306091308594e-01 9.084375202655792236e-02 3.168516457080841064e-01 -4.653615653514862061e-01 -2.764054238796234131e-01 2.080966830253601074e-01
2.847677767276763916e-01 5.120496749877929688e-01 -4.997147917747497559e-01 3.212672770023345947e-01 4.468002319335937500e-01 8.112670481204986572e-02 -8.441246300935745239e-02 3.007448613643646240e-01
-2.804706394672393799e-01 -5.065673962235450745e-02 -3.485019803047180176e-01 -7.679281383752822876e-02 -7.104439660906791687e-03 -2.868489325046539307e-01 -6.964104175567626953e-01 4.733911752700805664e-01
-5.997834801673889160e-01 3.067663311958312988e-01 -5.764911174774169922e-01 -3.057886064052581787e-01 -3.929671645164489746e-02 2.621138095855712891e-01 -2.026952207088470459e-01 9.472133219242095947e-02
-2.206375151872634888e-01 5.927208662033081055e-01 2.837319113314151764e-02 3.733738958835601807e-01 1.381378620862960815e-01 -1.218336746096611023e-01 -6.227743625640869141e-01 1.949734389781951904e-01
2.617037892341613770e-01 2.866676747798919678e-01 -2.459302544593811035e-01 -9.678019583225250244e-02 5.849850773811340332e-01 -1.021698638796806335e-01 -5.847367644309997559e-01 2.914128005504608154e-01
5.289847254753112793e-01 1.529082655906677246e-01 -4.885984063148498535e-01 7.148703932762145996e-02 3.457804620265960693e-01 -3.684739470481872559e-01 -3.540959954261779785e-01 2.687646150588989258e-01
-3.023871481418609619e-01 -2.138627618551254272e-01 -3.318352103233337402e-01 -5.008322745561599731e-02 6.813290119171142578e-01 3.101291134953498840e-02 -4.503594636917114258e-01 -2.867177724838256836e-01
2.332400977611541748e-01 2.015972733497619629e-01 -5.985720753669738770e-01 -1.654129177331924438e-01 5.849550366401672363e-01 -2.861389517784118652e-01 2.914669513702392578e-01 1.015217751264572144e-01
1.571961045265197754e-01 2.465550899505615234e-01 -9.036655724048614502e-02 -3.283690214157104492e-01 3.606035411357879639e-01 -7.031832337379455566e-01 -4.024946987628936768e-01 -1.095635369420051575e-01
-4.905575513839721680e-02 5.432291030883789062e-01 -4.650074541568756104e-01 2.197390496730804443e-01 2.180733084678649902e-01 -2.135702520608901978e-01 7.151301205158233643e-02 5.828346610069274902e-01
2.884813845157623291e-01 3.612716794013977051e-01 -1.279370337724685669e-01 -1.410933732986450195e-01 5.642951726913452148e-01 -5.646472573280334473e-01 -2.566666007041931152e-01 2.164549082517623901e-01
1.593137085437774658e-01 3.967414200305938721e-01 -4.747356474399566650e-01 -1.821177303791046143e-01 3.548256456851959229e-01 2.804491817951202393e-01 -3.040099442005157471e-01 -5.115658640861511230e-01
-8.133389055728912354e-02 3.835884332656860352e-01 -5.057566165924072266e-01 3.503479063510894775e-02 1.999285668134689331e-01 -1.404273062944412231e-01 -6.622449308633804321e-02 7.246727347373962402e-01
-4.636228382587432861e-01 1.041322499513626099e-01 -6.014178395271301270e-01 4.086140170693397522e-02 -3.232632279396057129e-01 -2.033943682909011841e-01 -4.146627187728881836e-01 -3.049976527690887451e-01
-1.139824539422988892e-01 1.423318684101104736e-01 -2.997252717614173889e-02 2.499126791954040527e-01 8.453311920166015625e-01 -3.732600510120391846e-01 -2.134863734245300293e-01 6.253445148468017578e-02
2.336239516735076904e-01 2.494565993547439575e-01 -1.612235754728317261e-01 -1.730857193470001221e-01 2.874436378479003906e-01 -5.807481408119201660e-01 -4.027951359748840332e-01 -4.950791299343109131e-01
-3.436982929706573486e-01 -1.211427375674247742e-01 -4.896355569362640381e-01 4.111674129962921143e-01 3.878645002841949463e-01 -3.743267655372619629e-01 -1.851711571216583252e-01 -3.654403984546661377e-01
1.374582499265670776e-01 2.119910269975662231e-01 -1.914353668689727783e-01 1.336782127618789673e-01 7.564156651496887207e-01 -4.448901116847991943e-01 -2.334556430578231812e-01 2.388604879379272461e-01
-3.090325295925140381e-01 1.944503337144851685e-01 -5.829170942306518555e-01 7.860276848077774048e-02 -2.165484130382537842e-01 -1.033881679177284241e-01 -4.386349618434906006e-01 -5.203213095664978027e-01
-5.546975135803222656e-01 -1.901606097817420959e-02 -4.861603379249572754e-01 4.194297790527343750e-01 1.763267368078231812e-01 -3.706298172473907471e-01 -1.802755296230316162e-01 -2.805689573287963867e-01
-2.179666161537170410e-01 4.767434895038604736e-01 -4.865918159484863281e-01 -6.431443691253662109e-01 1.224601119756698608e-01 1.434403806924819946e-01 3.580733388662338257e-02 1.947981268167495728e-01
-1.146711409091949463e-01 5.462253689765930176e-01 -6.191547513008117676e-01 1.653904169797897339e-01 -3.708567619323730469e-01 -2.421870678663253784e-01 -1.105782166123390198e-01 -2.633726000785827637e-01
-2.545462734997272491e-02 4.856110811233520508e-01 2.720898762345314026e-02 -1.689917892217636108e-01 7.269533276557922363e-01 -1.652139276266098022e-01 -3.464320302009582520e-01 2.417927235364913940e-01
-1.889642179012298584e-01 3.757701069116592407e-02 -3.079347610473632812e-01 -3.133481740951538086e-01 -1.121680513024330139e-01 -7.608941197395324707e-01 -3.652207255363464355e-01 2.119951993227005005e-01
-4.429543018341064453e-01 -7.687525451183319092e-02 -4.291968643665313721e-01 1.584273129701614380e-01 1.867769868113100529e-03 -4.528413414955139160e-01 -3.901324272155761719e-01 -4.809369146823883057e-01
4.681570827960968018e-01 3.346963524818420410e-01 -3.834089934825897217e-01 -3.366893827915191650e-01 -9.503660351037979126e-02 -3.468284308910369873e-01 -5.279523730278015137e-01 -1.974002085626125336e-02
3.470483720302581787e-01 7.460898160934448242e-02 -4.284169971942901611e-01 -8.576057106256484985e-02 6.703907251358032227e-01 -4.760665893554687500e-01 6.188349798321723938e-02 5.658960342407226562e-02
-1.772370934486389160e-01 3.145820200443267822e-01 -7.511522173881530762e-01 -1.859937608242034912e-01 -4.455512017011642456e-02 1.645358353853225708e-01 -1.101052984595298767e-01 4.791882932186126709e-01
-7.692196965217590332e-02 -1.052594184875488281e-01 -2.676116526126861572e-01 -2.377240657806396484e-01 1.034080684185028076e-01 -4.977509379386901855e-01 -7.489979863166809082e-01 1.882225573062896729e-01
1.304574161767959595e-01 2.340908497571945190e-01 -2.398174852132797241e-01 4.045059978961944580e-01 5.938564538955688477e-01 -6.409672554582357407e-03 -4.907174706459045410e-01 3.369490802288055420e-01
-9.723906219005584717e-02 9.003975987434387207e-02 -4.973835945129394531e-01 -6.856651306152343750e-01 3.815605044364929199e-01 5.654391646385192871e-02 -9.826594591140747070e-02 -3.262953460216522217e-01
2.464431524276733398e-01 -7.133363932371139526e-02 -4.720723032951354980e-01 -3.430100679397583008e-01 -1.383275091648101807e-01 -6.570905447006225586e-01 -3.347012400627136230e-01 -1.753332912921905518e-01
-9.437637031078338623e-02 1.570620685815811157e-01 -5.309096574783325195e-01 -4.837703704833984375e-01 4.727999269962310791e-01 -2.766836285591125488e-01 3.145833909511566162e-01 2.268691509962081909e-01
-1.697914749383926392e-01 4.472825303673744202e-02 1.698778010904788971e-02 3.408183902502059937e-02 8.194770812988281250e-01 -4.520998001098632812e-01 -2.620738446712493896e-01 -1.519881635904312134e-01
-5.664434656500816345e-02 -6.649425625801086426e-02 -6.667021512985229492e-01 -5.222985148429870605e-01 3.065688312053680420e-01 -1.240957248955965042e-02 -7.441112399101257324e-02 -4.188161194324493408e-01
-3.817096650600433350e-01 -6.047349423170089722e-02 -4.746909141540527344e-01 2.139369547367095947e-01 -7.098486181348562241e-03 -4.475182294845581055e-01 -3.384791910648345947e-01 -5.144404172897338867e-01
-1.420972216874361038e-02 2.935093045234680176e-01 -1.325256424024701118e-03 -3.697539567947387695e-01 7.537442445755004883e-01 -1.333435028791427612e-01 -4.329924285411834717e-01 -5.947599187493324280e-02
-4.607040584087371826e-01 3.693167567253112793e-01 -5.706050992012023926e-01 1.571081876754760742e-01 2.861228026449680328e-02 4.314530789852142334e-01 -3.251379430294036865e-01 -9.164343774318695068e-02
-3.983045816421508789e-01 -1.573062092065811157e-01 -5.004805326461791992e-01 3.958308100700378418e-01 4.597632586956024170e-01 -2.793126702308654785e-01 -1.761460453271865845e-01 -2.983624935150146484e-01
2.174239903688430786e-01 4.670539796352386475e-01 -4.581899642944335938e-01 -1.355584152042865753e-02 5.065675973892211914e-01 1.881202757358551025e-01 -2.195409089326858521e-01 4.292639493942260742e-01
-3.313340544700622559e-01 7.449409365653991699e-01 -9.092421829700469971e-02 4.830553196370601654e-03 1.990356594324111938e-01 7.782477140426635742e-02 -3.552801907062530518e-01 3.938201069831848145e-01
-4.006942808628082275e-01 -1.127040088176727295e-01 -4.645189642906188965e-01 3.625340163707733154e-01 4.495886564254760742e-01 -3.097453415393829346e-01 -2.053876370191574097e-01 -3.731982409954071045e-01
-1.671876758337020874e-01 3.949243724346160889e-01 -4.976088404655456543e-01 6.146568059921264648e-02 -3.307453691959381104e-01 -5.282942056655883789e-01 -1.149459555745124817e-01 -4.037209451198577881e-01
-3.065704554319381714e-02 3.271070122718811035e-01 -6.482194662094116211e-01 1.386991292238235474e-01 1.172049865126609802e-01 -2.108434587717056274e-01 4.065737128257751465e-02 6.267299056053161621e-01
-2.828939855098724365e-01 6.924879550933837891e-01 -5.644537210464477539e-01 1.137294098734855652e-01 1.212783828377723694e-01 -1.166747808456420898e-01 2.813214063644409180e-01 -3.776066005229949951e-02
3.601547703146934509e-02 -1.119614467024803162e-01 -2.700602114200592041e-01 1.972249299287796021e-01 7.890825867652893066e-01 -1.582674384117126465e-01 -4.662313163280487061e-01 9.625880420207977295e-02
-1.174936629831790924e-02 2.238633185625076294e-01 -4.773417413234710693e-01 -5.156764984130859375e-01 3.409394025802612305e-01 8.239644765853881836e-02 -2.018801271915435791e-01 -5.405416488647460938e-01
1.322596669197082520e-01 3.192981183528900146e-01 -5.615267753601074219e-01 -3.278049528598785400e-01 5.268198251724243164e-01 -2.507472634315490723e-01 3.255930542945861816e-01 -1.065993085503578186e-01
-1.864570379257202148e-01 6.734499931335449219e-01 -5.796245932579040527e-01 1.742623001337051392e-01 1.950758099555969238e-01 -9.863902628421783447e-02 2.957850992679595947e-01 -1.004677116870880127e-01
5.456075444817543030e-02 8.649448305368423462e-02 -5.671594142913818359e-01 -7.170897722244262695e-02 5.547530055046081543e-01 2.598418593406677246e-01 -2.371322661638259888e-01 -4.808631837368011475e-01
3.284007608890533447e-01 9.938116371631622314e-02 -4.357470870018005371e-01 2.609344422817230225e-01 2.717208266258239746e-01 -5.923064351081848145e-01 -3.778835535049438477e-01 2.384513616561889648e-01
-2.060502022504806519e-01 5.117425322532653809e-01 -4.388863742351531982e-01 -2.872011363506317139e-01 4.253849983215332031e-01 4.208911061286926270e-01 -2.075421363115310669e-01 1.392183452844619751e-01
-9.142491966485977173e-02 3.387189209461212158e-01 -2.283252179622650146e-01 -6.561851501464843750e-01 4.768672585487365723e-01 1.424882113933563232e-01 -3.801998794078826904e-01 4.407373070716857910e-02
1.984296441078186035e-01 2.606970369815826416e-01 -3.971905410289764404e-01 3.374677300453186035e-01 6.177794337272644043e-01 -5.973055586218833923e-02 -2.499814331531524658e-01 4.163031876087188721e-01
3.815497756004333496e-01 5.276780128479003906e-01 -2.068256884813308716e-01 2.015033513307571411e-01 8.621745742857456207e-03 -2.556713819503784180e-01 -6.520775556564331055e-01 4.413589090108871460e-02
6.741403788328170776e-02 7.606194615364074707e-01 -1.426642239093780518e-01 -5.367006063461303711e-01 1.698994636535644531e-01 -2.672768831253051758e-01 5.739398673176765442e-02 -7.011291384696960449e-02
-2.906084954738616943e-01 2.365023046731948853e-01 -6.077156662940979004e-01 7.272332906723022461e-02 2.580695152282714844e-01 5.319280624389648438e-01 -3.619544208049774170e-01 -6.669384241104125977e-02
1.012139767408370972e-01 1.322436481714248657e-01 -7.539533376693725586e-01 -2.938780188560485840e-01 1.953190267086029053e-01 -3.425650596618652344e-01 3.340077698230743408e-01 2.244903594255447388e-01
1.298899054527282715e-01 3.437068760395050049e-01 -4.230289161205291748e-01 -3.359180986881256104e-01 4.698581397533416748e-01 8.697618544101715088e-02 -1.589227914810180664e-01 -5.653421878814697266e-01
-3.668530583381652832e-01 -1.087384000420570374e-01 -5.003677606582641602e-01 5.927309393882751465e-01 3.336170911788940430e-01 -3.484755456447601318e-01 -1.352798640727996826e-01 2.934020571410655975e-02
1.946544498205184937e-01 6.949626803398132324e-01 -3.902032971382141113e-01 -1.280301064252853394e-01 4.631309509277343750e-01 -1.306079328060150146e-01 2.355777323246002197e-01 1.531028002500534058e-01
-4.632024765014648438e-01 -1.922140270471572876e-01 -5.180117487907409668e-01 -3.360016345977783203e-01 3.861857950687408447e-01 1.417665332555770874e-01 -3.487745821475982666e-01 2.763748466968536377e-01
1.811723113059997559e-01 5.597018003463745117e-01 -3.052667975425720215e-01 -2.861235141754150391e-01 -3.067152202129364014e-01 -3.767062723636627197e-01 -3.815628886222839355e-01 3.119039237499237061e-01
-3.272865712642669678e-01 1.314918696880340576e-02 -5.515976548194885254e-01 5.834544301033020020e-01 1.986802369356155396e-01 -3.254908323287963867e-01 -1.672636717557907104e-01 -2.731963694095611572e-01
3.854534029960632324e-01 1.905317902565002441e-01 -3.862104117870330811e-01 -3.349335193634033203e-01 8.232577890157699585e-02 -2.126654237508773804e-01 -6.513137221336364746e-01 2.785156071186065674e-01
1.029322221875190735e-01 7.040349245071411133e-01 -2.544233202934265137e-02 -3.136244118213653564e-01 2.844003140926361084e-01 1.316741807386279106e-03 -5.498386621475219727e-01 -1.073508635163307190e-01
-2.024570852518081665e-01 4.014120995998382568e-01 -7.196235656738281250e-01 2.225265353918075562e-01 -5.449474975466728210e-02 4.418469220399856567e-02 -1.387427896261215210e-01 -4.542375206947326660e-01
2.852927148342132568e-01 4.457351863384246826e-01 -1.501501798629760742e-01 -3.929155468940734863e-01 2.262161225080490112e-01 -3.564533293247222900e-01 -5.298413038253784180e-01 2.898896932601928711e-01
1.713503301143646240e-01 5.793111920356750488e-01 -5.027749538421630859e-01 -1.814356148242950439e-01 3.590264916419982910e-01 1.032463554292917252e-02 1.373828053474426270e-01 -4.488379955291748047e-01
2.799281850457191467e-02 6.042140126228332520e-01 -2.317017316818237305e-01 -7.159427404403686523e-01 9.640663862228393555e-02 -2.249251008033752441e-01 -8.656480908393859863e-02 2.243132330477237701e-02
-5.934203043580055237e-02 -7.333908230066299438e-02 -1.046883687376976013e-01 -1.103597283363342285e-01 5.882578492164611816e-01 -4.426213204860687256e-01 -6.347721815109252930e-01 -1.518694162368774414e-01
-1.032440289855003357e-01 2.145765870809555054e-01 -6.107037663459777832e-01 5.159895494580268860e-02 -7.250608503818511963e-02 -2.128201723098754883e-02 -2.270399928092956543e-01 7.144361138343811035e-01
2.411332577466964722e-01 -2.193707972764968872e-01 -6.851786971092224121e-01 -2.541060186922550201e-02 -1.134373992681503296e-01 -5.249480009078979492e-01 -2.929110825061798096e-01 2.222171723842620850e-01
-2.143435776233673096e-01 -5.882114171981811523e-02 -3.236638903617858887e-01 -1.849618703126907349e-01 5.377661585807800293e-01 2.319429218769073486e-01 -6.824706196784973145e-01 -5.358622968196868896e-02
-4.400395154953002930e-01 -2.044667154550552368e-01 -4.397566616535186768e-01 4.514964818954467773e-01 4.547920823097229004e-01 -3.598416447639465332e-01 -1.753456741571426392e-01 1.598990708589553833e-02
2.598952054977416992e-01 7.999740839004516602e-01 -1.730969697237014771e-01 -3.905479609966278076e-01 2.201485186815261841e-01 -2.447990626096725464e-01 3.096368163824081421e-02 -2.559444494545459747e-02
-6.181910634040832520e-02 1.405192911624908447e-01 -2.427749484777450562e-01 -2.069603651762008667e-01 6.537195444107055664e-01 2.091379016637802124e-01 -6.351026296615600586e-01 1.474293507635593414e-02
-4.312122464179992676e-01 -3.132239282131195068e-01 -4.802766740322113037e-01 -4.781556725502014160e-01 2.633925080299377441e-01 -2.890591025352478027e-01 -2.116447687149047852e-01 2.427423894405364990e-01
-1.726975440979003906e-01 -3.216395080089569092e-01 -4.794982969760894775e-01 -4.049229025840759277e-01 2.960662841796875000e-01 -5.567249655723571777e-01 -2.111524641513824463e-01 1.750974953174591064e-01
-4.843216836452484131e-01 -2.458727359771728516e-02 -5.606350302696228027e-01 5.101959109306335449e-01 3.964775204658508301e-01 -1.456053406000137329e-01 -1.031091362237930298e-01 -3.449331596493721008e-02
-1.656945496797561646e-01 -1.144941449165344238e-01 -2.369229495525360107e-01 6.287633627653121948e-02 6.070971488952636719e-01 1.333679258823394775e-01 -7.153041958808898926e-01 -3.655755519866943359e-02
-4.482955634593963623e-01 -1.622821390628814697e-01 -4.768720567226409912e-01 4.167380630970001221e-01 4.749325215816497803e-01 -2.415148913860321045e-01 -2.153029590845108032e-01 -2.034018039703369141e-01
1.880471110343933105e-01 6.184288263320922852e-01 -4.232818782329559326e-01 -1.065086945891380310e-01 -2.714662551879882812e-01 -2.865408062934875488e-01 -2.057124674320220947e-01 4.399490058422088623e-01
-3.574393987655639648e-01 4.303786754608154297e-01 -6.734619140625000000e-01 -2.093712985515594482e-01 -2.012328989803791046e-02 3.934146761894226074e-01 -1.716217547655105591e-01 7.063826173543930054e-02
-3.518396615982055664e-01 1.743260174989700317e-01 -5.349068641662597656e-01 5.197618603706359863e-01 2.566302120685577393e-01 -3.030923604965209961e-01 -1.419352553784847260e-02 -3.627890050411224365e-01
-4.389924407005310059e-01 -9.786573052406311035e-02 -4.629541039466857910e-01 -5.791455507278442383e-01 2.612599730491638184e-01 -2.958919107913970947e-01 -3.664508089423179626e-02 3.013642728328704834e-01
2.050212770700454712e-01 2.013700157403945923e-01 -8.247523307800292969e-01 -3.127297759056091309e-01 -4.100401699542999268e-02 -1.396453231573104858e-01 6.209395453333854675e-02 3.381750583648681641e-01
-1.768762022256851196e-01 5.169714689254760742e-01 1.820305883884429932e-01 3.536042571067810059e-02 5.573064088821411133e-01 -4.283669590950012207e-01 -4.156024754047393799e-01 1.599502004683017731e-02
4.978007674217224121e-01 3.141643106937408447e-01 -6.538586616516113281e-01 -1.050623804330825806e-01 3.054960668087005615e-01 -2.180407643318176270e-01 -1.374558359384536743e-01 2.348665893077850342e-01
-2.568536400794982910e-01 4.783127605915069580e-01 -5.700270533561706543e-01 2.340702861547470093e-01 1.699112951755523682e-01 -9.671895205974578857e-02 1.331984102725982666e-01 -5.191890597343444824e-01
3.454023003578186035e-01 5.722099542617797852e-01 -2.914043664932250977e-01 1.315713077783584595e-01 4.107616469264030457e-02 -6.663695573806762695e-01 6.161608546972274780e-02 -3.890207782387733459e-02
-1.773764193058013916e-01 7.006036043167114258e-01 1.755959540605545044e-02 3.737174347043037415e-02 4.897358268499374390e-02 -1.449638158082962036e-01 -6.259365081787109375e-01 2.465312778949737549e-01
4.842937737703323364e-02 1.263340860605239868e-01 -5.096509456634521484e-01 -2.179480195045471191e-01 -1.193543821573257446e-01 -1.925996318459510803e-02 -6.584446430206298828e-01 4.756921231746673584e-01
-2.023743242025375366e-01 3.355837166309356689e-01 1.420297473669052124e-01 7.523903995752334595e-02 4.347375929355621338e-01 -4.608055651187896729e-01 -6.443213820457458496e-01 -6.407971680164337158e-02
-1.238075792789459229e-01 4.602789878845214844e-01 -4.974209666252136230e-01 1.941120773553848267e-01 4.335860610008239746e-01 2.292901463806629181e-02 8.118297159671783447e-02 5.409200191497802734e-01
2.483562082052230835e-01 3.830153644084930420e-01 -5.530089735984802246e-01 -1.915722638368606567e-01 5.559489130973815918e-01 1.918336898088455200e-01 -7.646604627370834351e-02 -3.120466172695159912e-01
-2.906998693943023682e-01 2.768669128417968750e-01 -5.372602939605712891e-01 4.667816460132598877e-01 2.229908853769302368e-01 -2.198717445135116577e-01 3.122457489371299744e-02 -4.829709827899932861e-01
-3.464948832988739014e-01 6.001680493354797363e-01 -5.161603093147277832e-01 1.232123896479606628e-01 4.100686907768249512e-01 1.298005431890487671e-01 2.166384756565093994e-01 7.874037325382232666e-02
-6.765500176697969437e-03 3.946921229362487793e-01 -4.951387345790863037e-01 -4.586824178695678711e-01 4.788059294223785400e-01 -1.726027429103851318e-01 3.252728283405303955e-01 1.541796475648880005e-01
1.854551285505294800e-01 3.458280861377716064e-02 -2.614924609661102295e-01 -1.485822200775146484e-01 7.190943956375122070e-01 -5.098706483840942383e-01 -2.505054771900177002e-01 1.847640573978424072e-01
4.121381044387817383e-01 7.696148157119750977e-01 -1.993196755647659302e-01 -2.375805228948593140e-01 4.742899164557456970e-02 -2.341039329767227173e-01 -2.530893087387084961e-01 -1.433661431074142456e-01
3.799343854188919067e-02 2.350775003433227539e-01 1.114532724022865295e-02 9.865091741085052490e-02 7.407621145248413086e-01 -5.337019562721252441e-01 -3.019970059394836426e-01 -9.311529994010925293e-02
-1.082477569580078125e-01 -4.164175689220428467e-02 -3.269426822662353516e-01 1.181560289114713669e-02 5.727097988128662109e-01 2.400435954332351685e-01 -6.908251047134399414e-01 -1.290754675865173340e-01
5.071439146995544434e-01 3.608096241950988770e-01 -6.464105248451232910e-01 -1.724495887756347656e-01 3.547962307929992676e-01 -1.435016691684722900e-01 9.037198126316070557e-02 1.019603013992309570e-01
1.979833096265792847e-01 2.756394147872924805e-01 -5.104200169444084167e-02 -4.408198893070220947e-01 5.322043895721435547e-01 -4.548355638980865479e-01 -4.081377983093261719e-01 1.766487509012222290e-01
-1.610840857028961182e-01 4.869556725025177002e-01 -2.595555186271667480e-01 -7.039774060249328613e-01 3.666012883186340332e-01 1.007561236619949341e-01 -1.574820876121520996e-01 -6.800130009651184082e-02
-2.331610321998596191e-01 9.033603966236114502e-02 -1.366759240627288818e-01 -8.083923906087875366e-02 4.162333607673645020e-01 -2.994451224803924561e-01 -5.600932240486145020e-01 5.793428421020507812e-01
-1.786186248064041138e-01 -1.298017501831054688e-01 -3.868952393531799316e-01 -1.275983732193708420e-02 3.974980413913726807e-01 1.138667613267898560e-01 -7.939826846122741699e-01 -4.173161461949348450e-03
-6.107603907585144043e-01 1.842708885669708252e-01 -5.170117616653442383e-01 2.229449301958084106e-01 3.793548047542572021e-01 -1.514813750982284546e-01 1.552014201879501343e-01 -2.916613519191741943e-01
3.476163446903228760e-01 7.519554346799850464e-02 -4.913205504417419434e-01 -2.040288895368576050e-01 6.788256168365478516e-01 -3.500421345233917236e-01 1.310275867581367493e-02 8.354214578866958618e-02
-5.608550310134887695e-01 -7.966925203800201416e-02 -5.441499352455139160e-01 -4.127759933471679688e-01 2.654274404048919678e-01 2.145250141620635986e-01 -2.870073318481445312e-01 1.173264682292938232e-01
-4.508959650993347168e-01 5.072767660021781921e-02 -5.704572200775146484e-01 3.001638352870941162e-01 2.567945420742034912e-01 -3.693639338016510010e-01 7.049471884965896606e-02 -4.138321578502655029e-01
1.853400915861129761e-01 4.035707712173461914e-01 -6.542664170265197754e-01 -4.204168915748596191e-01 3.601435124874114990e-01 -1.915295273065567017e-01 1.689058244228363037e-01 -5.521691590547561646e-02
-1.608964502811431885e-01 -1.765584349632263184e-01 -4.535174667835235596e-01 2.008339315652847290e-01 3.480567634105682373e-01 1.647158563137054443e-01 -7.405293583869934082e-01 -1.638615317642688751e-02
2.789753675460815430e-01 3.251225054264068604e-01 -3.663940131664276123e-01 -3.337142467498779297e-01 -1.284331381320953369e-01 -6.849404573440551758e-01 -2.916457951068878174e-01 1.274519693106412888e-02
4.387257695198059082e-01 3.294193446636199951e-01 -6.112902760505676270e-01 -2.462336719036102295e-01 3.791957497596740723e-01 -2.933718860149383545e-01 1.390298455953598022e-01 1.245389431715011597e-01
1.332481205463409424e-01 4.972579777240753174e-01 -7.638260722160339355e-01 -1.999472081661224365e-01 1.951480954885482788e-01 4.733999446034431458e-02 1.889452687464654446e-04 2.669202387332916260e-01
-4.515846371650695801e-01 -7.994071394205093384e-02 -5.466812849044799805e-01 6.072703376412391663e-02 -1.363862901926040649e-01 -2.328255474567413330e-01 -4.766334295272827148e-01 -4.326015114784240723e-01
-7.565756887197494507e-02 6.587442755699157715e-01 -1.541380211710929871e-02 -2.727530300617218018e-01 3.406405150890350342e-01 8.848203718662261963e-02 -6.014184951782226562e-01 -1.143855508416891098e-02
3.106619119644165039e-01 6.522530317306518555e-01 -1.712505221366882324e-01 1.066783219575881958e-01 3.021245300769805908e-01 -5.823094248771667480e-01 7.793000340461730957e-02 -3.019191697239875793e-02
2.073839306831359863e-01 7.903776168823242188e-01 -4.333744943141937256e-01 -1.489821076393127441e-01 5.490785464644432068e-02 -1.123219579458236694e-01 -8.647049963474273682e-02 3.149254620075225830e-01
-3.012416362762451172e-01 1.798394620418548584e-01 -4.571441709995269775e-01 5.373378992080688477e-01 2.667515277862548828e-01 -4.022232294082641602e-01 -2.666678838431835175e-02 -3.815069794654846191e-01
1.522437185049057007e-01 -1.148263141512870789e-01 -2.572774291038513184e-01 -1.693553477525711060e-01 3.225379288196563721e-01 -7.102938890457153320e-01 -5.090612173080444336e-01 -3.274586051702499390e-02
-1.619793325662612915e-01 -7.271134108304977417e-02 -1.199457272887229919e-01 -2.957193255424499512e-01 6.713639497756958008e-01 -3.127273917198181152e-01 -2.097344845533370972e-01 -5.235668420791625977e-01
1.265566498041152954e-01 5.766761898994445801e-01 -4.129503369331359863e-01 -1.505778431892395020e-01 5.133840441703796387e-01 -2.457421869039535522e-01 2.829111218452453613e-01 2.328846156597137451e-01
1.488677263259887695e-01 7.944616079330444336e-01 -2.114304602146148682e-01 -4.320416152477264404e-01 2.584065496921539307e-01 -2.139433622360229492e-01 3.473454713821411133e-02 3.942123427987098694e-02
2.903787195682525635e-01 7.061948776245117188e-01 -3.884068727493286133e-01 -1.532837897539138794e-01 1.545075774192810059e-01 -2.979055941104888916e-01 1.815270259976387024e-02 3.600877821445465088e-01
-2.799343168735504150e-01 -1.231498345732688904e-01 -6.150819063186645508e-01 4.491104781627655029e-01 2.148994803428649902e-02 -3.831418454647064209e-01 -3.076637685298919678e-01 -2.907378673553466797e-01
-4.705924689769744873e-01 3.178114593029022217e-01 -6.315202116966247559e-01 -7.212748378515243530e-02 -2.535577118396759033e-01 1.862087100744247437e-01 -3.435353338718414307e-01 2.377746999263763428e-01
2.948496937751770020e-01 2.493869811296463013e-01 -6.516336202621459961e-01 -1.443549692630767822e-01 4.963686764240264893e-01 -3.043605685234069824e-01 2.564671337604522705e-01 2.475227974355220795e-02
7.188563048839569092e-02 6.627720594406127930e-01 -3.379873931407928467e-01 -2.462536841630935669e-01 1.889636665582656860e-01 -2.738032042980194092e-01 1.114780828356742859e-01 5.075297355651855469e-01
4.382938146591186523e-01 -7.306111603975296021e-02 -7.850900888442993164e-01 -8.935414254665374756e-02 1.282191872596740723e-01 -3.744023144245147705e-01 -1.053954586386680603e-01 1.023935824632644653e-01
1.373328715562820435e-01 6.337041854858398438e-01 -4.837239682674407959e-01 -6.528202444314956665e-02 1.069630533456802368e-01 -2.501716613769531250e-01 1.145011112093925476e-01 5.041536688804626465e-01
-3.511996269226074219e-01 1.731792539358139038e-01 -1.453288495540618896e-01 -3.720084726810455322e-01 -1.219047605991363525e-01 -7.834318280220031738e-01 -2.275159209966659546e-01 -8.226361125707626343e-02
3.482646942138671875e-01 5.395580530166625977e-01 -2.894713580608367920e-01 -2.765835821628570557e-01 1.237073764204978943e-01 -6.134159564971923828e-01 -1.812894046306610107e-01 5.336982011795043945e-02
-1.487533152103424072e-01 -2.874665558338165283e-01 -5.430833101272583008e-01 -2.986294329166412354e-01 5.346889495849609375e-01 1.824114620685577393e-01 -4.342100918292999268e-01 -5.841063335537910461e-02
8.891258388757705688e-03 2.270376682281494141e-01 -1.682908833026885986e-01 -1.818055063486099243e-01 2.533493749797344208e-02 -3.480243682861328125e-02 -9.406213760375976562e-01 -1.944814436137676239e-02
-9.937922656536102295e-02 1.112584769725799561e-01 -4.483770430088043213e-01 -1.140536889433860779e-01 4.581218063831329346e-01 4.373021125793457031e-01 -5.994774699211120605e-01 -5.668468028306961060e-02
6.603872030973434448e-02 1.610377132892608643e-01 -2.754095494747161865e-01 -1.047440394759178162e-01 5.761792659759521484e-01 2.414454221725463867e-01 -7.017351388931274414e-01 -1.316553354263305664e-02
-5.676612854003906250e-01 -1.713573634624481201e-01 -5.604926347732543945e-01 9.916011244058609009e-02 2.491105906665325165e-02 -2.301651984453201294e-01 -3.700744509696960449e-01 -3.658701777458190918e-01
3.436045944690704346e-01 4.119533002376556396e-01 -5.301072597503662109e-01 -2.656608819961547852e-01 4.071824848651885986e-01 1.121462583541870117e-01 -1.280778199434280396e-01 -4.072624444961547852e-01
-2.736949622631072998e-01 -1.104999333620071411e-01 -5.180459618568420410e-01 4.914969801902770996e-01 8.877220004796981812e-02 -5.524416565895080566e-01 -2.249734699726104736e-01 -1.981274634599685669e-01
-2.112347781658172607e-01 5.290645956993103027e-01 -6.453031301498413086e-01 1.934155672788619995e-01 1.649567186832427979e-01 -1.647782325744628906e-01 2.783825695514678955e-01 -2.996425628662109375e-01
-2.908600866794586182e-01 2.064753472805023193e-01 -1.655396223068237305e-01 1.877315938472747803e-01 1.519114822149276733e-01 -1.777205169200897217e-01 -6.706065535545349121e-01 5.529439449310302734e-01
-4.365789294242858887e-01 -4.131368696689605713e-01 -5.564799904823303223e-01 -1.933682411909103394e-01 2.702580392360687256e-01 3.219253849238157272e-03 -4.675528109073638916e-01 -4.601025430019944906e-04
-2.232442796230316162e-01 -9.707625210285186768e-02 -5.641249418258666992e-01 3.410309851169586182e-01 4.588205814361572266e-01 -1.145407781004905701e-01 -1.884546577930450439e-01 -4.970392584800720215e-01
-5.615381151437759399e-02 5.003420114517211914e-01 -6.445556282997131348e-01 -3.343379497528076172e-02 1.707744300365447998e-01 -1.159532964229583740e-01 2.083969265222549438e-01 -4.938588738441467285e-01
3.014740645885467529e-01 -6.995700299739837646e-02 -6.284750699996948242e-01 -3.379187881946563721e-01 -9.178178757429122925e-02 -4.344590604305267334e-01 -3.439561128616333008e-01 2.820730507373809814e-01
-1.204515025019645691e-01 -2.391879558563232422e-01 -2.569788992404937744e-01 -1.644823104143142700e-01 6.544027924537658691e-01 -5.675901770591735840e-01 -1.280361264944076538e-01 2.615210115909576416e-01
-3.916649818420410156e-01 5.524052381515502930e-01 -5.367430448532104492e-01 3.374486863613128662e-01 3.641801699995994568e-02 -1.325928270816802979e-01 1.417349725961685181e-01 -3.169960975646972656e-01
3.538766503334045410e-01 3.391858935356140137e-01 -6.758533716201782227e-01 -1.613231301307678223e-01 4.745435416698455811e-01 -7.391273975372314453e-02 1.319423913955688477e-01 1.698760837316513062e-01
-1.426524966955184937e-01 6.792357563972473145e-01 5.498294904828071594e-02 -1.181717589497566223e-01 1.253464370965957642e-01 -1.807872354984283447e-01 -6.679822206497192383e-01 8.188623189926147461e-02
4.460087716579437256e-01 2.485781162977218628e-01 -5.023749470710754395e-01 -3.311001658439636230e-01 -1.952795386314392090e-01 -4.649760425090789795e-01 -3.317469954490661621e-01 1.135091036558151245e-01
1.808631867170333862e-01 5.763317346572875977e-01 -5.503420233726501465e-01 -1.824932396411895752e-01 4.109545350074768066e-01 -6.577906757593154907e-02 1.779631525278091431e-01 3.067063093185424805e-01
1.015287339687347412e-01 2.008228152990341187e-01 -3.913457393646240234e-01 8.434458076953887939e-02 8.640722632408142090e-01 -5.834573879837989807e-02 -1.805534958839416504e-01 8.044859766960144043e-02
-2.237420976161956787e-01 -7.386945188045501709e-02 -4.527479708194732666e-01 4.668602347373962402e-01 6.136172637343406677e-02 -5.854360461235046387e-01 -3.337801694869995117e-01 -2.522571384906768799e-01
-1.335948556661605835e-01 -3.677209839224815369e-02 -3.859232068061828613e-01 -6.614283919334411621e-01 2.766184508800506592e-01 -2.712894678115844727e-01 -3.117452263832092285e-01 -3.835037946701049805e-01
-1.389401853084564209e-01 4.847261011600494385e-01 1.741902977228164673e-01 -2.393047511577606201e-01 5.445950627326965332e-01 -4.610664546489715576e-01 -3.753056228160858154e-01 -9.003783017396926880e-02
3.939369618892669678e-01 4.983111917972564697e-01 -3.341760933399200439e-01 -4.963845312595367432e-01 -4.245492815971374512e-02 -3.729623854160308838e-01 -3.122577071189880371e-01 4.503204487264156342e-03
-1.408183723688125610e-01 1.865279674530029297e-01 -4.300758838653564453e-01 -6.533462405204772949e-01 3.483517467975616455e-01 -4.898811504244804382e-02 -7.418655604124069214e-02 -4.519939422607421875e-01
-3.145012259483337402e-01 -1.704962104558944702e-01 -4.769257307052612305e-01 -8.281513117253780365e-03 4.162088036537170410e-01 2.744159996509552002e-01 -6.182810068130493164e-01 -1.169966459274291992e-01
-9.623146057128906250e-02 5.316835641860961914e-02 -1.760513186454772949e-01 -1.004551425576210022e-01 7.565524578094482422e-01 8.383376151323318481e-02 -5.915826559066772461e-01 1.321274191141128540e-01
-3.471598625183105469e-01 3.536330759525299072e-01 -4.972534477710723877e-01 3.916815221309661865e-01 2.458079010248184204e-01 1.234908401966094971e-02 -1.211431100964546204e-01 -5.277296304702758789e-01
1.336529701948165894e-01 7.069564461708068848e-01 -1.597314774990081787e-01 -5.593815445899963379e-01 1.534110903739929199e-01 -3.179121017456054688e-01 3.365181386470794678e-02 -1.348776668310165405e-01
3.293949663639068604e-01 2.048148959875106812e-01 -4.678283333778381348e-01 -3.307952880859375000e-01 -7.204914093017578125e-02 -4.561599195003509521e-01 -3.507401049137115479e-01 4.300804138183593750e-01
-8.040508627891540527e-02 5.544372200965881348e-01 -4.796630442142486572e-01 1.377278864383697510e-01 3.018186390399932861e-01 -1.287238150835037231e-01 1.657063364982604980e-01 -5.495141744613647461e-01
-2.572414577007293701e-01 -4.221312403678894043e-01 -5.499131679534912109e-01 -3.837991058826446533e-01 3.366825878620147705e-01 -3.474747240543365479e-01 -1.683645248413085938e-01 2.085311114788055420e-01
-2.576249837875366211e-01 4.375632703304290771e-01 -6.499813199043273926e-01 -5.016652867197990417e-02 4.588344395160675049e-01 1.531054675579071045e-01 2.699093222618103027e-01 1.017549633979797363e-01
-2.387465983629226685e-01 -9.446781128644943237e-02 -5.137044191360473633e-01 -3.412897884845733643e-01 2.929732501506805420e-01 -1.740406304597854614e-01 -1.943616420030593872e-01 -6.323013901710510254e-01
-3.304959833621978760e-01 -1.306619793176651001e-01 -6.008043289184570312e-01 -4.571684896945953369e-01 3.419494032859802246e-01 -2.405538409948348999e-01 2.126167267560958862e-01 2.893609404563903809e-01
4.360076487064361572e-01 6.146571636199951172e-01 -2.662470936775207520e-01 3.400720953941345215e-01 3.860995769500732422e-01 -2.194989323616027832e-01 -1.891225427389144897e-01 1.119699925184249878e-01
-4.758509695529937744e-01 1.140395253896713257e-01 -5.634290575981140137e-01 -3.496651947498321533e-01 1.351257860660552979e-01 2.662977278232574463e-01 -4.767903089523315430e-01 6.588086485862731934e-02
3.869030773639678955e-01 5.611776709556579590e-01 -2.002853155136108398e-01 2.812021672725677490e-01 4.684633314609527588e-01 -4.132553040981292725e-01 -1.139953434467315674e-01 1.138595789670944214e-01
4.099941551685333252e-01 5.794514417648315430e-01 -2.027041465044021606e-01 1.375110000371932983e-01 2.872406244277954102e-01 -5.654407143592834473e-01 -1.441303491592407227e-01 1.146236583590507507e-01
-1.521284319460391998e-02 7.926447689533233643e-02 -3.527631163597106934e-01 -7.166954874992370605e-01 4.554731547832489014e-01 -5.233044270426034927e-03 -2.796578407287597656e-01 -2.640076279640197754e-01
2.236458808183670044e-01 1.580014228820800781e-01 -8.163345456123352051e-01 -2.200137674808502197e-01 2.604063749313354492e-01 -2.976886034011840820e-01 1.915363520383834839e-01 1.307424008846282959e-01
-4.937846958637237549e-01 -1.436539739370346069e-02 -4.638558328151702881e-01 2.565541267395019531e-01 4.620800912380218506e-02 -3.340575993061065674e-01 -3.261887133121490479e-01 -5.048358440399169922e-01
2.461303174495697021e-01 4.064844250679016113e-01 -5.982580184936523438e-01 -1.133240982890129089e-01 4.479765594005584717e-01 -3.650165796279907227e-01 2.503999769687652588e-01 8.255351334810256958e-02
4.662819206714630127e-01 3.988106250762939453e-01 -3.819320797920227051e-01 2.209222018718719482e-01 6.057146191596984863e-01 -1.269383430480957031e-01 -1.738626807928085327e-01 1.249827891588211060e-01
-4.207577109336853027e-01 -2.731690108776092529e-01 -3.739235103130340576e-01 -1.763271242380142212e-01 3.539119958877563477e-01 -5.325328558683395386e-02 -5.431745648384094238e-01 -3.928147256374359131e-01
-7.579496502876281738e-02 4.498316347599029541e-01 -4.698376059532165527e-01 -5.945783853530883789e-01 3.181890547275543213e-01 2.539066374301910400e-01 -1.218996047973632812e-01 1.925188899040222168e-01
1.559671461582183838e-01 5.386868715286254883e-01 -6.312289237976074219e-01 -2.737161219120025635e-01 3.741940259933471680e-01 -3.340504691004753113e-02 2.301545143127441406e-01 1.342094838619232178e-01
9.532166272401809692e-02 1.461944729089736938e-01 -3.143115639686584473e-01 -5.415915846824645996e-01 6.574113965034484863e-01 -3.252393379807472229e-02 -2.842509448528289795e-01 2.517572343349456787e-01
-1.924478858709335327e-01 -9.194326400756835938e-02 -3.362860381603240967e-01 7.605504989624023438e-02 5.995319485664367676e-01 1.355331540107727051e-01 -6.685120463371276855e-01 1.045059338212013245e-01
8.024140447378158569e-02 3.996210992336273193e-01 -4.567016363143920898e-01 -5.785420536994934082e-01 3.910772502422332764e-01 2.509770989418029785e-01 -2.709911167621612549e-01 3.478441387414932251e-02
-8.762453496456146240e-02 1.578013598918914795e-01 -1.723897457122802734e-01 -4.918442964553833008e-01 3.421384096145629883e-01 1.094788871705532074e-02 -7.604098916053771973e-01 -1.974647305905818939e-02
-4.872412234544754028e-02 6.314056515693664551e-01 -6.509785056114196777e-01 -2.832810282707214355e-01 1.324192732572555542e-01 2.103624343872070312e-01 4.459151998162269592e-02 1.765105575323104858e-01
-3.847802877426147461e-01 -8.087003976106643677e-02 -5.999569296836853027e-01 5.467329621315002441e-01 2.715981900691986084e-01 -1.816760301589965820e-01 -2.392021417617797852e-01 -1.501651853322982788e-01
-4.468532502651214600e-01 -4.990167915821075439e-02 -4.226385951042175293e-01 5.311921238899230957e-01 2.370945215225219727e-01 -4.965505599975585938e-01 -1.397679001092910767e-01 1.213767677545547485e-01
-1.951311156153678894e-02 2.019566483795642853e-02 -1.903876215219497681e-01 -1.314411461353302002e-01 1.725605130195617676e-01 -4.854025840759277344e-01 -7.899308204650878906e-01 2.372840791940689087e-01
-1.536161871626973152e-03 6.220572590827941895e-01 -1.279160380363464355e-01 2.596191130578517914e-03 4.647037684917449951e-01 -3.466903269290924072e-01 -5.093657970428466797e-01 -3.280182182788848877e-02
3.872639834880828857e-01 -1.705003157258033752e-02 -5.877727866172790527e-01 3.531090170145034790e-02 1.692179739475250244e-01 -3.421030938625335693e-01 -5.304031968116760254e-01 2.757085263729095459e-01
2.859040200710296631e-01 5.119184255599975586e-01 -5.368954539299011230e-01 -1.938699372112751007e-02 3.105092644691467285e-01 -4.511177837848663330e-01 1.922893971204757690e-01 1.751208156347274780e-01
2.769899368286132812e-01 3.311280310153961182e-01 -2.294529080390930176e-01 8.580803871154785156e-02 3.387264609336853027e-01 -7.696586251258850098e-01 -1.163613945245742798e-01 1.815748214721679688e-01
-2.373914234340190887e-02 3.411461114883422852e-01 -1.230397075414657593e-01 -3.941282927989959717e-01 4.471368193626403809e-01 8.084106445312500000e-02 -7.090285420417785645e-01 5.823984369635581970e-02
-3.263069093227386475e-01 3.721736967563629150e-01 -1.503905504941940308e-01 -7.719802856445312500e-01 1.931486129760742188e-01 -3.593577817082405090e-02 -3.030382692813873291e-01 -7.752159982919692993e-02
5.117190256714820862e-02 5.247845053672790527e-01 -5.379517674446105957e-01 -3.616917133331298828e-01 3.459804952144622803e-01 -2.158909589052200317e-01 3.463344871997833252e-01 1.245413720607757568e-01
2.604266814887523651e-02 9.848883748054504395e-02 -3.902032673358917236e-01 2.773984968662261963e-01 7.963010072708129883e-01 1.611460596323013306e-01 -2.793699204921722412e-01 1.493402719497680664e-01
-4.049566388130187988e-01 -1.077536866068840027e-01 -7.065527439117431641e-01 3.364771604537963867e-01 9.504206478595733643e-03 -1.031273417174816132e-02 -3.361415863037109375e-01 -3.142893910408020020e-01
-1.191439554095268250e-01 6.270312666893005371e-01 -2.904463708400726318e-01 -9.668797999620437622e-02 4.726322591304779053e-01 3.438930213451385498e-02 1.114507317543029785e-01 -5.118044614791870117e-01
-2.815577983856201172e-01 7.024828791618347168e-01 6.883321702480316162e-02 -2.747336924076080322e-01 5.753953009843826294e-02 -2.931331098079681396e-01 -4.967928230762481689e-01 1.048120409250259399e-01
4.542731866240501404e-02 4.924274682998657227e-01 -6.876717805862426758e-01 -2.007808983325958252e-01 3.541354537010192871e-01 -1.264438480138778687e-01 3.109641931951045990e-02 3.160366117954254150e-01
-6.186326742172241211e-01 2.099455147981643677e-01 -2.090200483798980713e-01 -4.454652369022369385e-01 -1.401208937168121338e-01 -5.073783397674560547e-01 -1.616383343935012817e-01 1.670156121253967285e-01
-1.922223716974258423e-01 6.032919287681579590e-01 8.299832046031951904e-02 2.449019551277160645e-01 4.505193531513214111e-01 -5.141032114624977112e-02 -5.584880709648132324e-01 -1.212609335780143738e-01
3.278006017208099365e-01 6.624730825424194336e-01 -1.579498052597045898e-01 -2.672601342201232910e-01 1.353429257869720459e-01 -3.491509258747100830e-01 -4.372197389602661133e-01 -1.609807163476943970e-01
-3.483691439032554626e-02 2.744531929492950439e-01 -4.507313668727874756e-01 -3.299251198768615723e-01 4.083291590213775635e-01 1.403037905693054199e-01 -1.656614094972610474e-01 -6.305481195449829102e-01
-3.953015208244323730e-01 1.050803884863853455e-01 -7.351093292236328125e-01 -9.874617680907249451e-03 -1.897703558206558228e-01 -1.034251153469085693e-01 -2.658295929431915283e-01 -4.181349575519561768e-01
1.993135362863540649e-01 3.749698102474212646e-01 -6.808970570564270020e-01 -2.794978320598602295e-01 4.115585982799530029e-01 -1.141027584671974182e-01 2.682808637619018555e-01 1.534841954708099365e-01
-1.883059889078140259e-01 -4.609564319252967834e-02 -4.925508201122283936e-01 -2.856687456369400024e-02 7.327453047037124634e-02 1.105104163289070129e-01 -7.253904342651367188e-01 4.185940027236938477e-01
2.773143351078033447e-01 1.104916930198669434e-01 -2.748530209064483643e-01 -5.285461544990539551e-01 2.797126471996307373e-01 -3.994287252426147461e-01 -5.092157721519470215e-01 2.426930218935012817e-01
4.020207375288009644e-02 1.306965351104736328e-01 -8.841675519943237305e-01 -1.812697201967239380e-01 -2.857496440410614014e-01 -1.289094239473342896e-01 -1.343541443347930908e-01 2.244321405887603760e-01
2.429514080286026001e-01 2.802693247795104980e-01 -2.373278439044952393e-01 -8.904118835926055908e-02 1.030680313706398010e-01 -6.847025156021118164e-01 -5.526847839355468750e-01 -1.151950880885124207e-01
4.210462272167205811e-01 -4.568405821919441223e-02 -4.333641827106475830e-01 -3.452852964401245117e-01 7.673227041959762573e-02 -4.342381060123443604e-01 -5.230635404586791992e-01 -2.134489864110946655e-01
-1.747907251119613647e-01 2.078844904899597168e-01 -3.087725341320037842e-01 -2.297427803277969360e-01 4.288827180862426758e-01 3.710450530052185059e-01 -6.740451455116271973e-01 -4.645951464772224426e-02
-9.214527159929275513e-02 -3.056013286113739014e-01 -5.756385922431945801e-01 -4.748535156250000000e-01 2.515146732330322266e-01 -4.862929880619049072e-01 -3.158788755536079407e-02 2.013285905122756958e-01
3.255906999111175537e-01 6.521898508071899414e-01 -4.658474028110504150e-01 1.850240826606750488e-01 9.640213847160339355e-02 -4.531249403953552246e-01 -3.491952316835522652e-03 -5.256916582584381104e-02
-8.307438343763351440e-02 5.326417088508605957e-01 -5.864424705505371094e-01 1.670745015144348145e-01 -3.350396156311035156e-01 -2.804237604141235352e-01 -1.061838939785957336e-01 -3.679659068584442139e-01
2.404825091361999512e-01 -6.985762715339660645e-02 -3.343168795108795166e-01 -1.639153212308883667e-01 4.854575544595718384e-02 -5.536593198776245117e-01 -6.943674683570861816e-01 -8.723762631416320801e-02
-2.735374569892883301e-01 5.308234319090843201e-02 -3.615218698978424072e-01 -4.708417654037475586e-01 3.953862190246582031e-02 -5.138377547264099121e-01 -4.999735653400421143e-01 2.332452237606048584e-01
7.847949862480163574e-02 4.179654121398925781e-01 -5.424206852912902832e-01 -4.380380213260650635e-01 3.576245903968811035e-01 -2.409693449735641479e-01 3.612141311168670654e-01 -1.288836449384689331e-01
-4.413087069988250732e-01 4.905709624290466309e-01 -6.237480044364929199e-01 -5.134220048785209656e-02 -2.629453837871551514e-01 -3.170075640082359314e-02 -1.471411585807800293e-01 -2.847694754600524902e-01
2.536278665065765381e-01 6.377388238906860352e-01 -3.570646941661834717e-01 -3.590525686740875244e-01 -2.120353728532791138e-01 -2.240431904792785645e-01 -3.061552643775939941e-01 2.892451882362365723e-01
-2.816815376281738281e-01 -2.750273942947387695e-01 -1.564887166023254395e-01 -3.325315713882446289e-01 3.514496088027954102e-01 -4.897710680961608887e-01 -4.839427769184112549e-01 -3.351961374282836914e-01
-3.602722287178039551e-02 -4.499216675758361816e-01 -5.399772524833679199e-01 -3.203690350055694580e-01 2.058052420616149902e-01 -4.858365952968597412e-01 -2.788074612617492676e-01 2.143224328756332397e-01
-3.833603858947753906e-01 1.736462861299514771e-01 -6.831513047218322754e-01 -8.952431380748748779e-02 9.402273595333099365e-02 -4.252916276454925537e-01 3.969050347805023193e-01 3.040615469217300415e-02
2.681321231648325920e-03 5.283690094947814941e-01 -6.747006624937057495e-02 -1.604005545377731323e-01 1.453281263820827007e-03 -5.116642713546752930e-01 -5.220506191253662109e-01 3.952203392982482910e-01
4.904748797416687012e-01 3.258250653743743896e-01 -3.293741643428802490e-01 -8.357267081737518311e-02 1.401916593313217163e-01 -5.899955034255981445e-01 -3.858882784843444824e-01 1.454043239355087280e-01
-2.661777734756469727e-01 2.786655724048614502e-02 -4.000197947025299072e-01 -6.749828159809112549e-02 4.707020521163940430e-01 3.390659093856811523e-01 -6.408768296241760254e-01 1.286539435386657715e-01
5.404094457626342773e-01 4.921912550926208496e-01 -4.918096959590911865e-01 7.591642439365386963e-02 3.090959740802645683e-03 -4.437987506389617920e-01 -1.297505199909210205e-01 6.529286503791809082e-02
-2.498066872358322144e-01 1.673949956893920898e-01 -7.043583691120147705e-02 -7.069522887468338013e-02 6.905039548873901367e-01 -4.828453958034515381e-01 -1.889080852270126343e-01 3.924218714237213135e-01
1.632080823183059692e-01 6.032597422599792480e-01 -6.161356717348098755e-02 2.247086912393569946e-01 4.417627155780792236e-01 -2.098313271999359131e-01 -5.300782322883605957e-01 -1.870409101247787476e-01
-4.298627376556396484e-01 6.062630414962768555e-01 -3.985821902751922607e-01 4.614811856299638748e-03 -3.223228752613067627e-01 -1.965767890214920044e-01 -3.033630549907684326e-01 2.328316420316696167e-01
3.333594650030136108e-02 5.749692916870117188e-01 -4.169574379920959473e-01 -1.917211860418319702e-01 4.467947185039520264e-01 1.105997115373611450e-01 4.427583888173103333e-02 -4.938320517539978027e-01
-5.645738840103149414e-01 2.227618992328643799e-01 -5.109674334526062012e-01 -1.151346936821937561e-01 4.289361238479614258e-01 -1.304226666688919067e-01 3.523658215999603271e-01 -1.792531609535217285e-01
-1.649039983749389648e-01 -1.213681399822235107e-01 -7.525409460067749023e-01 -1.789423525333404541e-01 1.741821318864822388e-01 -1.749375164508819580e-01 -2.955797314643859863e-01 4.598135352134704590e-01
-1.895771175622940063e-01 1.838192492723464966e-01 -2.988612353801727295e-01 -9.291107766330242157e-03 -1.243021488189697266e-01 -2.764444947242736816e-01 -6.955469846725463867e-01 5.149840116500854492e-01
1.844327151775360107e-01 3.881761133670806885e-01 -6.660451889038085938e-01 -1.572577208280563354e-01 4.305796027183532715e-01 2.802043855190277100e-01 -1.593080759048461914e-01 -2.401358485221862793e-01
4.362865537405014038e-02 5.302338600158691406e-01 -4.072967171669006348e-01 -6.775715202093124390e-02 5.373080372810363770e-01 2.092103660106658936e-01 -1.258354485034942627e-01 4.451556801795959473e-01
1.139726787805557251e-01 6.036210060119628906e-01 -4.307527244091033936e-01 -1.079439297318458557e-01 3.634796142578125000e-01 -3.120055198669433594e-01 1.989425718784332275e-01 3.954859375953674316e-01
2.684051394462585449e-01 4.124963879585266113e-01 -5.108579993247985840e-01 3.011827357113361359e-02 6.169146895408630371e-01 -2.413293123245239258e-01 2.284917086362838745e-01 6.993094831705093384e-02
1.746227219700813293e-02 2.782205939292907715e-01 -8.768542669713497162e-03 -7.808937132358551025e-02 2.616611719131469727e-01 -7.444041967391967773e-01 -4.567106962203979492e-01 -2.914184033870697021e-01
-3.665596842765808105e-01 7.333977818489074707e-01 4.268323257565498352e-02 -1.814625114202499390e-01 1.369969267398118973e-02 -1.978260427713394165e-01 -4.939665198326110840e-01 9.841579198837280273e-02
4.908212125301361084e-01 2.936359047889709473e-01 -5.654698610305786133e-01 -7.134892791509628296e-02 2.097781449556350708e-01 -5.377819538116455078e-01 -9.709954261779785156e-02 7.335562258958816528e-02
-1.917337328195571899e-01 3.975192010402679443e-01 -4.478017687797546387e-01 2.518592774868011475e-01 3.114529848098754883e-01 -1.847909688949584961e-01 1.047755498439073563e-02 6.403098106384277344e-01
