# Supplementary material for: Where is your field going? A machine learning approach to study the relative motion of the domains of physics
Source: PLoS One. 2020 Jun 18;15(6):e0233997. doi: 10.1371/journal.pone.0233997 (PMC7302634; doi:10.1371/journal.pone.0233997)
Supplement: S6 Data — (ZIP) [file pone.0233997.s006.zip › 5/Pacs4Run_5_VS_500_embeddings2004-2008ED8.txt]

3.545016050338745117e-01 5.015710592269897461e-01 3.991275429725646973e-01 2.109574675559997559e-01 4.961294233798980713e-01 9.896726906299591064e-02 1.764084696769714355e-01 -3.631669282913208008e-01
4.512465000152587891e-01 4.687331020832061768e-01 3.446542024612426758e-01 1.818351894617080688e-01 1.884277313947677612e-01 3.607457280158996582e-01 -4.324368536472320557e-01 -2.686467468738555908e-01
6.343244314193725586e-01 6.761773955076932907e-03 4.505457580089569092e-01 -1.715870499610900879e-01 1.357831209897994995e-01 1.305306106805801392e-01 -3.983195722103118896e-01 -4.135448038578033447e-01
2.935742437839508057e-01 2.031850218772888184e-01 4.485318362712860107e-01 8.714694529771804810e-02 6.588675379753112793e-01 2.749592363834381104e-01 -3.850552141666412354e-01 -7.601542770862579346e-02
1.478166580200195312e-01 4.967210292816162109e-01 4.689638018608093262e-01 -2.281685024499893188e-01 3.626998066902160645e-01 4.159003496170043945e-01 -4.473431780934333801e-02 -3.910308182239532471e-01
4.360159635543823242e-01 2.713861167430877686e-01 4.635830223560333252e-01 -2.007732540369033813e-01 1.321390867233276367e-01 -6.265984177589416504e-01 -1.475262641906738281e-01 -2.217432111501693726e-01
6.104823946952819824e-01 2.433728575706481934e-01 4.493614286184310913e-02 -1.371620744466781616e-01 3.155837953090667725e-01 7.689469307661056519e-02 -3.360678851604461670e-01 -5.734114646911621094e-01
3.897511661052703857e-01 3.661007881164550781e-01 4.271407723426818848e-01 -7.310087978839874268e-02 5.344387888908386230e-02 -7.026903629302978516e-01 -3.941326588392257690e-02 -1.675944328308105469e-01
9.027060866355895996e-02 2.878247797489166260e-01 2.864240407943725586e-01 2.344970032572746277e-02 1.108905449509620667e-01 -4.535968601703643799e-01 -5.713526159524917603e-02 -7.778871655464172363e-01
1.905349045991897583e-01 4.339999854564666748e-01 4.578826427459716797e-01 3.215597569942474365e-01 2.050995826721191406e-01 -6.147521138191223145e-01 -8.845638483762741089e-02 1.856689900159835815e-01
5.569714307785034180e-01 6.260355710983276367e-01 2.404584437608718872e-01 -2.362663745880126953e-01 7.071233540773391724e-02 -3.057529628276824951e-01 -2.780164480209350586e-01 -9.188099950551986694e-02
3.988493382930755615e-01 1.452011764049530029e-01 2.039123028516769409e-01 3.989023864269256592e-01 4.226920604705810547e-01 1.653085947036743164e-01 -4.334158003330230713e-01 -4.746450185775756836e-01
8.222139626741409302e-02 1.339616179466247559e-01 5.272828936576843262e-01 1.821382939815521240e-01 5.676004290580749512e-01 2.520143389701843262e-01 -3.325162231922149658e-01 -4.096876382827758789e-01
2.978895306587219238e-01 5.233056545257568359e-01 6.092216968536376953e-01 -3.024551570415496826e-01 8.768736571073532104e-02 3.351116776466369629e-01 1.963807046413421631e-01 -1.273914724588394165e-01
3.267454802989959717e-01 6.248183250427246094e-01 2.485365420579910278e-01 2.266020476818084717e-01 2.548136003315448761e-02 -3.996050059795379639e-01 -3.779564797878265381e-01 -2.941696643829345703e-01
7.490141987800598145e-01 2.851091325283050537e-01 2.928562462329864502e-01 1.841249912977218628e-01 -2.882669568061828613e-01 1.467074006795883179e-01 3.651199638843536377e-01 9.500823915004730225e-03
8.020261675119400024e-02 9.649221599102020264e-02 7.237228155136108398e-01 3.851296603679656982e-01 3.115384653210639954e-02 -4.497594237327575684e-01 -1.583021283149719238e-01 -2.895579040050506592e-01
2.379139810800552368e-01 3.964820206165313721e-01 7.883355021476745605e-01 9.836615622043609619e-02 -1.486314684152603149e-01 -2.460586652159690857e-02 -2.710796892642974854e-01 -2.426299154758453369e-01
2.559984028339385986e-01 3.456898927688598633e-01 7.542917728424072266e-01 3.360612690448760986e-01 -1.982090473175048828e-01 -1.723753660917282104e-01 -2.416081875562667847e-01 -7.546800374984741211e-02
2.075788378715515137e-01 2.668228447437286377e-01 7.109639644622802734e-01 4.094832241535186768e-01 7.127092033624649048e-02 -1.804775744676589966e-01 -4.020767807960510254e-01 -1.151221320033073425e-01
2.799092829227447510e-01 3.537287712097167969e-01 3.069576323032379150e-01 -3.436008095741271973e-01 5.998079776763916016e-01 -4.229641556739807129e-01 2.040726989507675171e-01 6.267748028039932251e-02
4.826025664806365967e-01 6.633303165435791016e-01 2.801308631896972656e-01 -4.323803782463073730e-01 1.622417271137237549e-01 1.030874326825141907e-01 1.082862466573715210e-01 -1.139570996165275574e-01
1.441002488136291504e-01 -8.442563936114311218e-03 7.596059441566467285e-01 2.820650935173034668e-01 3.722621798515319824e-01 -2.146288156509399414e-01 -3.583515882492065430e-01 -9.767971932888031006e-02
4.498147666454315186e-01 1.346222460269927979e-01 3.510948717594146729e-01 3.149643838405609131e-01 2.690165340900421143e-01 5.144724845886230469e-01 4.665249288082122803e-01 4.874538257718086243e-02
3.814903199672698975e-01 6.980590224266052246e-01 2.735356092453002930e-01 -4.519490301609039307e-01 1.686860471963882446e-01 -1.832365244626998901e-01 1.592254042625427246e-01 -2.675429545342922211e-02
9.465258568525314331e-02 3.984469473361968994e-01 3.735366165637969971e-01 2.599112689495086670e-01 3.309927880764007568e-01 -7.066692709922790527e-01 -1.214817240834236145e-01 -3.875375166535377502e-02
7.410241365432739258e-01 3.316357433795928955e-01 2.100262194871902466e-01 4.659518599510192871e-01 -1.760035380721092224e-02 1.589640229940414429e-01 2.653437480330467224e-02 2.310746014118194580e-01
-1.018731296062469482e-02 1.884893029928207397e-01 6.924889087677001953e-01 8.575750142335891724e-02 4.819804802536964417e-02 -4.934855401515960693e-01 4.728816449642181396e-01 -8.946897089481353760e-02
4.530040919780731201e-01 6.566559672355651855e-01 -4.404010251164436340e-02 -1.062961760908365250e-02 3.081412911415100098e-01 2.234783209860324860e-02 -2.758492827415466309e-01 -4.358834326267242432e-01
7.376561760902404785e-01 5.665354728698730469e-01 1.352987885475158691e-01 1.580460518598556519e-01 2.474896609783172607e-02 2.881898581981658936e-01 2.678553946316242218e-02 8.504938334226608276e-02
3.983716666698455811e-02 2.491663396358489990e-02 6.110084652900695801e-01 1.127695217728614807e-01 5.348492264747619629e-01 -3.928635120391845703e-01 -2.912736237049102783e-01 -2.941056489944458008e-01
2.464733570814132690e-01 5.959162116050720215e-01 2.597111165523529053e-01 2.107802629470825195e-01 1.520493328571319580e-01 -5.911863446235656738e-01 -1.993364393711090088e-01 -2.447472214698791504e-01
4.551560282707214355e-01 4.081783592700958252e-01 4.004680812358856201e-01 -3.276827633380889893e-01 1.718757450580596924e-01 -4.670557081699371338e-01 -1.340168416500091553e-01 -3.046800196170806885e-01
1.012277975678443909e-02 1.142964288592338562e-01 7.942426204681396484e-01 1.927857995033264160e-01 -3.896505385637283325e-02 -4.969180226325988770e-01 2.608388066291809082e-01 -4.861566424369812012e-02
7.151213288307189941e-01 -4.962998442351818085e-03 3.168305158615112305e-01 4.022568762302398682e-01 6.209007650613784790e-02 1.418535709381103516e-01 3.712696731090545654e-01 2.540984749794006348e-01
8.478536605834960938e-01 -2.748163938522338867e-01 1.397589892148971558e-01 2.491170614957809448e-01 -6.708847731351852417e-02 -1.312874108552932739e-01 8.549460023641586304e-02 -3.081910312175750732e-01
1.775651723146438599e-01 4.048082828521728516e-01 5.689690113067626953e-01 -3.011977374553680420e-01 -7.291302084922790527e-02 2.603468596935272217e-01 4.626961946487426758e-01 -3.208901584148406982e-01
5.134414434432983398e-01 1.261394470930099487e-01 6.449415087699890137e-01 1.856511831283569336e-01 -1.986596733331680298e-01 -2.952724993228912354e-01 -3.251167535781860352e-01 -1.941606551408767700e-01
1.311763674020767212e-01 5.127186179161071777e-01 2.648150622844696045e-01 1.997312009334564209e-01 -1.685666590929031372e-01 -4.924473166465759277e-01 1.424359381198883057e-01 -5.645224452018737793e-01
5.731517076492309570e-01 6.686822175979614258e-01 2.123326808214187622e-01 2.854031622409820557e-01 -9.278837591409683228e-02 2.892832159996032715e-01 7.018079608678817749e-02 -2.451858483254909515e-02
-3.627049922943115234e-02 -3.189163655042648315e-02 7.220893502235412598e-01 1.494754999876022339e-01 5.933367013931274414e-01 1.216106042265892029e-01 -1.231068596243858337e-01 -2.681763768196105957e-01
1.354640573263168335e-01 6.403616666793823242e-01 6.071665883064270020e-01 1.206223517656326294e-01 -4.615364968776702881e-02 -3.057249486446380615e-01 -2.171255350112915039e-01 -2.136448025703430176e-01
6.240486502647399902e-01 3.619881719350814819e-02 -5.278883129358291626e-02 4.096750319004058838e-01 7.876364886760711670e-02 -1.017638891935348511e-01 4.570982605218887329e-02 -6.480616331100463867e-01
4.291508719325065613e-02 7.657611966133117676e-01 1.966729760169982910e-01 1.030714586377143860e-01 5.267484858632087708e-02 -1.884244084358215332e-01 -5.447596684098243713e-02 -5.667610168457031250e-01
5.840295553207397461e-01 2.355877608060836792e-01 1.650099754333496094e-01 4.381920695304870605e-01 4.194525778293609619e-01 -2.858329415321350098e-01 -2.931315004825592041e-01 2.014954239130020142e-01
-9.981431812047958374e-02 4.710592031478881836e-01 4.255650341510772705e-01 6.162711232900619507e-02 6.272949576377868652e-01 -4.194938242435455322e-01 -7.050094008445739746e-02 -9.376787394285202026e-02
2.208166569471359253e-01 5.462139248847961426e-01 3.798677623271942139e-01 2.264883816242218018e-01 1.173097342252731323e-01 -6.092320680618286133e-01 -2.091528922319412231e-01 -1.691852957010269165e-01
3.274486958980560303e-01 5.528019070625305176e-01 4.915170967578887939e-01 2.117138355970382690e-01 4.424294084310531616e-02 -2.041217982769012451e-01 -4.559614360332489014e-01 -2.219274044036865234e-01
2.750152051448822021e-01 1.443083770573139191e-02 6.233252286911010742e-01 -9.915862232446670532e-02 1.797343418002128601e-02 -6.537226438522338867e-01 1.647286931984126568e-03 -3.132291138172149658e-01
3.609601259231567383e-01 4.821868240833282471e-01 5.062602162361145020e-01 -4.510093331336975098e-01 6.846695393323898315e-02 2.381369471549987793e-01 2.114401459693908691e-01 -2.671906948089599609e-01
6.192641705274581909e-02 5.247166156768798828e-01 4.033418595790863037e-01 1.659407615661621094e-01 3.462011814117431641e-01 -5.968891382217407227e-01 6.005023792386054993e-02 2.255624234676361084e-01
3.022580742835998535e-01 9.559793025255203247e-02 7.046379446983337402e-01 3.502906858921051025e-01 1.386627107858657837e-01 -3.819285333156585693e-01 -2.115994095802307129e-01 2.653522789478302002e-01
6.118175983428955078e-01 5.368128418922424316e-01 1.684199422597885132e-01 4.852158725261688232e-01 -2.174420654773712158e-01 5.939663574099540710e-02 1.406759917736053467e-01 -5.579134076833724976e-02
4.430278837680816650e-01 6.108276247978210449e-01 4.033015072345733643e-01 -4.359943866729736328e-01 1.318195611238479614e-01 1.151459366083145142e-01 1.572724878787994385e-01 -1.500112265348434448e-01
6.524117290973663330e-02 5.939663052558898926e-01 2.152514010667800903e-01 1.908029764890670776e-01 -1.110727041959762573e-01 -5.611192584037780762e-01 1.611694395542144775e-01 -4.550178647041320801e-01
2.608945369720458984e-01 2.941497564315795898e-01 6.603146791458129883e-01 -1.005408689379692078e-01 3.765634074807167053e-02 -5.797973275184631348e-01 -7.091184705495834351e-02 -2.380643039941787720e-01
3.286370337009429932e-01 3.092981576919555664e-01 5.663083195686340332e-01 1.558648347854614258e-01 1.663809567689895630e-01 -4.471525251865386963e-01 -4.256771206855773926e-01 -2.061657607555389404e-01
7.436358332633972168e-01 5.312489271163940430e-01 8.657550811767578125e-02 1.081202775239944458e-01 1.667168140411376953e-01 2.391247898340225220e-01 1.501199454069137573e-01 1.951511055231094360e-01
1.668385267257690430e-01 2.932662367820739746e-01 8.391496539115905762e-01 1.857633143663406372e-01 -9.635093808174133301e-02 -2.277805060148239136e-01 -2.194274365901947021e-01 -1.953558027744293213e-01
-7.236420363187789917e-02 3.361671566963195801e-01 4.908337295055389404e-01 4.118808507919311523e-01 9.390240162611007690e-02 -5.981498360633850098e-01 -2.259865216910839081e-02 -3.226142227649688721e-01
4.476926848292350769e-02 -4.672560840845108032e-02 6.738803386688232422e-01 2.992466688156127930e-01 7.727590948343276978e-02 -5.376032590866088867e-01 3.957451283931732178e-01 -2.336928248405456543e-02
2.470597028732299805e-01 4.014940932393074036e-02 6.494207382202148438e-01 2.079354375600814819e-01 2.999035716056823730e-01 -5.047233700752258301e-01 1.034801900386810303e-01 3.420073986053466797e-01
5.264351963996887207e-01 7.141473293304443359e-01 2.507357597351074219e-01 -2.051409929990768433e-01 3.215986490249633789e-01 1.728131622076034546e-02 -6.463880091905593872e-02 2.388894557952880859e-03
2.258994430303573608e-02 3.113788664340972900e-01 5.134296417236328125e-01 2.301587350666522980e-02 6.308151483535766602e-01 -4.605977535247802734e-01 -1.665330380201339722e-01 -2.412156946957111359e-02
-5.045603960752487183e-02 -1.102426871657371521e-01 6.802093982696533203e-01 -6.420362275093793869e-03 6.225273609161376953e-01 -9.156674891710281372e-02 -7.436486333608627319e-02 -3.480229079723358154e-01
1.700531393289566040e-01 3.364272415637969971e-01 3.059100806713104248e-01 1.511711925268173218e-01 3.461273908615112305e-01 -7.209990024566650391e-01 -1.541358381509780884e-01 -2.793984115123748779e-01
-2.955631166696548462e-02 4.802330136299133301e-01 6.647791862487792969e-01 1.020404472947120667e-01 2.862046957015991211e-01 -4.566766321659088135e-01 1.262786835432052612e-01 9.872253239154815674e-02
7.463330030441284180e-01 5.000551789999008179e-02 2.029310613870620728e-01 1.636051237583160400e-01 2.896053194999694824e-01 3.808788955211639404e-01 3.782829046249389648e-01 -2.237981744110584259e-02
1.624722480773925781e-01 1.527791619300842285e-01 4.305724203586578369e-01 -1.302862018346786499e-01 4.481559097766876221e-01 -7.178425192832946777e-01 1.727249771356582642e-01 -4.380382969975471497e-02
2.823432087898254395e-01 2.881371080875396729e-01 -5.303244292736053467e-02 5.055092573165893555e-01 6.079099774360656738e-01 -1.758996099233627319e-01 -2.706486582756042480e-01 -3.242858946323394775e-01
4.781189560890197754e-01 3.963591456413269043e-01 1.921366602182388306e-01 2.169138044118881226e-01 3.423488736152648926e-01 5.644047260284423828e-01 2.264281660318374634e-01 -2.081069946289062500e-01
5.556884407997131348e-01 3.070165030658245087e-02 6.209347248077392578e-01 -1.087921634316444397e-01 -2.755190990865230560e-02 -5.093214511871337891e-01 -1.725265085697174072e-01 -5.421533435583114624e-02
2.958260774612426758e-01 4.197816178202629089e-02 4.537024796009063721e-01 -4.262401163578033447e-01 5.401216149330139160e-01 -1.891375184059143066e-01 4.404319822788238525e-01 4.139214754104614258e-02
1.129136532545089722e-01 5.666195750236511230e-01 7.289454340934753418e-01 1.934975385665893555e-01 -1.008401587605476379e-01 -2.106408774852752686e-01 -1.945657283067703247e-01 -7.068277150392532349e-02
5.324610471725463867e-01 3.962518274784088135e-01 1.311730146408081055e-01 4.857773780822753906e-01 2.119217216968536377e-01 1.026870533823966980e-01 4.148781895637512207e-01 2.805430293083190918e-01
1.870162039995193481e-01 3.642418980598449707e-01 3.513737022876739502e-01 -1.563337743282318115e-01 5.677916407585144043e-01 -4.844497144222259521e-01 3.083933293819427490e-01 1.796213537454605103e-01
6.257162690162658691e-01 2.614431977272033691e-01 -1.870748028159141541e-02 1.868874579668045044e-01 -1.675719320774078369e-01 -1.627247035503387451e-01 4.454778134822845459e-01 -5.018364787101745605e-01
4.685073792934417725e-01 -1.330441385507583618e-01 7.312442660331726074e-01 -3.604119718074798584e-01 1.691679060459136963e-01 8.343897759914398193e-03 2.409389615058898926e-01 1.069863438606262207e-01
-8.042788505554199219e-02 5.557048320770263672e-01 3.383427858352661133e-01 7.602839171886444092e-02 4.512634277343750000e-01 -2.896528244018554688e-01 4.549199342727661133e-01 2.645333409309387207e-01
3.624765276908874512e-01 3.653309941291809082e-01 3.999458253383636475e-01 7.000968456268310547e-01 -1.815435141324996948e-01 6.648618727922439575e-02 2.156344652175903320e-01 3.428404033184051514e-02
6.481879949569702148e-01 3.106499016284942627e-01 1.188675463199615479e-01 5.375249385833740234e-01 4.928472265601158142e-02 -1.029104441404342651e-01 3.245074450969696045e-01 2.489213645458221436e-01
4.691895097494125366e-02 5.355271697044372559e-01 5.057515501976013184e-01 2.518384344875812531e-02 3.548406437039375305e-02 5.463518202304840088e-02 -2.176505625247955322e-01 -6.348027586936950684e-01
5.794140100479125977e-01 4.605642557144165039e-01 1.317429542541503906e-01 5.203791260719299316e-01 -1.450729966163635254e-01 -2.279128134250640869e-01 2.723431587219238281e-01 1.298003941774368286e-01
4.633940383791923523e-02 1.258424669504165649e-01 6.954441666603088379e-01 2.729210257530212402e-02 -9.712789207696914673e-03 -5.290259122848510742e-01 4.660417437553405762e-01 -2.170857414603233337e-02
1.612917333841323853e-01 4.990459680557250977e-01 4.764781892299652100e-01 2.250694185495376587e-01 3.449493944644927979e-01 -4.887443184852600098e-01 -1.784332245588302612e-01 2.398978769779205322e-01
4.480641707777976990e-02 3.586873784661293030e-02 6.554767489433288574e-01 2.255560606718063354e-01 4.838583469390869141e-01 -3.126966953277587891e-01 -3.567009270191192627e-01 -2.388451397418975830e-01
5.719109177589416504e-01 1.171277388930320740e-01 5.212280154228210449e-02 6.720707416534423828e-01 2.620326876640319824e-01 1.859350353479385376e-01 3.117602765560150146e-01 6.614851951599121094e-02
3.752831518650054932e-01 1.452878564596176147e-01 6.456983685493469238e-01 -3.295716941356658936e-01 -5.545044317841529846e-02 -4.698912501335144043e-01 4.209331050515174866e-02 -2.947299182415008545e-01
5.455393791198730469e-01 6.593420505523681641e-01 2.105901688337326050e-01 3.678377568721771240e-01 2.228729613125324249e-02 1.897379755973815918e-01 -2.029614150524139404e-01 1.015462279319763184e-01
4.653691053390502930e-01 7.077716588973999023e-01 2.771233618259429932e-01 -4.352371990680694580e-01 1.260425299406051636e-01 1.609479635953903198e-02 2.174450550228357315e-03 -1.056706905364990234e-02
1.205366477370262146e-01 1.747926473617553711e-01 6.031953692436218262e-01 3.493534326553344727e-01 4.748505353927612305e-01 -2.547000348567962646e-01 -4.127257764339447021e-01 -9.125969558954238892e-02
5.422757193446159363e-02 4.962362647056579590e-01 5.396267175674438477e-01 2.842437662184238434e-02 -1.592944562435150146e-01 -2.042039334774017334e-01 4.086146876215934753e-02 -6.245481371879577637e-01
5.772209167480468750e-01 3.809874057769775391e-01 1.112348213791847229e-01 -5.386389326304197311e-03 4.816970825195312500e-01 4.308657646179199219e-01 3.025930821895599365e-01 -4.748526960611343384e-03
1.870990097522735596e-01 5.328450724482536316e-02 6.661282181739807129e-01 2.497792541980743408e-01 5.294679403305053711e-01 -2.480963617563247681e-01 -3.228697776794433594e-01 9.952443093061447144e-02
1.616456210613250732e-01 4.129534065723419189e-01 7.808300256729125977e-01 2.333772182464599609e-01 -1.601879894733428955e-01 -2.134895026683807373e-01 -2.023758441209793091e-01 -1.642737686634063721e-01
3.583159744739532471e-01 2.555606067180633545e-01 3.562952280044555664e-01 -1.088845655322074890e-01 2.034583389759063721e-01 -7.208005785942077637e-01 -7.413733005523681641e-02 -3.178856372833251953e-01
4.457649886608123779e-01 1.675495356321334839e-01 1.584117561578750610e-01 -3.181380927562713623e-01 5.602152347564697266e-01 -3.701083064079284668e-01 4.065448641777038574e-01 1.755410134792327881e-01
1.398485451936721802e-01 -4.562078788876533508e-02 4.684459567070007324e-01 -3.614144027233123779e-01 6.556976437568664551e-01 -3.355252742767333984e-01 2.785405218601226807e-01 -9.054253995418548584e-02
3.666328191757202148e-01 4.638475477695465088e-01 2.623381614685058594e-01 4.168137311935424805e-01 -1.338374167680740356e-01 1.994658261537551880e-01 5.766778588294982910e-01 1.327200680971145630e-01
-1.790169030427932739e-01 9.765081107616424561e-02 7.092695236206054688e-01 2.260817736387252808e-01 6.157650351524353027e-01 9.568020701408386230e-02 -3.106131404638290405e-02 -1.222909539937973022e-01
1.016922518610954285e-01 5.127535462379455566e-01 7.590380907058715820e-01 1.419328749179840088e-01 9.083803743124008179e-02 -2.755716741085052490e-01 -2.146538496017456055e-01 -1.382655929774045944e-02
4.669176042079925537e-01 5.889436006546020508e-01 1.743313372135162354e-01 -4.387594163417816162e-01 2.610878050327301025e-01 2.026332728564739227e-02 3.491453528404235840e-01 -1.474867165088653564e-01
5.616951584815979004e-01 -3.612652122974395752e-01 2.842551469802856445e-01 1.344141662120819092e-01 5.296849012374877930e-01 -6.084430962800979614e-02 -2.829736471176147461e-01 -3.012901246547698975e-01
1.208875477313995361e-01 5.171352624893188477e-01 7.020557522773742676e-01 2.346748262643814087e-01 5.521626397967338562e-02 -3.756118416786193848e-01 -1.520133167505264282e-01 5.255251377820968628e-02
3.215824663639068604e-01 5.687384009361267090e-01 5.462122559547424316e-01 -2.744912803173065186e-01 6.282418966293334961e-02 2.631317675113677979e-01 -8.535423129796981812e-02 -3.449018895626068115e-01
1.360470503568649292e-01 4.690000116825103760e-01 1.702099293470382690e-01 8.462644368410110474e-02 5.174465775489807129e-01 -6.467819809913635254e-01 1.440345644950866699e-01 1.362835764884948730e-01
1.650734543800354004e-01 1.797042340040206909e-01 8.369612693786621094e-01 1.720542311668395996e-01 1.335148215293884277e-01 -3.242078721523284912e-01 9.878712147474288940e-02 2.786654829978942871e-01
-1.937788724899291992e-01 3.681047558784484863e-01 1.797570884227752686e-01 4.458358585834503174e-01 4.583864510059356689e-01 2.329012006521224976e-01 3.719383180141448975e-01 -4.395079314708709717e-01
7.041648030281066895e-01 -1.008453667163848877e-01 1.168084442615509033e-01 1.312229782342910767e-01 -4.271660000085830688e-02 6.981025636196136475e-02 2.854541540145874023e-01 -6.123202443122863770e-01
1.089498177170753479e-01 -6.306575238704681396e-02 5.464167594909667969e-01 -2.045410871505737305e-01 5.331225395202636719e-01 -5.702342987060546875e-01 5.150092393159866333e-02 -1.780593246221542358e-01
3.785323202610015869e-01 3.452770113945007324e-01 1.902242153882980347e-01 6.255406737327575684e-01 -2.558404505252838135e-01 7.877925783395767212e-02 4.396724700927734375e-01 -2.122228890657424927e-01
5.367739200592041016e-01 3.805189728736877441e-01 1.323667019605636597e-01 6.043585538864135742e-01 -2.258306890726089478e-01 -1.375504434108734131e-01 3.138264119625091553e-01 -1.261041462421417236e-01
4.899470508098602295e-01 2.382334023714065552e-01 4.787528514862060547e-02 3.586613237857818604e-01 4.992989003658294678e-01 1.558801680803298950e-01 4.884512126445770264e-01 2.451207339763641357e-01
4.823127686977386475e-01 5.696430206298828125e-01 5.075880885124206543e-02 2.001148164272308350e-01 -1.898976266384124756e-01 2.075649350881576538e-01 4.117653667926788330e-01 -3.893120288848876953e-01
3.773365616798400879e-01 1.312115937471389771e-01 8.050932288169860840e-01 -6.851024180650711060e-02 -6.413841247558593750e-02 -3.231555223464965820e-01 -2.135109752416610718e-01 -1.827615052461624146e-01
1.512410491704940796e-02 4.453172981739044189e-01 3.542672395706176758e-01 4.303898215293884277e-01 2.169351577758789062e-01 -5.715290307998657227e-01 -2.074222862720489502e-01 -2.720160782337188721e-01
2.391402870416641235e-01 5.366569384932518005e-02 6.795299053192138672e-01 -2.840923070907592773e-01 2.778793573379516602e-01 1.593593806028366089e-01 5.334988236427307129e-01 1.011392176151275635e-01
4.609033465385437012e-01 4.558802545070648193e-01 3.734205961227416992e-01 -1.849154233932495117e-01 2.340466678142547607e-01 -4.400338828563690186e-01 -3.348651230335235596e-01 -2.134532779455184937e-01
-5.143176764249801636e-03 4.136921763420104980e-01 3.630743026733398438e-01 -3.311720788478851318e-01 4.069465994834899902e-01 -5.540036782622337341e-02 5.894653797149658203e-01 -2.668150365352630615e-01
4.299226105213165283e-01 -1.270822733640670776e-01 3.630039989948272705e-01 4.672343730926513672e-01 4.710814654827117920e-01 -4.753938615322113037e-01 -3.136392310261726379e-02 -6.005202420055866241e-03
6.347833275794982910e-01 -2.358530461788177490e-01 1.108947172760963440e-01 3.779663145542144775e-01 -2.970090322196483612e-02 -4.190423190593719482e-01 1.469374746084213257e-01 -4.338178932666778564e-01
4.861770272254943848e-01 1.102131828665733337e-01 5.016107112169265747e-02 1.055236086249351501e-01 5.782343149185180664e-01 4.202177524566650391e-01 4.190126359462738037e-01 -2.265488207340240479e-01
4.373302757740020752e-01 3.389258980751037598e-01 -4.543255269527435303e-02 1.310475170612335205e-01 5.612734556198120117e-01 4.011652767658233643e-01 3.856464922428131104e-01 -2.234935760498046875e-01
-2.606228552758693695e-02 -3.972846642136573792e-02 6.467454433441162109e-01 3.165560662746429443e-01 7.974301115609705448e-04 -4.951883852481842041e-01 4.831371903419494629e-01 -2.492676302790641785e-02
-1.711795479059219360e-02 1.091222986578941345e-01 3.321566879749298096e-01 -2.297028601169586182e-01 4.918248355388641357e-01 1.872049830853939056e-02 5.126207470893859863e-01 -5.654076337814331055e-01
1.519232541322708130e-01 -4.341651871800422668e-02 4.579651653766632080e-01 -2.657330930233001709e-01 4.856835305690765381e-01 -6.078094244003295898e-01 3.271448239684104919e-02 -2.971486449241638184e-01
5.052227377891540527e-01 8.952799439430236816e-02 -3.013313189148902893e-02 3.774969875812530518e-01 5.801169276237487793e-01 1.383330225944519043e-01 4.615015089511871338e-01 1.570587307214736938e-01
8.323943614959716797e-02 2.321416586637496948e-01 8.091232180595397949e-01 1.989662051200866699e-01 2.209565341472625732e-01 -3.873585760593414307e-01 5.707245320081710815e-02 2.068521678447723389e-01
-2.711676806211471558e-02 -2.227246016263961792e-02 7.371873259544372559e-01 2.566420137882232666e-01 4.697560966014862061e-01 -3.238692283630371094e-01 -1.831690967082977295e-01 -1.741993278264999390e-01
5.887873172760009766e-01 3.115056455135345459e-01 1.718335896730422974e-01 6.772668957710266113e-01 -1.544989645481109619e-01 8.647872507572174072e-02 1.864200383424758911e-01 -4.444620385766029358e-02
3.833052217960357666e-01 4.333273470401763916e-01 3.751179873943328857e-01 6.389029026031494141e-01 -1.815531551837921143e-01 4.428145010024309158e-03 2.435086518526077271e-01 1.552949845790863037e-01
3.478459715843200684e-01 5.906582474708557129e-01 4.154631197452545166e-01 5.825459212064743042e-02 -4.386569559574127197e-02 -5.588533282279968262e-01 -1.643219739198684692e-01 -1.134897619485855103e-01
7.311574220657348633e-01 2.655049264430999756e-01 -8.494144678115844727e-02 3.690199553966522217e-01 -1.230243146419525146e-01 -2.238348424434661865e-01 1.291788816452026367e-01 -4.118261635303497314e-01
1.042438372969627380e-01 2.901112437248229980e-01 7.905163168907165527e-01 2.924678325653076172e-01 3.983574453741312027e-03 -3.953705728054046631e-01 -1.771929115056991577e-01 -8.236538618803024292e-02
7.226581871509552002e-02 4.174062311649322510e-01 9.558422863483428955e-02 -4.311432130634784698e-03 6.473208665847778320e-01 -6.110316514968872070e-01 1.375504285097122192e-01 -9.521385654807090759e-03
1.339921653270721436e-01 1.390950977802276611e-01 5.576569437980651855e-01 -2.434178292751312256e-01 5.874810814857482910e-01 -4.831582307815551758e-01 -7.409562915563583374e-02 -9.164607524871826172e-02
6.029646471142768860e-02 5.417416244745254517e-02 4.417293667793273926e-01 -2.925725281238555908e-01 6.367927193641662598e-01 -1.210036724805831909e-01 5.400403738021850586e-01 -3.025593236088752747e-02
-1.849514665082097054e-04 1.673587411642074585e-01 7.486121058464050293e-01 -8.006323873996734619e-02 -5.964633822441101074e-02 -4.317699968814849854e-01 4.551178216934204102e-01 -8.969838172197341919e-02
6.660614013671875000e-01 3.024304509162902832e-01 1.696228832006454468e-01 4.818466305732727051e-01 -3.168577253818511963e-01 -5.082198604941368103e-02 1.563511639833450317e-01 -2.766270041465759277e-01
-3.622225672006607056e-02 6.066419929265975952e-02 5.584304332733154297e-01 2.775637805461883545e-01 5.704874992370605469e-01 3.358420729637145996e-01 -1.471682339906692505e-01 -3.823836147785186768e-01
-6.408192217350006104e-02 4.882001876831054688e-01 2.988817691802978516e-01 1.858929730951786041e-02 1.002230197191238403e-01 -5.043159723281860352e-01 1.627914458513259888e-01 -6.140015125274658203e-01
2.037595808506011963e-01 4.467872977256774902e-01 4.279007613658905029e-01 1.991655528545379639e-01 -1.034033298492431641e-02 3.284203112125396729e-01 -3.098905682563781738e-01 -5.762795209884643555e-01
1.686171740293502808e-01 9.920629858970642090e-02 6.407837271690368652e-01 -2.188896238803863525e-01 2.189359962940216064e-01 4.512626826763153076e-01 4.260674118995666504e-01 -2.647742331027984619e-01
2.385869473218917847e-01 1.914496570825576782e-01 7.450810670852661133e-01 -2.513538002967834473e-01 1.419292837381362915e-01 3.609912097454071045e-01 3.656358718872070312e-01 -6.285405158996582031e-02
6.020862460136413574e-01 3.685865402221679688e-01 -2.264325022697448730e-01 2.431193590164184570e-01 3.738356232643127441e-01 1.909291148185729980e-01 4.180149734020233154e-01 -2.007830291986465454e-01
2.576997280120849609e-01 3.819357156753540039e-01 3.254409730434417725e-01 -3.098792135715484619e-01 2.933251857757568359e-01 -6.551396846771240234e-01 8.500470966100692749e-02 -2.516061067581176758e-01
3.908708393573760986e-01 4.623789787292480469e-01 6.766677498817443848e-01 -3.032339811325073242e-01 1.498012095689773560e-01 3.310091421008110046e-02 2.369606792926788330e-01 -6.252350658178329468e-02
1.901981532573699951e-01 1.834922581911087036e-01 1.406833231449127197e-01 -2.501713335514068604e-01 4.496231973171234131e-01 1.150743141770362854e-01 5.308062434196472168e-01 -5.921312570571899414e-01
6.954916119575500488e-01 -2.691992931067943573e-02 3.973360359668731689e-01 4.275509417057037354e-01 5.405686795711517334e-02 3.437006771564483643e-01 -2.308614104986190796e-01 -2.327712625265121460e-02
5.666426420211791992e-01 -3.153950348496437073e-02 1.545067280530929565e-01 4.606147408485412598e-01 -1.924577653408050537e-01 -7.510727643966674805e-02 4.018881320953369141e-01 -4.875325858592987061e-01
4.870252907276153564e-01 2.250919491052627563e-01 -1.510816812515258789e-01 2.858408987522125244e-01 4.973867535591125488e-01 3.184933066368103027e-01 4.438045620918273926e-01 -2.486269623041152954e-01
4.725939929485321045e-01 4.068739712238311768e-01 3.707898259162902832e-01 -9.861170500516891479e-02 2.662060558795928955e-01 4.770979583263397217e-01 -1.821087896823883057e-01 -3.636583983898162842e-01
-7.495937496423721313e-02 2.433376759290695190e-01 4.212874174118041992e-01 -2.626647651195526123e-01 4.589023590087890625e-01 1.217586025595664978e-01 4.930844604969024658e-01 -4.691942632198333740e-01
-4.308744892477989197e-02 1.008881554007530212e-01 3.294128179550170898e-01 6.218566298484802246e-01 3.339596688747406006e-01 -5.727356672286987305e-01 2.990407869219779968e-02 -2.286856472492218018e-01
-6.350891292095184326e-02 1.867089718580245972e-01 6.276949048042297363e-01 -1.904911845922470093e-01 1.366019099950790405e-01 2.558912634849548340e-01 4.971472322940826416e-01 -4.466797709465026855e-01
8.071229457855224609e-01 1.812202185392379761e-01 2.087906152009963989e-01 6.822936981916427612e-02 3.640531599521636963e-01 3.579198122024536133e-01 5.021277442574501038e-02 6.557808816432952881e-02
2.067587971687316895e-01 5.515738725662231445e-01 5.302904248237609863e-01 -2.750728428363800049e-01 1.552055329084396362e-01 3.097078204154968262e-01 4.189395010471343994e-01 -2.502571977674961090e-02
-8.978096395730972290e-02 2.881728112697601318e-01 1.057757735252380371e-01 5.224394202232360840e-01 4.853133857250213623e-01 4.387604817748069763e-02 2.490157634019851685e-01 -5.703518986701965332e-01
3.324747383594512939e-01 2.538743615150451660e-01 9.259926527738571167e-02 2.826743423938751221e-01 6.808106899261474609e-01 4.888580739498138428e-01 1.677926927804946899e-01 -7.674144208431243896e-02
1.414146274328231812e-01 4.521920979022979736e-01 2.152950167655944824e-01 3.077140823006629944e-02 3.101361095905303955e-01 -7.477065324783325195e-01 2.581468224525451660e-01 7.960031181573867798e-02
3.190953657031059265e-02 5.538565516471862793e-01 5.305772423744201660e-01 2.415389269590377808e-01 2.876740992069244385e-01 -3.663380742073059082e-01 -2.980429828166961670e-01 -2.158282697200775146e-01
1.734525263309478760e-01 3.388335406780242920e-01 5.938543677330017090e-01 1.007818728685379028e-01 -1.778518557548522949e-01 -1.738539636135101318e-01 -1.305364221334457397e-01 -6.429539918899536133e-01
3.821246325969696045e-02 -1.243886258453130722e-02 3.019808828830718994e-01 -2.457536160945892334e-01 4.156697094440460205e-01 -1.195500493049621582e-01 5.929108262062072754e-01 -5.551404356956481934e-01
-9.670588187873363495e-03 5.199357867240905762e-01 5.212131738662719727e-01 -3.161022067070007324e-01 2.208075225353240967e-01 2.047870606184005737e-01 4.378518760204315186e-01 -2.749208807945251465e-01
4.027803540229797363e-01 1.230240911245346069e-01 7.483063936233520508e-01 -1.890455335378646851e-01 2.663946449756622314e-01 4.246839135885238647e-02 1.278538256883621216e-01 3.712359666824340820e-01
-2.022945880889892578e-02 -2.115217000246047974e-01 2.394684404134750366e-01 4.465253949165344238e-01 6.109638214111328125e-01 3.500926494598388672e-02 2.880978286266326904e-01 -4.905267655849456787e-01
3.675473630428314209e-01 2.615422606468200684e-01 7.844468951225280762e-01 1.718761771917343140e-01 -7.909219712018966675e-02 3.741033375263214111e-02 -3.785685598850250244e-01 -2.523520402610301971e-02
1.313376128673553467e-01 5.945175290107727051e-01 4.439722001552581787e-01 7.771425694227218628e-02 2.165651172399520874e-01 -4.681936502456665039e-01 3.006601035594940186e-01 2.639058530330657959e-01
1.868758201599121094e-01 7.153257727622985840e-01 2.236294150352478027e-01 -1.203279122710227966e-01 4.277626872062683105e-01 -4.470409750938415527e-01 -6.409931927919387817e-02 -4.429653659462928772e-02
8.821316063404083252e-02 6.858977675437927246e-01 4.748251438140869141e-01 1.687288433313369751e-01 2.270261645317077637e-01 -4.336055219173431396e-01 -1.139799878001213074e-01 1.236463114619255066e-01
3.685999512672424316e-01 9.479037672281265259e-02 -4.398250952363014221e-02 6.269075274467468262e-01 5.728629231452941895e-01 -1.016890630125999451e-01 -2.428218722343444824e-01 -2.504521608352661133e-01
2.747034430503845215e-01 5.569669008255004883e-01 -1.831332147121429443e-01 -1.847420930862426758e-01 6.220040321350097656e-01 -9.591961652040481567e-02 -2.552376501262187958e-02 -3.871915936470031738e-01
-4.589689150452613831e-02 4.047788679599761963e-01 6.903408765792846680e-01 1.449536234140396118e-01 4.832685887813568115e-01 -2.680894434452056885e-01 -5.353658646345138550e-02 1.678652316331863403e-01
6.964581608772277832e-01 -1.155982390046119690e-01 -1.521072089672088623e-01 3.000585734844207764e-01 2.173366844654083252e-01 -3.360171914100646973e-01 2.664733529090881348e-01 -3.965609371662139893e-01
6.949322223663330078e-01 4.698624014854431152e-01 -1.591978967189788818e-01 2.116996049880981445e-01 -5.703940987586975098e-02 -3.574751317501068115e-02 1.735534071922302246e-01 -4.375908672809600830e-01
-9.002456814050674438e-02 -7.211695611476898193e-02 7.316536903381347656e-01 2.245705276727676392e-01 5.621193051338195801e-01 1.391305327415466309e-01 -1.016749739646911621e-01 -2.351008206605911255e-01
4.639798104763031006e-01 -3.451990336179733276e-02 2.937414348125457764e-01 -3.010775744915008545e-01 5.331230163574218750e-01 -4.370613992214202881e-01 3.212474882602691650e-01 1.677992641925811768e-01
9.194824844598770142e-02 2.954656779766082764e-01 4.037508368492126465e-01 -1.216764077544212341e-01 4.082120060920715332e-01 -7.210344672203063965e-01 1.798361092805862427e-01 -8.693036437034606934e-02
5.248545408248901367e-01 4.890073537826538086e-01 5.755944922566413879e-02 3.273796737194061279e-01 -2.552326917648315430e-01 1.574969477951526642e-02 4.785929024219512939e-01 -2.836653292179107666e-01
2.248817235231399536e-01 -5.702222883701324463e-02 4.304535984992980957e-01 -2.826492786407470703e-01 2.647368311882019043e-01 -3.970549106597900391e-01 6.443740129470825195e-01 -1.950377225875854492e-01
3.549526631832122803e-01 -9.104461222887039185e-02 6.792376637458801270e-01 -3.015630841255187988e-01 3.574928641319274902e-01 -1.596234589815139771e-01 3.097805976867675781e-01 2.533195316791534424e-01
4.672566652297973633e-01 3.467364609241485596e-01 5.324784517288208008e-01 -2.616355381906032562e-02 2.482635229825973511e-01 -4.039874672889709473e-01 -3.670414686203002930e-01 1.329183578491210938e-01
7.535990476608276367e-01 2.946451008319854736e-01 1.508901268243789673e-01 7.239235192537307739e-02 4.143267571926116943e-01 3.765715062618255615e-01 -1.425814256072044373e-02 5.990244820713996887e-02
-3.841363266110420227e-02 4.404848068952560425e-02 4.487383365631103516e-01 7.056526541709899902e-01 2.549700736999511719e-01 2.825565338134765625e-01 1.342253535985946655e-01 -3.666169643402099609e-01
5.479540824890136719e-01 2.721551358699798584e-01 -8.350855670869350433e-03 1.945423185825347900e-01 3.856890797615051270e-01 4.390875697135925293e-01 3.927955925464630127e-01 -3.031816780567169189e-01
3.800104930996894836e-02 4.657905697822570801e-01 3.564522862434387207e-01 3.506295382976531982e-01 1.299523264169692993e-01 -5.733383297920227051e-01 -1.596529334783554077e-01 -4.006274938583374023e-01
1.553486734628677368e-01 2.751209773123264313e-02 8.359220027923583984e-01 -4.182439669966697693e-02 9.172677248716354370e-02 -3.375828266143798828e-01 3.615604341030120850e-01 1.466054171323776245e-01
8.049551248550415039e-01 3.877918720245361328e-01 1.130527704954147339e-01 1.047078892588615417e-01 2.636566460132598877e-01 2.773997783660888672e-01 9.791780263185501099e-02 1.478738784790039062e-01
6.685005426406860352e-01 -8.330247364938259125e-03 -9.304395318031311035e-02 3.157021105289459229e-01 4.032278433442115784e-02 -3.471059203147888184e-01 3.378521502017974854e-01 -4.565742313861846924e-01
-7.156869769096374512e-02 3.855437040328979492e-01 6.800423562526702881e-02 4.859576821327209473e-01 5.145473480224609375e-01 9.086602181196212769e-02 3.058882951736450195e-01 -4.887447357177734375e-01
8.222397300414741039e-04 6.024175286293029785e-01 5.053852200508117676e-01 8.606520481407642365e-03 -4.235894232988357544e-02 -3.026412613689899445e-02 -2.403459511697292328e-02 -6.150742769241333008e-01
-1.370722949504852295e-01 2.632100880146026611e-01 1.368370503187179565e-01 5.115443468093872070e-01 4.332007467746734619e-01 1.309709399938583374e-01 3.129758238792419434e-01 -5.733757615089416504e-01
5.948577523231506348e-01 1.836164891719818115e-01 8.790080435574054718e-03 6.010528206825256348e-01 -5.950014293193817139e-02 1.045271307229995728e-01 3.162837028503417969e-01 -3.695755004882812500e-01
6.269811987876892090e-01 1.494317501783370972e-01 3.741709515452384949e-02 5.713734030723571777e-01 3.540599346160888672e-01 -1.613696217536926270e-01 -3.225025534629821777e-01 3.592656180262565613e-02
6.952547002583742142e-03 -7.798071950674057007e-02 4.561197459697723389e-01 6.800025105476379395e-01 6.717286258935928345e-02 3.019970953464508057e-01 2.484816014766693115e-01 -4.073876142501831055e-01
6.081794947385787964e-02 3.711878359317779541e-01 5.699594616889953613e-01 -2.327898442745208740e-01 5.703574046492576599e-02 -3.428955376148223877e-01 5.968292355537414551e-01 -4.939911141991615295e-02
4.772049486637115479e-01 -3.389992564916610718e-02 9.166967123746871948e-02 6.140706539154052734e-01 5.002037286758422852e-01 -2.476874925196170807e-02 -3.029595017433166504e-01 -2.074576169252395630e-01
4.497912526130676270e-01 2.673397064208984375e-01 -9.648822247982025146e-02 2.979777157306671143e-01 6.888402700424194336e-01 -1.832640916109085083e-01 -3.241884112358093262e-01 -1.221960112452507019e-01
-1.963658817112445831e-02 1.099785268306732178e-01 5.856717824935913086e-01 2.517125606536865234e-01 6.005267500877380371e-01 -4.006918668746948242e-01 -2.229919880628585815e-01 -1.011769771575927734e-01
4.416130781173706055e-01 -1.162742543965578079e-02 8.474656194448471069e-02 6.187934279441833496e-01 5.682339072227478027e-01 1.816980424337089062e-03 -2.625018656253814697e-01 -1.515093296766281128e-01
6.288521289825439453e-01 2.768087685108184814e-01 1.285980455577373505e-02 5.223609805107116699e-01 -1.886739581823348999e-01 -1.148758083581924438e-01 3.281848970800638199e-03 -4.539718329906463623e-01
5.949174165725708008e-01 -2.582637965679168701e-02 7.277745753526687622e-02 6.093250513076782227e-01 4.035476744174957275e-01 -8.525858819484710693e-02 -3.083201348781585693e-01 -6.042770296335220337e-02
2.922305166721343994e-01 8.596840500831604004e-02 1.382139474153518677e-01 -3.014909625053405762e-01 4.317578971385955811e-01 6.735560297966003418e-02 6.963863372802734375e-01 -3.482890129089355469e-01
1.163039430975914001e-01 6.713794469833374023e-01 3.292677700519561768e-01 -4.798039793968200684e-02 -6.827886682003736496e-04 -9.500877931714057922e-03 -8.676323294639587402e-02 -6.460536122322082520e-01
2.660144269466400146e-01 5.906952023506164551e-01 3.292386531829833984e-01 -3.690075874328613281e-01 2.798692286014556885e-01 -3.753105700016021729e-01 3.371216654777526855e-01 -5.398890003561973572e-02
-1.229680627584457397e-01 4.167858362197875977e-01 2.902394533157348633e-01 4.154902398586273193e-01 4.800508320331573486e-01 -5.374690294265747070e-01 1.590019762516021729e-01 9.845760464668273926e-02
1.384326368570327759e-01 2.904472649097442627e-01 6.265113353729248047e-01 -2.062700539827346802e-01 2.146324217319488525e-01 4.139614403247833252e-01 4.304691255092620850e-01 -2.422355711460113525e-01
8.106408268213272095e-02 -2.117706462740898132e-02 5.560439825057983398e-01 2.702790498733520508e-01 5.671130418777465820e-01 4.165626168251037598e-01 -1.122873350977897644e-01 -3.209275007247924805e-01
-8.932198584079742432e-02 5.571792721748352051e-01 4.779588580131530762e-01 5.881268531084060669e-03 3.035145998001098633e-01 -3.740589618682861328e-01 4.572355449199676514e-01 1.094906851649284363e-01
1.948079168796539307e-01 5.191961303353309631e-02 4.835693538188934326e-01 -3.041554689407348633e-01 5.766728520393371582e-01 -1.188090369105339050e-01 5.280848741531372070e-01 8.639357984066009521e-02
5.414742231369018555e-01 -6.783013790845870972e-02 1.894005574285984039e-02 2.314372956752777100e-01 -2.654196321964263916e-02 -1.252702772617340088e-01 4.339900314807891846e-01 -6.659868359565734863e-01
2.497500330209732056e-01 3.841972649097442627e-01 7.740901112556457520e-01 3.288301825523376465e-02 -2.781058251857757568e-01 1.321256756782531738e-01 -1.473510116338729858e-01 -2.705700397491455078e-01
-9.964454919099807739e-03 6.528540700674057007e-02 5.285491347312927246e-01 6.164893507957458496e-01 3.579003214836120605e-01 3.995120525360107422e-01 8.640975691378116608e-03 -2.200861126184463501e-01
7.535710930824279785e-01 -1.530524641275405884e-01 2.730429358780384064e-02 5.548539757728576660e-01 7.059408724308013916e-02 -7.085464894771575928e-02 2.225988656282424927e-01 -2.013533711433410645e-01
5.182246565818786621e-01 6.274904012680053711e-01 2.783843874931335449e-01 -2.294808924198150635e-01 2.579954266548156738e-01 3.027606010437011719e-01 -8.824250847101211548e-02 -2.037822753190994263e-01
3.053220808506011963e-01 1.521300971508026123e-01 5.001306533813476562e-01 -2.656916081905364990e-01 3.539999425411224365e-01 -6.148047447204589844e-01 -9.118345379829406738e-02 -2.264884710311889648e-01
3.986050486564636230e-01 4.539290368556976318e-01 3.368638753890991211e-01 4.939763844013214111e-01 -1.209542155265808105e-01 6.966608762741088867e-02 4.749382734298706055e-01 1.803411841392517090e-01
-1.212452501058578491e-01 -1.117285341024398804e-02 1.030585244297981262e-01 5.501855611801147461e-01 7.095839381217956543e-01 -2.752441540360450745e-02 2.324452251195907593e-01 -3.369747698307037354e-01
1.873789131641387939e-01 4.485436677932739258e-01 2.240163683891296387e-01 3.011039197444915771e-01 1.936799734830856323e-01 -7.130855321884155273e-01 -1.450247168540954590e-01 -2.362537533044815063e-01
4.393869340419769287e-01 1.984267085790634155e-01 -1.394506394863128662e-01 3.844898939132690430e-01 6.207357645034790039e-01 -2.057906836271286011e-01 -2.722809314727783203e-01 -3.138268589973449707e-01
3.872864246368408203e-01 4.136769473552703857e-01 1.337371766567230225e-01 5.564910769462585449e-01 -1.592564433813095093e-01 -1.055130735039710999e-01 5.610538721084594727e-01 5.961501039564609528e-03
2.967557124793529510e-02 9.157193452119827271e-02 5.844560265541076660e-01 3.486034274101257324e-01 5.047430396080017090e-01 -1.087781041860580444e-01 -3.869238793849945068e-01 -3.336355090141296387e-01
3.126231953501701355e-02 3.201503455638885498e-01 6.568166613578796387e-01 2.039486020803451538e-01 3.833351135253906250e-01 -2.225270122289657593e-01 1.945492178201675415e-01 4.349825382232666016e-01
5.400903224945068359e-01 -2.368959188461303711e-01 2.729631364345550537e-01 1.639898717403411865e-01 6.799744367599487305e-01 -1.453532427549362183e-01 -2.435679137706756592e-01 8.923611044883728027e-02
4.453736841678619385e-01 3.264003098011016846e-01 1.060782894492149353e-01 2.658091187477111816e-01 4.858963191509246826e-01 1.513988524675369263e-01 -4.370982348918914795e-01 -4.038894176483154297e-01
1.946201324462890625e-01 5.080666542053222656e-01 3.033910691738128662e-01 -3.122857511043548584e-01 2.645404636859893799e-01 -5.255311131477355957e-01 4.097163081169128418e-01 1.977117359638214111e-02
5.329897999763488770e-01 5.172684192657470703e-01 -2.933896481990814209e-01 2.513478994369506836e-01 1.150933504104614258e-01 3.295612335205078125e-02 3.117417097091674805e-01 -4.331126511096954346e-01
3.964132070541381836e-01 -1.267037354409694672e-02 5.839599967002868652e-01 -1.881530433893203735e-01 1.165843084454536438e-01 -5.250265002250671387e-01 -1.797626763582229614e-01 -3.804287314414978027e-01
2.037696540355682373e-01 -1.745559871196746826e-01 3.760286569595336914e-01 -2.424783855676651001e-01 3.476511538028717041e-01 -3.909477889537811279e-01 6.395826935768127441e-01 -2.122435569763183594e-01
4.125874638557434082e-01 7.347028702497482300e-02 -6.699620932340621948e-02 4.668500125408172607e-01 5.145937800407409668e-01 1.880887746810913086e-01 5.493128895759582520e-01 -2.715768059715628624e-03
3.975051343441009521e-01 -1.027549616992473602e-02 6.400702893733978271e-02 4.153780937194824219e-01 6.129735708236694336e-01 3.826170563697814941e-01 3.422640264034271240e-01 -1.611557453870773315e-01
5.028582811355590820e-01 2.678488492965698242e-01 -7.373426109552383423e-02 6.804088354110717773e-01 2.064394205808639526e-01 7.418522238731384277e-02 3.953237235546112061e-01 -5.095246434211730957e-02
3.119349181652069092e-01 5.336067080497741699e-01 5.288470983505249023e-01 -1.281490623950958252e-01 2.588509023189544678e-01 4.367811977863311768e-01 -2.005782425403594971e-01 -1.544211953878402710e-01
5.971522927284240723e-01 4.638825654983520508e-01 2.518848478794097900e-01 3.913524746894836426e-01 -3.166059255599975586e-01 8.962857723236083984e-02 2.946779727935791016e-01 -1.284983158111572266e-01
5.399972796440124512e-01 -1.706885523162782192e-03 6.799189001321792603e-02 2.641859054565429688e-01 5.752804875373840332e-01 2.201311439275741577e-01 4.899675548076629639e-01 1.204550191760063171e-01
6.536080241203308105e-01 3.680149614810943604e-01 2.157699614763259888e-01 2.055158317089080811e-01 2.779279053211212158e-01 3.111734986305236816e-01 3.749010562896728516e-01 1.842405050992965698e-01
4.536795020103454590e-01 4.263402819633483887e-01 3.706129491329193115e-01 5.147637128829956055e-01 -2.091568112373352051e-01 7.980599184520542622e-04 3.611460030078887939e-01 1.894721090793609619e-01
5.904213190078735352e-01 -6.444654613733291626e-02 2.530491650104522705e-01 1.542520225048065186e-01 6.314240694046020508e-01 -2.384050339460372925e-01 -2.989028394222259521e-01 1.206058263778686523e-01
5.468372702598571777e-01 1.104922667145729065e-01 9.726601094007492065e-02 2.313766777515411377e-01 5.805351734161376953e-01 2.060844749212265015e-01 4.567638933658599854e-01 1.940091103315353394e-01
6.143683195114135742e-01 3.065140247344970703e-01 2.263695150613784790e-01 5.107589960098266602e-01 1.832241266965866089e-01 2.013129293918609619e-01 2.329552769660949707e-01 2.968445122241973877e-01
6.455193161964416504e-01 2.032398283481597900e-01 3.459763824939727783e-01 2.564437389373779297e-01 1.360195428133010864e-01 4.938261508941650391e-01 -2.610327899456024170e-01 -1.613429784774780273e-01
6.941990256309509277e-01 1.106199324131011963e-01 6.684676557779312134e-02 -4.384667798876762390e-02 -2.134499847888946533e-01 -2.403128892183303833e-02 3.525869250297546387e-01 -5.735887885093688965e-01
-3.399989008903503418e-02 7.679643481969833374e-02 5.795591473579406738e-01 2.571597099304199219e-01 7.842763513326644897e-02 -6.841940283775329590e-01 3.291467726230621338e-01 -9.119394421577453613e-02
2.332874238491058350e-01 1.119576543569564819e-01 5.605857968330383301e-01 2.807266414165496826e-01 3.735946118831634521e-01 -5.135195255279541016e-01 6.322093307971954346e-02 3.642891943454742432e-01
8.465843647718429565e-02 7.970721274614334106e-02 3.749651312828063965e-01 -2.702860832214355469e-01 6.214879751205444336e-01 -5.244056880474090576e-02 6.179961562156677246e-01 4.370392486453056335e-02
5.146512389183044434e-01 2.803035974502563477e-01 -4.672574624419212341e-02 6.916735172271728516e-01 2.447752058506011963e-01 -2.352593839168548584e-01 -1.928958743810653687e-01 -1.532896161079406738e-01
1.597071764990687370e-03 -1.715935468673706055e-01 6.831792593002319336e-01 1.812258958816528320e-01 6.563928127288818359e-01 3.908842802047729492e-02 -3.032311610877513885e-02 -1.941068023443222046e-01
1.557667404413223267e-01 -3.541363775730133057e-02 4.101718664169311523e-01 -3.301865756511688232e-01 4.840414524078369141e-01 -8.272624760866165161e-02 6.680624485015869141e-01 -9.885038435459136963e-02
6.466749906539916992e-01 4.791838228702545166e-01 2.282882481813430786e-01 4.313164353370666504e-01 -2.096564173698425293e-01 2.205250859260559082e-01 9.875697642564773560e-02 -1.081895679235458374e-01
6.551150083541870117e-01 -1.857952624559402466e-01 -1.528570502996444702e-01 2.688569128513336182e-01 2.679431438446044922e-01 -3.782839775085449219e-01 2.522668540477752686e-01 -4.026465415954589844e-01
5.945574045181274414e-01 8.793569356203079224e-02 4.834750294685363770e-02 4.313260316848754883e-01 4.519935250282287598e-01 -3.075718283653259277e-01 -3.535338342189788818e-01 1.628020107746124268e-01
2.623285949230194092e-01 5.624371170997619629e-01 3.110812604427337646e-01 5.104629695415496826e-02 4.738796353340148926e-01 4.464176595211029053e-01 3.025529980659484863e-01 9.063414297997951508e-03
2.738004364073276520e-02 1.344888359308242798e-01 5.338830947875976562e-01 8.812833577394485474e-02 5.735574960708618164e-01 3.923920392990112305e-01 -1.302995085716247559e-01 -4.341054856777191162e-01
1.623253971338272095e-01 1.086577214300632477e-02 7.239395976066589355e-01 -2.565616071224212646e-01 1.797703802585601807e-01 2.919923961162567139e-01 5.107339024543762207e-01 -7.206894457340240479e-02
5.049473047256469727e-01 5.473720841109752655e-03 6.498316675424575806e-02 4.654834866523742676e-01 6.224366426467895508e-01 5.855135619640350342e-03 -3.295019268989562988e-01 -1.675333827733993530e-01
1.728842966258525848e-02 6.192864850163459778e-02 6.966663897037506104e-02 3.871414959430694580e-01 4.144571125507354736e-01 1.737562865018844604e-01 4.146779477596282959e-01 -6.835277676582336426e-01
3.037119209766387939e-01 2.018977552652359009e-01 8.566993474960327148e-01 1.939955800771713257e-01 -1.982781141996383667e-01 -7.992337644100189209e-02 -6.688053905963897705e-02 2.127287089824676514e-01
2.909741103649139404e-01 -1.498013138771057129e-01 4.636240303516387939e-01 3.972626924514770508e-01 6.424418687820434570e-01 2.247771471738815308e-01 -2.132866233587265015e-01 -1.066824123263359070e-01
2.018275707960128784e-01 -1.144242137670516968e-01 3.365956544876098633e-01 -2.388247996568679810e-01 4.116715192794799805e-01 3.789886459708213806e-02 6.648526191711425781e-01 -4.036087393760681152e-01
5.841372013092041016e-01 1.011035665869712830e-01 6.962140649557113647e-02 5.147292017936706543e-01 3.938507437705993652e-01 -3.107593655586242676e-01 -3.199558854103088379e-01 1.571840047836303711e-01
3.718923926353454590e-01 2.513340115547180176e-01 4.320764839649200439e-01 -3.282177746295928955e-01 4.072582721710205078e-01 -3.196359574794769287e-01 4.712216258049011230e-01 1.184651330113410950e-01
4.323760271072387695e-01 4.759663641452789307e-01 2.544364333152770996e-01 3.946438431739807129e-01 -5.350690335035324097e-03 7.663636654615402222e-02 5.211720466613769531e-01 2.974946796894073486e-01
2.368547916412353516e-01 5.132713913917541504e-01 5.189185738563537598e-01 -3.359823524951934814e-01 1.312438696622848511e-01 3.068164587020874023e-01 3.629873692989349365e-01 -2.348837703466415405e-01
5.931015610694885254e-01 8.055811375379562378e-02 1.468586623668670654e-01 6.019962430000305176e-01 -2.050063908100128174e-01 -1.422345172613859177e-03 3.245105743408203125e-01 -3.323209285736083984e-01
5.055465102195739746e-01 -4.297075793147087097e-02 5.926511287689208984e-01 -2.158994525671005249e-01 4.090284705162048340e-01 -6.270191073417663574e-02 1.411382406949996948e-01 3.918832540512084961e-01
2.048863917589187622e-01 5.448517799377441406e-01 2.744603157043457031e-01 -1.279733777046203613e-01 9.854781627655029297e-02 -6.199908852577209473e-01 6.431496888399124146e-02 -4.137823581695556641e-01
-5.286947265267372131e-02 4.415427744388580322e-01 2.547126412391662598e-01 4.382180571556091309e-01 4.879503846168518066e-01 -4.532740414142608643e-01 1.171262487769126892e-01 2.967483103275299072e-01
6.539620757102966309e-01 2.543522119522094727e-01 3.158814013004302979e-01 -2.331162989139556885e-01 1.806593984365463257e-01 -4.078111052513122559e-01 -3.140496015548706055e-01 -2.365151941776275635e-01
-9.175597131252288818e-02 1.080950945615768433e-01 8.934912085533142090e-02 6.267991662025451660e-01 4.914820492267608643e-01 4.267206415534019470e-02 1.370692849159240723e-01 -5.629140734672546387e-01
3.081345558166503906e-01 7.457561045885086060e-02 6.261317133903503418e-01 2.152394056320190430e-01 3.665013015270233154e-01 5.671461820602416992e-01 -5.461369082331657410e-02 -4.649759456515312195e-02
2.232740968465805054e-01 6.542146205902099609e-01 4.553285241127014160e-01 -3.150674104690551758e-01 3.452280759811401367e-01 2.786498665809631348e-01 1.336149275302886963e-01 -2.965139225125312805e-02
2.582823336124420166e-01 -1.398287713527679443e-01 7.938004732131958008e-01 -1.274685114622116089e-01 4.826729893684387207e-01 -4.458552598953247070e-02 5.194919556379318237e-02 1.723688393831253052e-01
6.509569883346557617e-01 -7.667046040296554565e-02 -1.427647620439529419e-01 3.320224583148956299e-01 2.083093076944351196e-01 -3.069761693477630615e-01 3.774281144142150879e-01 -3.995959162712097168e-01
3.499062061309814453e-01 2.539169788360595703e-01 7.803961634635925293e-01 -6.923207640647888184e-02 6.329736858606338501e-02 2.456832230091094971e-01 -2.623491585254669189e-01 -2.570736110210418701e-01
3.899256289005279541e-01 -1.042599678039550781e-01 7.974086999893188477e-01 -4.112302325665950775e-03 1.555801182985305786e-01 1.924072019755840302e-02 2.110511064529418945e-01 3.634451925754547119e-01
1.115917190909385681e-01 -7.278197444975376129e-03 7.964789271354675293e-01 -1.087034940719604492e-01 1.415966004133224487e-01 -3.053325414657592773e-01 4.751866757869720459e-01 -4.710940644145011902e-02
6.502900123596191406e-01 3.265669047832489014e-01 4.314376115798950195e-01 -1.864208728075027466e-01 2.615711987018585205e-01 3.971069753170013428e-01 -1.150651052594184875e-01 1.011549383401870728e-01
5.880862474441528320e-01 2.114731371402740479e-01 2.838507294654846191e-01 6.677258610725402832e-01 -2.353587597608566284e-01 5.896871536970138550e-02 1.248518452048301697e-01 -9.244177490472793579e-02
2.781333029270172119e-01 -7.091564685106277466e-02 -1.103341951966285706e-01 4.963679909706115723e-01 6.626463532447814941e-01 -3.643177449703216553e-01 -6.090570986270904541e-02 -2.889998555183410645e-01
6.784517765045166016e-01 4.475145637989044189e-01 2.169041782617568970e-01 4.371584057807922363e-01 -2.579047381877899170e-01 1.190198734402656555e-01 3.142110258340835571e-02 -1.400395035743713379e-01
7.099156975746154785e-01 -9.976002573966979980e-02 3.491489961743354797e-02 3.167322874069213867e-01 -9.902072697877883911e-02 -1.451942920684814453e-01 3.271204829216003418e-01 -4.966232776641845703e-01
2.283783257007598877e-01 6.187120825052261353e-02 5.412304997444152832e-01 -3.259245753288269043e-01 4.553171694278717041e-01 -3.039409220218658447e-01 4.542216658592224121e-01 1.970963627099990845e-01
-1.206114813685417175e-01 1.195823028683662415e-02 9.328411817550659180e-01 1.602054089307785034e-01 2.172734141349792480e-01 -1.151013597846031189e-01 5.954057350754737854e-02 -1.595317572355270386e-01
1.406175494194030762e-01 -1.552653461694717407e-01 4.221493303775787354e-01 -2.667380571365356445e-01 3.133381009101867676e-01 -3.334535062313079834e-01 6.581488847732543945e-01 -2.534327805042266846e-01
3.083567135035991669e-02 -1.259807348251342773e-01 6.641833782196044922e-01 3.851808905601501465e-01 3.182436525821685791e-02 -3.728632628917694092e-01 5.024958848953247070e-01 3.364805877208709717e-02
3.517675101757049561e-01 5.007861852645874023e-01 2.686232626438140869e-01 3.977010548114776611e-01 -2.243251055479049683e-01 -1.133650075644254684e-02 5.860882997512817383e-01 3.461793437600135803e-02
-1.789620220661163330e-01 3.850963115692138672e-01 4.842461347579956055e-01 1.610904783010482788e-01 3.975617289543151855e-01 -5.626923441886901855e-01 2.798623442649841309e-01 -7.891865819692611694e-02
3.996423259377479553e-02 -1.796896010637283325e-01 6.078463196754455566e-01 5.767640471458435059e-01 2.166829109191894531e-01 3.191358149051666260e-01 1.961846947669982910e-01 -2.769350409507751465e-01
5.905350297689437866e-02 4.038091599941253662e-01 3.034715652465820312e-01 -1.337806582450866699e-01 7.423873543739318848e-01 -3.947119116783142090e-01 6.820834428071975708e-02 1.089480891823768616e-01
5.673140287399291992e-02 8.803328871726989746e-02 3.141744807362556458e-02 1.197972521185874939e-02 6.424608826637268066e-01 -9.867437183856964111e-03 6.410281062126159668e-01 -4.051305353641510010e-01
9.321923553943634033e-02 2.059960365295410156e-02 3.382160067558288574e-01 -2.613805532455444336e-01 5.895485877990722656e-01 -4.543760046362876892e-02 6.480568647384643555e-01 -1.963829100131988525e-01
-1.105575114488601685e-01 1.434868872165679932e-01 7.170597910881042480e-01 -1.612153053283691406e-01 2.780035138130187988e-01 -4.101031422615051270e-01 3.864459991455078125e-01 -1.794779151678085327e-01
3.761676251888275146e-01 3.150063455104827881e-01 3.519377112388610840e-01 -4.032275825738906860e-02 2.634813189506530762e-01 -7.342370748519897461e-01 -1.199718564748764038e-01 -1.042259857058525085e-01
4.085811972618103027e-01 2.860049009323120117e-01 5.009825527667999268e-02 5.415107607841491699e-01 -2.551862299442291260e-01 -2.142702341079711914e-01 3.325988054275512695e-01 -4.835959970951080322e-01
1.949776709079742432e-01 -1.341668069362640381e-01 4.638805091381072998e-01 6.961742639541625977e-01 7.892140746116638184e-02 2.749519050121307373e-01 2.262939959764480591e-01 -3.333214521408081055e-01
7.021237015724182129e-01 4.557550325989723206e-02 1.453210413455963135e-01 4.792831242084503174e-01 3.696388602256774902e-01 2.376613467931747437e-01 -2.468290030956268311e-01 -8.620331995189189911e-03
4.425128996372222900e-01 3.030536696314811707e-02 5.612977221608161926e-02 2.579163312911987305e-01 6.442109346389770508e-01 1.594569832086563110e-01 5.187265872955322266e-01 1.551803797483444214e-01
6.749369502067565918e-01 -9.689298272132873535e-02 -1.411731392145156860e-01 3.361964225769042969e-01 2.309395223855972290e-01 -3.586448431015014648e-01 2.784781754016876221e-01 -3.776302933692932129e-01
-8.304651081562042236e-02 8.383601903915405273e-03 6.058800816535949707e-01 3.322241306304931641e-01 5.942777991294860840e-01 1.648868173360824585e-01 -1.846988797187805176e-01 -3.179658055305480957e-01
2.476611584424972534e-01 -1.206882223486900330e-01 6.908890008926391602e-01 -2.556169629096984863e-01 5.256853699684143066e-01 2.766755819320678711e-01 1.545646488666534424e-01 -6.816180050373077393e-02
3.084245920181274414e-01 6.854569911956787109e-02 7.643240690231323242e-01 -2.455104291439056396e-01 2.035252302885055542e-01 1.932721734046936035e-01 4.033950269222259521e-01 1.191844344139099121e-01
-6.398473680019378662e-02 -4.082806780934333801e-02 4.788207411766052246e-01 5.173154473304748535e-01 1.710751354694366455e-01 -5.730988383293151855e-01 3.382522761821746826e-01 -1.588424295186996460e-01
2.623340487480163574e-01 -2.943657636642456055e-01 3.622590601444244385e-01 -2.615878283977508545e-01 3.373273909091949463e-01 -6.715197861194610596e-02 6.092792153358459473e-01 -3.941438198089599609e-01
6.851384639739990234e-01 -9.281004965305328369e-02 -9.570453315973281860e-02 3.627590239048004150e-01 1.431374251842498779e-01 -3.666695356369018555e-01 3.234021365642547607e-01 -3.488470315933227539e-01
9.505731612443923950e-02 5.189933180809020996e-01 -1.602024585008621216e-01 5.285559222102165222e-02 5.182990431785583496e-01 -5.251609086990356445e-01 3.824706673622131348e-01 -4.939414188265800476e-02
3.899841308593750000e-01 6.605881452560424805e-01 3.895896375179290771e-01 -3.288128077983856201e-01 2.372258901596069336e-01 3.012064993381500244e-01 2.776492945849895477e-02 6.217302754521369934e-02
1.070093661546707153e-01 2.945079207420349121e-01 -3.053796663880348206e-02 -2.236936241388320923e-01 5.341906547546386719e-01 6.700614094734191895e-02 3.208755850791931152e-01 -6.767806410789489746e-01
2.510531246662139893e-01 3.608872294425964355e-01 7.184711098670959473e-01 -2.164155431091785431e-02 2.252628207206726074e-01 -3.395149111747741699e-01 5.715027824044227600e-02 3.475393950939178467e-01
-8.783556520938873291e-02 -2.944970689713954926e-02 3.549014925956726074e-01 6.674152612686157227e-01 3.026847243309020996e-01 1.981369853019714355e-01 1.858161389827728271e-01 -5.045943260192871094e-01
3.679268360137939453e-01 5.855806469917297363e-01 4.097547531127929688e-01 -4.047358334064483643e-01 2.216037511825561523e-01 2.088979929685592651e-01 2.851269841194152832e-01 -1.263767480850219727e-01
-1.639384925365447998e-01 -1.251173466444015503e-01 7.421047687530517578e-01 2.990636229515075684e-01 5.047143101692199707e-01 -1.825037747621536255e-01 -1.441331300884485245e-02 -1.704686582088470459e-01
3.725971877574920654e-01 1.696512103080749512e-01 1.571860164403915405e-01 5.721452236175537109e-01 -2.664179503917694092e-01 -3.520061448216438293e-02 3.681300282478332520e-01 -5.221061110496520996e-01
-1.876062750816345215e-01 1.103483960032463074e-01 2.791113853454589844e-01 5.765962004661560059e-01 4.163643121719360352e-01 1.250125616788864136e-01 2.801223695278167725e-01 -5.242183208465576172e-01
3.869608044624328613e-02 2.873641252517700195e-01 -4.704464226961135864e-02 3.063937723636627197e-01 4.654696881771087646e-01 2.108099460601806641e-01 5.177205801010131836e-01 -5.391629338264465332e-01
6.924406886100769043e-01 -1.430605947971343994e-01 -2.776436135172843933e-02 8.989394456148147583e-02 1.039424762129783630e-01 -2.425588518381118774e-01 1.252417862415313721e-01 -6.370896100997924805e-01
-3.029930293560028076e-01 2.707813978195190430e-01 3.799715936183929443e-01 1.541138906031847000e-02 6.940864324569702148e-01 -3.896267339587211609e-02 2.075995951890945435e-01 -4.048269689083099365e-01
9.996358305215835571e-02 1.111359074711799622e-01 -9.958309680223464966e-02 6.104232668876647949e-01 5.862772464752197266e-01 -8.449745923280715942e-02 6.087866052985191345e-02 -4.904649853706359863e-01
3.167448341846466064e-01 -1.100108921527862549e-01 6.171173453330993652e-01 3.294041752815246582e-01 3.799819946289062500e-01 -3.520412147045135498e-01 2.678664326667785645e-01 2.411591112613677979e-01
5.237150788307189941e-01 -6.114721298217773438e-02 2.054629176855087280e-01 5.060099959373474121e-01 5.424540042877197266e-01 2.633910775184631348e-01 -2.356540113687515259e-01 -6.751858443021774292e-02
6.368897557258605957e-01 -2.270631343126296997e-01 1.038918495178222656e-01 1.109293922781944275e-01 2.051304094493389130e-02 -2.247020006179809570e-01 1.766219735145568848e-01 -6.615194082260131836e-01
4.861166477203369141e-01 3.755961656570434570e-01 3.626697361469268799e-01 -3.034862875938415527e-01 1.557037234306335449e-01 -3.314467370510101318e-01 4.555011391639709473e-01 2.395892590284347534e-01
3.400399982929229736e-01 5.017898082733154297e-01 -1.821882128715515137e-01 -1.743149608373641968e-01 5.728143453598022461e-01 -4.260282814502716064e-01 6.301783025264739990e-03 -2.436091601848602295e-01
6.624047458171844482e-02 8.801271207630634308e-03 3.891172111034393311e-01 -2.303616255521774292e-01 3.132753968238830566e-01 1.943915635347366333e-01 4.878551363945007324e-01 -6.458513140678405762e-01
3.946350812911987305e-01 1.654910594224929810e-01 9.455322474241256714e-02 -3.694391846656799316e-01 3.548914790153503418e-01 1.344479173421859741e-01 5.771705508232116699e-01 -4.407950639724731445e-01
1.720468401908874512e-01 1.163280531764030457e-01 4.353117346763610840e-01 2.778584063053131104e-01 6.969250440597534180e-01 4.302489459514617920e-01 -7.163970917463302612e-02 1.192279309034347534e-01
-2.685759067535400391e-01 3.628115355968475342e-01 4.126536548137664795e-01 2.500467561185359955e-02 7.194670438766479492e-01 -1.154717653989791870e-01 4.243085160851478577e-02 -3.042360842227935791e-01
5.339245200157165527e-01 -1.246346682310104370e-01 5.484648421406745911e-02 4.589236676692962646e-01 2.369924634695053101e-02 -1.224931180477142334e-01 4.490186274051666260e-01 -5.182544589042663574e-01
2.131880372762680054e-01 -2.218543291091918945e-01 5.208920240402221680e-01 3.034219443798065186e-01 6.737948060035705566e-01 -1.712205559015274048e-01 -2.151668816804885864e-01 -1.110193505883216858e-01
-3.220059573650360107e-01 3.061879575252532959e-01 4.517320394515991211e-01 -1.729327812790870667e-02 6.502509117126464844e-01 -1.724218577146530151e-02 2.626653909683227539e-01 -3.257049322128295898e-01
6.073969006538391113e-01 2.280216664075851440e-01 6.394319236278533936e-02 6.485754251480102539e-01 1.765152066946029663e-01 -1.624265499413013458e-02 3.025142550468444824e-01 1.772007048130035400e-01
5.108917132019996643e-02 6.638218164443969727e-01 5.139989852905273438e-01 -2.993307709693908691e-01 3.866581022739410400e-01 -1.985994875431060791e-01 -7.432968914508819580e-02 -9.200889617204666138e-02
7.190539836883544922e-01 -1.755572557449340820e-01 -5.518154427409172058e-02 3.131123185157775879e-01 1.137163639068603516e-01 -2.944782674312591553e-01 1.648723185062408447e-01 -4.735239148139953613e-01
3.232599794864654541e-01 5.926685929298400879e-01 -2.152515798807144165e-01 -7.051851600408554077e-02 5.454957485198974609e-01 -2.429792881011962891e-01 -9.933222085237503052e-02 -3.556253015995025635e-01
6.145787835121154785e-01 -2.178263366222381592e-01 8.460774272680282593e-02 2.092516571283340454e-01 2.973896637558937073e-02 -2.426812648773193359e-01 9.291414916515350342e-02 -6.748986244201660156e-01
-1.441809982061386108e-01 1.612839996814727783e-01 7.662413120269775391e-01 1.900139451026916504e-01 4.116518795490264893e-01 -2.011103481054306030e-01 -1.732942312955856323e-01 -3.000580966472625732e-01
1.000439450144767761e-01 8.388490229845046997e-02 7.104010581970214844e-01 -2.293383628129959106e-01 4.782686829566955566e-01 -4.387162327766418457e-01 -4.829129204154014587e-02 -4.630224034190177917e-02
9.214434027671813965e-02 6.577298641204833984e-01 5.748552083969116211e-01 -3.139902055263519287e-01 3.119090497493743896e-01 -1.097783260047435760e-02 -2.615129761397838593e-02 -1.782155185937881470e-01
2.383685111999511719e-01 3.134928271174430847e-02 3.430239260196685791e-01 3.592681288719177246e-01 3.423597812652587891e-01 -7.594550848007202148e-01 9.589944966137409210e-03 -3.720809146761894226e-02
5.775821805000305176e-01 -1.636977493762969971e-01 -5.282913148403167725e-02 4.190773069858551025e-01 1.797488629817962646e-01 -8.241435140371322632e-02 4.720743298530578613e-01 -4.463512301445007324e-01
-1.413680016994476318e-01 4.816031754016876221e-01 2.992037236690521240e-01 4.383234307169914246e-02 4.717546701431274414e-01 -7.466407120227813721e-02 6.394203901290893555e-01 1.401561200618743896e-01
2.659013867378234863e-01 1.010555773973464966e-01 4.872186779975891113e-01 -3.238225579261779785e-01 6.397956609725952148e-01 -3.848263621330261230e-01 -1.184734255075454712e-01 -7.331732660531997681e-02
-1.763587743043899536e-01 1.703932434320449829e-01 2.658198177814483643e-01 3.592939674854278564e-01 4.136561155319213867e-01 1.436749547719955444e-01 4.174781143665313721e-01 -6.116122007369995117e-01
1.908677816390991211e-01 3.678789436817169189e-01 8.428820967674255371e-01 2.137305587530136108e-01 -6.983338296413421631e-02 -5.040388554334640503e-02 -2.439375221729278564e-01 -7.197750359773635864e-02
3.982720673084259033e-01 3.228212296962738037e-01 -1.915679872035980225e-02 1.098947599530220032e-01 6.755368113517761230e-01 5.196091532707214355e-02 -3.486417531967163086e-01 -3.796325325965881348e-01
6.305497884750366211e-02 2.103136032819747925e-01 1.503876745700836182e-01 -2.287157475948333740e-01 6.460128426551818848e-01 1.578905880451202393e-01 3.774748146533966064e-01 -5.404771566390991211e-01
5.234924554824829102e-01 5.322988629341125488e-01 -2.926581772044301033e-03 -2.946141064167022705e-01 2.333352118730545044e-01 -4.042096436023712158e-01 3.555673360824584961e-01 1.074649170041084290e-01
-6.643798667937517166e-03 4.226578027009963989e-02 7.902975678443908691e-01 3.593565225601196289e-01 -8.153144270181655884e-02 -4.483439922332763672e-01 1.408019661903381348e-01 -1.302972584962844849e-01
4.103201627731323242e-01 -2.505746781826019287e-01 1.874328106641769409e-01 3.311598300933837891e-01 7.269320487976074219e-01 -2.152190208435058594e-01 -2.093837112188339233e-01 -7.389713078737258911e-02
3.259890377521514893e-01 5.095043778419494629e-01 2.275692485272884369e-02 -3.594655692577362061e-01 4.018273353576660156e-01 5.301317200064659119e-02 4.343985617160797119e-01 -3.891341388225555420e-01
5.308334231376647949e-01 4.203666448593139648e-01 4.112819731235504150e-01 -2.612295448780059814e-01 4.002887308597564697e-01 -1.034580990672111511e-01 -3.552945852279663086e-01 8.333732932806015015e-02
5.019116401672363281e-01 1.114053428173065186e-01 1.940560638904571533e-01 2.122564464807510376e-01 6.326566338539123535e-01 -3.069285154342651367e-01 -3.819595873355865479e-01 1.122963950037956238e-01
4.685010612010955811e-01 -1.948697865009307861e-01 2.299874573945999146e-01 2.769595384597778320e-01 7.043846845626831055e-01 -2.507458627223968506e-01 -2.184607982635498047e-01 7.858385890722274780e-02
-3.290622234344482422e-01 4.709489047527313232e-01 4.238525629043579102e-01 7.773168385028839111e-02 6.634558439254760742e-01 -8.896752446889877319e-02 1.734177619218826294e-01 -7.790583372116088867e-02
1.636602133512496948e-01 -3.262203931808471680e-02 3.003484308719635010e-01 -3.004649579524993896e-01 5.684569478034973145e-01 5.236196890473365784e-02 6.192013621330261230e-01 -2.869967520236968994e-01
6.596214771270751953e-01 1.852610707283020020e-02 -2.117763757705688477e-01 2.500132024288177490e-01 4.046820998191833496e-01 1.086324304342269897e-01 4.277153313159942627e-01 -3.141519427299499512e-01
3.964132368564605713e-01 5.962061882019042969e-01 -1.611575633287429810e-01 1.302036494016647339e-01 3.907268643379211426e-01 5.213945172727108002e-03 -2.346151024103164673e-01 -4.865503311157226562e-01
2.036415636539459229e-01 -1.867464035749435425e-01 3.576853573322296143e-01 -2.776229977607727051e-01 4.859291017055511475e-01 -3.181272149085998535e-01 5.731522440910339355e-01 -2.297978997230529785e-01
4.938738346099853516e-01 -2.666527628898620605e-01 3.074717223644256592e-01 1.775469183921813965e-01 6.742776036262512207e-01 -1.742280274629592896e-01 -2.660880684852600098e-01 -5.580861121416091919e-02
6.153671070933341980e-02 5.645704269409179688e-01 8.691019564867019653e-02 -6.563913077116012573e-02 5.339571833610534668e-01 -4.587648808956146240e-01 3.657747209072113037e-01 -1.903811544179916382e-01
1.039903908967971802e-01 2.875432968139648438e-01 1.249246299266815186e-01 5.064082145690917969e-01 2.554390728473663330e-01 2.630470693111419678e-01 6.832730770111083984e-01 -1.820559650659561157e-01
6.158286929130554199e-01 1.007086262106895447e-01 -1.892835050821304321e-01 3.731990754604339600e-01 2.028266191482543945e-01 -3.806755691766738892e-02 4.837329387664794922e-01 -3.986497223377227783e-01
-1.432238379493355751e-03 -5.207739397883415222e-02 6.755219697952270508e-01 -1.303070187568664551e-01 4.545816779136657715e-01 -5.410331487655639648e-01 1.288904845714569092e-01 -8.945424109697341919e-02
4.387409389019012451e-01 -1.519383192062377930e-01 7.086173892021179199e-01 -2.241002917289733887e-01 -1.274169534444808960e-01 -3.226270377635955811e-01 -9.903437644243240356e-02 -3.192655146121978760e-01
6.695447117090225220e-02 3.490471839904785156e-01 5.810952559113502502e-02 -1.396273672580718994e-01 6.599861383438110352e-01 4.099032282829284668e-02 4.559400677680969238e-01 -4.535056948661804199e-01
7.499095052480697632e-02 5.915430784225463867e-01 1.057350262999534607e-01 1.382881700992584229e-01 1.663858257234096527e-02 -6.092000007629394531e-01 1.111300364136695862e-01 -4.799982011318206787e-01
7.038241624832153320e-02 1.828420460224151611e-01 7.363478541374206543e-01 4.038434326648712158e-01 4.026798158884048462e-02 -4.986232817173004150e-01 -5.318245664238929749e-02 5.694148689508438110e-02
2.129809111356735229e-01 -3.115709871053695679e-03 5.208421349525451660e-01 -3.908028900623321533e-01 5.547185540199279785e-01 -1.093564555048942566e-01 4.566019177436828613e-01 -4.969014972448348999e-02
-1.304230839014053345e-01 -2.201929502189159393e-02 7.181988358497619629e-01 4.101014435291290283e-01 3.384509086608886719e-01 2.687605321407318115e-01 5.255924537777900696e-03 -3.342205286026000977e-01
5.298545956611633301e-01 1.905692517757415771e-01 3.733335435390472412e-01 3.943888247013092041e-01 2.685743272304534912e-01 5.436297059059143066e-01 -1.426564753055572510e-01 8.137194090522825718e-04
1.921948939561843872e-01 -6.413491815328598022e-02 5.703163743019104004e-01 -2.018561065196990967e-01 2.600839436054229736e-01 -5.342367291450500488e-01 4.830918908119201660e-01 -8.068989962339401245e-02
-1.109609827399253845e-01 1.199275776743888855e-01 6.473486423492431641e-01 3.782483339309692383e-01 4.305862262845039368e-02 -4.841933846473693848e-01 4.177908301353454590e-01 -1.806880161166191101e-02
2.473199516534805298e-01 6.283429861068725586e-01 -8.449452370405197144e-02 -1.479052007198333740e-01 4.500994086265563965e-01 1.025061774998903275e-02 -9.589490294456481934e-02 -5.505563020706176758e-01
1.609712094068527222e-01 4.174678921699523926e-01 5.495626330375671387e-01 -2.458329647779464722e-01 3.036940395832061768e-01 4.667868018150329590e-01 2.905811965465545654e-01 -2.068779021501541138e-01
1.969740241765975952e-01 4.209340214729309082e-01 2.245443016290664673e-01 1.532764732837677002e-01 6.422053575515747070e-01 4.505770206451416016e-01 3.075627982616424561e-01 -7.726240903139114380e-03
2.069516181945800781e-01 4.806384742259979248e-01 2.559462189674377441e-01 -1.257631927728652954e-01 5.145798921585083008e-01 3.727503418922424316e-01 3.390686511993408203e-01 -3.551480472087860107e-01
6.227678656578063965e-01 6.026822328567504883e-02 1.307431906461715698e-01 2.861794531345367432e-01 5.600122809410095215e-01 -3.005299270153045654e-01 -2.241731882095336914e-01 2.352655529975891113e-01
4.898094832897186279e-01 -2.262296229600906372e-01 5.135512724518775940e-02 3.874427080154418945e-01 9.845530241727828979e-02 -9.891109168529510498e-02 5.742763280868530273e-01 -4.548487663269042969e-01
-1.694457083940505981e-01 3.500662744045257568e-01 5.708236694335937500e-01 1.138262301683425903e-01 2.457311302423477173e-01 -1.227444633841514587e-01 6.555083394050598145e-01 6.931611895561218262e-02
-4.608583822846412659e-02 2.866681516170501709e-01 3.304383456707000732e-01 -2.543881535530090332e-01 4.984013140201568604e-01 1.318645775318145752e-01 5.284270644187927246e-01 -4.435845911502838135e-01
5.256674885749816895e-01 -1.141661545261740685e-03 9.870947152376174927e-02 4.096492528915405273e-01 -1.486053466796875000e-01 -9.895485639572143555e-02 3.590629994869232178e-01 -6.207369565963745117e-01
4.745910167694091797e-01 1.944913119077682495e-01 8.902014791965484619e-02 -3.460360467433929443e-01 5.271205902099609375e-01 -2.624917924404144287e-01 5.071327686309814453e-01 7.300160080194473267e-02
6.628720555454492569e-03 -9.033209830522537231e-02 1.968338191509246826e-01 6.694741249084472656e-01 3.849506676197052002e-01 -5.210847258567810059e-01 1.205502375960350037e-01 -2.657223343849182129e-01
-6.226812303066253662e-02 6.718622446060180664e-01 3.936058580875396729e-01 -1.896296292543411255e-01 3.658064901828765869e-01 2.189320772886276245e-01 3.537386059761047363e-01 -2.167082279920578003e-01
4.096797406673431396e-01 1.777473986148834229e-01 5.127637982368469238e-01 1.473099291324615479e-01 4.104420840740203857e-01 -3.705335557460784912e-01 -4.339295029640197754e-01 1.479489952325820923e-01
5.421462059020996094e-01 3.675254583358764648e-01 3.375755622982978821e-02 6.077538728713989258e-01 -2.231380641460418701e-01 -1.430857777595520020e-01 1.120813935995101929e-01 -3.430329263210296631e-01
2.304946258664131165e-02 2.310442775487899780e-01 3.827095627784729004e-01 -3.086120486259460449e-01 4.928090572357177734e-01 -1.890386492013931274e-01 5.211828351020812988e-01 -3.926208317279815674e-01
-5.259137228131294250e-02 3.642057776451110840e-01 5.879427790641784668e-01 -2.732715904712677002e-01 4.715762734413146973e-01 8.351597189903259277e-02 4.082948267459869385e-01 -2.194778621196746826e-01
5.256295800209045410e-01 -3.565080091357231140e-02 -1.053919047117233276e-01 5.487741827964782715e-01 2.377500087022781372e-01 -4.948237538337707520e-02 5.688961744308471680e-01 -1.660291701555252075e-01
5.142383575439453125e-01 -3.383207321166992188e-02 5.916003137826919556e-02 2.574410438537597656e-01 -1.297073066234588623e-01 -1.840056926012039185e-01 4.704414606094360352e-01 -6.266108751296997070e-01
5.735771730542182922e-03 8.481444418430328369e-02 8.749737143516540527e-01 3.341795504093170166e-01 2.106421291828155518e-01 -1.282303966581821442e-02 -2.520163357257843018e-01 -8.644030243158340454e-02
4.912025034427642822e-01 -2.550640404224395752e-01 6.566610187292098999e-02 5.560287237167358398e-01 9.653566777706146240e-02 -1.817191392183303833e-01 2.296391129493713379e-01 -5.339545011520385742e-01
6.754119992256164551e-01 5.332398414611816406e-01 3.047193586826324463e-01 7.646391540765762329e-02 1.418738514184951782e-01 2.513801753520965576e-01 -2.631355524063110352e-01 9.062448143959045410e-02
-7.862369716167449951e-02 5.111829042434692383e-01 3.827067017555236816e-01 -6.692342460155487061e-02 6.193327307701110840e-01 -3.050996661186218262e-01 2.925060987472534180e-01 1.390994042158126831e-01
3.324376046657562256e-01 3.254030048847198486e-01 8.273599669337272644e-04 2.849273681640625000e-01 5.613853335380554199e-01 2.602415084838867188e-01 -2.551540732383728027e-01 -5.044115185737609863e-01
3.590957224369049072e-01 1.885812282562255859e-01 -2.107753045856952667e-02 4.531523883342742920e-01 4.557191729545593262e-01 1.204408109188079834e-01 6.336145401000976562e-01 7.773436605930328369e-02
-1.533645838499069214e-01 -1.539458055049180984e-02 2.295734733343124390e-01 3.935380876064300537e-01 4.699968695640563965e-01 2.203848958015441895e-02 3.763646483421325684e-01 -6.368932723999023438e-01
-2.120461463928222656e-01 2.153857350349426270e-01 3.647109866142272949e-01 -1.128889471292495728e-01 6.434158682823181152e-01 -1.151966676115989685e-01 2.113562524318695068e-01 -5.394085049629211426e-01
6.204669475555419922e-01 3.537349700927734375e-01 -5.898539349436759949e-02 4.650078415870666504e-01 -1.587404310703277588e-01 -3.187035918235778809e-01 1.580144613981246948e-01 -3.441534936428070068e-01
3.247637152671813965e-01 4.481614232063293457e-01 -2.242406010627746582e-01 -1.805902868509292603e-01 5.589869022369384766e-01 1.164789032191038132e-02 1.390072107315063477e-01 -5.280702710151672363e-01
7.883477956056594849e-02 -9.481934458017349243e-02 4.386731088161468506e-01 6.763762235641479492e-01 -1.036537587642669678e-01 -1.717670261859893799e-02 2.389871627092361450e-01 -5.164509415626525879e-01
2.467764541506767273e-02 5.022855997085571289e-01 3.980136811733245850e-01 -1.943567246198654175e-01 5.603061318397521973e-01 2.146837860345840454e-01 2.635470032691955566e-01 -3.484562337398529053e-01
7.388911843299865723e-01 -2.203633263707160950e-02 -9.437036514282226562e-02 3.683874309062957764e-01 3.248877823352813721e-01 -1.684741303324699402e-02 4.489677846431732178e-01 3.913176059722900391e-02
1.978547424077987671e-01 -9.835614264011383057e-02 3.418703377246856689e-01 -2.166722565889358521e-01 3.765040040016174316e-01 -9.856424294412136078e-03 7.211393713951110840e-01 -3.542077839374542236e-01
5.898573398590087891e-01 6.150076165795326233e-02 6.398888230323791504e-01 -2.857597768306732178e-01 -2.739760279655456543e-02 -1.392652839422225952e-01 -3.030274510383605957e-01 -2.125993371009826660e-01
1.883159577846527100e-02 3.995787799358367920e-01 8.504676222801208496e-01 1.051702946424484253e-01 1.581987440586090088e-01 -1.893428564071655273e-01 -1.956010609865188599e-01 -8.055359125137329102e-02
8.210754394531250000e-02 6.257425546646118164e-01 3.214782476425170898e-01 -3.351905643939971924e-01 2.738869488239288330e-01 2.324766665697097778e-01 3.840583264827728271e-01 -3.308222889900207520e-01
2.901819646358489990e-01 2.546524703502655029e-01 -1.008920967578887939e-01 5.879171490669250488e-01 4.167543053627014160e-01 3.361058235168457031e-02 5.653939843177795410e-01 2.523311972618103027e-02
1.206347644329071045e-01 7.461873814463615417e-03 6.059859991073608398e-01 1.640865653753280640e-01 5.214552283287048340e-01 -2.261434495449066162e-01 4.792818129062652588e-01 -1.961650550365447998e-01
4.280097484588623047e-01 -1.781794428825378418e-02 1.582284867763519287e-01 -3.228724896907806396e-01 3.398621082305908203e-01 -7.033032178878784180e-02 6.394249796867370605e-01 -3.973543047904968262e-01
4.133471250534057617e-01 4.419910013675689697e-01 1.507749110460281372e-01 -3.956109583377838135e-01 5.151425004005432129e-01 -3.407868444919586182e-01 2.494541406631469727e-01 1.039816439151763916e-01
4.257056713104248047e-01 -3.789473325014114380e-02 2.029129862785339355e-01 3.198081254959106445e-01 -1.967944800853729248e-01 -2.699825763702392578e-01 4.055714309215545654e-01 -6.306988000869750977e-01
3.793378472328186035e-01 2.830106019973754883e-02 8.831080980598926544e-03 3.757346868515014648e-01 7.903546690940856934e-01 -6.886766850948333740e-02 -2.458825111389160156e-01 -1.555182933807373047e-01
2.995737493038177490e-01 2.341493219137191772e-01 3.379248380661010742e-01 -1.299174875020980835e-02 4.727373421192169189e-01 5.624300241470336914e-01 1.328836530447006226e-01 -4.284873604774475098e-01
3.478325307369232178e-01 -1.486074477434158325e-01 5.271447300910949707e-01 2.504369914531707764e-01 6.378268003463745117e-01 -6.888315081596374512e-02 -2.832648754119873047e-01 1.565918922424316406e-01
2.719725072383880615e-01 -1.724318712949752808e-01 4.471944570541381836e-01 -3.273617625236511230e-01 4.144708514213562012e-01 1.260660141706466675e-01 4.775305986404418945e-01 -4.164557158946990967e-01
2.384813688695430756e-02 3.736515715718269348e-02 5.341597795486450195e-01 6.692349910736083984e-01 4.879902601242065430e-01 -7.308502495288848877e-02 1.267355829477310181e-01 -7.276760041713714600e-02
-1.408270448446273804e-01 1.792446374893188477e-01 7.379686236381530762e-01 4.170968830585479736e-01 4.155560210347175598e-02 -4.333629310131072998e-01 5.718253180384635925e-02 -1.914977431297302246e-01
5.126175284385681152e-01 4.046342372894287109e-01 -2.061008214950561523e-01 3.716602921485900879e-01 4.363995790481567383e-01 -9.395029395818710327e-02 -2.929454147815704346e-01 -3.283247947692871094e-01
1.185119077563285828e-01 4.315143227577209473e-01 3.037784397602081299e-01 -2.561348676681518555e-01 7.087334394454956055e-01 -3.244311511516571045e-01 1.323825716972351074e-01 1.295381784439086914e-01
3.265608549118041992e-01 -1.440429687500000000e-01 4.899863004684448242e-01 2.807814180850982666e-01 7.001019120216369629e-01 -9.585052728652954102e-02 -2.296156585216522217e-01 4.039144143462181091e-02
1.059027165174484253e-01 2.704200446605682373e-01 3.374035656452178955e-01 7.801070809364318848e-02 4.510281383991241455e-01 -7.197101712226867676e-01 2.551676034927368164e-01 9.597562998533248901e-02
-6.422575563192367554e-02 2.347927540540695190e-01 7.031490802764892578e-01 -4.305112361907958984e-02 3.356603682041168213e-01 4.871581494808197021e-02 5.347762107849121094e-01 2.084434628486633301e-01
3.411493003368377686e-01 -1.382706463336944580e-01 2.753129303455352783e-01 4.412482678890228271e-01 7.188207507133483887e-01 3.138730674982070923e-02 -2.526282072067260742e-01 -1.117658838629722595e-01
5.175964236259460449e-01 6.144267041236162186e-03 1.559404749423265457e-02 7.114968895912170410e-01 3.108462095260620117e-01 -6.812350451946258545e-02 3.463103473186492920e-01 6.624288856983184814e-02
-7.431342266499996185e-03 -1.903766989707946777e-01 5.879811644554138184e-01 5.278599262237548828e-01 5.457841753959655762e-01 1.355498433113098145e-01 7.443897426128387451e-02 -1.324699819087982178e-01
-3.498646616935729980e-01 3.606317341327667236e-01 3.614704012870788574e-01 6.385976076126098633e-02 6.734663844108581543e-01 -4.490801319479942322e-02 2.052616029977798462e-01 -3.392553925514221191e-01
1.019499450922012329e-01 3.004764616489410400e-01 3.907007277011871338e-01 -2.536978423595428467e-01 4.298652112483978271e-01 3.024741113185882568e-01 4.491895437240600586e-01 -4.519562423229217529e-01
1.979791969060897827e-01 5.604972839355468750e-01 -2.177025973796844482e-01 -5.141199380159378052e-02 5.508115291595458984e-01 -1.393274962902069092e-01 1.030791252851486206e-01 -5.130096077919006348e-01
-1.570317894220352173e-01 1.780393123626708984e-01 6.786376833915710449e-01 -5.260583385825157166e-02 3.019405901432037354e-01 -6.339706480503082275e-02 6.124346256256103516e-01 1.003136783838272095e-01
2.038235813379287720e-01 2.501755356788635254e-01 4.015521332621574402e-02 4.656271636486053467e-01 3.108365833759307861e-01 2.698948085308074951e-01 6.788868904113769531e-01 -2.170186489820480347e-01
4.505912587046623230e-02 6.391537189483642578e-02 5.563253164291381836e-01 2.912218272686004639e-01 6.087154746055603027e-01 -2.507285773754119873e-01 -3.411226272583007812e-01 -2.231869101524353027e-01
5.566559433937072754e-01 1.718543916940689087e-01 3.193935379385948181e-02 5.411142110824584961e-01 -2.179575711488723755e-01 -2.324118912220001221e-01 2.622880935668945312e-01 -4.432379007339477539e-01
6.826426386833190918e-01 1.018737033009529114e-01 3.882697224617004395e-01 3.405595719814300537e-01 4.894416779279708862e-02 1.500201672315597534e-01 -3.668138384819030762e-01 -3.121419250965118408e-01
3.165868520736694336e-01 1.488713175058364868e-01 2.011917680501937866e-01 4.500539973378181458e-02 6.411978602409362793e-01 4.866292774677276611e-01 3.935262858867645264e-01 -1.797242909669876099e-01
-1.187078878283500671e-01 4.366961717605590820e-01 2.666755914688110352e-01 -9.223586320877075195e-02 7.357479333877563477e-01 -3.646757900714874268e-01 1.697886586189270020e-01 -1.115338578820228577e-01
1.246762871742248535e-01 5.291935205459594727e-01 3.839763700962066650e-01 -3.863356709480285645e-01 5.140848755836486816e-01 -3.665156960487365723e-01 5.667925253510475159e-02 -7.673075795173645020e-02
5.965847969055175781e-01 -1.666843742132186890e-01 1.163794621825218201e-01 2.397759072482585907e-02 -5.062446743249893188e-02 -1.904318779706954956e-01 2.613712549209594727e-01 -7.035921812057495117e-01
8.162121474742889404e-02 4.261371195316314697e-01 4.886045157909393311e-01 -1.829843372106552124e-01 5.305972695350646973e-02 -3.938106894493103027e-01 6.173652410507202148e-01 2.203368209302425385e-02
6.949966400861740112e-02 -1.536652147769927979e-01 6.438480019569396973e-01 -2.638542326167225838e-03 6.914517879486083984e-01 -1.023623943328857422e-01 -4.113193601369857788e-02 -2.583302259445190430e-01
8.593691140413284302e-02 6.714796274900436401e-02 1.600452810525894165e-01 3.233169913291931152e-01 3.153207004070281982e-01 3.307722806930541992e-01 5.368844270706176758e-01 -6.007289886474609375e-01
4.308244958519935608e-02 -4.898536577820777893e-02 6.951439976692199707e-01 1.047302484512329102e-01 5.445001721382141113e-01 4.005356729030609131e-01 -2.741921320557594299e-02 -2.094980478286743164e-01
-9.432133287191390991e-02 1.319215446710586548e-02 4.058901667594909668e-01 2.243135273456573486e-01 7.294476032257080078e-01 2.826209068298339844e-01 8.735810220241546631e-02 -3.953050076961517334e-01
4.844133257865905762e-01 9.761109948158264160e-02 1.628329418599605560e-02 4.590041339397430420e-01 5.919062495231628418e-01 -1.713989377021789551e-01 -3.798664808273315430e-01 -1.443492174148559570e-01
5.817759633064270020e-01 -7.622471451759338379e-02 -1.513627590611577034e-03 4.798284173011779785e-01 4.474827647209167480e-02 -2.290089428424835205e-01 9.241435676813125610e-02 -6.020806431770324707e-01
3.566775321960449219e-01 5.880845785140991211e-01 -2.848686277866363525e-01 -7.839197665452957153e-02 5.618001222610473633e-01 -2.107493430376052856e-01 -4.596504196524620056e-02 -2.783787250518798828e-01
8.535712212324142456e-02 3.077442646026611328e-01 2.345257997512817383e-01 -3.949327021837234497e-02 4.193896651268005371e-01 3.194004297256469727e-01 5.945696830749511719e-01 -4.582881033420562744e-01
-4.705819115042686462e-02 2.674238085746765137e-01 6.629388332366943359e-01 -5.755344778299331665e-02 3.602236807346343994e-01 -1.806653589010238647e-01 5.290534496307373047e-01 2.029068320989608765e-01
4.548812210559844971e-01 3.844544887542724609e-01 2.959128320217132568e-01 3.995295166969299316e-01 -2.283740974962711334e-02 1.662066951394081116e-02 5.485638976097106934e-01 3.104344010353088379e-01
7.791248708963394165e-02 7.054800167679786682e-03 6.837687492370605469e-01 2.393494695425033569e-01 5.451847314834594727e-01 -1.565883308649063110e-01 -3.382358253002166748e-01 -1.813898086547851562e-01
-1.461508274078369141e-01 2.043443620204925537e-01 6.191186904907226562e-01 5.197159647941589355e-01 3.017918169498443604e-01 2.429149299860000610e-01 -1.294532716274261475e-01 -3.415061533451080322e-01
-6.995036453008651733e-02 7.581821642816066742e-03 6.021458506584167480e-01 6.145262122154235840e-01 1.093341261148452759e-01 2.669296562671661377e-01 1.905746310949325562e-01 -3.678361773490905762e-01
1.950387954711914062e-01 4.753006622195243835e-02 8.111683130264282227e-01 4.941624999046325684e-01 -9.466668218374252319e-02 -1.025076508522033691e-01 -1.835153847932815552e-01 -6.605125963687896729e-02
6.980136036872863770e-02 5.269569754600524902e-01 6.584646701812744141e-01 2.259456664323806763e-01 5.820715427398681641e-02 -3.589514791965484619e-01 1.330263763666152954e-01 2.879004180431365967e-01
3.104939460754394531e-01 2.568024098873138428e-01 4.510068148374557495e-02 -3.286181986331939697e-01 4.407774209976196289e-01 -5.267531275749206543e-01 2.780261933803558350e-01 -4.225751161575317383e-01
1.455727219581604004e-01 3.389721214771270752e-01 5.085315108299255371e-01 -2.146780677139759064e-02 4.485118985176086426e-01 4.260098338127136230e-01 4.002191722393035889e-01 -2.490356862545013428e-01
7.272365093231201172e-01 1.905786842107772827e-01 2.837293446063995361e-01 -1.164605170488357544e-01 3.719311952590942383e-01 -7.680701464414596558e-02 -4.320063591003417969e-01 -9.939707815647125244e-02
1.226571276783943176e-01 7.007312178611755371e-01 8.871992677450180054e-02 2.456970065832138062e-01 -3.223768621683120728e-02 -2.944580614566802979e-01 -3.263743221759796143e-02 -5.804161429405212402e-01
5.244696512818336487e-02 2.796453051269054413e-02 7.495415210723876953e-01 -1.429281085729598999e-01 3.418000042438507080e-01 2.971114031970500946e-02 5.278805494308471680e-01 1.336362659931182861e-01
-1.446123421192169189e-01 4.703249037265777588e-01 5.435608625411987305e-01 3.550763428211212158e-02 5.370228290557861328e-01 -2.361640781164169312e-01 3.201027214527130127e-01 1.205397844314575195e-01
1.152265742421150208e-01 3.288870677351951599e-02 4.267356991767883301e-01 -2.283098697662353516e-01 3.926088809967041016e-01 2.165266126394271851e-01 6.890011429786682129e-01 -2.750715911388397217e-01
4.351232051849365234e-01 2.266261726617813110e-01 5.115025639533996582e-01 -3.933277130126953125e-01 3.669735789299011230e-01 -2.979203164577484131e-01 2.423958182334899902e-01 2.465459704399108887e-01
4.310748577117919922e-01 -1.969764530658721924e-01 4.459112882614135742e-01 2.860163450241088867e-01 5.783432126045227051e-01 5.411234125494956970e-02 -3.711813688278198242e-01 -1.398135572671890259e-01
6.365711688995361328e-01 -8.185948431491851807e-02 1.719805151224136353e-01 1.455780267715454102e-01 6.161769032478332520e-01 -2.098135203123092651e-01 -3.369590938091278076e-01 -8.292762562632560730e-03
7.107815146446228027e-02 3.012226521968841553e-01 7.007968425750732422e-02 3.134400025010108948e-02 6.914659142494201660e-01 -6.150334477424621582e-01 2.043019682168960571e-01 1.373936235904693604e-02
1.806365996599197388e-01 -1.032787337899208069e-01 5.492054224014282227e-01 -2.222808897495269775e-01 5.467880964279174805e-01 -5.306277275085449219e-01 -1.296638883650302887e-02 -1.579794734716415405e-01
7.273120284080505371e-01 6.223487108945846558e-02 -3.356386348605155945e-02 5.874680280685424805e-01 6.921430677175521851e-02 -6.892120838165283203e-02 3.181384503841400146e-02 -3.321840167045593262e-01
7.680200040340423584e-02 5.877435803413391113e-01 3.615005612373352051e-01 -7.854280620813369751e-02 3.525637090206146240e-01 -5.902938842773437500e-01 1.947430670261383057e-01 -3.368009254336357117e-02
-5.138217285275459290e-02 5.065826233476400375e-03 2.462626397609710693e-01 6.304486989974975586e-01 3.803359866142272949e-01 1.005260720849037170e-01 2.933004796504974365e-01 -5.462940335273742676e-01
8.685764670372009277e-02 2.162276208400726318e-01 8.597745299339294434e-01 3.370536863803863525e-01 9.889934211969375610e-02 -2.412056624889373779e-01 6.720363348722457886e-02 1.428508758544921875e-01
5.277229547500610352e-01 3.876591622829437256e-01 -1.306579727679491043e-02 -1.451507210731506348e-02 1.095562651753425598e-01 3.547624349594116211e-01 5.352643132209777832e-01 -3.827276527881622314e-01
4.987405836582183838e-01 1.135122030973434448e-01 -1.043095141649246216e-01 5.864134430885314941e-01 4.493514001369476318e-01 -2.468910813331604004e-01 -2.172297984361648560e-01 -2.712028920650482178e-01
2.033110260963439941e-01 2.431893944740295410e-01 3.758942186832427979e-01 7.439587712287902832e-01 3.729001581668853760e-01 -4.763503000140190125e-02 -2.025263607501983643e-01 -1.497061252593994141e-01
3.791958391666412354e-01 2.774534225463867188e-01 4.858344495296478271e-01 -8.535263687372207642e-02 1.597443222999572754e-01 -6.983428597450256348e-01 -1.172381192445755005e-01 -9.467937797307968140e-02
4.677459225058555603e-02 4.145712256431579590e-01 1.064302101731300354e-01 -8.927819877862930298e-02 5.691498517990112305e-01 2.154419869184494019e-01 5.200991034507751465e-01 -4.071792662143707275e-01
3.723502755165100098e-01 -7.603247463703155518e-02 6.632404923439025879e-01 -9.678332507610321045e-02 3.715552389621734619e-01 5.014648437500000000e-01 2.380320057272911072e-02 -1.274070441722869873e-01
5.855347588658332825e-02 5.118297934532165527e-01 2.559461295604705811e-01 -4.510847851634025574e-02 5.593545436859130859e-01 9.826287627220153809e-03 5.698493719100952148e-01 1.713363081216812134e-01
3.561998903751373291e-02 3.809112012386322021e-01 7.681649923324584961e-01 2.670278847217559814e-01 -1.019023060798645020e-01 -9.876195341348648071e-02 -2.493839561939239502e-01 -3.315509855747222900e-01
4.445233047008514404e-01 7.873389720916748047e-01 6.979406625032424927e-02 -1.867478936910629272e-01 8.797906339168548584e-02 1.631067991256713867e-01 1.863622814416885376e-01 -2.714319527149200439e-01
1.884373277425765991e-01 1.040414497256278992e-01 1.137556135654449463e-01 -2.854285538196563721e-01 5.098145008087158203e-01 1.081266775727272034e-01 5.060592889785766602e-01 -5.758114457130432129e-01
6.631518602371215820e-01 3.830975592136383057e-01 2.161277830600738525e-01 4.352387487888336182e-01 -7.353150751441717148e-03 2.259723693132400513e-01 3.273719251155853271e-01 1.379564702510833740e-01
6.608891487121582031e-01 2.756486833095550537e-01 2.066392749547958374e-01 5.835648775100708008e-01 -1.895480155944824219e-01 1.592623889446258545e-01 1.467158347368240356e-01 -1.455234885215759277e-01
3.450346887111663818e-01 -5.874620378017425537e-02 7.509549856185913086e-01 -1.157518196851015091e-02 4.770421385765075684e-01 2.519513070583343506e-01 1.476995795965194702e-01 2.384958788752555847e-02
9.857955574989318848e-02 1.368581056594848633e-01 -4.190895706415176392e-02 8.212032914161682129e-02 4.966767132282257080e-01 -3.197462856769561768e-02 6.658867597579956055e-01 -5.214751958847045898e-01
2.736572027206420898e-01 4.239552617073059082e-01 3.180851042270660400e-01 -3.923434764146804810e-02 4.365761280059814453e-01 -6.601952314376831055e-01 -4.596131294965744019e-02 1.186900064349174500e-01
3.526362404227256775e-02 2.574910223484039307e-01 3.650208115577697754e-01 -1.732014417648315430e-01 5.761687159538269043e-01 -9.338701516389846802e-02 6.415584087371826172e-01 1.301053464412689209e-01
3.802019059658050537e-01 6.884545683860778809e-01 -9.419532120227813721e-02 -2.425346970558166504e-01 4.575562775135040283e-01 -1.882351376116275787e-02 1.623948812484741211e-01 -2.787415385246276855e-01
3.372156322002410889e-01 4.665702879428863525e-01 -1.447048783302307129e-01 -2.483159750699996948e-01 5.920127034187316895e-01 -2.832442224025726318e-01 1.694673746824264526e-01 -3.557696938514709473e-01
2.231415659189224243e-01 6.593787670135498047e-01 2.600780427455902100e-01 -4.858155176043510437e-02 5.239479541778564453e-01 -3.534641265869140625e-01 -1.904319077730178833e-01 9.850914776325225830e-02
-4.597548395395278931e-02 8.949358761310577393e-02 8.191013932228088379e-01 1.392351388931274414e-01 4.869349598884582520e-01 1.278346329927444458e-01 -1.540654152631759644e-01 -1.496001780033111572e-01
2.920061908662319183e-02 4.831539392471313477e-01 4.214574992656707764e-01 3.329303264617919922e-01 2.442615628242492676e-01 -6.166698336601257324e-01 1.926926523447036743e-01 1.283938717097043991e-02
6.364829093217849731e-02 1.510524451732635498e-01 7.817972451448440552e-02 3.253444433212280273e-01 3.660771548748016357e-01 2.161964476108551025e-01 5.320291519165039062e-01 -6.303672194480895996e-01
5.540855526924133301e-01 -7.741882652044296265e-02 2.994446456432342529e-01 1.311700046062469482e-01 6.521190404891967773e-01 8.217808604240417480e-02 -3.732821047306060791e-01 -9.365274757146835327e-02
3.929702341556549072e-01 5.953531861305236816e-01 1.895247101783752441e-01 -9.078664332628250122e-02 1.928288787603378296e-01 -3.069098293781280518e-01 -3.303099870681762695e-01 -4.544073343276977539e-01
4.463263750076293945e-01 4.398872852325439453e-01 -2.038761042058467865e-02 2.590859830379486084e-01 5.168433785438537598e-01 1.842382848262786865e-01 -3.500466644763946533e-01 -3.408038318157196045e-01
-2.759634517133235931e-02 6.364240646362304688e-01 4.166494905948638916e-01 -2.675957977771759033e-01 5.264651775360107422e-01 -1.128811985254287720e-01 4.518601670861244202e-02 -2.388494759798049927e-01
1.611360758543014526e-01 1.301553398370742798e-01 1.426953226327896118e-01 -2.540301978588104248e-01 4.165487289428710938e-01 4.432284832000732422e-02 5.764051675796508789e-01 -6.037226915359497070e-01
1.487343907356262207e-01 4.715880751609802246e-01 7.115901708602905273e-01 1.915308833122253418e-01 -1.432445645332336426e-01 -1.642742604017257690e-01 -2.144970148801803589e-01 -3.448539078235626221e-01
1.461930125951766968e-01 2.910068631172180176e-01 5.438580513000488281e-01 -2.031326442956924438e-01 4.251424372196197510e-01 -4.324305951595306396e-01 4.043200612068176270e-01 1.602535396814346313e-01
4.639100432395935059e-01 2.815705835819244385e-01 -1.077881231904029846e-01 3.032925128936767578e-01 4.785109162330627441e-01 3.414169251918792725e-01 4.519185125827789307e-01 -2.283248603343963623e-01
2.262544631958007812e-01 5.402114391326904297e-01 6.994591355323791504e-01 -1.484737694263458252e-01 1.089027598500251770e-01 -3.213254511356353760e-01 -1.352212131023406982e-01 1.108988374471664429e-01
