# Supplementary material for: Where is your field going? A machine learning approach to study the relative motion of the domains of physics
Source: PLoS One. 2020 Jun 18;15(6):e0233997. doi: 10.1371/journal.pone.0233997 (PMC7302634; doi:10.1371/journal.pone.0233997)
Supplement: S6 Data — (ZIP) [file pone.0233997.s006.zip › 5/Pacs4Run_5_VS_500_embeddings2005-2009ED8.txt]

-2.974675595760345459e-01 3.354199230670928955e-01 -4.053753912448883057e-01 -1.081780940294265747e-01 -6.879250407218933105e-01 -3.594669103622436523e-01 5.467241629958152771e-02 -1.323952376842498779e-01
-1.873617321252822876e-01 4.101209938526153564e-01 -7.525256872177124023e-01 -1.594055444002151489e-02 3.716720268130302429e-02 -3.827134072780609131e-01 2.122905999422073364e-01 -1.929488182067871094e-01
-3.136891722679138184e-01 2.252497225999832153e-01 -6.829921007156372070e-01 -2.643263638019561768e-01 -2.324586957693099976e-01 -2.960362136363983154e-01 3.730449676513671875e-01 1.835164129734039307e-01
-4.097380042076110840e-01 5.929815769195556641e-01 -4.299834966659545898e-01 -3.046187162399291992e-01 -2.206748723983764648e-01 -1.485435515642166138e-01 9.036130458116531372e-02 -3.519680500030517578e-01
-4.900653362274169922e-01 2.649037241935729980e-01 -2.678484618663787842e-01 -3.069181144237518311e-01 -2.102805078029632568e-01 -6.641132831573486328e-01 1.950292438268661499e-01 2.048845775425434113e-02
4.113754630088806152e-01 2.516646087169647217e-01 -2.679871618747711182e-01 8.703819662332534790e-02 -4.041155874729156494e-01 -4.100133478641510010e-01 5.941712856292724609e-01 5.985425040125846863e-02
-4.834075570106506348e-01 1.892408579587936401e-01 -5.878227353096008301e-01 -1.629222929477691650e-02 -3.569558560848236084e-01 -1.532093137502670288e-01 3.856622874736785889e-01 2.916816771030426025e-01
-1.028052419424057007e-01 -2.098093926906585693e-01 -2.551370859146118164e-01 4.907465875148773193e-01 -1.918184757232666016e-01 -3.173588812351226807e-01 6.751027703285217285e-01 -2.149633765220642090e-01
4.971949160099029541e-01 2.858952879905700684e-01 -3.525682389736175537e-01 2.449069768190383911e-01 -2.951194941997528076e-01 -4.016658961772918701e-01 4.877808988094329834e-01 -2.040061354637145996e-02
2.364614009857177734e-01 7.612258195877075195e-02 -1.311751902103424072e-01 1.244899258017539978e-01 -5.363301634788513184e-01 -1.222015172243118286e-01 7.095796465873718262e-01 -3.154364526271820068e-01
-5.251666530966758728e-02 3.957228660583496094e-01 -1.027002632617950439e-01 4.030571877956390381e-01 -1.601911038160324097e-01 -5.912062525749206543e-01 4.917813241481781006e-01 2.249620109796524048e-01
-1.453436315059661865e-01 3.229787349700927734e-01 -4.096024930477142334e-01 3.844050168991088867e-01 -1.981923878192901611e-01 -1.191442981362342834e-01 6.920590400695800781e-01 -1.630867719650268555e-01
-1.851595938205718994e-01 -8.756688982248306274e-02 -5.296446681022644043e-01 4.470183849334716797e-01 -1.385626047849655151e-01 -5.572549104690551758e-01 -2.757983207702636719e-01 -2.681447565555572510e-01
-1.855435520410537720e-01 4.522241652011871338e-01 -4.982564449310302734e-01 -5.159078240394592285e-01 -3.661510944366455078e-01 -3.159165680408477783e-01 1.008944883942604065e-01 -5.095994472503662109e-02
1.756702959537506104e-01 2.785702049732208252e-01 -3.393776714801788330e-01 -1.338557451963424683e-01 -2.676006853580474854e-01 -1.327455341815948486e-01 5.960648655891418457e-01 -5.602849721908569336e-01
-1.883646547794342041e-01 6.297677755355834961e-02 -2.586567997932434082e-01 -1.025521308183670044e-01 -3.596654906868934631e-02 -9.215461611747741699e-01 1.773146986961364746e-01 -3.392268717288970947e-02
-3.363508284091949463e-01 2.323609739542007446e-01 -7.836260199546813965e-01 -2.418442666530609131e-01 -2.753809094429016113e-01 5.451548378914594650e-03 1.578901112079620361e-01 -2.439762204885482788e-01
-1.729492098093032837e-01 2.642534077167510986e-01 -6.832375377416610718e-02 -2.603343222290277481e-03 -1.003234609961509705e-01 -3.723431229591369629e-01 6.593053340911865234e-01 -5.587450265884399414e-01
-2.637731134891510010e-01 2.269971817731857300e-01 -2.700278759002685547e-01 -1.120149865746498108e-01 -8.950811624526977539e-02 -4.173441827297210693e-01 7.209581732749938965e-01 -3.024322688579559326e-01
-1.206312626600265503e-01 4.248078763484954834e-01 -2.327193617820739746e-01 -1.366756707429885864e-01 -2.108451873064041138e-01 -2.247026413679122925e-01 6.491844058036804199e-01 -4.645005464553833008e-01
4.668154940009117126e-02 3.577552735805511475e-01 -4.095004498958587646e-01 -4.307872354984283447e-01 -4.300343096256256104e-01 -1.393611133098602295e-01 5.129351615905761719e-01 -2.216080725193023682e-01
3.147425651550292969e-01 -1.374826133251190186e-01 -7.537045981734991074e-03 1.503385752439498901e-01 -5.817608833312988281e-01 -6.719539165496826172e-01 2.525075376033782959e-01 7.516111433506011963e-02
8.252900093793869019e-02 4.732702672481536865e-01 -3.752042055130004883e-01 4.870685935020446777e-01 -5.431630611419677734e-01 -1.838563084602355957e-01 -5.269443616271018982e-02 2.440992593765258789e-01
-1.786119043827056885e-01 -1.750868856906890869e-01 -3.300024569034576416e-01 8.762267231941223145e-02 -8.644648641347885132e-02 -8.650175929069519043e-01 2.358569949865341187e-01 9.749917685985565186e-02
2.341695874929428101e-01 1.198290362954139709e-01 -1.510986983776092529e-01 2.378121167421340942e-01 -5.374686121940612793e-01 -4.191807657480239868e-02 7.005316019058227539e-01 -2.646620869636535645e-01
-1.844539307057857513e-02 -1.556482762098312378e-01 -2.209021449089050293e-01 1.040702834725379944e-01 -2.204280197620391846e-01 -8.206367492675781250e-01 3.967036902904510498e-01 1.907830387353897095e-01
-2.343607507646083832e-02 3.900803253054618835e-02 -8.397502303123474121e-01 3.758307993412017822e-01 -2.756457924842834473e-01 -1.867752820253372192e-01 -1.854777187108993530e-01 -7.894489169120788574e-02
-5.640304684638977051e-01 7.268963754177093506e-02 -5.365715622901916504e-01 3.045591115951538086e-01 -1.150643602013587952e-01 -2.855613827705383301e-01 4.361998140811920166e-01 1.042365431785583496e-01
1.801152080297470093e-01 -3.913249969482421875e-01 -1.531709730625152588e-01 -2.313804924488067627e-01 -4.126396179199218750e-01 -4.448105394840240479e-01 4.574788808822631836e-01 -4.000129401683807373e-01
3.660520911216735840e-01 6.018710732460021973e-01 -2.495915740728378296e-01 -1.130524948239326477e-01 -5.091212987899780273e-01 -1.193306967616081238e-01 3.540568351745605469e-01 -1.728577464818954468e-01
-9.829269349575042725e-02 2.135411947965621948e-01 -7.234809994697570801e-01 5.024312138557434082e-01 -6.885156035423278809e-02 -4.020026326179504395e-01 -3.670956939458847046e-02 -3.438704088330268860e-02
1.016952395439147949e-01 2.877327501773834229e-01 -2.628511786460876465e-01 4.226046502590179443e-01 -3.917548656463623047e-01 -6.745216250419616699e-02 7.047393918037414551e-01 -6.710595637559890747e-02
2.908686697483062744e-01 2.379127144813537598e-01 -4.047952592372894287e-01 2.410510033369064331e-01 -2.138880044221878052e-01 -5.485507845878601074e-01 5.092761516571044922e-01 1.755281090736389160e-01
2.925326228141784668e-01 -1.586341112852096558e-01 -2.182742506265640259e-01 -2.503007054328918457e-01 -3.244215846061706543e-01 -3.524040281772613525e-01 4.987549185752868652e-01 -5.484260916709899902e-01
6.850495189428329468e-02 -6.277662515640258789e-02 -5.540963411331176758e-01 3.764667809009552002e-01 -5.313922166824340820e-01 -3.465498983860015869e-01 -3.696978092193603516e-01 5.886697769165039062e-02
-2.237521708011627197e-01 4.376696050167083740e-01 -4.078854620456695557e-02 4.236489534378051758e-01 -4.641506671905517578e-01 4.070532321929931641e-02 -1.470055896788835526e-02 -5.999411344528198242e-01
1.402718573808670044e-01 4.581350684165954590e-01 -2.672729492187500000e-01 -1.935055479407310486e-02 -9.785092622041702271e-02 -4.338484108448028564e-01 5.916123986244201660e-01 -3.883583247661590576e-01
-5.955839157104492188e-02 2.077337540686130524e-02 -3.362921178340911865e-01 -2.888401746749877930e-01 -2.452148795127868652e-01 -8.402990102767944336e-01 5.425121635198593140e-02 1.741381883621215820e-01
-9.895695000886917114e-02 3.930243849754333496e-01 -4.719265103340148926e-01 1.144673228263854980e-01 -8.731424808502197266e-02 -2.902914583683013916e-01 6.667437553405761719e-01 -2.519558966159820557e-01
1.171198934316635132e-01 6.047361493110656738e-01 -3.154888749122619629e-01 -4.355897605419158936e-01 -4.761117696762084961e-01 -2.532551288604736328e-01 7.824978977441787720e-02 -1.853693425655364990e-01
-3.602410256862640381e-01 -7.367642968893051147e-02 -3.522467613220214844e-01 9.106606990098953247e-02 -5.181220173835754395e-01 2.312339544296264648e-01 3.907347619533538818e-01 -5.077736973762512207e-01
2.207075357437133789e-01 2.400132715702056885e-01 -7.093698978424072266e-01 4.834194481372833252e-01 -8.109273761510848999e-02 -3.702836632728576660e-01 2.867211587727069855e-02 -1.107872873544692993e-01
-4.864668473601341248e-02 -6.474848091602325439e-02 -6.650296449661254883e-01 3.635357320308685303e-01 -1.197961866855621338e-01 -1.707423329353332520e-01 5.996473431587219238e-01 -1.262447386980056763e-01
-3.867962211370468140e-02 2.752397060394287109e-01 -1.311520189046859741e-01 2.663871943950653076e-01 -1.604905128479003906e-01 -3.124650418758392334e-01 7.612001895904541016e-01 -3.629966080188751221e-01
-3.509195521473884583e-02 -1.363473832607269287e-01 -4.563151895999908447e-01 2.075814753770828247e-01 -4.603594839572906494e-01 -6.393809616565704346e-02 7.120950818061828613e-01 7.593363523483276367e-02
-6.082237362861633301e-01 4.019165411591529846e-02 -3.437874838709831238e-02 5.375075936317443848e-01 -3.443172276020050049e-01 -9.940926730632781982e-02 1.198820248246192932e-01 -4.422033429145812988e-01
1.089620441198348999e-01 3.243499994277954102e-01 -1.990173161029815674e-01 4.082973897457122803e-01 -4.273336231708526611e-01 -1.111364141106605530e-01 6.730985641479492188e-01 -1.690644770860671997e-01
-5.000033974647521973e-02 2.062384039163589478e-01 8.412350714206695557e-02 -2.602402865886688232e-02 -7.385531663894653320e-01 -1.806693375110626221e-01 6.014255881309509277e-01 8.600296080112457275e-02
-2.336187809705734253e-01 -1.437806189060211182e-01 -4.302036166191101074e-01 -1.895721405744552612e-01 -1.309655327349901199e-02 -8.288456201553344727e-01 1.045492067933082581e-01 -7.516238838434219360e-02
-2.067500352859497070e-02 -1.591772586107254028e-01 -4.007412791252136230e-01 2.236814796924591064e-01 -5.088451504707336426e-01 -5.692752078175544739e-02 7.035463452339172363e-01 8.041433990001678467e-02
4.047096967697143555e-01 1.431168764829635620e-01 -2.151327431201934814e-01 -5.983265861868858337e-02 -3.085440993309020996e-01 -4.923640191555023193e-01 6.279758214950561523e-01 -1.840929090976715088e-01
2.407366968691349030e-02 1.071793735027313232e-01 -2.199353873729705811e-01 -2.563017606735229492e-01 -4.808691143989562988e-01 -1.092419847846031189e-01 6.994791626930236816e-01 -3.760730326175689697e-01
1.258358806371688843e-01 -9.928799420595169067e-02 1.211097538471221924e-01 9.274557232856750488e-02 -6.659247875213623047e-01 -1.833936870098114014e-01 6.148920059204101562e-01 -3.096071779727935791e-01
-1.818525195121765137e-01 -4.230183362960815430e-02 -3.578563034534454346e-01 1.012901216745376587e-01 -1.416055858135223389e-02 -8.862159848213195801e-01 1.959384977817535400e-01 5.336936935782432556e-02
1.231663897633552551e-01 4.347011446952819824e-01 -3.133184015750885010e-01 1.528683304786682129e-02 -2.909589707851409912e-01 -2.428443580865859985e-01 7.045658230781555176e-01 -2.396232038736343384e-01
5.604795739054679871e-02 -2.188998460769653320e-02 -6.062209606170654297e-01 5.048444867134094238e-01 -1.620182245969772339e-01 -3.444777727127075195e-01 -1.611571013927459717e-01 -4.506896734237670898e-01
-8.441153913736343384e-02 1.996816992759704590e-01 -6.499360799789428711e-01 4.563165307044982910e-01 -1.568590849637985229e-01 -5.121212005615234375e-01 -1.369949281215667725e-01 1.293051987886428833e-01
4.895412176847457886e-02 8.918721973896026611e-02 1.171884015202522278e-01 -1.247624084353446960e-01 -3.810684382915496826e-01 -5.201219320297241211e-01 6.366777420043945312e-01 -3.731645047664642334e-01
2.879235148429870605e-01 2.775271534919738770e-01 -1.492501199245452881e-01 1.016841009259223938e-01 -2.809171378612518311e-01 -4.848374724388122559e-01 6.841799616813659668e-01 -1.593096852302551270e-01
3.874275684356689453e-01 5.886228010058403015e-02 -4.408753514289855957e-01 1.255141198635101318e-01 -3.203827440738677979e-01 3.412926197052001953e-02 5.300157666206359863e-01 -5.015811324119567871e-01
8.093327283859252930e-02 -3.942928612232208252e-01 -2.175274193286895752e-01 -2.250313311815261841e-01 -3.441990911960601807e-01 -3.103906512260437012e-01 3.993569612503051758e-01 -6.047514677047729492e-01
1.113131083548069000e-02 2.688747346401214600e-01 -2.608393430709838867e-01 -3.093840368092060089e-02 -1.253642439842224121e-01 -3.332344889640808105e-01 6.653678417205810547e-01 -5.376915931701660156e-01
1.339161396026611328e-01 1.791402697563171387e-01 -5.110437050461769104e-02 -7.432071119546890259e-02 -7.354984283447265625e-01 -7.634996622800827026e-02 6.281765699386596680e-01 -2.113931626081466675e-02
-3.218934834003448486e-01 -6.776462495326995850e-02 -2.894537150859832764e-01 1.697889417409896851e-01 -3.211400508880615234e-01 -6.456518769264221191e-01 5.029355883598327637e-01 -7.898986339569091797e-02
-2.900822320953011513e-03 -2.396478056907653809e-01 -1.588352397084236145e-02 -3.405700027942657471e-01 -6.113379597663879395e-01 -2.367224842309951782e-01 5.593551993370056152e-01 -2.892580330371856689e-01
2.707620561122894287e-01 4.477274417877197266e-01 -2.489831894636154175e-01 -5.198939442634582520e-01 -5.146501064300537109e-01 -3.261855244636535645e-01 8.327930420637130737e-02 -1.254932731389999390e-01
4.743584990501403809e-01 1.442613005638122559e-01 -3.484266698360443115e-01 1.765726953744888306e-01 -5.151953101158142090e-01 -1.269150972366333008e-01 5.481757521629333496e-01 -1.398692280054092407e-01
2.805717885494232178e-01 1.926561743021011353e-01 -2.578313946723937988e-01 -1.667120307683944702e-01 -3.162276148796081543e-01 -5.038611888885498047e-01 6.561602950096130371e-01 -7.396551221609115601e-02
-2.102407813072204590e-01 2.956906557083129883e-01 -3.481644392013549805e-02 5.421899259090423584e-02 -1.852749288082122803e-01 -3.840189278125762939e-01 7.392239570617675781e-01 -3.687339723110198975e-01
-1.091255471110343933e-01 -3.535694628953933716e-02 -5.287880301475524902e-01 6.651277542114257812e-01 -4.218379259109497070e-01 -2.596271336078643799e-01 -1.165457740426063538e-01 7.676872611045837402e-02
-1.379105746746063232e-01 4.711368381977081299e-01 -3.729656934738159180e-01 4.265623390674591064e-01 -3.411318063735961914e-01 -4.990999698638916016e-01 -2.152391374111175537e-01 1.617168635129928589e-01
6.936368346214294434e-02 6.140715479850769043e-01 -4.174559116363525391e-01 3.385934829711914062e-01 -2.942322790622711182e-01 -4.441792070865631104e-01 -1.300489008426666260e-01 1.685506552457809448e-01
-4.842282235622406006e-01 -2.037684321403503418e-01 -6.476796269416809082e-01 -6.777787953615188599e-02 -2.847775220870971680e-01 3.795122727751731873e-02 2.214997708797454834e-01 -4.102659523487091064e-01
2.331070154905319214e-01 -2.567628324031829834e-01 4.902850463986396790e-02 -1.867939531803131104e-01 -5.312817096710205078e-01 -7.442417740821838379e-01 5.891619715839624405e-03 -7.904113829135894775e-02
-2.174822539091110229e-01 3.381459712982177734e-01 -5.240599438548088074e-02 4.464272260665893555e-01 -1.380421817302703857e-01 -4.513598680496215820e-01 -1.610310077667236328e-01 -6.225774884223937988e-01
2.576151788234710693e-01 -1.175658702850341797e-01 -1.601305007934570312e-01 -1.852838099002838135e-01 -1.243477240204811096e-01 -8.350854516029357910e-01 -1.943059451878070831e-02 -3.829271793365478516e-01
3.117718696594238281e-01 -1.049500927329063416e-01 -5.636593699455261230e-01 3.472355306148529053e-01 -3.317021131515502930e-01 -3.164453506469726562e-01 -2.713077366352081299e-01 -4.119800031185150146e-01
-6.453338265419006348e-02 -1.995710432529449463e-01 4.017982184886932373e-01 1.378028392791748047e-01 -5.197665095329284668e-01 -4.690338075160980225e-01 4.343025684356689453e-01 -3.111380338668823242e-01
1.447680890560150146e-01 -2.182346880435943604e-01 1.528203785419464111e-01 7.267247885465621948e-02 -6.822623014450073242e-01 -4.795421659946441650e-01 4.537708163261413574e-01 -3.781495615839958191e-02
-1.520527452230453491e-01 -6.691638380289077759e-02 -6.403931379318237305e-01 1.486726254224777222e-01 1.596702635288238525e-01 -3.815662264823913574e-01 5.055009722709655762e-01 -3.370113968849182129e-01
3.975117206573486328e-01 2.013604342937469482e-01 -3.533200919628143311e-01 -5.227218195796012878e-02 -2.413309365510940552e-01 -5.973068475723266602e-01 5.086886286735534668e-01 -9.523261338472366333e-03
1.947532892227172852e-01 3.877872824668884277e-01 -5.142142251133918762e-02 1.006536781787872314e-01 -4.967231750488281250e-01 -1.245181560516357422e-01 6.340203881263732910e-01 -3.670097589492797852e-01
4.394074156880378723e-02 3.829696476459503174e-01 -2.933462560176849365e-01 -4.052920341491699219e-01 -5.697584748268127441e-01 -6.119863688945770264e-02 5.062976479530334473e-01 -1.279935836791992188e-01
-1.071603149175643921e-01 -2.030154913663864136e-01 -7.015463709831237793e-01 4.161016047000885010e-01 -4.331691861152648926e-01 -1.764956116676330566e-01 -2.062366902828216553e-01 -1.437831819057464600e-01
-2.454004734754562378e-01 1.502799689769744873e-01 -5.125627517700195312e-01 4.799515902996063232e-01 -5.620934963226318359e-01 -8.502699434757232666e-02 -2.998010516166687012e-01 -1.051710173487663269e-01
1.686141341924667358e-01 -2.126756161451339722e-01 -5.952447652816772461e-01 5.351049304008483887e-01 -3.731699883937835693e-01 -8.304496109485626221e-02 -1.805868558585643768e-02 -3.731035292148590088e-01
3.405327498912811279e-01 -2.393423318862915039e-01 -9.098160266876220703e-02 -2.475833743810653687e-01 -4.599324762821197510e-01 -4.545108377933502197e-01 4.460451900959014893e-01 -3.743035793304443359e-01
-7.622677367180585861e-03 -1.279731094837188721e-01 -6.435956358909606934e-01 8.970890939235687256e-02 -7.435527443885803223e-02 -2.806650102138519287e-01 6.440902948379516602e-01 -2.492946833372116089e-01
-3.289582952857017517e-02 5.390416383743286133e-01 -2.690886557102203369e-01 -1.904838234186172485e-01 -4.976572394371032715e-01 3.136247023940086365e-02 5.470095872879028320e-01 -2.275817990303039551e-01
-4.644361138343811035e-02 7.672681659460067749e-02 -3.782947957515716553e-01 1.888000071048736572e-01 3.627048805356025696e-02 -8.288607597351074219e-01 2.979188859462738037e-01 1.900585293769836426e-01
1.769804046489298344e-03 -1.624083518981933594e-01 -4.244707822799682617e-01 7.014643549919128418e-01 -3.921895027160644531e-01 -3.488354980945587158e-01 -1.263056695461273193e-01 -9.970338642597198486e-02
5.338553190231323242e-01 1.635110825300216675e-01 -2.265067398548126221e-01 3.300946354866027832e-01 -4.162863492965698242e-01 -3.604964315891265869e-01 4.731269478797912598e-01 2.989664487540721893e-02
5.475850701332092285e-01 -1.067399084568023682e-01 -7.977007329463958740e-02 -6.517728790640830994e-03 -6.462589502334594727e-01 -2.811953723430633545e-01 3.921611905097961426e-01 -1.784362494945526123e-01
-1.588026732206344604e-01 3.321547508239746094e-01 -6.559711098670959473e-01 5.178532004356384277e-01 -2.466818988323211670e-01 -2.280213236808776855e-01 -2.475996967405080795e-03 -2.305065244436264038e-01
-4.465395212173461914e-02 3.503856360912322998e-01 -1.022067964076995850e-01 3.297944739460945129e-02 -9.798345714807510376e-02 -3.907701075077056885e-01 6.509765386581420898e-01 -5.269058942794799805e-01
-4.849701654165983200e-03 4.134402871131896973e-01 -4.422134459018707275e-01 1.238536238670349121e-01 -4.043728411197662354e-01 -5.219402313232421875e-01 -3.091022372245788574e-01 2.943943738937377930e-01
3.038204014301300049e-01 6.604980826377868652e-01 -2.319337427616119385e-01 -3.248215019702911377e-01 -4.293087124824523926e-01 -3.104549348354339600e-01 -2.097553201019763947e-02 -1.760819852352142334e-01
8.978673070669174194e-02 4.379882812500000000e-01 -1.459431499242782593e-01 -2.968614399433135986e-01 -6.025145649909973145e-01 1.455826102755963802e-03 5.103434324264526367e-01 -2.592340409755706787e-01
-5.120688080787658691e-01 7.548023015260696411e-02 -2.447283565998077393e-01 -1.292639076709747314e-01 -8.058886975049972534e-02 -6.971168518066406250e-01 3.945716917514801025e-01 -8.563827723264694214e-02
-2.847950458526611328e-01 1.321486830711364746e-01 -4.129709899425506592e-01 5.746995210647583008e-01 -5.441179871559143066e-01 -1.893387734889984131e-01 -1.341512203216552734e-01 2.251530438661575317e-01
1.931538730859756470e-01 -1.692417263984680176e-01 1.395608782768249512e-01 3.251135349273681641e-01 -6.698201894760131836e-01 -2.048480659723281860e-01 5.603986978530883789e-01 -6.484141200780868530e-02
-3.560144826769828796e-02 4.156270921230316162e-01 8.629722893238067627e-02 8.342301100492477417e-02 -2.417143285274505615e-01 -3.733748495578765869e-01 6.762726306915283203e-01 -3.954755663871765137e-01
-2.556507587432861328e-01 -2.546749822795391083e-02 -6.600826382637023926e-01 -4.502399265766143799e-01 -4.298763275146484375e-01 2.387905307114124298e-02 1.476321667432785034e-01 -2.973383069038391113e-01
2.994829714298248291e-01 -4.047751426696777344e-01 -2.410839498043060303e-02 1.268991231918334961e-01 -6.005483865737915039e-01 -5.978390574455261230e-01 8.822964131832122803e-02 6.267479807138442993e-02
7.593777030706405640e-02 3.704969286918640137e-01 3.069132752716541290e-02 1.228358149528503418e-01 -2.341103255748748779e-01 -3.197397589683532715e-01 6.386789679527282715e-01 -5.253407359123229980e-01
1.069767624139785767e-01 2.150581032037734985e-01 -1.191127821803092957e-01 6.605437397956848145e-01 -8.366792649030685425e-02 -6.361880302429199219e-01 -1.183283999562263489e-01 -2.570273876190185547e-01
-1.646392047405242920e-01 -3.353062272071838379e-01 -1.952727437019348145e-01 1.595924794673919678e-01 -2.948634326457977295e-01 -8.214443325996398926e-01 1.457333713769912720e-01 1.179362684488296509e-01
1.509218215942382812e-01 4.246945977210998535e-01 -2.544398009777069092e-01 -7.005520910024642944e-02 -1.603971719741821289e-01 -5.337083339691162109e-01 6.027833819389343262e-01 -2.308466434478759766e-01
5.100913047790527344e-01 -1.232424974441528320e-01 -1.029827669262886047e-01 1.113821566104888916e-01 -5.327582359313964844e-01 -3.767504096031188965e-01 4.863624572753906250e-01 -1.982070952653884888e-01
-4.002599716186523438e-01 1.198865324258804321e-01 2.434508055448532104e-01 5.477611422538757324e-01 -3.210933804512023926e-01 -3.243952691555023193e-01 1.039431616663932800e-01 -4.969619214534759521e-01
5.391279458999633789e-01 2.818964123725891113e-01 1.456701010465621948e-01 -1.101536229252815247e-01 -6.097475886344909668e-01 -3.641417026519775391e-01 2.662469148635864258e-01 -1.457502394914627075e-01
3.838714063167572021e-01 -5.090715363621711731e-03 -1.181844808161258698e-02 -3.951218724250793457e-01 -5.659093260765075684e-01 -6.121878027915954590e-01 3.645176440477371216e-02 3.856983312289230525e-05
1.735433489084243774e-01 -8.274646848440170288e-02 -3.119530677795410156e-01 5.821182131767272949e-01 -3.779168725013732910e-01 -3.023594915866851807e-01 -2.582814395427703857e-01 -4.752975106239318848e-01
-1.902825199067592621e-03 -5.096048861742019653e-02 -1.775611191987991333e-02 -4.478248357772827148e-01 -4.345073997974395752e-01 -3.867042958736419678e-01 5.683381557464599609e-01 -3.676842749118804932e-01
4.202438145875930786e-02 -5.720470845699310303e-02 1.195117458701133728e-02 -1.969605088233947754e-01 -1.801734715700149536e-01 -8.716727495193481445e-01 -5.435607954859733582e-02 -4.009920656681060791e-01
-8.721311390399932861e-02 -1.263470500707626343e-01 -4.384146630764007568e-01 -2.355834543704986572e-01 -6.895231008529663086e-01 -2.737071514129638672e-01 -4.108085334300994873e-01 9.798970818519592285e-02
1.032854765653610229e-01 -6.652975082397460938e-02 -5.016813874244689941e-01 5.005077123641967773e-01 -2.880639433860778809e-01 -2.366199642419815063e-01 -2.025410681962966919e-01 -5.502008795738220215e-01
5.391245484352111816e-01 3.398925065994262695e-01 1.380253285169601440e-01 8.431079983711242676e-02 -4.781073331832885742e-01 -4.658305048942565918e-01 3.184466958045959473e-01 -1.437552124261856079e-01
-8.768050372600555420e-02 5.045007467269897461e-01 -2.373004555702209473e-01 1.173606589436531067e-01 -5.507761836051940918e-01 -3.930110931396484375e-01 -4.508492648601531982e-01 8.141868561506271362e-02
-5.237987637519836426e-01 3.913428485393524170e-01 3.597884252667427063e-02 3.575987815856933594e-01 -5.059021711349487305e-01 -5.313204228878021240e-02 -3.468035906553268433e-02 -4.281958937644958496e-01
2.689090371131896973e-01 2.532914578914642334e-01 -4.545859098434448242e-01 2.975475490093231201e-01 -2.195708751678466797e-01 -4.077448844909667969e-01 5.944530367851257324e-01 -2.251514978706836700e-02
-2.463269680738449097e-01 4.139149934053421021e-02 2.994004487991333008e-01 -7.324593514204025269e-02 -5.049158930778503418e-01 -7.560365200042724609e-01 1.108278408646583557e-01 6.156357377767562866e-02
-1.306496262550354004e-01 6.337594389915466309e-01 -6.038554012775421143e-02 2.824049592018127441e-01 -4.253706634044647217e-01 -4.880832135677337646e-01 -1.908605098724365234e-01 2.056392282247543335e-01
1.422286182641983032e-01 2.533413469791412354e-01 -3.864062726497650146e-01 2.335932701826095581e-01 -4.559454321861267090e-01 1.171943619847297668e-01 6.491193175315856934e-01 -2.621775865554809570e-01
-3.573179841041564941e-01 2.294946610927581787e-01 -2.573043704032897949e-01 4.674298465251922607e-01 -5.999047160148620605e-01 -2.503345310688018799e-01 -2.111498117446899414e-01 2.604272663593292236e-01
-3.351787328720092773e-01 -1.705076396465301514e-01 1.065264567732810974e-01 -3.122933804988861084e-01 -6.725520491600036621e-01 -5.287605524063110352e-01 -1.228553205728530884e-01 -5.196261033415794373e-02
-2.374497056007385254e-01 3.743954598903656006e-01 -2.099740207195281982e-01 5.582883358001708984e-01 -1.898263990879058838e-01 -1.800695061683654785e-01 -3.215249627828598022e-02 -6.149616837501525879e-01
1.647284030914306641e-01 -2.685459256172180176e-01 -4.300132095813751221e-01 4.049728810787200928e-01 -3.271630704402923584e-01 -2.011010646820068359e-01 6.261754035949707031e-01 -1.107265427708625793e-01
-1.870951950550079346e-01 -3.063102364540100098e-01 -3.022127449512481689e-01 -3.419980108737945557e-01 -6.427743434906005859e-01 -2.189057646319270134e-03 4.456344544887542725e-01 -2.260985821485519409e-01
9.530400484800338745e-02 3.311968743801116943e-01 -1.839634180068969727e-01 3.524928689002990723e-01 -2.547903656959533691e-01 -3.215961754322052002e-01 7.426736950874328613e-01 -5.679531767964363098e-02
1.201065555214881897e-01 -2.037969231605529785e-01 -6.610196828842163086e-01 5.245947837829589844e-01 -3.151566088199615479e-01 -1.468314081430435181e-01 -2.201580256223678589e-02 -3.324556350708007812e-01
3.519060313701629639e-01 -3.192220926284790039e-01 -2.115899622440338135e-01 -1.595172137022018433e-01 -3.960730135440826416e-01 -2.577479183673858643e-01 3.581652939319610596e-01 -5.936776995658874512e-01
-1.760564148426055908e-01 5.927318707108497620e-02 -7.463707327842712402e-01 1.030412968248128891e-03 1.518232226371765137e-01 -3.910346031188964844e-01 3.950811028480529785e-01 -2.763569056987762451e-01
-4.561709240078926086e-03 -6.600068882107734680e-03 -5.698953866958618164e-01 5.015349388122558594e-01 -3.530507683753967285e-01 -2.046887725591659546e-01 -2.645156383514404297e-01 -4.325585663318634033e-01
7.228063046932220459e-02 -1.655685156583786011e-01 1.552272737026214600e-01 2.343164533376693726e-01 -7.798240780830383301e-01 -1.651617139577865601e-01 4.931734800338745117e-01 9.868559241294860840e-02
4.526849463582038879e-02 -1.773160248994827271e-01 -1.323027610778808594e-01 -3.915322721004486084e-01 -4.757102429866790771e-01 -3.543727397918701172e-01 5.834560990333557129e-01 -3.215694427490234375e-01
1.399472504854202271e-01 2.741429805755615234e-01 -1.486014276742935181e-01 -2.880352362990379333e-02 -2.452597320079803467e-01 -2.049733698368072510e-01 6.497390866279602051e-01 -5.983487367630004883e-01
1.218698099255561829e-01 -3.372089937329292297e-02 2.988089323043823242e-01 -1.281959116458892822e-01 -5.416151881217956543e-01 -7.393559217453002930e-01 -4.733362793922424316e-02 -1.898820996284484863e-01
4.243042785674333572e-03 1.952466219663619995e-01 -9.006806612014770508e-01 8.637660741806030273e-02 -2.789026796817779541e-01 3.648350387811660767e-02 -7.659339904785156250e-02 -2.412259578704833984e-01
-1.454761326313018799e-01 4.346382617950439453e-01 -3.862060606479644775e-01 -5.773729085922241211e-01 -4.768511354923248291e-01 -2.800650894641876221e-01 2.097839675843715668e-02 -3.388319537043571472e-02
-3.190578222274780273e-01 7.862778007984161377e-02 -1.410434097051620483e-01 -2.914550304412841797e-01 -1.809968054294586182e-01 -8.239206075668334961e-01 -1.746110916137695312e-01 -2.123360037803649902e-01
2.777734696865081787e-01 4.329409897327423096e-01 -1.799359917640686035e-01 -3.691694140434265137e-01 -5.649985671043395996e-01 -7.607682794332504272e-02 3.819271028041839600e-01 -3.096153736114501953e-01
-5.665194988250732422e-01 2.062068581581115723e-01 -6.876366734504699707e-01 -3.782090917229652405e-02 -2.715593576431274414e-01 -6.500510126352310181e-02 1.719173640012741089e-01 -2.339534163475036621e-01
-1.333441138267517090e-01 5.034633278846740723e-01 -1.606928259134292603e-01 5.360358953475952148e-01 -4.241735041141510010e-01 -3.645154535770416260e-01 -3.118408322334289551e-01 -7.448416948318481445e-02
4.899883568286895752e-01 3.546022176742553711e-01 8.394636958837509155e-02 -2.491244114935398102e-02 -6.104655861854553223e-01 -3.713454306125640869e-01 3.285408020019531250e-01 -8.942256122827529907e-02
-1.826516538858413696e-01 -1.935195736587047577e-02 -4.486718177795410156e-01 4.322303533554077148e-01 -1.470266431570053101e-01 -2.701498270034790039e-01 -1.573377400636672974e-01 -6.773340702056884766e-01
-5.593914911150932312e-02 2.830792777240276337e-02 -2.200611680746078491e-01 -2.284552454948425293e-01 -4.902186989784240723e-02 -9.084768891334533691e-01 -6.669995188713073730e-02 -2.515324354171752930e-01
-2.489022314548492432e-01 4.236166477203369141e-01 -6.255871057510375977e-01 2.682033777236938477e-01 -2.363252490758895874e-01 -4.448885023593902588e-01 -1.578048765659332275e-01 1.289439201354980469e-01
2.552345097064971924e-01 -2.981685101985931396e-01 -1.116438060998916626e-01 -2.925989031791687012e-01 -3.671443760395050049e-01 -5.358232855796813965e-01 4.879930019378662109e-01 -2.963674366474151611e-01
-3.733265995979309082e-01 3.208949863910675049e-01 -6.215154528617858887e-01 -1.565635055303573608e-01 -1.354912966489791870e-01 -5.685979723930358887e-01 1.070791855454444885e-03 -7.209260016679763794e-02
-5.260614156723022461e-01 -1.364471614360809326e-01 2.021319605410099030e-02 -3.655895963311195374e-02 -6.627757549285888672e-01 -4.559491574764251709e-01 -1.095410808920860291e-01 2.091314196586608887e-01
-1.508619338274002075e-01 2.142765745520591736e-02 1.273655593395233154e-01 6.251826286315917969e-01 -4.755874574184417725e-01 -1.793015897274017334e-01 -2.515817619860172272e-02 -5.574412941932678223e-01
-2.790058851242065430e-01 3.465016484260559082e-01 -2.811162471771240234e-01 3.467332720756530762e-01 -5.624715089797973633e-01 -3.785770535469055176e-01 -3.448297381401062012e-01 1.556911021471023560e-01
-1.109361574053764343e-01 -2.163034863770008087e-02 -5.124841332435607910e-01 1.671963185071945190e-01 2.299170382320880890e-02 -4.047894179821014404e-01 6.536296606063842773e-01 -3.240615129470825195e-01
-2.148306369781494141e-01 -4.367050230503082275e-01 -3.355601429939270020e-01 -2.602773308753967285e-01 -1.582008749246597290e-01 -6.027649641036987305e-01 2.519244849681854248e-01 -3.619012832641601562e-01
-3.424297869205474854e-01 -2.419126927852630615e-01 1.522959172725677490e-01 -2.201184779405593872e-01 -6.774432659149169922e-01 -4.925393462181091309e-01 -1.578924953937530518e-01 -1.616157144308090210e-01
2.142041623592376709e-01 -1.531525850296020508e-01 9.490086138248443604e-02 2.465036958456039429e-01 -6.573764681816101074e-01 -2.651641368865966797e-01 5.918806195259094238e-01 -9.006851166486740112e-02
-1.636335402727127075e-01 -2.448674440383911133e-01 -4.415145516395568848e-01 -1.919696331024169922e-01 -7.775451540946960449e-01 -8.444477617740631104e-02 -2.304515391588211060e-01 1.290779709815979004e-01
-2.855758368968963623e-01 5.944196581840515137e-01 -3.544178605079650879e-01 1.252347975969314575e-01 -5.348424911499023438e-01 -2.168674021959304810e-01 -2.270984798669815063e-01 1.978745162487030029e-01
-3.015057444572448730e-01 3.815768063068389893e-01 -2.242961972951889038e-01 6.598995327949523926e-01 -6.568799167871475220e-02 -3.513056635856628418e-01 2.145977504551410675e-02 -3.866862356662750244e-01
-3.428879678249359131e-01 -1.139346882700920105e-01 -8.164829015731811523e-02 -4.599220454692840576e-01 -4.022964239120483398e-01 -6.915555596351623535e-01 7.106183469295501709e-02 -7.817012071609497070e-02
-1.974142044782638550e-01 1.449304223060607910e-01 -3.401131555438041687e-02 6.818495690822601318e-02 -3.569071739912033081e-02 -9.635722041130065918e-01 6.426730006933212280e-02 -1.847455278038978577e-02
-1.328940875828266144e-02 1.143760234117507935e-01 -1.544523090124130249e-01 -3.197336792945861816e-01 -9.110054969787597656e-01 6.899368017911911011e-02 -1.574652343988418579e-01 -3.420453146100044250e-02
2.483240813016891479e-01 5.043797492980957031e-01 -3.401419818401336670e-01 -4.999947547912597656e-01 -3.560958206653594971e-01 -2.982465326786041260e-01 4.591860994696617126e-02 -3.168302476406097412e-01
-3.147673979401588440e-02 3.400640785694122314e-01 -1.470873504877090454e-01 2.503461241722106934e-01 -3.684269785881042480e-01 -7.586451619863510132e-02 7.735233902931213379e-01 -2.433629482984542847e-01
-2.378159016370773315e-01 7.031390070915222168e-02 1.132788658142089844e-01 -3.321117758750915527e-01 -6.042279601097106934e-01 -2.584918141365051270e-01 6.191416382789611816e-01 -1.111443806439638138e-02
1.634955592453479767e-02 2.112840861082077026e-02 2.439379692077636719e-02 1.670384258031845093e-01 -5.814405083656311035e-01 -3.615444004535675049e-01 6.888063549995422363e-01 1.659753918647766113e-01
1.824960410594940186e-01 5.633935332298278809e-02 -7.231354247778654099e-03 -4.928496479988098145e-02 2.707551419734954834e-02 -8.143787384033203125e-01 1.315725594758987427e-01 -5.289447307586669922e-01
-3.925345540046691895e-01 -8.329196274280548096e-02 9.504898451268672943e-03 -4.303936660289764404e-01 -5.312580466270446777e-01 -6.084136366844177246e-01 3.097573854029178619e-02 1.698195748031139374e-02
2.302357107400894165e-01 -2.082247287034988403e-01 -4.320149123668670654e-01 -1.260907351970672607e-01 -5.200247168540954590e-01 9.388096630573272705e-02 3.929457068443298340e-01 -5.171582102775573730e-01
-4.532128274440765381e-01 2.245205640792846680e-01 -5.375660583376884460e-02 1.466222256422042847e-01 -5.105755329132080078e-01 -9.058769792318344116e-02 -2.957759499549865723e-01 -6.028466224670410156e-01
-3.718800842761993408e-01 -1.985323578119277954e-01 -5.747091174125671387e-01 -1.929974853992462158e-01 -4.522821009159088135e-01 7.231403887271881104e-02 6.663477979600429535e-03 -4.948925673961639404e-01
-1.645322740077972412e-01 3.330958485603332520e-01 -3.798621296882629395e-01 -2.276666909456253052e-01 -4.797593876719474792e-02 -3.389329910278320312e-01 5.513566732406616211e-01 -4.946489334106445312e-01
2.983351051807403564e-02 3.692528605461120605e-01 8.159532397985458374e-02 2.273112535476684570e-01 -3.987366855144500732e-01 -2.214956134557723999e-01 7.074921727180480957e-01 -3.095766603946685791e-01
3.046333193778991699e-01 -1.811653226613998413e-01 -4.024908319115638733e-02 -7.878383994102478027e-02 -2.088412791490554810e-01 -8.094213604927062988e-01 8.206596225500106812e-02 -4.012958109378814697e-01
2.097733765840530396e-01 5.532705783843994141e-01 -3.317725658416748047e-01 4.637807607650756836e-02 -2.932630777359008789e-01 -3.208212852478027344e-01 5.790271162986755371e-01 -1.160217076539993286e-01
-2.613602876663208008e-01 2.872942760586738586e-02 -5.991233047097921371e-03 -1.914525181055068970e-01 -3.270085453987121582e-01 -8.759564757347106934e-01 7.632075995206832886e-02 1.188121736049652100e-01
4.749771207571029663e-02 1.096790358424186707e-01 -3.107752501964569092e-01 6.136534214019775391e-01 -1.645493507385253906e-01 -4.387010037899017334e-01 -1.479733586311340332e-01 -5.207029581069946289e-01
-5.259499326348304749e-02 6.221433877944946289e-01 -1.671968400478363037e-01 3.419289588928222656e-01 -3.863669037818908691e-01 -4.875063300132751465e-01 -2.659939825534820557e-01 8.721526712179183960e-02
2.646011710166931152e-01 -1.835879832506179810e-01 -9.751822054386138916e-02 -4.679633080959320068e-01 -4.358021914958953857e-01 -5.429452061653137207e-01 2.845641672611236572e-01 -3.195188343524932861e-01
4.883153438568115234e-01 1.843010261654853821e-02 2.787969633936882019e-02 3.324568271636962891e-01 -4.329495131969451904e-01 -5.529993772506713867e-01 3.925543129444122314e-01 -5.050978809595108032e-02
3.169041872024536133e-02 -3.007704913616180420e-01 4.925055056810379028e-02 1.144924089312553406e-01 -4.688990712165832520e-01 -4.316374361515045166e-01 5.600944757461547852e-01 -4.160716831684112549e-01
-2.703416049480438232e-01 2.878766655921936035e-01 -2.850008308887481689e-01 4.456317722797393799e-01 -5.093697905540466309e-01 -4.201484024524688721e-01 -1.289715766906738281e-01 3.340857923030853271e-01
-2.538430690765380859e-01 4.149983823299407959e-01 -6.748675704002380371e-01 1.747941672801971436e-01 -2.152645736932754517e-01 -4.317549169063568115e-01 -1.804413348436355591e-01 1.096846163272857666e-01
2.684446573257446289e-01 6.723561137914657593e-02 -3.999208807945251465e-01 -2.306901812553405762e-01 -6.899857521057128906e-01 -4.463680088520050049e-02 -3.973510861396789551e-01 -2.725832462310791016e-01
-1.429485827684402466e-01 2.497886568307876587e-01 -6.734815835952758789e-01 3.714448809623718262e-01 -1.951192766427993774e-01 -4.920884370803833008e-01 -1.284178048372268677e-01 1.700261831283569336e-01
1.838377714157104492e-01 1.418449878692626953e-01 -3.590257465839385986e-01 4.220297634601593018e-01 -3.414995968341827393e-01 3.873538225889205933e-02 6.440920829772949219e-01 -3.257269263267517090e-01
-7.818292826414108276e-03 -1.558417826890945435e-01 -4.049052596092224121e-01 -2.869499623775482178e-01 -7.796374559402465820e-01 -1.847010552883148193e-01 -2.915740907192230225e-01 4.898329451680183411e-02
-6.869018673896789551e-01 2.310901135206222534e-02 -4.602249860763549805e-01 2.808390557765960693e-01 -2.337195128202438354e-01 -1.258875280618667603e-01 4.016496241092681885e-01 7.182800769805908203e-02
4.291604161262512207e-01 -3.604283034801483154e-01 -3.241918282583355904e-03 1.533165127038955688e-01 -5.846630930900573730e-01 -5.540913939476013184e-01 5.875248927623033524e-03 -1.162477284669876099e-01
3.032681159675121307e-02 -5.723759531974792480e-01 -1.780420716386288404e-04 -1.717282384634017944e-01 -5.520023703575134277e-01 -4.980669915676116943e-01 1.411144286394119263e-01 -2.632198333740234375e-01
5.048187971115112305e-01 4.297172427177429199e-01 -6.620188802480697632e-02 1.118988096714019775e-01 -4.741452336311340332e-01 -4.030945301055908203e-01 3.927957713603973389e-01 4.483090713620185852e-02
-1.249515935778617859e-01 -1.906728595495223999e-01 -6.569042801856994629e-01 2.112640589475631714e-01 2.625060081481933594e-02 -3.525997698307037354e-01 5.266175866127014160e-01 -2.636916637420654297e-01
-2.514201700687408447e-01 2.055607736110687256e-01 -5.550025105476379395e-01 2.303964942693710327e-01 -4.400343596935272217e-01 3.756574690341949463e-01 1.655276119709014893e-01 -4.138527214527130127e-01
-3.365124166011810303e-01 2.264396399259567261e-01 -5.592004656791687012e-01 -7.545835524797439575e-02 -6.125184893608093262e-01 3.010757565498352051e-01 1.037031933665275574e-01 -2.012596726417541504e-01
-4.067353308200836182e-01 -4.070608913898468018e-01 9.367446601390838623e-02 3.916363790631294250e-02 -5.354316830635070801e-01 -6.027594804763793945e-01 -4.503890499472618103e-02 -8.077503740787506104e-02
-3.442851006984710693e-01 1.442165672779083252e-01 -1.934471912682056427e-02 1.869078427553176880e-01 -4.203239977359771729e-01 -2.095251828432083130e-01 -2.578391432762145996e-01 -7.336935997009277344e-01
-9.623195230960845947e-02 1.394225358963012695e-01 -2.137558609247207642e-01 5.114695429801940918e-01 -4.702092707157135010e-01 -2.138592302799224854e-01 -3.901016414165496826e-01 -4.949712157249450684e-01
3.435280025005340576e-01 1.534987837076187134e-01 -3.020887374877929688e-01 -1.880119740962982178e-02 -7.686956524848937988e-01 1.174626797437667847e-01 -3.167591989040374756e-01 -2.485734224319458008e-01
-2.183294594287872314e-01 1.305854767560958862e-01 -6.168658137321472168e-01 -1.466984003782272339e-01 -6.131407022476196289e-01 3.090886771678924561e-01 8.789516240358352661e-02 -2.324497401714324951e-01
-3.802834749221801758e-01 1.784849315881729126e-01 -4.553970098495483398e-01 1.510147303342819214e-01 -5.891929864883422852e-01 3.421700298786163330e-01 8.898244798183441162e-02 -3.481221497058868408e-01
-1.298145502805709839e-01 4.559529125690460205e-01 -4.680591821670532227e-01 -5.183306932449340820e-01 -4.413540065288543701e-01 -2.695538997650146484e-01 -1.227804496884346008e-01 -7.057765871286392212e-02
-4.631461501121520996e-01 -1.460189074277877808e-01 -6.073001027107238770e-01 -8.684319257736206055e-02 -4.003513157367706299e-01 8.340048789978027344e-02 2.965940535068511963e-01 -3.641623556613922119e-01
1.064935419708490372e-02 -2.318924218416213989e-01 -4.368540942668914795e-01 -1.093299537897109985e-01 -8.165991902351379395e-01 -1.662881225347518921e-01 -1.710217297077178955e-01 1.399418413639068604e-01
-2.540268301963806152e-01 5.984429270029067993e-02 -1.017562374472618103e-01 -2.619997859001159668e-01 -1.309497803449630737e-01 -8.650979995727539062e-01 -1.344724595546722412e-01 -2.631833553314208984e-01
-2.993129193782806396e-01 1.883544027805328369e-01 -2.170502394437789917e-01 5.416437387466430664e-01 -6.086383461952209473e-01 1.454218626022338867e-01 -1.377492100000381470e-01 -3.519693017005920410e-01
-3.265866637229919434e-01 2.206836193799972534e-01 1.919015944004058838e-01 4.357441663742065430e-01 -3.901983797550201416e-01 -3.547854721546173096e-01 -1.522475332021713257e-01 -5.627022981643676758e-01
2.762409448623657227e-01 4.370594918727874756e-01 -3.978832364082336426e-01 -2.222371101379394531e-01 -6.461208462715148926e-01 -1.240545045584440231e-02 -2.478115111589431763e-01 -2.143198996782302856e-01
1.849473565816879272e-01 -3.237088024616241455e-01 -2.273821644484996796e-02 1.947339475154876709e-01 -3.845670819282531738e-01 -7.076877355575561523e-01 4.002728760242462158e-01 -1.167759075760841370e-01
-2.114979922771453857e-01 -1.655237078666687012e-01 -6.351875066757202148e-01 2.306235581636428833e-01 -5.904690176248550415e-02 -3.325315415859222412e-01 5.899283289909362793e-01 -9.560935944318771362e-02
-3.270343840122222900e-01 4.828077554702758789e-02 -3.997088372707366943e-01 3.381922245025634766e-01 -1.504027545452117920e-01 -1.112019270658493042e-01 -2.074805088341236115e-02 -7.623379826545715332e-01
1.521934270858764648e-01 -4.899578094482421875e-01 -1.133737862110137939e-01 -1.440139412879943848e-01 -3.867186903953552246e-01 -5.582023859024047852e-01 4.640284478664398193e-01 -1.634669899940490723e-01
1.801693886518478394e-01 -1.703586429357528687e-01 2.328930050134658813e-01 -1.073580514639616013e-02 -4.525260031223297119e-01 -7.840692400932312012e-01 -1.528069842606782913e-02 -2.537412345409393311e-01
8.728305995464324951e-02 -1.990828812122344971e-01 -4.736905694007873535e-01 6.773157119750976562e-01 -4.129603505134582520e-01 -2.639582753181457520e-01 -8.765815198421478271e-02 -1.473570317029953003e-01
2.949131429195404053e-01 4.662648141384124756e-01 -1.724925041198730469e-01 -2.430793344974517822e-01 -6.388440728187561035e-01 -4.892481490969657898e-03 3.937161862850189209e-01 -2.088637799024581909e-01
-4.748962074518203735e-02 5.625370144844055176e-01 -4.273303449153900146e-01 -3.632187545299530029e-01 -4.586557447910308838e-01 -4.164414480328559875e-02 3.685693740844726562e-01 -1.371682286262512207e-01
5.484758317470550537e-02 -1.204037070274353027e-01 3.362496793270111084e-01 1.182152107357978821e-01 -4.773243069648742676e-01 -5.159654617309570312e-01 4.750902950763702393e-01 -3.683564364910125732e-01
-6.797179579734802246e-01 -1.321112960577011108e-01 -3.726438879966735840e-01 2.083419561386108398e-01 -3.359842598438262939e-01 -1.869361549615859985e-01 4.015610516071319580e-01 1.708172708749771118e-01
-2.524989843368530273e-01 -1.457790583372116089e-01 2.422348707914352417e-01 -2.600736916065216064e-01 -4.922172427177429199e-01 -3.795565664768218994e-01 5.150291919708251953e-01 -3.702440261840820312e-01
2.440637499094009399e-01 -2.763076126575469971e-01 -1.863020099699497223e-02 -6.157739832997322083e-02 -7.395967841148376465e-01 -1.693763583898544312e-02 3.654635250568389893e-01 -4.231953024864196777e-01
-2.912061512470245361e-01 6.252877414226531982e-02 -4.891765117645263672e-01 -3.552610576152801514e-01 -4.764814376831054688e-01 1.095844134688377380e-01 1.888369470834732056e-01 -5.206556916236877441e-01
-1.849615424871444702e-01 3.397864103317260742e-01 -4.430807828903198242e-01 1.326805073767900467e-02 -2.064368873834609985e-01 -7.700183391571044922e-01 -3.855846123769879341e-03 1.351984292268753052e-01
1.688092388212680817e-02 5.359622240066528320e-01 -8.642168343067169189e-02 7.083547115325927734e-01 -2.500806748867034912e-01 -2.994955182075500488e-01 7.373085711151361465e-03 -2.256817370653152466e-01
-1.850467920303344727e-01 2.935104668140411377e-01 -1.648542433977127075e-01 4.029438495635986328e-01 -7.369459867477416992e-01 -1.481359302997589111e-01 -3.115155100822448730e-01 1.673114746809005737e-01
-3.042389750480651855e-01 1.968339383602142334e-01 -2.383777201175689697e-01 -8.473215252161026001e-02 4.768968373537063599e-02 -5.620455741882324219e-01 5.995435714721679688e-01 -3.564681708812713623e-01
-1.226008683443069458e-01 3.026317954063415527e-01 -8.977304697036743164e-01 7.693733554333448410e-03 -1.186649426817893982e-01 -2.490534484386444092e-01 -7.139458507299423218e-02 -7.872479408979415894e-02
-6.535977870225906372e-02 2.128710150718688965e-01 -3.476076722145080566e-01 5.638347864151000977e-01 -5.829941034317016602e-01 -6.430999934673309326e-02 -3.417678177356719971e-01 -2.254998236894607544e-01
3.478991091251373291e-01 4.117202162742614746e-01 -2.741344869136810303e-01 -7.018093764781951904e-02 -3.009986877441406250e-01 -5.048237442970275879e-01 5.303604006767272949e-01 5.146018788218498230e-02
1.220469251275062561e-01 -3.504094183444976807e-01 8.505717664957046509e-02 1.727301925420761108e-01 -5.320835113525390625e-01 -4.998409152030944824e-01 5.394333004951477051e-01 3.612846881151199341e-02
-6.559132784605026245e-02 -1.536890268325805664e-01 -3.419692814350128174e-01 -3.449591994285583496e-01 -8.418541550636291504e-01 8.960919454693794250e-03 -1.559069901704788208e-01 -5.506335571408271790e-02
-5.652645826339721680e-01 -3.354568481445312500e-01 -6.162367463111877441e-01 -4.595070332288742065e-02 -2.239416241645812988e-01 -8.615887165069580078e-02 1.410904526710510254e-01 -3.295539021492004395e-01
2.278359383344650269e-01 3.979093730449676514e-01 -4.851412177085876465e-01 -4.630059301853179932e-01 -4.064487814903259277e-01 -3.486686944961547852e-01 3.024079278111457825e-02 -2.287737131118774414e-01
-3.236671090126037598e-01 4.730925261974334717e-01 -2.500021457672119141e-01 2.546720504760742188e-01 -6.328640580177307129e-01 -1.449476480484008789e-01 -3.426962494850158691e-01 7.139044255018234253e-02
9.945985674858093262e-02 -2.107173055410385132e-01 -4.006164968013763428e-01 6.026334166526794434e-01 -3.878647387027740479e-01 -3.142985701560974121e-01 -2.206961363554000854e-01 -3.523010909557342529e-01
2.561517953872680664e-01 3.016841113567352295e-01 -2.294675111770629883e-01 4.268032610416412354e-01 -4.753045737743377686e-01 6.233130767941474915e-02 5.872386097908020020e-01 -1.841403245925903320e-01
-3.691619336605072021e-01 -6.292767822742462158e-02 -5.547677874565124512e-01 -2.619878649711608887e-01 -3.784208595752716064e-01 1.627429760992527008e-02 1.859994977712631226e-01 -5.525319576263427734e-01
-1.349153518676757812e-01 -2.132631242275238037e-01 -1.340046525001525879e-02 -2.230561822652816772e-01 -5.926166176795959473e-01 -1.068223789334297180e-01 6.323778033256530762e-01 -3.519603013992309570e-01
-5.770907923579216003e-02 3.014743924140930176e-01 -5.274272561073303223e-01 5.387338399887084961e-01 -3.260705769062042236e-01 -4.383663833141326904e-01 -1.118204817175865173e-01 1.624139845371246338e-01
-2.671234607696533203e-01 2.990376949310302734e-01 -2.278610914945602417e-01 3.880798518657684326e-01 -6.323406100273132324e-01 -2.922664880752563477e-01 -1.831125468015670776e-01 3.433518111705780029e-01
-1.463260203599929810e-01 -2.120600193738937378e-01 1.866599470376968384e-01 -1.498950719833374023e-01 -5.955693125724792480e-01 -6.707379817962646484e-01 -1.588613390922546387e-01 -2.155919671058654785e-01
6.628915667533874512e-02 -1.223212946206331253e-02 -5.380942821502685547e-01 5.190795063972473145e-01 -1.144882664084434509e-01 -4.086083173751831055e-01 -1.532127857208251953e-01 -4.826227128505706787e-01
7.333678752183914185e-02 -5.604568123817443848e-01 -9.504959732294082642e-02 -2.593012452125549316e-01 -5.782410502433776855e-01 -4.787002205848693848e-01 3.938227519392967224e-02 -1.979159563779830933e-01
-2.521903514862060547e-01 4.476976692676544189e-01 -4.259279072284698486e-01 -1.371330469846725464e-01 9.390714764595031738e-02 -7.120698690414428711e-01 1.354995816946029663e-01 -3.904636576771736145e-02
4.849744960665702820e-02 -3.115521669387817383e-01 -6.369791030883789062e-01 5.434107780456542969e-01 -2.992096841335296631e-01 -2.328297048807144165e-01 -4.494265466928482056e-02 -2.319258600473403931e-01
8.224350214004516602e-02 9.076523780822753906e-02 -6.584452390670776367e-01 4.618726670742034912e-01 -8.443605899810791016e-02 -4.035847485065460205e-01 -1.257454603910446167e-01 -3.902557492256164551e-01
-4.571675360202789307e-01 2.941572070121765137e-01 5.586401745676994324e-02 4.406908154487609863e-01 -1.228815764188766479e-01 -5.586484670639038086e-01 -3.352168947458267212e-02 -4.228810667991638184e-01
-1.662301085889339447e-02 1.183065995573997498e-01 -7.223570942878723145e-01 4.776939451694488525e-01 -4.407013654708862305e-01 -1.479389220476150513e-01 -1.201015934348106384e-01 7.216668874025344849e-02
-7.284969091415405273e-02 -1.376235783100128174e-01 -7.806614786386489868e-02 -2.557007968425750732e-01 -1.961689293384552002e-01 -8.417386412620544434e-01 -1.730606704950332642e-01 -3.568182885646820068e-01
2.833048254251480103e-02 -2.827172875404357910e-01 2.750598192214965820e-01 -6.050368770956993103e-02 -5.188710689544677734e-01 -7.024946212768554688e-01 -9.724678099155426025e-02 -2.603207230567932129e-01
1.198811829090118408e-02 -1.884049624204635620e-01 -4.977067410945892334e-01 6.669518351554870605e-01 -3.899079859256744385e-01 -3.415805995464324951e-01 -5.435731634497642517e-02 -1.276213489472866058e-02
8.031990379095077515e-02 -9.927784651517868042e-02 3.529430031776428223e-01 -5.629637837409973145e-02 -5.396794676780700684e-01 -7.196763753890991211e-01 -4.026481881737709045e-02 -2.124745696783065796e-01
-2.382104843854904175e-01 2.778780758380889893e-01 -2.716390192508697510e-01 9.244605898857116699e-02 -4.684658944606781006e-01 -7.177376151084899902e-01 -1.582746803760528564e-01 1.550709903240203857e-01
-3.140689432621002197e-01 -2.427684515714645386e-01 1.539366841316223145e-01 -1.356482058763504028e-01 -6.095787882804870605e-01 -5.577465891838073730e-01 -2.188925743103027344e-01 -2.640943229198455811e-01
-4.864592254161834717e-01 1.743769645690917969e-01 -5.493133068084716797e-01 -1.347311437129974365e-01 -5.591531991958618164e-01 2.181776016950607300e-01 7.943185418844223022e-02 -2.156140953302383423e-01
-4.630244076251983643e-01 2.657987475395202637e-01 2.497541345655918121e-02 9.067100286483764648e-02 -5.636711120605468750e-01 -1.035293862223625183e-01 -2.936109304428100586e-01 -5.398736596107482910e-01
7.652150094509124756e-02 -4.312449693679809570e-01 -7.497482746839523315e-02 -4.222247749567031860e-02 -4.693621098995208740e-01 -7.087919712066650391e-01 2.560852468013763428e-01 -1.118113026022911072e-01
-1.722829192876815796e-01 4.798672199249267578e-01 -4.414406120777130127e-01 -5.292080044746398926e-01 -2.977315187454223633e-01 -4.022361040115356445e-01 -7.503397762775421143e-02 -9.511638432741165161e-02
-2.467366307973861694e-01 -2.070920467376708984e-01 -6.121271848678588867e-01 1.999455094337463379e-01 -4.090015888214111328e-01 1.910382509231567383e-01 7.407672703266143799e-03 -5.269945263862609863e-01
-2.144701927900314331e-01 1.764155924320220947e-01 -5.118805170059204102e-01 -4.287424981594085693e-01 -5.296041071414947510e-02 -4.839824438095092773e-01 3.630960583686828613e-01 -3.288705050945281982e-01
-2.289569228887557983e-01 1.125652045011520386e-01 -1.244964525103569031e-01 -4.513574019074440002e-02 -1.598254442214965820e-01 -9.410565495491027832e-01 3.411449491977691650e-02 7.124500721693038940e-02
-1.679722070693969727e-01 1.242803856730461121e-01 -1.104740202426910400e-01 -1.350407749414443970e-01 -7.883393019437789917e-02 -4.091576337814331055e-01 6.471264362335205078e-01 -5.774960517883300781e-01
-2.341478765010833740e-01 4.569996893405914307e-01 -5.700296163558959961e-01 -3.185733556747436523e-01 -5.053390860557556152e-01 1.466289279051125050e-03 -1.386358495801687241e-02 -2.331121563911437988e-01
-2.750537693500518799e-01 -3.551324009895324707e-01 1.531340926885604858e-01 -1.404778659343719482e-01 -5.723730921745300293e-01 -5.386990904808044434e-01 -1.602749526500701904e-01 -3.339857459068298340e-01
-3.888481855392456055e-01 -6.549759954214096069e-02 -3.185257315635681152e-01 7.244894653558731079e-02 -4.901833534240722656e-01 2.989924550056457520e-01 4.347461760044097900e-01 -4.681017994880676270e-01
-3.605232536792755127e-01 2.767509520053863525e-01 -1.275273971259593964e-03 2.173149138689041138e-01 -5.693398714065551758e-01 -1.019433066248893738e-01 -3.269948959350585938e-01 -5.520312786102294922e-01
-1.803228259086608887e-01 -1.624961197376251221e-01 -3.721364140510559082e-01 -1.017322465777397156e-01 -8.478749394416809082e-01 -2.169376425445079803e-02 -8.607135713100433350e-02 2.558768987655639648e-01
-6.359026581048965454e-02 3.206285238265991211e-01 -6.200287342071533203e-01 6.310251355171203613e-02 2.989175030961632729e-03 -6.930345892906188965e-01 -1.527410745620727539e-01 -3.317434340715408325e-02
-2.272057831287384033e-01 -8.554989099502563477e-02 -1.345572620630264282e-01 5.837453007698059082e-01 -4.890528321266174316e-01 -1.534872204065322876e-01 -1.848311871290206909e-01 -5.341357588768005371e-01
3.760892450809478760e-01 7.847524434328079224e-02 -4.102942049503326416e-01 4.113848805427551270e-01 -3.654319047927856445e-01 -2.815792858600616455e-01 5.466946959495544434e-01 5.583158135414123535e-02
9.034278988838195801e-02 4.421222805976867676e-01 -3.359246551990509033e-01 1.926212608814239502e-01 -1.582659184932708740e-01 -5.497545599937438965e-01 5.137686729431152344e-01 2.349071353673934937e-01
-5.782320350408554077e-02 3.372665494680404663e-02 -6.094375252723693848e-01 4.346849322319030762e-01 -4.487571865320205688e-02 -3.532631397247314453e-01 -1.248128861188888550e-01 -5.410795807838439941e-01
3.693516179919242859e-02 -3.320965915918350220e-02 -5.218296647071838379e-01 4.157997071743011475e-01 -3.997687995433807373e-01 -1.438291668891906738e-01 -3.183034062385559082e-01 -5.201137661933898926e-01
-3.277972936630249023e-01 3.342473208904266357e-01 -2.110127173364162445e-02 4.105373322963714600e-01 -4.052123725414276123e-01 -1.652759611606597900e-01 -1.517107486724853516e-01 -6.303271055221557617e-01
6.424184143543243408e-02 -7.448561489582061768e-02 -2.856159806251525879e-01 -3.115219771862030029e-01 -2.962963655591011047e-02 -5.505591630935668945e-01 9.158401936292648315e-02 -7.066269516944885254e-01
2.393906116485595703e-01 3.254486918449401855e-01 -3.184503614902496338e-01 -1.866408735513687134e-01 -6.566653251647949219e-01 -7.022172957658767700e-02 -4.087650775909423828e-01 -3.119301497936248779e-01
1.265920698642730713e-01 -2.598057091236114502e-01 1.083546280860900879e-01 -7.691550999879837036e-03 -7.713257074356079102e-01 -6.270073354244232178e-02 4.321191906929016113e-01 -3.450706601142883301e-01
2.085684835910797119e-01 -1.420330852270126343e-01 -1.392506062984466553e-01 -9.421490877866744995e-02 -1.241816803812980652e-01 -7.536742091178894043e-01 1.024526059627532959e-01 -5.604607462882995605e-01
-1.967907696962356567e-01 1.952991038560867310e-01 -9.568089246749877930e-02 9.258828125894069672e-03 -5.782943964004516602e-02 -9.291577935218811035e-01 2.015104740858078003e-01 8.128020912408828735e-02
1.371467113494873047e-01 -2.082345336675643921e-01 -2.845484018325805664e-01 7.015260457992553711e-01 -2.858278155326843262e-01 -4.587689340114593506e-01 -6.873323768377304077e-02 -2.604455947875976562e-01
4.712308943271636963e-01 -2.809710800647735596e-01 -2.084190249443054199e-01 -1.144434064626693726e-01 -4.725629985332489014e-01 -2.416263073682785034e-01 3.821963667869567871e-01 -4.633444249629974365e-01
-3.860634267330169678e-01 -3.038904070854187012e-02 -4.114732742309570312e-01 9.714116901159286499e-02 -5.025742650032043457e-01 3.423023223876953125e-01 3.474073708057403564e-01 -4.252545237541198730e-01
-4.398721456527709961e-01 3.073604106903076172e-01 -4.777713492512702942e-02 1.884378492832183838e-01 -5.349474549293518066e-01 -1.283687502145767212e-01 -2.771711647510528564e-01 -5.429360270500183105e-01
-7.948887348175048828e-02 -6.461818516254425049e-02 -3.854682743549346924e-01 -2.805357277393341064e-01 -8.319087624549865723e-01 1.127760931849479675e-01 -2.213152199983596802e-01 -9.191791713237762451e-02
4.626089707016944885e-02 -3.827970623970031738e-01 -1.014883518218994141e-01 -2.568016052246093750e-01 -3.735204637050628662e-01 -6.066049933433532715e-01 2.435817122459411621e-01 -4.563553929328918457e-01
-4.228650778532028198e-02 1.324819624423980713e-01 3.186981678009033203e-01 -2.775542379822582006e-04 -7.339932918548583984e-01 -4.161313474178314209e-01 3.988672196865081787e-01 8.991911262273788452e-02
2.950675785541534424e-01 2.056997269392013550e-01 -1.591401994228363037e-01 -3.690801262855529785e-01 -2.416710555553436279e-01 -5.633780360221862793e-01 6.314847618341445923e-02 -5.738376379013061523e-01
-1.158416569232940674e-01 -2.143957316875457764e-01 -1.565453708171844482e-01 -1.997056901454925537e-01 -7.014249265193939209e-02 -7.936106920242309570e-01 -1.323174498975276947e-02 -4.912367463111877441e-01
-2.052444666624069214e-01 -1.223254650831222534e-01 1.041112542152404785e-01 -4.494589194655418396e-02 -7.940731644630432129e-01 -4.447455108165740967e-01 -2.983755767345428467e-01 1.125755757093429565e-01
3.553734859451651573e-03 9.739991277456283569e-02 -6.129754334688186646e-02 -4.238110780715942383e-01 -3.090757429599761963e-01 -3.598364293575286865e-01 3.234581053256988525e-01 -6.910080313682556152e-01
5.245179682970046997e-02 5.342639088630676270e-01 -4.103255569934844971e-01 -4.936168193817138672e-01 -4.232249855995178223e-01 -1.914575695991516113e-01 4.267926886677742004e-02 -2.866868376731872559e-01
2.104380875825881958e-01 4.778315722942352295e-01 -5.460774302482604980e-01 -2.252832204103469849e-01 -2.781153917312622070e-01 -4.754983782768249512e-01 -2.618974447250366211e-01 -8.001590520143508911e-02
9.195458889007568359e-02 -4.397284686565399170e-01 3.227074444293975830e-02 -2.754630744457244873e-01 -6.273103356361389160e-01 -5.478616356849670410e-01 -3.996644541621208191e-02 -1.612267643213272095e-01
-3.226275146007537842e-01 -4.076863527297973633e-01 -6.235663890838623047e-01 -8.281332254409790039e-02 -4.082381725311279297e-01 1.064915060997009277e-01 1.374602168798446655e-01 -3.702917695045471191e-01
2.298365384340286255e-01 2.198172174394130707e-02 6.798166781663894653e-02 -1.027015969157218933e-02 -6.177105903625488281e-01 -3.076780438423156738e-01 6.289221048355102539e-01 -2.649333178997039795e-01
1.314344704151153564e-01 1.564262658357620239e-01 -3.121141791343688965e-01 -1.123530194163322449e-01 -6.362901329994201660e-01 -5.477291345596313477e-02 -4.556415081024169922e-01 -4.824345707893371582e-01
-3.828666210174560547e-01 2.681477367877960205e-01 -7.033228874206542969e-02 2.020093500614166260e-01 -5.092054605484008789e-01 -8.614332973957061768e-02 -2.747569978237152100e-01 -6.273383498191833496e-01
-2.634026110172271729e-01 -1.722869873046875000e-01 -1.244428288191556931e-02 -2.819717228412628174e-01 -4.916839301586151123e-01 -3.585407733917236328e-01 6.698814630508422852e-01 -4.719861969351768494e-02
4.856634140014648438e-02 -4.571165144443511963e-01 -2.901116013526916504e-01 -2.329786121845245361e-01 -3.032990992069244385e-01 -2.516944706439971924e-01 3.032427728176116943e-01 -6.347798705101013184e-01
-3.051701486110687256e-01 2.185223251581192017e-01 -2.419910579919815063e-01 4.230084717273712158e-01 -6.117125749588012695e-01 -2.899377346038818359e-01 -1.106000095605850220e-01 3.887604176998138428e-01
-4.954060614109039307e-01 3.665713071823120117e-01 8.659895509481430054e-02 1.348127052187919617e-02 -4.056168496608734131e-01 -1.959866732358932495e-01 -1.473948657512664795e-01 -6.227809786796569824e-01
-3.886263966560363770e-01 3.572937250137329102e-01 -6.727360486984252930e-01 1.468444466590881348e-01 -3.920805752277374268e-01 1.913924813270568848e-01 -2.565577626228332520e-02 -2.369747906923294067e-01
2.800603583455085754e-02 -1.988089270889759064e-02 -7.844210416078567505e-02 4.267179071903228760e-01 -3.701814711093902588e-01 -1.850109696388244629e-01 -1.784689277410507202e-01 -7.794000506401062012e-01
-1.086028516292572021e-01 2.877962887287139893e-01 -3.281383514404296875e-01 2.020725309848785400e-01 1.581516861915588379e-01 -8.490482568740844727e-01 1.027174592018127441e-01 -2.061023935675621033e-02
-3.744967281818389893e-01 -2.390443533658981323e-01 -2.660540640354156494e-01 1.971273273229598999e-01 -6.226831674575805664e-01 -1.064309850335121155e-01 4.642641246318817139e-01 2.799339592456817627e-01
3.078311681747436523e-01 2.941928207874298096e-01 -2.819002568721771240e-01 -4.257770180702209473e-01 -4.597614407539367676e-01 -9.249564260244369507e-02 2.158398479223251343e-01 -5.398276448249816895e-01
1.553803980350494385e-01 -4.087332189083099365e-01 -4.366802573204040527e-01 -2.290523797273635864e-01 -4.802134335041046143e-01 4.289359785616397858e-03 3.366890847682952881e-01 -4.708041548728942871e-01
-6.971324682235717773e-01 -2.031381279230117798e-01 -8.197301626205444336e-02 -5.936279520392417908e-02 -5.643776655197143555e-01 -3.673340976238250732e-01 -2.598227560520172119e-02 9.146752953529357910e-02
3.702477514743804932e-01 -2.305216938257217407e-01 9.986475855112075806e-02 1.672445051372051239e-02 -4.301472306251525879e-01 -7.392783164978027344e-01 1.384700983762741089e-01 -2.208861559629440308e-01
2.028257548809051514e-01 -2.439128011465072632e-01 7.502815872430801392e-02 -2.081631422042846680e-01 -4.948241114616394043e-01 -5.490292906761169434e-01 4.212510585784912109e-01 -3.559083044528961182e-01
5.268929600715637207e-01 3.041716814041137695e-01 -2.832443118095397949e-01 2.022220343351364136e-01 -5.172998905181884766e-01 -1.667104065418243408e-01 4.618618190288543701e-01 5.860731005668640137e-03
9.866797178983688354e-02 -3.835743665695190430e-02 -3.748486340045928955e-01 -3.551764190196990967e-01 -8.167779445648193359e-01 -3.995114192366600037e-02 -2.310827523469924927e-01 -3.135381266474723816e-03
-2.209388315677642822e-01 -1.372198611497879028e-01 -3.234038650989532471e-01 -8.833388984203338623e-02 -7.749993801116943359e-01 -2.681061923503875732e-01 -3.347100615501403809e-01 1.882231980562210083e-01
4.587236791849136353e-02 1.271366775035858154e-01 -2.406154274940490723e-01 -5.306093692779541016e-01 -2.552700042724609375e-01 -6.686549186706542969e-01 -8.748009800910949707e-02 -3.498214483261108398e-01
2.355104982852935791e-01 7.388720661401748657e-02 -3.691551685333251953e-01 -2.011561989784240723e-01 -8.091440200805664062e-01 7.773234695196151733e-02 -2.737851738929748535e-01 -1.631616801023483276e-01
-1.800063252449035645e-02 -2.549491822719573975e-01 1.390931457281112671e-01 4.441085457801818848e-01 -7.051344513893127441e-01 -1.331504583358764648e-01 4.422929286956787109e-01 8.678040653467178345e-02
-3.969059288501739502e-01 -1.450100243091583252e-01 -2.118461877107620239e-01 -1.147218514233827591e-03 -1.673153042793273926e-01 -8.504148125648498535e-01 1.584895402193069458e-01 1.546189282089471817e-02
-3.272842168807983398e-01 4.296449720859527588e-01 3.751937747001647949e-01 -2.208908796310424805e-01 -4.915166199207305908e-01 -5.072532296180725098e-01 1.351359337568283081e-01 -3.963404893875122070e-02
-2.681980729103088379e-01 -3.258327245712280273e-01 -5.568008422851562500e-01 -1.704315841197967529e-01 -6.074368953704833984e-01 3.443816676735877991e-02 -2.298620045185089111e-01 -2.445947974920272827e-01
-3.215265572071075439e-01 4.372416734695434570e-01 -6.493523120880126953e-01 -7.020470499992370605e-02 -4.838345050811767578e-01 1.606318801641464233e-01 -8.980996161699295044e-02 -1.043504327535629272e-01
-3.535512983798980713e-01 2.573287487030029297e-01 1.038429960608482361e-01 5.079560279846191406e-01 -5.925647616386413574e-01 -1.906760782003402710e-01 -2.451535910367965698e-01 -3.039573729038238525e-01
5.154866725206375122e-03 1.479464117437601089e-02 -7.461484521627426147e-02 4.245674908161163330e-01 -4.162821173667907715e-01 -1.738252192735671997e-01 -2.432137131690979004e-01 -7.424760460853576660e-01
-4.821847379207611084e-01 3.374561965465545654e-01 2.406231462955474854e-01 2.261879742145538330e-01 -4.614719152450561523e-01 -2.602539956569671631e-01 -1.181236207485198975e-01 -4.999191164970397949e-01
-4.399896562099456787e-01 3.379395306110382080e-01 -6.362309679388999939e-03 9.192990511655807495e-02 -5.534517168998718262e-01 -4.930129274725914001e-02 -2.427987456321716309e-01 -5.621600151062011719e-01
-2.734750509262084961e-01 1.288481056690216064e-01 2.271529436111450195e-01 5.576485991477966309e-01 -5.579618215560913086e-01 -2.043712735176086426e-01 -1.097271889448165894e-01 -4.253353178501129150e-01
-5.207711458206176758e-01 -2.620263993740081787e-01 -1.660743914544582367e-02 1.665637791156768799e-01 -4.494608044624328613e-01 -6.257270574569702148e-01 -1.936848759651184082e-01 3.251390531659126282e-02
-1.350616514682769775e-01 -6.367327272891998291e-02 -2.310322374105453491e-01 3.002233505249023438e-01 -8.336035013198852539e-01 -9.259652346372604370e-02 -3.152592182159423828e-01 1.770222783088684082e-01
-5.732465386390686035e-01 4.180170893669128418e-01 1.253494918346405029e-01 2.088217586278915405e-01 -4.493173360824584961e-01 -1.535290181636810303e-01 -5.334280058741569519e-02 -4.571962654590606689e-01
-8.516071736812591553e-02 5.174371227622032166e-02 -3.980071246623992920e-01 -5.594648718833923340e-01 -4.661245644092559814e-01 -3.997763991355895996e-02 2.571497261524200439e-01 -4.833873212337493896e-01
-2.024566084146499634e-01 5.860012173652648926e-01 1.946086287498474121e-01 -1.311044692993164062e-01 -6.231814026832580566e-01 -3.168441653251647949e-01 2.241460233926773071e-01 1.468549519777297974e-01
5.517957359552383423e-02 -4.400257170200347900e-01 -1.120950207114219666e-01 -1.455651372671127319e-01 -4.963327348232269287e-01 -5.894480943679809570e-01 4.161717593669891357e-01 -5.083159357309341431e-02
-5.339782312512397766e-02 -4.561328589916229248e-01 -4.794476330280303955e-01 -2.328662872314453125e-01 -2.750376760959625244e-01 -2.427764534950256348e-01 1.898471117019653320e-01 -5.782446265220642090e-01
-3.201830387115478516e-01 8.553921431303024292e-02 1.382442563772201538e-01 -9.536726772785186768e-02 -4.903157055377960205e-01 -4.458262920379638672e-01 6.250920295715332031e-01 1.790219098329544067e-01
2.767730057239532471e-01 3.963395357131958008e-01 2.356283962726593018e-01 -2.203257977962493896e-01 -4.909910559654235840e-01 -4.379970729351043701e-01 3.828059732913970947e-01 -2.877388298511505127e-01
-4.799468517303466797e-01 -5.803568288683891296e-02 1.305221673101186752e-02 -1.627061814069747925e-01 -4.088388979434967041e-01 -4.835326373577117920e-01 5.508972406387329102e-01 1.876125484704971313e-01
-1.964824348688125610e-01 5.539703965187072754e-01 3.360171318054199219e-01 -1.470336318016052246e-01 -5.914555191993713379e-01 -3.993875682353973389e-01 8.762311935424804688e-02 5.456417053937911987e-02
-1.877231299877166748e-01 6.583072543144226074e-01 -4.793809652328491211e-01 -2.800610661506652832e-01 -4.092710912227630615e-01 -1.918633431196212769e-01 -1.054544001817703247e-01 -8.784247189760208130e-02
-5.105595588684082031e-01 -6.016945838928222656e-02 4.789404943585395813e-02 -2.902398407459259033e-01 -5.382392406463623047e-01 -5.754787325859069824e-01 -1.663926094770431519e-01 -2.473626472055912018e-02
-4.781148731708526611e-01 7.061694562435150146e-02 4.339978098869323730e-02 -1.059659644961357117e-01 -6.243686676025390625e-01 -5.350658297538757324e-01 -2.583512365818023682e-01 1.021269336342811584e-01
-3.634009957313537598e-01 -8.318062126636505127e-02 -2.700719237327575684e-01 -1.725017726421356201e-01 -5.389065146446228027e-01 1.348537355661392212e-01 4.559898376464843750e-01 -4.917241334915161133e-01
-1.613480597734451294e-01 -7.127512246370315552e-02 -6.073935627937316895e-01 4.768427014350891113e-01 -5.312100648880004883e-01 -6.734827160835266113e-02 -2.489678710699081421e-01 -1.545180380344390869e-01
-3.208516240119934082e-01 -1.723198741674423218e-01 4.105843007564544678e-01 1.364221870899200439e-01 -3.935909271240234375e-01 -5.848951339721679688e-01 3.461119830608367920e-01 -2.517139911651611328e-01
-5.899535417556762695e-01 -6.879774481058120728e-02 -2.868191897869110107e-01 3.273029625415802002e-01 -3.725279569625854492e-01 -1.250101923942565918e-01 5.185719132423400879e-01 1.857627630233764648e-01
5.335899814963340759e-02 3.807024359703063965e-01 -1.420458257198333740e-01 -2.364647807553410530e-03 -4.253803566098213196e-02 -3.967528939247131348e-01 5.371960997581481934e-01 -6.198661923408508301e-01
-4.097776114940643311e-01 -1.764874607324600220e-01 2.804260551929473877e-01 -1.231222748756408691e-01 -5.691098570823669434e-01 -5.870091915130615234e-01 1.668513864278793335e-01 -1.040745973587036133e-01
-2.436269074678421021e-01 3.504760563373565674e-01 3.682380914688110352e-02 5.342676043510437012e-01 -5.554771423339843750e-01 -2.078818529844284058e-01 -2.608038187026977539e-01 -3.335059881210327148e-01
-1.850697696208953857e-01 -1.874074190855026245e-01 -2.645802497863769531e-01 -3.918683528900146484e-01 -7.945223450660705566e-01 -1.876800954341888428e-01 -1.943182349205017090e-01 -5.305596441030502319e-02
-2.029862999916076660e-01 4.904829263687133789e-01 2.917302772402763367e-02 4.539232850074768066e-01 -5.257931351661682129e-01 -3.300245106220245361e-01 -3.476992845535278320e-01 -7.110961526632308960e-02
-1.770081371068954468e-01 4.006775319576263428e-01 2.227297276258468628e-01 -2.941351234912872314e-01 -6.021614074707031250e-01 -1.029373183846473694e-01 2.792184948921203613e-01 -4.699406921863555908e-01
2.481881529092788696e-02 -4.040139615535736084e-01 -5.307954549789428711e-02 4.414049386978149414e-01 -4.081431627273559570e-01 -6.386393904685974121e-01 2.464527785778045654e-01 5.762716382741928101e-02
-5.868813991546630859e-01 -4.055697917938232422e-01 -1.427089273929595947e-01 2.152147889137268066e-01 -3.407741189002990723e-01 -5.519858598709106445e-01 4.559671878814697266e-02 3.880416229367256165e-02
5.097088813781738281e-01 3.782659471035003662e-01 -3.137871623039245605e-01 -1.123822033405303955e-01 -5.220512300729751587e-02 -6.149645447731018066e-01 2.647071182727813721e-01 -1.871972978115081787e-01
8.286039531230926514e-02 -1.958838254213333130e-01 -3.769384324550628662e-01 4.287401437759399414e-01 -4.400154948234558105e-01 -1.318143159151077271e-01 6.463136672973632812e-01 1.236424501985311508e-02
2.108706682920455933e-01 -4.609378054738044739e-03 -1.146690994501113892e-01 -8.131159096956253052e-02 -2.490625083446502686e-01 -2.082717120647430420e-01 5.093626379966735840e-01 -7.555739879608154297e-01
-5.114380642771720886e-02 1.461689323186874390e-01 3.778195977210998535e-01 3.440518677234649658e-01 -5.806111693382263184e-01 -4.657465517520904541e-01 3.855180740356445312e-01 1.106620058417320251e-01
-1.822259426116943359e-01 -9.540913254022598267e-02 2.514545917510986328e-01 -8.392506092786788940e-02 -6.152919530868530273e-01 -6.480928659439086914e-01 -2.604000866413116455e-01 -1.449177414178848267e-01
2.605155706405639648e-01 3.674700260162353516e-01 7.578534632921218872e-02 -3.410874605178833008e-01 -5.212757587432861328e-01 -5.646293163299560547e-01 2.842398881912231445e-01 6.071737408638000488e-02
1.445132791996002197e-01 3.700376451015472412e-01 -3.987167179584503174e-01 4.382400214672088623e-02 -2.245043069124221802e-01 -6.755868792533874512e-01 3.991002440452575684e-01 -1.232549920678138733e-01
-3.001496791839599609e-01 6.352329999208450317e-02 -3.979812264442443848e-01 -3.760776221752166748e-01 -4.890136122703552246e-01 1.572930365800857544e-01 1.493162214756011963e-01 -5.655801296234130859e-01
-3.333776891231536865e-01 -3.676229342818260193e-02 -4.396272599697113037e-01 -3.794808089733123779e-01 -4.470750391483306885e-01 1.194610521197319031e-01 2.612202167510986328e-01 -5.175392031669616699e-01
-2.738415300846099854e-01 2.761529982089996338e-01 4.184729158878326416e-01 -2.154868692159652710e-01 -6.071687340736389160e-01 -3.822208344936370850e-01 3.109724521636962891e-01 -1.254814267158508301e-01
3.643088638782501221e-01 -4.320982471108436584e-02 -2.409437298774719238e-01 1.011359095573425293e-01 -5.765002369880676270e-01 6.945598870515823364e-02 3.312863707542419434e-01 -5.917789340019226074e-01
-4.287778139114379883e-01 -2.634625434875488281e-01 -3.650704920291900635e-01 -7.739609479904174805e-02 -4.086047410964965820e-01 1.377006173133850098e-01 2.989566028118133545e-01 -5.763472318649291992e-01
1.176985800266265869e-01 -3.862238526344299316e-01 -7.029917091131210327e-03 -2.828397750854492188e-01 -6.491153836250305176e-01 -5.478833317756652832e-01 -9.758950024843215942e-02 -1.608719080686569214e-01
6.194318532943725586e-01 2.184661626815795898e-01 8.554688096046447754e-02 -6.782057881355285645e-02 -5.226320624351501465e-01 -2.948049306869506836e-01 2.074447274208068848e-01 -3.918819427490234375e-01
-6.853168606758117676e-01 -1.787388324737548828e-01 -2.206443548202514648e-01 2.605777382850646973e-01 -5.077710747718811035e-01 -1.035287976264953613e-01 3.098840117454528809e-01 1.312664151191711426e-01
-2.261743694543838501e-02 -1.466757357120513916e-01 -7.484875917434692383e-01 -1.420960277318954468e-01 -2.094842642545700073e-01 -2.450772747397422791e-02 2.147102206945419312e-01 -5.540442466735839844e-01
2.374864965677261353e-01 6.162661314010620117e-01 -4.974906742572784424e-01 -2.429066896438598633e-01 -4.612036645412445068e-01 -1.628984659910202026e-01 -2.764473855495452881e-02 -1.315551400184631348e-01
-6.273247599601745605e-01 2.350145578384399414e-02 -6.732692718505859375e-01 -5.531061813235282898e-02 -2.273638844490051270e-01 -3.117292933166027069e-02 2.760563790798187256e-01 -1.438311189413070679e-01
1.871054768562316895e-01 1.036911234259605408e-01 2.655855715274810791e-01 -1.026257872581481934e-01 -4.267882406711578369e-01 -8.107535839080810547e-01 -7.721716165542602539e-02 -1.665527373552322388e-01
2.448762059211730957e-01 -4.019327163696289062e-01 -2.053951174020767212e-01 -3.171189129352569580e-01 -5.687386989593505859e-01 -4.479839503765106201e-01 2.904556393623352051e-01 -1.649743914604187012e-01
-2.186247855424880981e-01 1.582382768392562866e-01 2.322791665792465210e-01 3.862756788730621338e-01 -4.720385372638702393e-01 -3.272236585617065430e-01 -1.720385998487472534e-01 -6.037453413009643555e-01
6.230444833636283875e-02 -4.546841681003570557e-01 1.602629944682121277e-02 1.623204499483108521e-01 -6.393235325813293457e-01 -5.908215641975402832e-01 -4.167442023754119873e-02 5.687183886766433716e-02
-3.265501558780670166e-01 6.318659335374832153e-02 -6.416578590869903564e-02 -1.807563155889511108e-01 -5.339601635932922363e-01 -7.385173439979553223e-01 -1.068821921944618225e-01 1.031368821859359741e-01
-5.207065939903259277e-01 -9.702201187610626221e-02 2.937326394021511078e-02 -2.907059192657470703e-01 -5.534753799438476562e-01 -5.709151625633239746e-01 3.473564982414245605e-02 2.435105666518211365e-02
-1.846017241477966309e-01 3.436703085899353027e-01 -8.062492609024047852e-01 1.030496507883071899e-01 -2.299645841121673584e-01 -2.661132216453552246e-01 -2.497598528861999512e-01 -3.280243277549743652e-02
2.809806168079376221e-02 -1.303508877754211426e-01 -2.718418538570404053e-01 -3.288848996162414551e-01 -8.704165220260620117e-01 -6.926102191209793091e-02 -1.937159150838851929e-01 1.441687345504760742e-02
-5.291700363159179688e-01 -1.555674523115158081e-01 -5.004116520285606384e-02 -1.024181693792343140e-01 -6.967370510101318359e-01 -4.364112019538879395e-01 -1.817985624074935913e-02 8.097373694181442261e-02
-1.819485425949096680e-01 1.282763779163360596e-01 1.239241436123847961e-01 -1.658469587564468384e-01 -3.261723220348358154e-01 -8.529136180877685547e-01 2.647263705730438232e-01 -6.039213016629219055e-02
-2.839393317699432373e-01 1.116714701056480408e-01 5.836649611592292786e-02 3.549002110958099365e-01 -4.482854306697845459e-01 -1.955021768808364868e-01 -2.046936005353927612e-01 -7.046039700508117676e-01
3.399281576275825500e-02 2.634161151945590973e-02 -2.762975394725799561e-01 4.743775427341461182e-01 -3.030659854412078857e-01 -9.900408983230590820e-02 -1.073889434337615967e-01 -7.639326453208923340e-01
-2.670590579509735107e-01 4.791134893894195557e-01 -2.015025466680526733e-01 8.924321830272674561e-02 -5.512214899063110352e-01 -4.804237186908721924e-01 -2.071049958467483521e-01 2.702176272869110107e-01
1.282441914081573486e-01 8.768264949321746826e-02 -1.545901149511337280e-01 -1.512134522199630737e-01 -4.002195894718170166e-01 -1.623845696449279785e-01 6.821987032890319824e-01 -5.264617204666137695e-01
1.981077939271926880e-01 1.211347207427024841e-01 -2.132300585508346558e-01 -4.164044931530952454e-02 -7.031322717666625977e-01 5.255678668618202209e-02 -2.947443425655364990e-01 -5.611127614974975586e-01
4.566751420497894287e-02 6.028917431831359863e-01 -3.033158779144287109e-01 -9.048659354448318481e-02 -4.245674908161163330e-01 -8.630442619323730469e-02 5.640939474105834961e-01 -1.683437973260879517e-01
-2.312785089015960693e-01 2.004610449075698853e-01 2.283071726560592651e-01 4.963258504867553711e-01 -6.360686421394348145e-01 -2.085631042718887329e-01 -2.379048466682434082e-01 -3.212185502052307129e-01
-1.121902763843536377e-01 -2.806474268436431885e-01 2.460785210132598877e-01 -4.317429289221763611e-02 -3.354221284389495850e-01 -5.480776429176330566e-01 3.084606528282165527e-01 -5.815383195877075195e-01
-2.696278095245361328e-01 -7.605527341365814209e-02 1.375933438539505005e-01 -2.195571064949035645e-01 -4.128634631633758545e-01 -6.867060661315917969e-01 -2.826899886131286621e-01 -3.639288246631622314e-01
2.004986852407455444e-01 -4.086314737796783447e-01 -2.299929708242416382e-01 -2.241526246070861816e-01 -4.131835699081420898e-01 -2.606741189956665039e-01 3.799199759960174561e-01 -5.537766814231872559e-01
-7.209716439247131348e-01 -4.324470460414886475e-02 -1.591976881027221680e-01 3.602954149246215820e-01 -4.374414980411529541e-01 -2.374886572360992432e-01 1.358121037483215332e-01 2.386884838342666626e-01
-1.619406044483184814e-01 1.659698039293289185e-01 -5.673641562461853027e-01 -3.896364569664001465e-01 -3.755421936511993408e-01 8.317103236913681030e-02 1.073209345340728760e-01 -5.595028400421142578e-01
-3.313336372375488281e-01 2.752706110477447510e-01 1.773488223552703857e-01 1.375712156295776367e-01 -2.671654820442199707e-01 -7.904840111732482910e-01 1.234945729374885559e-01 2.292863577604293823e-01
-2.851093411445617676e-01 1.893151700496673584e-01 -1.760674715042114258e-01 -1.563501209020614624e-01 -1.385503262281417847e-01 -8.895210027694702148e-01 -1.241440325975418091e-01 -3.964780271053314209e-02
-4.422478005290031433e-02 4.949278235435485840e-01 -2.546124756336212158e-01 -3.065777122974395752e-01 -2.206571847200393677e-01 -2.202564030885696411e-01 4.142677485942840576e-01 -5.704849362373352051e-01
1.096996366977691650e-01 4.256319999694824219e-01 1.983102262020111084e-01 4.660035669803619385e-01 -4.253203868865966797e-01 -2.161912024021148682e-01 -3.002494946122169495e-02 -5.672561526298522949e-01
-4.771539941430091858e-02 5.072711706161499023e-01 9.202925860881805420e-02 -8.265846222639083862e-02 -2.285211980342864990e-01 -3.539986908435821533e-01 5.575066804885864258e-01 -4.865662157535552979e-01
-4.306536018848419189e-01 1.859256476163864136e-01 -4.158522784709930420e-01 -2.841398417949676514e-01 -3.868428468704223633e-01 -5.359308719635009766e-01 -2.841250002384185791e-01 9.329633414745330811e-02
-1.622042357921600342e-01 3.876481950283050537e-01 -7.356023192405700684e-01 2.521801590919494629e-01 -6.389305740594863892e-02 -4.622479379177093506e-01 3.045559674501419067e-02 5.466799251735210419e-03
3.799474239349365234e-02 4.193342924118041992e-01 -4.202452600002288818e-01 -2.035937458276748657e-01 -1.664433479309082031e-01 -5.415403246879577637e-01 5.160064697265625000e-01 1.320104002952575684e-01
-3.807967603206634521e-01 4.062077999114990234e-01 3.092661201953887939e-01 -1.764119118452072144e-01 -6.041018366813659668e-01 -4.358206689357757568e-01 8.055322617292404175e-02 4.306587949395179749e-02
-1.943626105785369873e-01 2.485187053680419922e-01 4.819916188716888428e-02 1.648263484239578247e-01 -7.375551462173461914e-01 1.028022617101669312e-01 -1.993347257375717163e-01 -5.260043740272521973e-01
-5.348649621009826660e-01 -4.818061590194702148e-01 -6.916243582963943481e-03 1.677360236644744873e-01 -4.744526147842407227e-01 -4.546545445919036865e-01 -3.091558348387479782e-03 -1.475583165884017944e-01
-2.132028341293334961e-01 2.002829015254974365e-01 -1.575978100299835205e-01 5.910385251045227051e-01 -6.476558446884155273e-01 -2.097872942686080933e-01 -1.497566699981689453e-01 2.331773191690444946e-01
-2.172814160585403442e-01 -3.671605288982391357e-01 -2.224143296480178833e-01 -4.247453510761260986e-01 -4.787137508392333984e-01 -4.758457541465759277e-01 2.362430542707443237e-01 -2.769445776939392090e-01
2.112724930047988892e-01 9.907349944114685059e-02 -3.246204853057861328e-01 -1.039810702204704285e-01 -2.636622190475463867e-01 -1.481029838323593140e-01 5.404767990112304688e-01 -6.676753163337707520e-01
-3.062973022460937500e-01 -2.604968845844268799e-01 1.665719002485275269e-01 -1.310674101114273071e-01 -6.132376790046691895e-01 -5.384581089019775391e-01 -2.016722708940505981e-01 -2.944978773593902588e-01
2.208994776010513306e-01 -2.347927242517471313e-01 -4.248290657997131348e-01 -6.153232231736183167e-02 -6.138164997100830078e-01 2.227511852979660034e-01 1.578668802976608276e-01 -5.103911757469177246e-01
-9.243037551641464233e-02 -2.855049446225166321e-02 -4.705516397953033447e-01 -4.576281011104583740e-01 -3.336865007877349854e-01 -9.706562012434005737e-02 2.502573132514953613e-01 -6.135161519050598145e-01
-4.573935568332672119e-01 1.489826589822769165e-01 -3.303954899311065674e-01 5.060773491859436035e-01 -4.610263109207153320e-01 -2.949382364749908447e-01 -3.219230175018310547e-01 -1.231385674327611923e-02
-1.417127437889575958e-02 -4.614907130599021912e-02 2.814022637903690338e-02 -1.315412968397140503e-01 -4.205825924873352051e-01 -2.640518844127655029e-01 5.619764328002929688e-01 -6.458668112754821777e-01
5.308342725038528442e-02 6.747836619615554810e-02 4.028132259845733643e-01 1.117552146315574646e-01 -5.517539978027343750e-01 -5.293928384780883789e-01 4.379373788833618164e-01 -2.034760415554046631e-01
-4.151166975498199463e-01 7.098460197448730469e-02 8.034941554069519043e-02 7.071309536695480347e-02 -2.742902040481567383e-01 -8.344883322715759277e-01 8.602289855480194092e-02 1.793801635503768921e-01
5.287963151931762695e-01 3.037789463996887207e-01 -3.692116737365722656e-01 -1.913040131330490112e-01 -6.509081721305847168e-01 -8.990407735109329224e-02 -8.127793669700622559e-02 -1.296451985836029053e-01
-3.866148293018341064e-01 -2.357821017503738403e-01 1.455564796924591064e-01 -2.003499716520309448e-01 -5.382833480834960938e-01 -5.945508480072021484e-01 -1.678953766822814941e-01 -2.493599802255630493e-01
8.067338168621063232e-02 -3.423328995704650879e-01 -1.520658936351537704e-02 5.782660096883773804e-02 -6.412118673324584961e-01 -5.727897882461547852e-01 2.742979824542999268e-01 2.413393557071685791e-01
-4.193597659468650818e-02 -1.672848500311374664e-02 3.075188398361206055e-01 -1.426287889480590820e-01 -3.217617273330688477e-01 -6.850982904434204102e-01 2.204929292201995850e-01 -5.114128589630126953e-01
-1.925369799137115479e-01 -3.496054187417030334e-02 -1.774038076400756836e-01 2.344402819871902466e-01 -8.159977793693542480e-01 -2.062143385410308838e-01 -3.435208797454833984e-01 2.211099117994308472e-01
-1.396879106760025024e-01 1.945583522319793701e-01 -3.908716440200805664e-01 -4.422813057899475098e-01 -4.213135838508605957e-01 4.380122572183609009e-02 1.720963716506958008e-01 -6.206449866294860840e-01
5.937072634696960449e-01 3.326086401939392090e-01 -3.502604067325592041e-01 7.754431571811437607e-03 -6.070660948753356934e-01 -8.670984208583831787e-02 1.337814982980489731e-02 -1.947147101163864136e-01
-5.368173122406005859e-01 -1.887621879577636719e-01 -4.824897050857543945e-01 1.457261145114898682e-01 -3.719621002674102783e-01 -1.487813293933868408e-01 4.525795280933380127e-01 2.384194135665893555e-01
-6.170147061347961426e-01 1.235514655709266663e-01 -7.272200584411621094e-01 8.760403096675872803e-02 -1.538490951061248779e-01 -8.900348097085952759e-02 1.654202491044998169e-01 -9.246253222227096558e-02
-1.327949166297912598e-01 1.294178962707519531e-01 -2.545912861824035645e-01 4.953046739101409912e-01 -3.403480052947998047e-01 -5.978875234723091125e-02 -1.112096011638641357e-01 -7.236672639846801758e-01
-1.045489385724067688e-01 -1.242880076169967651e-01 3.090484142303466797e-01 -1.939233988523483276e-01 -3.261189460754394531e-01 -6.391289830207824707e-01 2.273548841476440430e-01 -5.234264135360717773e-01
-3.183744847774505615e-01 9.559728205204010010e-02 -1.343426704406738281e-01 5.073934197425842285e-01 -6.348137259483337402e-01 -1.163963451981544495e-01 -3.749321103096008301e-01 -2.385209649801254272e-01
-1.264609247446060181e-01 1.551212519407272339e-01 -2.630050182342529297e-01 5.257005691528320312e-01 -7.581146955490112305e-01 1.531935632228851318e-01 -5.553883314132690430e-02 -1.145494207739830017e-01
7.039529085159301758e-02 2.718508243560791016e-01 -8.169618844985961914e-01 6.192799657583236694e-02 -4.233309924602508545e-01 2.483206335455179214e-03 -5.308184400200843811e-02 -2.604740858078002930e-01
-2.277493029832839966e-01 2.644002139568328857e-01 -5.475819706916809082e-01 -3.835152685642242432e-01 -1.470074653625488281e-01 -5.636214613914489746e-01 -1.708484888076782227e-01 -2.506456077098846436e-01
-6.273864507675170898e-01 -2.335492968559265137e-01 -3.741004168987274170e-01 2.822761833667755127e-01 -3.658774793148040771e-01 -8.744928985834121704e-02 4.136448502540588379e-01 1.399793028831481934e-01
-3.440454304218292236e-01 4.271033406257629395e-01 2.122534513473510742e-01 1.884905993938446045e-01 -2.903134226799011230e-01 -3.542506098747253418e-01 -3.020384348928928375e-02 -6.387076377868652344e-01
-6.683414578437805176e-01 1.710153967142105103e-01 -6.329875588417053223e-01 1.017997488379478455e-01 -1.749886125326156616e-01 -9.955453127622604370e-02 2.416419237852096558e-01 -1.188034787774085999e-01
-1.358465999364852905e-01 8.273578435182571411e-02 1.087900809943675995e-02 -3.090321421623229980e-01 -1.412882059812545776e-01 -8.076706528663635254e-01 -2.471420727670192719e-02 -4.540664255619049072e-01
-2.231353968381881714e-01 -1.240027099847793579e-01 -3.579483926296234131e-01 -2.500422997400164604e-04 -8.206894993782043457e-01 -1.309388875961303711e-01 -2.393035143613815308e-01 2.424132376909255981e-01
-7.177626341581344604e-02 6.292457580566406250e-01 -3.744254708290100098e-01 -3.478995859622955322e-01 -3.819061815738677979e-01 -4.151359200477600098e-01 -1.395681798458099365e-01 -2.358281926717609167e-04
-1.025979518890380859e-01 -2.357835918664932251e-01 -4.227377176284790039e-01 6.666613221168518066e-01 -3.386994302272796631e-01 -4.230104982852935791e-01 -1.220751777291297913e-01 -4.666589573025703430e-02
-4.169278219342231750e-02 3.943178802728652954e-02 -6.418495774269104004e-01 4.326919913291931152e-01 -1.506770104169845581e-01 -1.735466569662094116e-01 5.863227844238281250e-01 -3.028922155499458313e-02
-5.851839780807495117e-01 2.173671871423721313e-01 4.314482584595680237e-02 -1.864937692880630493e-01 -4.203415215015411377e-01 -6.018931865692138672e-01 1.563087254762649536e-01 1.013647317886352539e-01
-4.096305929124355316e-03 -1.237748786807060242e-01 1.353881414979696274e-02 -3.120746016502380371e-01 -4.559066891670227051e-01 -4.165300130844116211e-01 6.252853870391845703e-01 -3.387613594532012939e-01
-6.953630596399307251e-02 3.008566498756408691e-01 4.373044371604919434e-01 -4.261435009539127350e-03 -6.383515596389770508e-01 -4.340745806694030762e-01 3.396928310394287109e-01 -4.573928937315940857e-02
-6.000562310218811035e-01 -1.496412009000778198e-01 -6.802566647529602051e-01 5.350679531693458557e-02 -1.517149806022644043e-01 -4.679348319768905640e-02 1.100321039557456970e-01 -3.385469317436218262e-01
8.844378590583801270e-02 9.972950071096420288e-02 2.577472329139709473e-01 -6.229574233293533325e-02 -7.157359719276428223e-01 -4.648253619670867920e-01 3.887393474578857422e-01 1.801621168851852417e-01
-4.517009854316711426e-01 2.248809635639190674e-01 1.093048229813575745e-01 4.098141789436340332e-01 -5.811089277267456055e-01 -7.583083212375640869e-02 -4.904148727655410767e-02 -4.686754345893859863e-01
-4.514490664005279541e-01 6.254336982965469360e-02 -5.230419635772705078e-01 -2.640116512775421143e-01 -4.628292620182037354e-01 1.285393685102462769e-01 5.518699809908866882e-02 -4.639267325401306152e-01
-2.284865081310272217e-01 4.870017170906066895e-01 3.657340109348297119e-01 -1.290988773107528687e-01 -6.687886714935302734e-01 -3.054479658603668213e-01 1.380312740802764893e-01 2.378740720450878143e-02
7.202550768852233887e-02 5.853334665298461914e-01 -4.185730814933776855e-01 -1.698792576789855957e-01 -4.588570296764373779e-01 2.983485907316207886e-02 4.525757730007171631e-01 -1.785212159156799316e-01
-1.609975695610046387e-01 4.805973544716835022e-02 -1.894110292196273804e-01 3.826035857200622559e-01 -4.064677655696868896e-01 -7.360723614692687988e-02 -1.837248504161834717e-01 -7.649307250976562500e-01
-9.738407284021377563e-02 2.811728417873382568e-01 -2.803434729576110840e-01 -5.942746400833129883e-01 -5.841554999351501465e-01 -2.957035303115844727e-01 -2.009092271327972412e-01 -1.032506898045539856e-01
-3.487191200256347656e-01 4.102574586868286133e-01 -2.087522149085998535e-01 7.149871438741683960e-02 -5.763992667198181152e-01 -4.456114768981933594e-01 -2.561831176280975342e-01 2.548704743385314941e-01
6.466671824455261230e-02 5.613763928413391113e-01 -2.504287958145141602e-01 -3.833616673946380615e-01 -4.331588745117187500e-01 -6.269086897373199463e-02 3.244389295578002930e-01 -4.173446893692016602e-01
2.426234930753707886e-01 6.481278538703918457e-01 -4.194219112396240234e-01 -1.178212463855743408e-01 -4.897776246070861816e-01 -2.468865597620606422e-03 5.844157561659812927e-02 -2.965871691703796387e-01
-3.667720854282379150e-01 1.107355505228042603e-01 -3.679166138172149658e-01 3.296665549278259277e-01 -3.613684177398681641e-01 -1.760190725326538086e-01 6.453534960746765137e-01 1.764148920774459839e-01
-8.189269900321960449e-02 2.353577017784118652e-01 -2.187823206186294556e-01 4.447837471961975098e-01 -1.364014744758605957e-01 -7.614413499832153320e-01 -2.860988974571228027e-01 -1.093209162354469299e-01
-2.799375355243682861e-01 3.182152211666107178e-01 -5.783409476280212402e-01 -2.369993478059768677e-01 -5.452525615692138672e-01 2.129548937082290649e-01 4.745877161622047424e-02 -2.912466228008270264e-01
-2.192527800798416138e-01 -3.610944449901580811e-01 -3.785116076469421387e-01 5.001749396324157715e-01 -1.987763494253158569e-01 -6.215894222259521484e-01 3.242161870002746582e-02 -3.400591015815734863e-02
2.177250832319259644e-01 6.218342483043670654e-02 1.023007407784461975e-01 1.076142266392707825e-01 -6.074240803718566895e-01 -5.613184571266174316e-01 4.338164925575256348e-01 2.333314865827560425e-01
-4.534019529819488525e-01 2.140129730105400085e-02 -1.836407631635665894e-01 -2.452629655599594116e-01 -5.389327406883239746e-01 -5.837880969047546387e-01 -2.620020508766174316e-01 1.373786758631467819e-02
-4.505124688148498535e-01 -1.689340621232986450e-01 -1.777355819940567017e-01 -2.625767588615417480e-01 -4.453728199005126953e-01 -6.554310917854309082e-01 -1.930512487888336182e-01 -5.241813138127326965e-02
1.387250572443008423e-01 -1.657533794641494751e-01 1.104909926652908325e-01 2.155344337224960327e-01 -5.726517438888549805e-01 -3.741599321365356445e-01 6.252594590187072754e-01 -1.890578120946884155e-01
-2.073480375111103058e-02 6.848997622728347778e-02 -6.952112913131713867e-01 5.384987592697143555e-01 -3.292674422264099121e-01 -2.590566873550415039e-01 -1.787597686052322388e-01 -1.187314763665199280e-01
2.592914104461669922e-01 3.042875528335571289e-01 -2.328919768333435059e-01 -5.447540283203125000e-01 -4.610915184020996094e-01 -4.910478293895721436e-01 5.919771641492843628e-02 -1.787276715040206909e-01
-1.372479945421218872e-01 2.529271245002746582e-01 -3.344836235046386719e-01 -2.530943155288696289e-01 -3.185090720653533936e-01 -3.696243837475776672e-02 4.838216602802276611e-01 -6.358908414840698242e-01
-3.604246973991394043e-01 3.218717873096466064e-01 2.216118387877941132e-03 -9.485517442226409912e-02 -3.971616029739379883e-01 -7.726746797561645508e-01 -2.302408218383789062e-02 4.686803743243217468e-02
-8.824893273413181305e-03 5.523157492280006409e-02 2.303851842880249023e-01 -2.107304483652114868e-01 -5.912259817123413086e-01 -4.502598345279693604e-01 4.173326194286346436e-01 -4.158585369586944580e-01
2.191050201654434204e-01 -1.861172914505004883e-01 -1.976542472839355469e-01 -2.219308316707611084e-01 -5.727749466896057129e-01 -2.483898699283599854e-01 5.431995987892150879e-01 -3.797344863414764404e-01
5.791370272636413574e-01 2.984748780727386475e-01 1.726963557302951813e-02 -1.536135971546173096e-01 -5.596702098846435547e-01 -3.452183902263641357e-01 2.708456814289093018e-01 -2.141348570585250854e-01
-4.958427846431732178e-01 1.753736436367034912e-01 -4.278775751590728760e-01 3.119067847728729248e-01 -3.782400488853454590e-01 2.948575653135776520e-02 -2.217756360769271851e-01 -4.998997449874877930e-01
-3.098137490451335907e-02 -1.442652195692062378e-01 3.113047480583190918e-01 3.315179049968719482e-02 -2.594794929027557373e-01 -6.905469298362731934e-01 2.969740629196166992e-01 -4.978351593017578125e-01
-6.428578495979309082e-01 -1.267315298318862915e-01 -3.725454807281494141e-01 3.487790524959564209e-01 -2.564940750598907471e-01 -2.809891700744628906e-01 3.522160947322845459e-01 2.035575807094573975e-01
4.939571022987365723e-01 -1.943735331296920776e-01 -7.776748389005661011e-02 1.711123883724212646e-01 -5.847150683403015137e-01 -2.846530079841613770e-01 4.552258253097534180e-01 -2.296706289052963257e-01
-1.675225347280502319e-01 3.289385735988616943e-01 -7.234961986541748047e-01 -9.751063585281372070e-02 -3.180102407932281494e-01 -3.044824600219726562e-01 3.673796057701110840e-01 4.441482573747634888e-02
-1.316496171057224274e-02 -4.023348689079284668e-01 -8.949182927608489990e-02 -3.601360023021697998e-01 -5.657317042350769043e-01 -4.861283600330352783e-01 3.773821592330932617e-01 3.815855085849761963e-02
-5.522943735122680664e-01 -1.612905412912368774e-01 2.316254749894142151e-02 -7.624223083257675171e-02 -6.217291355133056641e-01 -4.943307042121887207e-01 -1.641400307416915894e-01 6.895696371793746948e-02
-1.171509549021720886e-01 2.244181185960769653e-01 -5.356052517890930176e-01 -4.491152763366699219e-01 -5.467677116394042969e-01 1.445451974868774414e-01 1.902059912681579590e-01 -3.021721243858337402e-01
-5.816745758056640625e-02 -2.763850688934326172e-01 1.065011769533157349e-01 4.237867519259452820e-02 -5.706020593643188477e-01 -3.900415599346160889e-01 5.378769636154174805e-01 -3.742440044879913330e-01
6.786772608757019043e-02 -1.114319171756505966e-02 -2.029714286327362061e-01 -2.104162573814392090e-01 -9.206637740135192871e-01 6.930647045373916626e-02 -2.312895655632019043e-01 -6.226706504821777344e-02
2.918147742748260498e-01 3.998414427042007446e-02 9.702160954475402832e-02 1.899976730346679688e-01 -8.780499696731567383e-01 -6.584981083869934082e-02 2.912294566631317139e-01 8.723783493041992188e-02
-4.569779634475708008e-01 -2.482372820377349854e-01 2.249964475631713867e-01 1.143700629472732544e-01 -3.946115970611572266e-01 -5.820080637931823730e-01 2.814530134201049805e-01 -3.036083579063415527e-01
-1.815161667764186859e-02 6.181536912918090820e-01 -2.507954835891723633e-01 -4.075508415699005127e-01 -4.214419424533843994e-01 -3.504323661327362061e-01 2.218772768974304199e-01 -1.972682029008865356e-01
-4.115421175956726074e-01 -3.799073100090026855e-01 -4.153431951999664307e-01 2.562498450279235840e-01 -4.341664612293243408e-01 -4.068874120712280273e-01 1.750076413154602051e-01 2.518809139728546143e-01
-2.977536916732788086e-01 -1.052943915128707886e-01 -3.034095466136932373e-02 3.858007490634918213e-02 -7.943857312202453613e-01 -3.615250885486602783e-01 -2.236702144145965576e-01 2.933759093284606934e-01
3.321028351783752441e-01 2.539218068122863770e-01 -4.172503650188446045e-01 -1.214869618415832520e-01 -6.854887008666992188e-01 4.670865461230278015e-02 -2.878670990467071533e-01 -2.853609025478363037e-01
-1.121801659464836121e-01 -1.112878173589706421e-01 -3.905247151851654053e-01 -1.159760579466819763e-01 -7.598038315773010254e-01 -2.731402814388275146e-01 -3.665524721145629883e-01 1.510053277015686035e-01
-1.632329821586608887e-02 8.082357794046401978e-02 -5.717855691909790039e-01 4.711337387561798096e-01 -2.695829868316650391e-01 -2.408816814422607422e-01 -2.810137271881103516e-01 -4.843836128711700439e-01
3.492132127285003662e-01 2.940090931951999664e-02 -1.214294210076332092e-01 1.750871986150741577e-01 -6.981123089790344238e-01 -1.948787271976470947e-01 5.511396527290344238e-01 -5.188033729791641235e-02
-1.396554708480834961e-01 2.634249627590179443e-01 -3.128140568733215332e-01 -1.299253012984991074e-02 -1.258248239755630493e-01 -3.555545806884765625e-01 7.591676115989685059e-01 -3.074017763137817383e-01
-4.811621904373168945e-01 -1.444132328033447266e-01 -6.338484287261962891e-01 -1.568399667739868164e-01 -3.280435204505920410e-01 7.826514542102813721e-02 1.739905923604965210e-01 -4.210160076618194580e-01
4.719524979591369629e-01 -2.632661759853363037e-01 -7.072521001100540161e-02 5.896032229065895081e-02 -4.651324748992919922e-01 -6.112292408943176270e-01 9.899289906024932861e-02 -3.157916069030761719e-01
-1.030729040503501892e-01 -1.021032333374023438e-01 -2.978898882865905762e-01 -4.177830219268798828e-01 -1.132648661732673645e-01 -6.267043352127075195e-01 -7.909739017486572266e-02 -5.512045621871948242e-01
-4.981687664985656738e-01 3.392965495586395264e-01 1.141771450638771057e-01 2.529744803905487061e-01 -5.214968323707580566e-01 -6.175244972109794617e-02 2.763097546994686127e-02 -5.321067571640014648e-01
-1.794338673353195190e-01 -1.878784894943237305e-01 -2.728486359119415283e-01 -8.162054419517517090e-02 -8.797114491462707520e-01 -6.265002489089965820e-02 -2.532903254032135010e-01 9.707499295473098755e-02
4.004220962524414062e-01 2.418762594461441040e-01 -1.921336501836776733e-01 -5.741958972066640854e-03 -4.205602109432220459e-01 -4.242274463176727295e-01 6.216231584548950195e-01 -3.089228086173534393e-02
-1.669061779975891113e-01 -5.831989645957946777e-01 -3.789564371109008789e-01 4.918355867266654968e-02 -5.330236554145812988e-01 -2.086015343666076660e-01 3.920228779315948486e-01 6.843628734350204468e-02
-5.997184514999389648e-01 -5.976601317524909973e-02 2.311719814315438271e-03 -9.616089612245559692e-02 -5.642166733741760254e-01 -5.383563041687011719e-01 -1.357325911521911621e-01 -3.037013299763202667e-02
2.857644483447074890e-02 -1.478503644466400146e-01 8.857686072587966919e-02 -2.550389170646667480e-01 -2.449208498001098633e-01 -7.564345002174377441e-01 3.620827198028564453e-02 -5.205212831497192383e-01
-2.930695712566375732e-01 2.278474904596805573e-02 -2.405539453029632568e-01 5.860496759414672852e-01 -6.758546233177185059e-01 -1.044413000345230103e-01 -2.034233510494232178e-01 5.658804997801780701e-02
-4.625047147274017334e-01 -3.834635913372039795e-01 5.644065141677856445e-02 -6.125042960047721863e-02 -6.107034087181091309e-01 -4.799358248710632324e-01 -1.398169547319412231e-01 -9.623902291059494019e-02
-1.035206839442253113e-01 -2.111542522907257080e-01 4.140110313892364502e-01 2.006993591785430908e-01 -5.004041194915771484e-01 -6.289603114128112793e-01 1.516850292682647705e-01 -2.529988884925842285e-01
-2.123331725597381592e-01 5.713489055633544922e-01 -4.619458317756652832e-02 3.924716413021087646e-01 -5.658305287361145020e-01 -2.873460650444030762e-01 -2.588721215724945068e-01 5.060217529535293579e-02
-5.001851916313171387e-01 2.040035575628280640e-01 -2.746143639087677002e-01 2.614714503288269043e-01 -5.422694683074951172e-01 1.663414835929870605e-01 -9.105945378541946411e-02 -4.841481447219848633e-01
-3.986077606678009033e-01 -9.113482385873794556e-02 -3.518452644348144531e-01 -1.405565887689590454e-01 -2.839847207069396973e-01 -5.514646768569946289e-01 5.506786704063415527e-01 3.531757742166519165e-02
-3.793664574623107910e-01 -5.195276811718940735e-02 -3.868827521800994873e-01 -4.019143283367156982e-01 -5.043538808822631836e-01 2.990054525434970856e-02 3.553964495658874512e-01 -4.007430970668792725e-01
-5.334696769714355469e-01 -3.276726901531219482e-01 -1.470452249050140381e-01 2.752410173416137695e-01 -5.328803062438964844e-01 -2.614161670207977295e-01 3.658174872398376465e-01 1.566483974456787109e-01
