# Supplementary material for: Where is your field going? A machine learning approach to study the relative motion of the domains of physics
Source: PLoS One. 2020 Jun 18;15(6):e0233997. doi: 10.1371/journal.pone.0233997 (PMC7302634; doi:10.1371/journal.pone.0233997)
Supplement: S7 Data — (ZIP) [file pone.0233997.s007.zip › 6/Pacs4Run_6_VS_500_embeddings1985-1989ED8.txt]

5.372881293296813965e-01 1.679663360118865967e-01 -3.207046389579772949e-01 2.543629109859466553e-01 2.184367924928665161e-01 4.807216823101043701e-01 -4.502411186695098877e-01 -1.844770610332489014e-01
4.942629933357238770e-01 2.412339486181735992e-02 4.667426049709320068e-01 3.373218178749084473e-01 4.559599459171295166e-01 -1.397561877965927124e-01 -4.156405627727508545e-01 -1.526407301425933838e-01
5.131190419197082520e-01 1.602996736764907837e-01 5.051230192184448242e-01 -1.315473467111587524e-01 3.104786872863769531e-01 1.011510491371154785e-01 -4.821345806121826172e-01 -3.153988718986511230e-01
1.913154125213623047e-01 -5.648803114891052246e-01 -1.473819017410278320e-01 1.389252096414566040e-01 3.393823504447937012e-01 2.453888505697250366e-01 -1.808499246835708618e-01 -6.286369562149047852e-01
5.408619642257690430e-01 -3.035433590412139893e-01 -1.544197946786880493e-01 5.907584447413682938e-03 3.443327248096466064e-01 1.743603050708770752e-01 2.342998236417770386e-02 -6.647810935974121094e-01
1.614898294210433960e-01 -1.573721766471862793e-01 1.715426445007324219e-01 7.968652993440628052e-02 5.507075786590576172e-01 2.134927511215209961e-01 4.122291132807731628e-02 -7.502140402793884277e-01
-7.324985414743423462e-02 -2.982589602470397949e-01 4.346054196357727051e-01 8.476150035858154297e-02 2.814208865165710449e-01 4.821162819862365723e-01 -2.869574725627899170e-01 -5.618106722831726074e-01
1.209864094853401184e-01 -1.956722699105739594e-02 -1.345118284225463867e-01 3.281443417072296143e-01 7.478451728820800781e-01 5.340775847434997559e-01 -1.009531319141387939e-01 6.711588054895401001e-02
2.696404159069061279e-01 1.042102724313735962e-01 4.103216230869293213e-01 3.064682185649871826e-01 5.842008590698242188e-01 -8.352751284837722778e-02 -5.529293417930603027e-01 1.222187373787164688e-02
1.981006562709808350e-01 -1.988316476345062256e-01 2.877300381660461426e-01 2.211043238639831543e-01 5.343275666236877441e-01 2.997148931026458740e-01 -6.294904351234436035e-01 1.339894682168960571e-01
-2.265898436307907104e-01 2.723530232906341553e-01 -8.744551241397857666e-02 7.136519551277160645e-01 4.308756589889526367e-01 2.812844216823577881e-01 -2.451342940330505371e-01 -1.807473748922348022e-01
5.624831914901733398e-01 8.968009799718856812e-02 3.623976707458496094e-01 4.502112865447998047e-01 5.521042346954345703e-01 8.924894034862518311e-02 4.707588627934455872e-02 -1.629333049058914185e-01
9.173075854778289795e-02 -2.808522805571556091e-02 1.398543119430541992e-01 3.592003285884857178e-01 4.504308402538299561e-01 -2.661910951137542725e-01 -5.272638425230979919e-02 -7.521215081214904785e-01
-3.331568241119384766e-01 5.930023640394210815e-02 4.219262301921844482e-02 5.762279033660888672e-01 5.586730241775512695e-01 3.556503355503082275e-01 -3.307791948318481445e-01 -6.044626608490943909e-02
5.118177533149719238e-01 -2.352022826671600342e-01 -6.114921718835830688e-02 -1.532343626022338867e-01 3.450940549373626709e-01 -1.757777184247970581e-01 -5.022736191749572754e-01 -5.032256245613098145e-01
4.411213994026184082e-01 -1.268686950206756592e-01 3.162600994110107422e-01 8.923453092575073242e-02 4.707715008407831192e-03 6.553024798631668091e-02 -2.747802436351776123e-01 -7.755722999572753906e-01
2.591194212436676025e-01 -3.149306774139404297e-01 2.295590043067932129e-01 1.060876399278640747e-01 5.744411349296569824e-01 3.128553926944732666e-01 -6.307666748762130737e-02 -5.812779664993286133e-01
1.607579141855239868e-01 -3.569225370883941650e-01 3.382478058338165283e-01 4.677744209766387939e-01 2.597390413284301758e-01 1.889409422874450684e-01 -1.463294476270675659e-01 -6.236694455146789551e-01
3.585841357707977295e-01 1.573263406753540039e-01 -2.469716668128967285e-01 -1.326235383749008179e-01 5.065081119537353516e-01 6.718417406082153320e-01 6.339733302593231201e-02 -2.369403988122940063e-01
1.517259329557418823e-01 -5.336035490036010742e-01 2.417260110378265381e-01 3.175388872623443604e-01 2.061655223369598389e-01 4.740790724754333496e-01 -2.875950634479522705e-01 -4.278059303760528564e-01
-7.423228118568658829e-03 4.670567065477371216e-02 -3.161756694316864014e-02 8.041338324546813965e-01 2.142088562250137329e-01 2.636530399322509766e-01 -4.828726947307586670e-01 3.959948942065238953e-02
5.122739672660827637e-01 -2.182880342006683350e-01 1.336588561534881592e-01 -1.158848591148853302e-02 5.999622344970703125e-01 2.220385968685150146e-01 -3.009862080216407776e-02 -5.116299986839294434e-01
2.957231104373931885e-01 2.333187907934188843e-01 4.985645413398742676e-01 3.498184978961944580e-01 3.569547533988952637e-01 1.651420891284942627e-01 9.030353277921676636e-02 -5.694970488548278809e-01
1.751387566328048706e-01 3.245898783206939697e-01 4.294664561748504639e-01 1.547054201364517212e-01 5.453372597694396973e-01 2.795841731131076813e-02 5.268420279026031494e-02 -5.955188870429992676e-01
3.453283011913299561e-02 -2.904706001281738281e-01 -2.681869454681873322e-02 3.920419141650199890e-02 1.477982848882675171e-01 8.259019255638122559e-01 -4.563082456588745117e-01 -1.617739559151232243e-03
4.330121278762817383e-01 -1.726284176111221313e-01 3.947833180427551270e-01 -5.840087682008743286e-02 1.436785906553268433e-01 5.301246047019958496e-01 -1.163358688354492188e-01 -5.551807284355163574e-01
-1.459298282861709595e-02 6.773675680160522461e-01 -1.309713721275329590e-01 5.522744655609130859e-01 1.212726458907127380e-01 3.000520467758178711e-01 -2.552382349967956543e-01 -2.211670428514480591e-01
4.435318708419799805e-01 -9.906438738107681274e-02 1.609374284744262695e-01 -8.468651026487350464e-02 1.957784146070480347e-01 8.107320070266723633e-01 -1.312191039323806763e-01 -2.180800586938858032e-01
4.386544525623321533e-01 -1.472339779138565063e-01 4.303545653820037842e-01 -5.040974169969558716e-02 5.994377657771110535e-02 2.449882179498672485e-01 -3.244905173778533936e-01 -6.551730036735534668e-01
2.936382591724395752e-01 -5.868734046816825867e-02 3.603250980377197266e-01 -5.088617652654647827e-02 5.297688245773315430e-01 -1.474120467901229858e-01 -5.624879598617553711e-01 -3.989119231700897217e-01
-1.176026761531829834e-01 -6.460802257061004639e-02 2.531053423881530762e-01 -1.533977836370468140e-01 2.211835384368896484e-01 -8.256752043962478638e-03 -4.823238849639892578e-01 -7.827997803688049316e-01
-1.413156241178512573e-01 -2.685245126485824585e-02 -4.819337129592895508e-01 3.725911378860473633e-01 -1.595068871974945068e-01 1.521763950586318970e-01 -5.877706408500671387e-01 -4.627636671066284180e-01
2.421014606952667236e-01 2.404013574123382568e-01 -5.183776617050170898e-01 3.976572751998901367e-01 2.576255202293395996e-01 2.041525095701217651e-01 1.858296692371368408e-01 -5.605047345161437988e-01
1.422860324382781982e-01 1.780029237270355225e-01 4.412769377231597900e-01 3.030286133289337158e-01 7.154571413993835449e-01 5.597586929798126221e-02 -3.823924660682678223e-01 1.678623631596565247e-02
4.613387882709503174e-01 -1.183974295854568481e-01 -1.337240934371948242e-01 -3.060626983642578125e-01 5.729728937149047852e-01 1.822944134473800659e-01 -1.466754823923110962e-01 -5.277775526046752930e-01
-1.802979409694671631e-01 5.244154110550880432e-02 -5.134068131446838379e-01 3.201549351215362549e-01 3.488008379936218262e-01 2.509646713733673096e-01 -5.673084035515785217e-02 -6.409314870834350586e-01
1.298690140247344971e-01 -5.166068673133850098e-02 -6.391144394874572754e-01 4.906451106071472168e-01 7.179636508226394653e-03 1.417838037014007568e-01 -3.753239512443542480e-01 -4.126051068305969238e-01
9.418179839849472046e-02 3.016511201858520508e-01 -3.768439590930938721e-01 7.237028479576110840e-01 2.613806724548339844e-01 2.283214591443538666e-03 -3.586781919002532959e-01 -1.934013068675994873e-01
-2.276375144720077515e-01 8.022877573966979980e-02 -2.373576350510120392e-02 -1.129668727517127991e-01 6.784814000129699707e-01 5.830390453338623047e-01 -8.823559433221817017e-02 -3.469329476356506348e-01
1.430732160806655884e-01 -1.917255669832229614e-01 7.993558049201965332e-02 5.159491300582885742e-01 7.429546117782592773e-01 3.390343487262725830e-01 -4.648352041840553284e-02 -3.304047882556915283e-02
4.401704668998718262e-01 -1.053189486265182495e-01 7.883530855178833008e-02 2.978378832340240479e-01 5.682452321052551270e-01 4.679471552371978760e-01 -3.142614662647247314e-01 2.441267669200897217e-01
3.668583929538726807e-01 2.382284849882125854e-01 6.394205689430236816e-01 4.624455273151397705e-01 2.604049444198608398e-01 1.411282420158386230e-01 -1.548518389463424683e-01 -2.724712193012237549e-01
4.414868354797363281e-02 2.551519870758056641e-01 -3.499659895896911621e-01 -3.489764928817749023e-01 5.818050503730773926e-01 2.681120932102203369e-01 -4.883643984794616699e-01 -1.995156854391098022e-01
3.437738120555877686e-01 -4.847614765167236328e-01 -2.415894530713558197e-02 1.875995397567749023e-01 3.426412343978881836e-01 1.396989226341247559e-01 -1.561948508024215698e-01 -6.706213951110839844e-01
3.222166001796722412e-02 -5.026758313179016113e-01 2.216813117265701294e-01 2.579132020473480225e-01 1.822343766689300537e-01 3.261415660381317139e-01 -3.181010484695434570e-01 -6.243805289268493652e-01
2.421047091484069824e-01 -4.824931919574737549e-02 4.617919027805328369e-01 3.274456784129142761e-02 1.179542243480682373e-01 -4.525094479322433472e-02 -5.898100137710571289e-01 -6.007468700408935547e-01
6.144058108329772949e-01 -2.052946388721466064e-01 3.011361230164766312e-03 -4.959118366241455078e-02 3.286908864974975586e-01 -2.038652002811431885e-01 -4.429031610488891602e-01 -4.817982912063598633e-01
1.840922087430953979e-01 6.251736879348754883e-01 -1.684259772300720215e-01 4.519353210926055908e-01 4.622193574905395508e-01 -1.074126735329627991e-01 -3.414006233215332031e-01 -3.027292154729366302e-02
-9.377218037843704224e-02 -1.694856137037277222e-01 2.598248422145843506e-01 9.042191505432128906e-02 7.618965506553649902e-01 3.109994530677795410e-01 -4.612603038549423218e-02 -4.554797112941741943e-01
-8.777935802936553955e-02 1.276901811361312866e-01 9.412788599729537964e-02 7.983539104461669922e-01 -1.153821405023336411e-02 4.580405056476593018e-01 -4.176881536841392517e-02 -3.436309993267059326e-01
2.139450162649154663e-01 6.094053760170936584e-02 1.572252959012985229e-01 -2.683836817741394043e-01 4.456321895122528076e-01 9.145576506853103638e-02 -1.219886913895606995e-01 -7.949407100677490234e-01
-1.295787990093231201e-01 7.023643851280212402e-01 -4.095425084233283997e-02 4.462282657623291016e-01 2.306705266237258911e-01 1.490988731384277344e-01 -3.533253967761993408e-01 -2.980243861675262451e-01
-3.331598937511444092e-01 3.821590840816497803e-01 -1.774400472640991211e-01 2.552244365215301514e-01 2.065548747777938843e-01 -4.657181352376937866e-02 -6.920057535171508789e-01 -3.501835763454437256e-01
8.604867383837699890e-03 -5.193854570388793945e-01 1.666798144578933716e-01 4.580434560775756836e-01 2.764593064785003662e-01 1.943014562129974365e-01 -2.754734754562377930e-01 -5.500094294548034668e-01
3.672578930854797363e-01 1.369154751300811768e-01 -6.803933382034301758e-01 3.064256012439727783e-01 3.279736042022705078e-01 -5.336076393723487854e-02 -2.384515106678009033e-01 -3.496727347373962402e-01
2.824622988700866699e-01 -2.880723774433135986e-01 1.284836381673812866e-01 -7.315071672201156616e-02 1.290804743766784668e-01 5.589650869369506836e-01 -9.891002625226974487e-02 -6.902776360511779785e-01
1.047197505831718445e-01 -3.076412081718444824e-01 2.534282505512237549e-01 -2.182534523308277130e-02 4.182491078972816467e-02 5.868545770645141602e-01 -1.913587599992752075e-01 -6.685227751731872559e-01
3.051277808845043182e-02 -2.053762823343276978e-01 2.188959121704101562e-01 -5.287469923496246338e-02 -1.664143800735473633e-02 5.321080088615417480e-01 -2.227866351604461670e-01 -7.570527195930480957e-01
-1.362488511949777603e-02 -5.384006723761558533e-02 2.951507866382598877e-01 4.543440416455268860e-02 3.078449666500091553e-01 3.769376873970031738e-01 4.839818179607391357e-02 -8.176456689834594727e-01
-9.409210830926895142e-02 2.981648147106170654e-01 -1.193985342979431152e-01 7.378433346748352051e-01 2.917819917201995850e-01 -1.029780134558677673e-01 -3.252677619457244873e-01 -3.768758177757263184e-01
-5.764400120824575424e-04 -1.309791356325149536e-01 2.100317925214767456e-01 8.220884948968887329e-03 6.452134251594543457e-01 7.450223714113235474e-02 -8.836716413497924805e-02 -7.134449481964111328e-01
5.690038204193115234e-01 -1.147288680076599121e-01 -6.656629592180252075e-02 -1.901426613330841064e-01 6.724247336387634277e-01 -1.006058417260646820e-02 -3.364875912666320801e-01 -2.387600988149642944e-01
3.329215571284294128e-02 -3.420296609401702881e-01 2.166413217782974243e-01 4.914852231740951538e-02 2.284385412931442261e-01 -3.609877824783325195e-02 -7.429765462875366211e-01 -4.765048325061798096e-01
-1.855262219905853271e-01 5.539957880973815918e-01 -2.746844887733459473e-01 3.258422613143920898e-01 -5.378182977437973022e-02 4.748988151550292969e-01 -4.269231259822845459e-01 -2.576029598712921143e-01
3.818986192345619202e-02 -3.072965741157531738e-01 4.064759016036987305e-01 4.039587378501892090e-01 3.234706819057464600e-01 1.843921393156051636e-01 -1.907459050416946411e-01 -6.329986453056335449e-01
9.662288427352905273e-02 4.505468308925628662e-01 -3.826803341507911682e-02 -2.076578140258789062e-01 3.712881505489349365e-01 7.390205860137939453e-01 -1.653191149234771729e-01 -1.781818568706512451e-01
5.678010582923889160e-01 -2.512524724006652832e-01 1.592529267072677612e-01 -1.244711652398109436e-01 8.356251567602157593e-02 4.685707390308380127e-01 -1.582323759794235229e-01 -5.674864053726196289e-01
-1.125488895922899246e-02 2.578336298465728760e-01 -4.531818330287933350e-01 3.113239705562591553e-01 1.419357955455780029e-01 3.976222574710845947e-01 -2.027243841439485550e-03 -6.729378700256347656e-01
1.321192365139722824e-03 7.197979092597961426e-02 3.825931847095489502e-01 2.753050625324249268e-01 4.323555529117584229e-01 1.266788393259048462e-01 9.552569687366485596e-02 -7.486940622329711914e-01
1.012352406978607178e-01 2.919017970561981201e-01 -5.431774258613586426e-01 4.455046355724334717e-01 4.348470270633697510e-01 8.455870300531387329e-02 -4.497498571872711182e-01 -1.118559464812278748e-01
-9.626542776823043823e-02 1.301033794879913330e-01 -2.596243321895599365e-01 -3.046146035194396973e-01 4.187431633472442627e-01 5.514829158782958984e-01 -5.323504805564880371e-01 -2.252441346645355225e-01
2.655366957187652588e-01 1.862329542636871338e-01 3.174699544906616211e-01 2.701420783996582031e-01 3.477799594402313232e-01 1.574686169624328613e-01 -7.386828660964965820e-01 1.721744835376739502e-01
6.832507848739624023e-01 2.663487195968627930e-02 7.092687766999006271e-03 -1.511114537715911865e-01 5.025728344917297363e-01 -1.152935549616813660e-01 -4.296829104423522949e-01 -2.430531382560729980e-01
2.251728922128677368e-01 8.023238927125930786e-02 2.935728728771209717e-01 -1.692584753036499023e-01 4.725528359413146973e-01 -1.972659230232238770e-01 -4.112255871295928955e-01 -6.298410892486572266e-01
5.898065567016601562e-01 1.893022805452346802e-01 -1.671860665082931519e-01 -6.312277168035507202e-02 -2.018058449029922485e-01 4.369321167469024658e-01 -5.893023610115051270e-01 -7.378871738910675049e-02
5.733222961425781250e-01 -2.975385785102844238e-01 2.826588973402976990e-02 6.840912699699401855e-01 2.563384473323822021e-01 -5.774706229567527771e-02 -5.178937315940856934e-02 -2.055880427360534668e-01
4.455429613590240479e-01 5.693753361701965332e-01 -6.866186857223510742e-02 -1.124094799160957336e-01 2.170222401618957520e-01 5.067905187606811523e-01 -3.944722414016723633e-01 -2.022990584373474121e-02
1.022349521517753601e-01 -2.812041342258453369e-01 2.324232012033462524e-01 2.800085246562957764e-01 1.163280308246612549e-01 2.404952645301818848e-01 -8.405744433403015137e-01 -1.055857725441455841e-02
5.746489763259887695e-01 2.381495088338851929e-01 2.870330512523651123e-01 8.123519271612167358e-02 -2.224736288189888000e-02 -1.659183055162429810e-01 -6.363218426704406738e-01 -3.019054830074310303e-01
2.998478412628173828e-01 -3.929545283317565918e-01 3.287386298179626465e-01 2.066409736871719360e-01 2.185038924217224121e-01 4.176585674285888672e-01 -1.766046881675720215e-01 -5.929052233695983887e-01
7.126007229089736938e-02 -1.993921697139739990e-01 -1.813535951077938080e-02 -3.370243906974792480e-01 2.182028889656066895e-01 1.018111184239387512e-01 -6.202110648155212402e-01 -6.313560605049133301e-01
4.204384386539459229e-01 1.107435598969459534e-01 3.140920102596282959e-01 -2.919240593910217285e-01 3.839486837387084961e-01 5.208531860262155533e-03 -3.448884487152099609e-01 -6.005848050117492676e-01
5.035541653633117676e-01 -1.464691013097763062e-01 1.950327008962631226e-01 -1.000816449522972107e-01 4.269311130046844482e-01 -8.440051972866058350e-02 -3.524513244628906250e-01 -6.027522683143615723e-01
-3.033254444599151611e-01 4.254626929759979248e-01 9.280786663293838501e-02 6.138904690742492676e-01 2.434248626232147217e-01 3.608412146568298340e-01 -2.276838421821594238e-01 -3.165411949157714844e-01
-9.230221621692180634e-03 4.555570483207702637e-01 -8.898664265871047974e-02 -2.510742247104644775e-01 2.374311238527297974e-01 7.356646060943603516e-01 -1.564684957265853882e-01 -3.152261972427368164e-01
-3.987084701657295227e-02 -6.097364053130149841e-02 3.030157685279846191e-01 5.858438014984130859e-01 4.093070924282073975e-01 -1.582620441913604736e-01 -1.192125082015991211e-01 -5.940288305282592773e-01
-1.217264458537101746e-01 -6.058107689023017883e-02 5.788218975067138672e-01 8.533565700054168701e-02 2.026092410087585449e-01 3.314772248268127441e-01 -2.428957074880599976e-01 -6.551867127418518066e-01
2.362531572580337524e-01 -7.731828838586807251e-02 1.843222677707672119e-01 6.268973350524902344e-01 9.357006102800369263e-02 -1.938741058111190796e-01 -1.001020967960357666e-01 -6.744393110275268555e-01
1.368223726749420166e-01 3.863806128501892090e-01 3.456120789051055908e-01 -1.055816262960433960e-01 3.083535730838775635e-01 -5.732840299606323242e-02 -7.683416008949279785e-01 -1.125933900475502014e-01
2.845112793147563934e-02 9.180173277854919434e-02 5.192047357559204102e-01 1.673051863908767700e-01 3.603475391864776611e-01 9.431905299425125122e-02 -1.393502652645111084e-01 -7.314599752426147461e-01
1.627369821071624756e-01 -1.738420575857162476e-01 1.947779804468154907e-01 3.586390614509582520e-01 4.985152781009674072e-01 2.883867919445037842e-01 -6.133223772048950195e-01 2.624623775482177734e-01
6.727366447448730469e-01 1.210281997919082642e-01 1.405598819255828857e-01 4.102705046534538269e-02 4.654847085475921631e-01 -1.391733437776565552e-01 -5.223652720451354980e-01 -4.926063120365142822e-02
3.289340138435363770e-01 -6.816383451223373413e-02 5.217916369438171387e-01 6.790521740913391113e-02 1.230756938457489014e-01 1.114931516349315643e-02 -6.612932085990905762e-01 -3.971117436885833740e-01
-2.109871804714202881e-01 3.538209497928619385e-01 -2.611621618270874023e-01 5.480796694755554199e-01 3.673409819602966309e-01 1.658290252089500427e-02 -5.100273489952087402e-01 -2.575962543487548828e-01
3.006639778614044189e-01 -1.882762163877487183e-01 1.197559908032417297e-01 5.363574624061584473e-01 2.514862716197967529e-01 -3.352302908897399902e-01 -2.399231493473052979e-01 -5.821892619132995605e-01
1.237732246518135071e-01 1.557900607585906982e-01 1.622397303581237793e-01 6.890272498130798340e-01 -1.652972698211669922e-01 5.896571278572082520e-01 -2.894226312637329102e-01 -2.335342019796371460e-02
7.628578692674636841e-02 4.491328597068786621e-01 -5.279341340065002441e-01 5.857441201806068420e-02 6.467478722333908081e-02 3.160353600978851318e-01 -1.930700242519378662e-01 -6.074351072311401367e-01
8.487609624862670898e-01 1.739968806505203247e-01 5.012368038296699524e-02 2.995313704013824463e-01 1.349682211875915527e-01 1.215888708829879761e-01 -3.462827503681182861e-01 6.470160931348800659e-02
-2.209044434130191803e-02 -3.572010993957519531e-01 1.912547349929809570e-01 1.502406448125839233e-01 4.893257021903991699e-01 3.363431394100189209e-01 -8.741036802530288696e-02 -6.727272868156433105e-01
-1.005829721689224243e-01 -1.753623969852924347e-02 -4.717435240745544434e-01 5.585435628890991211e-01 4.583260118961334229e-01 2.726301364600658417e-02 -2.376685291528701782e-01 -4.333248436450958252e-01
1.468098443001508713e-02 -9.869839251041412354e-02 -4.324283301830291748e-01 -3.292960226535797119e-01 4.221680462360382080e-01 4.330737292766571045e-01 -5.010136961936950684e-01 -2.789613306522369385e-01
1.232530996203422546e-01 2.471747845411300659e-01 4.812143743038177490e-01 4.731914401054382324e-02 3.310115039348602295e-01 1.702665239572525024e-01 3.912512958049774170e-02 -7.414962053298950195e-01
1.559473723173141479e-01 1.867666989564895630e-01 4.063758254051208496e-02 6.827841997146606445e-01 3.666453957557678223e-01 5.738158226013183594e-01 -7.688647508621215820e-02 5.786103382706642151e-02
-1.819643229246139526e-01 1.979466378688812256e-01 -5.287133455276489258e-01 4.898796379566192627e-01 2.290626913309097290e-01 2.733601927757263184e-01 -2.659180760383605957e-01 -4.585611820220947266e-01
4.082201719284057617e-01 -1.842158497311174870e-03 -3.631975734606385231e-03 2.583628753200173378e-03 1.944614760577678680e-02 8.868172764778137207e-01 -1.881609559059143066e-01 -1.053829938173294067e-01
-1.088608652353286743e-01 2.525076568126678467e-01 3.430462181568145752e-01 4.681583344936370850e-01 2.334247976541519165e-01 6.500278115272521973e-01 -3.276571035385131836e-01 5.615863576531410217e-02
3.000167310237884521e-01 1.438305526971817017e-01 4.580173790454864502e-01 -9.220454096794128418e-02 1.959155350923538208e-01 3.350806981325149536e-02 -3.150421679019927979e-01 -7.295640707015991211e-01
7.637730985879898071e-02 3.510612845420837402e-01 9.691729396581649780e-02 7.592967748641967773e-01 1.924700140953063965e-01 4.139416813850402832e-01 -2.742284834384918213e-01 3.747329488396644592e-02
-1.081321835517883301e-01 -1.132265031337738037e-01 -5.808172225952148438e-01 4.581314325332641602e-01 2.566168010234832764e-01 9.916861355304718018e-02 -3.818216025829315186e-01 -4.547306001186370850e-01
2.128602750599384308e-02 8.310585282742977142e-03 -1.507142335176467896e-01 1.165028885006904602e-01 8.922284245491027832e-01 4.026759564876556396e-01 -2.768535632640123367e-03 -7.044934481382369995e-02
2.961032688617706299e-01 2.101809382438659668e-01 5.319517254829406738e-01 -1.976889930665493011e-02 3.491002619266510010e-01 -7.595056295394897461e-02 -4.758313000202178955e-01 -4.803420603275299072e-01
4.719161242246627808e-02 9.607553482055664062e-02 -6.511209607124328613e-01 2.551892697811126709e-01 5.754307508468627930e-01 4.177113994956016541e-02 -3.088264465332031250e-01 -2.668770551681518555e-01
-1.373715847730636597e-01 3.573842942714691162e-01 -3.520988523960113525e-01 4.022981524467468262e-01 1.762474179267883301e-01 4.399859905242919922e-01 7.525984197854995728e-02 -5.807522535324096680e-01
-8.298519253730773926e-02 3.595633432269096375e-02 -8.867452293634414673e-02 -4.369963426142930984e-03 8.676805496215820312e-01 4.524442851543426514e-01 -7.520370185375213623e-02 -1.439006626605987549e-01
3.767597954720258713e-03 4.682771563529968262e-01 -2.272460460662841797e-01 6.637347340583801270e-01 4.139815270900726318e-01 3.796369582414627075e-02 -2.753582298755645752e-01 -1.996838897466659546e-01
4.001413583755493164e-01 -3.204034641385078430e-02 2.223608642816543579e-01 3.647329285740852356e-02 2.819321155548095703e-01 -1.093489900231361389e-01 -8.306201696395874023e-01 -8.193299919366836548e-02
-5.411892384290695190e-02 2.311193645000457764e-01 -4.009157717227935791e-01 6.554735898971557617e-01 3.849048316478729248e-01 -3.036375716328620911e-02 -3.360350430011749268e-01 -3.021299540996551514e-01
-9.108345210552215576e-02 3.564405143260955811e-01 -2.516129612922668457e-01 6.351823210716247559e-01 2.534922659397125244e-01 7.324793934822082520e-02 -5.207479596138000488e-01 -2.389273792505264282e-01
5.721330642700195312e-01 3.557461798191070557e-01 -4.636637866497039795e-01 -3.206180781126022339e-02 1.356131732463836670e-01 4.573882222175598145e-01 -3.168963491916656494e-01 -4.558557271957397461e-02
-5.570219457149505615e-02 4.128554761409759521e-01 5.408383905887603760e-02 6.074482798576354980e-01 -7.682071626186370850e-02 5.266610383987426758e-01 -4.785072524100542068e-03 -4.138030111789703369e-01
6.646362543106079102e-01 2.973810434341430664e-01 1.418738514184951782e-01 3.057488203048706055e-01 5.500273108482360840e-01 -1.349167376756668091e-01 -1.206373721361160278e-01 -1.446602195501327515e-01
2.685060203075408936e-01 -2.215455844998359680e-02 2.397718876600265503e-01 6.043087691068649292e-02 4.686271846294403076e-01 -3.257033228874206543e-01 -6.574488878250122070e-01 -3.291475772857666016e-01
3.729865550994873047e-01 -9.958034753799438477e-02 3.691137433052062988e-01 6.541942059993743896e-02 -1.325683146715164185e-01 4.377910122275352478e-02 -5.290532112121582031e-01 -6.411333084106445312e-01
7.416681647300720215e-01 -6.156915426254272461e-02 -1.968614757061004639e-01 3.483035564422607422e-01 1.284860968589782715e-01 8.145634084939956665e-02 -5.048648715019226074e-01 8.964008092880249023e-02
7.333368062973022461e-01 -1.529069244861602783e-01 1.174484565854072571e-01 4.621356725692749023e-01 1.817313879728317261e-01 3.074764013290405273e-01 -2.891239523887634277e-01 1.767147704958915710e-02
1.842832863330841064e-01 8.016144484281539917e-02 -6.890138387680053711e-01 3.652652800083160400e-01 3.651020228862762451e-01 -2.359722368419170380e-02 -3.093959093093872070e-01 -3.491028249263763428e-01
6.217557787895202637e-01 -1.696695759892463684e-02 5.934904888272285461e-02 -1.675455123186111450e-01 5.245540738105773926e-01 -9.073440730571746826e-02 -2.386302649974822998e-01 -4.911252856254577637e-01
8.878029882907867432e-02 2.109503448009490967e-01 6.948237866163253784e-02 -3.941360116004943848e-01 5.029350519180297852e-01 6.206340789794921875e-01 -3.065220117568969727e-01 -2.352891415357589722e-01
-3.416896760463714600e-01 3.124695122241973877e-01 -2.607709169387817383e-01 -8.927270025014877319e-02 6.737959384918212891e-01 2.739343643188476562e-01 -2.798995375633239746e-01 -3.197734057903289795e-01
3.799919784069061279e-02 3.700467348098754883e-01 -6.201623082160949707e-01 2.009508013725280762e-01 2.800526916980743408e-01 1.842847019433975220e-01 -2.667060792446136475e-01 -5.031070709228515625e-01
-8.034632354974746704e-02 6.098474264144897461e-01 -1.540666967630386353e-01 2.697213292121887207e-01 5.334809422492980957e-01 4.622936546802520752e-01 3.007035329937934875e-02 -1.610054522752761841e-01
3.279374241828918457e-01 -2.230538874864578247e-01 -7.283014059066772461e-02 3.981216251850128174e-01 4.416273534297943115e-01 4.033102691173553467e-01 -5.106108188629150391e-01 2.459302693605422974e-01
5.538457036018371582e-01 4.849255681037902832e-01 -1.093283295631408691e-01 -1.106388792395591736e-01 -1.188883930444717407e-01 5.516978502273559570e-01 -2.831918299198150635e-01 -1.876317560672760010e-01
1.040198132395744324e-01 1.651671677827835083e-01 -6.475876569747924805e-01 2.698626816272735596e-01 1.941538900136947632e-01 1.014347821474075317e-01 -2.500770986080169678e-01 -5.993168354034423828e-01
2.608799934387207031e-02 1.435728073120117188e-01 -1.998284906148910522e-01 -8.673155307769775391e-02 5.463401079177856445e-01 7.461627721786499023e-01 -2.756785452365875244e-01 -2.747882623225450516e-03
-3.649589121341705322e-01 5.866112709045410156e-01 -6.477577239274978638e-02 2.699728012084960938e-01 1.685451120138168335e-01 2.339944094419479370e-01 -4.771746397018432617e-01 -3.670893609523773193e-01
3.761648833751678467e-01 3.243396282196044922e-01 4.033203423023223877e-01 2.627308070659637451e-01 4.370349347591400146e-01 -1.713703386485576630e-02 6.587325036525726318e-02 -5.709436535835266113e-01
3.828736245632171631e-01 -1.004015952348709106e-01 3.136693835258483887e-01 -1.572021543979644775e-01 6.987629830837249756e-02 4.809165894985198975e-01 -1.198381111025810242e-01 -6.853479743003845215e-01
-1.200051903724670410e-01 2.071443647146224976e-01 -1.992685049772262573e-01 -7.757295970804989338e-04 6.773003339767456055e-01 6.319512128829956055e-01 -4.017321765422821045e-02 -2.080127298831939697e-01
1.429152488708496094e-01 2.269837558269500732e-01 1.702513694763183594e-01 -4.399037957191467285e-01 4.354215860366821289e-01 5.279330611228942871e-01 -3.827905654907226562e-01 -3.011958897113800049e-01
-1.065881997346878052e-01 4.451846778392791748e-01 -9.748943895101547241e-02 4.647225439548492432e-01 -1.368144601583480835e-01 6.065050363540649414e-01 -2.534810304641723633e-01 -3.378746807575225830e-01
2.961224615573883057e-01 1.631925255060195923e-02 5.129165649414062500e-01 2.865309417247772217e-01 2.751776576042175293e-01 -9.513076394796371460e-02 -2.030783444643020630e-01 -6.639640331268310547e-01
2.423737347126007080e-01 3.357350826263427734e-01 3.562950491905212402e-01 -1.625274270772933960e-01 2.710290253162384033e-01 -7.939184084534645081e-03 -7.489805817604064941e-01 -2.017027735710144043e-01
-2.101687714457511902e-02 4.987232387065887451e-02 1.667372733354568481e-01 -2.517478466033935547e-01 8.232395052909851074e-01 2.521289885044097900e-01 -2.051173597574234009e-01 -3.500389754772186279e-01
1.159800663590431213e-01 7.312311232089996338e-02 -6.475182771682739258e-01 3.958810865879058838e-01 -6.273061782121658325e-02 3.009335100650787354e-01 -3.135906159877777100e-01 -4.608305990695953369e-01
6.041844487190246582e-01 -3.612950444221496582e-01 -2.358436286449432373e-01 4.927044734358787537e-02 3.918833732604980469e-01 1.226725503802299500e-01 -5.545736104249954224e-02 -5.240997076034545898e-01
5.942935943603515625e-01 6.241515278816223145e-01 -9.836816042661666870e-02 8.561443537473678589e-03 4.157872498035430908e-02 3.735148608684539795e-01 -3.228451907634735107e-01 -4.504771903157234192e-02
5.872949957847595215e-01 -9.269466996192932129e-02 2.910419404506683350e-01 -7.936632633209228516e-02 2.391881644725799561e-01 1.625118963420391083e-02 -3.313086032867431641e-01 -6.230950355529785156e-01
-7.449409365653991699e-02 1.115729510784149170e-01 -1.212258115410804749e-01 -1.737832576036453247e-01 6.589251756668090820e-01 6.575001478195190430e-01 -1.750151664018630981e-01 -1.999663710594177246e-01
2.499461919069290161e-01 -6.118468046188354492e-01 -5.861969292163848877e-02 3.371384739875793457e-01 3.243557810783386230e-01 1.896174252033233643e-01 -2.623698711395263672e-01 -4.858727455139160156e-01
-1.657410413026809692e-01 4.359351098537445068e-01 -1.966190934181213379e-01 4.121132194995880127e-01 2.071160972118377686e-01 -5.072768777608871460e-02 -6.845198273658752441e-01 -2.448597550392150879e-01
2.773464098572731018e-02 4.109824001789093018e-01 -4.503608047962188721e-01 7.376057654619216919e-02 7.346814870834350586e-02 3.555560708045959473e-01 -9.895788133144378662e-02 -6.931439638137817383e-01
2.492356300354003906e-01 -2.535541653633117676e-01 1.754819415509700775e-03 -1.360437273979187012e-01 5.449808239936828613e-01 1.819022893905639648e-01 -7.245286107063293457e-01 6.848349235951900482e-03
-2.617228925228118896e-01 3.903788924217224121e-01 -3.648709654808044434e-01 3.574782907962799072e-01 3.723607063293457031e-01 5.867635458707809448e-02 -5.045434832572937012e-01 -3.486033082008361816e-01
-1.739297509193420410e-01 5.309398770332336426e-01 -1.553639024496078491e-01 5.239210724830627441e-01 2.020693719387054443e-01 8.967118710279464722e-02 -4.648878872394561768e-01 -3.524576425552368164e-01
-3.012912906706333160e-02 2.103926837444305420e-01 -2.112940549850463867e-01 7.980188727378845215e-01 4.037716984748840332e-01 7.472150027751922607e-02 -1.967401653528213501e-01 -2.569557726383209229e-01
4.296432062983512878e-02 3.476791083812713623e-01 -6.090923547744750977e-01 2.648066282272338867e-01 1.043740287423133850e-01 1.964617073535919189e-01 -3.041921854019165039e-01 -5.423405766487121582e-01
-2.628704300150275230e-03 7.216259837150573730e-02 1.516080796718597412e-01 1.925759911537170410e-01 8.874621987342834473e-01 1.276161968708038330e-01 -3.418276011943817139e-01 1.182960867881774902e-01
3.705909475684165955e-02 1.793542206287384033e-01 -5.878854990005493164e-01 3.876833617687225342e-01 5.503529310226440430e-01 2.741573750972747803e-01 -1.293001472949981689e-01 -2.752847969532012939e-01
4.160878248512744904e-03 -3.221270069479942322e-02 -6.002660393714904785e-01 5.260079503059387207e-01 2.450558990240097046e-01 1.687111705541610718e-01 -2.106780409812927246e-01 -4.785816669464111328e-01
1.882451623678207397e-01 -1.004235818982124329e-01 2.331554740667343140e-01 4.490053951740264893e-01 3.416746556758880615e-01 -2.174893319606781006e-01 -1.563623547554016113e-01 -7.141562700271606445e-01
3.091959953308105469e-01 -3.194684386253356934e-01 1.788587681949138641e-02 6.246094703674316406e-01 4.381211102008819580e-01 -2.264018952846527100e-01 -2.039264887571334839e-01 -3.564926981925964355e-01
6.540809273719787598e-01 3.492913544178009033e-01 -1.635388657450675964e-02 2.571395225822925568e-02 5.288667678833007812e-01 -2.519565820693969727e-01 -1.708095520734786987e-01 -2.772847712039947510e-01
4.544029533863067627e-01 5.062415599822998047e-01 -3.085559904575347900e-01 -1.675128191709518433e-01 1.759133934974670410e-01 5.216716527938842773e-01 -3.291225135326385498e-01 -5.061125755310058594e-02
5.035409927368164062e-01 6.728842109441757202e-02 5.422392487525939941e-01 1.493155807256698608e-01 -7.261600345373153687e-02 3.506470099091529846e-02 -5.050627589225769043e-01 -4.049806594848632812e-01
6.095629557967185974e-02 4.023443758487701416e-01 2.842166125774383545e-01 6.121286153793334961e-01 1.310719847679138184e-01 5.892838835716247559e-01 -9.090253710746765137e-02 -7.889264076948165894e-02
9.575263410806655884e-02 4.029456675052642822e-01 -6.064616441726684570e-01 2.085089981555938721e-01 8.049058169126510620e-02 2.768817245960235596e-01 -2.695531547069549561e-01 -5.112664103507995605e-01
1.149889752268791199e-01 -1.179613247513771057e-01 -5.447775721549987793e-01 -1.627274602651596069e-01 5.741171836853027344e-01 3.341792225837707520e-01 -4.499389827251434326e-01 -7.660616189241409302e-02
3.008377850055694580e-01 -1.581160277128219604e-01 1.794883757829666138e-01 -9.872219711542129517e-02 4.114942550659179688e-01 5.545308813452720642e-02 -8.164268732070922852e-01 -5.982021987438201904e-02
-9.029538184404373169e-02 9.635240584611892700e-02 2.114261835813522339e-01 6.299734711647033691e-01 4.856591820716857910e-01 5.084507465362548828e-01 -2.104262709617614746e-01 4.826132208108901978e-02
5.010213702917098999e-02 4.828032851219177246e-01 -4.605671763420104980e-01 5.287753343582153320e-01 2.658127844333648682e-01 2.462821900844573975e-01 -2.354903221130371094e-01 -2.930841147899627686e-01
-4.359836503863334656e-02 2.684935927391052246e-01 -3.525176346302032471e-01 -3.067677021026611328e-01 4.583965539932250977e-01 4.647917449474334717e-01 -4.300355613231658936e-01 -3.107186853885650635e-01
-5.398716032505035400e-02 2.095552235841751099e-01 1.594751775264739990e-01 -4.096087217330932617e-01 5.273815393447875977e-01 4.835482239723205566e-01 -3.862263262271881104e-01 -3.143874704837799072e-01
1.852853000164031982e-01 -6.464634537696838379e-01 -6.312369368970394135e-03 4.739390909671783447e-01 2.347254455089569092e-01 1.939378678798675537e-01 -4.591300487518310547e-01 -1.399566978216171265e-01
2.495860159397125244e-01 -8.407457917928695679e-02 4.876003861427307129e-01 3.192845731973648071e-03 4.797028899192810059e-01 2.528655529022216797e-01 -6.093876957893371582e-01 -1.657251119613647461e-01
2.167876064777374268e-01 -2.088489532470703125e-01 4.853622019290924072e-01 1.154338642954826355e-01 2.503692507743835449e-01 6.678891927003860474e-02 -4.814401865005493164e-01 -6.012933850288391113e-01
5.536765456199645996e-01 4.917531311511993408e-01 1.972007900476455688e-01 2.004564106464385986e-01 4.927379786968231201e-01 -1.055132597684860229e-01 -4.964622110128402710e-02 -3.408251702785491943e-01
3.578846752643585205e-01 -6.744952499866485596e-02 5.869946479797363281e-01 1.414877623319625854e-01 2.948265075683593750e-01 1.222765296697616577e-01 -6.006869673728942871e-01 -2.002215832471847534e-01
-4.946076497435569763e-02 1.763109490275382996e-02 2.717910408973693848e-01 2.394312620162963867e-01 5.263753533363342285e-01 2.545960806310176849e-02 8.316787332296371460e-02 -7.625017762184143066e-01
1.449343115091323853e-01 3.409360051155090332e-01 2.314914949238300323e-02 6.172049045562744141e-02 2.043903470039367676e-01 1.956098079681396484e-01 -8.586887121200561523e-01 2.025497853755950928e-01
-1.914907433092594147e-02 -3.152621909976005554e-02 1.522227227687835693e-01 -2.006269395351409912e-01 6.980353593826293945e-01 5.540092587471008301e-01 -3.746800720691680908e-01 -2.552956528961658478e-02
-2.521984279155731201e-01 4.499188959598541260e-01 1.430006325244903564e-01 3.259483873844146729e-01 -1.996016055345535278e-01 4.829528927803039551e-01 -4.589528143405914307e-01 -3.515045642852783203e-01
5.560246706008911133e-01 1.673443764448165894e-01 3.676465153694152832e-01 2.300432175397872925e-01 4.681156575679779053e-01 1.867481023073196411e-01 1.676845699548721313e-01 -4.388890862464904785e-01
3.540368378162384033e-02 3.104014992713928223e-01 -4.987221658229827881e-01 8.950998634099960327e-02 2.334457635879516602e-01 2.228726893663406372e-01 -8.192226290702819824e-02 -7.312874197959899902e-01
1.107828691601753235e-01 -1.894883066415786743e-01 -5.831840634346008301e-01 1.767344027757644653e-01 5.178152918815612793e-01 4.275245070457458496e-01 -3.487423062324523926e-01 -8.917227387428283691e-02
3.637022972106933594e-01 -2.238040268421173096e-01 4.559841379523277283e-02 1.881223469972610474e-01 7.944833487272262573e-02 8.430884480476379395e-01 -2.221443504095077515e-01 -1.170685142278671265e-01
1.394029855728149414e-01 -1.921662315726280212e-02 2.958833575248718262e-01 6.586893200874328613e-01 4.200920164585113525e-01 -7.105233520269393921e-02 3.102830052375793457e-02 -5.256335139274597168e-01
1.492158025503158569e-01 1.521689295768737793e-01 1.445560157299041748e-01 -4.290347397327423096e-01 4.233282506465911865e-01 5.532900691032409668e-01 -4.452959895133972168e-01 -2.568787932395935059e-01
4.621741771697998047e-01 2.048894166946411133e-01 5.604701042175292969e-01 3.211245238780975342e-01 4.443581402301788330e-01 2.325626760721206665e-01 -1.970635354518890381e-02 -2.742986381053924561e-01
3.730589449405670166e-01 -1.995479129254817963e-02 2.376511096954345703e-01 -1.476690471172332764e-01 5.121098160743713379e-01 -1.567404717206954956e-01 -5.975106358528137207e-01 -3.718891739845275879e-01
4.972821772098541260e-01 1.428201347589492798e-01 -1.852855980396270752e-01 7.913757115602493286e-02 -2.972926795482635498e-01 6.964968442916870117e-01 -2.892403304576873779e-01 -1.859265714883804321e-01
3.649264872074127197e-01 3.090228140354156494e-02 -1.312848180532455444e-02 4.300521686673164368e-03 1.581046730279922485e-02 8.890084028244018555e-01 -2.378799021244049072e-01 -1.360521018505096436e-01
-2.298142462968826294e-01 6.654627323150634766e-01 -7.615066133439540863e-03 4.118198454380035400e-01 1.718149781227111816e-01 2.179566770792007446e-01 -2.708875238895416260e-01 -4.292850792407989502e-01
9.086608886718750000e-02 4.876540005207061768e-01 -5.275070071220397949e-01 1.301932632923126221e-01 7.861571758985519409e-02 3.354969918727874756e-01 -1.096675395965576172e-01 -5.726757645606994629e-01
-3.525858372449874878e-02 -5.979264974594116211e-01 2.486198581755161285e-02 1.465399116277694702e-01 1.256567388772964478e-01 3.897274732589721680e-01 -4.621299207210540771e-01 -4.877575933933258057e-01
4.533436298370361328e-01 -2.405192703008651733e-01 -1.536750346422195435e-01 -2.370886802673339844e-01 4.113620221614837646e-01 -6.599045544862747192e-02 -4.040536880493164062e-01 -5.656589865684509277e-01
1.510876417160034180e-01 2.142297029495239258e-01 -6.166629195213317871e-01 1.931849867105484009e-01 1.359395980834960938e-01 -9.613871574401855469e-02 -4.632007181644439697e-01 -5.209676623344421387e-01
-1.600595563650131226e-01 3.303961753845214844e-01 -2.361964583396911621e-01 -9.409392625093460083e-02 3.737563192844390869e-01 7.084522843360900879e-01 -9.508350491523742676e-02 -3.872175812721252441e-01
3.232310116291046143e-01 -1.702536940574645996e-01 3.189167976379394531e-01 1.288936883211135864e-01 -2.714946568012237549e-01 5.996011495590209961e-01 -4.370977580547332764e-01 -3.520349264144897461e-01
-1.432933807373046875e-01 5.440142005681991577e-02 8.066878467798233032e-02 4.131839275360107422e-01 7.408134937286376953e-01 3.234726786613464355e-01 -3.655412495136260986e-01 1.105424910783767700e-01
2.360564619302749634e-01 -2.721367180347442627e-01 -2.226926237344741821e-01 2.991335093975067139e-01 6.083238124847412109e-01 4.267389476299285889e-01 -3.753616511821746826e-01 1.951554417610168457e-01
-6.312614679336547852e-02 3.492487370967864990e-01 -3.639267683029174805e-01 6.530344486236572266e-01 2.548269033432006836e-01 4.481653496623039246e-02 -4.039653241634368896e-01 -2.915652394294738770e-01
4.929837286472320557e-01 -3.926562666893005371e-01 -3.608729690313339233e-02 7.064458727836608887e-02 3.705753087997436523e-01 3.544246554374694824e-01 -3.096322715282440186e-02 -5.767092108726501465e-01
3.884705603122711182e-01 5.000687837600708008e-01 -3.095953166484832764e-01 -1.623444408178329468e-01 3.255479931831359863e-01 4.499317109584808350e-01 -4.097679853439331055e-01 2.206635661423206329e-02
1.993717104196548462e-01 8.697428740561008453e-03 3.654791116714477539e-01 2.993758022785186768e-01 4.653968811035156250e-01 3.158991634845733643e-01 -6.168625354766845703e-01 2.001710832118988037e-01
9.871809929609298706e-02 1.769720464944839478e-01 -5.282946825027465820e-01 6.013192534446716309e-01 4.237199127674102783e-01 1.914753466844558716e-01 -3.159754276275634766e-01 -4.705033078789710999e-02
2.011412680149078369e-01 -7.260642200708389282e-02 2.478999346494674683e-01 7.785636931657791138e-03 1.337703168392181396e-01 3.331176191568374634e-02 -9.306828975677490234e-01 -8.706869930028915405e-02
3.698777258396148682e-01 3.445909917354583740e-01 5.346556901931762695e-01 -1.029780432581901550e-01 2.197356820106506348e-01 -1.839570514857769012e-02 -4.045730233192443848e-01 -4.854736030101776123e-01
-9.744155406951904297e-02 5.761369466781616211e-01 -1.130613759160041809e-01 6.089603900909423828e-01 1.966081410646438599e-01 2.413948625326156616e-01 -3.240581154823303223e-01 -2.702140212059020996e-01
9.839059412479400635e-02 2.918484807014465332e-02 6.170979700982570648e-03 -3.713667690753936768e-01 6.218175888061523438e-01 4.556835889816284180e-01 -2.995103001594543457e-01 -4.092741608619689941e-01
5.810624361038208008e-01 -8.996912091970443726e-02 3.265628516674041748e-01 -6.380663812160491943e-02 -1.377714574337005615e-01 1.502004265785217285e-01 -5.835083127021789551e-01 -4.019134044647216797e-01
3.925225883722305298e-02 1.632597595453262329e-01 -2.365036606788635254e-01 -5.701429024338722229e-02 3.813932240009307861e-01 8.501371741294860840e-01 -1.713677495718002319e-01 -1.227193772792816162e-01
1.528439372777938843e-01 -8.371376991271972656e-02 -3.285552561283111572e-01 1.938309669494628906e-01 -1.908472478389739990e-01 7.489755749702453613e-01 -4.638229012489318848e-01 -1.076712906360626221e-01
3.808544278144836426e-01 -8.072390221059322357e-03 3.687991499900817871e-01 -1.956316530704498291e-01 1.041138693690299988e-01 3.213464021682739258e-01 -6.950754523277282715e-01 -2.887333929538726807e-01
1.797081828117370605e-01 -8.267490565776824951e-02 -1.765147596597671509e-01 3.589742481708526611e-01 7.936796545982360840e-01 1.917374134063720703e-01 -2.953081727027893066e-01 2.166848331689834595e-01
3.552170097827911377e-01 3.968444839119911194e-02 5.242231488227844238e-01 1.636573672294616699e-01 3.308191299438476562e-01 -1.013099104166030884e-01 -5.282018184661865234e-01 -4.146687984466552734e-01
1.955256015062332153e-01 1.121629215776920319e-02 3.181615769863128662e-01 2.575437538325786591e-02 2.854235470294952393e-01 -2.364269495010375977e-01 -3.737605214118957520e-01 -7.633430957794189453e-01
4.142928719520568848e-01 -4.056469723582267761e-02 -2.413828670978546143e-02 7.289623022079467773e-01 1.108264252543449402e-01 5.273140668869018555e-01 -6.608742475509643555e-02 -6.084231194108724594e-03
-2.574833631515502930e-01 2.620862051844596863e-02 3.680111169815063477e-01 -5.070577934384346008e-02 9.512145072221755981e-02 3.934954404830932617e-01 -1.869236975908279419e-01 -7.721302509307861328e-01
3.962436020374298096e-01 -7.175625115633010864e-02 8.070205152034759521e-02 -2.677082717418670654e-01 2.454435825347900391e-01 5.003784298896789551e-01 -6.831379979848861694e-02 -6.666136384010314941e-01
-1.862097531557083130e-01 6.879754662513732910e-01 -1.427339911460876465e-01 1.834528297185897827e-01 1.053766906261444092e-02 3.776041865348815918e-01 -3.375823199748992920e-01 -4.258285164833068848e-01
-8.828122913837432861e-02 1.643159687519073486e-01 -5.330834388732910156e-01 3.949910700321197510e-01 5.801809430122375488e-01 2.102619260549545288e-01 -4.143892228603363037e-02 -3.774568736553192139e-01
2.905908226966857910e-01 -7.581548392772674561e-02 -7.095387578010559082e-01 4.264079630374908447e-01 1.905294060707092285e-01 2.509363889694213867e-01 -1.619024127721786499e-01 -3.147335648536682129e-01
4.596415162086486816e-01 -1.591830402612686157e-01 1.223332732915878296e-01 2.756862640380859375e-01 -2.382499575614929199e-01 6.475005745887756348e-01 -3.729037940502166748e-01 -2.394678145647048950e-01
3.342691063880920410e-01 -3.660447299480438232e-01 1.741120964288711548e-01 -1.822558604180812836e-02 2.912491746246814728e-02 6.357657909393310547e-01 -2.502218484878540039e-01 -5.059356689453125000e-01
2.679725587368011475e-01 2.550894320011138916e-01 -6.860004663467407227e-01 2.207494229078292847e-01 3.926935791969299316e-01 -4.061019048094749451e-03 -2.981261909008026123e-01 -3.173155784606933594e-01
-2.147673815488815308e-01 3.824043869972229004e-01 -2.220188081264495850e-01 6.085355281829833984e-01 3.243449330329895020e-01 6.812292337417602539e-02 -4.133574962615966797e-01 -3.276117742061614990e-01
1.268016546964645386e-01 9.230297803878784180e-02 -1.872267276048660278e-01 -3.964492082595825195e-01 6.635680794715881348e-01 6.866762042045593262e-02 -5.153309702873229980e-01 -2.693916559219360352e-01
4.791856110095977783e-01 -1.047216728329658508e-01 -4.485748708248138428e-01 1.041007712483406067e-01 -2.225050330162048340e-01 5.873786211013793945e-01 -2.584309577941894531e-01 -2.933420538902282715e-01
3.616788387298583984e-01 -1.084585264325141907e-01 3.616327047348022461e-01 1.226191893219947815e-01 -2.043564319610595703e-01 5.624796729534864426e-03 -5.607949495315551758e-01 -5.960933566093444824e-01
2.100876569747924805e-01 -4.887974858283996582e-01 3.203027844429016113e-01 4.591439068317413330e-01 2.141841500997543335e-01 1.862496733665466309e-01 -5.154917240142822266e-01 -2.392438054084777832e-01
-1.557154655456542969e-01 -1.691024750471115112e-01 -3.470556437969207764e-02 -2.783187627792358398e-01 5.422440767288208008e-01 8.719179779291152954e-02 -3.241628408432006836e-01 -6.795428991317749023e-01
1.236438471823930740e-02 4.178078770637512207e-01 -1.228779032826423645e-01 5.025345087051391602e-01 1.630417443811893463e-02 -1.828257590532302856e-01 -6.649943590164184570e-01 -2.858935892581939697e-01
-1.093932017683982849e-01 2.873064875602722168e-01 1.486008912324905396e-01 7.656078934669494629e-01 1.449720859527587891e-01 3.936119973659515381e-01 -3.070617020130157471e-01 -1.643660068511962891e-01
2.507671415805816650e-01 4.553420245647430420e-01 -4.257573783397674561e-01 2.688629329204559326e-01 1.679997541941702366e-03 4.675415903329849243e-02 -5.952595174312591553e-02 -6.859233379364013672e-01
1.654625087976455688e-01 -2.086020410060882568e-01 -1.798749268054962158e-01 3.630748391151428223e-01 7.168077826499938965e-01 4.319764971733093262e-01 -2.117734849452972412e-01 1.402282267808914185e-01
5.107653141021728516e-01 4.821789264678955078e-01 3.123891651630401611e-01 1.055186148732900620e-03 3.418247997760772705e-01 -2.020205408334732056e-01 -2.938855588436126709e-01 -4.062130749225616455e-01
-3.590886294841766357e-01 2.748394012451171875e-01 2.795510888099670410e-01 3.801025748252868652e-01 1.104449480772018433e-01 5.526913404464721680e-01 -4.891179800033569336e-01 -1.264499127864837646e-01
6.009861826896667480e-01 -1.884404718875885010e-01 1.217828914523124695e-01 -8.933024108409881592e-02 -1.593760401010513306e-02 6.060645580291748047e-01 -1.014368832111358643e-01 -4.501522779464721680e-01
1.311574727296829224e-01 -4.930757731199264526e-02 2.328847199678421021e-01 3.738046586513519287e-01 5.198517441749572754e-01 -2.132369130849838257e-01 -6.573158502578735352e-02 -6.829091906547546387e-01
1.932764947414398193e-01 9.788873046636581421e-02 3.883432745933532715e-01 -2.440348565578460693e-01 4.701080024242401123e-01 -1.565793901681900024e-02 -5.070000886917114258e-01 -5.142009854316711426e-01
1.424747109413146973e-01 1.596574634313583374e-01 -3.936223313212394714e-02 3.762118518352508545e-01 7.427030205726623535e-01 3.843728303909301758e-01 -2.427290678024291992e-01 -2.299091070890426636e-01
2.602530121803283691e-01 -2.925450205802917480e-01 5.113753080368041992e-01 2.250960171222686768e-01 -3.492250666022300720e-02 1.925606876611709595e-01 -6.244925260543823242e-01 -3.259182274341583252e-01
2.289784550666809082e-01 3.162642717361450195e-01 -2.148335874080657959e-01 -1.453104466199874878e-01 1.342618912458419800e-01 5.386146903038024902e-01 -6.838931441307067871e-01 6.659795343875885010e-02
3.859861493110656738e-01 -2.126726061105728149e-01 -1.785409599542617798e-01 2.146217525005340576e-01 1.806132644414901733e-01 -1.879802793264389038e-01 -8.123127222061157227e-01 -6.005126051604747772e-03
3.872126638889312744e-01 -1.604818552732467651e-01 2.408099770545959473e-01 1.801375001668930054e-01 -2.971201539039611816e-01 -4.402490705251693726e-02 -5.539733767509460449e-01 -5.803170204162597656e-01
-1.756281703710556030e-01 2.519472539424896240e-01 2.032432109117507935e-01 3.965771198272705078e-01 -4.636393487453460693e-02 7.710716128349304199e-01 -2.737147510051727295e-01 -1.883487999439239502e-01
2.871516048908233643e-01 3.354910910129547119e-01 4.572279155254364014e-01 6.604465842247009277e-02 3.416532576084136963e-01 -1.072481274604797363e-01 -6.506354808807373047e-01 -2.000371515750885010e-01
9.411452710628509521e-02 3.715831339359283447e-01 -8.285607397556304932e-02 -1.803897470235824585e-01 6.071013212203979492e-01 6.229313611984252930e-01 -2.383496463298797607e-01 -1.539106667041778564e-02
4.071873128414154053e-01 -5.546916127204895020e-01 3.339106589555740356e-02 3.566504716873168945e-01 1.893780529499053955e-01 4.122981429100036621e-01 -1.072707697749137878e-01 -4.252533018589019775e-01
-7.463152706623077393e-02 6.625853180885314941e-01 -2.825380302965641022e-03 3.748505115509033203e-01 -1.526326835155487061e-01 1.858250796794891357e-01 -3.261015117168426514e-01 -5.007194876670837402e-01
2.422307729721069336e-01 2.033222615718841553e-01 -6.840467453002929688e-01 1.471236050128936768e-01 2.899217233061790466e-02 1.763018220663070679e-02 -4.459669291973114014e-01 -4.586732685565948486e-01
5.572373270988464355e-01 4.765140116214752197e-01 -1.778526902198791504e-01 1.338937580585479736e-01 -1.022849008440971375e-01 5.027408003807067871e-01 -3.867413103580474854e-01 -9.077094495296478271e-03
-4.104261845350265503e-02 4.493466317653656006e-01 -3.339500129222869873e-01 1.467870175838470459e-02 2.358566969633102417e-02 1.072884425520896912e-01 -2.117199748754501343e-01 -7.923210263252258301e-01
5.669853091239929199e-01 -2.140654772520065308e-01 3.787688612937927246e-01 2.522602081298828125e-01 7.984924316406250000e-02 1.090622767806053162e-01 -3.071333169937133789e-01 -5.594650506973266602e-01
6.112249493598937988e-01 2.052352577447891235e-01 3.769381046295166016e-01 3.524637222290039062e-01 2.785097360610961914e-01 3.285696208477020264e-01 1.939486712217330933e-01 -3.079412281513214111e-01
-1.670685708522796631e-01 2.795232534408569336e-01 -2.888896465301513672e-01 4.555935263633728027e-01 6.039568223059177399e-03 1.592827439308166504e-01 -1.131054610013961792e-01 -7.514864206314086914e-01
-1.487903147935867310e-01 6.173703074455261230e-01 -1.186847612261772156e-01 3.921498954296112061e-01 5.259583517909049988e-02 1.675490736961364746e-01 -5.299419760704040527e-01 -3.423013687133789062e-01
4.840561449527740479e-01 1.252910643815994263e-01 5.214749574661254883e-01 1.203165724873542786e-01 3.633902370929718018e-01 -1.840338227339088917e-03 -4.986346065998077393e-01 -2.879013121128082275e-01
5.792317986488342285e-01 5.257576704025268555e-01 -1.246657520532608032e-01 7.002487778663635254e-02 -1.476624459028244019e-01 2.816815376281738281e-01 -5.143370032310485840e-01 -4.396613314747810364e-02
2.527629435062408447e-01 -3.731487095355987549e-01 8.290962129831314087e-02 4.096835851669311523e-01 3.316476568579673767e-02 6.062251925468444824e-01 1.016601920127868652e-01 -4.931658804416656494e-01
3.128299713134765625e-01 -7.320238649845123291e-02 4.360167086124420166e-01 5.309028625488281250e-01 3.992729485034942627e-01 3.176153004169464111e-01 -3.955485522747039795e-01 8.974085748195648193e-02
6.817935705184936523e-01 -5.180440098047256470e-02 2.112431973218917847e-01 -1.961444765329360962e-01 3.176451325416564941e-01 8.247226476669311523e-02 -4.848160743713378906e-01 -3.265437483787536621e-01
5.555155500769615173e-02 2.217950820922851562e-01 6.451863646507263184e-01 9.759655594825744629e-02 3.292482197284698486e-01 4.094537496566772461e-01 -9.821698069572448730e-02 -4.860318899154663086e-01
2.619137167930603027e-01 9.035261720418930054e-02 -4.058435857295989990e-01 -3.417399227619171143e-01 4.448431134223937988e-01 5.230678915977478027e-01 -3.310028910636901855e-01 -2.463620007038116455e-01
4.009495377540588379e-01 1.264320313930511475e-01 4.872109293937683105e-01 9.348966181278228760e-02 2.732980810105800629e-02 -5.977300181984901428e-02 -6.003797650337219238e-01 -4.608295857906341553e-01
5.252201557159423828e-01 -2.270602881908416748e-01 -2.088241837918758392e-02 -7.579547166824340820e-02 4.206108748912811279e-01 -1.046038642525672913e-01 -2.987937331199645996e-01 -6.239176988601684570e-01
6.212841868400573730e-01 -4.015976097434759140e-03 -1.257647871971130371e-01 1.555491685867309570e-01 2.223925590515136719e-01 -7.588061504065990448e-03 -7.161852121353149414e-01 1.074261069297790527e-01
1.080890744924545288e-01 2.137699723243713379e-01 -1.015122979879379272e-01 -3.650157749652862549e-01 4.319033920764923096e-01 6.724203228950500488e-01 -2.799364924430847168e-01 -2.863979339599609375e-01
1.692458689212799072e-01 -1.433612108230590820e-01 4.092984497547149658e-01 3.679930865764617920e-01 -1.269940286874771118e-01 -9.893379360437393188e-02 -5.161625146865844727e-01 -5.962550044059753418e-01
3.680096194148063660e-02 8.924268186092376709e-02 -9.637396037578582764e-02 -2.052278965711593628e-01 2.681404352188110352e-01 8.623553514480590820e-01 -1.079253330826759338e-01 -3.347700834274291992e-01
6.504004001617431641e-01 -3.670411109924316406e-01 1.658077985048294067e-01 3.720622137188911438e-02 2.603969871997833252e-01 4.653409123420715332e-02 -4.778566658496856689e-01 -3.392117917537689209e-01
6.738868355751037598e-01 5.325171723961830139e-02 -1.864180564880371094e-01 3.444931507110595703e-01 1.505871713161468506e-01 6.175340618938207626e-03 -5.987730622291564941e-01 9.148616343736648560e-02
4.744204580783843994e-01 -5.919052362442016602e-01 -1.449505239725112915e-01 2.546939551830291748e-01 1.847918629646301270e-01 6.702964752912521362e-02 -3.824993669986724854e-01 -3.921057283878326416e-01
6.379479169845581055e-01 -3.034373000264167786e-02 -1.452281326055526733e-01 -3.024030923843383789e-01 2.168948352336883545e-01 -4.253912717103958130e-03 -3.321310877799987793e-01 -5.676181316375732422e-01
2.435172796249389648e-01 2.765343487262725830e-01 5.315170288085937500e-01 1.658670455217361450e-01 2.522040605545043945e-01 -6.279813498258590698e-02 -1.528657376766204834e-01 -6.806521415710449219e-01
1.186329424381256104e-01 9.563890844583511353e-02 -2.147628068923950195e-01 -3.423880934715270996e-01 7.267530560493469238e-01 2.345031499862670898e-01 -4.283109307289123535e-01 -2.163672447204589844e-01
3.733868896961212158e-01 3.589823842048645020e-01 -1.136832982301712036e-01 2.667317688465118408e-01 -2.660609185695648193e-01 6.581487059593200684e-01 -3.750209510326385498e-01 -5.527628213167190552e-02
1.076168715953826904e-01 -4.829348325729370117e-01 3.081051111221313477e-01 3.857147097587585449e-01 1.755351871252059937e-01 1.537899672985076904e-01 -5.632440447807312012e-01 -3.738718330860137939e-01
3.174574971199035645e-01 -1.615138053894042969e-01 4.857534468173980713e-01 6.792815774679183960e-02 5.404491722583770752e-02 3.654857873916625977e-01 -4.634471237659454346e-01 -5.303578376770019531e-01
-1.884002089500427246e-01 5.601640343666076660e-01 -2.203204780817031860e-01 4.846671819686889648e-01 1.121649518609046936e-01 1.578859984874725342e-01 -3.156360089778900146e-01 -4.797323048114776611e-01
4.430132359266281128e-02 9.181879460811614990e-02 4.596681594848632812e-01 2.514590322971343994e-01 3.817540705204010010e-01 4.091321527957916260e-01 5.550697445869445801e-02 -6.315646767616271973e-01
6.235082745552062988e-01 -1.322961598634719849e-01 2.029746919870376587e-01 1.812487393617630005e-01 -3.431870937347412109e-01 8.921336382627487183e-02 -4.496320784091949463e-01 -4.379268586635589600e-01
5.509434342384338379e-01 -2.429684847593307495e-01 1.067017670720815659e-02 -6.286601722240447998e-02 1.525123044848442078e-02 7.214616537094116211e-01 -1.837396025657653809e-01 -2.808236479759216309e-01
4.707628488540649414e-01 -1.734549105167388916e-01 -2.476345300674438477e-01 -3.858143687248229980e-01 4.640496373176574707e-01 3.011637330055236816e-01 -2.300254255533218384e-01 -4.232809841632843018e-01
3.653186857700347900e-01 1.265735328197479248e-01 3.348869383335113525e-01 -4.121305420994758606e-02 4.526452124118804932e-01 -1.230047643184661865e-01 -7.007128000259399414e-01 -1.601792275905609131e-01
5.188515782356262207e-01 8.369398117065429688e-02 5.291588306427001953e-01 -1.801669783890247345e-02 1.504189074039459229e-01 4.946843907237052917e-02 -4.719308614730834961e-01 -4.423381090164184570e-01
3.782879114151000977e-01 6.324937343597412109e-01 2.612014673650264740e-02 3.104407712817192078e-02 6.247059702873229980e-01 1.026674062013626099e-01 -1.564954221248626709e-01 -1.729593425989151001e-01
8.465207219123840332e-01 1.794158071279525757e-01 -2.537588588893413544e-02 -2.182885445654392242e-02 3.693332970142364502e-01 -1.074271574616432190e-01 -2.962867319583892822e-01 -1.198270767927169800e-01
-1.851202249526977539e-01 5.063440203666687012e-01 1.011817529797554016e-01 4.492947161197662354e-01 -2.320129573345184326e-01 3.243478238582611084e-01 -4.232954084873199463e-01 -3.987885415554046631e-01
2.401631474494934082e-01 3.415662050247192383e-01 3.516845405101776123e-01 4.181564748287200928e-01 5.413715839385986328e-01 -1.456196755170822144e-01 -5.951402708888053894e-02 -4.574792385101318359e-01
7.755049318075180054e-02 3.710399940609931946e-02 6.154024600982666016e-02 3.182310461997985840e-01 3.092341423034667969e-01 8.618164658546447754e-01 -1.245587393641471863e-01 -1.835290491580963135e-01
-1.226512342691421509e-01 1.836943924427032471e-01 -1.320838183164596558e-01 -6.102388724684715271e-02 8.233612179756164551e-01 4.559450745582580566e-01 -1.414151340723037720e-01 -1.556762158870697021e-01
8.289432525634765625e-02 1.567654907703399658e-01 -5.556252598762512207e-01 -4.253841191530227661e-02 -1.423521153628826141e-02 5.183567404747009277e-01 -5.091155171394348145e-01 -3.604572117328643799e-01
6.430189609527587891e-01 4.760061502456665039e-01 5.124973133206367493e-02 2.899976968765258789e-01 4.493412375450134277e-01 -1.787397414445877075e-01 -1.981096118688583374e-01 -1.080199796706438065e-02
-1.625466793775558472e-01 1.413294672966003418e-01 -2.137233763933181763e-01 5.906602144241333008e-01 5.408604145050048828e-01 2.476829849183559418e-02 -4.987754523754119873e-01 -1.308704912662506104e-01
-2.679938077926635742e-01 3.035539984703063965e-01 -2.264111936092376709e-01 -2.980862855911254883e-01 9.894380345940589905e-03 1.867637783288955688e-01 -5.108880400657653809e-01 -6.324014663696289062e-01
1.152337118983268738e-01 -1.734368316829204559e-02 -1.915421932935714722e-01 -3.773735165596008301e-01 4.111527204513549805e-01 3.016065061092376709e-01 -8.985411375761032104e-02 -7.343258261680603027e-01
3.755638599395751953e-01 2.739056944847106934e-01 -7.957287877798080444e-02 1.626759320497512817e-01 4.010857641696929932e-02 8.527030348777770996e-01 -7.365314755588769913e-03 -1.495549976825714111e-01
-1.307770758867263794e-01 1.896489858627319336e-01 1.370202600955963135e-01 6.646755337715148926e-01 2.205628901720046997e-01 6.343471407890319824e-01 -9.721927344799041748e-02 -1.608308553695678711e-01
2.733313143253326416e-01 -7.441814988851547241e-02 6.561108399182558060e-03 -3.899065852165222168e-01 6.445134878158569336e-01 4.638433158397674561e-01 -2.603207826614379883e-01 -2.633750736713409424e-01
4.026670157909393311e-01 -1.319765150547027588e-01 9.188779443502426147e-02 4.188184738159179688e-01 2.777578234672546387e-01 2.106817513704299927e-01 -6.896712183952331543e-01 1.985109448432922363e-01
3.040100038051605225e-01 -2.495852299034595490e-02 4.116297662258148193e-01 -7.058169227093458176e-03 3.980306684970855713e-01 -1.788742691278457642e-01 -5.446325540542602539e-01 -5.004168748855590820e-01
-8.696959167718887329e-02 2.460572719573974609e-01 2.474454045295715332e-01 4.577392041683197021e-01 -1.646989434957504272e-01 7.222000360488891602e-01 -1.323518157005310059e-01 -3.080943524837493896e-01
1.789960265159606934e-01 -2.397659718990325928e-01 -5.137270316481590271e-02 5.162352323532104492e-01 3.787819147109985352e-01 -2.907816767692565918e-01 -1.160594895482063293e-01 -6.323252320289611816e-01
-9.611826390027999878e-03 1.013003960251808167e-01 9.194046258926391602e-02 6.429085135459899902e-01 -1.360134482383728027e-01 7.020705938339233398e-01 -1.610303074121475220e-01 -1.747228652238845825e-01
6.272993236780166626e-02 -3.722196817398071289e-02 2.655720710754394531e-01 -5.783561989665031433e-02 5.559773445129394531e-01 3.714402914047241211e-01 8.007352799177169800e-02 -6.836047768592834473e-01
2.504802346229553223e-01 1.227501686662435532e-02 3.324425518512725830e-01 8.785399794578552246e-02 2.063254266977310181e-01 8.252353668212890625e-01 -2.863019332289695740e-02 -3.073587119579315186e-01
3.871723711490631104e-01 1.592271476984024048e-01 5.504152178764343262e-01 5.240613818168640137e-01 2.220815047621726990e-02 3.053954541683197021e-01 4.319418221712112427e-02 -3.892579376697540283e-01
3.719677925109863281e-01 -3.179178535938262939e-01 4.659263491630554199e-01 1.793090254068374634e-01 3.244813159108161926e-02 4.555565714836120605e-01 -3.505316972732543945e-01 -4.241131246089935303e-01
2.399563938379287720e-01 5.205164477229118347e-02 4.916988611221313477e-01 1.817486882209777832e-01 3.918136358261108398e-01 3.372644484043121338e-01 1.056276410818099976e-01 -6.216822862625122070e-01
1.256551742553710938e-01 1.661147028207778931e-01 -6.858640909194946289e-02 6.452996730804443359e-01 3.989932835102081299e-01 6.068049669265747070e-01 -8.891585469245910645e-02 -1.367760263383388519e-02
4.457948207855224609e-01 2.963572740554809570e-02 -4.751511216163635254e-01 1.112168133258819580e-01 -2.511518597602844238e-01 5.883933901786804199e-01 -2.955274581909179688e-01 -2.561841905117034912e-01
-1.538768559694290161e-01 2.607758045196533203e-01 -2.428106218576431274e-01 6.247906088829040527e-01 4.524883329868316650e-01 7.277342677116394043e-02 -4.902556538581848145e-01 -9.276515990495681763e-02
-6.784308701753616333e-02 2.392787933349609375e-01 -5.575332045555114746e-01 3.752987682819366455e-01 5.324769616127014160e-01 8.126400411128997803e-02 -2.723922133445739746e-01 -3.494533300399780273e-01
1.757648736238479614e-01 2.656657993793487549e-01 -1.194115877151489258e-01 -3.090631663799285889e-01 7.471361756324768066e-01 3.219609558582305908e-01 -3.265068829059600830e-01 -1.423769742250442505e-01
3.377122282981872559e-01 -1.780250072479248047e-01 -2.459686100482940674e-01 -2.810384631156921387e-01 4.405561089515686035e-01 2.316025048494338989e-01 -6.831486821174621582e-01 -1.878728158771991730e-02
4.049509465694427490e-01 -2.303616851568222046e-01 4.552663266658782959e-01 1.246982067823410034e-01 -4.912692680954933167e-02 3.131069242954254150e-01 -5.724652409553527832e-01 -3.632702231407165527e-01
-1.488814651966094971e-01 5.079578161239624023e-01 1.398625969886779785e-02 2.439650297164916992e-01 -2.834309935569763184e-01 4.789235889911651611e-01 -2.971209883689880371e-01 -5.119735598564147949e-01
-4.196474850177764893e-01 3.780728578567504883e-01 -1.544443666934967041e-01 1.544970870018005371e-01 1.718143969774246216e-01 2.161413431167602539e-01 -4.047195613384246826e-01 -6.270560622215270996e-01
6.123343482613563538e-02 -2.620719671249389648e-01 -5.855708196759223938e-02 7.874203920364379883e-01 4.583604335784912109e-01 6.714202463626861572e-02 -2.053937017917633057e-01 -2.175318002700805664e-01
1.622299700975418091e-01 -8.711966127157211304e-02 3.805811703205108643e-01 3.928207978606224060e-02 4.164724647998809814e-01 1.827613711357116699e-01 -7.821609377861022949e-01 3.285793960094451904e-02
3.564515709877014160e-01 -1.643250137567520142e-01 4.984235465526580811e-01 4.865071550011634827e-02 1.861778348684310913e-01 4.448297992348670959e-02 -5.423031449317932129e-01 -5.142111778259277344e-01
4.188244938850402832e-01 -3.114118278026580811e-01 1.377924084663391113e-01 -8.820635825395584106e-02 3.317621052265167236e-01 -5.570366606116294861e-02 -6.961385011672973633e-01 -3.210354447364807129e-01
1.731259077787399292e-01 -3.299730597063899040e-03 4.895965754985809326e-02 -5.181812047958374023e-01 2.698062360286712646e-01 5.286476612091064453e-01 -4.091568589210510254e-01 -4.235969781875610352e-01
7.967677712440490723e-01 5.456190928816795349e-02 -2.473537772893905640e-01 3.556618988513946533e-01 1.498411744832992554e-01 3.939452581107616425e-03 -3.886336684226989746e-01 3.163849934935569763e-02
-1.393673419952392578e-01 3.285647630691528320e-01 4.220134615898132324e-01 -1.264888495206832886e-01 3.766675889492034912e-01 6.238061189651489258e-01 -1.449729800224304199e-01 -3.556648492813110352e-01
-3.675682842731475830e-02 4.717906937003135681e-02 4.764439165592193604e-01 3.768177926540374756e-01 6.863056123256683350e-02 9.368022531270980835e-02 -6.886494159698486328e-02 -7.805152535438537598e-01
3.404703140258789062e-01 -1.779060810804367065e-01 -1.123863756656646729e-01 -3.621671199798583984e-01 4.901871383190155029e-01 4.727076888084411621e-01 -4.557860195636749268e-01 -1.927613615989685059e-01
2.654230594635009766e-01 1.062013581395149231e-02 4.214588701725006104e-01 4.662840962409973145e-01 5.896610617637634277e-01 3.834764361381530762e-01 -1.546159237623214722e-01 1.254147738218307495e-01
-9.085480123758316040e-02 2.449107319116592407e-01 1.484854072332382202e-01 3.451998531818389893e-01 3.649077415466308594e-01 7.071226239204406738e-01 6.874132901430130005e-02 -3.907017707824707031e-01
4.184953570365905762e-01 -1.155911087989807129e-01 9.324090182781219482e-02 -1.634152084589004517e-01 3.400794863700866699e-01 6.184125319123268127e-02 -7.730780243873596191e-01 -2.428450584411621094e-01
1.423148512840270996e-01 6.676911562681198120e-02 -4.252804219722747803e-01 -3.696205019950866699e-01 4.606609940528869629e-01 4.634232521057128906e-01 -3.954697847366333008e-01 -2.728360593318939209e-01
1.383037567138671875e-01 6.318569183349609375e-01 3.021551072597503662e-01 4.109148681163787842e-02 5.676766633987426758e-01 -8.421539515256881714e-02 -3.523419201374053955e-01 -1.874800622463226318e-01
3.884234130382537842e-01 2.495434880256652832e-01 4.180710613727569580e-01 6.523544341325759888e-02 -1.564311981201171875e-01 7.100591063499450684e-02 -7.420335412025451660e-01 -1.664028316736221313e-01
3.280382752418518066e-01 -6.695762276649475098e-02 5.019032359123229980e-01 1.399837136268615723e-01 2.126038074493408203e-02 4.259321838617324829e-03 -6.222644448280334473e-01 -4.782489836215972900e-01
-2.129820883274078369e-01 4.816777110099792480e-01 -7.383996993303298950e-02 2.970009148120880127e-01 -1.484961062669754028e-01 2.543159574270248413e-02 -5.284278392791748047e-01 -5.718650817871093750e-01
3.891719579696655273e-01 4.875039160251617432e-01 6.873035337775945663e-03 -3.103965520858764648e-01 1.134070903062820435e-01 3.908348679542541504e-01 2.763998508453369141e-02 -5.900125503540039062e-01
-1.308723539113998413e-01 -2.426881939172744751e-01 2.563041448593139648e-01 2.612445652484893799e-01 5.418339744210243225e-02 -1.831922531127929688e-01 -6.647278070449829102e-01 -5.582796335220336914e-01
9.427167475223541260e-02 -4.403498172760009766e-01 -7.158695720136165619e-03 -1.861881911754608154e-01 1.583876758813858032e-01 4.442958831787109375e-01 -3.865854740142822266e-01 -6.249431371688842773e-01
5.263459682464599609e-01 8.049686253070831299e-02 3.949608206748962402e-01 3.934974074363708496e-01 -1.462452113628387451e-01 -9.204321354627609253e-02 -4.345204532146453857e-01 -4.324099719524383545e-01
-5.220946669578552246e-02 1.797543764114379883e-01 2.576204761862754822e-02 -2.747403681278228760e-01 7.916716337203979492e-01 2.885073125362396240e-01 -4.148567616939544678e-01 -8.203656971454620361e-02
3.724552690982818604e-01 -2.309336811304092407e-01 7.201287895441055298e-02 2.774896919727325439e-01 -5.273137707263231277e-03 8.160189390182495117e-01 -2.445955276489257812e-01 -4.329408053308725357e-03
2.065600603818893433e-01 5.537199974060058594e-01 -6.253283470869064331e-02 -1.446979343891143799e-01 3.461636006832122803e-01 2.910629212856292725e-01 -6.342615485191345215e-01 1.380027383565902710e-01
-1.112538157030940056e-03 5.356495976448059082e-01 8.989429473876953125e-02 5.204395651817321777e-01 -2.931133508682250977e-01 1.303827017545700073e-01 -3.109357059001922607e-01 -4.842972457408905029e-01
-4.251313582062721252e-02 -5.416820570826530457e-02 -5.893220305442810059e-01 2.685648202896118164e-01 4.448421001434326172e-01 -1.259421408176422119e-01 -4.339259862899780273e-01 -4.168852567672729492e-01
5.046388506889343262e-01 -3.119591474533081055e-01 -3.445163369178771973e-01 -1.440982520580291748e-01 5.709924101829528809e-01 1.670249924063682556e-02 -3.187128603458404541e-01 -2.840353250503540039e-01
9.202726930379867554e-02 -4.288843572139739990e-01 3.763003647327423096e-02 2.748298645019531250e-01 4.530476778745651245e-02 -4.222788289189338684e-02 -8.157773613929748535e-01 -2.476154416799545288e-01
5.062202811241149902e-01 5.112570710480213165e-03 8.044093102216720581e-02 -2.042045593261718750e-01 6.351255178451538086e-01 -1.226320788264274597e-01 -3.941240906715393066e-01 -3.489809632301330566e-01
2.271514832973480225e-01 -4.774563908576965332e-01 -4.155748188495635986e-01 -1.381042748689651489e-01 3.263192474842071533e-01 3.780468702316284180e-01 -1.921638101339340210e-01 -4.922719895839691162e-01
5.173556208610534668e-01 1.108858957886695862e-01 1.718011498451232910e-02 1.533647924661636353e-01 9.965000301599502563e-02 3.281360864639282227e-02 -8.237671256065368652e-01 8.143852651119232178e-02
3.200496435165405273e-01 1.598892919719219208e-02 4.524560570716857910e-01 -1.803676337003707886e-01 4.739490747451782227e-01 2.233594954013824463e-01 -5.796602964401245117e-01 -2.225767076015472412e-01
5.657728314399719238e-01 -3.599171712994575500e-02 9.684120863676071167e-02 -1.081932187080383301e-01 4.372603595256805420e-01 -2.345594763755798340e-02 -6.798824667930603027e-01 -5.945449694991111755e-02
3.837979137897491455e-01 -6.533179432153701782e-02 4.885086119174957275e-01 2.222285270690917969e-01 -3.679458424448966980e-02 1.865065470337867737e-02 -4.981922507286071777e-01 -5.572320222854614258e-01
1.960809230804443359e-01 4.962318241596221924e-01 -2.144183814525604248e-01 6.343001127243041992e-01 -3.117546252906322479e-02 2.831129133701324463e-01 -4.236338734626770020e-01 -8.002639561891555786e-02
7.446463704109191895e-01 -1.075974181294441223e-01 -2.223636955022811890e-02 3.843126893043518066e-01 -4.761860892176628113e-02 1.181763783097267151e-01 -2.472641170024871826e-01 -4.564659297466278076e-01
1.248818561434745789e-01 5.372807383537292480e-02 -1.565695367753505707e-02 -4.240144491195678711e-01 4.869230687618255615e-01 6.015048623085021973e-01 -3.941542506217956543e-01 -2.173124253749847412e-01
2.154036313295364380e-01 -6.008420586585998535e-01 -2.767221331596374512e-01 2.715484201908111572e-01 3.660377562046051025e-01 4.084923267364501953e-01 -1.461813747882843018e-01 -3.464940786361694336e-01
-8.042434602975845337e-02 4.194929599761962891e-01 -3.216354846954345703e-01 2.901831567287445068e-01 -1.983453035354614258e-01 5.434269905090332031e-01 -2.773905098438262939e-01 -4.672283828258514404e-01
2.681605219841003418e-01 2.022112607955932617e-01 -4.784655869007110596e-01 3.361367285251617432e-01 -1.360305249691009521e-01 6.505267024040222168e-01 -3.090371191501617432e-01 -8.994514495134353638e-02
-7.920823991298675537e-02 1.431259959936141968e-01 3.505043685436248779e-01 -3.094822168350219727e-01 3.240429759025573730e-01 6.929183602333068848e-01 -3.390828073024749756e-01 -2.334347367286682129e-01
3.401998281478881836e-01 3.488615751266479492e-01 3.541433513164520264e-01 1.711247414350509644e-01 6.648440659046173096e-02 -6.342879682779312134e-02 -7.634922862052917480e-01 -1.284312307834625244e-01
6.954150795936584473e-01 8.930078148841857910e-02 1.198165938258171082e-01 1.759153455495834351e-01 -1.620306819677352905e-01 1.522491425275802612e-01 -6.431013941764831543e-01 -1.037847716361284256e-02
5.940729379653930664e-01 -1.983462572097778320e-01 3.417099714279174805e-01 1.605650484561920166e-01 -1.944676786661148071e-01 1.813904941082000732e-01 -5.110949873924255371e-01 -3.650355339050292969e-01
-1.789364516735076904e-01 -1.100881472229957581e-01 -2.562054097652435303e-01 5.614846944808959961e-01 7.125532627105712891e-01 1.256613135337829590e-01 -1.709156185388565063e-01 -1.490674465894699097e-01
2.974663972854614258e-01 4.978412762284278870e-02 5.496408343315124512e-01 5.250545144081115723e-01 4.536269307136535645e-01 3.118806183338165283e-01 -1.641658246517181396e-01 3.536473959684371948e-02
2.463839054107666016e-01 5.050756409764289856e-02 8.170110732316970825e-02 -4.065905511379241943e-01 4.495704174041748047e-01 6.222090125083923340e-01 -3.919416069984436035e-01 -1.479091346263885498e-01
4.350020289421081543e-01 8.881039172410964966e-02 5.788668394088745117e-01 9.053266048431396484e-02 2.282475829124450684e-01 5.335844755172729492e-01 -1.103783845901489258e-01 -3.325811326503753662e-01
8.792304433882236481e-03 2.400189787149429321e-01 -4.080089032649993896e-01 2.732317447662353516e-01 7.636757194995880127e-02 3.621155321598052979e-01 3.811500594019889832e-02 -7.501828670501708984e-01
9.684736281633377075e-02 -1.436738967895507812e-01 -2.378822714090347290e-01 -3.610542416572570801e-01 5.310090184211730957e-01 4.595471620559692383e-01 -4.404951035976409912e-01 -3.095805644989013672e-01
7.393560409545898438e-01 3.853983879089355469e-01 6.842383299954235554e-05 1.818398386240005493e-01 -2.952875755727291107e-02 2.497946321964263916e-01 -4.477323293685913086e-01 8.956231176853179932e-02
-1.780597269535064697e-01 5.973027348518371582e-01 -9.873765707015991211e-02 5.462402105331420898e-01 2.310017645359039307e-01 2.450630962848663330e-01 -2.217251509428024292e-01 -3.752558827400207520e-01
-1.788136810064315796e-01 2.371576428413391113e-02 1.005312148481607437e-02 5.407058596611022949e-01 4.068987369537353516e-01 6.574727892875671387e-01 -2.777514755725860596e-01 4.054527729749679565e-03
-2.766309380531311035e-01 1.977817714214324951e-01 4.423961639404296875e-01 -1.254599243402481079e-01 2.765545845031738281e-01 6.499413847923278809e-01 -3.014870285987854004e-01 -2.882749140262603760e-01
-9.917225688695907593e-02 6.527278572320938110e-02 -3.509524166584014893e-01 -2.595573849976062775e-02 2.694186866283416748e-01 -1.197349503636360168e-01 -8.103631138801574707e-01 -3.441685140132904053e-01
3.321059644222259521e-01 -1.899719536304473877e-01 2.076074294745922089e-02 -1.746883839368820190e-01 8.718240261077880859e-02 7.485303878784179688e-01 -7.060457020998001099e-02 -4.997855722904205322e-01
2.744753062725067139e-01 -2.701232135295867920e-01 4.731609523296356201e-01 5.231621265411376953e-01 2.857132256031036377e-01 2.731647789478302002e-01 -4.409488737583160400e-01 -5.856359004974365234e-02
5.325481891632080078e-01 -4.285247921943664551e-01 -1.630884408950805664e-01 -1.680732890963554382e-02 2.611317038536071777e-01 -4.046126827597618103e-02 -3.495481908321380615e-01 -5.602390170097351074e-01
-4.306050390005111694e-02 1.701417267322540283e-01 -4.662388265132904053e-01 4.143396317958831787e-01 3.672114014625549316e-01 -1.617550700902938843e-01 -2.250006347894668579e-01 -6.070482134819030762e-01
1.387331783771514893e-01 -3.741661608219146729e-01 2.343209683895111084e-01 5.304103493690490723e-01 -8.933093398809432983e-02 9.076577425003051758e-02 -2.798112034797668457e-01 -6.403111815452575684e-01
4.138496518135070801e-01 -8.229697495698928833e-02 1.556808650493621826e-01 4.414164125919342041e-01 6.022546291351318359e-01 4.187909364700317383e-01 -1.451531201601028442e-01 2.090574651956558228e-01
1.415855139493942261e-01 -3.494862318038940430e-01 3.702155649662017822e-01 4.815664589405059814e-01 8.465652167797088623e-02 1.443370431661605835e-01 -6.707555651664733887e-01 -1.045667976140975952e-01
2.662084996700286865e-01 1.059402227401733398e-01 4.820505529642105103e-02 -6.297909468412399292e-02 4.560330808162689209e-01 5.105612426996231079e-02 -8.370428681373596191e-01 2.014947496354579926e-02
5.318109411746263504e-03 -1.464421004056930542e-01 -1.327365823090076447e-02 -1.728296577930450439e-01 -2.760013379156589508e-02 8.029236793518066406e-01 -2.050992995500564575e-01 -5.108487606048583984e-01
4.515341818332672119e-01 -3.673600852489471436e-01 -1.763844788074493408e-01 7.047376632690429688e-01 1.799231320619583130e-01 2.977967560291290283e-01 -9.665995836257934570e-02 -5.475785210728645325e-02
6.480084061622619629e-01 1.166206002235412598e-01 -5.313690379261970520e-02 -1.591015160083770752e-01 3.582889139652252197e-01 -2.495307475328445435e-01 -3.943161070346832275e-01 -4.384362399578094482e-01
5.304163098335266113e-01 -2.879244685173034668e-01 1.976424604654312134e-01 2.819412946701049805e-01 7.047924399375915527e-02 1.349779367446899414e-01 -6.964744925498962402e-01 -9.455945342779159546e-02
2.877999842166900635e-01 -2.481753826141357422e-01 3.758327662944793701e-01 2.095584422349929810e-01 7.177750021219253540e-02 2.660146057605743408e-01 -7.613622546195983887e-01 -1.217657327651977539e-01
-5.503561347723007202e-02 3.273806869983673096e-01 -3.044866025447845459e-01 6.748078465461730957e-01 3.699105381965637207e-01 2.741168737411499023e-01 -3.547385632991790771e-01 -6.246464326977729797e-02
5.565681457519531250e-01 4.449694752693176270e-01 4.172311425209045410e-01 1.358696073293685913e-01 5.762569606304168701e-02 -1.826393753290176392e-01 -4.136213958263397217e-01 -3.032015860080718994e-01
9.884460829198360443e-03 8.230445533990859985e-02 -4.893285334110260010e-01 3.135891631245613098e-02 3.938239812850952148e-01 1.015301570296287537e-01 9.897810406982898712e-03 -7.662889361381530762e-01
6.402698159217834473e-01 5.272888541221618652e-01 -2.325549423694610596e-01 -3.227439895272254944e-02 1.218462176620960236e-02 4.318091869354248047e-01 -2.393273711204528809e-01 -1.140715703368186951e-01
1.257912963628768921e-01 -2.160124927759170532e-01 7.557026296854019165e-02 -2.444495856761932373e-01 -1.118203699588775635e-01 6.723162531852722168e-01 -4.687997400760650635e-01 -4.333158135414123535e-01
5.889906287193298340e-01 -2.737396769225597382e-02 -9.525650180876255035e-03 2.190634012222290039e-01 4.405040293931961060e-02 7.575336098670959473e-01 -8.802016824483871460e-02 -1.439313143491744995e-01
2.811604142189025879e-01 4.457340110093355179e-03 -4.077078104019165039e-01 3.951385617256164551e-02 -2.310820221900939941e-01 6.929104924201965332e-01 -2.568270862102508545e-01 -3.919921815395355225e-01
8.994961380958557129e-01 4.164823144674301147e-02 -6.256056576967239380e-02 1.113226339221000671e-01 -7.177147269248962402e-02 2.205771058797836304e-01 -3.007713258266448975e-01 -1.691059321165084839e-01
6.814088821411132812e-01 -1.486789882183074951e-01 1.467435210943222046e-01 5.023140907287597656e-01 3.336975574493408203e-01 3.487164974212646484e-01 8.225218951702117920e-02 -9.178427862934768200e-04
4.814808368682861328e-01 3.487699329853057861e-01 -1.701716780662536621e-01 1.834879070520401001e-01 3.654218614101409912e-01 -7.051040232181549072e-02 -6.557267904281616211e-01 1.242054477334022522e-01
3.563539683818817139e-01 1.753675788640975952e-01 -1.359187215566635132e-01 1.809003800153732300e-01 -2.718411982059478760e-01 7.812960147857666016e-01 -3.114207684993743896e-01 -9.876929223537445068e-02
-2.475333213806152344e-02 -1.126609593629837036e-01 3.107962906360626221e-01 7.135495543479919434e-01 4.900114834308624268e-01 2.009668350219726562e-01 -3.167575001716613770e-01 -1.064134668558835983e-02
2.346212267875671387e-01 -2.895650453865528107e-02 4.002438187599182129e-01 8.531796187162399292e-02 2.620956897735595703e-01 -1.662697196006774902e-01 -5.088381171226501465e-01 -6.491410732269287109e-01
5.864441990852355957e-01 1.371444016695022583e-01 9.071228653192520142e-02 2.736771702766418457e-01 2.621051073074340820e-01 3.541206195950508118e-02 -6.747166514396667480e-01 1.701504290103912354e-01
4.013078808784484863e-01 -1.342016160488128662e-01 2.628403902053833008e-01 3.300330936908721924e-01 -1.036672443151473999e-01 -2.062621898949146271e-02 -7.691572904586791992e-01 -2.003991305828094482e-01
5.939218997955322266e-01 2.129048705101013184e-01 -9.680067747831344604e-02 3.489338755607604980e-01 2.815076410770416260e-01 -2.118624001741409302e-01 -5.758253335952758789e-01 1.228663027286529541e-01
4.434766173362731934e-01 -3.723325729370117188e-01 -9.595281630754470825e-02 9.756197780370712280e-02 1.027227565646171570e-01 6.897355914115905762e-01 1.284106634557247162e-02 -3.993989527225494385e-01
6.113821864128112793e-01 1.222400292754173279e-01 -2.443557828664779663e-01 -1.478491816669702530e-02 1.362602561712265015e-01 2.374828457832336426e-01 -6.707987189292907715e-01 1.624963581562042236e-01
3.497476577758789062e-01 3.304577767848968506e-01 3.144381046295166016e-01 1.976861953735351562e-01 -1.183249726891517639e-01 -2.157115638256072998e-01 -6.873685717582702637e-01 -3.122740387916564941e-01
9.412679821252822876e-02 1.104439422488212585e-01 -4.898566603660583496e-01 -1.567133814096450806e-01 2.959717512130737305e-01 4.173261821269989014e-01 3.941509127616882324e-02 -6.716469526290893555e-01
3.341127038002014160e-01 -1.076800674200057983e-01 -3.700335323810577393e-02 1.054635271430015564e-01 2.117996662855148315e-02 -4.844423010945320129e-02 -9.281300306320190430e-01 -7.826432585716247559e-03
7.868381142616271973e-01 1.235904619097709656e-01 -1.655621267855167389e-02 2.035237401723861694e-01 2.413368672132492065e-01 4.590968135744333267e-03 -5.051681399345397949e-01 1.022531390190124512e-01
4.188828468322753906e-01 2.372560203075408936e-01 -5.924915671348571777e-01 -1.759675145149230957e-02 2.369590252637863159e-01 4.980697929859161377e-01 -2.448151111602783203e-01 -2.296378463506698608e-01
1.087853908538818359e-01 2.586760520935058594e-01 -6.249124407768249512e-01 2.035293877124786377e-01 1.186190620064735413e-01 5.455172657966613770e-01 -2.554143965244293213e-01 -3.352858126163482666e-01
5.462722778320312500e-01 3.016336262226104736e-02 3.372483849525451660e-01 2.325422018766403198e-01 1.408792436122894287e-01 -7.315247505903244019e-02 -7.087682485580444336e-01 -7.289510965347290039e-02
5.684199929237365723e-01 -2.417327463626861572e-01 -4.784178435802459717e-01 -1.342487186193466187e-01 1.634576022624969482e-01 9.570558369159698486e-02 -2.076896727085113525e-01 -5.408739447593688965e-01
3.295078575611114502e-01 -4.192796051502227783e-01 -1.159363165497779846e-01 5.968663096427917480e-01 4.744412302970886230e-01 2.339209765195846558e-01 -2.415360063314437866e-01 8.823633939027786255e-02
3.750105202198028564e-01 4.968500509858131409e-02 2.050027251243591309e-01 -3.051997721195220947e-02 1.005495712161064148e-01 1.207988038659095764e-01 -8.688978552818298340e-01 -1.850803941488265991e-01
4.585725069046020508e-01 1.077308207750320435e-01 3.567189574241638184e-01 1.530788838863372803e-01 7.245150208473205566e-02 2.199367433786392212e-01 -7.572034001350402832e-01 2.111137844622135162e-02
-1.183336153626441956e-01 -2.554084062576293945e-01 1.414687782526016235e-01 2.274373173713684082e-02 -9.392704069614410400e-02 7.659109830856323242e-01 -4.549441635608673096e-01 -3.127571642398834229e-01
2.047327309846878052e-01 1.063734814524650574e-01 2.522105276584625244e-01 -1.037042066454887390e-01 9.351902455091476440e-02 6.384620070457458496e-01 -6.714975833892822266e-01 7.152584195137023926e-02
1.015013381838798523e-01 4.678066074848175049e-02 1.819792389869689941e-01 6.207039356231689453e-01 1.266718506813049316e-01 6.759957671165466309e-01 -3.085662722587585449e-01 2.983286045491695404e-02
6.785084009170532227e-01 -2.265703827142715454e-01 -1.400065273046493530e-01 2.486454546451568604e-01 2.300713397562503815e-02 3.114255964756011963e-01 -2.715936005115509033e-01 -4.853735268115997314e-01
2.799641788005828857e-01 4.868741035461425781e-01 3.860116302967071533e-01 4.548495262861251831e-02 1.326792389154434204e-01 -2.027627266943454742e-02 -7.162873148918151855e-01 -4.916658625006675720e-02
5.727980732917785645e-01 -4.408280551433563232e-01 4.372986778616905212e-02 1.175541281700134277e-01 2.601745426654815674e-01 1.126945167779922485e-01 -2.185598015785217285e-01 -5.776525735855102539e-01
5.997080206871032715e-01 5.457264184951782227e-01 -1.592377871274948120e-01 6.902994960546493530e-02 -2.004573643207550049e-01 3.699395060539245605e-01 -3.033401072025299072e-01 -2.082250118255615234e-01
2.892211265861988068e-02 4.775636494159698486e-01 -1.526274830102920532e-01 -4.876409098505973816e-02 8.164668679237365723e-01 1.577708125114440918e-01 -1.425178349018096924e-01 -1.833094060420989990e-01
-1.682867556810379028e-01 2.810351848602294922e-01 1.344490796327590942e-01 3.805371224880218506e-01 -5.030246824026107788e-02 6.281912326812744141e-01 -5.757081508636474609e-01 -3.491782024502754211e-02
7.180931568145751953e-01 -2.147420793771743774e-01 1.056972518563270569e-01 1.067864373326301575e-01 4.022738933563232422e-01 3.524096608161926270e-01 -3.481870591640472412e-01 -9.166006743907928467e-02
2.974658906459808350e-01 1.149848476052284241e-01 4.454487264156341553e-01 -2.683050632476806641e-01 2.212596684694290161e-01 3.616437017917633057e-01 -1.904934048652648926e-01 -6.417558789253234863e-01
-3.406431674957275391e-01 2.827497422695159912e-01 3.053919076919555664e-01 3.654891625046730042e-02 4.491933584213256836e-01 6.099380254745483398e-01 -3.665203154087066650e-01 -3.575798869132995605e-02
-3.144996464252471924e-01 -8.871291577816009521e-02 -2.358143776655197144e-02 7.541142106056213379e-01 3.463326692581176758e-01 2.117480188608169556e-01 -3.575056195259094238e-01 -1.771496236324310303e-01
1.088243424892425537e-01 -7.207559794187545776e-02 4.325919747352600098e-01 3.987286686897277832e-01 -1.180820986628532410e-01 2.320945709943771362e-01 -1.620006114244461060e-01 -7.367405295372009277e-01
7.827551662921905518e-02 5.895022749900817871e-01 1.423927843570709229e-01 4.963808655738830566e-01 -9.388903528451919556e-02 4.842767119407653809e-01 -2.313154935836791992e-01 -2.878274023532867432e-01
3.107902407646179199e-01 -2.522539533674716949e-02 2.762879431247711182e-01 1.609496586024761200e-02 2.917833328247070312e-01 6.679371744394302368e-02 -8.373872041702270508e-01 -1.880498379468917847e-01
2.821258306503295898e-01 -3.806415498256683350e-01 1.745747285895049572e-03 5.990355014801025391e-01 4.740249514579772949e-01 2.894605398178100586e-01 -3.078538477420806885e-01 1.157987117767333984e-01
6.309291720390319824e-01 2.834818065166473389e-01 -2.370779067277908325e-01 -2.811099402606487274e-02 -2.224099449813365936e-02 7.286971062421798706e-02 -6.658929586410522461e-01 -1.239041388034820557e-01
2.415774911642074585e-01 2.114358544349670410e-01 2.620530724525451660e-01 4.320131540298461914e-01 2.298158034682273865e-02 -1.086276546120643616e-01 -5.184739828109741211e-02 -7.915881276130676270e-01
3.127685487270355225e-01 -2.271972224116325378e-02 2.059487402439117432e-01 4.271758347749710083e-02 -2.270433306694030762e-01 2.625547051429748535e-01 -4.401161372661590576e-01 -7.370440959930419922e-01
2.558323740959167480e-01 -3.217888474464416504e-01 3.081482350826263428e-01 3.529122471809387207e-02 -2.032544165849685669e-01 3.274613916873931885e-01 -6.567463278770446777e-01 -3.936267495155334473e-01
4.058325588703155518e-01 2.192914485931396484e-01 1.625594645738601685e-01 -1.570368930697441101e-02 4.176941141486167908e-02 3.074341416358947754e-01 -8.111206293106079102e-01 -7.976090162992477417e-02
-2.061389684677124023e-01 2.357195317745208740e-01 -2.334712296724319458e-01 1.906707324087619781e-02 -9.342782199382781982e-02 7.316632270812988281e-01 -1.560422778129577637e-01 -5.278841257095336914e-01
-2.284921240061521530e-03 4.027963802218437195e-02 -3.700004518032073975e-02 -1.806272543035447598e-03 9.397570490837097168e-01 2.488611191511154175e-01 -2.000751048326492310e-01 -1.090637817978858948e-01
3.023345470428466797e-01 -5.125615000724792480e-01 7.159800082445144653e-02 3.850689623504877090e-03 3.408551216125488281e-01 1.498112678527832031e-01 -4.303483664989471436e-01 -5.629458427429199219e-01
1.055587455630302429e-01 3.107707202434539795e-01 5.730792880058288574e-01 6.004213541746139526e-02 3.700435757637023926e-01 1.885917633771896362e-01 -5.258780345320701599e-02 -6.204750537872314453e-01
2.694308757781982422e-01 5.355722904205322266e-01 -2.265118062496185303e-01 3.228458762168884277e-02 6.276524066925048828e-02 5.672010779380798340e-01 -5.122893452644348145e-01 -1.107878237962722778e-02
6.073743700981140137e-01 -1.265702396631240845e-01 6.301888078451156616e-02 -1.335585862398147583e-01 9.279414266347885132e-02 6.777715086936950684e-01 -3.255886137485504150e-01 -1.388315111398696899e-01
2.855385243892669678e-01 2.344523966312408447e-01 1.347687244415283203e-01 1.271964237093925476e-02 2.476939111948013306e-01 8.285660743713378906e-01 -1.333484202623367310e-01 -2.819922566413879395e-01
1.278527379035949707e-01 -1.172474250197410583e-01 2.962872684001922607e-01 5.093917250633239746e-01 2.757938206195831299e-01 -1.963687539100646973e-01 -1.358000040054321289e-01 -6.996971964836120605e-01
-1.061801910400390625e-01 2.000029683113098145e-01 2.102696746587753296e-01 5.837205052375793457e-01 -2.957823500037193298e-02 6.584662199020385742e-01 -3.370230793952941895e-01 -1.254761666059494019e-01
3.621606826782226562e-01 6.151520833373069763e-02 3.777765333652496338e-01 2.106506526470184326e-01 2.236970663070678711e-01 -4.497709684073925018e-03 -7.868074178695678711e-01 -9.402190148830413818e-02
2.734719812870025635e-01 3.739753365516662598e-01 2.236641943454742432e-01 4.403525888919830322e-01 2.599527239799499512e-01 4.387063384056091309e-01 3.386354446411132812e-01 -4.082974195480346680e-01
-2.721957564353942871e-01 9.165634959936141968e-02 -1.147096827626228333e-01 1.692151278257369995e-01 -4.055459797382354736e-02 5.220608115196228027e-01 -4.802511036396026611e-01 -6.090018153190612793e-01
1.170453056693077087e-01 3.077075351029634476e-03 4.979882836341857910e-01 3.366064429283142090e-01 4.693101048469543457e-01 5.672190785408020020e-01 6.274154037237167358e-02 -2.811917960643768311e-01
2.461458556354045868e-02 6.174190044403076172e-01 -1.533012092113494873e-01 3.547738492488861084e-01 -8.477617055177688599e-02 4.996789395809173584e-01 -3.749546408653259277e-01 -2.671427130699157715e-01
2.592435479164123535e-01 -1.305946614593267441e-03 7.311472296714782715e-02 6.940227001905441284e-02 1.193732172250747681e-01 4.072133898735046387e-01 1.285180598497390747e-01 -8.520792722702026367e-01
-2.184326648712158203e-01 -2.300824224948883057e-02 2.665686421096324921e-02 -3.956461548805236816e-01 1.997640430927276611e-01 2.374327778816223145e-01 -6.030239462852478027e-01 -5.784404873847961426e-01
7.260911464691162109e-01 4.155855178833007812e-01 -1.839412748813629150e-01 -1.393326371908187866e-01 9.679418802261352539e-02 3.656410276889801025e-01 -3.140487372875213623e-01 -7.171681523323059082e-02
4.911446273326873779e-01 6.522811055183410645e-01 -5.806547775864601135e-02 -8.982600271701812744e-02 2.030546963214874268e-01 2.753989696502685547e-01 -4.524315595626831055e-01 -9.805973619222640991e-03
2.321249693632125854e-01 -1.193422358483076096e-02 3.487730920314788818e-01 8.733128756284713745e-02 -6.291226297616958618e-02 -8.472362160682678223e-02 -5.817331671714782715e-01 -6.834885478019714355e-01
6.799566559493541718e-03 5.952127650380134583e-02 2.573135495185852051e-01 5.181318521499633789e-01 -5.340730771422386169e-03 3.806391656398773193e-01 -7.168009877204895020e-01 -5.497207492589950562e-02
1.251908540725708008e-01 -1.598528213798999786e-02 1.718523055315017700e-01 5.012150853872299194e-02 4.727048873901367188e-01 3.004005551338195801e-01 1.276919543743133545e-01 -7.886893153190612793e-01
5.921701192855834961e-01 -2.319365441799163818e-01 -5.389416217803955078e-02 1.761143803596496582e-01 3.085526823997497559e-01 2.780023813247680664e-01 -6.048857569694519043e-01 1.524545848369598389e-01
3.528597950935363770e-01 -2.088173478841781616e-01 -1.019856333732604980e-01 4.214770197868347168e-01 9.038958698511123657e-02 4.750665724277496338e-01 -6.371241807937622070e-01 6.368517875671386719e-02
4.526559710502624512e-01 -1.454204469919204712e-01 1.520897299051284790e-01 3.836227953433990479e-01 -8.803592063486576080e-03 5.065668821334838867e-01 -5.538460016250610352e-01 -2.005608528852462769e-01
-7.119638472795486450e-02 5.733904242515563965e-01 -1.237922087311744690e-01 4.139591455459594727e-01 2.227267771959304810e-01 2.405250519514083862e-01 -5.918827056884765625e-01 -1.472521871328353882e-01
5.578712821006774902e-01 1.589262634515762329e-01 -1.719632297754287720e-01 -8.445926010608673096e-02 1.011178921908140182e-02 4.289000630378723145e-01 -6.653707623481750488e-01 6.458376534283161163e-03
-2.142161875963211060e-01 3.137669861316680908e-01 -1.215099617838859558e-01 -1.091407164931297302e-01 1.450488716363906860e-01 6.334988474845886230e-01 -5.047392845153808594e-01 -3.896967768669128418e-01
6.589189767837524414e-01 -1.868615746498107910e-01 1.769790239632129669e-02 -1.395615637302398682e-01 1.691925674676895142e-01 9.190012514591217041e-02 -2.493889629840850830e-01 -6.417565941810607910e-01
-1.279522180557250977e-01 5.196095705032348633e-01 -3.600022494792938232e-01 3.328195810317993164e-01 1.017592921853065491e-01 1.561658531427383423e-01 -5.667439699172973633e-01 -3.425231873989105225e-01
1.376307010650634766e-01 -5.190490484237670898e-01 -2.870373660698533058e-03 9.472529590129852295e-02 -5.605332553386688232e-02 6.497758626937866211e-01 -2.890825569629669189e-01 -4.401652514934539795e-01
3.089047968387603760e-01 2.397561073303222656e-01 4.612975418567657471e-01 1.888525933027267456e-01 8.786546438932418823e-02 2.460648864507675171e-01 -7.195955514907836914e-01 1.120186075568199158e-01
4.337685704231262207e-01 1.513317078351974487e-01 5.306786298751831055e-01 3.284528851509094238e-01 3.127503693103790283e-01 5.067343115806579590e-01 -2.117107659578323364e-01 5.366439465433359146e-03
3.062303662300109863e-01 -3.720422089099884033e-01 9.681923687458038330e-02 5.891062617301940918e-01 4.966584146022796631e-01 -3.646127507090568542e-02 -4.033262431621551514e-01 -2.676435373723506927e-02
-3.071084246039390564e-02 6.740489602088928223e-02 2.083664685487747192e-01 5.917340517044067383e-01 -2.419473677873611450e-01 6.441303491592407227e-01 -2.542711794376373291e-01 -2.507016360759735107e-01
-3.039912879467010498e-01 2.219986915588378906e-01 1.841946095228195190e-01 -2.699394226074218750e-01 5.301754474639892578e-01 4.941071271896362305e-01 -2.746137082576751709e-01 -3.884202837944030762e-01
7.552432268857955933e-02 3.970473110675811768e-01 2.503024041652679443e-01 1.035734415054321289e-01 4.115399420261383057e-01 1.770154535770416260e-01 -7.410884499549865723e-01 1.155821755528450012e-01
1.877797245979309082e-01 4.467934668064117432e-01 -1.938937306404113770e-01 1.176509261131286621e-01 4.131693392992019653e-02 6.934703588485717773e-01 -1.729233562946319580e-01 -4.485167264938354492e-01
5.412281155586242676e-01 -1.134003028273582458e-01 1.944550275802612305e-01 4.652224183082580566e-01 4.217526316642761230e-01 1.089608017355203629e-02 -5.072696208953857422e-01 6.820259243249893188e-02
3.623526990413665771e-01 3.280489146709442139e-01 1.401520967483520508e-01 2.484477758407592773e-01 -2.882948219776153564e-01 2.268387377262115479e-01 -7.289557456970214844e-01 -1.173434630036354065e-01
3.087149560451507568e-01 -2.198098897933959961e-01 -2.258577011525630951e-02 -2.489875108003616333e-01 6.351838707923889160e-01 3.703935146331787109e-01 -2.645391225814819336e-01 -4.280689060688018799e-01
4.482973814010620117e-01 1.289356201887130737e-01 -2.705668509006500244e-01 2.180698066949844360e-01 5.553411841392517090e-01 5.698564052581787109e-01 -1.471010297536849976e-01 8.285852521657943726e-02
-1.904294490814208984e-01 1.117999255657196045e-01 2.155592590570449829e-01 6.151786446571350098e-01 2.746410071849822998e-01 6.224240064620971680e-01 -2.414367198944091797e-01 -7.208307087421417236e-02
-9.450571238994598389e-02 3.429815173149108887e-01 -3.960321843624114990e-01 -1.365938186645507812e-01 2.405992001295089722e-01 5.641230344772338867e-01 -2.022237181663513184e-01 -5.300148725509643555e-01
5.685474276542663574e-01 3.820210397243499756e-01 5.040552020072937012e-01 -1.132679134607315063e-01 2.547767460346221924e-01 1.776819378137588501e-01 -3.440247178077697754e-01 -2.215343117713928223e-01
6.794492006301879883e-01 -1.965221017599105835e-01 2.646114230155944824e-01 1.433782838284969330e-02 4.033595919609069824e-01 3.602033257484436035e-01 -2.810148000717163086e-01 -2.410149872303009033e-01
-1.964058578014373779e-01 2.444722801446914673e-01 4.827373474836349487e-02 4.343492388725280762e-01 3.072848618030548096e-01 7.200760841369628906e-01 -5.618945881724357605e-02 -3.075349330902099609e-01
-3.733478188514709473e-01 3.434866964817047119e-01 2.022210657596588135e-01 4.557105600833892822e-01 3.201094269752502441e-02 2.155936360359191895e-01 -4.121236801147460938e-01 -5.260338783264160156e-01
2.806478738784790039e-01 5.556930899620056152e-01 -9.908299148082733154e-02 8.068381249904632568e-02 2.369994223117828369e-01 4.264383614063262939e-01 -7.381577789783477783e-02 -5.938413739204406738e-01
6.321805119514465332e-01 2.347693741321563721e-01 -3.163911700248718262e-01 2.257497608661651611e-01 3.201525807380676270e-01 2.719574272632598877e-01 -4.481645524501800537e-01 -1.298260539770126343e-01
2.506426870822906494e-01 3.235217928886413574e-01 1.448002308607101440e-01 4.336329400539398193e-01 2.087282091379165649e-01 5.717178583145141602e-01 2.230310738086700439e-01 -4.509274661540985107e-01
-3.136635720729827881e-01 5.030291676521301270e-01 1.502131074666976929e-01 3.673245012760162354e-01 2.071805298328399658e-02 4.689244627952575684e-01 -1.718406230211257935e-01 -4.911587536334991455e-01
4.775107502937316895e-01 -4.712692927569150925e-03 2.120400518178939819e-01 4.328111410140991211e-01 1.086681634187698364e-01 6.686739325523376465e-01 -1.686260253190994263e-01 -2.287064045667648315e-01
2.382954657077789307e-01 -2.730726003646850586e-01 4.872911870479583740e-01 5.300842523574829102e-01 7.503844052553176880e-02 1.527118384838104248e-01 -5.230254530906677246e-01 -2.183976471424102783e-01
5.335059762001037598e-01 -2.899250388145446777e-01 -2.600478529930114746e-01 4.473325610160827637e-01 -1.493970900774002075e-01 3.059600591659545898e-01 -4.663319587707519531e-01 -1.737439036369323730e-01
6.573256850242614746e-01 2.171031832695007324e-01 -1.564855277538299561e-01 9.494640864431858063e-03 -1.258244365453720093e-01 2.786239385604858398e-01 -4.944532513618469238e-01 -3.978245556354522705e-01
3.815037906169891357e-01 9.268134832382202148e-02 -1.594455540180206299e-02 5.137678384780883789e-01 2.646402418613433838e-01 -5.846437066793441772e-02 -7.108383774757385254e-01 -5.394202098250389099e-02
3.635315895080566406e-01 2.455244958400726318e-01 4.024651050567626953e-01 3.417671918869018555e-01 5.090622901916503906e-01 -7.922486215829849243e-02 -5.131105184555053711e-01 -8.725478313863277435e-03
1.572427451610565186e-01 1.312966197729110718e-01 -1.299196183681488037e-01 2.263331711292266846e-01 4.972180426120758057e-01 7.749273777008056641e-01 -2.051473706960678101e-01 -1.031588762998580933e-02
-3.827262520790100098e-01 2.562698423862457275e-01 3.667665719985961914e-01 3.431639075279235840e-01 1.409436464309692383e-01 6.084933280944824219e-01 -2.600784599781036377e-01 -2.789215743541717529e-01
1.828222274780273438e-01 -6.184436008334159851e-02 2.415733337402343750e-01 3.853546679019927979e-01 2.474088817834854126e-01 2.654895782470703125e-01 -7.860845327377319336e-01 7.918686419725418091e-02
-3.989031910896301270e-02 2.081150710582733154e-01 5.056953057646751404e-02 5.296410322189331055e-01 -1.039648205041885376e-01 7.358782291412353516e-01 -4.166292771697044373e-02 -3.434510827064514160e-01
