# Supplementary material for: Where is your field going? A machine learning approach to study the relative motion of the domains of physics
Source: PLoS One. 2020 Jun 18;15(6):e0233997. doi: 10.1371/journal.pone.0233997 (PMC7302634; doi:10.1371/journal.pone.0233997)
Supplement: S7 Data — (ZIP) [file pone.0233997.s007.zip › 6/Pacs4Run_6_VS_500_embeddings1986-1990ED8.txt]

-5.622502565383911133e-01 7.287947833538055420e-02 1.184867843985557556e-01 -7.458863854408264160e-01 -3.908118233084678650e-02 1.482785213738679886e-02 -1.250876486301422119e-02 3.259969651699066162e-01
-1.900961101055145264e-01 -4.185707494616508484e-02 -1.538282260298728943e-02 -4.040622711181640625e-01 3.234045803546905518e-01 1.417381912469863892e-01 4.809071421623229980e-01 6.653245091438293457e-01
2.484822832047939301e-02 1.517213732004165649e-01 7.889544963836669922e-01 -4.567786455154418945e-01 -9.333835542201995850e-02 -1.446974426507949829e-01 1.512599289417266846e-01 3.045297265052795410e-01
-4.698872566223144531e-01 -1.990141160786151886e-02 6.163295507431030273e-01 2.308290302753448486e-01 3.037259876728057861e-01 2.002269625663757324e-01 2.797554433345794678e-01 3.675085604190826416e-01
3.234199248254299164e-04 1.185743585228919983e-01 1.887168437242507935e-01 -3.462354242801666260e-01 7.664658427238464355e-01 1.136772111058235168e-01 6.100857257843017578e-02 4.757444858551025391e-01
-3.741453886032104492e-01 1.729826331138610840e-01 7.396997213363647461e-01 -4.762598872184753418e-01 1.310644149780273438e-01 -1.215682476758956909e-01 1.537070572376251221e-01 2.303181588649749756e-02
-1.697280257940292358e-01 3.445389270782470703e-01 3.850542604923248291e-01 -3.794462680816650391e-01 4.412947893142700195e-01 -3.490157723426818848e-01 2.324388772249221802e-01 4.354976415634155273e-01
-6.364384889602661133e-01 -3.084095716476440430e-01 2.804502248764038086e-01 -4.928831160068511963e-01 4.157869890332221985e-02 1.029405966401100159e-01 -3.998965620994567871e-01 7.746361941099166870e-02
-9.359523653984069824e-02 -3.778254147619009018e-03 8.717225193977355957e-01 -2.261032760143280029e-01 3.002854585647583008e-01 -2.651222050189971924e-02 7.536874152719974518e-03 2.987837195396423340e-01
-1.330189555883407593e-01 -3.738795220851898193e-01 2.678739726543426514e-01 -2.828802466392517090e-01 4.594150483608245850e-01 6.080551147460937500e-01 3.721601516008377075e-02 3.294908404350280762e-01
-5.563415884971618652e-01 -5.181841179728507996e-02 -5.733175948262214661e-02 -6.544178724288940430e-01 3.622354269027709961e-01 3.291049227118492126e-02 2.073162794113159180e-01 2.845550477504730225e-01
-9.206871688365936279e-02 2.216586917638778687e-01 8.330718874931335449e-01 -3.268927931785583496e-01 2.506678998470306396e-01 2.633697688579559326e-01 9.289925545454025269e-02 2.636078745126724243e-02
-4.001782834529876709e-01 -1.799392104148864746e-01 -1.020573750138282776e-01 -4.476693570613861084e-01 5.415906906127929688e-01 1.592876464128494263e-01 1.217236444354057312e-01 5.129775404930114746e-01
-1.839742958545684814e-01 2.885828316211700439e-01 5.276936292648315430e-01 -2.650165259838104248e-01 6.762806177139282227e-01 1.851222068071365356e-01 1.471471339464187622e-01 1.445719748735427856e-01
9.163123369216918945e-02 -7.542599737644195557e-02 2.259389013051986694e-01 -8.588361740112304688e-01 -1.586709320545196533e-01 -5.161175504326820374e-02 -3.261851668357849121e-01 2.510570883750915527e-01
-2.930793166160583496e-01 2.266288101673126221e-01 3.932717144489288330e-01 -4.724856615066528320e-01 1.033213809132575989e-01 1.571781584061682224e-03 -6.885399818420410156e-01 -8.580178022384643555e-03
-2.086424976587295532e-01 -1.325688064098358154e-01 7.713610529899597168e-01 -3.502499163150787354e-01 3.851546943187713623e-01 -4.663414135575294495e-02 -1.697403751313686371e-02 2.653561532497406006e-01
-2.490366995334625244e-01 -1.460388004779815674e-01 6.592244505882263184e-01 -4.474883973598480225e-01 2.873337566852569580e-01 2.752682864665985107e-01 3.084755539894104004e-01 1.683453470468521118e-01
-2.290313094854354858e-01 6.435071676969528198e-02 5.762829780578613281e-01 -6.591879129409790039e-01 3.602025285363197327e-02 2.938655614852905273e-01 2.856406271457672119e-01 -8.676397055387496948e-02
1.676495522260665894e-01 -2.557318806648254395e-01 5.230345726013183594e-01 -2.605116963386535645e-01 1.716072708368301392e-01 4.034559428691864014e-01 1.289824098348617554e-01 5.968257784843444824e-01
1.084985062479972839e-01 -2.223815321922302246e-01 5.362796783447265625e-01 -1.394206285476684570e-01 2.762843370437622070e-01 2.349007278680801392e-01 8.719904720783233643e-02 7.018727660179138184e-01
-1.468210481107234955e-03 -2.147056721150875092e-02 6.550256609916687012e-01 -4.790399670600891113e-01 1.715921908617019653e-01 -2.813932597637176514e-01 1.368955224752426147e-01 4.622038602828979492e-01
-4.637875854969024658e-01 -3.436889648437500000e-01 1.753365844488143921e-01 -2.213253080844879150e-01 -2.469497472047805786e-01 3.680885583162307739e-02 -6.102380901575088501e-02 7.217951416969299316e-01
-5.372866392135620117e-01 -1.760434508323669434e-01 2.433956712484359741e-01 -2.523300647735595703e-01 -3.680124580860137939e-01 4.183523654937744141e-01 -1.787615120410919189e-01 4.636942446231842041e-01
2.107482850551605225e-01 1.421726197004318237e-01 5.985110998153686523e-01 -6.158713698387145996e-01 3.881404101848602295e-01 1.876602917909622192e-01 -2.941586449742317200e-02 1.054719761013984680e-01
1.043061688542366028e-01 2.197598963975906372e-01 4.318370521068572998e-01 -7.763477563858032227e-01 1.837954074144363403e-01 1.564624309539794922e-01 -3.038996756076812744e-01 -3.178811445832252502e-02
-3.116447329521179199e-01 1.476676017045974731e-01 2.829920649528503418e-01 -1.831900477409362793e-01 6.413404345512390137e-01 -1.333650052547454834e-01 2.526600062847137451e-01 5.239159464836120605e-01
1.042216494679450989e-01 3.756057322025299072e-01 4.924989640712738037e-01 -4.433137774467468262e-01 5.561678409576416016e-01 2.077835202217102051e-01 1.868918389081954956e-01 1.468012779951095581e-01
-3.547402918338775635e-01 -2.495566457509994507e-01 -1.204608455300331116e-01 -4.553826153278350830e-01 -2.191610634326934814e-01 3.076965212821960449e-01 -8.675672113895416260e-03 6.687394976615905762e-01
-1.021923199295997620e-01 5.157516002655029297e-01 5.913632512092590332e-01 -2.496476471424102783e-02 5.039975643157958984e-01 1.788386255502700806e-01 1.714036166667938232e-01 2.405146509408950806e-01
-3.645232021808624268e-01 -2.413215637207031250e-01 -9.256234392523765564e-03 -8.366973996162414551e-01 1.070153415203094482e-01 2.224171720445156097e-02 -1.569048464298248291e-01 2.686492502689361572e-01
-5.127290487289428711e-01 4.845063984394073486e-01 -1.972440928220748901e-01 -1.953909546136856079e-02 -1.184230670332908630e-02 2.548076212406158447e-01 -2.808314263820648193e-01 5.649265050888061523e-01
-7.177050113677978516e-01 2.719576060771942139e-01 3.782503604888916016e-01 1.914996653795242310e-01 1.088963523507118225e-01 1.752334386110305786e-01 -3.183860480785369873e-01 2.953950464725494385e-01
-2.572757303714752197e-01 4.070131853222846985e-02 3.836588561534881592e-01 -2.113732546567916870e-01 -5.488009452819824219e-01 4.328952431678771973e-01 -2.259420305490493774e-01 4.479389190673828125e-01
-7.676355242729187012e-01 2.357909977436065674e-01 1.585553288459777832e-01 4.967496916651725769e-02 1.482991576194763184e-01 1.290521472692489624e-01 -3.990144133567810059e-01 3.600993454456329346e-01
-1.431906670331954956e-01 -2.199854105710983276e-01 5.635817050933837891e-01 -2.283542156219482422e-01 1.819131523370742798e-01 -1.434498727321624756e-01 -5.767594575881958008e-01 4.183431565761566162e-01
-4.448119401931762695e-01 -4.154333770275115967e-01 8.424253016710281372e-02 -3.930437564849853516e-01 3.249326348304748535e-01 4.780750349164009094e-02 1.690200865268707275e-01 5.757972002029418945e-01
-1.036135032773017883e-01 3.722165524959564209e-01 3.837399780750274658e-01 -3.855890929698944092e-01 3.322237730026245117e-01 -2.749941051006317139e-01 3.695653378963470459e-01 4.818823933601379395e-01
-2.899558842182159424e-01 -3.298710584640502930e-01 7.005906105041503906e-01 -1.997378021478652954e-01 3.927016556262969971e-01 -2.919024229049682617e-02 -1.002361476421356201e-01 3.335779905319213867e-01
-1.652031089179217815e-03 2.277367860078811646e-01 6.426507234573364258e-01 -3.614149987697601318e-01 5.762048438191413879e-02 -4.492673575878143311e-01 -2.507753111422061920e-02 4.457828998565673828e-01
-2.674801051616668701e-01 3.978332281112670898e-01 3.971285521984100342e-01 -4.192845821380615234e-01 -4.142223671078681946e-02 -3.728855848312377930e-01 -4.566812813282012939e-01 2.955589294433593750e-01
-1.435005664825439453e-02 3.462690412998199463e-01 5.989612936973571777e-01 -6.513774394989013672e-01 2.972628772258758545e-01 -4.809048399329185486e-02 7.613783329725265503e-02 1.922881789505481720e-02
-6.738976836204528809e-01 -1.453316770493984222e-03 2.905140817165374756e-01 -2.156266570091247559e-01 -3.298484385013580322e-01 5.111680030822753906e-01 6.486335396766662598e-02 2.016598433256149292e-01
-5.784376263618469238e-01 5.489621162414550781e-01 -4.041418433189392090e-02 8.593751117587089539e-04 -1.159877628087997437e-01 5.669619888067245483e-02 -1.118945553898811340e-01 5.772594213485717773e-01
-4.055149257183074951e-01 -5.181989073753356934e-01 3.977939784526824951e-01 -4.839462041854858398e-01 2.053002417087554932e-01 1.373290717601776123e-01 -6.218590959906578064e-02 3.312236070632934570e-01
-6.364071965217590332e-01 1.568617522716522217e-01 1.528013348579406738e-01 -3.370234072208404541e-01 -4.832973778247833252e-01 2.122552543878555298e-01 -5.618257913738489151e-03 3.934299647808074951e-01
-2.991206049919128418e-01 1.084447023458778858e-03 5.196483135223388672e-01 -2.005200833082199097e-03 -4.479364156723022461e-01 4.491539895534515381e-01 -1.256449818611145020e-01 4.715020954608917236e-01
-7.067624479532241821e-02 -3.435396552085876465e-01 2.607955932617187500e-01 -4.443887770175933838e-01 2.514656484127044678e-01 3.728557229042053223e-01 2.798136770725250244e-01 5.752717256546020508e-01
1.529046893119812012e-01 2.333360016345977783e-01 7.526987195014953613e-01 -6.938020884990692139e-02 2.460653334856033325e-01 -4.760681837797164917e-02 8.025506883859634399e-02 5.306129455566406250e-01
1.330932974815368652e-02 3.500240147113800049e-01 7.364775538444519043e-01 -5.428018569946289062e-01 1.597558408975601196e-01 1.152496263384819031e-01 -1.743780449032783508e-02 -3.412554413080215454e-02
-2.868019938468933105e-01 2.558941841125488281e-01 7.121837139129638672e-01 -3.845587372779846191e-01 1.976616233587265015e-01 2.565703988075256348e-01 3.006246387958526611e-01 -4.356834664940834045e-02
-4.201001822948455811e-01 2.741666324436664581e-02 6.072275638580322266e-01 -4.544195532798767090e-01 1.696482151746749878e-01 3.237866163253784180e-01 3.277310729026794434e-01 -8.072123676538467407e-02
-2.331468313932418823e-01 -6.253623217344284058e-02 8.359124064445495605e-01 -8.824539929628372192e-02 3.776713907718658447e-01 -1.424279250204563141e-02 -1.774244941771030426e-02 3.033834993839263916e-01
-2.177675366401672363e-01 1.837970763444900513e-01 7.668926715850830078e-01 -3.993418216705322266e-01 -4.933803528547286987e-02 -3.467437997460365295e-02 3.689492046833038330e-01 1.773070096969604492e-01
-3.242999613285064697e-01 1.102500408887863159e-01 4.001652002334594727e-01 -1.484511494636535645e-01 8.791976422071456909e-02 3.915829062461853027e-01 6.452625989913940430e-01 3.508183956146240234e-01
1.020785644650459290e-01 2.803522348403930664e-01 7.516140341758728027e-01 -5.456111431121826172e-01 1.382035017013549805e-01 1.700242906808853149e-01 1.420394517481327057e-03 1.889804191887378693e-02
-4.068679213523864746e-01 -2.227206677198410034e-01 9.416385740041732788e-02 5.519720725715160370e-03 7.678892463445663452e-02 5.163354277610778809e-01 -3.463304936885833740e-01 6.192843914031982422e-01
-8.241394162178039551e-01 4.297814667224884033e-01 2.594388425350189209e-01 -2.074050605297088623e-01 -1.042842268943786621e-01 5.756925046443939209e-02 -1.014705374836921692e-01 3.565361350774765015e-02
-1.535481214523315430e-01 1.256129294633865356e-01 2.297634333372116089e-01 -5.120609998703002930e-01 2.508314549922943115e-01 -4.966845214366912842e-01 1.631340980529785156e-01 5.562570691108703613e-01
-2.507703602313995361e-01 1.533176749944686890e-01 4.480085372924804688e-01 -6.278730183839797974e-02 8.905186504125595093e-02 5.164089798927307129e-01 5.604103803634643555e-01 3.468220531940460205e-01
-2.851292192935943604e-01 -2.355364412069320679e-01 6.663004159927368164e-01 -3.512497544288635254e-01 3.704091012477874756e-01 3.361473083496093750e-01 1.502541303634643555e-01 1.520427316427230835e-01
-7.136401534080505371e-02 2.775667607784271240e-01 4.884669482707977295e-01 -4.153148233890533447e-01 2.163835763931274414e-01 -1.732044368982315063e-01 4.479961097240447998e-01 4.788062572479248047e-01
-3.589350879192352295e-01 -1.995032131671905518e-01 5.368641614913940430e-01 -1.017323806881904602e-01 8.447233587503433228e-02 2.128201872110366821e-01 4.407227337360382080e-01 5.349084138870239258e-01
-1.602871716022491455e-02 4.678976833820343018e-01 7.161644101142883301e-01 -3.136049807071685791e-01 2.548013627529144287e-01 3.077727854251861572e-01 -3.818225860595703125e-02 -9.202966094017028809e-02
-5.721198320388793945e-01 3.518168628215789795e-01 2.919213473796844482e-01 2.140093594789505005e-01 1.303290277719497681e-01 2.481863796710968018e-01 -4.191328287124633789e-01 4.045134782791137695e-01
-1.240576282143592834e-01 3.696337640285491943e-01 3.946967720985412598e-01 -1.508398652076721191e-01 6.947274804115295410e-01 2.343001365661621094e-01 2.059666365385055542e-01 2.991275191307067871e-01
-4.469352066516876221e-01 -7.984663546085357666e-02 -1.662902384996414185e-01 -4.697934985160827637e-01 5.736259818077087402e-01 3.102796673774719238e-01 1.570450724102556705e-03 3.466881513595581055e-01
-2.226210013031959534e-02 2.051991075277328491e-01 1.944048255681991577e-01 -3.531827330589294434e-01 -5.115041509270668030e-02 -3.577059507369995117e-01 -5.352226495742797852e-01 6.146813631057739258e-01
-2.678041756153106689e-01 4.466612637042999268e-01 2.624411582946777344e-01 -2.849861085414886475e-01 4.446020126342773438e-01 2.150553166866302490e-01 4.887168705463409424e-01 3.097067773342132568e-01
1.811934411525726318e-01 6.137773767113685608e-02 8.643638491630554199e-01 -2.037449032068252563e-01 1.801189780235290527e-01 2.442997992038726807e-01 -7.223219424486160278e-02 2.782483696937561035e-01
-4.066011682152748108e-02 1.468421071767807007e-01 4.125084578990936279e-01 -3.998863101005554199e-01 9.978511929512023926e-02 4.268143326044082642e-02 -7.722592949867248535e-01 1.963383704423904419e-01
-3.047324120998382568e-01 -5.375209450721740723e-02 2.447276711463928223e-01 -4.520177841186523438e-01 -3.998431563377380371e-02 4.109248518943786621e-01 6.345461010932922363e-01 2.587092518806457520e-01
-1.855241879820823669e-02 3.126528561115264893e-01 9.171989560127258301e-02 -4.661216437816619873e-01 3.533059358596801758e-01 -3.060073256492614746e-01 2.075783610343933105e-01 6.439470052719116211e-01
-5.507980659604072571e-02 -2.352397590875625610e-01 7.347459793090820312e-01 -1.944125443696975708e-02 2.846415340900421143e-01 3.368753790855407715e-01 9.623171761631965637e-03 4.547531604766845703e-01
8.134312182664871216e-02 3.527664542198181152e-01 4.473729133605957031e-01 -1.617424786090850830e-01 5.599240660667419434e-01 -1.104740276932716370e-01 1.102865412831306458e-01 5.520446896553039551e-01
1.550217717885971069e-01 4.807804524898529053e-01 -8.948974311351776123e-02 -3.444062769412994385e-01 4.515233635902404785e-01 3.183197379112243652e-01 2.634223401546478271e-01 4.935606718063354492e-01
-1.696129329502582550e-02 2.903267443180084229e-01 3.239927347749471664e-03 -3.218604028224945068e-01 3.939948081970214844e-01 2.556798458099365234e-01 -6.951904892921447754e-01 3.285183608531951904e-01
-2.241370528936386108e-01 2.474989891052246094e-01 4.567304551601409912e-01 6.013407930731773376e-02 5.849144458770751953e-01 -8.049716800451278687e-02 1.900762766599655151e-01 5.399576425552368164e-01
-4.365460276603698730e-01 3.185425400733947754e-01 1.079904660582542419e-01 1.319999224506318569e-03 -2.984234094619750977e-01 6.003133058547973633e-01 1.746998131275177002e-01 4.651258289813995361e-01
-6.292759180068969727e-01 -8.882267773151397705e-02 -1.105139702558517456e-01 -6.847142577171325684e-01 2.168536484241485596e-01 1.031607016921043396e-01 1.326345652341842651e-01 1.995390951633453369e-01
3.835748434066772461e-01 3.032500147819519043e-01 -9.635494649410247803e-02 -5.102284550666809082e-01 6.242102012038230896e-02 3.575249612331390381e-01 -3.178711533546447754e-01 5.084583163261413574e-01
-7.350645661354064941e-01 1.815255582332611084e-01 2.946805953979492188e-01 -1.316464543342590332e-01 -3.386915922164916992e-01 1.115862801671028137e-01 2.096104174852371216e-01 3.891801536083221436e-01
-5.328897833824157715e-01 2.352244555950164795e-01 1.647463589906692505e-01 -3.403278589248657227e-01 -4.754495024681091309e-01 4.296475946903228760e-01 -1.543256361037492752e-02 3.268732726573944092e-01
-1.508491486310958862e-01 5.937696620821952820e-02 6.127664446830749512e-01 -5.412488579750061035e-01 4.271476566791534424e-01 3.267473578453063965e-01 1.144377663731575012e-01 -5.450714379549026489e-02
4.151497781276702881e-02 6.808153390884399414e-01 5.772430896759033203e-01 -7.427636533975601196e-02 2.899293601512908936e-01 -4.634127020835876465e-02 8.041597157716751099e-02 3.215076923370361328e-01
-5.176049470901489258e-01 6.516322493553161621e-02 -3.608226403594017029e-02 -6.906228065490722656e-01 3.438275158405303955e-01 2.322079241275787354e-01 2.641055285930633545e-01 8.767850697040557861e-02
-1.113261748105287552e-02 1.651232987642288208e-01 3.435447514057159424e-01 7.006192207336425781e-02 -4.113080203533172607e-01 1.638916879892349243e-01 -2.474159002304077148e-01 7.696944475173950195e-01
-1.827277988195419312e-01 2.131438404321670532e-01 -1.095180809497833252e-01 -3.002844750881195068e-01 7.299987077713012695e-01 4.187795519828796387e-02 -1.195261403918266296e-01 5.196893215179443359e-01
1.572142541408538818e-01 2.347931712865829468e-01 7.247854471206665039e-01 -2.762902379035949707e-01 2.213736027479171753e-01 4.584132432937622070e-01 1.585510373115539551e-01 1.849817484617233276e-01
1.460375189781188965e-01 8.677005022764205933e-02 5.007867813110351562e-01 -2.336190193891525269e-01 3.506605327129364014e-01 4.378460049629211426e-01 3.103602528572082520e-01 5.047608613967895508e-01
-2.929864218458533287e-03 2.208313345909118652e-01 -3.369520008563995361e-01 -6.103686690330505371e-01 3.654211461544036865e-01 3.324713110923767090e-01 -1.102529391646385193e-01 4.570696651935577393e-01
1.180826649069786072e-01 1.939865797758102417e-01 4.612198770046234131e-01 -2.904503345489501953e-01 -1.415397413074970245e-02 5.863856058567762375e-03 -7.227882146835327148e-01 3.587243556976318359e-01
-4.825799167156219482e-01 5.801753997802734375e-01 3.224864602088928223e-01 -5.627533793449401855e-02 -5.391307920217514038e-02 2.661471366882324219e-01 -4.721095860004425049e-01 1.634638011455535889e-01
-2.115338891744613647e-01 3.607844412326812744e-01 2.644474804401397705e-01 -2.868776023387908936e-01 6.856465339660644531e-01 2.552573680877685547e-01 2.816823720932006836e-01 2.413383871316909790e-01
3.312404826283454895e-02 1.652161777019500732e-01 -1.414652168750762939e-01 -5.483012199401855469e-01 2.600288689136505127e-01 -1.290846616029739380e-01 2.221307605504989624e-01 7.192634344100952148e-01
7.651825249195098877e-02 4.007928371429443359e-01 2.405509948730468750e-01 -7.555476427078247070e-01 -7.613147795200347900e-02 2.278200536966323853e-01 -3.830457925796508789e-01 -1.926380023360252380e-02
-5.322926640510559082e-01 1.680846810340881348e-01 2.698611617088317871e-01 -1.654928624629974365e-01 -4.339422285556793213e-01 3.399807810783386230e-01 4.219494387507438660e-02 5.315314531326293945e-01
-5.049090385437011719e-01 3.584896028041839600e-01 1.389623880386352539e-01 1.352433115243911743e-01 -1.607937067747116089e-01 -8.387110196053981781e-03 -2.112500220537185669e-01 7.130212187767028809e-01
-3.034402430057525635e-01 -2.721762955188751221e-01 6.039190292358398438e-01 -2.114120423793792725e-01 6.221306696534156799e-02 3.815429806709289551e-01 3.607567250728607178e-01 3.805786371231079102e-01
-2.377742826938629150e-01 4.608105123043060303e-01 2.086461335420608521e-01 -3.265262842178344727e-01 2.575044147670269012e-02 -4.240817427635192871e-01 -4.525167644023895264e-01 4.423626661300659180e-01
-3.210154473781585693e-01 -3.603632152080535889e-01 6.621811538934707642e-02 -3.090027272701263428e-01 -1.253145933151245117e-01 4.916106164455413818e-01 -1.567543298006057739e-01 6.206957697868347168e-01
-7.108699083328247070e-01 2.952394187450408936e-01 1.054722815752029419e-01 -8.485013246536254883e-02 -1.960558891296386719e-01 -2.443468570709228516e-02 -2.072901576757431030e-01 5.542289614677429199e-01
-3.446573615074157715e-01 6.023326516151428223e-02 6.344737410545349121e-01 -5.547029972076416016e-01 -7.975948043167591095e-03 8.725102990865707397e-02 3.932021260261535645e-01 7.103887200355529785e-02
-2.269824892282485962e-01 3.637537360191345215e-01 -1.325423866510391235e-01 -4.971037507057189941e-01 5.575222969055175781e-01 2.863475866615772247e-02 2.737592160701751709e-01 4.060632884502410889e-01
-5.726126208901405334e-02 -2.839811444282531738e-01 2.958248555660247803e-02 -2.662037909030914307e-01 7.444468885660171509e-02 6.858031153678894043e-01 -3.867147266864776611e-01 4.678889214992523193e-01
-2.718488872051239014e-02 2.379191815853118896e-01 4.843623042106628418e-01 -5.172077566385269165e-03 7.093120813369750977e-01 3.474610149860382080e-01 -1.677606254816055298e-02 2.896335422992706299e-01
1.726075559854507446e-01 1.052992194890975952e-01 6.410138607025146484e-01 1.909770257771015167e-02 3.513206541538238525e-01 3.167152702808380127e-01 1.369948387145996094e-01 5.525872111320495605e-01
-3.802835643291473389e-01 1.831226199865341187e-01 1.494570523500442505e-01 -7.474211603403091431e-02 5.908186435699462891e-01 1.207708381116390228e-03 3.517541289329528809e-01 5.666812062263488770e-01
-2.256202846765518188e-01 -6.321643292903900146e-02 8.680597543716430664e-01 -3.080969154834747314e-01 2.548536956310272217e-01 1.415061354637145996e-01 -7.735115289688110352e-02 7.543243467807769775e-02
-5.022443830966949463e-02 -2.320421934127807617e-01 9.103240817785263062e-02 -2.548185288906097412e-01 4.360682964324951172e-01 -1.760391332209110260e-02 -8.772301673889160156e-02 8.199108839035034180e-01
-5.498936176300048828e-01 -2.083338201045989990e-01 4.050783216953277588e-01 -3.221449851989746094e-01 2.258054912090301514e-01 -2.558020055294036865e-01 -4.665918052196502686e-01 2.285111546516418457e-01
-6.929409503936767578e-01 4.040200710296630859e-01 3.527562916278839111e-01 -2.226405441761016846e-01 -3.318643569946289062e-01 -1.558623313903808594e-01 -8.658754825592041016e-02 2.016692012548446655e-01
-1.354281604290008545e-01 3.457837104797363281e-01 -3.402663171291351318e-01 -6.037840247154235840e-01 1.270896047353744507e-01 5.363142490386962891e-01 9.647487103939056396e-02 2.620390355587005615e-01
-4.696676135063171387e-01 -2.510326206684112549e-01 4.166842103004455566e-01 -3.171717524528503418e-01 2.065153867006301880e-01 -1.592104285955429077e-01 -5.509399175643920898e-01 2.657814919948577881e-01
-2.612470090389251709e-02 1.244521588087081909e-01 2.771975100040435791e-01 -6.700439751148223877e-02 6.033794283866882324e-01 2.206476628780364990e-01 2.356720119714736938e-01 6.589443087577819824e-01
-3.278675302863121033e-02 1.401792168617248535e-01 -1.111712530255317688e-01 -8.241246342658996582e-01 1.434544920921325684e-01 3.830877244472503662e-01 1.608925014734268188e-01 3.074290752410888672e-01
-1.229065358638763428e-01 -3.591647446155548096e-01 2.962559834122657776e-02 -3.284446001052856445e-01 -7.484386861324310303e-02 2.956417500972747803e-01 -3.708126842975616455e-01 7.187721729278564453e-01
-4.882085621356964111e-01 4.534367918968200684e-01 8.795639872550964355e-02 8.383682928979396820e-03 -1.894892156124114990e-01 -1.157829985022544861e-01 -1.614656299352645874e-01 6.876464486122131348e-01
-3.926620185375213623e-01 -3.925953507423400879e-01 1.261660456657409668e-01 -4.558304250240325928e-01 1.382886082865297794e-03 4.951534271240234375e-01 -3.946591317653656006e-01 2.589435279369354248e-01
-1.622454146854579449e-03 2.727364599704742432e-01 3.984400928020477295e-01 -2.949166297912597656e-01 1.944569349288940430e-01 -3.290147483348846436e-01 3.506613373756408691e-01 6.409792900085449219e-01
5.065296776592731476e-03 3.727143108844757080e-01 4.842848479747772217e-01 -3.216571509838104248e-01 4.806510806083679199e-01 -6.742531061172485352e-02 3.229525685310363770e-01 4.280108213424682617e-01
-4.158939421176910400e-01 9.380424022674560547e-02 5.846678614616394043e-01 -5.669908225536346436e-02 -2.373983114957809448e-01 -2.414458841085433960e-01 -4.334693253040313721e-01 4.130761921405792236e-01
2.029759734869003296e-01 3.805072307586669922e-01 4.179337620735168457e-02 -3.286237120628356934e-01 2.443245649337768555e-01 3.951788842678070068e-01 -6.231349706649780273e-01 3.164126873016357422e-01
-3.373528718948364258e-01 -4.047580435872077942e-02 4.423472285270690918e-02 -3.627380728721618652e-02 8.409768342971801758e-03 6.775100231170654297e-01 -4.935661852359771729e-01 4.225919544696807861e-01
-3.147404491901397705e-01 9.009263158077374101e-05 5.161585807800292969e-01 -2.292301803827285767e-01 5.228970050811767578e-01 -3.120250403881072998e-01 -3.429450988769531250e-01 3.059082925319671631e-01
-7.293803691864013672e-01 5.327110290527343750e-01 2.219600081443786621e-01 -1.935520917177200317e-01 -2.027642279863357544e-01 -5.089875310659408569e-02 -3.535806899890303612e-04 2.319275140762329102e-01
7.136261463165283203e-02 -8.366363495588302612e-02 4.928300976753234863e-01 1.000874862074851990e-02 2.381314635276794434e-01 3.251492977142333984e-01 1.857305765151977539e-01 7.402714490890502930e-01
-3.261426687240600586e-01 -1.600341945886611938e-01 2.804649472236633301e-01 -1.361160129308700562e-01 -3.242420256137847900e-01 4.899463653564453125e-01 -3.907091021537780762e-01 5.224920511245727539e-01
-4.031299054622650146e-01 3.594133257865905762e-01 2.822383642196655273e-01 2.746435105800628662e-01 -8.986476808786392212e-02 2.853400409221649170e-01 -3.689703345298767090e-01 5.723522901535034180e-01
-1.778397113084793091e-01 3.233059644699096680e-01 2.855356037616729736e-01 -5.568235516548156738e-01 3.417938053607940674e-01 -2.487389147281646729e-01 -5.311260819435119629e-01 1.071181893348693848e-01
-1.609611660242080688e-01 4.436197578907012939e-01 3.920935094356536865e-01 -1.943197101354598999e-01 6.946003437042236328e-01 2.987645864486694336e-01 1.116037964820861816e-01 4.012816026806831360e-02
-1.529340595006942749e-01 -1.779128164052963257e-01 8.080323338508605957e-01 5.007643997669219971e-02 1.216123625636100769e-01 1.915467381477355957e-01 1.107297986745834351e-01 4.751774370670318604e-01
1.288662403821945190e-01 6.645338535308837891e-01 -4.312324151396751404e-02 -4.373851716518402100e-01 1.125768423080444336e-01 2.178370356559753418e-01 -4.565840065479278564e-01 2.828911542892456055e-01
-6.871615052223205566e-01 2.271093428134918213e-01 2.055768966674804688e-01 -2.163179218769073486e-01 -4.012123644351959229e-01 2.332868874073028564e-01 1.546358037739992142e-02 4.141761958599090576e-01
-5.746527910232543945e-01 -4.337641224265098572e-02 2.751838862895965576e-01 -2.791892290115356445e-01 1.142511740326881409e-01 3.254701495170593262e-01 5.881075859069824219e-01 2.221827656030654907e-01
-6.288234591484069824e-01 5.533759593963623047e-01 3.640150427818298340e-01 -3.014613641425967216e-03 -1.800217926502227783e-01 1.442298442125320435e-01 -2.206702679395675659e-01 2.528526186943054199e-01
-2.773793339729309082e-01 1.329768449068069458e-01 1.929354518651962280e-01 -3.367076218128204346e-01 -5.216065645217895508e-01 3.175228536128997803e-01 1.806940287351608276e-01 5.909631252288818359e-01
-4.182883203029632568e-01 -1.557773351669311523e-01 5.380094647407531738e-01 -2.922629714012145996e-01 -3.392731845378875732e-01 2.528004348278045654e-01 -4.915361404418945312e-01 7.262420654296875000e-02
-4.010586142539978027e-01 2.315966486930847168e-01 4.493193328380584717e-02 -5.966802239418029785e-01 3.401093780994415283e-01 -4.280314147472381592e-01 3.915484249591827393e-02 3.564413487911224365e-01
-1.014526113867759705e-01 3.876160979270935059e-01 2.837843000888824463e-01 -4.719510972499847412e-01 5.127888321876525879e-01 -2.223586887121200562e-01 -4.371075332164764404e-01 1.809177100658416748e-01
-6.308945268392562866e-02 1.698335856199264526e-01 6.505110859870910645e-01 -4.940601885318756104e-01 -2.096007615327835083e-01 -2.467160820960998535e-01 2.794499397277832031e-01 3.420857489109039307e-01
-3.363424539566040039e-01 -9.562716633081436157e-02 4.031069874763488770e-01 -2.097891569137573242e-01 1.138367354869842529e-01 6.699250638484954834e-02 -7.583232522010803223e-01 2.805736064910888672e-01
-1.558541059494018555e-01 2.326001375913619995e-01 -8.012639731168746948e-02 -2.849164009094238281e-01 7.553273439407348633e-01 3.580789640545845032e-02 -9.838820993900299072e-02 5.025210380554199219e-01
2.477090507745742798e-01 3.147533237934112549e-01 6.583362221717834473e-01 -3.832297027111053467e-01 4.290487170219421387e-01 2.000477463006973267e-01 -9.517818689346313477e-02 1.616733819246292114e-01
-9.172921627759933472e-02 -3.994712233543395996e-02 3.293076753616333008e-01 -5.275530815124511719e-01 1.072471961379051208e-02 -1.873460412025451660e-02 -7.234126925468444824e-01 2.818551361560821533e-01
-4.983082115650177002e-01 -1.814845353364944458e-01 -1.594034880399703979e-01 -7.430664896965026855e-01 8.281553536653518677e-02 1.058661192655563354e-01 -2.496926486492156982e-01 2.465412318706512451e-01
-2.316715419292449951e-01 -2.500343136489391327e-02 4.021834433078765869e-01 -3.658281862735748291e-01 2.565532922744750977e-01 -2.114959657192230225e-01 -6.695109605789184570e-01 3.022023439407348633e-01
-7.827404141426086426e-01 4.595970809459686279e-01 2.056900113821029663e-01 -4.385744407773017883e-02 4.314181208610534668e-02 1.310758739709854126e-01 -2.792566418647766113e-01 1.866271048784255981e-01
2.942264974117279053e-01 -1.385612338781356812e-01 5.491927266120910645e-01 -4.018110632896423340e-01 1.166756302118301392e-01 8.665242791175842285e-02 1.277352720499038696e-01 6.274780035018920898e-01
-5.058350563049316406e-01 4.853153228759765625e-01 2.581341564655303955e-01 -8.645206689834594727e-02 -4.844758193939924240e-03 3.131220638751983643e-01 -5.592908859252929688e-01 1.536796241998672485e-01
6.551039963960647583e-02 5.568948984146118164e-01 -8.061338216066360474e-02 -2.486045360565185547e-01 2.842940986156463623e-01 3.549834489822387695e-01 -5.623539090156555176e-01 3.069126904010772705e-01
-2.255820482969284058e-01 -5.988446623086929321e-02 5.674269795417785645e-01 -6.505575031042098999e-02 5.782998800277709961e-01 3.443906903266906738e-01 2.164064198732376099e-01 3.456204235553741455e-01
-3.008707761764526367e-01 1.859439015388488770e-01 -2.413226524367928505e-03 1.097282022237777710e-02 -5.956311896443367004e-02 5.406333804130554199e-01 -5.110635161399841309e-01 5.636994838714599609e-01
-5.686467289924621582e-01 2.922739982604980469e-01 2.064238339662551880e-01 -5.578636378049850464e-02 -4.336071908473968506e-01 2.756353318691253662e-01 -7.083273679018020630e-02 5.258197784423828125e-01
-2.173328697681427002e-01 1.474390029907226562e-01 3.631759583950042725e-01 -1.269729733467102051e-01 -4.632143974304199219e-01 5.525640845298767090e-01 -2.268122136592864990e-01 4.600772261619567871e-01
-5.675122737884521484e-01 -3.584525287151336670e-01 1.044658198952674866e-01 -3.685641288757324219e-01 5.059317350387573242e-01 5.398514866828918457e-02 -1.445661038160324097e-01 3.505824804306030273e-01
-5.133049488067626953e-01 6.164653897285461426e-01 1.140762027353048325e-02 2.942378446459770203e-02 -2.726493962109088898e-02 1.019455343484878540e-01 -2.849169373512268066e-01 5.130093693733215332e-01
-5.224781632423400879e-01 4.068193137645721436e-01 -8.836666494607925415e-02 -3.753913640975952148e-01 4.436475932598114014e-01 -1.271002441644668579e-01 3.204593062400817871e-01 3.116334974765777588e-01
-3.089872896671295166e-01 1.526741236448287964e-01 2.647884488105773926e-01 -2.505729496479034424e-01 -5.370976924896240234e-01 4.998844861984252930e-01 6.650018971413373947e-03 4.581649899482727051e-01
3.941519185900688171e-02 2.870724797248840332e-01 1.473836898803710938e-01 -3.136187493801116943e-01 6.813250184059143066e-01 5.452325344085693359e-01 9.426566958427429199e-02 1.599650532007217407e-01
-1.651378422975540161e-01 3.761175274848937988e-01 6.028659343719482422e-01 -6.033554077148437500e-01 2.242059707641601562e-01 1.404740363359451294e-01 -3.224156424403190613e-02 -1.809399276971817017e-01
-4.990882873535156250e-01 2.839348316192626953e-01 1.285431534051895142e-01 -4.938907027244567871e-01 -9.539844468235969543e-03 -4.535566270351409912e-01 -3.777621984481811523e-01 2.476523220539093018e-01
-6.060845255851745605e-01 5.729859471321105957e-01 3.048959672451019287e-01 2.979260869324207306e-02 -1.330479681491851807e-01 1.733869761228561401e-01 -2.492712289094924927e-01 3.171726465225219727e-01
8.240006864070892334e-02 4.187023043632507324e-01 4.596314206719398499e-02 -3.336187601089477539e-01 1.993058174848556519e-01 2.371723353862762451e-01 -6.898229122161865234e-01 3.642188310623168945e-01
-5.417158007621765137e-01 4.575453698635101318e-01 3.454808890819549561e-02 1.047739014029502869e-01 -6.225776299834251404e-02 -4.168845713138580322e-02 -1.107571423053741455e-01 6.834793686866760254e-01
-3.048919141292572021e-01 2.408434599637985229e-01 1.252380162477493286e-01 -2.447374016046524048e-01 -4.569437503814697266e-01 5.249191522598266602e-01 2.747202813625335693e-01 4.622178673744201660e-01
-7.597449421882629395e-01 1.714387983083724976e-01 3.398299813270568848e-01 -3.825795277953147888e-02 -1.682583838701248169e-01 -1.609185039997100830e-01 -1.476524621248245239e-01 4.477067589759826660e-01
-3.361068367958068848e-01 1.875997893512248993e-02 1.446176916360855103e-01 -3.933247625827789307e-01 7.791188955307006836e-01 2.076115608215332031e-01 8.895429968833923340e-02 2.302603572607040405e-01
-2.059307545423507690e-01 3.749541640281677246e-01 3.536200225353240967e-01 -2.597627341747283936e-01 5.261908769607543945e-01 2.269191741943359375e-01 4.337880909442901611e-01 3.285372853279113770e-01
1.522537022829055786e-01 2.589763402938842773e-01 3.015548288822174072e-01 -6.395011544227600098e-01 2.701316773891448975e-01 5.799471139907836914e-01 -2.213668450713157654e-02 7.300617173314094543e-03
-6.408818364143371582e-01 5.523497983813285828e-02 1.839492917060852051e-01 -3.899610936641693115e-01 -4.435621500015258789e-01 2.580204308032989502e-01 -8.750732243061065674e-02 3.596294522285461426e-01
-3.064244091510772705e-01 4.487220048904418945e-01 2.942897379398345947e-01 -3.127210736274719238e-01 5.762485787272453308e-02 -2.784296870231628418e-01 -6.006237864494323730e-01 2.806402742862701416e-01
-5.837923884391784668e-01 5.893301963806152344e-01 2.742690145969390869e-01 -2.187234535813331604e-02 -1.742618530988693237e-01 2.208579480648040771e-01 -3.052838444709777832e-01 2.526474595069885254e-01
-3.275409936904907227e-01 -5.640517920255661011e-03 6.078152656555175781e-01 -3.204137459397315979e-02 2.575168609619140625e-01 3.424425423145294189e-01 4.307912588119506836e-01 3.912238180637359619e-01
1.311505138874053955e-01 1.356295347213745117e-01 3.528676927089691162e-02 -6.392957270145416260e-02 2.261992096900939941e-01 -1.245454102754592896e-01 6.821256875991821289e-02 9.422004222869873047e-01
-7.564768791198730469e-01 2.786005847156047821e-02 1.392711102962493896e-01 1.339954435825347900e-01 4.636914003640413284e-03 4.399806559085845947e-01 -1.602450907230377197e-01 4.127133190631866455e-01
-3.717803359031677246e-01 2.192050069570541382e-01 -3.563485145568847656e-01 -3.478758037090301514e-01 4.771458804607391357e-01 1.205928996205329895e-01 -3.115089833736419678e-01 4.758970737457275391e-01
5.738272890448570251e-02 4.923827201128005981e-02 2.758603990077972412e-01 -9.177886843681335449e-01 -8.950032293796539307e-02 1.256081461906433105e-01 -2.056975811719894409e-01 9.873452037572860718e-02
-2.444881349802017212e-01 -1.327398121356964111e-01 2.586624920368194580e-01 -6.110513210296630859e-01 3.833600580692291260e-01 -2.603755593299865723e-01 -4.559985995292663574e-01 2.441733777523040771e-01
-2.849648594856262207e-01 -3.587619587779045105e-02 1.484542787075042725e-01 -5.147752761840820312e-01 7.367187142372131348e-01 2.789168618619441986e-02 1.231746841222047806e-02 2.946043312549591064e-01
-4.378564357757568359e-01 3.370161354541778564e-01 2.259189486503601074e-01 -2.115290164947509766e-01 -5.509855151176452637e-01 1.536925584077835083e-01 -9.144093096256256104e-02 5.131765007972717285e-01
5.033088475465774536e-02 4.708139598369598389e-01 2.008858025074005127e-01 -7.115363478660583496e-01 -3.720328211784362793e-03 1.259431242942810059e-01 -4.611708819866180420e-01 -2.465596795082092285e-02
-4.097453057765960693e-01 -4.876123070716857910e-01 7.482939213514328003e-02 -4.741306602954864502e-01 -1.937626657309010625e-04 1.721085309982299805e-01 -2.798671126365661621e-01 5.059611797332763672e-01
-2.648824155330657959e-01 1.678085476160049438e-01 4.571239054203033447e-01 -1.953780055046081543e-01 -7.757494598627090454e-02 -4.218342900276184082e-02 -7.512412071228027344e-01 2.870228290557861328e-01
-5.272695794701576233e-02 2.510543167591094971e-01 4.241138696670532227e-01 -3.276588618755340576e-01 4.520352184772491455e-01 -2.678110301494598389e-01 -5.078839063644409180e-01 3.360866308212280273e-01
-1.872817277908325195e-01 3.522147834300994873e-01 2.711735963821411133e-01 -4.701090455055236816e-01 5.495393276214599609e-01 -2.030474543571472168e-01 -4.398568570613861084e-01 9.816850721836090088e-02
8.735289424657821655e-02 -1.536429971456527710e-01 1.139447018504142761e-01 -9.962536394596099854e-02 5.045938491821289062e-01 1.856384277343750000e-01 -1.992268860340118408e-01 7.855487465858459473e-01
-8.140571117401123047e-01 3.425047397613525391e-01 3.142591938376426697e-02 -2.176039963960647583e-01 1.325000077486038208e-01 2.844859957695007324e-01 -2.660935223102569580e-01 4.866332933306694031e-02
1.266953498125076294e-01 6.325352191925048828e-01 -5.959704518318176270e-02 -6.005297899246215820e-01 -1.676151752471923828e-01 2.422067672014236450e-01 -2.715545594692230225e-01 2.432258576154708862e-01
-5.378707051277160645e-01 4.890157580375671387e-01 3.715271949768066406e-01 3.696930781006813049e-02 -4.578560590744018555e-02 2.803887128829956055e-01 -4.696677625179290771e-01 1.756636500358581543e-01
-5.111579298973083496e-01 -8.030821382999420166e-02 4.840607568621635437e-02 -8.228992819786071777e-01 8.676518499851226807e-02 -1.393430978059768677e-01 -1.076674535870552063e-01 1.192675679922103882e-01
-3.134072721004486084e-01 3.569846153259277344e-01 6.130504012107849121e-01 -5.006146430969238281e-01 1.557016521692276001e-01 1.663979142904281616e-01 2.394093722105026245e-01 -1.965802013874053955e-01
-5.902379751205444336e-01 5.144374370574951172e-01 2.897963821887969971e-01 -5.056904256343841553e-02 4.614241886883974075e-03 2.164188772439956665e-01 -4.764274954795837402e-01 1.630724221467971802e-01
1.874786913394927979e-01 -3.388793766498565674e-01 3.133377134799957275e-01 -5.283848643302917480e-01 1.583064645528793335e-01 3.971247375011444092e-01 1.053662151098251343e-01 5.279873013496398926e-01
-1.410531997680664062e-01 1.470606029033660889e-01 7.414724677801132202e-02 4.141247272491455078e-02 -1.345384716987609863e-01 6.233893036842346191e-01 -3.045982718467712402e-01 6.721379756927490234e-01
-3.547161519527435303e-01 -2.482415437698364258e-01 -1.076409146189689636e-01 -6.969529390335083008e-01 2.815718650817871094e-01 1.753170937299728394e-01 6.759151071310043335e-02 4.479231834411621094e-01
-2.164139300584793091e-01 2.374109774827957153e-01 2.446106523275375366e-01 -2.511821687221527100e-01 6.071594953536987305e-01 -1.809700727462768555e-01 2.710504829883575439e-01 5.468209981918334961e-01
-6.835271120071411133e-01 1.502423286437988281e-01 1.043970584869384766e-01 -5.286533832550048828e-01 -1.480291187763214111e-01 -2.731028199195861816e-01 -2.505760192871093750e-01 2.460867166519165039e-01
-2.525794804096221924e-01 3.320189416408538818e-01 -2.155189067125320435e-01 -4.801731705665588379e-01 4.951335191726684570e-01 1.539423316717147827e-01 2.349627017974853516e-01 4.742250442504882812e-01
-1.908106803894042969e-01 3.046258091926574707e-01 1.536725610494613647e-01 -4.949951171875000000e-01 7.638552188873291016e-01 6.920184940099716187e-02 -1.468361355364322662e-02 1.169598922133445740e-01
-1.199643313884735107e-01 -3.378920853137969971e-01 1.099844798445701599e-01 -3.466797769069671631e-01 -1.828864403069019318e-02 5.541948676109313965e-01 -4.176151454448699951e-01 5.072329640388488770e-01
-6.678034067153930664e-01 5.998917818069458008e-01 8.148334175348281860e-02 -4.102632403373718262e-03 7.174635678529739380e-02 -9.445682913064956665e-02 -7.831703126430511475e-02 4.090341031551361084e-01
1.056767404079437256e-01 5.408602356910705566e-01 1.885478794574737549e-01 -4.799938797950744629e-01 5.336921811103820801e-01 2.199151217937469482e-01 2.503554821014404297e-01 1.857158094644546509e-01
-3.540644347667694092e-01 4.164276644587516785e-02 2.990790009498596191e-01 -1.731696426868438721e-01 -4.737539887428283691e-01 4.915196001529693604e-01 -2.250484824180603027e-01 4.866080284118652344e-01
-5.112677216529846191e-01 1.315638870000839233e-01 2.874168455600738525e-01 -6.376501321792602539e-01 5.860526859760284424e-02 2.203586697578430176e-01 3.974961042404174805e-01 -1.486417204141616821e-01
-4.963672161102294922e-01 -3.906671702861785889e-01 1.205185204744338989e-01 -5.324122309684753418e-01 -6.383386999368667603e-02 -6.096112355589866638e-02 -3.252940773963928223e-01 4.352058768272399902e-01
-8.972448110580444336e-02 4.632854461669921875e-01 1.223044469952583313e-02 -3.510566353797912598e-01 2.097322195768356323e-01 1.723088696599006653e-02 -6.847286820411682129e-01 3.752171993255615234e-01
-6.977908015251159668e-01 -2.327819317579269409e-01 2.725915610790252686e-02 -5.546845793724060059e-01 2.521533370018005371e-01 -6.905076652765274048e-02 -2.060978263616561890e-01 1.991401761770248413e-01
-1.548164803534746170e-02 1.246506720781326294e-01 3.381781876087188721e-01 6.006680801510810852e-02 7.697171568870544434e-01 2.356207817792892456e-01 -1.720286458730697632e-01 4.343666434288024902e-01
-1.530903130769729614e-01 2.260500788688659668e-01 4.304414093494415283e-01 -5.421587824821472168e-01 -2.059508413076400757e-01 -5.165719240903854370e-02 -6.254055500030517578e-01 1.001626700162887573e-01
-8.010330796241760254e-02 2.316763699054718018e-01 5.725451111793518066e-01 3.515930846333503723e-02 5.120953917503356934e-01 1.542819440364837646e-01 2.679579854011535645e-01 5.030103325843811035e-01
9.762112796306610107e-02 2.425388433039188385e-02 2.390946149826049805e-01 -1.060279309749603271e-01 6.237038373947143555e-01 1.027973815798759460e-01 -1.392369121313095093e-01 7.088814973831176758e-01
-1.385561823844909668e-01 4.082855582237243652e-01 2.148006111383438110e-01 -4.310023039579391479e-02 -3.363961279392242432e-01 4.915977120399475098e-01 -4.284046292304992676e-01 4.772283434867858887e-01
-3.398917317390441895e-01 8.753158897161483765e-02 5.181634426116943359e-01 -1.127339825034141541e-01 -4.103866964578628540e-02 2.379212379455566406e-01 6.150835752487182617e-01 3.987368345260620117e-01
-2.715334892272949219e-01 2.124946266412734985e-01 5.366855859756469727e-01 -3.425600826740264893e-01 3.178743422031402588e-01 -3.268806040287017822e-01 -4.775425195693969727e-01 1.994866132736206055e-01
1.839683800935745239e-01 3.497474193572998047e-01 6.472682952880859375e-01 -5.875573158264160156e-01 1.975928694009780884e-01 -3.476670384407043457e-02 -2.091302163898944855e-02 1.973921507596969604e-01
-2.495782077312469482e-01 1.050236746668815613e-01 3.914747238159179688e-01 -1.043152883648872375e-01 -4.576081633567810059e-01 5.285336971282958984e-01 -3.095556497573852539e-01 4.218632578849792480e-01
-7.011713385581970215e-01 2.961097359657287598e-01 3.711362779140472412e-01 1.899144495837390423e-03 -1.959178745746612549e-01 -1.809768974781036377e-01 -9.356977790594100952e-02 4.505999386310577393e-01
-2.761702239513397217e-01 5.040725469589233398e-01 3.390680626034736633e-02 -2.347782254219055176e-01 -4.134085476398468018e-01 5.418789982795715332e-01 1.611810922622680664e-01 3.505018651485443115e-01
-2.378248274326324463e-01 1.300706565380096436e-01 2.592082917690277100e-01 -1.759412437677383423e-01 7.281278371810913086e-01 2.450322210788726807e-01 2.409931421279907227e-01 4.243677854537963867e-01
1.378531455993652344e-01 3.728136122226715088e-01 7.496309876441955566e-01 -4.935112595558166504e-02 8.885926008224487305e-02 5.065385103225708008e-01 -6.636360660195350647e-03 1.144683361053466797e-01
7.417654991149902344e-02 3.330680429935455322e-01 1.379968672990798950e-01 -6.967564821243286133e-01 -5.060777068138122559e-01 3.772630915045738220e-02 -1.469160616397857666e-01 3.161146938800811768e-01
-1.616319268941879272e-01 -1.984470486640930176e-01 4.120482504367828369e-02 -7.780576348304748535e-01 -1.975734531879425049e-01 4.729930162429809570e-01 -3.646365553140640259e-02 2.516645193099975586e-01
-4.019508063793182373e-01 -1.617537736892700195e-01 6.182919144630432129e-01 4.027142655104398727e-03 2.166837602853775024e-01 1.910915225744247437e-01 3.405353724956512451e-01 4.801437854766845703e-01
3.541779145598411560e-02 3.936425149440765381e-01 7.458892464637756348e-01 1.199030727148056030e-01 1.488757580518722534e-01 -1.722666621208190918e-01 -1.006239652633666992e-01 4.594545066356658936e-01
-4.494311511516571045e-01 4.617400094866752625e-02 4.230338335037231445e-01 -5.833065509796142578e-01 2.827917039394378662e-01 2.613498866558074951e-01 3.534482717514038086e-01 -5.894820764660835266e-02
-3.630456328392028809e-01 3.480938076972961426e-01 3.402599096298217773e-01 -2.430299669504165649e-01 2.685522735118865967e-01 -5.447977185249328613e-01 -1.896628886461257935e-01 4.090125262737274170e-01
-3.103926777839660645e-01 3.887353241443634033e-01 -2.849819660186767578e-01 -5.707276463508605957e-01 2.525314986705780029e-01 -3.786299005150794983e-02 3.185631036758422852e-01 4.229755997657775879e-01
2.415286153554916382e-01 8.326257765293121338e-02 2.341580688953399658e-01 -8.107273578643798828e-01 -6.203688308596611023e-02 4.019125401973724365e-01 -3.344712406396865845e-02 2.368994057178497314e-01
1.711100637912750244e-01 5.798894166946411133e-01 1.149751096963882446e-01 -5.450025200843811035e-01 -4.436716139316558838e-01 8.949148654937744141e-02 -3.308375552296638489e-02 3.438819646835327148e-01
-3.239845484495162964e-02 9.153679758310317993e-02 7.293229699134826660e-01 -5.927653312683105469e-01 4.056236520409584045e-02 -1.271748393774032593e-01 1.693905293941497803e-01 2.465292960405349731e-01
-7.591562271118164062e-01 1.390855461359024048e-01 1.666347831487655640e-01 -3.578259348869323730e-01 -3.429415822029113770e-01 1.354533620178699493e-02 -1.898509711027145386e-01 3.077252805233001709e-01
-3.195407092571258545e-01 -3.687909245491027832e-01 2.409052662551403046e-02 -7.262770533561706543e-01 2.788591086864471436e-01 2.046831697225570679e-01 1.095701232552528381e-01 3.196326196193695068e-01
-8.962458372116088867e-02 2.679980397224426270e-01 2.187458872795104980e-01 -4.855617582798004150e-01 5.565212368965148926e-01 4.736460149288177490e-01 3.134301602840423584e-01 6.503687053918838501e-02
-3.655676841735839844e-01 -3.165315091609954834e-01 4.709531962871551514e-01 -4.852572679519653320e-01 1.654462218284606934e-01 2.221903502941131592e-01 -3.091006577014923096e-01 3.696112036705017090e-01
-1.613127291202545166e-01 3.104600608348846436e-01 2.372353971004486084e-01 -1.667842566967010498e-01 -4.663097262382507324e-01 5.998790264129638672e-01 -1.047272607684135437e-01 4.530206322669982910e-01
-1.270030885934829712e-01 3.742514252662658691e-01 3.389339148998260498e-01 -5.672946572303771973e-01 2.883188128471374512e-01 -1.371396780014038086e-01 4.642628431320190430e-01 2.993856072425842285e-01
-2.667520940303802490e-02 3.943143188953399658e-01 -2.179690450429916382e-01 -4.821141660213470459e-01 9.078224003314971924e-02 2.935253549367189407e-03 -5.775759816169738770e-01 4.711857140064239502e-01
6.818667799234390259e-02 -2.613463699817657471e-01 2.925780713558197021e-01 -3.425879776477813721e-01 -1.827779114246368408e-01 4.926224946975708008e-01 -4.680300951004028320e-01 4.784803092479705811e-01
-8.950668573379516602e-02 -2.850242853164672852e-01 2.859525084495544434e-01 -2.600321769714355469e-01 -1.718307733535766602e-01 7.072971463203430176e-01 -3.031865656375885010e-01 3.736938238143920898e-01
-8.097997903823852539e-01 3.834003806114196777e-01 2.473137974739074707e-01 -2.245546430349349976e-01 -7.256399095058441162e-02 9.821303188800811768e-02 -2.657171487808227539e-01 1.107102259993553162e-02
2.870864868164062500e-01 2.055523842573165894e-01 5.268034338951110840e-01 -7.316354513168334961e-01 1.532068401575088501e-01 1.684931069612503052e-01 -9.397584944963455200e-02 4.270250722765922546e-02
-2.808133363723754883e-01 2.532687485218048096e-01 4.212176799774169922e-01 -5.045831203460693359e-02 7.432711124420166016e-01 -7.052751630544662476e-02 5.084023252129554749e-02 3.420783877372741699e-01
4.541707783937454224e-02 4.997005462646484375e-01 -2.422841936349868774e-01 -4.227774441242218018e-01 8.425346761941909790e-02 3.703726828098297119e-01 -4.835083484649658203e-01 3.643344640731811523e-01
-3.979059159755706787e-01 1.505041122436523438e-01 -8.948469907045364380e-02 -7.681515067815780640e-02 7.421857118606567383e-01 2.504586577415466309e-01 -1.085728313773870468e-02 4.375206828117370605e-01
-2.720320224761962891e-01 4.844800829887390137e-01 3.542971312999725342e-01 -2.283859103918075562e-01 5.273668766021728516e-01 4.071335494518280029e-02 3.872100412845611572e-01 2.896308004856109619e-01
-5.623962879180908203e-01 3.857942223548889160e-01 2.212700396776199341e-01 2.491987124085426331e-02 5.262892320752143860e-02 6.094569563865661621e-01 -3.245198130607604980e-01 7.596898078918457031e-02
-7.767234444618225098e-01 5.599208474159240723e-01 1.045660823583602905e-01 -2.096049487590789795e-01 7.175551354885101318e-02 1.414781957864761353e-01 -4.971741884946823120e-02 2.615889906883239746e-02
-3.617658913135528564e-01 6.350031495094299316e-01 2.389565110206604004e-01 -2.355871722102165222e-02 -5.439414829015731812e-02 4.323173463344573975e-01 -4.490048289299011230e-01 1.295333206653594971e-01
-4.028770923614501953e-01 1.708681434392929077e-01 2.598142027854919434e-01 -3.704407811164855957e-02 -4.741915166378021240e-01 3.557216227054595947e-01 9.756632149219512939e-02 6.153889894485473633e-01
-1.309130787849426270e-01 5.578677058219909668e-01 2.196762710809707642e-01 -2.341995388269424438e-01 4.623747766017913818e-01 4.033909738063812256e-01 4.279402792453765869e-01 9.429084509611129761e-02
2.469161897897720337e-01 -2.245084643363952637e-01 2.579425275325775146e-01 -4.772376716136932373e-01 1.239096671342849731e-01 6.857051253318786621e-01 4.180048406124114990e-02 3.271782994270324707e-01
-5.680187344551086426e-01 -3.783744871616363525e-01 9.098115563392639160e-02 -4.558228552341461182e-01 2.959799468517303467e-01 -7.780058681964874268e-02 -3.539685010910034180e-01 3.149363696575164795e-01
-8.356697857379913330e-02 2.993077337741851807e-01 -3.667333424091339111e-01 -6.312127709388732910e-01 1.550904363393783569e-01 3.094820976257324219e-01 4.778727889060974121e-02 4.983903169631958008e-01
-1.335384547710418701e-01 4.142043292522430420e-01 -3.684333264827728271e-01 -6.170415878295898438e-01 2.298231422901153564e-01 7.594334334135055542e-02 8.826769888401031494e-02 4.772227406501770020e-01
-9.734969586133956909e-02 3.254338800907135010e-01 3.357168734073638916e-01 1.921600848436355591e-01 -3.155601918697357178e-01 4.974666833877563477e-01 -6.342515349388122559e-02 6.196052432060241699e-01
-2.259832173585891724e-01 -3.321423232555389404e-01 2.022330909967422485e-01 -2.482823133468627930e-01 -2.023489922285079956e-01 4.478222131729125977e-01 -2.229305654764175415e-01 6.669955253601074219e-01
-2.052271962165832520e-01 5.043494105339050293e-01 2.962499260902404785e-01 -2.455500066280364990e-01 5.838660597801208496e-01 3.088315725326538086e-01 3.370475172996520996e-01 7.467962801456451416e-02
1.396057009696960449e-01 -7.300820201635360718e-02 8.558084815740585327e-02 -2.260123044252395630e-01 1.086969301104545593e-01 -1.832690984010696411e-01 -2.810501158237457275e-01 8.901587724685668945e-01
-7.026060670614242554e-02 2.906334400177001953e-01 1.072502210736274719e-01 -7.456012964248657227e-01 -2.640105187892913818e-01 1.768827438354492188e-01 -4.799266755580902100e-01 1.088714152574539185e-01
-8.989393711090087891e-02 1.427397727966308594e-01 5.149907246232032776e-02 -1.887836679816246033e-02 -2.004568725824356079e-01 6.502091884613037109e-01 -2.290736883878707886e-01 6.731316447257995605e-01
-2.692109644412994385e-01 9.236001223325729370e-02 3.102450370788574219e-01 -2.440515458583831787e-01 4.013180732727050781e-01 -4.257842600345611572e-01 -4.372989535331726074e-01 4.791695177555084229e-01
-5.172973275184631348e-01 1.785684078931808472e-01 -2.404743582010269165e-01 -5.681189894676208496e-01 4.729728102684020996e-01 2.809253633022308350e-01 -8.480535447597503662e-02 1.005743592977523804e-01
-4.397859424352645874e-02 3.933838903903961182e-01 1.243193298578262329e-01 -4.873375296592712402e-01 5.452040433883666992e-01 -1.123884096741676331e-01 2.809548377990722656e-01 4.489403963088989258e-01
-2.522549033164978027e-01 8.576472103595733643e-02 3.188708126544952393e-01 -4.325099885463714600e-01 1.539884060621261597e-01 -6.899923831224441528e-02 -7.522833347320556641e-01 2.141612023115158081e-01
-1.526271700859069824e-01 1.999185681343078613e-01 2.588381171226501465e-01 -3.165532052516937256e-01 7.370914220809936523e-01 1.120981499552726746e-01 2.387324571609497070e-01 3.958176672458648682e-01
-1.374502629041671753e-01 -1.723550260066986084e-02 4.479605853557586670e-01 4.525772109627723694e-02 6.655139327049255371e-01 4.116598665714263916e-01 8.814756572246551514e-02 3.974301815032958984e-01
-2.795778512954711914e-01 2.493699342012405396e-01 4.741987586021423340e-01 -6.127949357032775879e-01 2.779820933938026428e-02 5.580354016274213791e-03 5.070943236351013184e-01 3.633789718151092529e-02
-2.125401943922042847e-01 2.498620152473449707e-01 5.416558980941772461e-01 -3.479654490947723389e-01 1.373182088136672974e-01 -3.771226704120635986e-01 3.265564739704132080e-01 4.584841132164001465e-01
1.053498312830924988e-01 1.665434986352920532e-01 6.792780756950378418e-01 -3.603656589984893799e-01 9.961287677288055420e-02 -3.847600221633911133e-01 -1.041291356086730957e-01 4.484158158302307129e-01
2.295036017894744873e-01 -8.317655324935913086e-02 4.574913084506988525e-01 -3.480257987976074219e-01 1.041072979569435120e-01 6.295855045318603516e-01 1.581505537033081055e-01 4.216180145740509033e-01
-1.227267310023307800e-01 3.130179271101951599e-02 6.878057718276977539e-01 -6.089127659797668457e-01 -3.639293462038040161e-02 3.404265940189361572e-01 1.293431371450424194e-01 -7.850025594234466553e-02
-3.514941632747650146e-01 5.049159005284309387e-02 3.998540341854095459e-01 -3.795263171195983887e-01 7.007952332496643066e-01 2.795371711254119873e-01 -1.732491143047809601e-02 -2.059094049036502838e-02
-3.097710907459259033e-01 1.123869270086288452e-01 5.835682153701782227e-01 -6.359051465988159180e-01 1.133038941770792007e-02 2.194322347640991211e-01 2.841736674308776855e-01 -1.320992559194564819e-01
1.429563909769058228e-01 3.578316569328308105e-01 -1.798190772533416748e-01 -2.819607257843017578e-01 2.688871622085571289e-01 5.156339406967163086e-01 -4.629233181476593018e-01 4.326734542846679688e-01
-8.743106573820114136e-02 2.812235057353973389e-01 4.066998362541198730e-01 -5.557323098182678223e-01 7.842362672090530396e-02 1.507077831774950027e-02 -6.559258699417114258e-01 4.909133166074752808e-02
2.459611594676971436e-01 2.477568835020065308e-01 -3.366079553961753845e-02 -4.653258323669433594e-01 2.139126211404800415e-01 -1.513667702674865723e-01 1.420761346817016602e-01 7.560437917709350586e-01
-1.756197214126586914e-01 6.808669865131378174e-02 1.970591098070144653e-01 -3.382819294929504395e-01 7.671130895614624023e-01 1.435941904783248901e-01 1.027907878160476685e-01 4.377296864986419678e-01
1.620080322027206421e-01 2.071072906255722046e-01 3.232683241367340088e-01 -8.940531611442565918e-01 -9.579526633024215698e-02 9.443065524101257324e-02 -8.633164316415786743e-02 3.846573457121849060e-02
4.673124104738235474e-02 6.161267161369323730e-01 1.622379273176193237e-01 -4.842132627964019775e-01 4.503525495529174805e-01 2.876730263233184814e-01 2.563594281673431396e-01 7.827525585889816284e-02
-1.490085422992706299e-01 6.894106864929199219e-01 1.578693240880966187e-01 -2.359135299921035767e-01 -3.922160267829895020e-01 -6.267520785331726074e-02 -2.602649331092834473e-01 4.432064890861511230e-01
-3.520599901676177979e-01 3.564270436763763428e-01 2.029049843549728394e-01 -3.994577825069427490e-01 3.878656923770904541e-01 -1.484978049993515015e-01 5.200507044792175293e-01 3.245496749877929688e-01
1.270794272422790527e-01 2.885457873344421387e-01 -1.279061734676361084e-01 -4.767923057079315186e-01 -1.985698789358139038e-01 5.034368038177490234e-01 -4.324025213718414307e-01 4.207736849784851074e-01
-2.997244596481323242e-01 -3.984363675117492676e-01 3.898726701736450195e-01 -6.965859979391098022e-02 5.354058742523193359e-01 3.302217125892639160e-01 -1.207229048013687134e-01 4.292794764041900635e-01
-1.370716840028762817e-01 4.329290390014648438e-01 2.833653688430786133e-01 -4.548171162605285645e-01 4.774935916066169739e-02 -3.308637738227844238e-01 -5.417221784591674805e-01 3.184582293033599854e-01
6.828535348176956177e-02 -3.934998530894517899e-03 5.471782684326171875e-01 -6.416244506835937500e-01 2.032504975795745850e-01 3.407268822193145752e-01 -3.558605313301086426e-01 1.391002908349037170e-02
-3.762629330158233643e-01 2.224493771791458130e-01 3.755093216896057129e-01 -4.870217442512512207e-01 3.129302561283111572e-01 4.329872727394104004e-01 3.405740261077880859e-01 -1.713216304779052734e-01
-4.496169984340667725e-01 -6.885962933301925659e-02 3.445017039775848389e-01 -2.925519943237304688e-01 2.562319040298461914e-01 -1.959124356508255005e-01 -6.512008905410766602e-01 2.464467585086822510e-01
-2.047681361436843872e-01 2.486638128757476807e-01 3.128296136856079102e-01 -1.428662240505218506e-01 5.114399790763854980e-01 6.100800037384033203e-01 3.605461120605468750e-01 1.191686838865280151e-01
6.798128038644790649e-02 1.490100622177124023e-01 5.234129428863525391e-01 -7.640743255615234375e-02 1.858780346810817719e-02 6.091656088829040527e-01 4.285522997379302979e-01 3.718732893466949463e-01
-1.605392843484878540e-01 2.341700792312622070e-01 6.376110762357711792e-02 -3.810438811779022217e-01 6.177256703376770020e-01 -6.709460169076919556e-02 2.484000623226165771e-01 5.677518844604492188e-01
-7.435728609561920166e-02 -1.876886039972305298e-01 5.540828704833984375e-01 -5.645649433135986328e-01 -2.526712119579315186e-01 2.161897271871566772e-01 -4.110426306724548340e-01 2.323054969310760498e-01
-5.372583270072937012e-01 -1.158491522073745728e-01 1.923072636127471924e-01 -5.109265446662902832e-01 -1.604291051626205444e-01 2.793123424053192139e-01 5.040391087532043457e-01 2.051735967397689819e-01
-9.159902483224868774e-02 7.067733407020568848e-01 4.340557754039764404e-01 7.776053249835968018e-02 -9.693069010972976685e-02 3.749100491404533386e-02 -3.554488420486450195e-01 4.006056785583496094e-01
-3.124301135540008545e-01 2.427342832088470459e-01 1.813954263925552368e-01 -2.210941314697265625e-01 8.387016057968139648e-01 1.452860385179519653e-01 2.667582035064697266e-02 1.908938884735107422e-01
-3.348355591297149658e-01 3.280000984668731689e-01 3.022022843360900879e-01 9.934291988611221313e-02 -4.076101481914520264e-01 3.832643926143646240e-01 -1.268596649169921875e-01 5.915867686271667480e-01
5.213368684053421021e-02 3.678084313869476318e-01 1.552197486162185669e-01 -5.365132093429565430e-01 5.150429606437683105e-01 4.633388817310333252e-01 2.445612996816635132e-01 1.014741808176040649e-01
2.551676630973815918e-01 -2.124212831258773804e-01 6.137461066246032715e-01 -3.495263159275054932e-01 1.331607848405838013e-01 3.991122543811798096e-01 -1.454762965440750122e-01 4.390077888965606689e-01
-4.547572508454322815e-02 -1.588570177555084229e-01 8.143721818923950195e-01 -1.874966472387313843e-01 3.607605695724487305e-01 8.294044435024261475e-02 -1.853468120098114014e-01 3.208714425563812256e-01
-4.276698231697082520e-01 4.537474215030670166e-01 1.480213105678558350e-01 1.713963001966476440e-01 6.835101637989282608e-03 5.834584832191467285e-01 -2.828203737735748291e-01 3.734526634216308594e-01
8.220388740301132202e-02 4.141903519630432129e-01 4.373462200164794922e-01 -4.372034966945648193e-01 4.290976822376251221e-01 -2.464970350265502930e-01 -3.946205675601959229e-01 1.966195851564407349e-01
-2.218432025983929634e-03 4.856410026550292969e-01 7.218946218490600586e-01 -1.584255993366241455e-01 5.459725111722946167e-02 -2.853035330772399902e-01 -1.957128643989562988e-01 3.086014688014984131e-01
-7.926078140735626221e-02 2.815890312194824219e-01 4.512069225311279297e-01 -4.117651879787445068e-01 1.389306038618087769e-01 -1.213044673204421997e-01 -6.896994113922119141e-01 1.777224391698837280e-01
-2.186592817306518555e-01 -5.134773254394531250e-01 8.701784163713455200e-02 -7.182096838951110840e-01 1.416994780302047729e-01 1.472366154193878174e-01 -5.218885466456413269e-02 3.473483920097351074e-01
-2.540660789236426353e-03 -1.290278602391481400e-02 4.212169647216796875e-01 -5.264976024627685547e-01 2.107686698436737061e-01 -4.562205970287322998e-01 -3.280983865261077881e-01 4.301096200942993164e-01
1.483185589313507080e-01 -4.608010407537221909e-03 -1.493862420320510864e-01 -1.778274476528167725e-01 2.701118886470794678e-01 1.449020057916641235e-01 -1.158668324351310730e-01 9.036921262741088867e-01
-5.164812877774238586e-02 1.800863593816757202e-01 4.591991901397705078e-01 -5.069192051887512207e-01 5.972557663917541504e-01 3.296090066432952881e-01 1.238346546888351440e-01 1.279795765876770020e-01
-2.304450869560241699e-01 3.750544190406799316e-01 2.580780386924743652e-01 -1.430898755788803101e-01 6.285305619239807129e-01 -1.082907915115356445e-01 2.961388826370239258e-01 4.739985466003417969e-01
2.670222520828247070e-02 1.336965113878250122e-01 4.170170128345489502e-01 -6.464115381240844727e-01 4.932280182838439941e-01 3.186922967433929443e-01 2.011705785989761353e-01 6.597723066806793213e-02
-2.920395135879516602e-01 4.899900853633880615e-01 5.767022073268890381e-02 -5.881726741790771484e-01 4.586003422737121582e-01 -2.311094850301742554e-01 1.359423846006393433e-01 2.077104151248931885e-01
1.083411723375320435e-01 9.284672886133193970e-02 1.574643552303314209e-01 -8.460421562194824219e-01 1.291887741535902023e-02 4.492537081241607666e-01 -1.908679604530334473e-01 -2.516111917793750763e-02
-6.865907311439514160e-01 2.820988595485687256e-01 3.559667170047760010e-01 -1.290873438119888306e-01 -3.431921601295471191e-01 2.921779232565313578e-04 -2.834682166576385498e-01 3.278753757476806641e-01
-2.880699336528778076e-01 3.028242588043212891e-01 3.186591863632202148e-01 -3.621341586112976074e-01 5.685099363327026367e-01 1.566619426012039185e-01 4.108449518680572510e-01 2.758413255214691162e-01
-3.630903735756874084e-02 3.114660382270812988e-01 2.059513926506042480e-01 2.553260326385498047e-01 -5.526136979460716248e-02 5.123433470726013184e-01 -3.155851066112518311e-01 6.549197435379028320e-01
1.731123477220535278e-01 -2.783468365669250488e-01 2.954444885253906250e-01 -5.120211839675903320e-01 1.363806873559951782e-01 6.489133834838867188e-01 1.480161845684051514e-01 2.854907214641571045e-01
-2.215331345796585083e-01 2.743452191352844238e-01 6.707457359880208969e-03 -6.495416164398193359e-01 1.359668374061584473e-01 -5.059534311294555664e-01 -1.575115621089935303e-01 3.929667174816131592e-01
-2.494895756244659424e-01 3.364105820655822754e-01 2.195075899362564087e-01 -3.077714741230010986e-01 1.585233807563781738e-01 -4.437212049961090088e-01 -5.185717940330505371e-01 4.367391467094421387e-01
-2.863244414329528809e-01 1.579776555299758911e-01 2.492502033710479736e-01 -3.548116981983184814e-01 1.418856084346771240e-01 -4.940460622310638428e-01 -4.306928813457489014e-01 5.053067803382873535e-01
-9.161351621150970459e-02 3.763176202774047852e-01 3.973440229892730713e-01 -5.904818773269653320e-01 1.123505532741546631e-01 -4.641694724559783936e-01 -2.244527190923690796e-01 2.549236118793487549e-01
-1.196052953600883484e-01 -3.221246600151062012e-01 5.797124505043029785e-01 -2.140853852033615112e-01 -7.704074680805206299e-02 4.336960315704345703e-01 -4.911890327930450439e-01 2.544347941875457764e-01
1.503231376409530640e-01 -3.424518927931785583e-02 5.884243249893188477e-01 -2.986917793750762939e-01 1.082118824124336243e-01 3.194421827793121338e-01 -4.607945680618286133e-01 4.633416831493377686e-01
-8.335021883249282837e-02 -1.269312798976898193e-01 -2.670688182115554810e-02 -1.049510836601257324e-01 4.823217913508415222e-02 3.561094105243682861e-01 -5.011447072029113770e-01 7.648051381111145020e-01
-3.430457115173339844e-01 -3.567927479743957520e-01 1.926402598619461060e-01 -1.775522381067276001e-01 -1.730291731655597687e-02 3.563316762447357178e-01 -4.297046661376953125e-01 6.119359731674194336e-01
5.817867815494537354e-02 3.240291476249694824e-01 -1.083347871899604797e-01 -4.544600248336791992e-01 6.178455352783203125e-01 4.185729622840881348e-01 4.479181393980979919e-02 3.382414877414703369e-01
-1.865129321813583374e-01 1.935406625270843506e-01 2.003222703933715820e-01 -6.874183416366577148e-01 3.092899322509765625e-01 -2.744883894920349121e-01 -4.653003811836242676e-01 1.660532951354980469e-01
1.673942506313323975e-01 6.751030087471008301e-01 7.684887945652008057e-02 -4.509663581848144531e-01 -3.566115498542785645e-01 2.466716319322586060e-01 -1.747589111328125000e-01 2.972866594791412354e-01
-2.544882297515869141e-01 -2.923727035522460938e-01 1.858952939510345459e-01 -6.856301426887512207e-01 -1.391419470310211182e-01 3.218433260917663574e-01 -3.896418213844299316e-01 2.652238607406616211e-01
-7.187145948410034180e-01 4.456906616687774658e-01 1.817555874586105347e-01 -2.451710551977157593e-01 -2.913540899753570557e-01 -1.170342601835727692e-02 -2.140665650367736816e-01 2.466107010841369629e-01
-2.087636291980743408e-01 3.968408703804016113e-01 6.696681976318359375e-01 -4.661523401737213135e-01 -2.704653739929199219e-01 -2.268996536731719971e-01 9.078209102153778076e-02 1.747146435081958771e-02
-5.791679024696350098e-01 -4.027139022946357727e-02 2.496792748570442200e-02 -3.829366564750671387e-01 -4.133054316043853760e-01 1.809212118387222290e-01 2.408658526837825775e-02 5.581620931625366211e-01
4.758525639772415161e-03 3.063486218452453613e-01 -2.136694192886352539e-01 -3.138408958911895752e-01 5.355119109153747559e-01 4.216727614402770996e-01 1.438672840595245361e-01 5.260211229324340820e-01
-3.632588088512420654e-01 8.281487226486206055e-02 -9.121282398700714111e-02 -5.526673793792724609e-01 5.094798803329467773e-01 -9.785950928926467896e-02 2.401963025331497192e-01 4.696628749370574951e-01
-5.971330404281616211e-01 9.116026014089584351e-02 1.219080090522766113e-01 -3.099577426910400391e-01 -4.046099185943603516e-01 2.879388332366943359e-01 2.390565425157546997e-01 4.694899916648864746e-01
1.716173067688941956e-02 3.494004607200622559e-01 -3.247649371623992920e-01 -5.737504363059997559e-01 3.107805848121643066e-01 3.041883409023284912e-01 1.384685337543487549e-01 4.844318926334381104e-01
-1.467373818159103394e-01 -1.377656757831573486e-01 -1.162781342864036560e-01 -1.683250218629837036e-01 5.454638227820396423e-02 3.632282316684722900e-01 -4.944183528423309326e-01 7.336724996566772461e-01
9.326414763927459717e-02 -1.657921075820922852e-01 7.085518240928649902e-01 -2.876275479793548584e-01 3.129063248634338379e-01 3.867521584033966064e-01 6.650847941637039185e-02 3.565506339073181152e-01
-3.105277121067047119e-01 -6.575036048889160156e-02 7.019085437059402466e-02 -7.487655878067016602e-01 4.700281918048858643e-01 2.630363404750823975e-01 1.601471304893493652e-01 1.338317692279815674e-01
7.687215507030487061e-02 5.067986249923706055e-01 7.634425163269042969e-01 -3.769883215427398682e-01 2.049120701849460602e-02 -8.344504982233047485e-02 5.650616716593503952e-03 6.975845992565155029e-02
-3.336448371410369873e-01 -6.331229209899902344e-02 6.103557348251342773e-01 -6.575515866279602051e-01 -2.236240208148956299e-01 -3.055169060826301575e-02 1.651589274406433105e-01 3.931795433163642883e-02
-3.423155248165130615e-01 9.441292285919189453e-02 2.674855291843414307e-01 -2.801508605480194092e-01 7.504897713661193848e-01 3.040440678596496582e-01 1.624030619859695435e-01 2.045015245676040649e-01
-3.001409173011779785e-01 4.483895599842071533e-01 3.766277134418487549e-01 2.067642519250512123e-03 4.024869501590728760e-01 3.385412991046905518e-01 4.830416738986968994e-01 2.389024347066879272e-01
1.057330891489982605e-01 3.935042023658752441e-01 -2.601575255393981934e-01 -5.657311677932739258e-01 3.511010110378265381e-01 3.291743397712707520e-01 2.992103248834609985e-02 4.622966051101684570e-01
-3.150703012943267822e-01 3.035558164119720459e-01 6.712141633033752441e-01 4.176749289035797119e-02 -4.397750198841094971e-01 2.802983522415161133e-01 -3.457787632942199707e-02 2.883518338203430176e-01
-4.018541276454925537e-01 2.747360169887542725e-01 3.039703965187072754e-01 -1.292345523834228516e-01 7.620431184768676758e-01 1.574495583772659302e-01 1.400924026966094971e-01 1.697293221950531006e-01
-4.212560057640075684e-01 4.576012194156646729e-01 1.837278716266155243e-02 -4.238354265689849854e-01 2.251429259777069092e-01 3.607423603534698486e-01 5.016785264015197754e-01 2.578275278210639954e-02
-2.133799195289611816e-01 3.870800733566284180e-01 -2.607869207859039307e-01 -3.589530885219573975e-01 3.191286921501159668e-01 4.278922453522682190e-02 -5.545164942741394043e-01 4.434167742729187012e-01
-1.615557521581649780e-01 3.680176436901092529e-01 2.636117637157440186e-01 -4.936991631984710693e-01 6.531009674072265625e-01 2.780731618404388428e-01 1.284044831991195679e-01 -6.985505670309066772e-02
-1.667946949601173401e-02 4.345739781856536865e-01 1.383744329214096069e-01 -5.920571684837341309e-01 -5.227536559104919434e-01 2.085260748863220215e-01 -2.352536320686340332e-01 2.628486454486846924e-01
-1.881908178329467773e-01 -1.742980927228927612e-01 6.535392999649047852e-02 -1.127032190561294556e-01 5.685722231864929199e-01 -3.046066872775554657e-02 -2.772451937198638916e-01 7.184456586837768555e-01
-2.344983518123626709e-01 1.931580752134323120e-01 2.269614934921264648e-01 -5.530326366424560547e-01 2.351032495498657227e-01 -5.358245372772216797e-01 -2.128208726644515991e-01 4.033233523368835449e-01
-3.847044706344604492e-02 2.640030086040496826e-01 2.436185181140899658e-01 -6.652677655220031738e-01 2.617788612842559814e-01 5.013735890388488770e-01 3.893503174185752869e-02 3.247638046741485596e-01
-3.084648549556732178e-01 3.948330283164978027e-01 1.561616659164428711e-01 1.484212875366210938e-01 -5.560292047448456287e-04 4.222703576087951660e-01 -5.461598038673400879e-01 4.753290414810180664e-01
-5.006042122840881348e-01 5.227968692779541016e-01 2.696078121662139893e-01 8.217359334230422974e-02 1.114736646413803101e-01 3.642652928829193115e-01 -4.720984101295471191e-01 1.692501604557037354e-01
-2.621081285178661346e-02 2.363423258066177368e-01 1.801287382841110229e-01 1.544233858585357666e-01 -2.499902397394180298e-01 4.432740211486816406e-01 -1.554620563983917236e-01 7.771789431571960449e-01
1.961435377597808838e-01 1.403841674327850342e-01 -2.692842781543731689e-01 -5.702663660049438477e-01 9.476345963776111603e-03 3.556654453277587891e-01 1.014177873730659485e-01 6.381451487541198730e-01
3.413291871547698975e-01 5.010272264480590820e-01 4.713545441627502441e-01 -1.338625848293304443e-01 1.213187631219625473e-02 1.086869612336158752e-01 -3.537233173847198486e-01 5.052641630172729492e-01
-2.291914969682693481e-01 -3.258077502250671387e-01 3.358175978064537048e-03 -8.558318614959716797e-01 1.624893099069595337e-01 1.877189725637435913e-01 -2.404813282191753387e-02 2.159667909145355225e-01
-4.910706356167793274e-02 2.146385759115219116e-01 1.770041584968566895e-01 -1.973500996828079224e-01 4.590248763561248779e-01 5.868625640869140625e-01 4.205227494239807129e-01 3.863810896873474121e-01
-1.126822084188461304e-01 4.978559017181396484e-01 1.618467867374420166e-01 1.157762557268142700e-01 -3.535885512828826904e-01 3.767783045768737793e-01 -2.870787680149078369e-02 6.572919487953186035e-01
-4.763982892036437988e-01 1.264371275901794434e-01 -2.417477071285247803e-01 -1.248755455017089844e-01 1.746958307921886444e-02 7.312170267105102539e-01 -1.364644765853881836e-01 3.597449958324432373e-01
-9.094503521919250488e-02 1.738440692424774170e-01 4.476042389869689941e-01 -4.821511805057525635e-01 -5.203391611576080322e-02 -5.312599539756774902e-01 8.031832426786422729e-02 4.871264398097991943e-01
2.075326889753341675e-01 3.203097879886627197e-01 6.160444021224975586e-01 -6.652417182922363281e-01 -9.746345877647399902e-02 3.351593390107154846e-02 -1.325775533914566040e-01 6.383727490901947021e-02
1.402168273925781250e-01 2.465372085571289062e-01 3.884572386741638184e-01 -4.029495418071746826e-01 5.035176873207092285e-01 1.456296145915985107e-01 -5.648685097694396973e-01 1.116994768381118774e-01
-2.220640778541564941e-01 -1.703205332159996033e-02 1.757847219705581665e-01 -7.451761960983276367e-01 -3.078404068946838379e-01 3.711846768856048584e-01 3.502888083457946777e-01 9.467556327581405640e-02
-1.431991457939147949e-01 3.017483651638031006e-01 2.125149220228195190e-01 -4.525504708290100098e-01 7.237743735313415527e-01 -7.536109536886215210e-02 1.209879945963621140e-02 3.298520147800445557e-01
-1.285843849182128906e-01 2.368078678846359253e-01 -4.759216681122779846e-02 -7.127557992935180664e-01 3.174902200698852539e-01 -2.247330695390701294e-01 2.490170300006866455e-01 4.514287710189819336e-01
-7.904213666915893555e-01 -1.034706160426139832e-01 1.610039323568344116e-01 -3.376548588275909424e-01 -2.561122775077819824e-01 5.930679291486740112e-02 -2.426680475473403931e-01 3.107995092868804932e-01
1.473065018653869629e-01 4.326111674308776855e-01 6.373227238655090332e-01 -3.349341750144958496e-01 1.963030844926834106e-01 2.054018378257751465e-01 -4.381583333015441895e-01 8.930961601436138153e-03
1.778558790683746338e-01 1.469968408346176147e-01 -2.857897579669952393e-01 -5.344929695129394531e-01 2.826043069362640381e-01 5.328968167304992676e-01 -2.337629646062850952e-01 4.011376500129699707e-01
3.781054019927978516e-01 -1.051073800772428513e-02 4.514684677124023438e-01 -5.459297299385070801e-01 1.564231514930725098e-01 4.212608933448791504e-01 -1.537279784679412842e-01 3.598630130290985107e-01
-1.122700199484825134e-01 -3.551891131792217493e-04 2.775476574897766113e-01 -4.321878552436828613e-01 2.182932794094085693e-01 -4.787163138389587402e-01 -4.547551572322845459e-01 4.898498952388763428e-01
2.506522834300994873e-01 2.185508906841278076e-01 6.213766932487487793e-01 -3.383505344390869141e-01 3.754277229309082031e-01 1.677016615867614746e-01 -4.177137315273284912e-01 2.127542048692703247e-01
-4.671311080455780029e-01 1.618708968162536621e-01 3.191820904612541199e-02 -5.675051212310791016e-01 3.320861160755157471e-01 3.861246705055236816e-01 4.148845672607421875e-01 3.166700527071952820e-02
-4.804801344871520996e-01 2.472042441368103027e-01 5.209710001945495605e-01 -2.796007394790649414e-01 1.950758695602416992e-01 4.065905809402465820e-01 3.728121817111968994e-01 -1.268155723810195923e-01
-3.929573297500610352e-01 4.984613656997680664e-01 4.390844404697418213e-01 2.337989956140518188e-02 1.874564737081527710e-01 6.791073828935623169e-02 -5.854430794715881348e-01 1.458885967731475830e-01
1.047457754611968994e-01 6.261518001556396484e-01 4.699530005455017090e-01 -5.159083008766174316e-01 2.340692728757858276e-01 1.433045268058776855e-01 -1.511798501014709473e-01 -1.084675043821334839e-01
-3.993262946605682373e-01 2.100113481283187866e-01 9.525300562381744385e-02 -6.124307513236999512e-01 5.681924819946289062e-01 2.169906049966812134e-01 2.025749683380126953e-01 3.639955073595046997e-02
2.363298684358596802e-01 3.398231267929077148e-01 3.141655027866363525e-02 -6.587767004966735840e-01 -3.091351687908172607e-01 3.223508000373840332e-01 -2.601528763771057129e-01 3.557254970073699951e-01
-1.747893914580345154e-02 1.450239568948745728e-01 -2.550673671066761017e-02 -5.577328205108642578e-01 5.462870597839355469e-01 -1.417257934808731079e-01 -1.708794981241226196e-01 5.650048255920410156e-01
-5.652117356657981873e-02 -4.264594316482543945e-01 1.112397462129592896e-01 -7.196157574653625488e-01 2.422914281487464905e-02 1.251877993345260620e-01 1.672915667295455933e-01 4.903785586357116699e-01
1.339179426431655884e-01 1.573420614004135132e-01 3.862183168530464172e-02 -2.310609370470046997e-01 6.611371636390686035e-01 2.908832728862762451e-01 6.325053423643112183e-02 6.137691140174865723e-01
-6.568893790245056152e-01 4.240852594375610352e-01 5.323324799537658691e-01 1.920733302831649780e-01 1.351063698530197144e-01 -9.774345904588699341e-02 -6.279379874467849731e-02 1.913831830024719238e-01
4.990696161985397339e-02 5.460612773895263672e-01 -9.753900021314620972e-02 -3.196413516998291016e-01 2.134181857109069824e-01 3.471915423870086670e-01 -5.722064375877380371e-01 3.068097829818725586e-01
1.551862955093383789e-01 2.505195736885070801e-01 1.055680811405181885e-01 -8.480734825134277344e-01 6.694807857275009155e-02 3.952375352382659912e-01 -6.809694319963455200e-02 1.321064084768295288e-01
-6.226799264550209045e-02 2.004459053277969360e-01 -3.473806083202362061e-01 -4.098761379718780518e-01 2.527503073215484619e-01 5.784965306520462036e-02 -1.908941417932510376e-01 7.507346272468566895e-01
-6.408002972602844238e-01 6.627779603004455566e-01 3.331644833087921143e-02 -1.651796847581863403e-01 4.483698308467864990e-02 -6.759666651487350464e-02 -1.728624477982521057e-02 3.388623595237731934e-01
1.425354033708572388e-01 6.240209341049194336e-01 -9.176266193389892578e-02 -5.577062964439392090e-01 3.469096720218658447e-01 3.288619220256805420e-01 5.997783318161964417e-02 1.968013346195220947e-01
-8.703781291842460632e-03 4.087271392345428467e-01 4.524029418826103210e-02 -6.720534563064575195e-01 4.598973691463470459e-01 1.676666587591171265e-01 -3.713329732418060303e-01 4.072000831365585327e-02
-2.753987349569797516e-02 -2.721835970878601074e-01 2.924976870417594910e-02 -8.150345683097839355e-01 1.219918951392173767e-02 4.011558592319488525e-01 1.594276875257492065e-01 2.711618244647979736e-01
-3.582983613014221191e-01 2.795327305793762207e-01 -7.643815129995346069e-02 -6.070979237556457520e-01 4.591250419616699219e-01 2.624878585338592529e-01 3.413964211940765381e-01 1.510823369026184082e-01
-2.784332633018493652e-02 2.259536236524581909e-01 2.732206583023071289e-01 -6.722481250762939453e-01 4.051740765571594238e-01 -2.289289385080337524e-01 -4.035117924213409424e-01 2.054419666528701782e-01
1.544575989246368408e-01 6.103928685188293457e-01 2.273568063974380493e-01 -4.325518310070037842e-01 -4.381758868694305420e-01 1.326515525579452515e-02 -1.655263900756835938e-01 3.810485601425170898e-01
-7.881660461425781250e-01 2.066609561443328857e-01 1.350563168525695801e-01 1.600259840488433838e-01 2.465219981968402863e-02 2.392238229513168335e-01 -6.627426296472549438e-02 4.795923829078674316e-01
-3.550043106079101562e-01 -3.879755139350891113e-01 7.344593852758407593e-02 -3.724665641784667969e-01 -1.426756978034973145e-01 2.030893713235855103e-01 -3.495693504810333252e-01 6.289044618606567383e-01
-3.028360903263092041e-01 -7.355945557355880737e-02 3.606432676315307617e-02 -8.054676651954650879e-01 -2.535206973552703857e-01 9.395816177129745483e-02 3.734350204467773438e-01 2.006143182516098022e-01
-1.814638823270797729e-01 2.163756787776947021e-01 -3.659036457538604736e-01 -5.236809849739074707e-01 4.817831516265869141e-01 3.433554470539093018e-01 -9.340287744998931885e-02 3.916542828083038330e-01
3.463571146130561829e-02 3.440786600112915039e-01 3.855506777763366699e-01 -7.974721789360046387e-01 8.378973603248596191e-02 2.342960238456726074e-01 -1.693981736898422241e-01 -7.202687114477157593e-02
-3.201767206192016602e-01 3.692458868026733398e-01 -3.471933603286743164e-01 -4.158786833286285400e-01 4.361219704151153564e-01 1.721707433462142944e-01 2.034071087837219238e-01 4.543417096138000488e-01
-7.976721972227096558e-02 1.399750709533691406e-01 6.488516926765441895e-01 -7.027597427368164062e-01 -2.339906245470046997e-01 3.186424449086189270e-02 5.194309353828430176e-02 -2.644768357276916504e-02
-6.215230748057365417e-02 3.097746707499027252e-02 -3.225426077842712402e-01 -6.664001941680908203e-01 2.464231401681900024e-01 1.150449812412261963e-01 -4.507906269282102585e-03 6.107982397079467773e-01
1.851798146963119507e-01 4.596852660179138184e-01 3.373273015022277832e-01 -2.090945839881896973e-01 -4.264384135603904724e-02 -2.759345769882202148e-01 -2.219498157501220703e-02 7.200255990028381348e-01
-2.780106663703918457e-01 2.703078091144561768e-01 -1.227937042713165283e-01 -5.059344768524169922e-01 6.420571208000183105e-01 2.103035598993301392e-01 2.460724860429763794e-01 2.481516152620315552e-01
-1.434963047504425049e-01 3.906683623790740967e-01 3.157478570938110352e-01 -3.786076307296752930e-01 5.238795876502990723e-01 7.734860479831695557e-02 4.436238706111907959e-01 3.263612389564514160e-01
-6.123865246772766113e-01 -1.390709877014160156e-01 -1.228466443717479706e-02 -2.787124514579772949e-01 -1.290074437856674194e-01 5.372794866561889648e-01 -2.832894027233123779e-01 3.771543800830841064e-01
2.441454865038394928e-02 6.790307760238647461e-01 3.150625824928283691e-01 -3.474667370319366455e-01 3.822981417179107666e-01 -1.423334181308746338e-01 2.688393294811248779e-01 2.822024822235107422e-01
-1.464479714632034302e-01 2.210723608732223511e-01 -4.225368499755859375e-01 -4.982899725437164307e-01 2.413140535354614258e-01 1.858438253402709961e-01 1.128470245748758316e-02 6.402747035026550293e-01
-3.406100869178771973e-01 6.722953915596008301e-01 2.227071374654769897e-01 -2.299977391958236694e-01 -3.738857209682464600e-01 -1.036379635334014893e-01 -1.627549082040786743e-01 3.904940783977508545e-01
8.503888733685016632e-03 4.578880071640014648e-01 -3.132527470588684082e-01 -5.442956686019897461e-01 2.336340695619583130e-01 2.828980386257171631e-01 -8.397096395492553711e-02 5.041962265968322754e-01
-5.297871828079223633e-01 3.564411103725433350e-01 2.373787015676498413e-02 -3.385425806045532227e-01 6.351830959320068359e-01 1.325514912605285645e-01 1.787607818841934204e-01 1.552990972995758057e-01
7.882332056760787964e-02 2.736541032791137695e-01 -3.174711763858795166e-01 -4.977491497993469238e-01 3.268967568874359131e-01 4.243129491806030273e-01 -2.006246149539947510e-01 4.931580424308776855e-01
-6.099774688482284546e-02 1.838030070066452026e-01 -1.235926523804664612e-01 -5.883675813674926758e-01 6.369144916534423828e-01 3.551686704158782959e-01 -8.736132085323333740e-02 2.482079118490219116e-01
-2.976611852645874023e-01 -2.119881361722946167e-01 -2.133959233760833740e-01 -5.996581315994262695e-01 5.430837348103523254e-02 2.759907543659210205e-01 -3.510780334472656250e-01 5.088763236999511719e-01
-9.251351654529571533e-02 2.401699274778366089e-01 -8.348486572504043579e-02 -2.995483875274658203e-01 7.736789584159851074e-01 2.789460122585296631e-01 -3.926344588398933411e-02 3.989098072052001953e-01
-1.578159779310226440e-01 1.769337654113769531e-01 7.398884892463684082e-01 -4.009858667850494385e-01 2.035534381866455078e-01 -3.735523298382759094e-02 3.553234338760375977e-01 2.578362226486206055e-01
-3.945544362068176270e-01 2.026420533657073975e-01 7.989502698183059692e-02 -5.881251692771911621e-01 2.609881162643432617e-01 9.108388423919677734e-02 5.677387118339538574e-01 2.285830676555633545e-01
1.425705701112747192e-01 -1.606710404157638550e-01 2.688327431678771973e-01 -5.039018988609313965e-01 -4.346307516098022461e-01 3.652819097042083740e-01 -2.062609791755676270e-01 5.126323103904724121e-01
-2.463108450174331665e-01 -2.497450709342956543e-01 1.817712932825088501e-01 -2.578518092632293701e-01 3.059580624103546143e-01 -8.914761990308761597e-02 -6.531050205230712891e-01 4.993260502815246582e-01
-1.777483522891998291e-01 2.796250581741333008e-01 -2.134440988302230835e-01 -3.920826017856597900e-01 5.884931683540344238e-01 4.702827930450439453e-01 -2.347252368927001953e-01 2.614232599735260010e-01
-3.195560276508331299e-01 -2.941336110234260559e-02 3.283094763755798340e-01 -8.281295001506805420e-02 1.689468026161193848e-01 -2.328576296567916870e-01 -6.201064586639404297e-01 5.613163113594055176e-01
2.776362299919128418e-01 3.464594781398773193e-01 3.217925429344177246e-01 -3.319836854934692383e-01 6.171331182122230530e-02 9.645696729421615601e-02 -5.562646985054016113e-01 5.163112282752990723e-01
-3.044909331947565079e-03 -2.632322609424591064e-01 3.774793148040771484e-01 -5.063185095787048340e-01 -1.477476358413696289e-01 -3.173250257968902588e-01 -1.957128047943115234e-01 6.091161370277404785e-01
1.606751382350921631e-01 2.143280208110809326e-01 6.268811821937561035e-01 -3.949894607067108154e-01 5.444958209991455078e-01 2.231181859970092773e-01 -5.001417174935340881e-02 1.746184527873992920e-01
1.023659184575080872e-01 2.754230499267578125e-01 -1.290245950222015381e-01 -2.205243706703186035e-01 7.307666540145874023e-02 2.358479350805282593e-01 -6.172400116920471191e-01 6.375228762626647949e-01
-2.556954920291900635e-01 -2.479211986064910889e-01 6.971652805805206299e-02 -3.603068292140960693e-01 3.151861950755119324e-02 4.406757950782775879e-01 3.897542059421539307e-01 6.256008744239807129e-01
-3.351113945245742798e-02 3.664771020412445068e-01 4.374465644359588623e-01 -3.046871125698089600e-01 5.737100839614868164e-01 4.856600761413574219e-01 3.634526953101158142e-02 1.185234934091567993e-01
-6.491985917091369629e-01 -1.512500196695327759e-01 -1.111803799867630005e-01 -1.802707016468048096e-01 -8.933286368846893311e-02 1.610545814037322998e-01 -1.217763870954513550e-01 6.797481179237365723e-01
2.377802878618240356e-02 3.242928087711334229e-01 -1.809611218050122261e-03 -1.508822590112686157e-01 6.245284080505371094e-01 2.071435898542404175e-01 1.029958277940750122e-01 6.541771292686462402e-01
4.221129119396209717e-01 -1.587116271257400513e-01 4.582627713680267334e-01 -5.326203703880310059e-01 -4.010872170329093933e-02 2.727471888065338135e-01 -5.244864895939826965e-02 4.734885990619659424e-01
-1.428419798612594604e-01 3.476294279098510742e-01 -9.792561084032058716e-02 -3.271403908729553223e-01 5.762383937835693359e-01 3.551296591758728027e-01 2.412857413291931152e-01 4.751347601413726807e-01
8.910240978002548218e-02 4.284741878509521484e-01 5.810402035713195801e-01 -3.087019920349121094e-01 -3.239189386367797852e-01 -1.676745861768722534e-01 2.169785797595977783e-01 4.420952796936035156e-01
1.124773025512695312e-01 1.423794329166412354e-01 -1.443697512149810791e-01 -1.403635442256927490e-01 4.643527269363403320e-01 2.441632598638534546e-01 -4.932812452316284180e-01 6.387228965759277344e-01
8.155916631221771240e-02 2.048394083976745605e-01 5.138924121856689453e-01 -1.758253946900367737e-02 1.004935875535011292e-01 4.814659357070922852e-01 3.857841789722442627e-01 5.442945957183837891e-01
1.877635866403579712e-01 3.193758428096771240e-01 2.611563801765441895e-01 -8.382251858711242676e-01 2.353478223085403442e-01 -3.771488741040229797e-02 -1.654122471809387207e-01 8.802001923322677612e-02
2.029080539941787720e-01 4.838560819625854492e-01 -8.643481135368347168e-02 -2.458196580410003662e-01 1.756887435913085938e-01 4.002629816532135010e-01 -4.701078832149505615e-01 4.947069585323333740e-01
-3.343144953250885010e-01 1.125296112149953842e-02 5.533069968223571777e-01 -6.473046541213989258e-02 1.080073788762092590e-01 3.363935053348541260e-01 5.278870463371276855e-01 4.174655973911285400e-01
-2.879252731800079346e-01 2.411350905895233154e-01 -3.359990715980529785e-01 -5.838131308555603027e-01 4.096968173980712891e-01 2.047584354877471924e-01 1.399415731430053711e-01 4.193550050258636475e-01
-1.331203524023294449e-02 -3.076703250408172607e-01 2.590751647949218750e-01 -3.833419680595397949e-01 -3.124985694885253906e-01 4.183096587657928467e-01 -4.153098762035369873e-01 4.959537088871002197e-01
-1.744179427623748779e-02 2.688326239585876465e-01 3.847401589155197144e-02 -4.762172996997833252e-01 5.582408308982849121e-01 5.550972223281860352e-01 1.679868847131729126e-01 2.262223362922668457e-01
-2.575900554656982422e-01 1.882434636354446411e-01 5.105126649141311646e-02 -4.485162198543548584e-01 6.361933946609497070e-01 1.932700127363204956e-01 3.638114631175994873e-01 3.463878035545349121e-01
-1.658099591732025146e-01 -3.352472558617591858e-02 2.371563613414764404e-01 1.014936789870262146e-01 -9.449298679828643799e-02 4.928108751773834229e-01 -3.506403863430023193e-01 7.280790209770202637e-01
-2.290463298559188843e-01 1.456110086292028427e-02 2.581025362014770508e-01 1.306791156530380249e-01 1.017145887017250061e-01 6.931344866752624512e-01 -4.859738945960998535e-01 3.697025775909423828e-01
-1.690780520439147949e-01 4.209367334842681885e-01 6.962176412343978882e-02 -8.024902939796447754e-01 2.717961072921752930e-01 -1.560188531875610352e-01 1.402485370635986328e-01 1.658381521701812744e-01
-1.216370910406112671e-01 -3.430205211043357849e-02 -7.304904609918594360e-02 -8.687709569931030273e-01 -6.195781752467155457e-02 3.646238744258880615e-01 6.642374396324157715e-02 2.876232862472534180e-01
-3.634607885032892227e-03 5.121306180953979492e-01 5.863273143768310547e-01 -1.470848470926284790e-01 -4.915038123726844788e-02 1.545908302068710327e-01 -4.793729186058044434e-01 3.408560454845428467e-01
1.129703968763351440e-01 6.449389457702636719e-01 -2.178879231214523315e-01 -2.824342250823974609e-01 1.722226887941360474e-01 3.647834062576293945e-01 -3.007591068744659424e-01 4.368795156478881836e-01
2.680213153362274170e-01 2.566466340795159340e-03 5.721501708030700684e-01 -9.333599358797073364e-03 2.879252731800079346e-01 3.373576402664184570e-01 -4.574917256832122803e-02 6.339644789695739746e-01
1.822859197854995728e-01 4.924613833427429199e-01 5.187304019927978516e-01 -1.985029280185699463e-01 -1.567239165306091309e-01 4.275055229663848877e-01 -2.654002308845520020e-01 3.714950382709503174e-01
-3.458147868514060974e-02 1.294911205768585205e-01 6.053336858749389648e-01 -3.212276995182037354e-01 1.978217363357543945e-01 6.295761466026306152e-01 2.579256892204284668e-01 1.019555032253265381e-01
-5.879043787717819214e-02 3.802303075790405273e-01 3.362748026847839355e-01 -1.458638906478881836e-01 -2.987844049930572510e-01 3.229407370090484619e-01 -6.235957741737365723e-01 3.676645159721374512e-01
-1.395273208618164062e-01 4.586741626262664795e-01 2.032723128795623779e-01 -4.097933471202850342e-01 1.689393371343612671e-01 -3.137259185314178467e-01 -4.819673597812652588e-01 4.490466117858886719e-01
-3.838436901569366455e-01 2.068372964859008789e-01 3.531781211495399475e-02 -1.080689132213592529e-01 7.624015212059020996e-01 3.021474480628967285e-01 -1.643643975257873535e-01 3.120760917663574219e-01
4.337544739246368408e-02 3.889082968235015869e-01 4.990690350532531738e-01 -6.918714642524719238e-01 -3.020648062229156494e-01 -9.613346308469772339e-02 -1.158409491181373596e-01 7.217247784137725830e-02
-6.786794215440750122e-02 4.453946948051452637e-01 4.183743298053741455e-01 -3.251268565654754639e-01 4.501945078372955322e-01 3.303773105144500732e-01 3.710023462772369385e-01 2.584682106971740723e-01
-9.781380183994770050e-03 -2.838464379310607910e-01 -2.693654596805572510e-02 -7.419558763504028320e-01 3.387748599052429199e-01 2.428925782442092896e-01 -6.697471439838409424e-02 4.357300102710723877e-01
2.617675811052322388e-02 -4.171083122491836548e-02 5.024051666259765625e-01 -7.354632019996643066e-01 -2.158115804195404053e-02 4.507748782634735107e-01 1.628137752413749695e-02 -1.814080588519573212e-02
1.680905520915985107e-01 7.499649375677108765e-02 5.559313297271728516e-01 -2.611973583698272705e-01 2.991884052753448486e-01 -9.070689976215362549e-02 -4.983853697776794434e-01 4.926539361476898193e-01
-8.470523357391357422e-02 3.279527276754379272e-02 -1.846005618572235107e-01 -6.155424118041992188e-01 3.298001885414123535e-01 2.738806307315826416e-01 -4.568330645561218262e-01 4.316298663616180420e-01
5.089724063873291016e-02 2.753108143806457520e-01 2.029483616352081299e-01 -8.689846992492675781e-01 -1.680503189563751221e-01 7.179817650467157364e-03 2.081827260553836823e-03 3.114387691020965576e-01
-3.033221065998077393e-01 3.286845982074737549e-01 6.368297338485717773e-02 -1.727546192705631256e-02 -2.992971539497375488e-01 4.562177062034606934e-01 -2.816516160964965820e-01 6.469677090644836426e-01
4.447034746408462524e-02 5.244691967964172363e-01 -2.100567370653152466e-01 -5.116034746170043945e-01 2.443823814392089844e-01 1.730565428733825684e-01 -3.626603782176971436e-01 4.426041543483734131e-01
4.566748626530170441e-03 6.385281682014465332e-01 6.200000047683715820e-01 -1.100949719548225403e-01 1.642323285341262817e-01 -3.279764577746391296e-02 -2.661323249340057373e-01 3.112326562404632568e-01
-3.266647756099700928e-01 -2.361328601837158203e-01 -8.082224056124687195e-03 -5.953101515769958496e-01 1.989369690418243408e-01 -3.003889322280883789e-01 -3.972203005105257034e-03 5.943457484245300293e-01
-4.308200478553771973e-01 1.702301353216171265e-01 -1.158197596669197083e-01 -8.611922860145568848e-01 6.974052172154188156e-03 4.031453281641006470e-02 1.271168738603591919e-01 1.118781939148902893e-01
-3.725703656673431396e-01 -2.064989209175109863e-01 -1.065198481082916260e-01 -5.141348838806152344e-01 3.259243667125701904e-01 2.446757107973098755e-01 -2.365430295467376709e-01 5.664121508598327637e-01
-1.725788265466690063e-01 7.761381100863218307e-03 2.808164060115814209e-01 -5.555679798126220703e-01 3.452831208705902100e-01 3.368589580059051514e-01 -5.664097666740417480e-01 1.706699132919311523e-01
6.690134108066558838e-02 3.136595189571380615e-01 2.126394510269165039e-01 -3.820600807666778564e-01 -7.990513741970062256e-02 6.087271571159362793e-01 -3.617761433124542236e-01 4.451301991939544678e-01
-1.391816139221191406e-01 3.884022682905197144e-02 4.975614547729492188e-01 -2.779077291488647461e-01 5.984264016151428223e-01 4.953831434249877930e-01 -2.017570286989212036e-01 1.004751771688461304e-01
-1.417728811502456665e-01 1.155394390225410461e-01 -1.369739025831222534e-01 -7.236315608024597168e-01 1.348081082105636597e-01 5.264090895652770996e-01 -1.853336989879608154e-01 3.074384629726409912e-01
-3.100302219390869141e-01 -2.104527801275253296e-01 -2.817887626588344574e-02 -1.856748312711715698e-01 1.957461237907409668e-01 4.114957153797149658e-01 -5.813510417938232422e-01 5.279276967048645020e-01
2.289457172155380249e-01 1.758254021406173706e-01 3.188832402229309082e-01 -5.053991079330444336e-01 -4.128529727458953857e-01 5.249643325805664062e-01 -1.365755349397659302e-01 3.080039918422698975e-01
-4.813916087150573730e-01 -5.335082858800888062e-02 -4.405695572495460510e-02 -6.688126325607299805e-01 3.010644018650054932e-01 1.135412044823169708e-02 3.208296895027160645e-01 3.499488234519958496e-01
-1.595719903707504272e-01 4.643187820911407471e-01 4.900881350040435791e-01 -5.381193757057189941e-01 3.104317188262939453e-01 -3.357788920402526855e-01 -5.502349883317947388e-02 1.305491179227828979e-01
-3.060422837734222412e-01 -3.483456969261169434e-01 1.765026599168777466e-01 -1.655801385641098022e-01 -2.094524204730987549e-01 1.974762678146362305e-01 -3.218798041343688965e-01 7.348126173019409180e-01
-8.725682646036148071e-02 4.132282733917236328e-01 5.737923979759216309e-01 -4.147766232490539551e-01 2.527630329132080078e-01 3.177820444107055664e-01 3.868817090988159180e-01 7.615451514720916748e-02
1.633564755320549011e-02 2.665814757347106934e-01 -2.354736328125000000e-01 -4.759508669376373291e-01 3.575292527675628662e-01 5.256263017654418945e-01 -9.962453693151473999e-02 4.823434948921203613e-01
-1.250989884138107300e-01 1.042980235069990158e-02 2.151263505220413208e-01 -1.215880643576383591e-02 1.551179140806198120e-01 7.799512147903442383e-01 1.054065600037574768e-01 5.425112247467041016e-01
2.543144822120666504e-01 2.101652175188064575e-01 1.253751665353775024e-01 -4.781767129898071289e-01 6.173787117004394531e-01 3.117301762104034424e-01 2.462464850395917892e-03 4.104200899600982666e-01
-3.645047247409820557e-01 4.357061982154846191e-01 4.277823269367218018e-01 1.165949404239654541e-01 -4.108054935932159424e-01 4.877139255404472351e-02 -2.946526370942592621e-02 5.556044578552246094e-01
-3.803846836090087891e-01 1.500991433858871460e-01 2.462071180343627930e-01 -6.703649163246154785e-01 -8.397112786769866943e-02 -2.968383133411407471e-01 4.246430099010467529e-01 2.174507677555084229e-01
-1.776195466518402100e-01 4.230448305606842041e-01 3.076418042182922363e-01 -4.636880159378051758e-01 3.341180682182312012e-01 2.289300858974456787e-01 -2.653938233852386475e-01 4.953348040580749512e-01
9.158698469400405884e-02 2.344447076320648193e-01 2.847726047039031982e-01 -1.690476685762405396e-01 -3.771047294139862061e-01 5.976660251617431641e-01 6.505686044692993164e-02 5.686212182044982910e-01
2.839756570756435394e-02 1.289347708225250244e-01 -1.084229052066802979e-01 -8.562757968902587891e-01 -1.207886561751365662e-01 1.548280119895935059e-01 1.751380972564220428e-02 4.457996785640716553e-01
1.878759860992431641e-01 1.080037504434585571e-01 6.220870614051818848e-01 -1.897079050540924072e-01 5.519906803965568542e-02 9.631762653589248657e-02 -7.727004587650299072e-02 7.153751850128173828e-01
-5.084832198917865753e-03 3.080984055995941162e-01 4.889101684093475342e-01 -3.755338788032531738e-01 -1.435145437717437744e-01 6.216789484024047852e-01 -2.996270358562469482e-01 1.677296012639999390e-01
-1.272056400775909424e-01 2.102925181388854980e-01 8.666007518768310547e-01 -6.179539486765861511e-02 4.848846793174743652e-02 -1.922630369663238525e-01 6.926799565553665161e-02 3.750546872615814209e-01
-3.763734698295593262e-01 4.648150131106376648e-02 1.415849179029464722e-01 1.111139915883541107e-02 -9.648999571800231934e-02 8.048107624053955078e-01 -1.953551024198532104e-01 3.752578198909759521e-01
-3.150382936000823975e-01 5.030506253242492676e-01 -1.621109545230865479e-01 -4.983856379985809326e-01 2.171978950500488281e-01 4.410324990749359131e-01 1.921364516019821167e-01 3.072810471057891846e-01
-2.705307006835937500e-01 -1.206334754824638367e-01 2.099223285913467407e-01 -4.965072572231292725e-01 3.718481957912445068e-01 1.485179811716079712e-01 -6.105223894119262695e-01 2.976703345775604248e-01
-1.898156404495239258e-01 3.872666060924530029e-01 3.530699312686920166e-01 -7.939764261245727539e-01 -2.188591808080673218e-01 1.238286495208740234e-02 5.469626188278198242e-02 8.884453773498535156e-02
-1.121222376823425293e-01 -1.015183255076408386e-01 -1.088988967239856720e-02 -2.388474494218826294e-01 3.270570337772369385e-01 6.139870882034301758e-01 -2.352599948644638062e-01 6.169781684875488281e-01
-1.452193944714963436e-03 8.766242116689682007e-02 2.913243770599365234e-01 -1.188581660389900208e-01 6.834393739700317383e-01 4.680202901363372803e-01 -1.138728633522987366e-01 4.407002925872802734e-01
-4.400022327899932861e-01 5.828794240951538086e-01 2.315184772014617920e-01 -3.965171873569488525e-01 1.233150158077478409e-02 2.906839847564697266e-01 -1.824983358383178711e-01 3.713059425354003906e-01
-2.683709859848022461e-01 1.063341274857521057e-01 -1.833904981613159180e-01 -6.157807707786560059e-01 2.059390097856521606e-01 8.462996780872344971e-02 -3.233287483453750610e-02 6.732262372970581055e-01
-2.476001977920532227e-01 4.909044504165649414e-01 2.257555425167083740e-01 1.411217451095581055e-01 -1.071288213133811951e-01 -6.948624737560749054e-03 -4.223149120807647705e-01 6.610230803489685059e-01
-5.376022309064865112e-02 1.968325376510620117e-01 6.194328665733337402e-01 -3.727712333202362061e-01 1.286991983652114868e-01 6.117118597030639648e-01 1.041700020432472229e-01 1.846757531166076660e-01
-5.716251134872436523e-01 3.647700250148773193e-01 8.548453450202941895e-02 -2.439426630735397339e-02 6.751459836959838867e-01 1.739744991064071655e-01 9.632326662540435791e-03 2.147154957056045532e-01
1.513008326292037964e-01 4.039999842643737793e-01 3.963472545146942139e-01 -6.709578037261962891e-01 -2.454608082771301270e-01 6.363208591938018799e-02 -2.389988601207733154e-01 2.918836474418640137e-01
-1.053176671266555786e-01 -8.338835090398788452e-02 -1.092399656772613525e-01 -6.058722734451293945e-02 1.213227957487106323e-01 2.409949898719787598e-01 -5.054246783256530762e-01 7.988107204437255859e-01
-1.925393491983413696e-01 -1.470332443714141846e-01 -6.841067224740982056e-02 -3.563407063484191895e-01 -2.523174881935119629e-01 1.429594606161117554e-01 -2.726105749607086182e-01 8.069902658462524414e-01
5.577364936470985413e-02 5.653352737426757812e-01 1.214782893657684326e-01 -5.154463648796081543e-01 -4.106651544570922852e-01 1.962950229644775391e-01 -1.798117458820343018e-01 3.966528475284576416e-01
