# Supplementary material for: Where is your field going? A machine learning approach to study the relative motion of the domains of physics
Source: PLoS One. 2020 Jun 18;15(6):e0233997. doi: 10.1371/journal.pone.0233997 (PMC7302634; doi:10.1371/journal.pone.0233997)
Supplement: S7 Data — (ZIP) [file pone.0233997.s007.zip › 6/Pacs4Run_6_VS_500_embeddings1987-1991ED8.txt]

-2.838033437728881836e-01 2.766164541244506836e-01 -5.428147315979003906e-01 -1.261056959629058838e-01 3.908717930316925049e-01 1.940765380859375000e-01 5.988457798957824707e-02 5.816837549209594727e-01
6.229029968380928040e-02 -3.337743133306503296e-02 -1.844437979161739349e-02 2.559180855751037598e-01 -3.221106827259063721e-01 3.060510754585266113e-01 5.144301652908325195e-01 6.834549307823181152e-01
6.142985448241233826e-02 -1.301368772983551025e-01 1.377991884946823120e-01 5.398508310317993164e-01 2.698785662651062012e-01 -1.436781138181686401e-01 5.563616752624511719e-01 5.156034827232360840e-01
-2.678771018981933594e-01 -1.977682672441005707e-02 -2.435474693775177002e-01 6.838006526231765747e-02 6.793172359466552734e-01 1.722130030393600464e-01 5.876585841178894043e-01 1.654925048351287842e-01
2.835421264171600342e-01 3.549847900867462158e-01 -9.904609620571136475e-02 -1.204940155148506165e-01 2.363318949937820435e-01 2.365814447402954102e-01 5.448517799377441406e-01 6.004779934883117676e-01
-1.219090521335601807e-01 1.463010311126708984e-01 2.174256891012191772e-01 1.212685331702232361e-01 -1.103489995002746582e-01 4.216651618480682373e-01 4.123382270336151123e-01 7.360388040542602539e-01
1.307670474052429199e-01 2.128697484731674194e-01 1.938983425498008728e-02 -9.418222308158874512e-02 5.631027817726135254e-01 -6.019437313079833984e-02 6.224466562271118164e-01 4.692465364933013916e-01
-5.249351263046264648e-01 -1.696103513240814209e-01 2.392088025808334351e-01 3.764086589217185974e-02 4.434818625450134277e-01 -1.361776739358901978e-01 5.109748840332031250e-01 4.009014070034027100e-01
-6.707624793052673340e-01 1.739265322685241699e-01 2.618614025413990021e-02 1.020130887627601624e-01 5.521508399397134781e-03 1.896831989288330078e-01 -1.673957258462905884e-01 6.668608188629150391e-01
-4.543810188770294189e-01 2.974679172039031982e-01 -3.048753924667835236e-02 -2.413471341133117676e-01 4.571159482002258301e-01 3.325984477996826172e-01 3.375425636768341064e-01 4.608266353607177734e-01
-4.198360443115234375e-01 -2.000720426440238953e-02 7.466012984514236450e-02 -6.444708704948425293e-01 -1.605335772037506104e-01 3.324255719780921936e-02 1.820460148155689240e-02 6.125462651252746582e-01
-8.268710970878601074e-02 -3.738972544670104980e-02 1.626626960933208466e-02 4.787723347544670105e-02 -1.639760583639144897e-01 -1.231726929545402527e-01 8.005924224853515625e-01 5.533536672592163086e-01
-1.412581503391265869e-01 -1.856251806020736694e-01 1.992510706186294556e-01 -3.786026835441589355e-01 -1.125247925519943237e-01 1.097263395786285400e-01 6.087605357170104980e-01 6.060177087783813477e-01
-4.017787277698516846e-01 2.340379208326339722e-01 -2.887603938579559326e-01 -8.816806972026824951e-02 6.010934114456176758e-01 2.242914438247680664e-01 4.680613577365875244e-01 2.488821744918823242e-01
2.845477163791656494e-01 -1.873545944690704346e-01 2.285879701375961304e-01 1.966305822134017944e-01 1.864878237247467041e-01 1.477089375257492065e-01 5.297595262527465820e-01 6.751103997230529785e-01
-1.848367601633071899e-01 -8.631535619497299194e-02 1.120809540152549744e-01 1.457182765007019043e-01 2.386635839939117432e-01 -5.301413536071777344e-01 6.438769698143005371e-01 4.147302508354187012e-01
-3.452101349830627441e-01 -2.534751296043395996e-01 1.674389988183975220e-01 3.595803305506706238e-02 7.599398493766784668e-02 2.778845131397247314e-01 6.758966445922851562e-01 4.974137246608734131e-01
-2.600537836551666260e-01 1.671840101480484009e-01 2.741278335452079773e-02 1.471141576766967773e-01 -8.506949245929718018e-02 2.053088042885065079e-03 7.314880490303039551e-01 5.828478336334228516e-01
-3.488418459892272949e-01 -2.296798974275588989e-01 -2.503415197134017944e-02 -8.124690502882003784e-02 2.486696839332580566e-01 -3.437478244304656982e-01 7.447135448455810547e-01 2.893635928630828857e-01
-2.977713942527770996e-01 4.271470904350280762e-01 -1.422295272350311279e-01 1.443065423518419266e-02 -1.429558396339416504e-01 -3.127059340476989746e-01 -7.760044932365417480e-02 7.643278241157531738e-01
-2.252250611782073975e-01 -2.560007870197296143e-01 2.259840667247772217e-01 -1.719678044319152832e-01 -3.692705929279327393e-02 4.622200131416320801e-01 4.403124451637268066e-01 6.278613209724426270e-01
-1.746993511915206909e-01 1.335471570491790771e-01 -3.339705765247344971e-01 -4.197170957922935486e-02 -2.417578101158142090e-01 2.552132904529571533e-01 7.436439990997314453e-01 4.021942317485809326e-01
7.710686419159173965e-03 2.855929173529148102e-02 3.410651981830596924e-01 -1.682650297880172729e-01 2.334923855960369110e-02 -3.572545200586318970e-02 5.666118860244750977e-01 7.291199564933776855e-01
-1.839504092931747437e-01 1.806907057762145996e-01 3.241521120071411133e-01 -2.476878613233566284e-01 -3.041101433336734772e-02 -1.986108720302581787e-01 6.424290686845779419e-02 8.500535488128662109e-01
2.760025858879089355e-01 -1.173094660043716431e-01 2.603873908519744873e-01 -6.860902905464172363e-02 2.206696718931198120e-01 1.015288084745407104e-01 5.850540399551391602e-01 6.605004668235778809e-01
5.582050606608390808e-02 2.410440593957901001e-01 -2.457647323608398438e-01 -2.300636768341064453e-01 3.965617418289184570e-01 1.116181313991546631e-01 7.424829006195068359e-01 3.231896460056304932e-01
3.239606320858001709e-01 -3.228490054607391357e-01 -2.141475230455398560e-01 -2.813365757465362549e-01 9.902708977460861206e-02 1.247037202119827271e-01 6.835713982582092285e-01 4.161508083343505859e-01
-6.799447536468505859e-01 1.267812252044677734e-01 1.617642194032669067e-01 -3.358636200428009033e-01 2.310216426849365234e-01 1.461116075515747070e-01 7.154915481805801392e-02 5.502644777297973633e-01
7.263650000095367432e-02 1.321860402822494507e-01 3.153121173381805420e-01 -2.200765609741210938e-01 -5.993551574647426605e-03 1.325760483741760254e-01 4.134081006050109863e-01 8.005477786064147949e-01
4.338997974991798401e-02 -1.681507378816604614e-01 -1.154997423291206360e-01 4.946391582489013672e-01 8.911479264497756958e-02 -6.684295833110809326e-02 -1.884551495313644409e-01 8.148066401481628418e-01
-1.098745018243789673e-01 -4.324505925178527832e-01 2.222798950970172882e-02 3.319317996501922607e-01 4.013508558273315430e-01 3.628187775611877441e-01 5.023419260978698730e-01 3.810168504714965820e-01
-4.560330212116241455e-01 4.875460639595985413e-02 -1.470441669225692749e-01 2.190424799919128418e-01 -1.831515729427337646e-01 -6.843193620443344116e-02 7.012635469436645508e-01 4.359555542469024658e-01
-5.933813452720642090e-01 -5.878089070320129395e-01 -2.792272567749023438e-01 9.988245368003845215e-02 1.307247728109359741e-01 -2.069442719221115112e-02 1.265909075736999512e-01 4.253143668174743652e-01
-7.452279925346374512e-01 -4.628633260726928711e-01 -1.838445961475372314e-01 -7.728144526481628418e-02 1.954121440649032593e-01 5.786175653338432312e-02 3.596481680870056152e-02 3.844403922557830811e-01
2.677752375602722168e-01 3.258690536022186279e-01 -1.499241441488265991e-01 1.947279646992683411e-02 1.591772586107254028e-01 3.236649632453918457e-01 5.666396021842956543e-01 5.899766683578491211e-01
-1.315854042768478394e-01 -3.525922298431396484e-01 -2.722964584827423096e-01 -1.625930890440940857e-02 3.801478445529937744e-01 -2.542448937892913818e-01 -3.712101578712463379e-01 6.610631942749023438e-01
-4.453889727592468262e-01 1.546027511358261108e-01 -4.329155981540679932e-01 -1.374519467353820801e-01 -4.344040155410766602e-01 -1.445569843053817749e-01 4.610169529914855957e-01 3.863644599914550781e-01
-1.430397331714630127e-01 -1.959244012832641602e-01 -2.968912422657012939e-01 3.515821397304534912e-01 -4.543662071228027344e-02 -1.039652079343795776e-01 -2.612702846527099609e-01 8.051481842994689941e-01
-7.051830887794494629e-01 -4.243286550045013428e-01 -9.447509422898292542e-03 5.669955164194107056e-02 3.643072843551635742e-01 -2.005618363618850708e-01 9.195038676261901855e-02 3.714273869991302490e-01
-4.954688549041748047e-01 2.261519432067871094e-01 -2.734811902046203613e-01 1.556025147438049316e-01 5.038389563560485840e-01 1.609587073326110840e-01 5.364555120468139648e-01 1.918745338916778564e-01
1.118091344833374023e-01 -4.776403605937957764e-01 1.875002868473529816e-02 5.009396672248840332e-01 2.251013070344924927e-01 -1.060653757303953171e-02 4.907689988613128662e-01 4.652194082736968994e-01
-7.669697403907775879e-01 5.272780731320381165e-02 1.150850728154182434e-01 2.677899301052093506e-01 2.001265138387680054e-01 1.162199452519416809e-01 3.054204583168029785e-01 4.209299981594085693e-01
1.415207982063293457e-01 -1.006315723061561584e-01 -3.581399619579315186e-01 -5.264161527156829834e-02 -2.818451523780822754e-01 -1.228274479508399963e-01 7.643068432807922363e-01 4.001519680023193359e-01
1.979632303118705750e-02 2.239397168159484863e-01 -5.259917974472045898e-01 -1.836643368005752563e-01 -3.539401292800903320e-01 1.502310037612915039e-01 8.877908438444137573e-02 6.952224969863891602e-01
-1.287944465875625610e-01 -8.389851450920104980e-02 -5.072701349854469299e-02 9.696517139673233032e-02 -1.434245109558105469e-01 -5.912550166249275208e-02 8.312824964523315430e-01 4.993001818656921387e-01
5.196941271424293518e-02 -4.434146583080291748e-01 -2.673947513103485107e-01 -7.688005268573760986e-02 2.309552431106567383e-01 -1.696979552507400513e-01 -2.881467342376708984e-01 7.470648884773254395e-01
8.806394040584564209e-02 2.629179358482360840e-01 -3.463598191738128662e-01 -1.019178256392478943e-01 -3.380090594291687012e-01 2.097689360380172729e-01 5.415725111961364746e-01 5.841340422630310059e-01
-3.526301681995391846e-01 -1.926210820674896240e-01 -9.293705970048904419e-02 4.844753742218017578e-01 2.219873666763305664e-01 1.257966607809066772e-01 6.383807659149169922e-01 3.500887155532836914e-01
-4.576430916786193848e-01 -6.725618988275527954e-02 -6.187889724969863892e-02 1.137020364403724670e-01 4.805863797664642334e-01 -1.557683646678924561e-01 6.569970846176147461e-01 2.870717346668243408e-01
-4.759453982114791870e-02 -6.795595586299896240e-02 3.048557639122009277e-01 -1.863474249839782715e-01 -1.689466685056686401e-01 7.002334110438823700e-03 3.924985826015472412e-01 8.263214230537414551e-01
-3.395625352859497070e-01 -1.739537119865417480e-01 2.879608869552612305e-01 2.601893991231918335e-02 2.609000913798809052e-02 4.005803167819976807e-01 4.513096809387207031e-01 6.371916532516479492e-01
1.341015100479125977e-01 1.602959632873535156e-01 -2.596304118633270264e-01 2.786549553275108337e-02 7.418728619813919067e-02 4.289707541465759277e-01 6.887215375900268555e-01 4.735825359821319580e-01
4.503122717142105103e-02 5.695402026176452637e-01 -1.792296916246414185e-01 1.785470992326736450e-01 1.720308512449264526e-01 2.897811233997344971e-01 4.154782295227050781e-01 5.686861872673034668e-01
-3.061425983905792236e-01 -4.572612643241882324e-01 -7.205905318260192871e-01 -1.110180765390396118e-01 2.469546198844909668e-01 -1.502845734357833862e-01 1.208647191524505615e-01 2.596782147884368896e-01
-7.671519368886947632e-02 -2.512503862380981445e-01 2.100814431905746460e-01 -7.721115648746490479e-02 -3.033209219574928284e-02 3.729922473430633545e-01 5.536419153213500977e-01 6.590369343757629395e-01
8.332467079162597656e-02 -2.634469866752624512e-01 1.678599268198013306e-01 -2.530706822872161865e-01 -2.639039754867553711e-01 8.559240400791168213e-02 4.486286044120788574e-01 7.437687516212463379e-01
-2.529785037040710449e-01 -4.975557923316955566e-01 -5.629975795745849609e-01 3.195232152938842773e-02 4.156466722488403320e-01 3.573444783687591553e-01 3.034100867807865143e-02 2.628214061260223389e-01
-4.342185854911804199e-01 -2.858615517616271973e-01 -7.313454151153564453e-02 4.008553624153137207e-01 1.745086610317230225e-01 8.076111227273941040e-02 6.524958610534667969e-01 3.177695274353027344e-01
-3.433341085910797119e-01 -2.119654715061187744e-01 1.419972032308578491e-01 2.329279184341430664e-01 5.509349703788757324e-02 2.237132005393505096e-02 7.169147729873657227e-01 4.952484667301177979e-01
-3.043190836906433105e-01 -4.022455513477325439e-01 -7.757253050804138184e-01 9.852826595306396484e-02 -4.760857671499252319e-02 8.483568578958511353e-02 2.273150831460952759e-01 2.701758742332458496e-01
-3.242224156856536865e-01 -1.303384155035018921e-01 -5.225005000829696655e-02 3.746880888938903809e-01 3.663046360015869141e-01 5.472522377967834473e-01 4.250795543193817139e-01 3.470071852207183838e-01
-2.263009846210479736e-01 -6.507546305656433105e-01 -4.055663645267486572e-01 -1.509259939193725586e-01 3.032983541488647461e-01 2.031939923763275146e-01 -7.871209084987640381e-02 4.456125199794769287e-01
8.377802558243274689e-03 -2.806571684777736664e-02 8.002201467752456665e-02 1.955006718635559082e-01 -1.360139548778533936e-01 3.774223923683166504e-01 5.765222907066345215e-01 6.791117787361145020e-01
6.627567857503890991e-02 -2.386334985494613647e-01 -3.747186064720153809e-01 1.201384589076042175e-01 1.761086583137512207e-01 4.081225395202636719e-01 -2.836087644100189209e-01 7.111976742744445801e-01
-9.212829917669296265e-02 -1.406145542860031128e-01 -2.788633108139038086e-01 4.537697136402130127e-01 1.126241311430931091e-02 -2.446964979171752930e-01 -1.869332194328308105e-01 7.701433897018432617e-01
-2.964492440223693848e-01 -1.974956691265106201e-01 1.337303966283798218e-01 2.027696371078491211e-01 2.496961737051606178e-03 -2.686921656131744385e-01 7.036409974098205566e-01 4.967913031578063965e-01
-6.111329793930053711e-01 1.580349057912826538e-01 -1.190907061100006104e-01 -2.402982562780380249e-01 4.457706511020660400e-01 3.766579031944274902e-01 9.736872464418411255e-02 4.237360358238220215e-01
-4.018350243568420410e-01 3.620211184024810791e-01 -1.555171608924865723e-01 -2.766295336186885834e-02 6.708736419677734375e-01 1.622567772865295410e-01 2.733512520790100098e-01 3.624899089336395264e-01
-8.674413710832595825e-02 -2.079492658376693726e-01 7.547309994697570801e-02 -1.323592811822891235e-01 -2.258628308773040771e-01 -2.480744570493698120e-01 7.144825458526611328e-01 5.504335165023803711e-01
3.461749553680419922e-01 2.088190466165542603e-01 -2.109108418226242065e-01 -7.610394060611724854e-02 2.850804030895233154e-01 -6.712554395198822021e-02 6.905876398086547852e-01 4.728579223155975342e-01
2.316324263811111450e-01 5.461005568504333496e-01 -1.948200315237045288e-01 6.215349584817886353e-02 3.214311301708221436e-01 2.044924497604370117e-01 4.031334221363067627e-01 5.464898943901062012e-01
1.408055722713470459e-01 -1.720950603485107422e-01 -4.783029854297637939e-02 -3.458169996738433838e-01 3.921771943569183350e-01 4.232888221740722656e-01 5.689188241958618164e-01 4.147709906101226807e-01
-2.090191543102264404e-01 3.908783197402954102e-01 -3.993688821792602539e-01 -3.313124179840087891e-01 2.080030888319015503e-01 -5.223340392112731934e-01 1.358294039964675903e-01 4.468938112258911133e-01
-3.095051348209381104e-01 2.634883224964141846e-01 -2.574838101863861084e-01 -1.912619024515151978e-01 -2.427957057952880859e-01 -4.668065309524536133e-01 5.530785396695137024e-02 6.722979545593261719e-01
-1.671077460050582886e-01 1.386651694774627686e-01 -6.253937482833862305e-01 -4.281302690505981445e-01 -3.420816659927368164e-01 3.024742566049098969e-02 2.242588996887207031e-01 4.584837257862091064e-01
-2.874522209167480469e-01 -9.544578939676284790e-02 1.929198652505874634e-01 9.806257486343383789e-02 -4.323833063244819641e-02 4.774134755134582520e-01 4.577497541904449463e-01 6.496914029121398926e-01
-6.179454922676086426e-01 -1.506902575492858887e-01 -4.301321208477020264e-01 2.653244733810424805e-01 4.376864135265350342e-01 -2.375230044126510620e-01 8.422496169805526733e-02 2.914525866508483887e-01
1.178615987300872803e-01 -3.255160152912139893e-01 1.717803627252578735e-01 -4.314047694206237793e-01 -1.539166420698165894e-01 1.322400383651256561e-02 4.656835496425628662e-01 6.510013937950134277e-01
4.460988938808441162e-01 7.796566002070903778e-03 -4.123026505112648010e-02 -6.767030805349349976e-02 7.201086878776550293e-01 5.922995135188102722e-02 2.162687927484512329e-01 4.752039611339569092e-01
3.530060052871704102e-01 -1.563731282949447632e-01 -3.060267865657806396e-01 -4.537307918071746826e-01 -1.411350071430206299e-01 1.304843574762344360e-01 5.609982609748840332e-01 4.469294548034667969e-01
-1.246060132980346680e-01 4.460832849144935608e-02 -4.538591504096984863e-01 -5.924946069717407227e-01 3.281380236148834229e-01 -4.165358245372772217e-01 1.462381482124328613e-01 3.505473136901855469e-01
2.516160011291503906e-01 1.640959680080413818e-01 -2.903798520565032959e-01 -9.184535592794418335e-02 2.301381975412368774e-01 -1.229715123772621155e-01 7.820701599121093750e-01 3.705218434333801270e-01
-2.273378707468509674e-02 1.968635618686676025e-01 -2.619619369506835938e-01 -4.132353663444519043e-01 7.393293380737304688e-01 -9.340508282184600830e-02 -1.328511629253625870e-02 4.072241187095642090e-01
1.404451671987771988e-02 4.330777525901794434e-01 -2.784939706325531006e-01 -2.663545496761798859e-02 6.573055982589721680e-01 -1.100581288337707520e-01 3.718717396259307861e-01 3.892633616924285889e-01
-7.185608148574829102e-02 -1.879403740167617798e-01 4.236033260822296143e-01 -9.013564325869083405e-03 4.656602069735527039e-02 1.024379730224609375e-01 4.322707056999206543e-01 7.618885636329650879e-01
-8.115319651551544666e-04 -2.914101481437683105e-01 2.138184942305088043e-02 -3.429400548338890076e-02 4.850723743438720703e-01 -4.516971111297607422e-02 7.470749020576477051e-01 3.434967100620269775e-01
-3.814263343811035156e-01 1.497641056776046753e-01 3.805641829967498779e-02 -2.230828702449798584e-01 4.707112908363342285e-01 5.344141125679016113e-01 2.448636591434478760e-01 4.623255133628845215e-01
4.600840806961059570e-02 4.009745717048645020e-01 -3.592457175254821777e-01 -3.015614300966262817e-02 6.177316308021545410e-01 2.440033704042434692e-01 3.165902793407440186e-01 4.071566462516784668e-01
-2.651727199554443359e-02 -6.509333252906799316e-01 -1.178663074970245361e-01 9.949401952326297760e-03 1.459927558898925781e-01 3.632772862911224365e-01 -6.411387026309967041e-02 6.357644796371459961e-01
-2.331265509128570557e-01 6.883523613214492798e-02 2.316713184118270874e-01 -3.561571240425109863e-01 4.364065825939178467e-02 -4.840562045574188232e-01 2.661887183785438538e-02 7.235127687454223633e-01
1.598259657621383667e-01 -5.031947791576385498e-02 -6.076087430119514465e-02 -2.773832082748413086e-01 5.199904441833496094e-01 1.516554355621337891e-01 6.736420989036560059e-01 3.796145915985107422e-01
-2.306536138057708740e-01 1.062970459461212158e-01 -3.854902684688568115e-01 -2.230274826288223267e-01 -3.369658589363098145e-01 -4.940168559551239014e-01 1.314787268638610840e-01 6.018891930580139160e-01
3.383088707923889160e-01 -7.327733933925628662e-02 2.425924316048622131e-02 -2.180932164192199707e-01 3.584152460098266602e-01 6.048316881060600281e-02 6.363227963447570801e-01 5.431371331214904785e-01
5.680264160037040710e-02 1.337562408298254013e-02 -4.799993336200714111e-01 3.414687216281890869e-01 1.198670938611030579e-01 -4.323067143559455872e-02 -2.412711679935455322e-01 7.583835721015930176e-01
-9.688890725374221802e-02 -3.589737713336944580e-01 1.112548634409904480e-01 -4.677628278732299805e-01 -1.360296923667192459e-02 -8.109802752733230591e-02 6.632812619209289551e-01 4.287969470024108887e-01
-1.068698912858963013e-01 -6.915637850761413574e-01 -3.879634141921997070e-01 3.186472654342651367e-01 3.365124464035034180e-01 -3.514083474874496460e-02 1.572804301977157593e-01 3.450418114662170410e-01
-2.424377501010894775e-01 -1.753399968147277832e-01 -3.448149189352989197e-02 3.440941870212554932e-01 -1.290137171745300293e-01 -3.130525350570678711e-01 7.008783817291259766e-01 4.301314353942871094e-01
-1.791375875473022461e-01 -3.258939385414123535e-01 -7.681111097335815430e-01 1.347029507160186768e-01 -1.887987740337848663e-02 -3.204947710037231445e-01 1.480700075626373291e-01 3.585600554943084717e-01
1.167944893240928650e-01 2.772987782955169678e-01 -8.009556680917739868e-02 -2.197390198707580566e-01 6.930025219917297363e-01 2.413601577281951904e-01 2.818540632724761963e-01 4.866362512111663818e-01
-1.814701259136199951e-01 -5.057111382484436035e-01 -3.721103966236114502e-01 -1.495214644819498062e-02 -6.125781312584877014e-02 1.469036340713500977e-01 -1.896416097879409790e-01 7.150790095329284668e-01
-2.555168867111206055e-01 -7.725433111190795898e-01 -3.229795396327972412e-01 -9.323800355195999146e-02 1.305599212646484375e-01 8.703064173460006714e-02 1.839348077774047852e-01 4.079541563987731934e-01
3.914482891559600830e-01 1.222416684031486511e-01 -7.308720145374536514e-03 -1.921679265797138214e-02 2.544966638088226318e-01 1.579083204269409180e-01 6.164140701293945312e-01 6.014420986175537109e-01
-4.956462979316711426e-02 -4.902490079402923584e-01 -3.472984433174133301e-01 2.757584676146507263e-02 -5.157798156142234802e-02 -1.523690521717071533e-01 -2.145737856626510620e-01 7.509354352951049805e-01
-2.599798515439033508e-02 1.037733778357505798e-01 -3.998722136020660400e-01 -4.177305102348327637e-01 6.312951445579528809e-01 2.156825065612792969e-01 -1.529528796672821045e-01 4.309427738189697266e-01
4.974450170993804932e-02 7.142494618892669678e-02 -3.533430695533752441e-01 -3.048590421676635742e-01 5.392414331436157227e-01 7.325314730405807495e-02 6.596240997314453125e-01 2.082847505807876587e-01
3.156650364398956299e-01 9.341081604361534119e-03 3.661588951945304871e-02 -1.114804111421108246e-02 2.606292068958282471e-01 -3.963253498077392578e-01 6.419864296913146973e-01 5.115227103233337402e-01
-1.204707473516464233e-01 1.956070214509963989e-01 -6.150857210159301758e-01 -3.769280314445495605e-01 -2.778006196022033691e-01 2.482616156339645386e-01 1.649321317672729492e-01 5.106958150863647461e-01
-2.354095280170440674e-01 -1.143230348825454712e-01 7.633620500564575195e-02 4.348537921905517578e-01 4.029172956943511963e-01 4.008230268955230713e-01 4.441903829574584961e-01 4.650603532791137695e-01
-2.009441256523132324e-01 5.184700489044189453e-01 -2.666417062282562256e-01 4.330565035343170166e-02 -7.885562628507614136e-02 -9.102147072553634644e-02 6.179968118667602539e-01 4.705465435981750488e-01
-3.456653654575347900e-02 -2.313412278890609741e-01 -8.707576245069503784e-02 -2.393386363983154297e-01 1.406334340572357178e-01 -3.344930112361907959e-01 8.052795529365539551e-01 3.166747391223907471e-01
-2.079179584980010986e-01 2.000986039638519287e-02 9.297712147235870361e-02 -3.066066503524780273e-01 6.480526924133300781e-01 2.693631350994110107e-01 -1.004631593823432922e-01 5.925333499908447266e-01
-6.460197567939758301e-01 -2.199868857860565186e-01 -4.188326597213745117e-01 2.655278444290161133e-01 4.028274714946746826e-01 1.195885837078094482e-01 4.368776828050613403e-02 3.314490020275115967e-01
-2.489192485809326172e-01 -7.566391229629516602e-01 -3.442785441875457764e-01 6.661804765462875366e-02 3.612353652715682983e-02 2.299398370087146759e-02 1.028694733977317810e-01 4.797450602054595947e-01
-6.807904839515686035e-01 2.227267175912857056e-01 -2.635975778102874756e-01 9.688439220190048218e-02 -2.860289216041564941e-01 1.266264542937278748e-02 2.688811123371124268e-01 5.037627220153808594e-01
4.897479340434074402e-02 -4.181179702281951904e-01 -3.779339492321014404e-01 -3.677757084369659424e-02 -6.121982634067535400e-02 4.136743843555450439e-01 -1.577614247798919678e-01 6.919748187065124512e-01
8.256365358829498291e-02 2.366513907909393311e-01 -5.135854482650756836e-01 9.835734218358993530e-02 7.750060409307479858e-03 2.920038998126983643e-01 6.776791214942932129e-01 3.451951146125793457e-01
1.743356436491012573e-01 7.373273372650146484e-02 -1.324108541011810303e-01 9.275420755147933960e-02 5.542747378349304199e-01 -9.279990941286087036e-02 6.834221482276916504e-01 3.938737809658050537e-01
-2.835868000984191895e-01 3.952939212322235107e-01 -6.293839961290359497e-02 3.806507885456085205e-01 4.871531724929809570e-01 -2.296072691679000854e-01 3.812921643257141113e-01 4.231354892253875732e-01
-9.029516577720642090e-02 -1.211100220680236816e-01 -7.977844215929508209e-03 2.157168388366699219e-01 3.077373802661895752e-01 -5.186381340026855469e-01 6.481917500495910645e-01 3.830682337284088135e-01
-5.965436697006225586e-01 2.224995046854019165e-01 -2.613037228584289551e-01 2.019240707159042358e-01 -3.300730586051940918e-01 -1.456292718648910522e-01 2.783591747283935547e-01 5.271971821784973145e-01
-2.437343448400497437e-02 -5.619909614324569702e-02 4.577858746051788330e-01 -1.446854770183563232e-01 9.687179699540138245e-03 1.535990536212921143e-01 2.875310182571411133e-01 8.120252490043640137e-01
-1.945257037878036499e-01 3.487344086170196533e-02 5.226796865463256836e-02 -3.919824585318565369e-02 1.920077651739120483e-01 -3.527978658676147461e-01 7.677760720252990723e-01 4.537197351455688477e-01
2.328092977404594421e-02 -5.116289258003234863e-01 -3.271258473396301270e-01 -1.502933502197265625e-01 -5.497492849826812744e-02 -7.117882370948791504e-02 -2.319230139255523682e-01 7.390653491020202637e-01
-2.629874050617218018e-01 -1.094976514577865601e-01 1.089241877198219299e-01 -5.228015035390853882e-02 -2.920921742916107178e-01 6.139405816793441772e-02 6.481439471244812012e-01 6.285479664802551270e-01
-2.143366038799285889e-01 4.467903375625610352e-01 -2.408451586961746216e-01 -3.228984177112579346e-01 3.087366819381713867e-01 4.216194748878479004e-01 3.211271166801452637e-01 4.647195935249328613e-01
1.017590165138244629e-01 2.161279618740081787e-01 -3.436655402183532715e-01 -3.763383328914642334e-01 2.373594939708709717e-01 -4.969125688076019287e-01 -6.624436378479003906e-02 6.128192543983459473e-01
-5.637655258178710938e-01 4.975479841232299805e-02 -4.860876202583312988e-01 2.533462047576904297e-01 4.794128537178039551e-01 -1.765416562557220459e-01 -4.791091755032539368e-02 3.404822945594787598e-01
1.113149300217628479e-01 -4.146616458892822266e-01 -3.609831333160400391e-01 9.106053039431571960e-03 4.783954098820686340e-02 2.901340425014495850e-01 -2.373482882976531982e-01 7.365271449089050293e-01
-1.075568571686744690e-01 5.427319407463073730e-01 -1.159282773733139038e-01 -1.192445904016494751e-01 -1.647043228149414062e-01 -7.071433216333389282e-02 4.374643787741661072e-02 7.950931191444396973e-01
-8.940525352954864502e-02 2.463909238576889038e-01 -4.614455401897430420e-01 -4.859242141246795654e-01 1.482266038656234741e-01 -4.885383248329162598e-01 1.455752551555633545e-01 4.476728737354278564e-01
1.440564636141061783e-03 -3.972559869289398193e-01 -4.190409481525421143e-01 2.617444694042205811e-01 -6.268074363470077515e-02 -4.249293506145477295e-01 -4.514333605766296387e-02 6.415205001831054688e-01
-4.060375392436981201e-01 -1.097422242164611816e-01 -5.948597192764282227e-01 1.724179834127426147e-01 3.852800428867340088e-01 -4.148416519165039062e-01 -3.246013447642326355e-02 3.433891236782073975e-01
-6.664448976516723633e-01 -3.010934889316558838e-01 -3.731954097747802734e-01 -1.756253279745578766e-02 -2.214658856391906738e-01 -9.829195588827133179e-02 2.664256468415260315e-02 5.159382820129394531e-01
9.255828708410263062e-02 -2.753278315067291260e-01 -4.857346713542938232e-01 2.768501043319702148e-01 4.862601310014724731e-02 1.001758202910423279e-01 -1.806786060333251953e-01 7.469932436943054199e-01
-2.246163189411163330e-01 -1.388426721096038818e-01 -4.844363033771514893e-01 2.053727954626083374e-01 -5.382010340690612793e-01 4.603765532374382019e-02 1.854657232761383057e-01 5.720458030700683594e-01
-4.820501506328582764e-01 3.506019711494445801e-01 -3.825073242187500000e-01 -8.998411148786544800e-02 -3.024462759494781494e-01 -9.754113107919692993e-02 1.885385662317276001e-01 5.947791337966918945e-01
3.361176252365112305e-01 -1.866778731346130371e-01 1.864039897918701172e-01 -2.867091447114944458e-02 3.860104084014892578e-01 3.836115822196006775e-02 5.383936762809753418e-01 6.134042143821716309e-01
-8.256348967552185059e-01 -5.939989537000656128e-02 -3.502123802900314331e-02 1.204447671771049500e-01 2.788669764995574951e-01 -1.132045015692710876e-01 -4.645048454403877258e-02 4.542306661605834961e-01
1.743270158767700195e-01 3.943222165107727051e-01 -9.589535742998123169e-02 -4.821425676345825195e-02 5.980671644210815430e-01 -7.870374619960784912e-02 3.673307895660400391e-01 5.511708259582519531e-01
3.520346060395240784e-02 1.106289029121398926e-01 -2.243845462799072266e-01 1.712452322244644165e-01 -2.507568299770355225e-01 4.481701850891113281e-01 5.071586370468139648e-01 6.212111115455627441e-01
1.583777666091918945e-01 5.399824380874633789e-01 -1.176514625549316406e-01 -5.008054152131080627e-02 -1.376225948333740234e-01 -4.145912081003189087e-02 9.003699570894241333e-02 7.988866567611694336e-01
-6.777764558792114258e-01 -3.137205261737108231e-03 -6.262777447700500488e-01 -6.441468000411987305e-02 2.373089492321014404e-01 -9.578576311469078064e-03 9.526913613080978394e-02 2.806291878223419189e-01
-5.285732746124267578e-01 1.273402273654937744e-01 -3.667162656784057617e-01 1.275667846202850342e-01 -3.355070352554321289e-01 -2.950735688209533691e-01 1.444679051637649536e-01 5.771796703338623047e-01
1.776747256517410278e-01 -9.872556477785110474e-02 2.362665235996246338e-01 -1.066967993974685669e-01 -8.515976369380950928e-02 -1.904250979423522949e-01 5.862046480178833008e-01 7.101612687110900879e-01
-5.308045744895935059e-01 1.914323121309280396e-01 -3.167285621166229248e-01 -2.743943035602569580e-01 -2.963975965976715088e-01 -1.013441160321235657e-01 3.036359325051307678e-02 6.379237771034240723e-01
-3.507790714502334595e-02 1.243224516510963440e-01 -4.134004712104797363e-01 4.054850637912750244e-01 1.692076325416564941e-01 -1.342377215623855591e-01 -2.661220133304595947e-01 7.283706068992614746e-01
3.347662836313247681e-02 -2.007016092538833618e-01 1.294922530651092529e-01 1.297659724950790405e-01 4.050786495208740234e-01 -4.058114439249038696e-02 7.442731261253356934e-01 4.531144201755523682e-01
-6.496912837028503418e-01 3.889700770378112793e-01 -2.023210972547531128e-01 -7.044064998626708984e-02 3.723227977752685547e-01 1.654886007308959961e-01 3.201225996017456055e-01 3.349905014038085938e-01
-1.949000954627990723e-01 -6.992132067680358887e-01 -3.938311338424682617e-01 2.142350375652313232e-02 1.171670332551002502e-01 1.303483545780181885e-01 -2.789704874157905579e-02 5.348418354988098145e-01
4.084289819002151489e-02 -1.619696319103240967e-01 -2.950735688209533691e-01 3.227391242980957031e-01 1.776994317770004272e-01 5.026025697588920593e-02 -3.137093782424926758e-01 8.052031397819519043e-01
-6.140111684799194336e-01 2.910819947719573975e-01 -1.289666742086410522e-01 -3.075533509254455566e-01 2.873868644237518311e-01 2.057410627603530884e-01 -8.776781708002090454e-02 5.426015257835388184e-01
-3.044681623578071594e-02 1.584277153015136719e-01 -5.092778801918029785e-01 -3.919200301170349121e-01 5.179310441017150879e-01 2.873620092868804932e-01 4.270659685134887695e-01 1.667135804891586304e-01
-4.695900715887546539e-03 -2.464423030614852905e-01 -1.546788960695266724e-02 4.816839993000030518e-01 1.252271831035614014e-01 3.566603958606719971e-01 5.464397668838500977e-01 5.152676105499267578e-01
5.000337213277816772e-02 -2.004508078098297119e-01 -3.985758125782012939e-01 1.562723144888877869e-02 1.673656404018402100e-01 -2.141779065132141113e-01 -3.598760962486267090e-01 7.712443470954895020e-01
7.375823706388473511e-02 2.423829287290573120e-01 -4.859620928764343262e-01 -2.656677067279815674e-01 2.945134043693542480e-01 -5.390583276748657227e-01 -3.740145266056060791e-02 5.003508925437927246e-01
3.089985549449920654e-01 -5.637058243155479431e-02 -1.466475576162338257e-01 -2.440300881862640381e-01 3.571437597274780273e-01 1.994794793426990509e-02 7.126411199569702148e-01 4.295104742050170898e-01
5.922590382397174835e-03 -1.982928365468978882e-01 2.720196843147277832e-01 -5.372651815414428711e-01 1.702686399221420288e-01 6.979402899742126465e-02 2.372334897518157959e-01 7.126387357711791992e-01
-8.452937006950378418e-02 -7.037400007247924805e-01 -4.041675031185150146e-01 1.648583412170410156e-01 1.456570476293563843e-01 -2.824153564870357513e-02 5.565179046243429184e-03 5.338824987411499023e-01
2.301417142152786255e-01 -1.768155694007873535e-01 3.276630043983459473e-01 -1.277145445346832275e-01 6.262992620468139648e-01 -1.356681436300277710e-01 3.473683595657348633e-01 5.106617212295532227e-01
-1.362247318029403687e-01 3.136807978153228760e-01 -5.228887200355529785e-01 -3.345061540603637695e-01 6.378102302551269531e-02 -4.919631779193878174e-01 5.804207548499107361e-02 4.982726573944091797e-01
-2.339993715286254883e-01 2.851094305515289307e-01 -4.611090719699859619e-01 -1.345568150281906128e-01 -1.948418319225311279e-01 3.992758095264434814e-01 -1.503270417451858521e-01 6.428429484367370605e-01
-2.704152166843414307e-01 -1.323754787445068359e-01 -7.186785340309143066e-01 1.161748319864273071e-01 3.686733841896057129e-01 -3.169076740741729736e-01 -1.089588180184364319e-01 3.621248900890350342e-01
1.907025873661041260e-01 -1.207823231816291809e-01 -9.957035630941390991e-02 -2.165037840604782104e-01 3.583732247352600098e-01 3.618992865085601807e-01 6.679480075836181641e-01 4.320868849754333496e-01
-2.342223376035690308e-01 -7.499254345893859863e-01 -3.428835272789001465e-01 -4.445414990186691284e-02 -4.611183423548936844e-03 -2.358421683311462402e-02 2.391294687986373901e-01 4.532616734504699707e-01
2.687824144959449768e-02 1.641537994146347046e-01 1.785335540771484375e-01 -1.610069721937179565e-01 6.244594454765319824e-01 1.754339039325714111e-01 4.695415794849395752e-01 5.228170752525329590e-01
-2.841760814189910889e-01 -3.474778831005096436e-01 -2.244722545146942139e-01 3.678718507289886475e-01 4.533118009567260742e-01 6.086750701069831848e-02 -2.712801694869995117e-01 5.744530558586120605e-01
5.824254080653190613e-02 -5.000512003898620605e-01 -2.598218917846679688e-01 -1.018075197935104370e-01 4.402241855859756470e-02 -2.099203765392303467e-01 -2.358497530221939087e-01 7.530304789543151855e-01
-9.076011925935745239e-02 4.503083229064941406e-01 2.531720995903015137e-01 -3.950049728155136108e-02 4.158166944980621338e-01 8.001277595758438110e-02 3.230808377265930176e-01 6.630548834800720215e-01
-1.193641051650047302e-01 1.801800280809402466e-01 3.437856957316398621e-02 -3.839596509933471680e-01 3.000204078853130341e-02 -3.712328374385833740e-01 -1.682802885770797729e-01 7.985287308692932129e-01
1.002336069941520691e-01 -1.669112443923950195e-01 -5.141883492469787598e-01 2.407375723123550415e-01 1.257978081703186035e-01 2.181092649698257446e-02 -2.612509429454803467e-01 7.451153993606567383e-01
-1.589531749486923218e-01 -3.753117918968200684e-01 -1.915409117937088013e-01 1.465017795562744141e-01 -2.324751615524291992e-01 2.808709144592285156e-01 -1.414280980825424194e-01 7.891699671745300293e-01
8.076152205467224121e-02 -2.175999879837036133e-01 -4.919270575046539307e-01 2.682979702949523926e-01 9.369582682847976685e-02 4.828232806175947189e-03 -2.509272098541259766e-01 7.485888004302978516e-01
-5.725397467613220215e-01 -3.651945292949676514e-01 -5.990229845046997070e-01 4.309139028191566467e-02 2.053632736206054688e-01 -1.654664874076843262e-01 2.244337648153305054e-01 2.412925362586975098e-01
-1.947759240865707397e-01 5.364778637886047363e-01 -4.746949374675750732e-01 -1.075081229209899902e-01 5.064674615859985352e-01 4.846207797527313232e-02 3.792617470026016235e-02 4.207902252674102783e-01
-2.927592098712921143e-01 5.535076837986707687e-03 3.469784855842590332e-01 -3.513751029968261719e-01 5.365288630127906799e-02 -1.093338727951049805e-01 -5.651391670107841492e-02 8.076983094215393066e-01
-3.935431540012359619e-01 4.571599066257476807e-01 -6.020013615489006042e-02 -1.748937666416168213e-01 -2.153153270483016968e-01 1.112250238656997681e-01 1.613410115242004395e-01 7.191343307495117188e-01
-2.108029276132583618e-01 1.195372361689805984e-02 -2.989916205406188965e-01 4.017603024840354919e-02 -4.495828449726104736e-01 -3.717198669910430908e-01 3.275310248136520386e-02 7.232122421264648438e-01
-4.032976180315017700e-02 5.210509300231933594e-01 -2.310042977333068848e-01 -1.162785366177558899e-01 -1.751261353492736816e-01 -2.293537855148315430e-01 3.725006580352783203e-01 6.617905497550964355e-01
-2.703675329685211182e-01 -4.662966430187225342e-01 -6.058033704757690430e-01 2.190946936607360840e-01 -1.496549993753433228e-01 -2.077434659004211426e-01 2.500664293766021729e-01 4.078990519046783447e-01
-7.516882568597793579e-02 -3.602964580059051514e-01 -1.231571752578020096e-02 4.272658526897430420e-01 1.851587891578674316e-01 4.982585459947586060e-02 6.622728109359741211e-01 4.543747007846832275e-01
5.926688900217413902e-04 -7.827851921319961548e-03 -5.220639705657958984e-01 3.775933980941772461e-01 1.065552681684494019e-01 -8.723212033510208130e-02 -2.337874472141265869e-01 7.149760127067565918e-01
-1.869247108697891235e-01 -6.889812350273132324e-01 -5.011584758758544922e-01 8.051352202892303467e-02 1.517420820891857147e-02 -5.692692846059799194e-02 2.869065999984741211e-01 3.833217620849609375e-01
-5.870706215500831604e-02 3.799895048141479492e-01 -4.869662821292877197e-01 -3.785579651594161987e-02 -1.750656813383102417e-01 1.537724584341049194e-02 -1.219324544072151184e-01 7.535516619682312012e-01
-4.595141708850860596e-01 -9.187860414385795593e-03 1.636432558298110962e-01 -1.917849481105804443e-01 3.223875761032104492e-01 -3.597260117530822754e-01 5.913563370704650879e-01 3.770447969436645508e-01
1.065010111778974533e-02 -6.917559355497360229e-02 -4.266796112060546875e-01 3.078059256076812744e-01 1.189376413822174072e-02 -3.171798214316368103e-02 -2.520046234130859375e-01 8.084846735000610352e-01
1.030853614211082458e-01 5.399292707443237305e-01 -7.017809897661209106e-02 -1.237731501460075378e-01 -1.169553697109222412e-01 -7.842551916837692261e-02 1.098966151475906372e-01 8.035538196563720703e-01
-9.817916899919509888e-02 -5.856958031654357910e-02 -3.551063239574432373e-01 1.954399049282073975e-01 4.026577770709991455e-01 2.021114528179168701e-01 -3.999432623386383057e-01 6.780089735984802246e-01
-5.398370027542114258e-01 2.657881081104278564e-01 -1.128583624958992004e-01 -3.301222249865531921e-02 6.304729580879211426e-01 1.905580013990402222e-01 1.866483241319656372e-01 3.942839801311492920e-01
-1.507980525493621826e-01 -6.795370578765869141e-01 -4.228304326534271240e-01 -2.259814441204071045e-01 1.259139478206634521e-01 -2.711778134107589722e-02 -4.452441632747650146e-02 5.167827010154724121e-01
-7.278827577829360962e-02 -2.097541689872741699e-01 2.120484411716461182e-01 -2.461390346288681030e-01 -4.170529544353485107e-02 4.738021790981292725e-01 4.317007362842559814e-01 6.576949954032897949e-01
1.690324544906616211e-01 1.980042904615402222e-01 2.622191607952117920e-01 3.747281804680824280e-02 5.889608860015869141e-01 1.227397844195365906e-01 1.870318353176116943e-01 6.820105314254760742e-01
-4.740360975265502930e-01 2.412754148244857788e-01 1.793007254600524902e-01 1.403051912784576416e-01 5.937959551811218262e-01 2.012250274419784546e-01 6.484589725732803345e-02 5.176403522491455078e-01
-1.158053353428840637e-01 -7.525196671485900879e-01 -4.177742004394531250e-01 5.628222227096557617e-02 2.124058455228805542e-01 -1.073139440268278122e-02 1.968538463115692139e-01 3.982682228088378906e-01
1.246032118797302246e-01 3.668139278888702393e-01 -2.229326665401458740e-01 5.145569443702697754e-01 5.103892087936401367e-01 -1.390195935964584351e-01 3.004857301712036133e-01 4.066182076930999756e-01
2.563080489635467529e-01 -2.510902285575866699e-01 -1.629954725503921509e-01 -7.527842372655868530e-02 -1.420583017170429230e-02 1.291548609733581543e-01 -2.996705472469329834e-01 8.557688593864440918e-01
-6.751227974891662598e-01 2.508251368999481201e-01 2.099958062171936035e-02 -2.927495539188385010e-01 1.800044476985931396e-01 2.413291186094284058e-01 1.587592065334320068e-02 5.515968799591064453e-01
-4.352620244026184082e-02 -3.866465687751770020e-01 -2.653295099735260010e-01 1.011598482728004456e-01 -2.036053985357284546e-01 3.051742315292358398e-01 -1.618118435144424438e-01 7.792350649833679199e-01
-3.286428153514862061e-01 -1.123721599578857422e-01 3.530277907848358154e-01 -4.531419575214385986e-01 2.386822998523712158e-01 -2.217068374156951904e-01 7.647259533405303955e-02 6.613841056823730469e-01
-2.931090891361236572e-01 -2.216968089342117310e-01 -3.055315278470516205e-02 5.111024379730224609e-01 2.161875665187835693e-01 5.085961520671844482e-02 6.401174664497375488e-01 3.790836036205291748e-01
1.340246796607971191e-01 3.409969806671142578e-01 -2.748848795890808105e-01 -8.078774809837341309e-02 4.016850888729095459e-01 6.799212098121643066e-02 6.872257590293884277e-01 3.813359141349792480e-01
-6.403601914644241333e-02 -1.791577488183975220e-01 -2.242128252983093262e-01 -5.802574753761291504e-01 2.255767136812210083e-01 -5.311014652252197266e-01 -3.200357407331466675e-02 4.928019344806671143e-01
2.623444199562072754e-01 7.902576774358749390e-02 -1.814451664686203003e-01 -5.590184405446052551e-02 3.945100307464599609e-01 -4.652456343173980713e-01 6.240502595901489258e-01 3.568650186061859131e-01
-3.452470153570175171e-02 2.486916929483413696e-01 -3.097931146621704102e-01 -1.970287710428237915e-01 6.295753121376037598e-01 4.728920161724090576e-01 1.514583975076675415e-01 3.990449309349060059e-01
1.699046790599822998e-01 2.462573945522308350e-01 -9.283918142318725586e-02 3.412296175956726074e-01 5.064170956611633301e-01 -3.296642899513244629e-01 4.916389882564544678e-01 4.225959479808807373e-01
-8.209911584854125977e-01 -1.745093464851379395e-01 -1.452618539333343506e-01 -2.253625392913818359e-01 3.022052049636840820e-01 1.124727055430412292e-01 2.294358462095260620e-01 2.588664293289184570e-01
-3.516122698783874512e-01 -1.300692558288574219e-01 2.296657413244247437e-01 -1.677283495664596558e-01 1.995324790477752686e-01 5.690695643424987793e-01 3.775890767574310303e-01 5.218666791915893555e-01
3.709453642368316650e-01 1.384009420871734619e-01 1.393396854400634766e-01 -3.515881896018981934e-01 4.293536543846130371e-01 4.669967293739318848e-02 4.036194384098052979e-01 5.922675132751464844e-01
2.674843966960906982e-01 -1.248893663287162781e-01 -2.238480001688003540e-01 3.536088019609451294e-02 2.103630751371383667e-01 -1.329143792390823364e-01 8.146898746490478516e-01 3.685895204544067383e-01
-1.228138729929924011e-01 2.983247339725494385e-01 5.693987384438514709e-02 5.339074730873107910e-01 4.727531075477600098e-01 -2.891011536121368408e-01 2.332815080881118774e-01 4.961093962192535400e-01
-7.578687369823455811e-02 4.222255349159240723e-01 -1.631675064563751221e-01 -3.149514645338058472e-02 -2.945795357227325439e-01 3.881275281310081482e-02 2.009695768356323242e-01 8.122155666351318359e-01
-6.859461069107055664e-01 1.504991203546524048e-01 1.501606311649084091e-02 -1.687604784965515137e-01 2.673665583133697510e-01 3.633433282375335693e-01 -4.694658890366554260e-02 5.219341516494750977e-01
-4.102730751037597656e-02 -3.104668557643890381e-01 -6.509971022605895996e-01 2.039559036493301392e-01 9.536291658878326416e-02 -5.205378532409667969e-01 1.366578191518783569e-01 3.712177872657775879e-01
-3.083525896072387695e-01 1.809580922126770020e-01 -1.706540286540985107e-01 -1.790360659360885620e-01 -3.128457069396972656e-01 -2.845350801944732666e-01 -8.596034348011016846e-02 7.904267907142639160e-01
-4.611345827579498291e-01 -6.577189564704895020e-01 -2.948852181434631348e-01 -5.157878994941711426e-02 1.221790537238121033e-01 1.779272854328155518e-01 1.572441682219505310e-02 4.672365784645080566e-01
-6.102516874670982361e-02 4.058029651641845703e-01 -5.766103267669677734e-01 -2.703239917755126953e-01 5.436819419264793396e-02 -3.287201225757598877e-01 -2.809298411011695862e-02 5.605739951133728027e-01
-1.871181279420852661e-02 6.893624365329742432e-02 -1.092444583773612976e-01 -2.262046337127685547e-01 5.556830167770385742e-01 4.724965989589691162e-02 7.165079116821289062e-01 3.277118802070617676e-01
-3.331716060638427734e-01 -1.658763177692890167e-02 -1.608291119337081909e-01 -2.477265298366546631e-01 -5.908751860260963440e-02 3.216353952884674072e-01 -3.069140017032623291e-01 7.748227715492248535e-01
7.225096225738525391e-02 -3.092459440231323242e-01 -1.654280275106430054e-01 -4.755585491657257080e-01 1.559677813202142715e-02 -5.766867995262145996e-01 6.535284221172332764e-02 5.554660558700561523e-01
1.143471375107765198e-01 -1.110485345125198364e-01 -4.501545727252960205e-01 -2.629525065422058105e-01 -3.821060657501220703e-01 -6.923966109752655029e-02 6.535774469375610352e-01 3.533369600772857666e-01
-3.160661458969116211e-01 -1.214180961251258850e-01 -7.696785330772399902e-01 2.012921720743179321e-01 3.798129856586456299e-01 -1.651991605758666992e-01 -2.760978974401950836e-02 2.830642759799957275e-01
-3.476764261722564697e-01 -1.087009906768798828e-01 2.733122706413269043e-01 -1.447889357805252075e-01 1.434237807989120483e-01 4.533933699131011963e-01 4.340955018997192383e-01 5.975508093833923340e-01
2.642789185047149658e-01 2.301707118749618530e-01 -1.205221042037010193e-01 -3.086374700069427490e-01 1.909147202968597412e-01 3.716004192829132080e-01 5.325040817260742188e-01 5.561472177505493164e-01
-8.487817049026489258e-01 3.845219034701585770e-03 3.850114345550537109e-02 -2.525365166366100311e-02 1.200360208749771118e-01 7.180923596024513245e-03 -1.411926839500665665e-02 5.126161575317382812e-01
5.230452120304107666e-02 3.500796556472778320e-01 -7.362063229084014893e-02 -3.479027375578880310e-02 6.153558492660522461e-01 3.747398257255554199e-01 1.970408856868743896e-01 5.569204688072204590e-01
1.443717032670974731e-01 1.132336705923080444e-01 2.940799808129668236e-03 -4.232612550258636475e-01 -2.275531291961669922e-01 3.911640122532844543e-02 3.802293539047241211e-01 7.676532864570617676e-01
-1.662374436855316162e-01 -3.243413567543029785e-01 -6.074322387576103210e-02 -6.248847842216491699e-01 5.097006633877754211e-02 -4.099249839782714844e-01 9.031142690218985081e-04 5.498726367950439453e-01
-1.711496263742446899e-01 5.583620667457580566e-01 -4.721520543098449707e-01 1.972446963191032410e-02 -1.464480161666870117e-01 2.001257427036762238e-02 2.422516644001007080e-01 5.958939790725708008e-01
6.833991408348083496e-02 -5.084857344627380371e-01 9.411899000406265259e-02 -3.683550953865051270e-01 -1.160305365920066833e-01 -1.436961591243743896e-01 5.236441493034362793e-01 5.328350663185119629e-01
6.901971250772476196e-02 3.129635751247406006e-01 -5.684268474578857422e-01 -2.770960927009582520e-01 -1.773642003536224365e-01 3.095418512821197510e-01 3.824734389781951904e-01 4.731159210205078125e-01
3.489314019680023193e-02 5.266914889216423035e-02 4.045563042163848877e-01 -2.091714888811111450e-01 -9.130285680294036865e-02 -4.780271276831626892e-02 2.209902107715606689e-01 8.538923263549804688e-01
-6.110032796859741211e-01 -2.560777962207794189e-01 1.549634337425231934e-01 -3.694543838500976562e-01 3.018549978733062744e-01 -1.383828669786453247e-01 -3.710709512233734131e-02 5.375367403030395508e-01
-5.714335441589355469e-01 -1.749782115221023560e-01 -1.883622109889984131e-01 2.429631203413009644e-01 -1.427977085113525391e-01 -2.394347935914993286e-01 3.898563683032989502e-01 5.644701123237609863e-01
-6.479391455650329590e-01 7.391067221760749817e-03 -5.759812593460083008e-01 1.815775036811828613e-01 1.604138463735580444e-01 -2.339631915092468262e-01 1.200967729091644287e-01 3.471322953701019287e-01
5.357102677226066589e-02 -2.598380148410797119e-01 3.237101137638092041e-01 -2.705231010913848877e-01 5.531843900680541992e-01 2.225156426429748535e-01 4.094341993331909180e-01 4.779966771602630615e-01
-4.436923936009407043e-02 1.396031677722930908e-01 -3.592697679996490479e-01 -8.670321106910705566e-02 7.663387656211853027e-01 -7.054802030324935913e-02 4.530824422836303711e-01 2.107467204332351685e-01
-6.274986267089843750e-01 -8.376714773476123810e-03 -6.474045515060424805e-01 2.115640193223953247e-01 2.333539277315139771e-01 3.480146452784538269e-02 1.105677559971809387e-01 2.727503180503845215e-01
-1.017055585980415344e-01 4.466621279716491699e-01 -6.561145782470703125e-01 -3.103337585926055908e-01 2.141852676868438721e-01 -2.211075425148010254e-01 3.151055425405502319e-02 4.093881547451019287e-01
-2.332293661311268806e-03 -6.975320577621459961e-01 -4.500496983528137207e-01 -1.809653826057910919e-02 4.130237102508544922e-01 -2.825488150119781494e-02 1.487295031547546387e-01 3.421460986137390137e-01
-2.327244728803634644e-01 -4.292275309562683105e-01 -7.669038176536560059e-01 5.984426289796829224e-02 -4.892578814178705215e-03 -1.682019829750061035e-01 2.319033294916152954e-01 2.962858676910400391e-01
9.227910637855529785e-02 4.308753311634063721e-01 -2.067143619060516357e-01 1.945373862981796265e-01 2.303441241383552551e-02 2.847521007061004639e-01 5.743950009346008301e-01 5.600995421409606934e-01
4.269947111606597900e-02 -7.287354767322540283e-02 -3.809841871261596680e-01 5.415089726448059082e-01 4.239873290061950684e-01 -9.430219233036041260e-02 -1.948062330484390259e-01 5.726060271263122559e-01
-2.372537739574909210e-02 1.765863895416259766e-01 -4.497264623641967773e-01 -3.317816555500030518e-01 3.992883265018463135e-01 -5.289493203163146973e-01 -6.035028025507926941e-02 4.615847468376159668e-01
-2.785864518955349922e-03 7.086334377527236938e-02 -5.180400013923645020e-01 3.855477273464202881e-01 2.490054666996002197e-01 -1.814202070236206055e-01 -2.693006694316864014e-01 6.407169699668884277e-01
-5.111950635910034180e-01 -4.313748702406883240e-02 -5.794969797134399414e-01 5.114122629165649414e-01 -2.563063753768801689e-03 1.438448876142501831e-01 2.028495371341705322e-01 2.785919308662414551e-01
2.410171926021575928e-01 -1.690173298120498657e-01 -3.816594779491424561e-01 6.326293945312500000e-02 3.465054631233215332e-01 1.850356161594390869e-01 -3.211138248443603516e-01 7.115190625190734863e-01
-3.692157864570617676e-01 2.749820053577423096e-01 -8.617784082889556885e-02 -1.423368901014328003e-01 6.175313591957092285e-01 3.216010332107543945e-01 -5.071446672081947327e-02 5.225266814231872559e-01
-3.648323714733123779e-01 -5.268806219100952148e-01 -6.279208660125732422e-01 8.742144703865051270e-02 1.358828097581863403e-01 -8.594300597906112671e-02 1.754344254732131958e-01 3.615791201591491699e-01
-7.316413521766662598e-02 1.902483403682708740e-01 -1.929372549057006836e-01 -2.998835444450378418e-01 7.149794101715087891e-01 1.163517534732818604e-01 -1.883993148803710938e-01 5.206440091133117676e-01
8.172837086021900177e-03 3.216606080532073975e-01 -3.406508266925811768e-01 -3.046240806579589844e-01 6.875516772270202637e-01 1.740498244762420654e-01 -5.625361204147338867e-02 4.259621798992156982e-01
-3.700682222843170166e-01 -4.947718679904937744e-01 -3.989762067794799805e-01 -1.534437686204910278e-01 5.574227869510650635e-02 1.713817864656448364e-01 -2.135120630264282227e-01 5.978769659996032715e-01
2.718029022216796875e-01 4.977386295795440674e-01 -2.291210144758224487e-01 1.053333356976509094e-01 5.392465591430664062e-01 1.045524626970291138e-01 1.732627600431442261e-01 5.320242643356323242e-01
-1.438589841127395630e-01 -6.118700504302978516e-01 -5.929719209671020508e-01 8.594566583633422852e-02 1.332942098379135132e-01 -2.046840339899063110e-01 2.460188120603561401e-01 3.545830249786376953e-01
2.325903624296188354e-01 1.573842167854309082e-01 -2.590863406658172607e-01 -2.435739040374755859e-01 2.867263555526733398e-01 -9.423457831144332886e-02 7.547942996025085449e-01 3.658842742443084717e-01
-4.071048796176910400e-01 8.212718367576599121e-02 5.214739218354225159e-02 -2.363951653242111206e-01 1.369055211544036865e-01 -5.290156602859497070e-01 -1.528446674346923828e-01 6.685481071472167969e-01
-1.425492614507675171e-01 -5.278972387313842773e-01 -1.649244315922260284e-02 -1.011638939380645752e-01 2.268487513065338135e-01 2.721849828958511353e-03 7.330740690231323242e-01 3.187991082668304443e-01
-1.866024285554885864e-01 8.548882603645324707e-02 3.392209410667419434e-01 -3.821275830268859863e-01 -3.407647460699081421e-02 -2.623753994703292847e-02 5.387591198086738586e-02 8.318812251091003418e-01
-1.964326016604900360e-02 5.430382490158081055e-02 -8.914251625537872314e-02 -2.466474426910281181e-03 -2.706264555454254150e-01 3.438168168067932129e-01 6.121001839637756348e-01 6.500748991966247559e-01
5.675202980637550354e-02 2.066752761602401733e-01 -4.303338527679443359e-01 -1.368452906608581543e-01 -3.535668253898620605e-01 3.091867826879024506e-02 6.470612883567810059e-01 4.533176124095916748e-01
-3.378891646862030029e-01 1.638989299535751343e-01 1.482249200344085693e-01 1.060719862580299377e-01 -1.834616512060165405e-01 -3.385016620159149170e-01 2.103051356971263885e-02 8.228380084037780762e-01
4.713699221611022949e-01 -3.108826875686645508e-01 4.034895449876785278e-02 -5.061466246843338013e-02 5.035742521286010742e-01 2.164691686630249023e-01 3.824763894081115723e-01 4.798314571380615234e-01
-3.553793728351593018e-01 1.504798382520675659e-01 6.771346181631088257e-02 6.636127233505249023e-01 2.602314949035644531e-01 2.749022841453552246e-01 8.490828424692153931e-02 5.055622458457946777e-01
6.552977114915847778e-02 1.042071059346199036e-01 -3.717459440231323242e-01 -3.346372246742248535e-01 3.283355236053466797e-01 3.323481380939483643e-01 6.649786829948425293e-01 2.724214494228363037e-01
1.180288717150688171e-01 -2.443445287644863129e-02 1.185285001993179321e-01 1.189869344234466553e-01 3.377100452780723572e-02 6.261174082756042480e-01 3.247553408145904541e-01 6.772266030311584473e-01
-4.494077861309051514e-01 -1.646372973918914795e-01 2.942514419555664062e-01 -2.370883226394653320e-01 3.356828093528747559e-01 -3.845881521701812744e-01 4.556252658367156982e-01 3.999339640140533447e-01
-1.669827103614807129e-01 5.118415951728820801e-01 -1.966383159160614014e-01 4.486144483089447021e-01 2.902580797672271729e-01 -2.414158433675765991e-01 4.136474058032035828e-02 5.709387063980102539e-01
9.672539681196212769e-02 -5.961860343813896179e-02 9.561046212911605835e-02 7.396035641431808472e-02 4.224290549755096436e-01 -2.419067472219467163e-01 7.397611737251281738e-01 4.338968098163604736e-01
-5.253219604492187500e-01 4.030254781246185303e-01 -3.970622122287750244e-01 1.942305825650691986e-02 -2.748467624187469482e-01 -5.844552814960479736e-02 2.219450026750564575e-01 5.247432589530944824e-01
3.725491166114807129e-01 3.091249167919158936e-01 4.954641684889793396e-03 -2.081915289163589478e-01 3.848102688789367676e-01 2.412448376417160034e-01 3.336923122406005859e-01 6.361227035522460938e-01
3.599261045455932617e-01 -3.503556847572326660e-01 1.714305579662322998e-01 -5.206733476370573044e-03 4.860031604766845703e-01 1.882478147745132446e-01 4.093122780323028564e-01 5.283141136169433594e-01
-3.696655912790447474e-04 -2.895446717739105225e-01 -8.049327731132507324e-01 2.424921244382858276e-01 2.788441181182861328e-01 -2.032518833875656128e-01 1.332045495510101318e-01 2.695100307464599609e-01
5.103770177811384201e-03 -1.710066050291061401e-01 -4.960169196128845215e-01 1.409298181533813477e-01 1.089364737272262573e-01 3.036337196826934814e-01 -3.131557404994964600e-01 7.090200781822204590e-01
1.745921075344085693e-01 -2.574605941772460938e-01 -4.338881075382232666e-01 -4.060556292533874512e-01 -1.764606684446334839e-01 -3.373396992683410645e-01 -4.218827560544013977e-02 6.351185441017150879e-01
4.235114157199859619e-01 -1.902048438787460327e-01 9.265731275081634521e-02 -2.625523805618286133e-01 4.909810721874237061e-01 2.972008585929870605e-01 2.266692072153091431e-01 5.711140632629394531e-01
-1.804307699203491211e-01 1.405217219144105911e-02 3.305954039096832275e-01 -4.316733777523040771e-01 2.857221961021423340e-01 -2.072874307632446289e-01 -1.258725672960281372e-01 7.288090586662292480e-01
-8.054528236389160156e-01 1.504370421171188354e-01 -1.144156232476234436e-01 -1.847008243203163147e-02 1.140144243836402893e-01 1.051755622029304504e-01 6.541004031896591187e-02 5.355771780014038086e-01
-1.885494738817214966e-01 2.173424661159515381e-01 -4.430168867111206055e-02 -1.176959425210952759e-01 -3.000385761260986328e-01 -2.651551067829132080e-01 -7.998459041118621826e-02 8.571280837059020996e-01
-5.177006125450134277e-01 1.243471875786781311e-01 1.703580617904663086e-01 5.196684002876281738e-01 2.406435906887054443e-01 -1.594711542129516602e-01 3.058921694755554199e-01 4.904450476169586182e-01
-1.438672244548797607e-01 3.455010056495666504e-01 -2.058819979429244995e-01 -1.957254260778427124e-01 -2.931994199752807617e-01 -2.518669962882995605e-01 3.218481317162513733e-02 7.929669618606567383e-01
1.776274293661117554e-01 -1.715123504400253296e-01 3.340139687061309814e-01 -2.741602957248687744e-01 4.903262555599212646e-01 2.226642817258834839e-01 3.307898044586181641e-01 5.940383076667785645e-01
3.152850568294525146e-01 -4.130993410944938660e-02 3.106819689273834229e-01 1.823360025882720947e-01 3.316631913185119629e-01 9.633745998144149780e-02 3.775706291198730469e-01 7.122347354888916016e-01
-1.190729886293411255e-01 5.364855527877807617e-01 -2.208210974931716919e-01 -7.614271342754364014e-02 -2.551186382770538330e-01 -2.169639989733695984e-02 3.472841084003448486e-01 6.762268543243408203e-01
3.450129181146621704e-02 2.444361299276351929e-01 5.807692185044288635e-02 -1.097076833248138428e-01 6.781728863716125488e-01 5.874397233128547668e-02 4.351744949817657471e-01 5.204864144325256348e-01
1.829135715961456299e-01 1.243127658963203430e-01 -7.549244165420532227e-02 -1.248231381177902222e-01 5.854954719543457031e-01 -1.619717776775360107e-01 6.461461782455444336e-01 3.785027861595153809e-01
3.233113586902618408e-01 1.802540719509124756e-01 1.249488368630409241e-01 6.039401516318321228e-02 5.224720239639282227e-01 1.706536561250686646e-01 4.418117403984069824e-01 5.885756611824035645e-01
-3.549272418022155762e-01 -6.146579608321189880e-02 -3.206560909748077393e-01 -3.216815590858459473e-01 3.875684142112731934e-01 -5.621925592422485352e-01 -1.288214921951293945e-01 4.255404472351074219e-01
2.616776898503303528e-02 -1.243203729391098022e-01 2.931099236011505127e-01 -1.684518307447433472e-01 4.396575689315795898e-01 9.313639253377914429e-02 5.686368346214294434e-01 5.867276787757873535e-01
-3.701116144657135010e-01 1.634911596775054932e-01 2.370059341192245483e-01 1.525946259498596191e-01 6.240493655204772949e-01 2.510165870189666748e-01 1.131940633058547974e-01 5.399735569953918457e-01
-1.651333123445510864e-01 1.633053869009017944e-01 -5.709011554718017578e-01 -3.435565829277038574e-01 4.855391085147857666e-01 -4.280570745468139648e-01 8.951802551746368408e-02 2.740592658519744873e-01
-2.910052835941314697e-01 -1.855799406766891479e-01 1.723935455083847046e-01 -2.377281337976455688e-01 3.905905485153198242e-01 -3.933356106281280518e-01 5.888838768005371094e-01 3.749449253082275391e-01
-6.891701221466064453e-01 1.351040154695510864e-01 2.456261515617370605e-01 1.094350591301918030e-01 4.369351565837860107e-01 -4.130191355943679810e-02 6.728386878967285156e-02 4.871733486652374268e-01
-1.497414857149124146e-01 -2.811538875102996826e-01 2.667239606380462646e-01 5.449727550148963928e-02 -2.460044473409652710e-01 2.202251404523849487e-01 4.027292132377624512e-01 7.437809705734252930e-01
3.375077247619628906e-01 3.260533511638641357e-01 5.761807039380073547e-02 -9.252724796533584595e-02 3.748474121093750000e-01 4.192791283130645752e-01 9.655991196632385254e-02 6.650318503379821777e-01
1.881621591746807098e-02 -1.539895981550216675e-01 -4.256894886493682861e-01 4.496473371982574463e-01 1.428542286157608032e-01 -3.313924968242645264e-01 -1.169509366154670715e-01 6.698006987571716309e-01
-3.020788729190826416e-01 -1.882762461900711060e-01 -6.922178268432617188e-01 3.032135367393493652e-01 3.797788619995117188e-01 -2.660703063011169434e-01 7.342750579118728638e-02 2.859707772731781006e-01
-2.734913229942321777e-01 -7.569171190261840820e-01 -3.160836696624755859e-01 7.107090950012207031e-02 3.236753121018409729e-02 2.382925944402813911e-03 1.652735024690628052e-01 4.679213464260101318e-01
-1.349612623453140259e-01 -1.810504049062728882e-01 3.321249186992645264e-01 -1.148292645812034607e-01 3.167365193367004395e-01 5.359368920326232910e-01 3.535399138927459717e-01 5.594397187232971191e-01
2.221146076917648315e-01 -3.758805692195892334e-01 1.425305306911468506e-01 2.079976163804531097e-02 5.924037694931030273e-01 1.531444191932678223e-01 4.882415831089019775e-01 4.193519055843353271e-01
5.912532564252614975e-03 3.017291426658630371e-01 -2.161677926778793335e-01 -3.523405268788337708e-02 5.642560720443725586e-01 1.791120469570159912e-01 6.271331906318664551e-01 3.423338830471038818e-01
-1.356881260871887207e-01 3.842132389545440674e-01 -3.876779973506927490e-01 -1.145128011703491211e-01 -1.965696364641189575e-01 9.661522507667541504e-02 -1.211175322532653809e-01 7.796909809112548828e-01
1.518263369798660278e-01 4.299944639205932617e-01 -1.749889403581619263e-01 -3.392086625099182129e-01 -2.227429598569869995e-01 3.940287232398986816e-02 2.588874399662017822e-01 7.267601490020751953e-01
-1.353960633277893066e-01 -5.471925064921379089e-02 -7.500887513160705566e-01 3.634678423404693604e-01 2.168046236038208008e-01 -3.857704699039459229e-01 9.957673400640487671e-02 2.796303033828735352e-01
2.822495400905609131e-01 -1.008414030075073242e-01 -7.835990190505981445e-01 -1.459908783435821533e-01 -1.699911057949066162e-01 8.668662607669830322e-02 1.743708997964859009e-01 4.560797810554504395e-01
2.613792419433593750e-01 8.246762305498123169e-02 -4.365519285202026367e-01 -1.956061087548732758e-02 -4.601428210735321045e-01 1.149126812815666199e-01 4.166712760925292969e-01 5.791102051734924316e-01
-1.817639917135238647e-01 -1.083126440644264221e-01 3.291091024875640869e-01 1.265347898006439209e-01 -7.430179417133331299e-02 3.583514690399169922e-01 3.352451920509338379e-01 7.645787000656127930e-01
-5.624631047248840332e-01 -3.381283953785896301e-02 -8.396147191524505615e-02 5.667284131050109863e-02 -2.549081444740295410e-01 -1.849223375320434570e-01 3.761686012148857117e-02 7.560694813728332520e-01
-1.122506335377693176e-01 -5.204220414161682129e-01 -4.039650559425354004e-01 1.610703766345977783e-01 1.383170252665877342e-03 1.225169971585273743e-01 -1.627239435911178589e-01 6.970924139022827148e-01
-6.880288571119308472e-02 3.948283493518829346e-01 -3.824471235275268555e-01 -4.736188352108001709e-01 3.215694334357976913e-03 4.104536175727844238e-01 1.476322114467620850e-01 5.277482867240905762e-01
-1.787092685699462891e-01 -5.921050906181335449e-02 1.811080053448677063e-02 1.221907138824462891e-01 -2.836827039718627930e-01 -2.024786621332168579e-01 7.226591110229492188e-01 5.528009533882141113e-01
2.323870658874511719e-01 3.012781441211700439e-01 -1.150345131754875183e-01 -8.484712243080139160e-02 4.608699381351470947e-01 1.748803704977035522e-01 6.048793196678161621e-01 4.753234386444091797e-01
3.027503937482833862e-02 -2.290072590112686157e-01 3.364512026309967041e-01 -2.469698339700698853e-01 4.368251860141754150e-01 2.169959843158721924e-01 4.471325874328613281e-01 5.784588456153869629e-01
-1.788116991519927979e-01 4.618394970893859863e-01 -5.835887975990772247e-03 -1.617171466350555420e-01 -8.621867746114730835e-02 8.574618399143218994e-02 -1.728889346122741699e-01 8.269627690315246582e-01
-5.008572340011596680e-01 1.014104336500167847e-01 -7.458997368812561035e-01 4.201329872012138367e-02 3.485950529575347900e-01 -9.529459476470947266e-02 7.847262918949127197e-02 2.096877396106719971e-01
1.143387984484434128e-02 4.119783341884613037e-01 -1.447187215089797974e-01 -1.215819120407104492e-01 -2.761564552783966064e-01 3.274451196193695068e-01 2.618547976016998291e-01 7.364554405212402344e-01
9.689421951770782471e-02 -3.023178577423095703e-01 -1.121175065636634827e-01 -4.101710021495819092e-01 8.220226317644119263e-02 -6.296178102493286133e-01 7.934615015983581543e-02 5.558179020881652832e-01
-1.183982864022254944e-01 3.448111712932586670e-01 -2.287851832807064056e-02 3.888842761516571045e-01 6.100670099258422852e-01 -3.577544391155242920e-01 6.565915048122406006e-02 4.591855406761169434e-01
-5.267006158828735352e-01 -1.630045920610427856e-01 2.576080560684204102e-01 -1.910834312438964844e-01 3.495755791664123535e-01 -2.154103666543960571e-01 5.167614221572875977e-01 3.968550860881805420e-01
-3.083588182926177979e-02 -1.840476319193840027e-02 -9.165391325950622559e-02 -6.697088479995727539e-02 -4.171625971794128418e-01 4.745682179927825928e-01 3.333902955055236816e-01 6.895188689231872559e-01
-3.124479651451110840e-01 -1.591769903898239136e-01 -2.039778381586074829e-01 -2.393360733985900879e-01 3.938003256916999817e-02 -5.068254470825195312e-01 4.249633252620697021e-01 5.823519825935363770e-01
-3.779874444007873535e-01 -8.716916292905807495e-02 -1.317653339356184006e-02 7.268285751342773438e-02 -2.603125274181365967e-01 5.630121827125549316e-01 3.710952997207641602e-01 5.671097636222839355e-01
6.456867605447769165e-02 -5.303832585923373699e-04 -9.126887470483779907e-02 -9.504799544811248779e-02 4.493132829666137695e-01 3.050003349781036377e-01 7.244066596031188965e-01 3.984893262386322021e-01
1.601140797138214111e-01 -5.358242988586425781e-01 -1.215858906507492065e-01 -1.574873328208923340e-01 3.500741422176361084e-01 3.839510083198547363e-01 5.458592772483825684e-01 2.823786437511444092e-01
2.100423574447631836e-01 1.393636912107467651e-01 -7.972639054059982300e-02 -2.277410589158535004e-02 8.161253929138183594e-01 1.606836020946502686e-01 1.470240056514739990e-01 4.648538529872894287e-01
-3.719492629170417786e-02 -5.301765799522399902e-01 -6.803213357925415039e-01 1.972701251506805420e-01 1.353407800197601318e-01 -1.481885313987731934e-01 9.637428075075149536e-02 4.076907634735107422e-01
1.397909075021743774e-01 8.215269073843955994e-03 -5.418500304222106934e-02 -2.678375840187072754e-01 -3.289150297641754150e-01 2.733655273914337158e-01 4.678701460361480713e-01 7.098605632781982422e-01
2.162189036607742310e-01 1.454991996288299561e-01 -2.467075735330581665e-01 -3.749198019504547119e-01 7.380828261375427246e-01 -2.463738992810249329e-02 -8.119069039821624756e-03 4.303612112998962402e-01
-4.319459497928619385e-01 3.539695218205451965e-02 2.184078395366668701e-01 -2.762179821729660034e-03 2.265634387731552124e-01 -4.029645919799804688e-01 5.422137975692749023e-01 5.067080855369567871e-01
-2.880355343222618103e-03 -5.488134548068046570e-02 -5.661828517913818359e-01 1.742068082094192505e-01 1.031227931380271912e-01 -3.546077311038970947e-01 -2.373863607645034790e-01 6.733018159866333008e-01
-6.388388574123382568e-02 3.773356974124908447e-01 -4.946325719356536865e-01 -1.586764603853225708e-01 -2.276444882154464722e-01 9.468270838260650635e-02 -6.736390292644500732e-02 7.199807763099670410e-01
-6.903672218322753906e-01 -8.451063185930252075e-02 -5.230127573013305664e-01 2.617529034614562988e-01 1.863068640232086182e-01 1.555027216672897339e-01 4.634477570652961731e-02 3.363847434520721436e-01
1.605466604232788086e-01 9.634764492511749268e-02 -2.568528652191162109e-01 -3.296414315700531006e-01 7.740447521209716797e-01 8.612181246280670166e-02 -8.454295247793197632e-02 4.202325940132141113e-01
1.593917757272720337e-01 -3.463681787252426147e-02 2.635714709758758545e-01 1.378623582422733307e-02 5.855118632316589355e-01 2.047014981508255005e-01 3.985918760299682617e-01 6.001101732254028320e-01
-6.682245731353759766e-01 -2.948341369628906250e-01 -5.402813553810119629e-01 9.180324524641036987e-02 2.173786461353302002e-01 9.087681770324707031e-02 2.144700586795806885e-01 2.543767988681793213e-01
-3.043731451034545898e-01 -3.893018886446952820e-02 2.162038385868072510e-01 -4.568212199956178665e-03 7.737819850444793701e-02 -3.420997560024261475e-01 6.823612451553344727e-01 5.200383663177490234e-01
-1.354860365390777588e-01 5.070314407348632812e-01 -6.268809437751770020e-01 -9.729165583848953247e-02 2.461062967777252197e-01 -2.813733518123626709e-01 7.032483071088790894e-02 4.212277233600616455e-01
2.560382783412933350e-01 2.896342799067497253e-02 -2.000213861465454102e-01 -3.137353658676147461e-01 -1.109843701124191284e-01 -6.223214268684387207e-01 2.556576728820800781e-01 5.746344923973083496e-01
-4.578213095664978027e-01 2.636724710464477539e-01 -3.323568105697631836e-01 -9.505813568830490112e-02 -3.396581709384918213e-01 -1.342952102422714233e-01 3.199108690023422241e-02 6.833396553993225098e-01
-7.887978553771972656e-01 -6.068934872746467590e-02 -5.285936966538429260e-02 -1.321137845516204834e-01 2.756829001009464264e-02 -1.362881660461425781e-01 -5.431390181183815002e-02 5.758315324783325195e-01
2.305499911308288574e-01 1.326809823513031006e-01 1.150730326771736145e-01 -3.047919273376464844e-01 7.202751040458679199e-01 -2.064809761941432953e-02 1.392596215009689331e-01 5.333730578422546387e-01
-1.454147696495056152e-01 -3.295025527477264404e-01 -2.868608832359313965e-01 -4.797827601432800293e-01 -6.812445819377899170e-02 -5.233810544013977051e-01 2.923110686242580414e-02 5.276162028312683105e-01
-3.654820844531059265e-02 -1.552611291408538818e-01 -1.125594973564147949e-01 -1.870569735765457153e-01 5.156650543212890625e-01 6.248070597648620605e-01 2.497224807739257812e-01 4.563363194465637207e-01
-3.248455226421356201e-01 4.973682165145874023e-01 -1.228688359260559082e-01 4.625767469406127930e-01 4.231100082397460938e-01 -1.107653006911277771e-01 2.006985396146774292e-01 4.318048954010009766e-01
-6.415713429450988770e-01 2.612153589725494385e-01 1.820194572210311890e-01 1.344725042581558228e-01 4.745570421218872070e-01 1.439834013581275940e-03 6.898145377635955811e-02 4.888496398925781250e-01
-3.643407225608825684e-01 -6.428325176239013672e-01 -3.239465057849884033e-01 -2.240158021450042725e-01 2.070086300373077393e-01 1.175260469317436218e-01 -8.541753143072128296e-02 4.847026169300079346e-01
-5.284525156021118164e-01 -4.834658652544021606e-02 -2.510986924171447754e-01 3.967948555946350098e-01 -3.373887836933135986e-01 -1.977650634944438934e-02 4.262666106224060059e-01 4.494198560714721680e-01
-9.399554878473281860e-02 5.484969019889831543e-01 -2.765171825885772705e-01 -1.669098883867263794e-01 -1.028996035456657410e-01 3.762653470039367676e-01 1.471653729677200317e-01 6.420075893402099609e-01
-1.076313182711601257e-01 3.215544819831848145e-01 -2.203924506902694702e-01 -4.055476486682891846e-01 5.143829584121704102e-01 2.812200188636779785e-01 4.313590228557586670e-01 3.771357834339141846e-01
2.742335200309753418e-02 -1.861886680126190186e-01 -6.106960773468017578e-01 -1.382544785737991333e-01 -3.956404514610767365e-03 3.312754631042480469e-01 -2.605833113193511963e-01 6.283747553825378418e-01
-2.937998175621032715e-01 -2.579186260700225830e-01 4.273654520511627197e-01 3.548976778984069824e-01 4.207951128482818604e-01 1.345322877168655396e-01 3.282251954078674316e-02 5.850822329521179199e-01
4.044643938541412354e-01 7.424832135438919067e-02 -2.050838619470596313e-02 -1.121070608496665955e-01 3.160179257392883301e-01 4.717040657997131348e-01 3.735327124595642090e-01 5.966644287109375000e-01
3.315794765949249268e-01 -1.082528457045555115e-01 7.767885178327560425e-02 -2.605927549302577972e-02 5.537959933280944824e-01 2.498864382505416870e-01 4.900194406509399414e-01 5.122218728065490723e-01
2.054324373602867126e-03 -1.222831681370735168e-01 -3.319962024688720703e-01 4.287646412849426270e-01 2.068712860345840454e-01 -1.855097562074661255e-01 -2.245235890150070190e-01 7.505741119384765625e-01
-3.286481648683547974e-02 8.984640240669250488e-02 -4.603179991245269775e-01 -2.033112049102783203e-01 7.995147705078125000e-01 1.548872981220483780e-02 -6.898788362741470337e-02 3.056079447269439697e-01
1.538827084004878998e-02 -1.307474076747894287e-01 2.308763712644577026e-01 -1.729072071611881256e-02 4.313651621341705322e-01 3.016344010829925537e-01 -7.263582199811935425e-02 8.041954040527343750e-01
2.198467105627059937e-01 -1.563100218772888184e-01 2.320879697799682617e-01 -5.404387712478637695e-01 -7.242140918970108032e-02 1.059943884611129761e-01 9.429962188005447388e-02 7.456030249595642090e-01
-1.433302015066146851e-01 -2.162546366453170776e-01 -4.323130846023559570e-01 5.317000746726989746e-01 -2.474444061517715454e-01 1.723773479461669922e-01 1.517949253320693970e-01 5.908524394035339355e-01
3.174067288637161255e-02 -5.169453099370002747e-02 -1.695177108049392700e-01 -2.769629955291748047e-01 7.513747811317443848e-01 3.181103169918060303e-01 3.303112685680389404e-01 3.406048715114593506e-01
1.843100190162658691e-01 -2.730258703231811523e-01 1.462153047323226929e-01 2.091995999217033386e-02 7.257068157196044922e-01 1.156001240015029907e-01 3.548570573329925537e-01 4.513677060604095459e-01
-5.633380729705095291e-03 -6.843017786741256714e-02 2.111364752054214478e-01 -4.003211855888366699e-01 -2.917543053627014160e-01 -9.253229200839996338e-02 2.262924313545227051e-01 8.034667968750000000e-01
-5.589339137077331543e-01 -3.899909555912017822e-02 -6.143511533737182617e-01 -1.695577171631157398e-03 4.270270168781280518e-01 -1.956803649663925171e-01 -3.662029048427939415e-03 2.966235280036926270e-01
-2.913301885128021240e-01 -3.032529652118682861e-01 -3.770745098590850830e-01 1.007575616240501404e-01 7.075982689857482910e-01 -6.322911381721496582e-02 -2.277201265096664429e-01 3.380495011806488037e-01
-6.008636578917503357e-02 -1.875566784292459488e-03 1.208654511719942093e-02 -7.944706082344055176e-02 6.087391972541809082e-01 5.576655268669128418e-01 3.548360466957092285e-01 4.271594882011413574e-01
-3.399417102336883545e-01 -7.519502043724060059e-01 -1.463362425565719604e-01 -1.555277127772569656e-02 7.251390814781188965e-02 1.274603009223937988e-01 1.230466887354850769e-01 5.105971693992614746e-01
1.045057624578475952e-01 3.581937849521636963e-01 -2.656317353248596191e-01 -4.169333279132843018e-01 4.257665574550628662e-01 -3.782249242067337036e-02 5.010414123535156250e-01 4.273547828197479248e-01
-9.800044447183609009e-02 -6.103331688791513443e-03 1.939454078674316406e-01 1.646434962749481201e-01 5.174384117126464844e-01 5.039303302764892578e-01 3.157514035701751709e-01 5.515878796577453613e-01
-1.866758912801742554e-01 -6.176522746682167053e-02 -3.232156857848167419e-02 -5.285811424255371094e-01 2.124297022819519043e-01 -5.628457665443420410e-01 -5.704183876514434814e-02 5.618888735771179199e-01
-5.762980580329895020e-01 -5.284202098846435547e-01 -4.324920848011970520e-02 -1.029193866997957230e-02 1.796137541532516479e-02 1.447595208883285522e-01 -1.094891410320997238e-02 6.043826937675476074e-01
-3.482718467712402344e-01 -7.671432569622993469e-03 9.644127637147903442e-02 -4.042170047760009766e-01 7.263975590467453003e-02 -2.887876629829406738e-01 4.256645143032073975e-01 6.603715419769287109e-01
-9.290789067745208740e-02 2.257839031517505646e-02 2.384827136993408203e-01 -3.491131067276000977e-01 3.134569823741912842e-01 -2.536700069904327393e-01 -1.102162078022956848e-01 7.983439564704895020e-01
6.095159053802490234e-02 2.925722002983093262e-01 -2.715721540153026581e-02 -5.012415647506713867e-01 -1.776091009378433228e-01 -1.476767957210540771e-01 2.799586355686187744e-01 7.259308099746704102e-01
6.581809371709823608e-02 3.700361251831054688e-01 -3.500204980373382568e-01 -1.338025331497192383e-01 -2.103894799947738647e-01 3.175508975982666016e-01 5.225502848625183105e-01 5.478712916374206543e-01
2.321090698242187500e-01 7.407431490719318390e-03 1.332031935453414917e-01 1.249760165810585022e-01 7.519290447235107422e-01 -2.402332276105880737e-01 2.983182072639465332e-01 4.478901028633117676e-01
6.429785490036010742e-02 -2.457398455590009689e-03 4.173921942710876465e-01 -2.917333245277404785e-01 3.591766953468322754e-01 1.464684214442968369e-02 4.242965281009674072e-01 6.536705493927001953e-01
-9.839808195829391479e-02 5.432847142219543457e-01 -2.109908610582351685e-01 -7.787303626537322998e-02 5.790625214576721191e-01 -3.843520209193229675e-02 7.447990775108337402e-02 5.497639179229736328e-01
-9.806653112173080444e-02 5.204114913940429688e-01 -2.623822689056396484e-01 1.111674904823303223e-01 5.468700528144836426e-01 -2.191421017050743103e-02 -2.270981520414352417e-01 5.359399318695068359e-01
2.839963734149932861e-01 1.761419028043746948e-01 -4.352965652942657471e-01 -5.407713055610656738e-01 4.512442350387573242e-01 -1.257528662681579590e-01 4.124028235673904419e-02 4.304272830486297607e-01
-9.953825175762176514e-02 4.221999943256378174e-01 1.663719117641448975e-01 -4.539031088352203369e-01 1.898586750030517578e-01 -1.221094280481338501e-01 2.886505797505378723e-02 7.254939079284667969e-01
-8.983586728572845459e-02 1.601967364549636841e-01 -3.150234222412109375e-01 -4.215341210365295410e-01 6.836674809455871582e-01 -2.898961007595062256e-01 1.084591075778007507e-02 3.711832165718078613e-01
-2.310880124568939209e-01 3.801797628402709961e-01 -4.200795590877532959e-01 -2.171397656202316284e-01 -2.459487766027450562e-01 2.933968007564544678e-01 2.323598787188529968e-02 6.567592620849609375e-01
3.868097066879272461e-01 3.317713439464569092e-01 -4.286105036735534668e-01 2.089948765933513641e-02 -3.134886920452117920e-02 -2.552755177021026611e-01 4.881392419338226318e-01 5.017307400703430176e-01
-1.745364218950271606e-01 -1.160242408514022827e-01 -7.507382631301879883e-01 3.049984574317932129e-01 4.263837337493896484e-01 -2.043617516756057739e-01 1.853374093770980835e-01 2.037808746099472046e-01
1.530613303184509277e-01 -3.110235929489135742e-01 -1.859744638204574585e-01 -4.448540210723876953e-01 -6.957133114337921143e-02 -5.165098905563354492e-01 4.974727332592010498e-02 6.109480857849121094e-01
-8.820208907127380371e-02 -4.938951730728149414e-01 -1.043069958686828613e-01 3.182201981544494629e-01 2.725031077861785889e-01 4.853235185146331787e-02 -1.983541846275329590e-01 7.212395668029785156e-01
3.667432442307472229e-02 -4.656975157558917999e-03 1.509411931037902832e-01 -1.051270961761474609e-01 -3.667736351490020752e-01 -1.752799302339553833e-01 6.018966436386108398e-02 8.921489119529724121e-01
-2.469803988933563232e-01 3.178366646170616150e-02 -3.443444073200225830e-01 -6.407824754714965820e-01 5.520939826965332031e-01 -6.440518796443939209e-02 1.326892077922821045e-01 2.867976129055023193e-01
2.373118139803409576e-02 3.236975967884063721e-01 -5.244026184082031250e-01 -2.350799143314361572e-01 2.965138852596282959e-01 -5.242161154747009277e-01 5.834109336137771606e-02 4.452742338180541992e-01
-3.556221351027488708e-02 -4.456822201609611511e-02 2.354543507099151611e-01 7.866289466619491577e-02 -3.328645229339599609e-01 2.519991397857666016e-01 1.232308894395828247e-01 8.635010719299316406e-01
4.400199651718139648e-01 -1.100461231544613838e-03 -3.976468443870544434e-01 -8.066206425428390503e-02 -1.947115808725357056e-01 3.041666559875011444e-02 5.968016982078552246e-01 4.967312216758728027e-01
-5.069888830184936523e-01 2.627905011177062988e-01 -1.421651840209960938e-01 3.074335753917694092e-01 3.881612718105316162e-01 4.829215407371520996e-01 -3.659467771649360657e-02 4.170796871185302734e-01
-2.130645066499710083e-01 -2.223990857601165771e-01 8.779329806566238403e-02 -4.886136353015899658e-01 3.430272638797760010e-02 6.388112157583236694e-02 5.611969232559204102e-01 5.818004608154296875e-01
-6.252398490905761719e-01 5.275532603263854980e-02 3.627306520938873291e-01 -1.158800348639488220e-01 4.180398285388946533e-01 1.493593584746122360e-02 7.961284369230270386e-02 5.291234850883483887e-01
-7.050377875566482544e-02 2.288855984807014465e-02 -2.675538361072540283e-01 1.535308361053466797e-01 -2.715159356594085693e-01 -3.921378552913665771e-01 -1.780488044023513794e-01 8.000963926315307617e-01
-1.920556463301181793e-02 4.166942238807678223e-01 -2.126909792423248291e-01 -2.230470031499862671e-01 5.358495116233825684e-01 3.527519404888153076e-01 3.456861376762390137e-01 4.471487402915954590e-01
2.749443054199218750e-01 -2.453894019126892090e-01 -2.635076642036437988e-01 -4.662928730249404907e-02 3.283738195896148682e-01 3.139082808047533035e-03 -2.719646096229553223e-01 7.815211415290832520e-01
3.110740780830383301e-01 1.622884124517440796e-01 6.210608407855033875e-03 -7.052098214626312256e-02 6.348873972892761230e-01 7.290650904178619385e-02 6.886508315801620483e-02 6.773064136505126953e-01
-2.625310719013214111e-01 6.512264162302017212e-02 -2.797558307647705078e-01 -1.819367259740829468e-01 8.352988958358764648e-01 1.495224982500076294e-01 -3.849412081763148308e-03 3.088305592536926270e-01
3.985868096351623535e-01 -2.030433565378189087e-01 -2.249058634042739868e-01 2.005008012056350708e-01 -1.903608143329620361e-01 -1.506717354059219360e-01 -4.492405056953430176e-02 8.050848245620727539e-01
-3.296149075031280518e-01 -4.058287739753723145e-01 1.892341673374176025e-01 7.359659671783447266e-02 6.884542293846607208e-03 4.334236979484558105e-01 4.738286733627319336e-01 5.225073099136352539e-01
1.518832594156265259e-01 -4.631505906581878662e-01 -3.756644725799560547e-01 -2.746886909008026123e-01 -1.749874800443649292e-01 -2.836396992206573486e-01 -6.110517308115959167e-02 6.565359830856323242e-01
2.868584357202053070e-02 -3.681904375553131104e-01 -8.361262679100036621e-01 1.525280177593231201e-01 1.628330200910568237e-01 -2.773147448897361755e-02 1.527789235115051270e-01 3.010246455669403076e-01
-7.142964005470275879e-02 3.557162880897521973e-01 9.250201284885406494e-02 -3.286315500736236572e-01 -1.813394576311111450e-01 -9.842628240585327148e-02 3.450325503945350647e-02 8.414548635482788086e-01
1.542738974094390869e-01 1.220661699771881104e-01 1.268579624593257904e-02 -1.879974007606506348e-01 7.895705699920654297e-01 2.010731697082519531e-01 2.281560897827148438e-01 4.581356644630432129e-01
-7.587773352861404419e-02 3.473151624202728271e-01 -5.014237761497497559e-01 -5.884226560592651367e-01 3.788237273693084717e-01 -3.854711353778839111e-02 7.612261921167373657e-02 3.537794053554534912e-01
-3.447297513484954834e-01 2.329625189304351807e-01 -3.386287391185760498e-02 -1.781970113515853882e-01 4.829943478107452393e-01 4.758829772472381592e-01 -7.660298049449920654e-02 5.730382204055786133e-01
-2.385841906070709229e-01 -1.740141361951828003e-01 3.017568495124578476e-03 -1.538202315568923950e-01 4.634832441806793213e-01 5.361379981040954590e-01 5.140811800956726074e-01 3.501240015029907227e-01
-6.213632598519325256e-02 3.066156208515167236e-01 -4.480030238628387451e-01 -1.705406606197357178e-01 6.524039506912231445e-01 1.502233445644378662e-01 -1.924150288105010986e-01 4.325664043426513672e-01
-1.440458595752716064e-01 2.764877378940582275e-01 -1.130979657173156738e-01 -2.587265372276306152e-01 5.301325917243957520e-01 4.352455139160156250e-01 3.888706266880035400e-01 4.487485289573669434e-01
-1.744917780160903931e-01 2.050862833857536316e-02 2.758467495441436768e-01 -6.104199886322021484e-01 7.422039657831192017e-02 1.296583376824855804e-02 5.429098382592201233e-02 7.154046893119812012e-01
-3.707914352416992188e-01 -2.619093954563140869e-01 3.146294951438903809e-01 -2.854274809360504150e-01 1.092748790979385376e-01 -5.141395330429077148e-01 3.335990607738494873e-01 4.752764999866485596e-01
-8.384172320365905762e-01 -2.492706924676895142e-01 -2.569072842597961426e-01 3.994083777070045471e-02 1.144407019019126892e-01 8.846195042133331299e-02 1.107633709907531738e-01 3.662421405315399170e-01
-2.123745158314704895e-02 3.074341118335723877e-01 -3.330823779106140137e-01 -2.659272551536560059e-01 7.277665734291076660e-01 -1.348015815019607544e-01 2.659775018692016602e-01 3.237472176551818848e-01
1.975860446691513062e-01 -6.372179836034774780e-02 -1.218755468726158142e-01 -1.324056647717952728e-03 -3.171908557415008545e-01 3.252328634262084961e-01 5.634093284606933594e-01 6.467048525810241699e-01
-7.171489596366882324e-01 -7.131689041852951050e-02 6.203622743487358093e-02 -1.417769398540258408e-02 4.383448958396911621e-01 -1.128855496644973755e-01 4.235070943832397461e-01 3.038325905799865723e-01
2.875638604164123535e-01 -4.149686079472303391e-03 -7.307302206754684448e-02 -1.864244192838668823e-01 3.733096718788146973e-01 3.665235340595245361e-01 6.246003508567810059e-01 4.619206190109252930e-01
-7.663135230541229248e-02 2.957319915294647217e-01 -7.842076011002063751e-03 -1.886743456125259399e-01 5.914043784141540527e-01 1.144984513521194458e-01 2.746826112270355225e-01 6.577925682067871094e-01
-6.249084472656250000e-01 -3.954578042030334473e-01 -3.638080358505249023e-01 1.343682706356048584e-01 2.492813169956207275e-01 1.655876189470291138e-01 -1.024639904499053955e-01 4.501467347145080566e-01
-2.942481935024261475e-01 -7.787003368139266968e-02 4.188416302204132080e-01 -1.186103969812393188e-01 6.915237754583358765e-02 -4.159874916076660156e-01 2.877674996852874756e-01 6.761801838874816895e-01
2.472164630889892578e-01 1.593425720930099487e-01 1.757709085941314697e-01 -1.347975730895996094e-01 6.395807862281799316e-01 -3.732390934601426125e-03 3.067592084407806396e-01 6.010402441024780273e-01
2.022376470267772675e-02 1.632467174204066396e-04 -8.198670111596584320e-03 5.328355431556701660e-01 3.934120833873748779e-01 9.276986122131347656e-02 5.730368494987487793e-01 4.731379151344299316e-01
-9.642060101032257080e-02 4.267423748970031738e-01 -2.492012083530426025e-01 -1.607769727706909180e-01 -2.709721326828002930e-01 -1.159523725509643555e-01 3.106247186660766602e-01 7.329972386360168457e-01
-5.388743281364440918e-01 -2.214129120111465454e-01 -6.325752735137939453e-01 -6.798072159290313721e-02 1.655758619308471680e-01 -2.679457962512969971e-01 3.343466222286224365e-01 2.117072194814682007e-01
-6.329854130744934082e-01 1.373644322156906128e-01 6.811647117137908936e-02 3.208860009908676147e-02 5.680664181709289551e-01 -1.210207194089889526e-01 3.747792840003967285e-01 3.114258050918579102e-01
-3.276262432336807251e-02 -3.362151086330413818e-01 -2.605863288044929504e-02 -2.394285202026367188e-01 3.935874998569488525e-02 -6.888859272003173828e-01 1.506225019693374634e-01 5.736557245254516602e-01
-4.989923834800720215e-01 2.295567989349365234e-01 -5.189574956893920898e-01 -1.181576848030090332e-01 -1.688504666090011597e-01 -1.579055748879909515e-02 3.647338151931762695e-01 5.032311677932739258e-01
2.412584722042083740e-01 -2.502108924090862274e-02 1.313680708408355713e-01 1.377416122704744339e-02 8.090913891792297363e-01 -1.508030295372009277e-01 2.493283897638320923e-01 4.291688501834869385e-01
-9.550236165523529053e-02 1.163715720176696777e-01 3.816203773021697998e-02 -3.747674822807312012e-01 7.123817801475524902e-01 1.047955751419067383e-01 4.719662293791770935e-02 5.610103011131286621e-01
-2.308263331651687622e-01 2.218298614025115967e-01 -3.325882256031036377e-01 -5.418944954872131348e-01 5.745502114295959473e-01 5.970422551035881042e-02 2.443337887525558472e-01 3.160295486450195312e-01
-1.898585855960845947e-01 3.696717321872711182e-01 -3.760226368904113770e-01 -2.705708742141723633e-01 -2.870516479015350342e-01 2.522214949131011963e-01 1.775163114070892334e-01 6.596730947494506836e-01
-6.627628803253173828e-01 2.023978829383850098e-01 -3.628333508968353271e-01 2.872634446248412132e-03 4.818036258220672607e-01 3.482032939791679382e-02 -9.702333062887191772e-02 3.812656104564666748e-01
-3.569975495338439941e-01 3.706919550895690918e-01 -4.677164554595947266e-02 1.405492573976516724e-01 5.566606521606445312e-01 -1.044618487358093262e-01 1.027553305029869080e-01 6.179454326629638672e-01
8.515400439500808716e-02 1.926565319299697876e-01 1.603350341320037842e-01 -8.119119703769683838e-02 -1.037992164492607117e-01 1.047914382070302963e-02 5.954725146293640137e-01 7.469011545181274414e-01
-5.939182043075561523e-01 3.266756832599639893e-01 -4.861751794815063477e-01 2.224357277154922485e-01 -1.320676654577255249e-01 1.595893055200576782e-01 5.566257983446121216e-02 4.568275809288024902e-01
-2.815938591957092285e-01 -6.770920753479003906e-02 2.674524188041687012e-01 -7.576695084571838379e-02 -2.484468072652816772e-01 -1.890794038772583008e-01 -6.785115599632263184e-02 8.583520054817199707e-01
1.784502118825912476e-01 -5.089603662490844727e-01 1.805265396833419800e-01 -1.051687970757484436e-01 4.911977350711822510e-01 -1.929094456136226654e-02 4.326083362102508545e-01 4.864844381809234619e-01
1.419806927442550659e-01 -2.754510566592216492e-02 -3.381205797195434570e-01 -1.997321993112564087e-01 -5.297192931175231934e-02 6.091924905776977539e-01 5.425355434417724609e-01 3.957244157791137695e-01
-4.965811371803283691e-01 -5.568841844797134399e-02 -7.786026000976562500e-01 6.939778476953506470e-02 6.404581665992736816e-02 1.412123292684555054e-01 3.096935153007507324e-01 1.389787942171096802e-01
1.758903712034225464e-01 -1.293523907661437988e-01 2.546073123812675476e-02 -2.153161019086837769e-01 6.924254298210144043e-01 8.333753794431686401e-02 3.436408340930938721e-01 5.484836101531982422e-01
-3.075544536113739014e-01 3.231815099716186523e-01 -5.193209052085876465e-01 -1.731852889060974121e-01 -1.477170642465353012e-02 -4.490493535995483398e-01 4.212402999401092529e-01 3.492415547370910645e-01
-1.783061772584915161e-01 4.810821413993835449e-01 -4.912833273410797119e-01 -2.528883218765258789e-01 4.419422447681427002e-01 -2.548264563083648682e-01 7.645079493522644043e-02 4.066460728645324707e-01
-2.327230423688888550e-01 -2.220663428306579590e-02 -7.239323258399963379e-01 4.258393943309783936e-01 3.507171869277954102e-01 -1.281360238790512085e-01 1.133433878421783447e-01 2.960771322250366211e-01
-1.294049173593521118e-01 -4.554842412471771240e-01 -6.600067615509033203e-01 -4.372020065784454346e-02 2.550146281719207764e-01 1.673505455255508423e-02 -1.971202492713928223e-01 4.838379919528961182e-01
-1.725489199161529541e-01 -2.253258973360061646e-01 -5.968373417854309082e-01 2.861261665821075439e-01 2.443513870239257812e-01 -4.755804538726806641e-01 1.160114184021949768e-01 4.266486763954162598e-01
-1.624464988708496094e-01 1.690324991941452026e-01 4.342505931854248047e-01 -3.083197772502899170e-01 9.714671224355697632e-02 1.131416391581296921e-02 3.147331476211547852e-01 7.434930801391601562e-01
-3.887153863906860352e-01 1.517243087291717529e-01 1.659127920866012573e-01 1.592308878898620605e-01 6.313152909278869629e-01 3.298491239547729492e-01 -1.595098711550235748e-02 5.151549577713012695e-01
2.553048171103000641e-02 1.124839931726455688e-01 1.010833010077476501e-01 -4.771333336830139160e-01 4.667255282402038574e-01 2.440228872001171112e-02 1.325561944395303726e-02 7.281603813171386719e-01
-2.401666194200515747e-01 -6.335356831550598145e-01 7.657982409000396729e-02 -2.290786057710647583e-01 1.094120889902114868e-01 1.576981395483016968e-01 5.769719481468200684e-01 3.359681367874145508e-01
-4.995437860488891602e-01 1.422263383865356445e-01 -1.111829578876495361e-01 -5.039699077606201172e-01 3.949936926364898682e-01 9.424647688865661621e-02 -2.150955237448215485e-02 5.463655591011047363e-01
-3.243374228477478027e-01 5.300678610801696777e-01 -3.416555225849151611e-01 -1.910985708236694336e-01 -7.606192678213119507e-02 3.863891065120697021e-01 1.183782219886779785e-01 5.398989319801330566e-01
4.708215966820716858e-02 1.497000157833099365e-01 -5.199907347559928894e-02 -3.095918521285057068e-02 6.549846529960632324e-01 4.265065491199493408e-01 3.838571608066558838e-01 4.620083272457122803e-01
1.353335082530975342e-01 1.802808046340942383e-01 -6.724316477775573730e-01 -4.947291314601898193e-01 1.742382198572158813e-01 -2.338052392005920410e-01 1.782527565956115723e-01 3.680551052093505859e-01
-7.072069495916366577e-02 -2.698800861835479736e-01 5.861075967550277710e-02 -1.275632530450820923e-01 1.542536318302154541e-01 -4.666928350925445557e-01 7.010201215744018555e-01 4.116189181804656982e-01
7.674845308065414429e-02 5.156643390655517578e-01 -5.034204721450805664e-01 -6.415023654699325562e-02 3.008747287094593048e-02 1.790402829647064209e-01 1.209127157926559448e-01 6.504399180412292480e-01
-8.347918093204498291e-02 4.744028151035308838e-01 -1.658666729927062988e-01 3.372572064399719238e-01 4.186759293079376221e-01 -4.098314046859741211e-01 -1.682610623538494110e-02 5.321509242057800293e-01
-5.797414109110832214e-03 9.493922442197799683e-02 -6.422237157821655273e-01 -3.095590472221374512e-01 3.492455184459686279e-01 -5.077822208404541016e-01 1.484283804893493652e-01 2.843036949634552002e-01
1.695324629545211792e-01 -2.082514166831970215e-01 -3.101499974727630615e-01 -4.783555865287780762e-03 7.724130749702453613e-01 1.311043798923492432e-01 2.577816545963287354e-01 3.891175985336303711e-01
-6.758154034614562988e-01 -4.452430903911590576e-01 -2.261144220829010010e-01 2.016263008117675781e-01 1.780439466238021851e-01 1.661670804023742676e-01 -1.318747363984584808e-02 4.401890337467193604e-01
3.525409996509552002e-01 -1.417724043130874634e-01 1.023485511541366577e-01 2.834951505064964294e-02 -4.826111719012260437e-02 8.167299628257751465e-02 5.076013207435607910e-01 7.600511312484741211e-01
-8.178783208131790161e-02 4.542327821254730225e-01 -3.070014417171478271e-01 1.075343415141105652e-01 -2.702370285987854004e-01 -9.977410733699798584e-02 2.987718582153320312e-01 7.133880257606506348e-01
-3.396030068397521973e-01 2.246612757444381714e-01 -4.402334392070770264e-01 -2.483848929405212402e-01 2.078719735145568848e-01 -5.527276396751403809e-01 1.421733349561691284e-01 4.580009579658508301e-01
-1.554014235734939575e-01 -9.249824285507202148e-02 -1.376686692237854004e-01 7.638383656740188599e-02 -4.320903718471527100e-01 3.923458456993103027e-01 3.628117144107818604e-01 6.857387423515319824e-01
9.621474891901016235e-02 -4.284993112087249756e-01 -3.368244040757417679e-03 1.480291783809661865e-01 2.910036742687225342e-01 1.622938662767410278e-01 7.013200521469116211e-01 4.270068407058715820e-01
-2.474233806133270264e-01 4.399754479527473450e-02 -3.113188147544860840e-01 -3.543609380722045898e-02 3.038146495819091797e-01 -1.511011123657226562e-01 -1.224377080798149109e-01 8.417511582374572754e-01
5.350582301616668701e-02 -1.121937185525894165e-01 -2.918842807412147522e-02 6.481836736202239990e-02 -2.127723693847656250e-01 3.576540946960449219e-02 7.834023833274841309e-01 5.650007128715515137e-01
-1.240927875041961670e-01 -2.899632453918457031e-01 -3.389194309711456299e-01 2.140232473611831665e-01 -1.168069690465927124e-01 -5.747200250625610352e-01 3.117458336055278778e-02 6.284354925155639648e-01
-2.658123970031738281e-01 -1.774257570505142212e-01 -1.510852575302124023e-01 -4.464485943317413330e-01 7.364247441291809082e-01 -3.943059593439102173e-02 9.573005884885787964e-02 3.502575159072875977e-01
-1.311582028865814209e-01 5.358641743659973145e-01 -1.476154178380966187e-01 1.253580600023269653e-01 2.323467135429382324e-01 2.054346054792404175e-01 3.971926271915435791e-01 6.357607841491699219e-01
-1.437368392944335938e-01 -2.557978630065917969e-01 -3.559027016162872314e-01 5.115928649902343750e-01 -7.426349073648452759e-02 -3.987092673778533936e-01 2.495007514953613281e-01 5.466061830520629883e-01
-2.863917946815490723e-01 -3.835094273090362549e-01 -3.594499453902244568e-02 -2.095538526773452759e-01 4.402828812599182129e-01 -7.810177654027938843e-02 2.983895540237426758e-01 6.608403921127319336e-01
-4.780821204185485840e-01 -1.177899837493896484e-01 -2.107675969600677490e-01 -6.763980388641357422e-01 1.715845167636871338e-01 3.730755532160401344e-03 2.090964168310165405e-01 4.271406531333923340e-01
-2.419694513082504272e-01 1.929236501455307007e-01 -6.522126793861389160e-01 -3.332600370049476624e-02 -1.287139654159545898e-01 -1.125807091593742371e-01 5.066827535629272461e-01 4.379157125949859619e-01
-2.616863846778869629e-01 2.931154370307922363e-01 -1.777400076389312744e-01 -2.274892479181289673e-01 4.698345065116882324e-01 3.728508353233337402e-01 2.126695960760116577e-01 5.977208614349365234e-01
-6.523912549018859863e-01 -2.114798873662948608e-01 -1.626696437597274780e-02 1.711483597755432129e-01 1.874400526285171509e-01 2.798601426184177399e-02 1.289615184068679810e-01 6.689973473548889160e-01
-6.467972993850708008e-01 2.991554327309131622e-02 -4.527694880962371826e-01 3.898760676383972168e-01 1.686312109231948853e-01 2.198259383440017700e-01 -1.566359214484691620e-02 3.830789625644683838e-01
4.534993693232536316e-02 3.776485621929168701e-01 -2.257010340690612793e-01 -3.322945833206176758e-01 -6.418269872665405273e-02 1.318453550338745117e-01 1.525605767965316772e-01 8.057214021682739258e-01
-2.369249910116195679e-01 6.893416494131088257e-02 -3.691640198230743408e-01 -1.463648527860641479e-01 7.859318852424621582e-01 4.690774902701377869e-02 4.841963201761245728e-02 3.989686667919158936e-01
-3.096126317977905273e-01 2.163894176483154297e-01 -2.437310665845870972e-01 -4.341840744018554688e-02 6.872965693473815918e-01 2.735745906829833984e-01 4.323650896549224854e-01 2.487295866012573242e-01
-1.686587929725646973e-02 -4.610368013381958008e-01 -3.987144231796264648e-01 4.009909927845001221e-01 1.683781296014785767e-01 3.643270730972290039e-01 4.420611858367919922e-01 3.330020606517791748e-01
2.802813053131103516e-01 4.001731425523757935e-02 1.421410404145717621e-02 -3.641822338104248047e-01 6.824580430984497070e-01 3.460701927542686462e-02 3.349944353103637695e-01 4.558972418308258057e-01
7.078338414430618286e-02 -5.202085971832275391e-01 -5.367733240127563477e-01 2.681290805339813232e-01 -2.190015017986297607e-01 -8.863504976034164429e-02 1.002318039536476135e-01 5.463419556617736816e-01
-5.467082560062408447e-02 2.466889172792434692e-01 -7.855260372161865234e-02 -4.227253794670104980e-01 6.882746815681457520e-01 7.072743028402328491e-02 1.986858695745468140e-01 4.827918708324432373e-01
-2.535549104213714600e-01 2.268009185791015625e-01 1.976417005062103271e-02 -2.555772364139556885e-01 6.730328202247619629e-01 -2.681424841284751892e-02 -1.355677843093872070e-01 5.886341333389282227e-01
-2.526712119579315186e-01 -1.924318969249725342e-01 -1.363230049610137939e-01 -1.339830458164215088e-01 1.636737734079360962e-01 6.045045852661132812e-01 -1.252832729369401932e-02 6.857258677482604980e-01
-2.652888596057891846e-01 2.685474157333374023e-01 -1.559340804815292358e-01 -2.215463817119598389e-01 2.465979605913162231e-01 -2.554845064878463745e-02 1.095197722315788269e-01 8.429993391036987305e-01
-1.075221449136734009e-01 -2.370903342962265015e-01 1.289984444156289101e-03 3.372405096888542175e-02 2.976528704166412354e-01 4.141058325767517090e-01 6.743555665016174316e-01 4.650289416313171387e-01
-1.304658800363540649e-01 -1.115995049476623535e-01 -2.838436067104339600e-01 5.414777621626853943e-02 7.894995808601379395e-01 -2.218691557645797729e-01 2.668914943933486938e-02 4.623603820800781250e-01
-4.579915702342987061e-01 1.735540926456451416e-01 -1.728771179914474487e-01 -5.128535628318786621e-02 1.465438678860664368e-02 -1.788132786750793457e-01 -2.502547204494476318e-01 7.954806685447692871e-01
-5.804395675659179688e-02 -3.646999001502990723e-01 -3.866411149501800537e-01 -6.667996048927307129e-01 4.093080759048461914e-02 3.094512969255447388e-02 1.334971189498901367e-01 4.990565776824951172e-01
-4.835295081138610840e-01 2.750760912895202637e-01 -5.141080021858215332e-01 2.402358502149581909e-01 9.855441749095916748e-02 3.612379431724548340e-01 -2.164378575980663300e-02 4.773235023021697998e-01
-4.995951056480407715e-01 -5.807870626449584961e-01 -2.544791996479034424e-01 1.586571931838989258e-01 3.339757025241851807e-01 -5.020001903176307678e-02 -4.425117373466491699e-02 4.551278054714202881e-01
-5.454212054610252380e-02 -4.516933485865592957e-02 -5.200854688882827759e-02 9.819653630256652832e-02 5.503600090742111206e-02 4.637520909309387207e-01 6.453848481178283691e-01 5.899329781532287598e-01
-6.462699770927429199e-01 4.091646969318389893e-01 -3.435994088649749756e-01 7.851215451955795288e-02 6.191929802298545837e-02 1.118423938751220703e-01 1.480766534805297852e-01 5.024195313453674316e-01
-5.440809130668640137e-01 1.522268205881118774e-01 -1.686038970947265625e-01 8.080254308879375458e-03 1.311099231243133545e-01 -3.748845160007476807e-01 2.879654765129089355e-01 6.416058540344238281e-01
-5.865731462836265564e-02 3.045919835567474365e-01 -5.102667212486267090e-01 -3.225986659526824951e-01 -8.251972496509552002e-02 -1.770550310611724854e-01 -6.003864854574203491e-02 7.053923010826110840e-01
-4.211869239807128906e-01 2.422595471143722534e-01 -4.216166734695434570e-01 8.271164260804653168e-03 3.610046505928039551e-01 -4.038372039794921875e-01 2.858264558017253876e-02 5.402381420135498047e-01
2.911006808280944824e-01 -3.995601832866668701e-01 -3.545587658882141113e-01 -1.173003837466239929e-01 9.960331767797470093e-02 3.022651076316833496e-01 5.992131233215332031e-01 3.947143256664276123e-01
-3.021801076829433441e-02 -2.210357338190078735e-01 -4.354911744594573975e-01 3.343325853347778320e-01 -2.688085734844207764e-01 -4.425584077835083008e-01 6.961268931627273560e-02 6.130558252334594727e-01
3.301226198673248291e-01 1.500235646963119507e-01 -2.814297080039978027e-01 2.866826653480529785e-01 5.875211358070373535e-01 -1.759445220232009888e-01 3.251204788684844971e-01 4.746383428573608398e-01
-5.851071327924728394e-02 -3.036190569400787354e-01 -4.963815212249755859e-01 -1.814035773277282715e-01 -1.678824275732040405e-01 -2.279752492904663086e-01 3.111900389194488525e-01 6.693979501724243164e-01
9.792649745941162109e-02 -4.876302089542150497e-03 -3.390119969844818115e-01 3.278964459896087646e-01 5.464418530464172363e-01 8.481329679489135742e-02 4.274950027465820312e-01 5.285807847976684570e-01
-8.243148326873779297e-01 1.175144780427217484e-02 -3.786552846431732178e-01 -2.077336609363555908e-02 1.180675476789474487e-01 2.196429371833801270e-01 4.473132640123367310e-02 3.352189064025878906e-01
-6.646314859390258789e-01 3.237625956535339355e-02 -6.300057768821716309e-01 -7.015451788902282715e-02 2.370331436395645142e-01 -3.386674448847770691e-03 2.723239660263061523e-01 1.582132428884506226e-01
