# Supplementary material for: Where is your field going? A machine learning approach to study the relative motion of the domains of physics
Source: PLoS One. 2020 Jun 18;15(6):e0233997. doi: 10.1371/journal.pone.0233997 (PMC7302634; doi:10.1371/journal.pone.0233997)
Supplement: S7 Data — (ZIP) [file pone.0233997.s007.zip › 6/Pacs4Run_6_VS_500_embeddings1988-1992ED8.txt]

1.338876783847808838e-01 -3.695700764656066895e-01 -5.830792784690856934e-01 -3.622201383113861084e-01 -1.081891953945159912e-01 6.034965161234140396e-03 4.540079236030578613e-01 -3.955284059047698975e-01
-3.132426440715789795e-01 2.808952331542968750e-01 -4.656918644905090332e-01 -5.444682836532592773e-01 -1.800949499011039734e-02 1.438664942979812622e-01 1.004688534885644913e-02 -5.371587276458740234e-01
-3.373104035854339600e-01 4.079205393791198730e-01 4.930775612592697144e-02 -1.509172022342681885e-01 -6.822067499160766602e-01 9.089692682027816772e-02 4.300230145454406738e-01 -1.898078173398971558e-01
3.223729431629180908e-01 2.314868569374084473e-02 -1.290356367826461792e-02 -6.111719608306884766e-01 -6.049286127090454102e-01 1.233249232172966003e-01 7.861309498548507690e-02 -3.667619526386260986e-01
3.085619211196899414e-01 6.370784044265747070e-01 8.318697661161422729e-02 -4.180538654327392578e-01 -4.213215410709381104e-01 5.318886414170265198e-02 2.546774446964263916e-01 -2.683840095996856689e-01
-3.020583689212799072e-01 -2.485177963972091675e-01 -3.474692404270172119e-01 -3.723742067813873291e-01 -4.540980458259582520e-01 -1.956051439046859741e-01 -2.305039763450622559e-02 -5.853242278099060059e-01
-5.292522311210632324e-01 2.046666443347930908e-01 -4.907275736331939697e-01 -3.636733889579772949e-01 -1.631742417812347412e-01 3.768313825130462646e-01 3.417576253414154053e-01 -1.396626681089401245e-01
3.070872128009796143e-01 6.245553493499755859e-01 -3.593536019325256348e-01 1.145860552787780762e-01 1.205657273530960083e-01 1.262139379978179932e-01 4.210417270660400391e-01 -4.069655537605285645e-01
1.608646959066390991e-01 1.399458050727844238e-01 -3.268252909183502197e-01 -3.090522587299346924e-01 -5.999605655670166016e-01 -1.717974394559860229e-01 -1.077728420495986938e-01 -5.925603508949279785e-01
4.225914776325225830e-01 8.442144840955734253e-02 -3.786486089229583740e-01 -6.132977008819580078e-01 -3.129419982433319092e-01 3.982292711734771729e-01 1.112185642123222351e-01 -1.609091907739639282e-01
1.813352555036544800e-01 1.480168551206588745e-01 -1.576546579599380493e-01 -5.702108144760131836e-01 3.703255653381347656e-01 3.781994879245758057e-01 4.057330191135406494e-01 -3.878376483917236328e-01
-4.048040211200714111e-01 5.180808305740356445e-01 -2.654712498188018799e-01 -4.882959723472595215e-01 -2.457331120967864990e-01 -3.343273128848522902e-04 1.310821771621704102e-01 -4.257352352142333984e-01
3.575310707092285156e-01 -1.773296482861042023e-02 -6.993039697408676147e-02 -7.463336586952209473e-01 -3.952636718750000000e-01 1.966746449470520020e-01 3.710656985640525818e-02 -3.371375799179077148e-01
-1.357057392597198486e-01 4.741273224353790283e-01 4.413185268640518188e-02 -3.064462244510650635e-01 -4.789469838142395020e-01 1.024930253624916077e-01 1.490349024534225464e-01 -6.315250396728515625e-01
-1.938330680131912231e-01 5.976027250289916992e-01 -5.276191234588623047e-01 -3.556980788707733154e-01 -3.081340789794921875e-01 1.449911892414093018e-01 1.964219212532043457e-01 -2.141168564558029175e-01
-1.650931090116500854e-01 4.586636126041412354e-01 -4.834394156932830811e-01 -2.311538159847259521e-01 -5.774005055427551270e-01 -3.881594166159629822e-02 1.023482307791709900e-01 -3.603513240814208984e-01
-1.639283001422882080e-01 5.092810988426208496e-01 1.286539286375045776e-01 -2.235994189977645874e-01 -4.596970975399017334e-01 -2.739330194890499115e-02 2.205402255058288574e-01 -6.216927766799926758e-01
1.633380167186260223e-02 1.566257923841476440e-01 -5.463538169860839844e-01 -2.967822551727294922e-01 4.882744848728179932e-01 -7.783520966768264771e-02 4.765524268150329590e-01 -3.421211242675781250e-01
-1.865874826908111572e-01 4.623441100120544434e-01 -2.220612764358520508e-01 -5.251641273498535156e-01 -4.234725534915924072e-01 3.604229390621185303e-01 1.844125241041183472e-01 -2.882236242294311523e-01
-1.876093298196792603e-01 3.082195520401000977e-01 -4.204464256763458252e-01 -2.358898967504501343e-01 -2.586841583251953125e-01 5.993042588233947754e-01 2.083379477262496948e-01 -4.097518026828765869e-01
-3.275988698005676270e-01 5.317083597183227539e-01 -2.129054963588714600e-01 -5.766792893409729004e-01 -2.264374047517776489e-01 3.091801702976226807e-02 1.778262406587600708e-01 -3.850005567073822021e-01
-1.847264319658279419e-01 5.212864875793457031e-01 -3.882049024105072021e-01 -1.063581928610801697e-01 -3.313853442668914795e-01 5.082042142748832703e-02 7.654099166393280029e-02 -6.433225870132446289e-01
6.182324513792991638e-02 3.084013462066650391e-01 -7.877281904220581055e-01 -5.952876806259155273e-02 1.384722590446472168e-01 1.297199130058288574e-01 2.400006949901580811e-01 -4.282580316066741943e-01
-5.825505256652832031e-01 2.117235511541366577e-01 -1.784655302762985229e-01 -6.347070932388305664e-01 -2.049773335456848145e-01 1.382449362426996231e-02 1.831873059272766113e-01 -3.245620131492614746e-01
-4.183321297168731689e-01 2.373489439487457275e-01 -5.789559483528137207e-01 1.102308370172977448e-02 -1.849476695060729980e-01 1.768184900283813477e-01 2.254400402307510376e-01 -5.630796551704406738e-01
5.525289177894592285e-01 1.441191881895065308e-01 -2.749179601669311523e-01 -4.557163715362548828e-01 -1.106286570429801941e-01 4.767615199089050293e-01 3.652525544166564941e-01 -1.331706494092941284e-01
-1.044774129986763000e-01 2.110391557216644287e-01 -9.347087144851684570e-02 -5.253986120223999023e-01 -6.664540171623229980e-01 1.575225144624710083e-01 3.897601664066314697e-01 1.971780210733413696e-01
-2.139477431774139404e-01 3.205139636993408203e-01 -5.116435885429382324e-01 -6.941708177328109741e-02 -6.014418601989746094e-01 2.300107292830944061e-02 4.668492823839187622e-02 -4.695300757884979248e-01
5.594694986939430237e-02 1.526159644126892090e-01 -3.910545408725738525e-01 -5.986688137054443359e-01 -6.017740368843078613e-01 -2.365466803312301636e-01 -1.229082327336072922e-02 -2.097923755645751953e-01
-1.347474306821823120e-01 4.047602117061614990e-01 -6.367354989051818848e-01 -3.289522826671600342e-01 -5.118962526321411133e-01 -1.505318880081176758e-01 1.397041678428649902e-01 1.248489227145910263e-02
-1.806230098009109497e-01 5.630081295967102051e-01 -6.273721810430288315e-04 -7.205598950386047363e-01 -1.138937622308731079e-01 -3.512218594551086426e-02 2.159428894519805908e-01 -2.652425169944763184e-01
-3.062749207019805908e-01 -1.847108155488967896e-01 -5.292618274688720703e-01 -4.402650892734527588e-01 -4.292400181293487549e-01 -3.730559349060058594e-02 -4.572414979338645935e-02 -4.586902260780334473e-01
7.176926732063293457e-02 3.689626604318618774e-02 3.310542702674865723e-01 -3.074222505092620850e-01 5.174585804343223572e-02 6.213117390871047974e-03 6.479111313819885254e-01 -6.057040691375732422e-01
-8.096718043088912964e-02 5.572205781936645508e-01 -1.627362668514251709e-01 -5.648512244224548340e-01 1.730888485908508301e-01 -3.536919951438903809e-01 4.099411964416503906e-01 -1.195826381444931030e-01
-2.609173953533172607e-01 2.720895707607269287e-01 -1.141690611839294434e-01 -1.204710155725479126e-01 -7.561365962028503418e-01 2.900311350822448730e-01 3.645441532135009766e-01 -2.039325237274169922e-01
-2.297637760639190674e-01 -8.088987320661544800e-02 -2.623775005340576172e-01 -5.323917046189308167e-02 -1.336147487163543701e-01 2.940722107887268066e-01 8.744258284568786621e-01 -6.120001897215843201e-03
-2.220126837491989136e-01 3.831195831298828125e-01 1.922774761915206909e-01 -6.566131711006164551e-01 -3.712129294872283936e-01 1.665988564491271973e-01 3.862734138965606689e-01 -1.451100260019302368e-01
-2.095997482538223267e-01 -1.549541205167770386e-01 -2.200881838798522949e-01 -3.077219426631927490e-01 1.674836426973342896e-01 1.622252166271209717e-01 8.472557663917541504e-01 -1.292878687381744385e-01
2.949378192424774170e-01 2.657898366451263428e-01 3.445393741130828857e-01 -3.829537928104400635e-01 1.383243873715400696e-02 8.744276314973831177e-02 5.707726478576660156e-01 -4.933431148529052734e-01
-2.015990465879440308e-01 2.905661165714263916e-01 1.719553023576736450e-01 -5.206348299980163574e-01 -5.665860176086425781e-01 2.687245607376098633e-01 3.920980691909790039e-01 -1.653069704771041870e-01
1.531334370374679565e-01 4.025940299034118652e-01 1.537489444017410278e-01 -6.435720324516296387e-01 -6.010148674249649048e-02 3.945398032665252686e-01 3.458769917488098145e-01 -3.126337230205535889e-01
-3.405089378356933594e-01 5.836927294731140137e-01 -1.726580560207366943e-01 -5.369183421134948730e-01 -2.771441936492919922e-01 -1.798678636550903320e-01 1.898424774408340454e-01 -2.829537093639373779e-01
2.895259857177734375e-01 2.392775714397430420e-01 3.010310530662536621e-01 -7.674437016248703003e-02 -1.761441677808761597e-01 2.706432044506072998e-01 6.210522651672363281e-01 -5.219494104385375977e-01
1.026470735669136047e-01 -4.710026979446411133e-01 -1.584595590829849243e-01 -3.006746768951416016e-01 -1.395245939493179321e-01 1.653523594141006470e-01 7.692522406578063965e-01 -1.163946315646171570e-01
-2.348885089159011841e-01 3.886574506759643555e-01 -3.399043977260589600e-01 -4.259443581104278564e-01 -2.625343203544616699e-01 5.396134257316589355e-01 2.776558399200439453e-01 -2.441505789756774902e-01
-4.818628728389739990e-01 4.402536153793334961e-01 -3.050987124443054199e-01 -4.351657330989837646e-01 -3.482629656791687012e-01 -3.228488564491271973e-01 2.398434728384017944e-01 -9.212512522935867310e-02
2.502231597900390625e-01 -4.305672273039817810e-02 1.353815346956253052e-01 -7.293561697006225586e-01 -3.118691146373748779e-01 1.286659836769104004e-01 3.567966446280479431e-02 -5.197647809982299805e-01
1.141530349850654602e-01 3.415356576442718506e-01 1.669382154941558838e-01 -4.503543972969055176e-01 -5.288090109825134277e-01 1.397214829921722412e-01 1.751267164945602417e-01 -5.566008687019348145e-01
-4.095523655414581299e-01 -8.791001886129379272e-02 -4.144049584865570068e-01 -6.041467785835266113e-01 -4.950060546398162842e-01 4.714316502213478088e-02 6.538976728916168213e-02 -1.904856860637664795e-01
-1.424895972013473511e-01 1.402800381183624268e-01 -5.955235362052917480e-01 -5.467283129692077637e-01 8.735818415880203247e-02 -3.089559078216552734e-01 4.327007830142974854e-01 1.270543634891510010e-01
-3.399154543876647949e-01 4.076339304447174072e-01 -5.614371299743652344e-01 -3.666568174958229065e-02 -4.358929768204689026e-02 1.241389289498329163e-01 1.947716921567916870e-01 -5.886335968971252441e-01
-5.315108895301818848e-01 1.252117902040481567e-01 -4.818320870399475098e-01 -5.917809009552001953e-01 -8.301521092653274536e-02 -2.038586288690567017e-01 2.545817792415618896e-01 -7.867374271154403687e-02
-3.483382239937782288e-02 -2.033486664295196533e-01 5.521804466843605042e-02 -3.178548514842987061e-01 1.803709864616394043e-01 -4.003109335899353027e-01 5.927901268005371094e-01 -5.560328960418701172e-01
-1.585636883974075317e-01 -5.054942369461059570e-01 -1.229180917143821716e-01 -4.079455137252807617e-01 -1.616708636283874512e-01 4.079279676079750061e-02 7.076708078384399414e-01 -9.594351053237915039e-02
2.184873819351196289e-01 -1.557267457246780396e-01 1.425372064113616943e-01 -1.543356180191040039e-01 -8.290735632181167603e-02 -4.402561187744140625e-01 6.684206724166870117e-01 -4.862005114555358887e-01
-3.384089171886444092e-01 2.389166653156280518e-01 -3.161262869834899902e-01 -2.743740975856781006e-01 -2.087306976318359375e-01 6.144439578056335449e-01 2.819197773933410645e-01 -3.906311988830566406e-01
-3.132092058658599854e-01 4.271151721477508545e-01 -6.370654702186584473e-01 -7.051393389701843262e-02 -1.600264310836791992e-01 1.582046002149581909e-01 1.926677227020263672e-01 -4.699895679950714111e-01
2.149168401956558228e-01 -2.213675528764724731e-02 3.560620844364166260e-01 -3.682651817798614502e-01 -2.084950953722000122e-01 -3.232497572898864746e-01 7.029942870140075684e-01 -2.208157628774642944e-01
-1.912890821695327759e-01 5.763755440711975098e-01 -1.170482411980628967e-01 -5.551353096961975098e-01 -3.461948931217193604e-01 2.069064229726791382e-01 2.119678854942321777e-01 -3.189557790756225586e-01
-2.659206688404083252e-01 -2.383527606725692749e-01 -2.896371185779571533e-01 -6.604732275009155273e-01 -1.049457415938377380e-01 -1.399721950292587280e-01 -3.570279479026794434e-02 -5.661088228225708008e-01
-2.467161118984222412e-01 3.935701549053192139e-01 -5.704244971275329590e-01 -3.818262517452239990e-01 -2.744066715240478516e-01 3.848499059677124023e-01 2.183264791965484619e-01 -2.048983871936798096e-01
-7.108209282159805298e-02 -6.075228378176689148e-02 -7.958661019802093506e-02 -3.679017126560211182e-01 -5.537243485450744629e-01 6.620784997940063477e-01 2.560636997222900391e-01 -1.975941807031631470e-01
5.178897976875305176e-01 3.895821049809455872e-02 -2.420301884412765503e-01 -6.376626491546630859e-01 -4.704253003001213074e-02 3.762393295764923096e-01 1.332184076309204102e-01 -3.218134939670562744e-01
3.425713777542114258e-01 -2.139400839805603027e-01 1.472079847007989883e-02 -1.215652525424957275e-01 3.607850521802902222e-02 7.291802018880844116e-02 5.687444806098937988e-01 -7.012780308723449707e-01
-4.768154397606849670e-02 -1.871646940708160400e-01 3.423859477043151855e-01 -4.204759895801544189e-01 -1.898926049470901489e-01 -9.380897134542465210e-02 7.019596695899963379e-01 -3.620234131813049316e-01
-2.082354128360748291e-01 1.525927484035491943e-01 -3.651597201824188232e-01 -3.467341065406799316e-01 -6.313110589981079102e-01 -4.043782353401184082e-01 1.667342893779277802e-02 -3.426862955093383789e-01
4.505083858966827393e-01 1.017802953720092773e-01 -7.116977572441101074e-01 -1.630446761846542358e-01 -9.888819605112075806e-02 -3.549597859382629395e-01 3.403826951980590820e-01 -4.416064545512199402e-02
-1.652842164039611816e-01 6.723054647445678711e-01 -2.500271052122116089e-02 -3.161232173442840576e-01 -4.357434511184692383e-01 5.463382601737976074e-02 2.574280798435211182e-01 -4.012494385242462158e-01
1.863139122724533081e-02 -2.510905265808105469e-01 -2.291402965784072876e-01 -6.129950284957885742e-01 -3.233967125415802002e-01 -2.643194198608398438e-01 -6.019633635878562927e-02 -5.746863484382629395e-01
-2.654787003993988037e-01 6.672288775444030762e-01 -2.989056408405303955e-01 -2.830104231834411621e-01 -2.274807095527648926e-01 6.458806805312633514e-03 1.849278658628463745e-01 -4.784348011016845703e-01
6.130324602127075195e-01 1.329134851694107056e-01 -9.832022339105606079e-02 -6.756763458251953125e-01 -2.472573816776275635e-01 1.120356619358062744e-01 1.632087826728820801e-01 -1.999868005514144897e-01
-1.092502176761627197e-01 -4.461624100804328918e-02 -7.427960168570280075e-03 -4.023544490337371826e-01 -2.173070311546325684e-01 -9.502762556076049805e-02 8.450520038604736328e-01 2.318709343671798706e-01
1.695433706045150757e-01 1.917645335197448730e-01 -6.143721342086791992e-01 -4.692721068859100342e-01 -5.761343240737915039e-01 2.885421551764011383e-02 1.627601310610771179e-02 -6.151169538497924805e-02
1.456695497035980225e-01 3.470857441425323486e-01 -5.777465105056762695e-01 -2.410218119621276855e-01 3.340970277786254883e-01 -2.554009556770324707e-01 5.044922828674316406e-01 -1.872599720954895020e-01
4.701173901557922363e-01 2.375206165015697479e-02 -6.212563514709472656e-01 4.970851168036460876e-02 -2.894696891307830811e-01 -1.210816651582717896e-01 5.357599854469299316e-01 6.710448861122131348e-02
1.730983257293701172e-01 -3.033902347087860107e-01 -1.700650453567504883e-01 -4.770368337631225586e-02 -7.046725153923034668e-01 -1.217948496341705322e-01 9.387515485286712646e-02 -5.714750289916992188e-01
3.850477933883666992e-01 -5.414907932281494141e-01 -5.159062147140502930e-01 -2.818034887313842773e-01 -3.042729496955871582e-01 1.931596994400024414e-01 1.825056523084640503e-01 -2.230527251958847046e-01
-3.876156508922576904e-01 5.507013797760009766e-01 1.306810826063156128e-01 -4.449271857738494873e-01 -2.801410555839538574e-01 -5.969136208295822144e-02 3.147339820861816406e-01 -3.877435326576232910e-01
-2.352026253938674927e-01 4.457189738750457764e-01 -7.617762684822082520e-01 -6.494433432817459106e-02 -2.649963796138763428e-01 5.865323916077613831e-02 2.290100455284118652e-01 -1.881078034639358521e-01
-1.718289405107498169e-01 -1.343780010938644409e-01 -3.295021653175354004e-01 -1.825681179761886597e-01 1.145674586296081543e-01 1.486090421676635742e-01 8.796670436859130859e-01 -3.860317170619964600e-02
2.631573379039764404e-01 -3.524211347103118896e-01 -1.911020427942276001e-01 -6.408571004867553711e-01 -3.634910583496093750e-01 -1.326922476291656494e-01 1.468314137309789658e-02 -4.575820267200469971e-01
-6.532803643494844437e-03 2.872545719146728516e-01 -5.017260909080505371e-01 -3.964528739452362061e-01 7.803335785865783691e-02 -5.284893512725830078e-01 4.684432446956634521e-01 6.090092658996582031e-02
-2.837686836719512939e-01 2.005995810031890869e-01 -7.149950861930847168e-01 -2.914909124374389648e-01 -3.994126319885253906e-01 -2.841475605964660645e-01 1.724663227796554565e-01 1.141723021864891052e-01
-4.624733626842498779e-01 2.124044448137283325e-01 -4.857203364372253418e-01 -4.568432271480560303e-01 -2.056150138378143311e-01 2.524612545967102051e-01 1.392227113246917725e-01 -4.134919643402099609e-01
4.277866184711456299e-01 1.351771205663681030e-01 -1.925392448902130127e-01 -4.926289319992065430e-01 -4.973808526992797852e-01 -4.533870220184326172e-01 8.092643320560455322e-02 -2.438740581274032593e-01
-9.471850097179412842e-02 2.418820858001708984e-01 -3.083262145519256592e-01 -4.246401786804199219e-01 -5.992479920387268066e-01 -4.790754914283752441e-01 2.061125449836254120e-02 -2.609614729881286621e-01
1.961857825517654419e-02 5.190757513046264648e-01 -1.366230696439743042e-01 -4.487497806549072266e-01 -6.762464046478271484e-01 -8.862796425819396973e-02 2.038685977458953857e-01 -5.836741253733634949e-02
2.330614486709237099e-03 -5.989094823598861694e-02 2.429892122745513916e-01 5.733930692076683044e-02 -3.784115016460418701e-01 -1.951486021280288696e-01 8.024358749389648438e-01 -3.299916386604309082e-01
5.032799839973449707e-01 2.455476373434066772e-01 -4.007303416728973389e-01 -5.466536879539489746e-01 -3.008894920349121094e-01 3.361797034740447998e-01 1.265713721513748169e-01 -8.619114756584167480e-02
1.638751029968261719e-01 2.639435231685638428e-01 -4.790988862514495850e-01 -2.441731840372085571e-01 -7.477477788925170898e-01 -7.746765017509460449e-02 4.280273988842964172e-02 -2.176291793584823608e-01
-7.874737679958343506e-02 4.318589568138122559e-01 -2.377626448869705200e-01 -7.079563736915588379e-01 -1.434262655675411224e-02 -3.727239966392517090e-01 8.080206066370010376e-02 -3.223438262939453125e-01
7.515346258878707886e-02 1.042057871818542480e-01 -8.488890528678894043e-01 3.996890038251876831e-03 1.560443639755249023e-01 1.515816152095794678e-01 4.075669348239898682e-01 -2.223217338323593140e-01
-2.778840959072113037e-01 -3.502070903778076172e-02 2.380860298871994019e-01 -4.542975425720214844e-01 -1.138473078608512878e-01 -1.315112262964248657e-01 7.642583250999450684e-01 -2.100848406553268433e-01
-2.542699575424194336e-01 6.089892387390136719e-01 -3.967536389827728271e-01 -2.874146103858947754e-01 -3.031707108020782471e-01 2.325340956449508667e-01 1.978150904178619385e-01 -3.732867836952209473e-01
-2.463823556900024414e-01 3.919888138771057129e-01 -6.263565421104431152e-01 -8.947283774614334106e-02 -2.975702658295631409e-02 2.912520170211791992e-01 2.232641130685806274e-01 -4.997524917125701904e-01
-2.325423248112201691e-02 3.507986366748809814e-01 -4.334890544414520264e-01 -1.150868013501167297e-01 1.893708705902099609e-01 -4.283919334411621094e-01 6.742216944694519043e-01 -3.586329519748687744e-02
4.123195409774780273e-01 -1.587220877408981323e-01 -3.650720119476318359e-01 -3.703010380268096924e-01 -5.417172312736511230e-01 -1.187884360551834106e-01 1.257283147424459457e-03 -4.762666523456573486e-01
2.849526889622211456e-02 6.688309311866760254e-01 -4.661971926689147949e-01 -2.031255662441253662e-01 -4.528033733367919922e-01 1.760212145745754242e-02 1.377229988574981689e-01 -2.625738978385925293e-01
5.852783322334289551e-01 -1.956518143415451050e-01 -3.527806997299194336e-01 -7.431954890489578247e-02 -5.067299008369445801e-01 2.530393004417419434e-01 3.884193599224090576e-01 -1.323567330837249756e-01
-4.435573238879442215e-03 1.409173160791397095e-01 -1.185073181986808777e-01 -2.596898376941680908e-01 -6.556552648544311523e-01 5.638725757598876953e-01 3.763241469860076904e-01 -9.583175927400588989e-02
-1.093829274177551270e-01 -3.276737928390502930e-01 2.396343201398849487e-01 -2.660166025161743164e-01 -2.489869594573974609e-01 -8.703735470771789551e-02 5.161865353584289551e-01 -6.453350186347961426e-01
-6.698639690876007080e-02 -5.165072903037071228e-02 -2.825836241245269775e-01 -8.512684702873229980e-02 1.856956258416175842e-02 -9.470538236200809479e-03 9.510414004325866699e-01 -2.882151305675506592e-02
-1.822380572557449341e-01 3.365636765956878662e-01 -5.364462360739707947e-02 -1.944907754659652710e-01 -4.267260134220123291e-01 1.833263412117958069e-02 5.790267512202262878e-02 -7.918497920036315918e-01
1.947279870510101318e-01 2.945174090564250946e-02 -2.593714892864227295e-01 -5.467541813850402832e-01 -7.385339736938476562e-01 -1.942138820886611938e-01 3.804614767432212830e-02 -1.019851118326187134e-01
-2.877147495746612549e-01 -2.862607240676879883e-01 8.389115333557128906e-02 -4.345080554485321045e-01 -1.964297294616699219e-01 2.329624444246292114e-01 7.137723565101623535e-01 -1.926471889019012451e-01
3.373494744300842285e-01 3.959327563643455505e-02 -5.015377998352050781e-01 -7.235508561134338379e-01 -1.722821742296218872e-01 2.528962865471839905e-02 -5.298219248652458191e-02 -2.764668464660644531e-01
-2.945719063282012939e-01 6.762477010488510132e-02 -4.849892556667327881e-01 -1.954606622457504272e-01 -6.142408847808837891e-01 -1.048540547490119934e-01 -3.400135412812232971e-02 -4.957745969295501709e-01
1.146845966577529907e-01 -2.070931196212768555e-01 -5.949444696307182312e-02 -6.204120442271232605e-02 9.478954970836639404e-02 -4.585123658180236816e-01 7.040190100669860840e-01 -4.708605706691741943e-01
4.669622182846069336e-01 -4.321474954485893250e-02 -4.615874588489532471e-01 -1.719355136156082153e-01 -3.865962326526641846e-01 4.396966993808746338e-01 3.889415562152862549e-01 -2.082990258932113647e-01
-3.533136546611785889e-01 -1.852486431598663330e-01 -3.148033916950225830e-01 -7.271138429641723633e-01 -4.083022475242614746e-01 -1.677039861679077148e-01 7.816733419895172119e-02 -1.100511550903320312e-01
7.984066009521484375e-02 2.994175255298614502e-01 -5.321474075317382812e-01 -2.940884530544281006e-01 -6.466963887214660645e-01 -2.447854429483413696e-01 -1.154696382582187653e-02 -2.367201000452041626e-01
-2.464934438467025757e-01 -3.999083042144775391e-01 -5.309602618217468262e-02 -4.253371357917785645e-01 8.871482312679290771e-02 -5.291682481765747070e-02 7.092779278755187988e-01 -2.860734760761260986e-01
-1.768393516540527344e-01 4.726817309856414795e-01 -2.929507493972778320e-01 -1.076052188873291016e-01 -6.148886084556579590e-01 -3.497286438941955566e-01 1.123431101441383362e-01 -3.672623932361602783e-01
2.918981015682220459e-01 -3.939286470413208008e-01 -1.379107981920242310e-01 -4.385965690016746521e-02 7.368554919958114624e-02 8.657570183277130127e-02 5.938193202018737793e-01 -6.108407378196716309e-01
-1.902311295270919800e-01 -1.246800795197486877e-01 2.586083710193634033e-01 -2.028610110282897949e-01 -9.824022650718688965e-02 -1.710437685251235962e-01 7.211441397666931152e-01 -5.303584933280944824e-01
2.285580933094024658e-01 6.067997217178344727e-01 -4.836603999137878418e-02 -6.094284653663635254e-01 1.410968899726867676e-01 -1.338281184434890747e-01 4.031772613525390625e-01 -7.377610355615615845e-02
4.601851105690002441e-01 -1.901382356882095337e-01 -1.148727163672447205e-01 -3.785812258720397949e-01 2.461487501859664917e-01 -8.074521273374557495e-02 4.834768474102020264e-01 -5.428617596626281738e-01
3.079971075057983398e-01 -6.261028349399566650e-02 -7.255766987800598145e-01 6.480456143617630005e-02 -3.051797486841678619e-02 -4.441572427749633789e-01 3.551347851753234863e-01 -2.150091379880905151e-01
2.308385521173477173e-01 1.006303075700998306e-02 2.497835755348205566e-01 -7.795150279998779297e-01 -4.413322508335113525e-01 -5.440727993845939636e-02 2.622774541378021240e-01 -1.002646908164024353e-01
3.793768286705017090e-01 -6.658401340246200562e-02 1.553825289011001587e-01 -4.548744857311248779e-01 1.531511396169662476e-01 1.460208650678396225e-02 5.148928165435791016e-01 -5.760229825973510742e-01
-1.700956672430038452e-01 -6.457304209470748901e-02 -5.030729770660400391e-01 -4.588426947593688965e-01 1.713947206735610962e-01 -5.270537734031677246e-01 4.258296489715576172e-01 -1.215980947017669678e-01
-1.730265468358993530e-01 4.130675792694091797e-01 2.036468237638473511e-01 -2.044223695993423462e-01 -5.410030484199523926e-01 -1.985777467489242554e-01 2.424118667840957642e-01 -5.703467726707458496e-01
1.108222752809524536e-01 2.838527560234069824e-01 -1.526319682598114014e-01 -4.387494623661041260e-01 -6.626504659652709961e-01 -4.093641638755798340e-01 4.187117516994476318e-02 -2.879420220851898193e-01
6.992377340793609619e-02 2.378057241439819336e-01 -5.226510167121887207e-01 -2.993659377098083496e-01 3.472668826580047607e-01 -3.626316487789154053e-01 3.240870833396911621e-01 -4.675966799259185791e-01
-3.505520224571228027e-01 5.536646395921707153e-02 -1.288887858390808105e-01 -3.151435852050781250e-01 -6.843840479850769043e-01 3.717900216579437256e-01 3.809405267238616943e-01 -7.996910065412521362e-02
2.651974372565746307e-02 2.197034507989883423e-01 5.178787186741828918e-02 -3.671200871467590332e-01 4.172888696193695068e-01 -1.603310257196426392e-01 6.763543486595153809e-01 -3.953184783458709717e-01
-1.052465513348579407e-01 5.523048043251037598e-01 -2.170360833406448364e-01 -2.960000932216644287e-01 -6.268644332885742188e-01 -1.208549663424491882e-01 1.223925352096557617e-01 -3.558327555656433105e-01
6.357655525207519531e-01 2.332332581281661987e-01 7.862894237041473389e-02 -1.053009405732154846e-01 1.211153622716665268e-02 -1.152939796447753906e-01 5.393739938735961914e-01 -4.687961339950561523e-01
-4.087758362293243408e-01 -5.057670548558235168e-02 7.705296576023101807e-02 -4.323970675468444824e-01 -2.430653572082519531e-01 -3.094406239688396454e-02 7.591179013252258301e-01 3.378806635737419128e-02
1.026883572340011597e-01 5.957282185554504395e-01 -8.452523499727249146e-02 -5.662556290626525879e-01 2.018322795629501343e-01 -1.917029768228530884e-01 4.649475812911987305e-01 -1.145014986395835876e-01
-2.470249682664871216e-01 -1.155253723263740540e-01 8.441372960805892944e-02 -5.205556750297546387e-01 -2.212351560592651367e-01 -1.277741044759750366e-01 7.568655014038085938e-01 9.701678901910781860e-02
-2.597987055778503418e-01 -3.463957011699676514e-01 -2.497482150793075562e-01 -1.044298931956291199e-01 6.795530021190643311e-02 7.480679452419281006e-02 7.578311562538146973e-01 -3.933353722095489502e-01
2.853190898895263672e-01 1.066994965076446533e-01 6.788711249828338623e-02 -4.248641431331634521e-01 2.750397026538848877e-01 3.149875104427337646e-01 4.565807282924652100e-01 -5.820309519767761230e-01
9.326583892107009888e-02 4.743152558803558350e-01 -3.693071603775024414e-01 -4.582738280296325684e-01 3.182582557201385498e-01 -2.301187068223953247e-01 4.886433184146881104e-01 -1.640388220548629761e-01
-8.794616162776947021e-02 4.474605023860931396e-01 -1.667929142713546753e-01 -3.271288275718688965e-01 4.380124211311340332e-01 -1.835983246564865112e-01 5.377743840217590332e-01 -3.774213194847106934e-01
-1.926674097776412964e-01 6.465186476707458496e-01 -3.658158183097839355e-01 -4.551098644733428955e-01 -1.167554408311843872e-01 1.572861224412918091e-01 1.881837099790573120e-01 -3.607807755470275879e-01
4.166589379310607910e-01 2.334897071123123169e-01 -2.050840556621551514e-01 -4.472545385360717773e-01 -4.006554186344146729e-01 -4.779579937458038330e-01 -2.386393398046493530e-02 -3.744912743568420410e-01
-2.369459420442581177e-01 -4.614137709140777588e-01 -4.836842417716979980e-02 -5.008533000946044922e-01 -1.316244602203369141e-01 3.697833046317100525e-02 6.611322760581970215e-01 -1.482304781675338745e-01
-2.805584669113159180e-01 2.257221639156341553e-01 5.263908207416534424e-02 -4.942868351936340332e-01 2.207926809787750244e-01 -3.940342068672180176e-01 6.292751431465148926e-01 -1.524683684110641479e-01
1.869935095310211182e-01 3.231316059827804565e-02 -7.905900478363037109e-01 -2.027469277381896973e-01 -3.546611219644546509e-02 -1.850416958332061768e-01 4.821530282497406006e-01 1.728596538305282593e-01
-2.235089093446731567e-01 -1.460385769605636597e-01 -1.551107466220855713e-01 -1.835659444332122803e-01 -1.201722249388694763e-01 -1.034103184938430786e-01 9.196878075599670410e-01 3.066114732064306736e-04
6.891696900129318237e-02 2.886919081211090088e-01 -4.309458136558532715e-01 -3.041487634181976318e-01 1.355352997779846191e-01 -5.283235311508178711e-01 1.270339787006378174e-01 -5.657327175140380859e-01
-3.357051755301654339e-04 3.400484025478363037e-01 -5.428708195686340332e-01 2.036848478019237518e-02 -7.053464651107788086e-01 -6.647884845733642578e-02 1.021565496921539307e-01 -2.772624194622039795e-01
-2.489903718233108521e-01 -1.971409022808074951e-01 2.454970777034759521e-01 -3.109967112541198730e-01 -1.559209525585174561e-01 -7.669487595558166504e-02 7.451345324516296387e-01 -3.958947956562042236e-01
2.492235274985432625e-03 2.936073243618011475e-01 -4.911357462406158447e-01 -2.429318428039550781e-01 -7.210581302642822266e-01 -1.120681762695312500e-01 1.404002495110034943e-02 -2.843889892101287842e-01
1.281521283090114594e-02 -5.428839474916458130e-02 -3.166629374027252197e-01 -2.671135403215885162e-02 2.356518805027008057e-02 7.631313055753707886e-02 9.426284432411193848e-01 -3.118211217224597931e-02
4.815040230751037598e-01 2.632789313793182373e-01 6.265163421630859375e-02 -7.212395071983337402e-01 -6.055955588817596436e-02 2.224911153316497803e-01 2.843939065933227539e-01 -2.016847729682922363e-01
-5.142341852188110352e-01 -5.317256599664688110e-02 -2.604579031467437744e-01 -5.236985683441162109e-01 -5.221724510192871094e-02 1.834894567728042603e-01 1.028752774000167847e-01 -5.862244367599487305e-01
-2.904332578182220459e-01 -2.244620919227600098e-01 1.616171300411224365e-01 -4.238223657011985779e-02 -3.866617679595947266e-01 -5.791435390710830688e-02 7.593401074409484863e-01 -3.284667134284973145e-01
7.835908234119415283e-02 4.818305969238281250e-01 -4.073735177516937256e-01 -2.804330289363861084e-01 3.549477756023406982e-01 -3.147531300783157349e-02 6.078123450279235840e-01 -1.438356339931488037e-01
6.456019282341003418e-01 2.035797387361526489e-01 -3.025467395782470703e-01 -3.496419489383697510e-01 -5.117576941847801208e-02 3.773636519908905029e-01 4.270296990871429443e-01 -2.434876374900341034e-02
3.427809476852416992e-01 2.901796698570251465e-01 -2.209763079881668091e-01 -4.831629395484924316e-01 -1.417001187801361084e-01 -1.956826746463775635e-01 -1.164114102721214294e-01 -6.664066910743713379e-01
3.189266324043273926e-01 -2.728907167911529541e-01 -1.504411548376083374e-01 3.637018427252769470e-02 5.467929691076278687e-02 -1.961334645748138428e-01 8.007009625434875488e-01 -3.424632847309112549e-01
-2.605678737163543701e-01 5.326158404350280762e-01 -4.188792705535888672e-01 -1.228499785065650940e-01 -3.125808835029602051e-01 -1.949120908975601196e-01 7.407012581825256348e-02 -5.627512335777282715e-01
3.214855194091796875e-01 -2.243420332670211792e-01 -5.596292018890380859e-01 -4.047689437866210938e-01 -5.707493424415588379e-01 -1.223741024732589722e-01 -5.822404273203574121e-05 -1.690110862255096436e-01
2.951646223664283752e-02 5.500617027282714844e-01 -1.955904513597488403e-01 -2.285444587469100952e-01 -7.178539037704467773e-01 -4.220393300056457520e-02 1.648576408624649048e-01 -2.485943883657455444e-01
3.726755082607269287e-02 9.441905468702316284e-02 -2.232976257801055908e-01 3.134446963667869568e-02 -7.202190756797790527e-01 1.084922477602958679e-01 5.002146214246749878e-02 -6.370742321014404297e-01
-1.510879099369049072e-01 -4.135685414075851440e-02 3.105014562606811523e-01 -1.359695494174957275e-01 -3.654812276363372803e-01 -1.712469309568405151e-01 5.667259097099304199e-01 -6.135820746421813965e-01
1.934815347194671631e-01 1.610090285539627075e-01 -7.391818761825561523e-01 6.683436781167984009e-02 2.397498488426208496e-01 7.525371760129928589e-02 4.543667137622833252e-01 -3.408694267272949219e-01
4.640825688838958740e-01 -6.179173290729522705e-02 -6.255029439926147461e-01 3.784184902906417847e-02 -1.312435865402221680e-01 -4.126268923282623291e-01 4.363031983375549316e-01 -1.013750284910202026e-01
-1.494268421083688736e-02 2.167851626873016357e-01 -5.350575447082519531e-01 -2.384959310293197632e-01 -7.276400327682495117e-01 8.932378888130187988e-02 5.813491344451904297e-02 -2.622892260551452637e-01
8.523275703191757202e-02 -4.043629765510559082e-02 -2.857122123241424561e-01 -7.375981211662292480e-01 2.818545997142791748e-01 -2.506643831729888916e-01 4.723482728004455566e-01 -5.511347204446792603e-03
4.871476590633392334e-01 6.168328970670700073e-02 -6.485842913389205933e-02 -4.787437915802001953e-01 -2.101501524448394775e-01 3.992978930473327637e-01 1.158083751797676086e-01 -5.553978085517883301e-01
1.449436545372009277e-01 4.413471817970275879e-01 4.760802164673805237e-02 -2.741127610206604004e-01 -4.045864641666412354e-01 4.212326183915138245e-02 8.473985642194747925e-02 -7.308586239814758301e-01
1.443852335214614868e-01 -1.191427633166313171e-01 1.212305054068565369e-01 -2.891717255115509033e-01 -4.146140068769454956e-02 5.876622721552848816e-02 9.187916517257690430e-01 -1.314919143915176392e-01
-1.308144181966781616e-01 -1.073303818702697754e-01 2.410175949335098267e-01 -1.149443984031677246e-01 -2.384683191776275635e-01 -2.313485592603683472e-01 5.977202653884887695e-01 -6.575769186019897461e-01
-1.677986681461334229e-01 -1.850426942110061646e-01 -2.070752531290054321e-01 -2.462746351957321167e-01 -1.302395761013031006e-01 1.079639326781034470e-02 8.935843110084533691e-01 1.360135227441787720e-01
-2.597725689411163330e-01 -4.444757401943206787e-01 -5.632452666759490967e-02 -4.391514658927917480e-01 -5.224665999412536621e-02 -7.025747094303369522e-03 7.170072793960571289e-01 -1.485081166028976440e-01
2.852697372436523438e-01 8.240275830030441284e-02 -7.072511315345764160e-01 -2.286613285541534424e-01 4.768265038728713989e-02 -2.734752893447875977e-01 5.167916417121887207e-01 1.233081221580505371e-01
5.755242705345153809e-01 5.851301178336143494e-02 -3.802335858345031738e-01 -6.413126587867736816e-01 -1.710734069347381592e-01 -1.439199149608612061e-01 2.175680547952651978e-01 1.103341355919837952e-01
3.300855457782745361e-01 2.706579864025115967e-01 -3.707079291343688965e-01 -3.757466375827789307e-01 -5.095299482345581055e-01 -7.982499897480010986e-02 -6.666724383831024170e-02 -5.184018015861511230e-01
-6.732224673032760620e-02 -4.434777200222015381e-01 -3.062358498573303223e-01 -3.893201053142547607e-01 1.294146757572889328e-03 -4.548719897866249084e-02 7.413858771324157715e-01 -4.148522019386291504e-02
-1.091404780745506287e-01 -1.972805708646774292e-01 -1.997611075639724731e-01 -1.914582699537277222e-01 -6.994272023439407349e-02 -1.292730122804641724e-01 9.219211935997009277e-01 3.264660015702247620e-02
2.088352739810943604e-01 -1.636542826890945435e-01 -6.841791421175003052e-02 -2.701743245124816895e-01 -2.141905426979064941e-01 7.245375216007232666e-02 8.830269575119018555e-01 1.451424211263656616e-01
-1.871750056743621826e-01 -1.740362197160720825e-01 -2.092211842536926270e-01 -2.255841493606567383e-01 -5.979951471090316772e-02 -1.445701718330383301e-01 9.002159833908081055e-01 7.176206260919570923e-02
-1.421082615852355957e-01 2.484138011932373047e-01 -3.339996337890625000e-01 -2.518989443778991699e-01 4.392695128917694092e-01 -2.032602727413177490e-01 6.830822825431823730e-01 -2.054587900638580322e-01
2.617101371288299561e-01 2.922412157058715820e-01 -7.501375675201416016e-01 -2.346491068601608276e-02 -2.894358634948730469e-01 2.453701347112655640e-01 1.671736389398574829e-01 -3.330453932285308838e-01
1.750903427600860596e-01 5.254089832305908203e-01 -2.730860412120819092e-01 -3.997724652290344238e-01 2.352791577577590942e-01 -3.150291442871093750e-01 2.016983628273010254e-01 -5.134326815605163574e-01
2.644475400447845459e-01 2.875404246151447296e-02 1.577905118465423584e-01 -1.264526695013046265e-01 5.986195057630538940e-02 -2.938151657581329346e-01 5.926921963691711426e-01 -6.686986088752746582e-01
-1.473067849874496460e-01 -3.010429441928863525e-01 2.051841467618942261e-01 -2.603266537189483643e-01 -2.666029632091522217e-01 -1.664472669363021851e-01 7.154579162597656250e-01 -4.088295698165893555e-01
4.887678101658821106e-02 3.716649115085601807e-01 -3.209317028522491455e-01 -4.638317525386810303e-01 1.246316581964492798e-01 -5.924049615859985352e-01 1.286206394433975220e-01 -3.978934884071350098e-01
-1.041224077343940735e-01 -9.660582058131694794e-03 -4.464101195335388184e-01 -5.395917296409606934e-01 2.277172952890396118e-01 -4.967051148414611816e-01 4.243186712265014648e-01 -1.414442807435989380e-01
6.150041818618774414e-01 1.264480687677860260e-02 -8.364287763833999634e-02 -5.674669742584228516e-01 -1.824741512537002563e-01 3.044387400150299072e-01 1.962891668081283569e-01 -3.578911125659942627e-01
5.358320102095603943e-02 2.948950231075286865e-01 -4.354217052459716797e-01 -3.063204586505889893e-01 2.293782085180282593e-01 -4.874899983406066895e-01 1.260657906532287598e-01 -5.662049055099487305e-01
-2.975759655237197876e-02 -3.721282631158828735e-02 4.219317063689231873e-02 -7.688553631305694580e-02 1.101516857743263245e-01 -4.530929625034332275e-01 7.212593555450439453e-01 -5.023904442787170410e-01
-1.839555650949478149e-01 -5.646859109401702881e-02 -2.606677114963531494e-01 -1.690199524164199829e-01 2.814931422472000122e-02 4.916199669241905212e-02 9.290142059326171875e-01 1.339353527873754501e-02
3.544239699840545654e-01 1.553572863340377808e-01 -3.240952491760253906e-01 -2.389726042747497559e-01 -3.687270581722259521e-01 -1.417375952005386353e-01 -1.195215992629528046e-02 -7.293216586112976074e-01
4.024747312068939209e-01 -3.804566562175750732e-01 -3.260706067085266113e-01 -5.494074225425720215e-01 -4.616567790508270264e-01 1.139125376939773560e-01 9.137023240327835083e-02 -2.250435352325439453e-01
-7.741393893957138062e-02 -1.009468436241149902e-01 -2.895535528659820557e-01 -5.813619866967201233e-02 1.410489995032548904e-02 -6.037325039505958557e-02 9.445440769195556641e-01 -2.425814047455787659e-02
1.073219776153564453e-01 8.804944157600402832e-02 -3.924368917942047119e-01 -6.824517995119094849e-02 -6.604222655296325684e-01 -7.394970953464508057e-02 -6.033942103385925293e-02 -6.138389110565185547e-01
-4.083034116774797440e-03 -1.734276413917541504e-01 1.097659617662429810e-01 -7.236685752868652344e-01 -5.316734313964843750e-01 -3.263328373432159424e-01 2.118991464376449585e-01 -9.512401185929775238e-03
4.871035218238830566e-01 2.910033762454986572e-01 -1.621214300394058228e-01 -4.747384786605834961e-01 1.376219540834426880e-01 4.022147059440612793e-01 4.609845280647277832e-01 -1.821100115776062012e-01
-1.193323582410812378e-01 -8.881355077028274536e-02 -6.396729350090026855e-01 -4.197193682193756104e-01 -4.267820417881011963e-01 3.736637160181999207e-02 -1.120176985859870911e-01 -4.432144165039062500e-01
-3.275814652442932129e-01 -3.108188807964324951e-01 -2.044396698474884033e-01 -6.310406327247619629e-01 -1.291026473045349121e-01 -1.367582008242607117e-03 5.724627375602722168e-01 1.081254482269287109e-01
-3.990072906017303467e-01 4.937587305903434753e-03 7.586753368377685547e-02 -5.194117426872253418e-01 3.397190943360328674e-02 1.028070226311683655e-01 7.407643198966979980e-01 -6.905913352966308594e-02
-1.733186095952987671e-01 -1.415448039770126343e-01 2.636750340461730957e-01 -4.074062407016754150e-01 -5.424034781754016876e-03 1.345715485513210297e-02 6.710751056671142578e-01 -5.136818289756774902e-01
1.278942078351974487e-01 2.836085259914398193e-01 -3.512105345726013184e-01 -7.214086055755615234e-01 -8.805714547634124756e-03 -4.718724489212036133e-01 1.754456162452697754e-01 -7.686255127191543579e-02
3.876820206642150879e-01 1.549968421459197998e-01 -1.781682819128036499e-01 -7.637675404548645020e-01 6.402869522571563721e-02 3.372003436088562012e-01 3.028506040573120117e-01 -3.273675218224525452e-02
-3.490109369158744812e-02 3.098308742046356201e-01 -5.169968605041503906e-01 -2.092703282833099365e-01 4.156711995601654053e-01 -8.319851756095886230e-02 5.900662541389465332e-01 -2.526344656944274902e-01
7.127783447504043579e-02 -2.807873785495758057e-01 -3.004224598407745361e-01 1.936074197292327881e-01 -3.545259311795234680e-02 -3.869421482086181641e-01 6.768811941146850586e-01 -4.233100116252899170e-01
-4.160505533218383789e-02 -8.414848148822784424e-02 3.397551476955413818e-01 -3.830526024103164673e-02 -4.361045658588409424e-01 -2.098023593425750732e-01 6.286683082580566406e-01 -4.948323965072631836e-01
4.498214721679687500e-01 1.311746835708618164e-01 1.260430961847305298e-01 -3.573949038982391357e-01 1.046915352344512939e-02 3.882498741149902344e-01 4.878809154033660889e-01 -4.979563057422637939e-01
-4.426256716251373291e-01 -5.588237196207046509e-02 1.391513645648956299e-02 -4.654810428619384766e-01 1.769247092306613922e-02 5.977178364992141724e-02 7.543658018112182617e-01 -1.055470407009124756e-01
8.587762713432312012e-02 2.001039534807205200e-01 9.525335580110549927e-02 -5.797101259231567383e-01 5.864183232188224792e-02 1.251197978854179382e-02 6.569179892539978027e-01 -4.151021540164947510e-01
6.849503517150878906e-02 4.260061085224151611e-01 -1.523728966712951660e-01 -2.559756040573120117e-01 -5.899525880813598633e-01 -5.419528484344482422e-01 9.914001822471618652e-02 -2.711098790168762207e-01
-1.491584479808807373e-01 3.356205224990844727e-01 -6.921588778495788574e-01 -2.538884580135345459e-01 -2.755243480205535889e-01 3.954768478870391846e-01 1.515295505523681641e-01 -2.574692368507385254e-01
-3.168511986732482910e-01 2.735937535762786865e-01 1.587597727775573730e-01 -4.897580146789550781e-01 -6.042600870132446289e-01 1.691476851701736450e-01 3.784552514553070068e-01 -1.507138311862945557e-01
2.005526572465896606e-01 1.083726063370704651e-01 -3.045299053192138672e-01 -5.358929634094238281e-01 -5.561869144439697266e-01 -2.983670830726623535e-01 -6.274415552616119385e-02 -4.071985483169555664e-01
3.135358393192291260e-01 9.742850065231323242e-02 -6.296920776367187500e-01 3.296003937721252441e-01 -1.930539160966873169e-01 -1.756130903959274292e-01 5.397877097129821777e-01 -1.660537123680114746e-01
3.222442865371704102e-01 1.344569772481918335e-01 -6.178598999977111816e-01 -4.133481979370117188e-01 6.313082575798034668e-02 -3.721817731857299805e-01 4.050248265266418457e-01 1.375593990087509155e-01
-2.736803293228149414e-01 4.736384749412536621e-01 -3.607712313532829285e-02 -3.693013191223144531e-01 -6.276149153709411621e-01 1.359601020812988281e-01 3.219483196735382080e-01 -2.168966978788375854e-01
-6.334500387310981750e-03 1.839403659105300903e-01 7.905301451683044434e-02 -4.993454217910766602e-01 -6.959245204925537109e-01 -4.104507863521575928e-01 1.819776743650436401e-01 -1.569520980119705200e-01
2.813197970390319824e-01 3.405182361602783203e-01 -2.966798543930053711e-01 -4.544808864593505859e-01 -6.535136699676513672e-01 -2.412708401679992676e-01 3.408181667327880859e-02 -1.545357257127761841e-01
3.617916628718376160e-02 -3.575828671455383301e-01 1.892484277486801147e-01 -1.168096140027046204e-01 -4.563741087913513184e-01 -2.927000522613525391e-01 6.095793843269348145e-01 -3.947512507438659668e-01
7.097042351961135864e-02 3.082551658153533936e-01 -5.231058597564697266e-01 1.626122146844863892e-01 1.172977164387702942e-01 2.260111123323440552e-01 4.101113677024841309e-01 -6.056635975837707520e-01
8.708669245243072510e-02 1.956768184900283813e-01 2.069707512855529785e-01 -7.771906852722167969e-01 -4.587637782096862793e-01 -1.231991201639175415e-01 2.680623829364776611e-01 9.881744533777236938e-02
1.192961856722831726e-01 2.143701612949371338e-01 -4.208505451679229736e-01 -4.343582391738891602e-01 -3.249319195747375488e-01 6.074832081794738770e-01 1.320628970861434937e-01 -2.863115966320037842e-01
1.258408278226852417e-01 9.537205100059509277e-02 -1.519607752561569214e-01 -6.052519083023071289e-01 2.089134156703948975e-01 2.829349339008331299e-01 6.796673536300659180e-01 1.289707608520984650e-03
-2.210774868726730347e-01 3.482870757579803467e-01 -1.890531033277511597e-01 -3.273802399635314941e-01 -6.865248084068298340e-01 -4.001448452472686768e-01 1.315974742174148560e-01 -1.953249573707580566e-01
3.535784780979156494e-01 2.972228527069091797e-01 -4.694622382521629333e-02 -4.439786076545715332e-01 2.769880592823028564e-01 3.674764931201934814e-01 4.495137631893157959e-01 -4.165284931659698486e-01
2.627955079078674316e-01 2.783855497837066650e-01 -4.208772480487823486e-01 -1.777160167694091797e-01 -5.685324668884277344e-01 2.623847126960754395e-01 -4.265308380126953125e-02 -5.008245110511779785e-01
4.017076790332794189e-01 2.337543107569217682e-02 -5.081270933151245117e-01 -5.953755378723144531e-01 -4.601448476314544678e-01 -2.131385169923305511e-02 1.522819884121417999e-02 -1.140175983309745789e-01
3.599095344543457031e-01 -6.650499999523162842e-02 -1.835820227861404419e-01 -1.324266493320465088e-01 3.253421485424041748e-01 -1.968885958194732666e-01 4.790152311325073242e-01 -6.638785004615783691e-01
-8.577303588390350342e-02 6.116010546684265137e-01 -6.759010553359985352e-01 -1.031118407845497131e-01 -2.436825633049011230e-01 -1.393929272890090942e-01 2.016818374395370483e-01 -1.778361201286315918e-01
-2.357978820800781250e-01 2.949603199958801270e-01 -7.931976914405822754e-01 -2.717143595218658447e-01 -9.107361733913421631e-02 -9.866338968276977539e-02 1.614249199628829956e-01 -3.321442306041717529e-01
4.868606030941009521e-01 2.962588667869567871e-01 -1.147212088108062744e-01 -4.944157600402832031e-01 -5.503196716308593750e-01 -2.524703145027160645e-01 8.369703590869903564e-02 -2.097415477037429810e-01
3.578915596008300781e-01 -2.871772348880767822e-01 -1.735937744379043579e-01 -1.330851465463638306e-01 1.368551254272460938e-01 -3.377351760864257812e-01 6.183717846870422363e-01 -4.758343696594238281e-01
1.622071266174316406e-01 2.571126818656921387e-01 -4.198468625545501709e-01 3.220095932483673096e-01 -1.989785730838775635e-01 3.449956476688385010e-01 3.701850473880767822e-01 -5.761672854423522949e-01
-3.099603950977325439e-01 -2.206097356975078583e-02 -4.094142615795135498e-01 -6.414215564727783203e-01 -1.354640722274780273e-01 -1.336254924535751343e-01 -6.493431329727172852e-02 -5.328915715217590332e-01
4.947001338005065918e-01 -4.137967154383659363e-02 -6.256738305091857910e-01 6.037494912743568420e-02 -1.361440420150756836e-01 -3.528283238410949707e-01 4.589177668094635010e-01 -6.941234320402145386e-02
-4.713253676891326904e-01 3.507818281650543213e-01 -3.700746297836303711e-01 -3.494874536991119385e-01 -2.741872072219848633e-01 -4.521242082118988037e-01 3.260120749473571777e-01 9.914197772741317749e-02
-1.671545654535293579e-01 2.961811423301696777e-01 -4.643862843513488770e-01 6.451932340860366821e-02 -5.193745717406272888e-02 2.257211059331893921e-01 1.493690460920333862e-01 -7.671768665313720703e-01
6.434158235788345337e-02 -1.721888184547424316e-01 -2.438022345304489136e-01 6.739845126867294312e-02 -4.498674720525741577e-02 -3.699559718370437622e-03 9.438969492912292480e-01 -9.617812186479568481e-02
4.744085371494293213e-01 1.724221110343933105e-01 -6.052797436714172363e-01 -2.873965203762054443e-01 -1.074744164943695068e-01 -4.091894626617431641e-01 3.309661448001861572e-01 8.787227421998977661e-02
3.015291988849639893e-01 2.280944138765335083e-01 -1.201697587966918945e-01 1.529521793127059937e-01 -9.232118725776672363e-02 4.633752405643463135e-01 5.255475640296936035e-01 -5.654891729354858398e-01
1.859703212976455688e-01 -4.355797469615936279e-01 -1.600257605314254761e-01 -4.267590939998626709e-01 -4.365509748458862305e-01 -2.207719385623931885e-01 1.989363692700862885e-02 -5.729232430458068848e-01
-2.079471945762634277e-02 3.755812942981719971e-01 -5.174108147621154785e-01 -5.296818614006042480e-01 7.181709259748458862e-02 -3.896383047103881836e-01 1.333367228507995605e-01 -3.680693805217742920e-01
4.670754373073577881e-01 -4.305927455425262451e-01 -3.771165907382965088e-01 -4.366394281387329102e-01 -4.347606301307678223e-01 5.364303011447191238e-03 2.287029027938842773e-01 -1.490263491868972778e-01
-1.471168547868728638e-01 4.369283095002174377e-02 -6.554605960845947266e-01 3.261587619781494141e-01 -2.761842012405395508e-01 -1.511911153793334961e-01 5.810694098472595215e-01 -6.050973385572433472e-02
5.805796980857849121e-01 1.322984695434570312e-01 -4.781291186809539795e-01 -2.250630408525466919e-01 -4.097047150135040283e-01 3.668395578861236572e-01 2.118796855211257935e-01 -1.372636109590530396e-01
-5.116670951247215271e-02 6.362934410572052002e-02 -5.559322834014892578e-01 -7.518565654754638672e-01 5.424662027508020401e-03 -3.274309635162353516e-01 9.780295938253402710e-02 -4.667348042130470276e-02
1.167835071682929993e-01 1.751274913549423218e-01 -1.657311469316482544e-01 -6.230233237147331238e-02 -4.445230960845947266e-01 6.356588006019592285e-01 5.666774511337280273e-01 3.946207463741302490e-02
-9.784360975027084351e-02 4.277264475822448730e-01 -4.597771167755126953e-01 -4.604037404060363770e-01 -1.893757134675979614e-01 4.601911604404449463e-01 2.081377059221267700e-01 -3.052045702934265137e-01
1.877085119485855103e-01 7.953156530857086182e-02 -7.235856056213378906e-01 1.319211907684803009e-02 2.237764894962310791e-01 1.376736611127853394e-01 5.414418578147888184e-01 -2.692599296569824219e-01
1.235343739390373230e-01 -1.915935873985290527e-01 -5.522612929344177246e-01 -4.640050530433654785e-01 -6.373903155326843262e-01 4.203990101814270020e-02 -9.283214807510375977e-03 -1.400637477636337280e-01
4.675957262516021729e-01 -4.438132941722869873e-01 -4.216337800025939941e-01 -2.746509313583374023e-01 -3.960972726345062256e-01 2.401657551527023315e-01 3.019113540649414062e-01 -1.595390141010284424e-01
-6.785877048969268799e-02 -3.176591824740171432e-03 2.953858375549316406e-01 -6.012277007102966309e-01 4.642656445503234863e-02 -5.408589914441108704e-02 7.031164765357971191e-01 -2.172649651765823364e-01
3.205224573612213135e-01 1.738309562206268311e-01 -8.077528476715087891e-01 -5.025258660316467285e-02 -7.696297019720077515e-02 2.702494263648986816e-01 2.827437222003936768e-01 -2.305562943220138550e-01
4.125463068485260010e-01 -3.352687880396842957e-02 -9.159809350967407227e-02 -2.317283302545547485e-01 2.797726392745971680e-01 -1.622311174869537354e-01 4.316019713878631592e-01 -6.897255778312683105e-01
-1.534611433744430542e-01 2.335589677095413208e-01 -4.777390658855438232e-01 -1.699346005916595459e-01 2.758581638336181641e-01 1.657080054283142090e-01 4.181714355945587158e-01 -6.215813159942626953e-01
-1.384182423353195190e-01 -1.780568808317184448e-01 -1.304716914892196655e-01 -4.507715106010437012e-01 -2.865837216377258301e-01 -9.874804317951202393e-02 7.434986233711242676e-01 2.902531921863555908e-01
1.718086153268814087e-01 -1.003284528851509094e-01 1.984915435314178467e-01 -1.153403371572494507e-01 -9.068859368562698364e-02 -3.432731330394744873e-01 7.113614678382873535e-01 -5.249928832054138184e-01
5.961816012859344482e-02 -1.775684058666229248e-01 1.194564029574394226e-01 2.552184090018272400e-02 -2.557236254215240479e-01 -4.113811552524566650e-01 6.711603999137878418e-01 -5.146929025650024414e-01
7.600750029087066650e-02 -1.653854846954345703e-01 -2.761562466621398926e-01 1.628954112529754639e-01 -2.345485538244247437e-01 1.288383267819881439e-02 8.993129730224609375e-01 -1.143138576298952103e-02
-3.902389109134674072e-02 -3.142991960048675537e-01 1.685788010945543647e-04 -1.613334715366363525e-01 6.287138909101486206e-02 -2.958175241947174072e-01 5.876547098159790039e-01 -6.609580516815185547e-01
1.014718413352966309e-01 5.951938629150390625e-01 -2.072380483150482178e-01 -2.834712862968444824e-01 -6.517763733863830566e-01 1.220808476209640503e-01 2.316491156816482544e-01 -1.369910985231399536e-01
-5.577509403228759766e-01 2.503931820392608643e-01 -3.884083628654479980e-01 -5.534158349037170410e-01 -1.475850492715835571e-01 -2.975828349590301514e-01 1.792808920145034790e-01 -1.631213426589965820e-01
1.963741183280944824e-01 3.743997514247894287e-01 -3.896008729934692383e-01 4.474822282791137695e-01 -1.947606950998306274e-01 -5.180731043219566345e-02 5.923637747764587402e-01 -2.787869274616241455e-01
6.640978157520294189e-02 4.879660904407501221e-01 -7.868784666061401367e-02 -5.804732441902160645e-01 3.287447094917297363e-01 -2.629139423370361328e-01 3.322121500968933105e-01 -3.560561537742614746e-01
-2.324749976396560669e-01 4.182455837726593018e-01 -3.205963969230651855e-01 -3.948072195053100586e-01 2.577920854091644287e-01 -4.668159484863281250e-01 2.256584167480468750e-01 -4.208034873008728027e-01
4.671415984630584717e-01 1.432238612323999405e-03 -2.496926337480545044e-01 -4.799436330795288086e-01 -1.834827810525894165e-01 2.441533356904983521e-01 -6.842712406069040298e-03 -6.290953159332275391e-01
-5.515783280134201050e-02 1.643099486827850342e-01 -4.881890714168548584e-01 1.122348010540008545e-02 -8.058956861495971680e-01 9.040820598602294922e-02 1.511237472295761108e-01 -2.258882820606231689e-01
1.173821687698364258e-01 5.371309071779251099e-02 -1.150768697261810303e-01 -7.437465339899063110e-02 3.512540161609649658e-01 -8.965799212455749512e-02 4.545833766460418701e-01 -7.915164232254028320e-01
5.275779590010643005e-02 -4.821266233921051025e-01 -1.848399043083190918e-01 -2.660579979419708252e-02 -9.166506677865982056e-02 -4.076455235481262207e-01 6.316829323768615723e-01 -3.953429460525512695e-01
1.304739117622375488e-01 1.344082355499267578e-01 -3.975726366043090820e-01 -2.605377137660980225e-01 -7.426941394805908203e-01 -1.020291820168495178e-01 -2.024011127650737762e-02 -4.201820492744445801e-01
3.222798407077789307e-01 -3.557404279708862305e-01 -1.408795267343521118e-01 -1.202413439750671387e-01 1.442576795816421509e-01 -2.857274115085601807e-01 6.342096924781799316e-01 -4.802155494689941406e-01
1.197185218334197998e-01 5.028476715087890625e-01 4.074309393763542175e-02 -5.292387679219245911e-02 -4.029567241668701172e-01 2.141599506139755249e-01 1.988098323345184326e-01 -6.932435631752014160e-01
-3.399088978767395020e-01 7.286882400512695312e-02 -5.863787531852722168e-01 -3.666048347949981689e-01 -3.363820612430572510e-01 4.321547448635101318e-01 1.627637594938278198e-01 -2.729656398296356201e-01
2.117302268743515015e-01 -1.815976053476333618e-01 -5.236969590187072754e-01 -4.851713478565216064e-01 -3.164178729057312012e-01 -1.836009472608566284e-01 -1.075082421302795410e-01 -5.168705582618713379e-01
5.263479948043823242e-01 -2.071955502033233643e-01 -2.367628961801528931e-01 -1.256901472806930542e-01 1.877119690179824829e-01 -1.804227381944656372e-01 5.091378688812255859e-01 -5.302485227584838867e-01
-1.870721206068992615e-02 -4.001810401678085327e-02 -4.963919818401336670e-01 7.670246809720993042e-02 -8.421558141708374023e-01 -4.202229902148246765e-03 1.463208496570587158e-01 -1.229090690612792969e-01
-1.481638401746749878e-01 -1.025348305702209473e-01 -5.418054461479187012e-01 -3.088182210922241211e-01 -6.315945386886596680e-01 9.946728497743606567e-02 -2.383781969547271729e-02 -4.113863110542297363e-01
-2.099068462848663330e-01 1.041465178132057190e-01 -4.004956483840942383e-01 -1.301591098308563232e-02 -1.388577818870544434e-01 -4.481044709682464600e-01 7.429952025413513184e-01 1.113802269101142883e-01
6.749957799911499023e-02 1.977647244930267334e-01 -4.638262093067169189e-01 -8.860030770301818848e-02 -5.941367149353027344e-01 1.811910569667816162e-01 4.483196884393692017e-03 -5.894908905029296875e-01
8.054811507463455200e-02 2.981544137001037598e-01 -4.410481154918670654e-01 -3.981335759162902832e-01 -5.223532915115356445e-01 -5.066811442375183105e-01 -1.916897133924067020e-03 -1.483230590820312500e-01
3.719092011451721191e-01 1.017148420214653015e-01 -1.982748955488204956e-01 -4.086608588695526123e-01 -6.581849455833435059e-01 -5.067282170057296753e-02 4.207053035497665405e-02 -4.554951190948486328e-01
4.016422852873802185e-02 -2.678886950016021729e-01 -5.388454794883728027e-01 -3.206931352615356445e-01 -4.503693282604217529e-01 -1.368204951286315918e-01 -1.162017881870269775e-01 -5.462313294410705566e-01
2.630868852138519287e-01 9.082783758640289307e-02 -2.556898593902587891e-01 -5.855437517166137695e-01 -6.010910272598266602e-01 -2.259729951620101929e-01 -4.551752284169197083e-02 -3.159917294979095459e-01
5.687726289033889771e-02 4.933357834815979004e-01 -2.212170362472534180e-01 -2.357773631811141968e-01 -7.191800475120544434e-01 -2.728676199913024902e-01 1.137074902653694153e-01 -2.103589028120040894e-01
2.108251452445983887e-01 -4.506642222404479980e-01 1.338156759738922119e-01 -2.329171299934387207e-01 -3.980683386325836182e-01 -2.229298092424869537e-02 7.111007571220397949e-01 -1.252114772796630859e-01
3.869698047637939453e-01 3.962230086326599121e-01 -1.555049559101462364e-03 -6.319441795349121094e-01 1.748844832181930542e-01 2.070563882589340210e-01 4.036565124988555908e-01 -2.398127913475036621e-01
2.305227816104888916e-01 1.110158115625381470e-01 5.160969123244285583e-02 -7.518718242645263672e-01 -2.944659292697906494e-01 -3.626077771186828613e-01 3.358545601367950439e-01 1.885929852724075317e-01
5.007193684577941895e-01 3.619732558727264404e-01 -8.162868022918701172e-02 -3.329704999923706055e-01 1.918342709541320801e-02 4.408109486103057861e-01 2.485662102699279785e-01 -4.942219257354736328e-01
-2.168518006801605225e-01 -1.633074730634689331e-01 2.616087198257446289e-01 -1.987846046686172485e-01 -1.654109656810760498e-01 -3.464171662926673889e-02 6.795666813850402832e-01 -5.726951956748962402e-01
-4.604996442794799805e-01 8.251652121543884277e-02 -3.525915443897247314e-01 -4.814161658287048340e-01 -2.015625983476638794e-01 3.177045583724975586e-01 1.331778019666671753e-01 -5.155084133148193359e-01
5.079164505004882812e-01 4.684317111968994141e-02 -4.584744870662689209e-01 1.602174639701843262e-01 -5.760843306779861450e-02 -1.842787712812423706e-01 6.674584150314331055e-01 -1.455338895320892334e-01
-3.833881393074989319e-02 3.188217282295227051e-01 -4.888899624347686768e-01 -3.502682596445083618e-02 -6.991168856620788574e-01 -4.676195606589317322e-02 1.199069470167160034e-01 -3.889909982681274414e-01
1.183479558676481247e-02 3.505744934082031250e-01 -4.418842792510986328e-01 -3.039241433143615723e-01 -4.104493260383605957e-01 1.641071140766143799e-01 -1.784048974514007568e-02 -6.273818016052246094e-01
4.226685315370559692e-02 2.122685462236404419e-01 -5.551496148109436035e-01 1.511778235435485840e-01 1.031279712915420532e-01 3.620906174182891846e-01 3.056900501251220703e-01 -6.220275759696960449e-01
2.631287872791290283e-01 6.397343706339597702e-03 -7.030685544013977051e-01 1.386838406324386597e-01 1.897809654474258423e-02 3.039539754390716553e-01 2.189224660396575928e-01 -5.258405804634094238e-01
-1.835744529962539673e-01 2.188550680875778198e-01 -6.387385725975036621e-01 -1.715306490659713745e-01 3.969999253749847412e-01 -1.610556244850158691e-01 4.792805314064025879e-01 -2.602604329586029053e-01
-1.325905043631792068e-02 -3.827446401119232178e-01 -2.641930431127548218e-02 -1.067823618650436401e-01 9.558042511343955994e-03 -3.775916099548339844e-01 7.218437194824218750e-01 -4.213137328624725342e-01
2.159304022789001465e-01 8.648458868265151978e-02 -1.921622902154922485e-01 -2.134640961885452271e-01 -7.812711000442504883e-01 -1.873790025711059570e-01 -1.624695770442485809e-02 -4.665210247039794922e-01
1.898308396339416504e-01 -1.840085387229919434e-01 -6.690723299980163574e-01 -4.881002008914947510e-01 1.058402508497238159e-01 -3.186737000942230225e-01 -1.264246646314859390e-02 -3.623406291007995605e-01
4.804027080535888672e-02 -8.518944680690765381e-02 -5.984284281730651855e-01 4.695911705493927002e-02 -7.022769451141357422e-01 1.941528469324111938e-01 1.069679483771324158e-01 -2.962815761566162109e-01
-2.350229769945144653e-02 2.897259294986724854e-01 -3.989300429821014404e-01 -1.071299090981483459e-01 2.684288620948791504e-01 2.601008713245391846e-01 6.259801387786865234e-01 -4.618729352951049805e-01
-2.867053747177124023e-01 1.325503587722778320e-01 -7.047624588012695312e-01 -4.873219728469848633e-01 1.486507505178451538e-01 -1.896582692861557007e-01 1.621772944927215576e-01 -2.858124971389770508e-01
2.160364761948585510e-02 9.605511091649532318e-03 -3.486146330833435059e-01 -4.641856551170349121e-01 -7.137686610221862793e-01 -1.087943837046623230e-01 -4.760708287358283997e-02 -3.726557195186614990e-01
-9.463657438755035400e-02 2.037787437438964844e-01 -5.340377092361450195e-01 -2.078649699687957764e-01 3.435459434986114502e-01 -4.163178801536560059e-01 4.920998811721801758e-01 -2.959854900836944580e-01
1.785218119621276855e-01 6.572026610374450684e-01 -7.508816570043563843e-02 -2.243777811527252197e-01 -5.484835505485534668e-01 -3.270546719431877136e-02 1.805317699909210205e-01 -3.817532360553741455e-01
6.557372212409973145e-02 2.447858303785324097e-01 -4.580433368682861328e-01 -1.689557731151580811e-01 -4.023857414722442627e-01 4.439863264560699463e-01 9.119501709938049316e-02 -5.745220184326171875e-01
-6.942309439182281494e-02 -2.186667770147323608e-01 -3.257850408554077148e-01 1.190511062741279602e-01 4.055446013808250427e-03 3.805036470293998718e-02 8.743759393692016602e-01 -2.471002638339996338e-01
4.209131896495819092e-01 -2.959155738353729248e-01 -5.819103717803955078e-01 -1.129140928387641907e-01 -1.797372698783874512e-01 -2.370501905679702759e-01 5.401368141174316406e-01 6.042176485061645508e-02
-4.084207117557525635e-01 6.265884041786193848e-01 -2.197487652301788330e-01 -4.286638796329498291e-01 -7.452486455440521240e-02 8.048678189516067505e-02 3.269264400005340576e-01 -2.993733286857604980e-01
-3.473058938980102539e-01 2.531771659851074219e-01 -8.083742856979370117e-01 -2.070425897836685181e-01 -1.208039894700050354e-01 2.949757501482963562e-02 1.478432565927505493e-01 -2.856974601745605469e-01
2.801187932491302490e-01 -1.595417857170104980e-01 -4.453777372837066650e-01 -2.431011497974395752e-01 -6.916831731796264648e-01 2.536761462688446045e-01 3.199391812086105347e-02 -3.079280555248260498e-01
2.985163033008575439e-02 4.549744427204132080e-01 1.525316387414932251e-01 -5.855352282524108887e-01 -7.116664946079254150e-02 4.024994969367980957e-01 3.803295195102691650e-01 -3.380365967750549316e-01
-3.216621931642293930e-03 2.942019402980804443e-01 -6.255785822868347168e-01 -2.407070398330688477e-01 1.097969040274620056e-01 -4.855428338050842285e-01 4.429459571838378906e-02 -4.630087912082672119e-01
-2.073496729135513306e-01 7.646739482879638672e-02 -5.160982608795166016e-01 -3.840972483158111572e-01 -1.563935726881027222e-01 6.354481577873229980e-01 3.245509862899780273e-01 -6.069697439670562744e-02
2.158100455999374390e-01 -4.095860123634338379e-01 -3.159469366073608398e-01 -5.223234742879867554e-02 1.209135875105857849e-01 -3.748933076858520508e-01 5.487776994705200195e-01 -4.762274920940399170e-01
1.041101664304733276e-01 3.029991686344146729e-01 -5.167775154113769531e-01 -3.405482470989227295e-01 -4.069651365280151367e-01 5.386970639228820801e-01 1.287397444248199463e-01 -2.047720700502395630e-01
2.680053412914276123e-01 4.754973575472831726e-02 -5.716922879219055176e-01 2.771933376789093018e-01 -2.197244465351104736e-01 -7.536141574382781982e-02 6.817624568939208984e-01 -5.903932452201843262e-02
-5.090196132659912109e-01 2.213631011545658112e-02 -5.959256887435913086e-01 -4.630057215690612793e-01 8.394274115562438965e-02 2.079073488712310791e-01 2.297089695930480957e-01 -2.605173289775848389e-01
9.437007457017898560e-02 1.575699150562286377e-01 -4.267126619815826416e-01 -4.319930821657180786e-02 -8.580628633499145508e-01 3.170232847332954407e-02 1.586427688598632812e-01 -1.409672349691390991e-01
5.413541197776794434e-01 -8.005196601152420044e-02 -2.469770312309265137e-01 -3.711142539978027344e-01 -6.205788254737854004e-01 -2.056887596845626831e-01 1.459046453237533569e-01 -2.304123342037200928e-01
-3.771472722291946411e-02 -4.625454545021057129e-03 -4.211456179618835449e-01 -6.186301112174987793e-01 2.651919424533843994e-01 -4.265621304512023926e-01 4.182207882404327393e-01 -1.062962189316749573e-01
-2.287768572568893433e-01 -7.022923976182937622e-02 -1.058215051889419556e-01 -3.979926705360412598e-01 -5.722416937351226807e-02 -1.656126976013183594e-01 8.469145298004150391e-01 1.586398780345916748e-01
1.692452281713485718e-01 2.616757750511169434e-01 -4.898307025432586670e-01 -2.125298082828521729e-01 3.741838634014129639e-01 -3.305701911449432373e-01 2.640648782253265381e-01 -5.465879440307617188e-01
2.799670100212097168e-01 6.669117808341979980e-01 -1.193387433886528015e-02 -8.829610794782638550e-02 -2.810620665550231934e-01 -4.313118159770965576e-01 4.207223951816558838e-01 -1.639376133680343628e-01
1.256017684936523438e-01 -2.921216189861297607e-01 -3.268724679946899414e-01 -1.089717820286750793e-01 1.807940006256103516e-01 -2.476772814989089966e-01 8.003940582275390625e-01 -2.133248150348663330e-01
-5.025980472564697266e-01 1.153991743922233582e-01 -6.679329276084899902e-01 -4.305721223354339600e-01 -1.511841639876365662e-02 -1.963801980018615723e-01 2.512881159782409668e-01 -2.473849058151245117e-02
1.275200992822647095e-01 2.725487947463989258e-01 -4.822076559066772461e-01 -1.395745724439620972e-01 -7.728548645973205566e-01 1.878776401281356812e-01 1.575940549373626709e-01 -3.489227034151554108e-03
5.677464604377746582e-01 -2.533256113529205322e-01 -3.192375302314758301e-01 -1.724745929241180420e-01 -6.113702654838562012e-01 -3.532836213707923889e-02 2.733528316020965576e-01 -1.791266202926635742e-01
1.077130138874053955e-01 4.864150583744049072e-01 1.201899629086256027e-02 -1.650827229022979736e-01 -4.331213831901550293e-01 3.019270896911621094e-01 1.690818965435028076e-01 -6.458008289337158203e-01
-3.090496361255645752e-01 -9.011673182249069214e-02 1.137467473745346069e-01 -2.087654322385787964e-01 -1.727285087108612061e-01 5.113920569419860840e-02 8.858973383903503418e-01 -1.502712368965148926e-01
5.644207596778869629e-01 -3.581456243991851807e-01 -3.728597462177276611e-01 -2.210530489683151245e-01 -4.661443233489990234e-01 -1.276890784502029419e-01 2.079381495714187622e-01 -2.973863482475280762e-01
2.292827367782592773e-01 -3.771270811557769775e-02 -3.061506450176239014e-01 -4.483714103698730469e-01 -6.281732916831970215e-01 3.655208945274353027e-01 1.160158310085535049e-03 -3.507613241672515869e-01
4.002970457077026367e-01 1.305824667215347290e-01 -5.733115673065185547e-01 -4.199160039424896240e-01 -6.948509812355041504e-02 -4.834020733833312988e-01 2.735453844070434570e-01 6.604606658220291138e-02
3.257146477699279785e-01 1.643990725278854370e-02 1.040764972567558289e-01 -2.688794434070587158e-01 1.589713841676712036e-01 -1.208493784070014954e-01 4.207708239555358887e-01 -7.704460620880126953e-01
-4.127162396907806396e-01 3.952476084232330322e-01 -4.488926231861114502e-01 -7.945053279399871826e-02 -2.228222042322158813e-01 4.037937223911285400e-01 3.180228173732757568e-01 -3.896023631095886230e-01
-8.428848534822463989e-02 -2.347506731748580933e-01 3.120457530021667480e-01 -2.283741533756256104e-01 -2.331244200468063354e-01 -4.306955263018608093e-03 7.183185815811157227e-01 -4.668117165565490723e-01
-1.703285612165927887e-02 3.226908743381500244e-01 -9.729149192571640015e-02 -2.820819616317749023e-01 2.274110317230224609e-01 2.545708715915679932e-01 4.180979728698730469e-01 -7.177858352661132812e-01
3.081775903701782227e-01 3.650420010089874268e-01 -3.724054694175720215e-01 -3.484613001346588135e-01 -6.803458929061889648e-01 -8.505226671695709229e-02 8.909381181001663208e-02 -1.833515018224716187e-01
2.722690701484680176e-01 -5.332209169864654541e-02 1.862033009529113770e-01 -7.581696510314941406e-01 -4.252840280532836914e-01 -2.186489105224609375e-01 2.690090835094451904e-01 1.117765605449676514e-01
6.413440406322479248e-02 2.483916580677032471e-01 -4.688673615455627441e-01 1.528127640485763550e-01 -3.172418475151062012e-01 5.757664442062377930e-01 5.086303353309631348e-01 1.207742653787136078e-02
2.125397622585296631e-01 9.142196178436279297e-02 -6.261236667633056641e-01 2.707177102565765381e-01 -1.190787851810455322e-01 3.417715430259704590e-02 6.817653179168701172e-01 -3.159207105636596680e-02
-1.378232687711715698e-01 2.331188172101974487e-01 -8.523196578025817871e-01 1.516573280096054077e-01 -1.343829631805419922e-01 -2.063117735087871552e-02 1.739823669195175171e-01 -3.584094345569610596e-01
1.383313350379467010e-02 -2.283814698457717896e-01 2.282125055789947510e-01 -3.663907945156097412e-02 -5.110191106796264648e-01 -4.058271180838346481e-03 7.650392055511474609e-01 -2.185979783535003662e-01
5.911704301834106445e-01 5.891176313161849976e-02 1.527278032153844833e-02 -1.228622496128082275e-01 3.520527854561805725e-02 -5.359404906630516052e-02 6.618218421936035156e-01 -4.354292750358581543e-01
1.075925976037979126e-01 1.590514928102493286e-02 -3.455124497413635254e-01 -6.763145923614501953e-01 2.448163181543350220e-01 -3.350310623645782471e-01 2.634206786751747131e-02 -4.883807003498077393e-01
4.013132452964782715e-01 -8.642390021122992039e-04 -1.849314570426940918e-01 -4.565622210502624512e-01 -8.428860455751419067e-03 4.127591252326965332e-01 7.257418334484100342e-02 -6.485291123390197754e-01
-2.532174289226531982e-01 2.538754642009735107e-01 -7.460111975669860840e-01 1.559151113033294678e-01 2.034122822806239128e-03 8.309279382228851318e-02 3.063339293003082275e-01 -4.357028305530548096e-01
-2.433149516582489014e-01 3.468200862407684326e-01 -5.153709053993225098e-01 2.166728079319000244e-01 -1.925072520971298218e-01 -4.593906998634338379e-01 4.988354742527008057e-01 -1.049931794404983521e-01
-1.967756450176239014e-01 -2.505871281027793884e-02 -6.145104765892028809e-01 -4.283547997474670410e-01 2.486146837472915649e-01 -3.841652572154998779e-01 4.311866164207458496e-01 -6.501043587923049927e-02
-3.754265606403350830e-01 -1.113687828183174133e-01 -6.105234026908874512e-01 -9.262005984783172607e-02 -5.538951605558395386e-02 -4.495277404785156250e-01 5.100888609886169434e-01 -8.545303717255592346e-04
-9.034001082181930542e-02 7.982928305864334106e-02 -4.285214245319366455e-01 -4.054871797561645508e-01 -7.418746352195739746e-01 -7.640159875154495239e-02 1.395705994218587875e-02 -2.846148908138275146e-01
-6.187952682375907898e-02 -1.717158704996109009e-01 -3.344760239124298096e-01 1.089149266481399536e-01 -1.340661644935607910e-01 1.444008946418762207e-01 8.948138356208801270e-01 -5.857387930154800415e-02
1.876666992902755737e-01 1.729660630226135254e-01 -3.849522173404693604e-01 2.325620651245117188e-01 -1.840188652276992798e-01 -1.902296692132949829e-01 8.137148022651672363e-01 2.021078392863273621e-02
3.726761043071746826e-01 2.477585971355438232e-01 -1.919846385717391968e-01 -6.729558855295181274e-02 2.834814786911010742e-01 1.981777548789978027e-01 5.675675868988037109e-01 -5.626476407051086426e-01
-2.482399716973304749e-02 1.465224474668502808e-01 -4.926403760910034180e-01 4.202826321125030518e-01 -3.397864699363708496e-01 -2.336488813161849976e-01 6.190294623374938965e-01 -7.306656241416931152e-02
-3.557139039039611816e-01 -1.030154526233673096e-02 1.128456834703683853e-02 -4.844792783260345459e-01 1.332746446132659912e-01 1.802652180194854736e-01 7.482916116714477539e-01 -1.682736128568649292e-01
-5.329663306474685669e-02 5.748334527015686035e-01 -1.213051676750183105e-01 -3.407181501388549805e-01 -3.204964101314544678e-01 8.727642893791198730e-02 8.858755230903625488e-02 -6.463274955749511719e-01
3.040503263473510742e-01 1.361284106969833374e-01 -5.510774850845336914e-01 -2.387592345476150513e-01 -5.896708965301513672e-01 3.718414306640625000e-01 1.519071161746978760e-01 -1.388396918773651123e-01
2.892508208751678467e-01 -4.236187040805816650e-01 -5.703724622726440430e-01 -3.734838366508483887e-01 -3.154236972332000732e-01 -2.099846750497817993e-01 3.542573153972625732e-01 5.461014807224273682e-02
1.127503588795661926e-01 -5.548787117004394531e-02 1.896451115608215332e-01 -5.753445029258728027e-01 1.984258890151977539e-01 2.865777611732482910e-01 5.959176421165466309e-01 -3.749726116657257080e-01
-5.280990004539489746e-01 -1.854894310235977173e-01 -3.964042961597442627e-01 -9.639985859394073486e-02 -5.552772805094718933e-02 -1.823378503322601318e-01 6.252325177192687988e-01 -3.050076663494110107e-01
4.890864714980125427e-02 6.528295278549194336e-01 8.697910606861114502e-02 -1.353922337293624878e-01 -3.742083907127380371e-01 4.837483167648315430e-03 2.934703230857849121e-01 -5.651059746742248535e-01
3.122708797454833984e-01 1.341245025396347046e-01 -5.309645533561706543e-01 -4.181411862373352051e-01 -5.675902366638183594e-01 2.944154739379882812e-01 1.358194500207901001e-01 -2.111651934683322906e-02
3.298530280590057373e-01 3.078694827854633331e-02 8.944618701934814453e-02 -3.196878731250762939e-01 2.056996971368789673e-01 8.078173734247684479e-03 3.748740255832672119e-01 -7.727484703063964844e-01
-1.366852968931198120e-01 2.871470153331756592e-01 -6.112912297248840332e-01 -3.955845236778259277e-01 -1.014784872531890869e-01 5.088449716567993164e-01 2.383984178304672241e-01 -2.065062075853347778e-01
-1.451276689767837524e-01 -1.425672024488449097e-01 -3.226254507899284363e-02 -6.239165067672729492e-01 -1.388509273529052734e-01 -1.287560611963272095e-01 6.987034082412719727e-01 2.103702127933502197e-01
6.023173928260803223e-01 -1.378568261861801147e-01 -2.513405382633209229e-01 -5.451967716217041016e-01 -3.456895053386688232e-01 -2.989643216133117676e-01 2.139729708433151245e-01 -5.596961826086044312e-02
6.725364923477172852e-02 1.633624136447906494e-01 -4.869040250778198242e-01 -1.125351190567016602e-01 -7.985510826110839844e-01 -9.755308926105499268e-02 8.010160923004150391e-02 -2.557996809482574463e-01
-4.221467673778533936e-01 -3.102666735649108887e-01 -5.529800653457641602e-01 -1.097369641065597534e-01 -3.075248301029205322e-01 -4.488366544246673584e-01 1.867896467447280884e-01 -2.770944237709045410e-01
2.869234085083007812e-01 1.336526125669479370e-01 1.157556921243667603e-01 -8.692347407341003418e-01 -2.295389771461486816e-01 -2.051079720258712769e-01 1.744614839553833008e-01 -7.516257464885711670e-02
5.230207443237304688e-01 8.590498566627502441e-02 -5.012812614440917969e-01 -1.525534689426422119e-01 -3.799129128456115723e-01 4.274412691593170166e-01 1.578710824251174927e-01 -3.042223751544952393e-01
1.053923368453979492e-02 2.777942717075347900e-01 -4.080795645713806152e-01 -1.196767613291740417e-01 -4.748149812221527100e-01 2.194688022136688232e-01 2.933648042380809784e-02 -6.836603283882141113e-01
3.124942071735858917e-03 -1.940727680921554565e-01 -7.291530966758728027e-01 4.318527504801750183e-02 -5.638886615633964539e-02 1.237224042415618896e-01 3.685434460639953613e-01 -5.239136815071105957e-01
-7.321391999721527100e-02 4.508389160037040710e-02 -5.269796848297119141e-01 2.965450882911682129e-01 -2.795181870460510254e-01 -3.176701664924621582e-01 6.683787703514099121e-01 -3.443190455436706543e-02
1.242341995239257812e-01 5.223181564360857010e-03 -3.448924720287322998e-01 -1.831248551607131958e-01 -8.450917601585388184e-01 2.604399323463439941e-01 1.908204704523086548e-01 -1.167540773749351501e-01
2.579627037048339844e-01 6.098002791404724121e-01 -4.802579879760742188e-01 -1.172820702195167542e-01 8.765329606831073761e-03 -4.029631614685058594e-01 8.700650930404663086e-02 -3.836270272731781006e-01
4.259136915206909180e-01 -1.375550497323274612e-02 -2.697955965995788574e-01 -6.164959669113159180e-01 -4.022767543792724609e-01 -4.363647475838661194e-02 -7.641477882862091064e-02 -4.426980614662170410e-01
3.101304769515991211e-01 2.332300245761871338e-01 -5.281888842582702637e-01 1.257455348968505859e-01 -9.093149006366729736e-02 4.604749679565429688e-01 5.385394096374511719e-01 -2.104685008525848389e-01
2.619764208793640137e-01 -7.760237902402877808e-02 -9.105552732944488525e-02 -2.029522061347961426e-01 -7.137605547904968262e-01 -2.107197791337966919e-01 -1.941407914273440838e-03 -5.674548149108886719e-01
1.161061003804206848e-01 3.809190988540649414e-01 -5.021972060203552246e-01 -1.307386904954910278e-01 3.145268261432647705e-01 -3.618294894695281982e-01 2.335549741983413696e-01 -5.364044308662414551e-01
2.874456942081451416e-01 1.814555525779724121e-01 -4.925191700458526611e-01 -3.734923899173736572e-01 -4.940236210823059082e-01 -4.087988138198852539e-01 -2.025625854730606079e-02 -3.013151288032531738e-01
4.963736534118652344e-01 -3.235890269279479980e-01 -1.155111119151115417e-01 -2.480474561452865601e-01 -6.267178654670715332e-01 8.890072256326675415e-02 4.159666001796722412e-01 1.806002669036388397e-02
-5.373819470405578613e-01 -7.838138192892074585e-02 -5.262187719345092773e-01 -3.098647892475128174e-01 -4.861172139644622803e-01 -1.823507249355316162e-01 2.482673376798629761e-01 3.092619590461254120e-02
2.569674551486968994e-01 1.441941708326339722e-01 -6.483337879180908203e-01 3.056333959102630615e-01 -1.193731725215911865e-01 9.723537415266036987e-02 6.066845655441284180e-01 -8.750119060277938843e-02
4.032242596149444580e-01 -2.747012674808502197e-01 -3.865660130977630615e-01 -3.702989220619201660e-02 -5.161441564559936523e-01 -6.788782775402069092e-02 3.075775876641273499e-02 -5.823961496353149414e-01
1.313065588474273682e-01 1.905315071344375610e-01 -3.520524203777313232e-01 -3.639418780803680420e-01 -6.608321666717529297e-01 1.126632615923881531e-01 4.494872689247131348e-01 -1.965476423501968384e-01
-8.670138567686080933e-02 4.548452794551849365e-01 -2.932220101356506348e-01 -3.451099693775177002e-01 1.156532615423202515e-01 -5.053327679634094238e-01 1.264275461435317993e-01 -5.438729524612426758e-01
5.030057430267333984e-01 1.689605414867401123e-01 -3.157993257045745850e-01 -3.256272673606872559e-01 -1.569420993328094482e-01 5.718942880630493164e-01 4.004273712635040283e-01 2.528565935790538788e-02
4.955172240734100342e-01 -1.729520410299301147e-01 7.890378683805465698e-02 -7.160738110542297363e-02 -2.559961974620819092e-01 8.651177585124969482e-02 7.799166440963745117e-01 -1.786292642354965210e-01
-3.153173029422760010e-01 -8.773273974657058716e-02 -4.753248095512390137e-01 -6.822843551635742188e-01 -9.358366578817367554e-02 -2.622785866260528564e-01 3.428168967366218567e-02 -3.502986431121826172e-01
3.104537427425384521e-01 7.655505537986755371e-01 -3.337278366088867188e-01 -1.643767952919006348e-01 -1.538560837507247925e-01 -1.120831370353698730e-01 2.061209082603454590e-01 -3.169173598289489746e-01
-2.064846307039260864e-01 5.698763206601142883e-02 -4.430893659591674805e-01 -1.152084171772003174e-01 2.114198356866836548e-01 1.853995025157928467e-02 8.339532613754272461e-01 -6.320681422948837280e-02
5.412932038307189941e-01 3.442153334617614746e-01 -6.236931681632995605e-01 -6.219621002674102783e-02 4.836145788431167603e-03 -6.814574450254440308e-02 1.644865721464157104e-01 -4.048862159252166748e-01
6.299431920051574707e-01 -2.023100256919860840e-01 -4.531842470169067383e-01 1.070106700062751770e-01 -4.059925079345703125e-01 8.333092927932739258e-02 2.880780994892120361e-01 -3.010848760604858398e-01
4.419689774513244629e-01 -4.038040339946746826e-01 -4.635823965072631836e-01 -5.555210709571838379e-01 -1.693009138107299805e-01 -1.768854856491088867e-01 2.365606576204299927e-01 -4.670447111129760742e-02
2.616122663021087646e-01 -4.393825232982635498e-01 -2.342930138111114502e-01 -1.596231609582901001e-01 1.473299413919448853e-01 -3.283751606941223145e-01 4.009237885475158691e-01 -6.065089106559753418e-01
-2.613019645214080811e-01 -1.498499661684036255e-01 1.240175440907478333e-01 -3.227075338363647461e-01 -1.206967234611511230e-01 3.067230246961116791e-02 8.681796193122863770e-01 -1.431830674409866333e-01
-1.264642924070358276e-01 -5.352024734020233154e-02 -1.614370942115783691e-02 -2.337988168001174927e-01 -1.473650336265563965e-01 3.841741085052490234e-01 8.680906891822814941e-01 -5.772565305233001709e-02
1.671805083751678467e-01 -2.243599295616149902e-01 -6.715530157089233398e-01 -1.721699684858322144e-01 -4.458876848220825195e-01 3.647207617759704590e-01 2.514301836490631104e-01 -2.145532071590423584e-01
1.874167323112487793e-01 -2.921883165836334229e-01 -4.718142747879028320e-01 -4.489692449569702148e-01 -4.606692492961883545e-01 3.599124252796173096e-01 7.283596694469451904e-02 -3.290300667285919189e-01
-3.403329849243164062e-01 3.203625679016113281e-01 -5.494387745857238770e-01 -2.679799199104309082e-01 -3.063248284161090851e-02 3.462865948677062988e-01 1.999228596687316895e-01 -4.970142543315887451e-01
1.317357569932937622e-01 4.913947284221649170e-01 -5.017085671424865723e-01 -1.400308758020401001e-01 -2.584123313426971436e-01 1.211789250373840332e-01 1.079550608992576599e-01 -6.137925386428833008e-01
5.441063046455383301e-01 -3.675224184989929199e-01 -2.957684397697448730e-01 -4.209779202938079834e-01 -4.083467423915863037e-01 -8.969178795814514160e-02 3.524028360843658447e-01 7.207537442445755005e-02
2.735840678215026855e-01 -2.529318928718566895e-01 -7.773975729942321777e-01 -3.023637533187866211e-01 -3.199995458126068115e-01 -1.497640041634440422e-03 2.085744738578796387e-01 1.396458297967910767e-01
4.089496135711669922e-01 2.627045661211013794e-02 -6.015595197677612305e-01 -3.162991106510162354e-01 -5.603011846542358398e-01 1.274765878915786743e-01 1.575593054294586182e-01 -1.230390816926956177e-01
-2.180033326148986816e-01 5.320661067962646484e-01 -6.617361903190612793e-01 -2.238932298496365547e-03 -1.517774816602468491e-02 -1.458480209112167358e-01 3.637558817863464355e-01 -2.786754965782165527e-01
3.733133375644683838e-01 1.549294143915176392e-01 -5.805121660232543945e-01 7.150407880544662476e-02 -8.649659901857376099e-02 6.384765356779098511e-02 6.929709911346435547e-01 5.253093317151069641e-02
3.809739947319030762e-01 -8.858687430620193481e-02 -7.310617566108703613e-01 -7.583795487880706787e-02 -1.554987430572509766e-01 -3.033422827720642090e-01 4.346923232078552246e-01 4.067856073379516602e-02
3.126734793186187744e-01 -2.276949584484100342e-01 -3.040011525154113770e-01 -2.375731170177459717e-01 -7.042677402496337891e-01 1.641440987586975098e-01 6.535015534609556198e-03 -4.225561320781707764e-01
3.739410042762756348e-01 -4.192247688770294189e-01 -4.136928319931030273e-01 -3.478091657161712646e-01 -3.979102969169616699e-01 3.391453921794891357e-01 3.442712724208831787e-01 2.075651288032531738e-02
-1.996753178536891937e-02 5.224337577819824219e-01 -3.121773302555084229e-01 -1.198641583323478699e-01 8.814516663551330566e-02 1.568641364574432373e-01 2.496830970048904419e-01 -7.211966514587402344e-01
2.673182487487792969e-01 4.091762751340866089e-02 -2.182652503252029419e-01 -1.800129413604736328e-01 -7.838973402976989746e-01 -2.773967683315277100e-01 1.019442006945610046e-01 -3.807697892189025879e-01
-1.125581413507461548e-01 -1.322127431631088257e-01 3.592270314693450928e-01 -2.105153948068618774e-01 -3.336166739463806152e-01 3.746020421385765076e-02 6.292777061462402344e-01 -5.364661812782287598e-01
-2.893663011491298676e-02 2.816247642040252686e-01 -4.187717139720916748e-01 4.087730348110198975e-01 -3.128802180290222168e-01 -2.734904363751411438e-02 6.820505857467651367e-01 -1.164042279124259949e-01
5.525101423263549805e-01 -2.784916758537292480e-01 -1.725457012653350830e-01 -4.087887704372406006e-01 -4.806461632251739502e-01 2.639802992343902588e-01 3.022827506065368652e-01 -1.679690629243850708e-01
-1.593822389841079712e-01 3.813952803611755371e-01 -4.520809352397918701e-01 -3.483515679836273193e-01 -4.340552687644958496e-01 4.603718221187591553e-01 3.090901672840118408e-01 -8.675218373537063599e-02
-3.189974725246429443e-01 8.042675442993640900e-03 -1.966243386268615723e-01 -7.756699621677398682e-02 -1.992246210575103760e-01 -4.517448246479034424e-01 7.805724740028381348e-01 -2.099910750985145569e-02
3.419506847858428955e-01 -7.456430792808532715e-02 -7.121688127517700195e-01 -1.948494613170623779e-01 -2.330873012542724609e-01 -1.629300415515899658e-01 4.411698877811431885e-01 2.384372651576995850e-01
-1.616884022951126099e-02 3.033404648303985596e-01 -2.400715053081512451e-01 -3.649113178253173828e-01 -7.042291760444641113e-01 -2.184310853481292725e-01 -2.856381237506866455e-02 -4.152851104736328125e-01
1.098044961690902710e-01 2.425783723592758179e-01 4.386957585811614990e-01 -3.487717807292938232e-01 -6.764066964387893677e-02 3.913445025682449341e-02 6.468589305877685547e-01 -4.364281296730041504e-01
1.455574631690979004e-01 3.264495134353637695e-01 -4.928743541240692139e-01 2.465044846758246422e-03 2.206319272518157959e-01 3.557668924331665039e-01 3.252046406269073486e-01 -5.901746153831481934e-01
5.344153046607971191e-01 8.335750550031661987e-02 -2.665686011314392090e-01 -5.459935069084167480e-01 -4.564361274242401123e-01 -3.375007212162017822e-01 9.459069371223449707e-02 -8.423750102519989014e-02
-2.194222658872604370e-01 6.188489794731140137e-01 2.708721905946731567e-02 -2.101270705461502075e-01 -2.953827679157257080e-01 2.605654299259185791e-01 5.602402091026306152e-01 -2.344740033149719238e-01
-5.715603828430175781e-01 -6.049275770783424377e-02 -2.759849131107330322e-01 -2.848459780216217041e-01 -1.269330233335494995e-01 -3.277552500367164612e-02 7.000073194503784180e-01 7.182098925113677979e-02
3.121221661567687988e-01 9.297018870711326599e-03 -1.521121859550476074e-01 -4.365994036197662354e-01 3.180968761444091797e-02 6.090043187141418457e-01 1.312270015478134155e-01 -5.473734736442565918e-01
-3.670298457145690918e-01 1.347958743572235107e-01 -4.978517293930053711e-01 -3.357181251049041748e-01 -2.472523897886276245e-01 3.101816773414611816e-01 8.644767850637435913e-02 -5.672181844711303711e-01
-1.344938427209854126e-01 2.614792585372924805e-01 -1.936873793601989746e-01 -2.383856177330017090e-01 -5.452010631561279297e-01 1.071035712957382202e-01 9.397371858358383179e-02 -7.082734704017639160e-01
6.265436410903930664e-01 -1.202121190726757050e-02 -5.290055871009826660e-01 -1.563524752855300903e-01 -4.172678291797637939e-01 5.274241417646408081e-02 2.111064940690994263e-01 -2.855614423751831055e-01
6.552824974060058594e-01 -2.762722223997116089e-02 -2.697203457355499268e-01 -1.837819963693618774e-01 -1.644569449126720428e-02 3.307187855243682861e-01 5.381475687026977539e-01 -2.531174421310424805e-01
1.139420792460441589e-01 5.544908642768859863e-01 -4.631119593977928162e-02 2.786088287830352783e-01 -2.441852539777755737e-01 2.993471324443817139e-01 3.927322924137115479e-01 -5.443488955497741699e-01
3.133497536182403564e-01 5.633421242237091064e-02 -6.552935242652893066e-01 -5.944238901138305664e-01 1.671980023384094238e-01 -1.683887392282485962e-01 2.218104340136051178e-02 -2.430784851312637329e-01
1.656116358935832977e-02 -4.699591398239135742e-01 -1.649092137813568115e-01 -5.190630629658699036e-02 -8.943564444780349731e-02 -4.277633726596832275e-01 5.937057137489318848e-01 -4.533299803733825684e-01
3.257513940334320068e-01 -4.631059765815734863e-01 -2.713009119033813477e-01 -3.291214108467102051e-01 -5.961328744888305664e-01 -3.575884178280830383e-02 1.156506463885307312e-01 -3.570232689380645752e-01
4.480459690093994141e-01 -3.075718283653259277e-01 -4.005271792411804199e-01 -4.319418370723724365e-01 -4.359450936317443848e-01 3.147175014019012451e-01 2.516481280326843262e-01 -7.236479222774505615e-02
2.827603816986083984e-01 9.148623049259185791e-02 -4.539449512958526611e-01 4.355509951710700989e-02 -6.188543438911437988e-01 -3.408097848296165466e-02 1.428689956665039062e-01 -5.469551682472229004e-01
7.171818614006042480e-01 1.642310023307800293e-01 -4.033423662185668945e-01 -3.134316504001617432e-01 -2.482053935527801514e-01 -1.852990835905075073e-01 3.178464174270629883e-01 2.803421206772327423e-02
2.816847860813140869e-01 6.642168760299682617e-01 9.675112366676330566e-02 -1.918690949678421021e-01 -1.798077970743179321e-01 -3.704122602939605713e-01 4.984793066978454590e-01 -1.236017048358917236e-01
5.222807526588439941e-01 1.927426457405090332e-01 -5.810373425483703613e-01 5.538152158260345459e-02 -2.793482244014739990e-01 3.529375791549682617e-01 3.379523158073425293e-01 -1.805253028869628906e-01
-3.568830490112304688e-01 5.923576354980468750e-01 -3.357509076595306396e-01 -1.554754078388214111e-01 -1.727233976125717163e-01 -2.964432239532470703e-01 2.012566775083541870e-01 -4.760560989379882812e-01
-2.458119541406631470e-01 3.388378769159317017e-02 6.657142192125320435e-02 -3.778399825096130371e-01 -2.023047655820846558e-01 -2.290115058422088623e-01 8.276076912879943848e-01 1.136902421712875366e-01
3.857071697711944580e-01 1.972587257623672485e-01 -2.863364219665527344e-01 -1.974949538707733154e-01 -7.681683301925659180e-01 -9.211264550685882568e-02 5.419411882758140564e-02 -2.997029423713684082e-01
3.141050040721893311e-01 5.259932875633239746e-01 -2.283850312232971191e-01 -5.989650487899780273e-01 4.446193575859069824e-02 3.396484553813934326e-01 2.340474277734756470e-01 -2.040447443723678589e-01
-7.038269191980361938e-02 3.471052646636962891e-01 -4.645142704248428345e-02 -2.440682798624038696e-01 -7.640932798385620117e-01 6.895054876804351807e-02 4.549836516380310059e-01 1.312793642282485962e-01
2.290921658277511597e-01 -4.804228618741035461e-02 -6.410115957260131836e-01 -6.634650826454162598e-01 4.690212383866310120e-02 -2.289634346961975098e-01 9.868697822093963623e-02 -1.725215911865234375e-01
4.865350201725959778e-02 1.168048828840255737e-01 -6.408826708793640137e-01 1.919460445642471313e-01 8.541849255561828613e-02 4.904677346348762512e-02 6.942531466484069824e-01 -2.114856541156768799e-01
2.382404357194900513e-01 2.051223516464233398e-01 -5.716714262962341309e-01 1.719205826520919800e-01 1.821817830204963684e-02 -9.571122005581855774e-03 2.216793149709701538e-01 -7.037301659584045410e-01
1.121520176529884338e-01 4.009614586830139160e-01 -6.451476216316223145e-01 1.533253937959671021e-01 8.240165561437606812e-02 -1.119030173867940903e-02 5.218695998191833496e-01 -3.281226754188537598e-01
6.527461409568786621e-01 1.914638429880142212e-01 -9.398128837347030640e-02 -2.280596941709518433e-01 -2.321338057518005371e-01 1.783734560012817383e-01 1.536036729812622070e-01 -6.059067845344543457e-01
-3.717295527458190918e-01 -2.545970976352691650e-01 -5.862753987312316895e-01 -5.017734766006469727e-01 -2.863976955413818359e-01 1.447120606899261475e-01 3.716006502509117126e-02 -3.116984963417053223e-01
4.462256729602813721e-01 1.869537979364395142e-01 -7.442445307970046997e-02 1.816354393959045410e-01 -1.354324370622634888e-01 -4.322252273559570312e-01 4.969265162944793701e-01 -5.246943831443786621e-01
4.496669471263885498e-01 2.823464870452880859e-01 2.991123497486114502e-01 -2.338216006755828857e-01 6.935770623385906219e-03 -1.292594056576490402e-02 5.808206796646118164e-01 -4.861805140972137451e-01
3.176269531250000000e-01 -4.592688977718353271e-01 -3.501682877540588379e-01 -1.446763277053833008e-01 1.037199944257736206e-01 -2.495113909244537354e-01 4.485686123371124268e-01 -5.200082659721374512e-01
2.635666728019714355e-01 1.385872811079025269e-01 -5.699171423912048340e-01 -3.752794563770294189e-01 -6.169292330741882324e-01 8.157837204635143280e-03 -5.357367172837257385e-02 -2.492940723896026611e-01
1.374268978834152222e-01 3.466865420341491699e-01 -5.195215940475463867e-01 -2.818521261215209961e-01 -6.455684304237365723e-01 2.407187819480895996e-01 1.146727204322814941e-01 -1.540288925170898438e-01
1.544675044715404510e-02 2.586343884468078613e-01 -2.806086838245391846e-01 -3.126844465732574463e-01 -7.929021120071411133e-01 2.043993771076202393e-01 1.965335607528686523e-01 -2.173905521631240845e-01
1.756238043308258057e-01 2.979684248566627502e-02 -1.203487738966941833e-01 -8.396829664707183838e-02 -7.773638367652893066e-01 -1.269718259572982788e-01 2.176947295665740967e-01 -5.281349420547485352e-01
-4.308920726180076599e-02 3.342956900596618652e-01 -3.160205185413360596e-01 3.185184895992279053e-01 -2.494278363883495331e-02 9.391863644123077393e-02 8.023095726966857910e-01 -1.786708533763885498e-01
-8.555277436971664429e-02 -1.621505320072174072e-01 7.318147271871566772e-02 -7.951867580413818359e-02 -1.418663859367370605e-01 -4.015910923480987549e-01 8.424324989318847656e-01 -2.522206008434295654e-01
4.527514576911926270e-01 1.965622454881668091e-01 -2.446379959583282471e-01 -1.295093744993209839e-01 1.945275813341140747e-01 -4.471356868743896484e-01 3.808814287185668945e-01 -5.449008941650390625e-01
4.537004530429840088e-01 -2.027371227741241455e-01 -6.101309657096862793e-01 -5.684565380215644836e-02 -1.020223870873451233e-01 -3.727180063724517822e-01 4.709766507148742676e-01 -8.010027557611465454e-02
-1.019805520772933960e-01 1.913034915924072266e-01 -5.639464855194091797e-01 -2.126289308071136475e-01 -4.006664752960205078e-01 1.962255984544754028e-01 -2.918781526386737823e-02 -6.243926882743835449e-01
3.180131912231445312e-01 1.566844284534454346e-01 -1.085846126079559326e-01 -3.683720156550407410e-02 2.079071849584579468e-01 -4.421027898788452148e-01 4.563735723495483398e-01 -6.435937285423278809e-01
-3.185405135154724121e-01 2.789576947689056396e-01 -3.773378133773803711e-01 -2.115284949541091919e-01 -7.827872782945632935e-02 4.404572844505310059e-01 2.067883461713790894e-01 -6.250558495521545410e-01
3.805043548345565796e-02 -6.433100253343582153e-02 9.935044363373890519e-05 -2.555747926235198975e-01 1.293507777154445648e-02 -2.153703421354293823e-01 7.227664589881896973e-01 -6.001266241073608398e-01
1.619615405797958374e-01 -4.499406367540359497e-02 -5.150308012962341309e-01 1.538166403770446777e-01 -2.079330086708068848e-01 -2.112971395254135132e-01 7.711327075958251953e-01 1.729902625083923340e-02
4.968080818653106689e-01 -2.548158466815948486e-01 -3.825624883174896240e-01 -3.747612237930297852e-01 -5.649700760841369629e-01 -1.045001018792390823e-02 5.567976459860801697e-02 -2.811585068702697754e-01
-1.205319538712501526e-01 6.792742013931274414e-01 -7.856569439172744751e-02 -1.526573002338409424e-01 -3.323697745800018311e-01 -3.540609776973724365e-01 1.795368939638137817e-01 -4.759406149387359619e-01
-2.007342129945755005e-01 -6.308183073997497559e-02 -3.581664264202117920e-01 -3.633381426334381104e-01 -3.222313150763511658e-02 3.488759100437164307e-01 1.620642393827438354e-01 -7.391962409019470215e-01
3.216160833835601807e-01 -4.101382195949554443e-02 4.403192549943923950e-02 -7.418663501739501953e-01 -2.422219514846801758e-01 -3.914700746536254883e-01 3.548775017261505127e-01 6.868846714496612549e-02
-2.791452407836914062e-01 2.032869011163711548e-01 -6.673389673233032227e-01 -5.457589775323867798e-02 2.791338972747325897e-02 1.633049249649047852e-01 2.418494373559951782e-01 -5.886372327804565430e-01
3.090714514255523682e-01 -2.484416216611862183e-01 -1.925850659608840942e-01 -9.435812383890151978e-02 -5.596779584884643555e-01 5.387819558382034302e-02 1.148408353328704834e-01 -6.836874485015869141e-01
3.088814206421375275e-02 -2.372616231441497803e-01 -5.133541822433471680e-01 -2.567785978317260742e-01 -4.121689796447753906e-01 4.831426739692687988e-01 2.606347203254699707e-01 -3.768878877162933350e-01
-1.352539286017417908e-02 -3.579044938087463379e-01 -7.208945751190185547e-01 -4.656178355216979980e-01 -4.280844237655401230e-03 -1.918954774737358093e-02 3.203963339328765869e-01 -1.794217228889465332e-01
-2.047555148601531982e-01 3.672711849212646484e-01 -1.498183608055114746e-01 -4.980303645133972168e-01 1.947292089462280273e-01 -3.171734809875488281e-01 3.312164545059204102e-01 -5.518010854721069336e-01
-1.845389604568481445e-02 8.962874114513397217e-02 -2.339446395635604858e-01 -8.978983163833618164e-01 6.779426336288452148e-02 -4.589429870247840881e-02 3.520929515361785889e-01 1.746482797898352146e-03
3.898661434650421143e-01 7.825076580047607422e-02 -4.534247219562530518e-01 -1.417546868324279785e-01 -2.908962368965148926e-01 4.969078898429870605e-01 5.271239876747131348e-01 8.243229240179061890e-02
5.702090263366699219e-01 -1.708067208528518677e-01 -3.818253278732299805e-01 -1.191647499799728394e-01 1.187411472201347351e-01 2.559740245342254639e-01 5.575515031814575195e-01 -3.085613846778869629e-01
3.426392376422882080e-01 -3.672196269035339355e-01 -5.913684964179992676e-01 -2.797552943229675293e-01 -2.728905081748962402e-01 3.740620017051696777e-01 2.848698794841766357e-01 -1.556469947099685669e-01
5.167441368103027344e-01 -2.210447639226913452e-01 -2.054807841777801514e-01 -3.136809468269348145e-01 -5.147957205772399902e-01 3.218208849430084229e-01 3.515278995037078857e-01 -2.265864908695220947e-01
1.380044221878051758e-01 1.054525673389434814e-01 2.514756619930267334e-01 -7.950615137815475464e-02 5.001697689294815063e-02 1.194029077887535095e-01 6.351783871650695801e-01 -6.928657293319702148e-01
-1.028111726045608521e-01 1.520532220602035522e-01 -2.925678491592407227e-01 -6.342687010765075684e-01 -2.114377021789550781e-01 5.864642262458801270e-01 2.400405257940292358e-01 -1.793075799942016602e-01
5.453788638114929199e-01 9.048389270901679993e-03 1.916515082120895386e-02 -7.351366281509399414e-01 -1.875199228525161743e-01 9.785703569650650024e-02 3.011432290077209473e-01 -1.620494425296783447e-01
3.171638250350952148e-01 1.775898933410644531e-01 -4.579722285270690918e-01 9.174478799104690552e-02 -1.450774669647216797e-01 2.961281239986419678e-01 5.311042070388793945e-01 -5.088243484497070312e-01
1.821919232606887817e-01 -1.054324060678482056e-01 -3.815276324748992920e-01 -1.523417234420776367e-01 -1.373960971832275391e-01 -1.910529881715774536e-01 8.363914489746093750e-01 1.788552850484848022e-01
3.482964336872100830e-01 3.023176491260528564e-01 -3.418869674205780029e-01 1.488218307495117188e-01 -6.718916296958923340e-01 2.714618295431137085e-02 3.213110268115997314e-01 -3.047014176845550537e-01
-2.098966091871261597e-01 1.748890578746795654e-01 -2.792455255985260010e-01 3.612458333373069763e-02 2.114975601434707642e-01 -3.493119478225708008e-01 3.987538814544677734e-01 -7.213319540023803711e-01
5.060189962387084961e-01 6.942369043827056885e-02 -5.364181995391845703e-01 -9.402772039175033569e-02 -1.169475391507148743e-01 -2.411810010671615601e-01 6.009260416030883789e-01 -9.788864850997924805e-02
3.400245010852813721e-01 4.288045167922973633e-01 -1.631568223237991333e-01 -2.816909849643707275e-01 -1.345717161893844604e-01 2.885442376136779785e-01 6.743740439414978027e-01 -1.959392130374908447e-01
2.040249062702059746e-03 2.683883905410766602e-02 -4.665279090404510498e-01 1.008743494749069214e-01 -5.065062269568443298e-02 2.608326077461242676e-01 8.342249393463134766e-01 -7.015231996774673462e-02
2.617194354534149170e-01 5.384324118494987488e-02 -8.016043901443481445e-01 -3.893183171749114990e-01 -1.503359526395797729e-01 -2.842250466346740723e-01 1.702491044998168945e-01 4.578215256333351135e-02
7.079963088035583496e-01 1.192724034190177917e-01 -3.790228068828582764e-01 2.805463410913944244e-02 -3.561530709266662598e-01 -1.042487695813179016e-01 4.027645289897918701e-01 -2.003442645072937012e-01
5.222834348678588867e-01 8.819241076707839966e-02 -4.502797126770019531e-01 -5.895714759826660156e-01 -2.053594030439853668e-02 1.472703516483306885e-01 3.214893043041229248e-01 -2.088776677846908569e-01
4.058336317539215088e-01 -1.036548092961311340e-01 4.900540411472320557e-02 -2.439459860324859619e-01 1.907049864530563354e-01 -9.335484355688095093e-02 5.066574215888977051e-01 -6.788654327392578125e-01
2.359826117753982544e-02 -1.167291104793548584e-01 -5.804985761642456055e-01 -2.826394438743591309e-01 1.503722220659255981e-01 -3.578537702560424805e-01 4.318874478340148926e-01 -4.814104139804840088e-01
4.235968589782714844e-01 1.408864706754684448e-01 -2.735620141029357910e-01 -1.890312135219573975e-01 -5.068530440330505371e-01 5.898673553019762039e-03 6.483407020568847656e-01 -1.134339720010757446e-01
4.220696687698364258e-01 -7.262405008077621460e-02 1.161941960453987122e-01 -2.281759679317474365e-01 3.101884759962558746e-02 2.681370377540588379e-01 6.612858772277832031e-01 -4.907739162445068359e-01
-1.844304800033569336e-01 -5.687054712325334549e-03 -1.785591095685958862e-01 -3.889019191265106201e-01 -5.102621316909790039e-01 3.160394728183746338e-01 5.858319997787475586e-01 -2.817398607730865479e-01
-2.631250023841857910e-01 -3.596220016479492188e-01 -7.241301983594894409e-02 -1.944370120763778687e-01 -3.911935165524482727e-02 -4.127326607704162598e-01 6.873102784156799316e-01 -3.378075659275054932e-01
-1.563145816326141357e-01 -2.800638042390346527e-02 3.011297881603240967e-01 -4.672592580318450928e-01 -2.635618150234222412e-01 2.540878057479858398e-01 7.256644368171691895e-01 -7.180980592966079712e-02
6.349126249551773071e-02 1.946888417005538940e-01 -8.627273142337799072e-02 -6.761328876018524170e-02 -5.587670579552650452e-02 5.014540553092956543e-01 6.141383647918701172e-01 -5.606303215026855469e-01
3.142961263656616211e-01 -4.879544954746961594e-03 -5.297097563743591309e-01 -1.216867789626121521e-01 -5.752338171005249023e-01 2.123280987143516541e-02 5.198970437049865723e-01 6.446900218725204468e-02
-2.410055100917816162e-01 4.945646971464157104e-02 -5.995600819587707520e-01 -3.211575746536254883e-01 -2.696979939937591553e-01 -3.315429091453552246e-01 4.933403134346008301e-01 -2.254189103841781616e-01
1.295588016510009766e-01 1.151898428797721863e-01 8.053264766931533813e-02 -5.534539222717285156e-01 -1.050009578466415405e-01 4.124720394611358643e-01 5.907844305038452148e-01 -3.563205301761627197e-01
7.695370167493820190e-02 4.658521413803100586e-01 -1.608850210905075073e-01 -5.554093122482299805e-01 -2.736251950263977051e-01 3.956498801708221436e-01 2.374246269464492798e-01 -3.935942351818084717e-01
1.831256151199340820e-01 -1.672420352697372437e-01 3.510334342718124390e-02 -7.279918789863586426e-01 -3.323171734809875488e-01 -2.198434919118881226e-01 1.545745879411697388e-01 -4.739530980587005615e-01
