# Supplementary material for: Where is your field going? A machine learning approach to study the relative motion of the domains of physics
Source: PLoS One. 2020 Jun 18;15(6):e0233997. doi: 10.1371/journal.pone.0233997 (PMC7302634; doi:10.1371/journal.pone.0233997)
Supplement: S7 Data — (ZIP) [file pone.0233997.s007.zip › 6/Pacs4Run_6_VS_500_embeddings1989-1993ED8.txt]

-3.009276092052459717e-01 -3.455503284931182861e-01 -1.329505890607833862e-01 2.676166221499443054e-02 1.525950431823730469e-01 6.992667913436889648e-01 -4.854307770729064941e-01 1.540880799293518066e-01
3.061823844909667969e-01 -8.168959617614746094e-02 1.696899831295013428e-01 -3.334014415740966797e-01 6.911361217498779297e-01 4.494233131408691406e-01 -1.368682831525802612e-01 2.474765777587890625e-01
-2.287816405296325684e-01 -1.094844043254852295e-01 4.015190005302429199e-01 4.139495491981506348e-01 8.638181537389755249e-02 6.632210612297058105e-01 -1.171904429793357849e-01 3.768855631351470947e-01
-1.245366781949996948e-01 4.692321419715881348e-01 2.343834489583969116e-01 -1.425911486148834229e-01 6.471848487854003906e-01 4.984492063522338867e-01 1.636926457285881042e-02 1.465474814176559448e-01
-3.556604683399200439e-01 8.439011126756668091e-02 1.554811298847198486e-01 4.458848237991333008e-01 4.441833198070526123e-01 2.444430142641067505e-01 -1.214364022016525269e-01 6.095885634422302246e-01
2.647330760955810547e-01 -2.235855460166931152e-01 6.514496803283691406e-01 -1.205316781997680664e-01 1.787076517939567566e-02 4.124113321304321289e-01 -2.982545793056488037e-01 4.262075722217559814e-01
-1.883570551872253418e-01 -1.569845080375671387e-01 -3.601763248443603516e-01 1.424080785363912582e-02 5.208646655082702637e-01 1.045841723680496216e-01 -7.128817439079284668e-01 1.396758705377578735e-01
-1.394192576408386230e-01 2.814089953899383545e-01 4.302871525287628174e-01 2.338498830795288086e-01 1.256833672523498535e-01 5.865432024002075195e-01 -5.248142480850219727e-01 1.621088683605194092e-01
-7.171607762575149536e-02 -3.032103776931762695e-01 2.187297493219375610e-02 3.845230937004089355e-01 1.952283084392547607e-01 7.040420770645141602e-01 -4.604288935661315918e-01 9.380726516246795654e-02
2.921182811260223389e-01 -2.517175674438476562e-01 -3.163978457450866699e-02 -5.124738812446594238e-02 6.820150613784790039e-01 5.395120978355407715e-01 -2.315492480993270874e-01 1.945373713970184326e-01
-2.964505553245544434e-01 -6.987145543098449707e-01 -8.023471385240554810e-02 2.519719302654266357e-02 5.400468707084655762e-01 1.057228296995162964e-01 -1.855953037738800049e-01 2.820795774459838867e-01
-3.023256063461303711e-01 -2.670655846595764160e-01 2.711117565631866455e-01 4.213982820510864258e-01 9.860836714506149292e-02 7.145768404006958008e-01 -2.091242969036102295e-01 1.487294435501098633e-01
-7.391883432865142822e-02 1.374483108520507812e-02 4.012442231178283691e-01 1.211867630481719971e-01 4.029214084148406982e-01 4.151204228401184082e-01 2.255379855632781982e-01 6.581230759620666504e-01
-9.623661637306213379e-02 3.721715137362480164e-02 5.364308953285217285e-01 2.294950373470783234e-02 4.495568275451660156e-01 3.738765716552734375e-01 2.134580910205841064e-01 5.600172877311706543e-01
2.200081199407577515e-02 -4.527819156646728516e-02 4.266603291034698486e-01 3.903757035732269287e-02 7.503366470336914062e-01 2.312484085559844971e-01 -2.121520936489105225e-01 3.904018104076385498e-01
-1.725552827119827271e-01 -6.044505238533020020e-01 7.464644312858581543e-02 -4.562972486019134521e-01 4.267794787883758545e-01 -3.961575776338577271e-02 -4.303267598152160645e-01 1.489759683609008789e-01
1.678050458431243896e-01 4.142605066299438477e-01 1.469031572341918945e-01 -1.242195535451173782e-02 4.566392004489898682e-01 4.277653694152832031e-01 -5.650705695152282715e-01 2.601682543754577637e-01
2.676257491111755371e-01 -2.532964386045932770e-02 1.225721761584281921e-01 -1.085480451583862305e-01 5.686255693435668945e-01 1.925322860479354858e-01 -2.613310813903808594e-01 6.871903538703918457e-01
1.465437114238739014e-01 -1.235182657837867737e-01 2.846370823681354523e-02 2.196106612682342529e-01 6.065683960914611816e-01 4.882145524024963379e-01 -9.043486416339874268e-02 5.475144386291503906e-01
2.701342999935150146e-01 -2.942113578319549561e-01 -7.954294979572296143e-02 -1.566394791007041931e-02 5.211731195449829102e-01 3.584462106227874756e-01 -2.260117605328559875e-02 6.582391858100891113e-01
1.723503470420837402e-01 -2.812279462814331055e-01 -1.273736059665679932e-01 -1.973700225353240967e-01 3.332148492336273193e-01 1.168124005198478699e-01 -7.720922827720642090e-01 3.394459784030914307e-01
3.453953191637992859e-02 -4.036820679903030396e-02 3.776330351829528809e-01 8.447504043579101562e-02 7.574581503868103027e-01 3.787140846252441406e-01 -2.806288301944732666e-01 2.269688099622726440e-01
-2.253248393535614014e-01 -5.885949730873107910e-01 -1.511152535676956177e-01 2.724179923534393311e-01 3.224022388458251953e-01 5.231205821037292480e-01 -3.424220681190490723e-01 1.043369024991989136e-01
1.980496197938919067e-01 7.801505923271179199e-02 1.243490576744079590e-01 6.618612259626388550e-02 6.041366457939147949e-01 1.754023879766464233e-01 -5.326508283615112305e-01 5.053540468215942383e-01
4.934365302324295044e-02 2.624942064285278320e-01 -2.538460791110992432e-01 1.950925141572952271e-01 2.406048625707626343e-01 7.583946585655212402e-01 -4.124813526868820190e-02 4.375025629997253418e-01
2.135661095380783081e-01 -2.094354480504989624e-01 4.396629631519317627e-01 -2.310379222035408020e-02 6.000677943229675293e-01 5.042126774787902832e-01 -6.437306851148605347e-02 3.134221732616424561e-01
2.854881584644317627e-01 2.784222364425659180e-01 7.370370626449584961e-02 5.080765485763549805e-02 3.832537531852722168e-01 3.937590718269348145e-01 -4.995160400867462158e-01 5.305827856063842773e-01
-1.798367649316787720e-01 -1.122272387146949768e-01 3.958716988563537598e-01 1.367092281579971313e-01 8.172855973243713379e-01 2.789438366889953613e-01 -1.034241020679473877e-01 1.523097157478332520e-01
3.012976944446563721e-01 -1.120605021715164185e-01 5.495449304580688477e-01 -1.725755631923675537e-01 1.211649700999259949e-01 6.204369664192199707e-01 -3.165101706981658936e-01 2.551052272319793701e-01
3.659325093030929565e-02 8.962275832891464233e-02 6.191939711570739746e-01 1.295886635780334473e-01 1.956569999456405640e-01 5.072023868560791016e-01 -4.632533490657806396e-01 2.833631038665771484e-01
3.773990571498870850e-01 -1.202182024717330933e-01 2.014543116092681885e-01 -1.160430908203125000e-01 3.675794005393981934e-01 2.516811788082122803e-01 -5.427117943763732910e-01 5.441263914108276367e-01
-1.785488426685333252e-01 1.606157720088958740e-01 5.604237318038940430e-02 2.098384946584701538e-01 5.867644548416137695e-01 6.235992908477783203e-01 1.640245169401168823e-01 3.675285279750823975e-01
-3.549222946166992188e-01 -6.310315220616757870e-04 2.567559480667114258e-01 -9.444359689950942993e-02 7.736092209815979004e-01 2.161942422389984131e-01 -3.303682208061218262e-01 -2.117361575365066528e-01
-7.846980094909667969e-01 9.887673892080783844e-03 -1.643070876598358154e-01 -1.233473047614097595e-01 3.456413149833679199e-01 1.302407830953598022e-01 -3.222990036010742188e-02 4.521842002868652344e-01
2.254477590322494507e-01 -2.751644551753997803e-01 -1.794317960739135742e-01 5.052384734153747559e-02 6.253247857093811035e-01 4.981720149517059326e-01 -3.383269160985946655e-02 4.453742504119873047e-01
-4.330386221408843994e-01 -2.669469416141510010e-01 1.414740085601806641e-01 -5.623589754104614258e-01 3.538365960121154785e-01 4.770296514034271240e-01 2.231477648019790649e-01 4.900908097624778748e-02
-2.888446450233459473e-01 -3.263699412345886230e-01 -1.097099334001541138e-01 4.126521646976470947e-01 6.387872695922851562e-01 3.680076003074645996e-01 -4.731317982077598572e-02 2.863843739032745361e-01
-5.842068791389465332e-01 -4.058380722999572754e-01 2.931676208972930908e-01 -5.086059570312500000e-01 1.428998559713363647e-01 1.840509176254272461e-01 5.626672878861427307e-02 3.031654357910156250e-01
-6.926956772804260254e-01 -2.092061638832092285e-01 -1.017235815525054932e-01 1.645793020725250244e-01 4.385125339031219482e-01 8.713627606630325317e-02 5.734910815954208374e-02 4.855888485908508301e-01
-7.445517182350158691e-01 1.793982386589050293e-01 7.238619774580001831e-02 -2.367481440305709839e-01 -1.487551182508468628e-01 1.369551867246627808e-01 -2.021834254264831543e-01 5.200063586235046387e-01
7.735798135399818420e-04 2.191693894565105438e-02 4.659738540649414062e-01 3.157290443778038025e-02 7.471527457237243652e-01 2.745642364025115967e-01 -2.501932978630065918e-01 2.918408215045928955e-01
3.183676004409790039e-01 -9.137029200792312622e-02 4.087038338184356689e-01 -1.738454252481460571e-01 3.016074299812316895e-01 7.495365142822265625e-01 -1.679708212614059448e-01 1.097562089562416077e-01
-2.569813430309295654e-01 -8.898864686489105225e-02 3.739782273769378662e-01 2.789174616336822510e-01 3.287977278232574463e-01 5.427800416946411133e-01 1.508616060018539429e-01 5.318925380706787109e-01
2.266213297843933105e-01 2.534954845905303955e-01 4.035166203975677490e-01 -1.876392662525177002e-01 3.497748672962188721e-01 3.956742882728576660e-01 -2.823848426342010498e-01 5.724571347236633301e-01
-2.049469798803329468e-01 5.115619301795959473e-02 1.040778905153274536e-01 2.433412373065948486e-01 6.460933685302734375e-01 6.121711730957031250e-01 1.215761899948120117e-01 2.799316048622131348e-01
3.291979730129241943e-01 -3.692449331283569336e-01 -7.413862645626068115e-02 -4.173647239804267883e-02 5.222338438034057617e-01 4.974768459796905518e-01 -3.633188083767890930e-02 4.759380817413330078e-01
-8.579870462417602539e-01 8.289125561714172363e-02 3.319950774312019348e-02 -2.744211256504058838e-01 4.979949817061424255e-02 1.465738117694854736e-01 -3.447308838367462158e-01 1.943578422069549561e-01
-6.510192751884460449e-01 -8.591945469379425049e-02 -1.966503411531448364e-01 2.312736958265304565e-01 3.822884857654571533e-01 3.092585504055023193e-01 1.362560093402862549e-01 4.650613665580749512e-01
-7.627560291439294815e-03 3.883981406688690186e-01 1.085215359926223755e-01 -4.226402565836906433e-02 4.373021423816680908e-01 7.719697356224060059e-01 2.560750208795070648e-02 2.184020280838012695e-01
3.489668965339660645e-01 -1.951235346496105194e-02 4.811281710863113403e-02 -2.373248040676116943e-01 5.367321968078613281e-01 2.177337557077407837e-01 -4.229919910430908203e-01 5.520793795585632324e-01
8.441679924726486206e-02 2.380965650081634521e-01 4.888311922550201416e-01 -2.331846654415130615e-01 6.799312829971313477e-01 3.431852459907531738e-01 -1.873998790979385376e-01 1.662878394126892090e-01
-4.530481398105621338e-01 -2.652846276760101318e-01 3.350445926189422607e-01 4.556373953819274902e-01 1.767798960208892822e-01 5.670248270034790039e-01 -5.504881963133811951e-02 2.207093089818954468e-01
3.385140895843505859e-01 -1.178815811872482300e-01 1.247887983918190002e-01 -2.522537410259246826e-01 5.271524190902709961e-01 1.467194259166717529e-01 -4.524693787097930908e-01 5.368082523345947266e-01
-1.229519993066787720e-01 -1.598864346742630005e-01 3.586124777793884277e-01 -5.513486266136169434e-01 4.224908351898193359e-01 2.635444402694702148e-01 -4.829620420932769775e-01 -2.133644819259643555e-01
-6.240025758743286133e-01 -3.504377901554107666e-01 -3.404515385627746582e-01 -3.309385105967521667e-02 6.608362495899200439e-02 5.205912590026855469e-01 -6.312319636344909668e-02 3.023984134197235107e-01
-8.315581083297729492e-01 1.032491549849510193e-01 -6.895664334297180176e-02 -1.125224828720092773e-01 2.397474795579910278e-01 4.515727758407592773e-01 -3.197075566276907921e-03 1.379398703575134277e-01
2.137486487627029419e-01 -1.783304363489151001e-01 4.103017747402191162e-01 -4.088401198387145996e-01 5.194258093833923340e-01 4.760517477989196777e-01 -2.921544015407562256e-01 -7.231329381465911865e-02
3.477209806442260742e-02 -9.914968907833099365e-02 2.386502325534820557e-01 1.074944138526916504e-01 7.909365892410278320e-01 4.064089357852935791e-01 -2.318079397082328796e-02 3.593952953815460205e-01
-4.698120057582855225e-01 -4.453566372394561768e-01 1.455081254243850708e-01 -3.041045069694519043e-01 -3.553682938218116760e-02 5.213398337364196777e-01 2.749383747577667236e-01 3.444312512874603271e-01
1.224513128399848938e-01 -3.421793282032012939e-01 6.185603141784667969e-01 -7.025573402643203735e-02 2.125971615314483643e-01 5.346167087554931641e-01 -3.862985968589782715e-01 1.126945950090885162e-02
-4.719317853450775146e-01 -2.154115438461303711e-01 2.895284593105316162e-01 -4.165772199630737305e-01 8.295051753520965576e-02 4.229667782783508301e-01 3.379488289356231689e-01 4.165621101856231689e-01
8.016878366470336914e-02 -9.588754177093505859e-02 -2.590855360031127930e-01 1.125641241669654846e-01 2.154034376144409180e-01 8.526171445846557617e-01 1.747479736804962158e-01 3.173185884952545166e-01
-1.094294637441635132e-01 -6.824982166290283203e-01 8.683998882770538330e-02 3.029902875423431396e-01 8.128779381513595581e-02 5.216526985168457031e-01 -1.722333878278732300e-01 3.383538722991943359e-01
1.491962522268295288e-01 2.269355654716491699e-01 6.308789253234863281e-01 -1.081014499068260193e-01 1.731767803430557251e-01 4.976226985454559326e-01 -4.089828431606292725e-01 2.676956057548522949e-01
3.615801334381103516e-01 -5.332794040441513062e-02 -2.728733234107494354e-02 -5.081389099359512329e-02 5.609159469604492188e-01 4.510927200317382812e-01 -1.458436548709869385e-01 5.689530968666076660e-01
-6.867856979370117188e-01 1.763193458318710327e-01 3.353045135736465454e-02 -3.139841556549072266e-01 2.185752838850021362e-01 1.993703544139862061e-01 1.350539177656173706e-01 5.401511192321777344e-01
5.175907164812088013e-02 -1.613703817129135132e-01 6.876600980758666992e-01 -7.030609250068664551e-02 -6.167857348918914795e-02 5.791243314743041992e-01 -3.660139143466949463e-01 1.424991935491561890e-01
-2.333724126219749451e-02 -3.558869361877441406e-01 -1.051840186119079590e-01 -3.915735185146331787e-01 2.448898404836654663e-01 5.376491546630859375e-01 -5.252786278724670410e-01 -2.888789176940917969e-01
3.855811059474945068e-02 4.831603169441223145e-01 1.379342675209045410e-01 -3.315270245075225830e-01 4.961766898632049561e-01 4.860713481903076172e-01 1.540446877479553223e-01 3.604816794395446777e-01
-1.315620541572570801e-01 1.126672178506851196e-01 3.430547416210174561e-01 -5.486028641462326050e-02 7.765003442764282227e-01 3.385117352008819580e-01 1.551884859800338745e-01 3.281384408473968506e-01
1.040985286235809326e-01 4.664610140025615692e-03 2.753300368785858154e-01 -1.572757661342620850e-01 7.093582749366760254e-01 9.338550269603729248e-02 -1.167168840765953064e-01 6.025502085685729980e-01
-7.682763040065765381e-02 6.350094079971313477e-02 3.445629775524139404e-01 1.921894028782844543e-03 7.177309393882751465e-01 2.342416197061538696e-01 1.029409095644950867e-01 5.391976237297058105e-01
-4.854503646492958069e-02 -1.446712911128997803e-01 -1.427793055772781372e-01 6.617428269237279892e-03 -3.020361363887786865e-01 8.892254829406738281e-01 -2.455556988716125488e-01 1.184845715761184692e-01
-3.226778209209442139e-01 -4.059042036533355713e-01 1.542933136224746704e-01 4.082653224468231201e-01 1.207297220826148987e-01 5.764321684837341309e-01 -4.367585480213165283e-01 5.501082912087440491e-02
-1.655641347169876099e-01 -2.049577236175537109e-01 5.287733674049377441e-01 8.054143190383911133e-02 -2.460305541753768921e-01 6.578423380851745605e-01 -3.502499461174011230e-01 1.689081490039825439e-01
-2.101386344293132424e-04 -7.665040343999862671e-02 5.168207883834838867e-01 -2.314151450991630554e-02 -3.070480525493621826e-01 1.606542766094207764e-01 -4.755639433860778809e-01 6.166329383850097656e-01
-9.074734151363372803e-02 5.411360040307044983e-02 -4.329193532466888428e-01 -2.216085195541381836e-01 -1.420897431671619415e-02 5.300475358963012695e-01 -6.847094893455505371e-01 -4.824849963188171387e-02
-3.687187433242797852e-01 -7.667344808578491211e-02 7.659658044576644897e-02 -7.090154290199279785e-01 -6.302516162395477295e-02 4.894721508026123047e-01 1.288898438215255737e-01 2.990491092205047607e-01
2.230801880359649658e-01 -5.706762522459030151e-02 4.389224052429199219e-01 1.313192024827003479e-02 4.963693767786026001e-02 5.091615915298461914e-01 -1.874277293682098389e-01 6.762505173683166504e-01
-3.646919429302215576e-01 4.504187777638435364e-02 6.376875638961791992e-01 1.760163009166717529e-01 -2.013237401843070984e-02 2.710030376911163330e-01 -5.382700562477111816e-01 2.525095045566558838e-01
-4.793234467506408691e-01 1.666227430105209351e-01 -4.034400284290313721e-01 -3.861305117607116699e-01 -9.500531107187271118e-02 4.945338666439056396e-01 -5.405559018254280090e-02 4.172690808773040771e-01
-1.816528886556625366e-01 -1.809710264205932617e-01 5.943772196769714355e-01 1.039100531488656998e-02 5.913861989974975586e-01 1.687230616807937622e-01 -4.469028115272521973e-01 5.414932221174240112e-02
3.092658817768096924e-01 5.049895029515028000e-03 1.372226774692535400e-01 -2.363498061895370483e-01 4.429121017456054688e-01 5.081471428275108337e-02 -3.861981034278869629e-01 6.940717101097106934e-01
-3.354489803314208984e-01 -3.282257020473480225e-01 4.832479357719421387e-02 -4.429029524326324463e-01 4.103902280330657959e-01 -4.504489153623580933e-02 -6.397813558578491211e-01 3.839487582445144653e-02
-2.632433772087097168e-01 -7.966419309377670288e-02 1.936639547348022461e-01 -5.255218744277954102e-01 4.676526188850402832e-01 2.055221498012542725e-01 -5.518554449081420898e-01 -2.125907242298126221e-01
3.647301197052001953e-01 -1.242818683385848999e-01 -4.941513389348983765e-02 -1.392804682254791260e-01 5.175587534904479980e-01 2.520244419574737549e-01 -5.233685374259948730e-01 4.736952185630798340e-01
-6.176181435585021973e-01 -2.766085267066955566e-01 3.640879988670349121e-01 -5.107602477073669434e-01 2.457801550626754761e-01 2.803678512573242188e-01 3.772056475281715393e-02 9.034828841686248779e-02
5.197149887681007385e-02 -1.831703037023544312e-01 5.707161426544189453e-01 1.317782979458570480e-02 2.453079223632812500e-01 2.822549343109130859e-01 1.046729013323783875e-01 6.978946328163146973e-01
2.439058385789394379e-03 -4.004817008972167969e-01 -2.950912900269031525e-02 3.753316998481750488e-01 1.993040293455123901e-01 7.234337329864501953e-01 -2.393240034580230713e-01 2.784048914909362793e-01
-4.791181534528732300e-02 2.861239910125732422e-01 2.717774212360382080e-01 2.743955850601196289e-01 2.900136709213256836e-01 5.142507553100585938e-01 -1.214221492409706116e-01 6.351194381713867188e-01
2.334908694028854370e-01 1.369888633489608765e-01 5.297127366065979004e-01 -4.829730689525604248e-01 3.149318397045135498e-01 3.320873081684112549e-01 -2.910584509372711182e-01 3.444976806640625000e-01
-5.937477350234985352e-01 3.583495020866394043e-01 -2.609639763832092285e-01 -1.998012959957122803e-01 2.587902843952178955e-01 2.399521172046661377e-01 -2.581699006259441376e-02 5.346124172210693359e-01
1.417323350906372070e-01 1.997173577547073364e-01 3.238295316696166992e-01 1.813749372959136963e-01 3.299682587385177612e-02 5.338659882545471191e-01 -3.938432037830352783e-01 6.008730530738830566e-01
1.462233662605285645e-01 5.758415907621383667e-02 -1.070536673069000244e-02 1.135183945298194885e-01 7.265577316284179688e-01 3.440143465995788574e-01 -3.838478922843933105e-01 4.107680618762969971e-01
2.957698702812194824e-02 -2.748478017747402191e-02 -3.755892217159271240e-01 1.841255277395248413e-01 -1.363984495401382446e-02 6.639217138290405273e-01 -5.621683001518249512e-01 2.576608061790466309e-01
-2.278751635458320379e-04 -5.454282164573669434e-01 4.951127171516418457e-01 1.679311543703079224e-01 -2.731098420917987823e-02 5.030324459075927734e-01 -3.464533984661102295e-01 2.352722287178039551e-01
-4.116975143551826477e-02 -1.527189165353775024e-01 4.427861273288726807e-01 9.552068263292312622e-02 -2.944932878017425537e-01 3.625975847244262695e-01 -5.239428281784057617e-01 5.263828635215759277e-01
1.334664076566696167e-01 -3.550200164318084717e-01 -1.899618059396743774e-01 -4.211676418781280518e-01 2.089935094118118286e-01 8.207958936691284180e-02 -7.030192017555236816e-01 3.130953013896942139e-01
-1.759776659309864044e-02 1.521878689527511597e-01 -2.292306870222091675e-01 1.634750366210937500e-01 3.403611481189727783e-01 8.604116439819335938e-01 3.857429325580596924e-02 1.990392059087753296e-01
-5.809867978096008301e-01 -5.596636533737182617e-01 -1.267889738082885742e-01 -5.315769463777542114e-02 4.523741826415061951e-02 1.026147454977035522e-01 -2.660870850086212158e-01 4.969418346881866455e-01
2.109162956476211548e-01 -2.188367769122123718e-02 4.916636347770690918e-01 -2.405693531036376953e-01 2.809472084045410156e-01 7.253466248512268066e-01 -2.242236882448196411e-01 -9.658487513661384583e-03
-2.990739941596984863e-01 -1.172876656055450439e-01 1.636190712451934814e-02 -5.352225303649902344e-01 6.200736761093139648e-01 5.187042430043220520e-02 -4.696454107761383057e-01 -4.815409332513809204e-02
-1.089100260287523270e-02 1.773936003446578979e-01 5.304819941520690918e-01 2.100923061370849609e-01 2.181407436728477478e-02 5.845593214035034180e-01 -4.144844114780426025e-01 3.589988350868225098e-01
-5.937826633453369141e-01 -4.656993448734283447e-01 -3.408833444118499756e-01 -1.083273291587829590e-01 -1.332892291247844696e-02 3.988808095455169678e-01 -9.552940726280212402e-02 3.663342595100402832e-01
3.523415699601173401e-02 4.138091206550598145e-01 3.816570639610290527e-01 7.909690588712692261e-02 4.432551562786102295e-01 2.794468998908996582e-01 -5.006496906280517578e-01 3.877967298030853271e-01
-6.305288076400756836e-01 -4.684158265590667725e-01 -5.612763762474060059e-02 7.550310343503952026e-02 1.559164095669984818e-02 1.052939817309379578e-01 -2.236291766166687012e-01 5.593113303184509277e-01
1.740365624427795410e-01 4.892307519912719727e-02 3.145789206027984619e-01 -1.272877156734466553e-01 3.863795995712280273e-01 1.845029294490814209e-01 -1.457131933420896530e-02 8.176873922348022461e-01
-4.060283303260803223e-01 -7.369615882635116577e-02 -1.131071429699659348e-02 -5.440002679824829102e-01 5.014838278293609619e-02 -1.022729948163032532e-01 -9.508360922336578369e-02 7.152830958366394043e-01
-6.622518897056579590e-01 1.082547158002853394e-01 -2.318203300237655640e-01 -4.184662997722625732e-01 2.450840473175048828e-01 2.009865641593933105e-01 -3.446529060602188110e-02 4.681869745254516602e-01
-8.229923248291015625e-01 -8.576223254203796387e-02 -1.030736509710550308e-02 -2.362231314182281494e-01 2.429066747426986694e-01 4.085888862609863281e-01 -1.729581654071807861e-01 -5.964775756001472473e-02
-4.235611855983734131e-01 -2.378587573766708374e-01 -4.225946217775344849e-02 -4.972965419292449951e-01 2.998647093772888184e-01 1.981624811887741089e-01 2.699117064476013184e-01 5.593657493591308594e-01
3.522555828094482422e-01 1.856837421655654907e-01 4.082699716091156006e-01 -1.331802308559417725e-01 2.058532238006591797e-01 5.308749675750732422e-01 -4.120180010795593262e-01 4.037989377975463867e-01
-4.407556056976318359e-01 -4.290523529052734375e-01 1.205293834209442139e-01 -6.635290384292602539e-01 1.009877845644950867e-01 3.874186575412750244e-01 -4.823813214898109436e-02 6.505168229341506958e-02
3.636680841445922852e-01 -1.130630522966384888e-01 1.034977361559867859e-01 -2.303206026554107666e-01 6.178028583526611328e-01 5.628445744514465332e-01 -1.715811789035797119e-01 2.515715658664703369e-01
7.615762948989868164e-02 2.713608145713806152e-01 5.950386524200439453e-01 -5.967240780591964722e-02 1.520475149154663086e-01 3.846909403800964355e-01 -4.231690466403961182e-01 4.612525999546051025e-01
-1.310965325683355331e-02 2.502388954162597656e-01 6.908667087554931641e-01 2.136637642979621887e-02 2.380353361368179321e-01 3.721284866333007812e-01 -4.141435921192169189e-01 3.046308457851409912e-01
-1.444444209337234497e-01 1.679075360298156738e-01 6.095566749572753906e-01 -3.990499675273895264e-02 3.455829024314880371e-01 3.997750580310821533e-01 1.738092452287673950e-01 5.180096030235290527e-01
-7.502641677856445312e-01 -5.740043520927429199e-02 -8.485342562198638916e-02 -1.985932588577270508e-01 4.465517997741699219e-01 -8.450054377317428589e-02 -2.990604341030120850e-01 3.019661307334899902e-01
3.692455291748046875e-01 -1.468078643083572388e-01 2.404786348342895508e-01 -1.245850175619125366e-01 3.913783133029937744e-01 2.363736331462860107e-01 -5.591903328895568848e-01 4.970015883445739746e-01
-5.098867416381835938e-01 -2.241638600826263428e-01 1.795996874570846558e-01 9.360256046056747437e-02 7.210518717765808105e-01 6.331394612789154053e-02 -3.522106409072875977e-01 -2.778396941721439362e-02
-5.916290879249572754e-01 -1.615194380283355713e-01 1.366999298334121704e-01 -5.463002324104309082e-01 2.207097560167312622e-01 1.924029886722564697e-01 1.642744094133377075e-01 4.404973387718200684e-01
4.013472422957420349e-02 -2.657784223556518555e-01 -1.272833645343780518e-01 -6.116341948509216309e-01 -1.011688709259033203e-01 3.526484668254852295e-01 -6.203586459159851074e-01 1.342115551233291626e-01
-4.979550242424011230e-01 9.515228867530822754e-02 3.575202524662017822e-01 2.866331934928894043e-01 2.321133166551589966e-01 6.787599325180053711e-01 -1.192388236522674561e-01 -6.479142606258392334e-02
-1.836792379617691040e-01 3.913856148719787598e-01 5.807441473007202148e-01 1.167721822857856750e-01 9.158892929553985596e-02 4.739513695240020752e-01 -2.892539799213409424e-01 3.814359605312347412e-01
-1.904658377170562744e-01 -2.258804738521575928e-01 4.951518774032592773e-01 -6.364457011222839355e-01 1.364687085151672363e-01 1.006413549184799194e-01 -4.830256998538970947e-01 1.990072987973690033e-02
8.449730277061462402e-02 3.988595306873321533e-01 1.192136987810954452e-04 -2.415073961019515991e-01 3.259389996528625488e-01 6.469230055809020996e-01 2.041399329900741577e-01 4.571945071220397949e-01
-1.888113617897033691e-01 -2.929607927799224854e-01 3.338214755058288574e-01 -3.185439705848693848e-01 3.132946193218231201e-01 -9.047321975231170654e-02 -7.276792526245117188e-01 1.725149452686309814e-01
-7.013939023017883301e-01 -2.657603025436401367e-01 -1.955027878284454346e-01 1.491760015487670898e-01 1.796424835920333862e-01 1.861336082220077515e-01 -2.614760100841522217e-01 4.915858507156372070e-01
-7.566835731267929077e-02 -3.239521682262420654e-01 -1.244222447276115417e-01 4.953298345208168030e-02 -3.985828757286071777e-01 5.836651325225830078e-01 -4.749422073364257812e-01 3.824805617332458496e-01
-3.229300081729888916e-01 1.500947773456573486e-01 6.629469990730285645e-01 1.148811429738998413e-01 1.025321148335933685e-02 2.966266870498657227e-01 -5.525528192520141602e-01 1.645729392766952515e-01
-5.626410841941833496e-01 2.477139830589294434e-01 -6.882063299417495728e-02 -4.776803851127624512e-01 2.189132869243621826e-01 1.335398256778717041e-01 2.376069873571395874e-02 5.681878924369812012e-01
-4.343175888061523438e-01 -2.475569099187850952e-01 2.500254809856414795e-01 -2.631687521934509277e-01 5.602900981903076172e-01 4.629493877291679382e-02 -5.370835661888122559e-01 -1.174151375889778137e-01
-4.929001033306121826e-01 -4.751933813095092773e-01 1.823668777942657471e-01 3.615928590297698975e-01 3.464564681053161621e-01 4.114965200424194336e-01 -2.652004957199096680e-01 8.683808147907257080e-02
-3.898800015449523926e-01 -3.157982826232910156e-01 8.835469186305999756e-02 -3.486187458038330078e-01 7.071020007133483887e-01 -1.757938116788864136e-01 -2.209133356809616089e-01 1.980502903461456299e-01
-6.444320678710937500e-01 -3.448529541492462158e-01 1.099263504147529602e-01 -4.521367251873016357e-01 3.089429736137390137e-01 3.739506900310516357e-01 1.075130999088287354e-01 4.927764087915420532e-02
6.712323427200317383e-02 1.105023026466369629e-01 5.442326068878173828e-01 -6.651153415441513062e-02 3.088016808032989502e-01 2.904626727104187012e-01 6.288498640060424805e-02 7.063916325569152832e-01
-4.601864814758300781e-01 -2.091878205537796021e-01 1.805488467216491699e-01 -5.043108016252517700e-02 7.876496315002441406e-01 1.164912357926368713e-01 -2.534970045089721680e-01 -1.053793504834175110e-01
-5.545809864997863770e-01 -3.826632499694824219e-01 -1.917231976985931396e-01 2.273003607988357544e-01 3.594366610050201416e-01 2.636465057730674744e-02 -1.676967740058898926e-01 5.473332405090332031e-01
-2.703007459640502930e-01 -1.580400168895721436e-01 1.382570806890726089e-02 -7.163056135177612305e-01 1.148947179317474365e-01 3.353661894798278809e-01 2.026987522840499878e-01 4.710817039012908936e-01
1.005239188671112061e-01 2.213321030139923096e-01 -1.414553634822368622e-02 -3.437924757599830627e-02 4.884500801563262939e-01 8.258978128433227539e-01 2.969877561554312706e-03 1.372065246105194092e-01
-1.898162513971328735e-01 -8.678889274597167969e-02 -1.611280143260955811e-01 -7.356929183006286621e-01 2.324456870555877686e-01 2.869896888732910156e-01 1.678937971591949463e-01 4.739711880683898926e-01
1.681109964847564697e-01 5.402767658233642578e-01 5.623060837388038635e-02 -4.773739352822303772e-02 1.520514190196990967e-01 4.001118540763854980e-01 -5.433567166328430176e-01 4.426661133766174316e-01
-2.565465271472930908e-01 -4.497789740562438965e-01 1.386653184890747070e-01 4.812226295471191406e-01 2.502792179584503174e-01 5.249498486518859863e-01 -3.258677124977111816e-01 1.915139853954315186e-01
-4.077034890651702881e-01 1.906387656927108765e-01 -3.141635358333587646e-01 -5.297900438308715820e-01 7.761631160974502563e-02 3.908158540725708008e-01 9.370008111000061035e-02 5.005171298980712891e-01
-8.725940436124801636e-02 -7.991311699151992798e-02 4.481170177459716797e-01 -2.230423837900161743e-01 4.139847755432128906e-01 5.949437245726585388e-02 -7.451282143592834473e-01 7.282751053571701050e-02
-5.813952684402465820e-01 3.219962865114212036e-02 3.102722167968750000e-01 -4.595273435115814209e-01 5.664948821067810059e-01 3.508616238832473755e-02 -1.741098761558532715e-01 3.235361725091934204e-02
-4.362907111644744873e-01 -1.786281317472457886e-01 2.180409580469131470e-01 -4.390525519847869873e-01 1.733373105525970459e-01 2.232149988412857056e-01 3.418901562690734863e-01 5.836727023124694824e-01
-2.081562131643295288e-01 -4.499157369136810303e-01 -3.686855435371398926e-01 2.690372169017791748e-01 2.598578333854675293e-01 5.272790789604187012e-01 -4.451642632484436035e-01 4.707769304513931274e-02
-4.551862478256225586e-01 -4.191543459892272949e-01 1.952657699584960938e-01 -6.225634813308715820e-01 5.270528048276901245e-02 4.311781227588653564e-01 -4.274021834135055542e-02 2.969818562269210815e-02
-1.134994029998779297e-01 -1.803703457117080688e-01 4.462330043315887451e-01 3.118478357791900635e-01 2.620977163314819336e-01 2.160129547119140625e-01 -6.713560223579406738e-01 3.035387098789215088e-01
-3.873642385005950928e-01 -3.206316232681274414e-01 -1.099788956344127655e-02 -7.443222999572753906e-01 8.223950862884521484e-02 3.757631480693817139e-01 3.321221098303794861e-02 2.096263766288757324e-01
2.954594045877456665e-02 -4.158460795879364014e-01 -2.936332523822784424e-01 -3.053979277610778809e-01 2.405809015035629272e-01 9.030219167470932007e-02 -6.778253316879272461e-01 3.481806814670562744e-01
-6.077008843421936035e-01 -4.432130753993988037e-01 -1.407868266105651855e-01 -3.541622459888458252e-01 -1.442915499210357666e-01 4.360979199409484863e-01 -1.515830606222152710e-01 2.345866411924362183e-01
-6.148121356964111328e-01 2.156556397676467896e-01 -3.190309703350067139e-01 -3.014187812805175781e-01 2.310598939657211304e-01 3.377484083175659180e-01 -7.122587412595748901e-02 4.586163163185119629e-01
2.618183940649032593e-02 -1.710182279348373413e-01 -1.919306963682174683e-01 -5.435039401054382324e-01 2.068705260753631592e-01 5.482245087623596191e-01 -5.006082057952880859e-01 -2.094735801219940186e-01
1.220395714044570923e-01 -1.714356839656829834e-01 2.186154872179031372e-01 -1.765774004161357880e-02 7.721097469329833984e-01 2.062157988548278809e-01 -1.808819770812988281e-01 4.860192537307739258e-01
-5.871070176362991333e-02 -2.374405711889266968e-01 4.117334783077239990e-01 2.243291139602661133e-01 1.583067327737808228e-01 3.778081834316253662e-01 1.297836452722549438e-01 7.319038510322570801e-01
3.130400776863098145e-01 1.471146047115325928e-01 3.003154098987579346e-01 2.059653401374816895e-03 5.676023289561271667e-02 4.885851740837097168e-01 -3.759518861770629883e-01 6.378813385963439941e-01
-4.004808664321899414e-01 -4.303373992443084717e-01 -1.905184797942638397e-02 -2.403116673231124878e-01 5.798194408416748047e-01 1.179271191358566284e-01 -4.899434447288513184e-01 -7.855129241943359375e-02
-7.818649709224700928e-02 2.847647070884704590e-01 2.403610497713088989e-01 3.031238317489624023e-01 6.804128736257553101e-02 2.255916595458984375e-01 -4.690590202808380127e-01 6.982842683792114258e-01
6.793312728404998779e-02 -1.773182153701782227e-01 3.678627610206604004e-01 1.576882749795913696e-01 -1.868524849414825439e-01 7.487385869026184082e-01 -3.298156559467315674e-01 3.153620958328247070e-01
-8.314709067344665527e-01 -9.576216340065002441e-02 -1.995562613010406494e-01 -7.538143545389175415e-02 1.250659376382827759e-01 3.391902446746826172e-01 -1.873318701982498169e-01 2.969785630702972412e-01
3.072009086608886719e-01 -3.643264770507812500e-01 3.452640771865844727e-01 -2.921969890594482422e-01 4.373767077922821045e-01 5.988628268241882324e-01 -2.907762490212917328e-02 1.323895305395126343e-01
2.698447406291961670e-01 2.532601058483123779e-01 4.979014098644256592e-01 -2.985298037528991699e-01 2.484460473060607910e-01 4.539287388324737549e-01 -2.312054038047790527e-01 4.525313973426818848e-01
-5.609840750694274902e-01 2.854607403278350830e-01 -2.733844816684722900e-01 -2.697511315345764160e-01 2.676796019077301025e-01 3.330945670604705811e-01 1.175895519554615021e-02 5.230313539505004883e-01
-1.179090589284896851e-01 -2.036906965076923370e-02 5.212298631668090820e-01 2.859604954719543457e-01 5.954368039965629578e-02 3.314651548862457275e-01 -5.574150681495666504e-01 4.561823010444641113e-01
-4.848212376236915588e-02 4.261285364627838135e-01 2.388320565223693848e-01 2.434376478195190430e-01 3.634572327136993408e-01 3.777254819869995117e-01 -2.678999304771423340e-01 5.943173766136169434e-01
-4.153029322624206543e-01 -3.124772608280181885e-01 1.672600060701370239e-01 -4.694196283817291260e-01 -2.852521836757659912e-01 5.677263140678405762e-01 9.203175455331802368e-02 2.634367346763610840e-01
-1.472970545291900635e-01 -3.813848495483398438e-01 -1.696043610572814941e-01 -5.497379302978515625e-01 -6.505110114812850952e-02 4.675186276435852051e-01 -5.253269672393798828e-01 -5.566161870956420898e-02
-3.244945406913757324e-01 -5.530545115470886230e-01 3.550797700881958008e-01 -3.535679280757904053e-01 3.920077979564666748e-01 2.632359862327575684e-01 -3.195689618587493896e-01 -1.124916523694992065e-01
-6.411915421485900879e-01 -2.775296866893768311e-01 3.617835417389869690e-02 -4.075879454612731934e-01 2.010268392041325569e-03 2.998138666152954102e-01 1.544222682714462280e-01 4.802867770195007324e-01
1.435285806655883789e-01 2.397663295269012451e-01 2.907757163047790527e-01 -6.761702150106430054e-02 5.804317593574523926e-01 1.383004039525985718e-01 -5.295195579528808594e-01 4.431368112564086914e-01
5.946145392954349518e-04 -2.543692886829376221e-01 -1.587715297937393188e-01 -6.280086636543273926e-01 2.019176781177520752e-01 4.472306668758392334e-01 -4.930766820907592773e-01 -1.782751232385635376e-01
-3.120540678501129150e-01 -3.533152639865875244e-01 1.291103810071945190e-01 6.691236793994903564e-02 -7.754861563444137573e-02 6.251860857009887695e-01 -5.926299691200256348e-01 -9.253223985433578491e-02
-4.478423595428466797e-01 -3.133474588394165039e-01 1.066966652870178223e-01 -5.251916646957397461e-01 4.561306834220886230e-01 -1.601614207029342651e-01 -3.846850395202636719e-01 1.798626184463500977e-01
-5.232375264167785645e-01 -7.405569404363632202e-02 4.025232791900634766e-01 -5.001103281974792480e-01 1.247784718871116638e-01 2.025288790464401245e-01 2.271960526704788208e-01 4.476574361324310303e-01
4.058601260185241699e-01 -1.946662515401840210e-01 4.167135953903198242e-01 -1.493397951126098633e-01 4.376014694571495056e-02 5.557460188865661621e-01 -3.791079521179199219e-01 3.833257853984832764e-01
-5.127624869346618652e-01 -6.527581810951232910e-02 -3.730177134275436401e-02 -1.507137417793273926e-01 -1.734517514705657959e-01 5.934507250785827637e-01 2.606765925884246826e-01 5.084152817726135254e-01
-4.279297590255737305e-01 -1.278812438249588013e-01 2.780264914035797119e-01 -6.729930639266967773e-01 4.839422553777694702e-02 4.496591389179229736e-01 1.681947410106658936e-01 1.935961544513702393e-01
-6.240018606185913086e-01 2.519983351230621338e-01 -1.018580049276351929e-01 -3.778133392333984375e-01 2.126085758209228516e-01 3.742543160915374756e-01 1.244794875383377075e-01 4.395872354507446289e-01
-1.708098500967025757e-01 -2.176791429519653320e-01 2.647354006767272949e-01 1.038450151681900024e-01 -2.912892103195190430e-01 8.055450916290283203e-01 -2.851132154464721680e-01 1.659200042486190796e-01
-2.432158738374710083e-01 -9.317816793918609619e-02 5.876705050468444824e-01 -1.453906744718551636e-01 3.965629637241363525e-01 -5.874354019761085510e-02 -6.212574839591979980e-01 1.378223150968551636e-01
2.276659309864044189e-01 -1.429623216390609741e-01 -2.482257336378097534e-01 -1.128074303269386292e-01 1.586173921823501587e-01 2.851441204547882080e-01 -7.372951507568359375e-01 4.509077966213226318e-01
-4.266244173049926758e-01 -4.214664995670318604e-01 -2.231435646535828710e-04 -6.693463921546936035e-01 1.087503321468830109e-02 4.033964872360229492e-01 -2.080896496772766113e-02 1.704488247632980347e-01
-4.242462515830993652e-01 -3.828424215316772461e-01 1.595036983489990234e-01 -7.019697427749633789e-01 9.834917634725570679e-02 3.329951763153076172e-01 1.601704396307468414e-02 1.855505108833312988e-01
-2.908931374549865723e-01 -7.948554307222366333e-02 5.116463303565979004e-01 -1.985873132944107056e-01 3.986609876155853271e-01 3.369214534759521484e-01 -5.153747200965881348e-01 -2.641717195510864258e-01
-2.863480150699615479e-01 -5.274382233619689941e-01 1.035614386200904846e-01 4.097354710102081299e-01 6.802569329738616943e-02 5.232533216476440430e-01 -3.127655386924743652e-01 2.914823591709136963e-01
-8.477666229009628296e-02 -3.645485639572143555e-02 6.334996223449707031e-01 2.124767899513244629e-01 5.600248649716377258e-02 4.502272605895996094e-01 -4.866994321346282959e-01 3.198414444923400879e-01
-2.088264226913452148e-01 -2.138048410415649414e-01 2.667635679244995117e-01 3.656836971640586853e-02 6.229162812232971191e-01 1.394864320755004883e-01 -6.553885936737060547e-01 -3.411135077476501465e-02
-7.130438089370727539e-01 -1.359800994396209717e-01 -1.543969213962554932e-01 1.502745691686868668e-02 5.418078303337097168e-01 3.546929955482482910e-01 -1.574756205081939697e-01 6.965689361095428467e-02
1.485082805156707764e-01 3.038023412227630615e-01 4.746760129928588867e-01 -4.822647199034690857e-02 1.367017924785614014e-01 4.175147414207458496e-01 -4.220057725906372070e-01 5.356411933898925781e-01
-4.177337884902954102e-01 -6.202058196067810059e-01 -5.020916834473609924e-02 2.814334034919738770e-01 4.306873977184295654e-01 3.810365796089172363e-01 -1.573010832071304321e-01 6.077434495091438293e-02
-3.421026766300201416e-01 -1.908216923475265503e-01 3.933824896812438965e-01 -5.804117321968078613e-01 1.484942287206649780e-01 -4.334321245551109314e-02 -5.694895386695861816e-01 8.171764761209487915e-02
-7.744911909103393555e-01 6.823364645242691040e-02 -1.633310019969940186e-01 -3.955669999122619629e-01 2.433241754770278931e-01 2.650553882122039795e-01 -2.576528787612915039e-01 1.284961700439453125e-01
-4.191114008426666260e-01 -5.813220143318176270e-01 2.223780304193496704e-01 -4.219311773777008057e-01 3.561672195792198181e-02 3.868730366230010986e-01 1.767659336328506470e-01 2.770323753356933594e-01
-3.196659088134765625e-01 -6.096077561378479004e-01 -1.639609783887863159e-01 2.394042015075683594e-01 4.159411489963531494e-01 3.875684738159179688e-01 -3.323615789413452148e-01 9.118128567934036255e-02
-2.275550216436386108e-01 4.065112769603729248e-01 5.765472054481506348e-01 1.076376065611839294e-01 2.220791578292846680e-01 1.625245362520217896e-01 -4.999590516090393066e-01 3.365745544433593750e-01
-3.435244560241699219e-01 -3.939687013626098633e-01 3.015120886266231537e-02 -4.861967563629150391e-01 3.682893514633178711e-01 -8.088949322700500488e-02 -5.791417956352233887e-01 1.090770512819290161e-01
-9.713509678840637207e-02 -1.317142397165298462e-01 3.506349921226501465e-01 2.540999352931976318e-01 3.920909017324447632e-02 9.537572413682937622e-02 -7.457973361015319824e-01 4.678215682506561279e-01
1.903215199708938599e-01 1.059241741895675659e-01 3.839581608772277832e-01 9.516847133636474609e-02 -8.803008496761322021e-02 3.105396032333374023e-01 -5.433560609817504883e-01 6.298069953918457031e-01
-4.999855160713195801e-01 -3.356021940708160400e-01 1.459480673074722290e-01 -6.778284311294555664e-01 7.901004701852798462e-02 3.782926201820373535e-01 -6.279143691062927246e-02 5.781683325767517090e-02
-7.183652371168136597e-02 -1.401322633028030396e-01 4.564151167869567871e-01 -2.198300957679748535e-01 4.385120570659637451e-01 3.207010775804519653e-02 -7.240040302276611328e-01 3.254629671573638916e-02
-3.705737888813018799e-01 1.682531386613845825e-01 5.929731726646423340e-01 -2.483495336491614580e-04 -1.178933158516883850e-01 6.772279739379882812e-01 -1.637005992233753204e-02 9.972003102302551270e-02
-5.765588879585266113e-01 3.027430474758148193e-01 -1.755230873823165894e-01 -2.392531037330627441e-01 -4.287656769156455994e-02 5.823631286621093750e-01 2.590122260153293610e-02 3.823875784873962402e-01
-7.127132415771484375e-01 2.884560637176036835e-02 -1.075374241918325424e-02 -3.164407610893249512e-01 2.646345198154449463e-01 4.642297700047492981e-02 2.660951390862464905e-02 5.639704465866088867e-01
4.254303872585296631e-01 -7.950235903263092041e-02 -1.505032777786254883e-01 -1.545524150133132935e-01 4.631126821041107178e-01 4.381992518901824951e-01 -2.829779684543609619e-01 5.287553668022155762e-01
3.860803321003913879e-02 -2.616783380508422852e-01 -2.995461523532867432e-01 2.570380568504333496e-01 -6.414190679788589478e-02 6.383256316184997559e-01 -4.624211192131042480e-01 3.857852518558502197e-01
-3.865768611431121826e-01 -3.987339437007904053e-01 4.263212159276008606e-02 -7.140859365463256836e-01 4.684184864163398743e-02 3.798221647739410400e-01 3.155388310551643372e-02 1.799402385950088501e-01
-1.311063766479492188e-01 -3.918362557888031006e-01 3.649653196334838867e-01 -6.575751900672912598e-01 1.015747934579849243e-01 2.235915809869766235e-01 1.695691645145416260e-01 4.178588688373565674e-01
-1.918658316135406494e-01 1.546307206153869629e-01 5.655148029327392578e-01 2.873084843158721924e-01 1.491527557373046875e-01 4.551190733909606934e-01 -4.737825393676757812e-01 2.882256209850311279e-01
-4.827927052974700928e-01 -3.353697061538696289e-01 -4.129753708839416504e-01 -4.500169754028320312e-01 1.358568668365478516e-01 4.981380105018615723e-01 -1.166277751326560974e-01 3.426044434309005737e-02
1.514756083488464355e-01 -3.023315779864788055e-02 -1.159323528409004211e-01 2.562636043876409531e-03 5.147893726825714111e-02 2.657563984394073486e-01 -7.158932089805603027e-01 6.139338612556457520e-01
-4.838893413543701172e-01 -2.404109239578247070e-01 -3.192847669124603271e-01 4.163335263729095459e-01 3.089903891086578369e-01 3.219068348407745361e-01 -2.900531291961669922e-01 3.867136538028717041e-01
-1.756212264299392700e-01 1.666524708271026611e-01 1.045968383550643921e-01 1.702383458614349365e-01 6.266053318977355957e-01 6.864492297172546387e-01 7.575424760580062866e-02 1.785409748554229736e-01
5.982805788516998291e-02 -8.279812335968017578e-02 -4.561712443828582764e-01 -5.879639387130737305e-01 9.891111403703689575e-02 3.180725276470184326e-01 -5.185664892196655273e-01 2.364457994699478149e-01
-2.750290036201477051e-01 -3.163152039051055908e-01 -7.134783267974853516e-02 -7.294939756393432617e-01 2.823384404182434082e-01 7.502794265747070312e-02 6.008023768663406372e-02 4.450818598270416260e-01
-4.397974908351898193e-01 -6.432392001152038574e-01 -3.645750880241394043e-01 -2.530350983142852783e-01 9.651471674442291260e-02 2.320704907178878784e-01 -1.423331052064895630e-01 3.353346288204193115e-01
2.079506516456604004e-01 -4.373188912868499756e-01 -1.494803577661514282e-01 1.950694322586059570e-01 2.590095698833465576e-01 6.250132322311401367e-01 4.906565323472023010e-02 4.949519634246826172e-01
-3.185137510299682617e-01 4.217313230037689209e-01 6.135338544845581055e-01 9.674075059592723846e-03 2.000163793563842773e-01 4.804499149322509766e-01 -1.010239422321319580e-01 2.512564957141876221e-01
-1.464319825172424316e-01 -2.085801586508750916e-02 5.709401369094848633e-01 -3.150893002748489380e-02 -2.724957764148712158e-01 6.110439300537109375e-01 -4.205657839775085449e-01 1.632577329874038696e-01
-4.090492054820060730e-02 -4.234333336353302002e-01 -3.550877273082733154e-01 -4.247989952564239502e-01 3.312251269817352295e-01 5.367786064743995667e-02 -5.319477915763854980e-01 3.419498503208160400e-01
-7.211361527442932129e-01 -4.240918755531311035e-01 -4.507839307188987732e-02 -1.435412019491195679e-01 -6.392423063516616821e-02 4.816394150257110596e-01 -1.585632562637329102e-01 1.275439560413360596e-01
-5.958246588706970215e-01 -5.628587007522583008e-01 -9.605567157268524170e-02 -8.227878063917160034e-02 -1.768985539674758911e-01 2.372112572193145752e-01 -3.369961380958557129e-01 3.332536518573760986e-01
-6.482310295104980469e-01 -4.614038765430450439e-01 -1.469931751489639282e-01 -5.171481147408485413e-02 -1.782923005521297455e-02 1.134600937366485596e-01 -3.909689486026763916e-01 4.202068150043487549e-01
3.117250744253396988e-03 2.653287947177886963e-01 6.877546310424804688e-01 -3.261053236201405525e-03 3.419140577316284180e-01 3.826296925544738770e-01 -3.258923888206481934e-01 2.950547635555267334e-01
3.239122927188873291e-01 -9.553856402635574341e-02 2.744537591934204102e-01 -3.236171901226043701e-01 4.609678089618682861e-01 2.124712318181991577e-01 -5.777784585952758789e-01 3.382853865623474121e-01
-5.962165594100952148e-01 -5.394649505615234375e-02 -9.843885898590087891e-02 -5.002679228782653809e-01 3.446249663829803467e-01 7.589850574731826782e-02 1.059882808476686478e-02 5.069695711135864258e-01
-4.143833220005035400e-01 -5.023409128189086914e-01 -7.500833272933959961e-02 2.958193421363830566e-01 5.500445365905761719e-01 1.151736155152320862e-01 -3.188232779502868652e-01 2.556217610836029053e-01
-5.778241902589797974e-02 -3.496505618095397949e-01 -1.680974960327148438e-01 -1.826035678386688232e-01 5.540989041328430176e-01 7.484915107488632202e-02 -5.727655887603759766e-01 4.148693680763244629e-01
1.545037031173706055e-01 2.301123291254043579e-01 4.847893714904785156e-01 7.442025002092123032e-03 7.700493931770324707e-02 4.538849592208862305e-01 -4.606173336505889893e-01 5.138006806373596191e-01
-3.678279221057891846e-01 -4.848124831914901733e-02 5.080316662788391113e-01 3.936835229396820068e-01 2.038650810718536377e-01 4.122924804687500000e-01 -4.503769576549530029e-01 1.867724061012268066e-01
1.862875670194625854e-01 8.912720531225204468e-02 2.544189095497131348e-01 -3.301705420017242432e-01 4.267553985118865967e-01 -1.674971194006502628e-03 -1.338609606027603149e-01 7.639175653457641602e-01
2.541806101799011230e-01 -2.918258309364318848e-01 5.974861979484558105e-01 -1.268391460180282593e-01 2.296603173017501831e-01 5.224013924598693848e-01 -3.638562560081481934e-01 1.382515728473663330e-01
1.829315274953842163e-01 2.994019091129302979e-01 -2.726274542510509491e-02 -2.594442069530487061e-01 2.435259521007537842e-01 7.381271123886108398e-01 2.053255289793014526e-01 4.031686782836914062e-01
-1.500954031944274902e-01 -2.542600631713867188e-01 7.232010364532470703e-02 -4.803812205791473389e-01 1.424942910671234131e-01 4.596081376075744629e-01 -6.069521903991699219e-01 -2.772937119007110596e-01
-5.236334800720214844e-01 3.632970750331878662e-01 -3.384040594100952148e-01 -2.221513539552688599e-01 4.323747381567955017e-02 4.510857462882995605e-01 -9.409809112548828125e-02 4.644915461540222168e-01
-1.464957445859909058e-01 -9.160949289798736572e-02 4.263913333415985107e-01 1.752603948116302490e-01 -9.729661047458648682e-02 7.265774011611938477e-01 -4.197585880756378174e-01 2.098623514175415039e-01
3.386251032352447510e-01 -1.731458902359008789e-01 -3.678739815950393677e-02 -2.173356711864471436e-01 3.700642585754394531e-01 9.695184975862503052e-02 -5.941905379295349121e-01 5.543968677520751953e-01
-2.312707602977752686e-01 -9.018386155366897583e-02 -4.842335283756256104e-01 9.575077146291732788e-02 1.414519548416137695e-01 1.502089500427246094e-01 -5.166161656379699707e-01 6.206985116004943848e-01
-6.474568694829940796e-02 -6.286621838808059692e-02 -4.052952229976654053e-01 5.975105799734592438e-03 3.655619025230407715e-01 8.291845917701721191e-01 1.707953400909900665e-02 -7.798556983470916748e-02
-1.350368410348892212e-01 -2.518487870693206787e-01 -1.489614844322204590e-01 3.690864890813827515e-02 -3.280511796474456787e-01 7.674667239189147949e-01 -4.106004238128662109e-01 1.719598174095153809e-01
-5.571962147951126099e-02 3.123966455459594727e-01 1.308872401714324951e-01 5.751154199242591858e-02 6.510555744171142578e-01 5.694041848182678223e-01 3.254768997430801392e-02 3.601538538932800293e-01
-1.695829629898071289e-02 -1.681044697761535645e-01 -7.411393523216247559e-02 -3.747370839118957520e-01 1.341158896684646606e-01 6.417441368103027344e-01 -5.523959994316101074e-01 -3.009462952613830566e-01
-5.325871706008911133e-02 -2.070275992155075073e-01 -2.567611336708068848e-01 -4.785982370376586914e-01 -2.809759601950645447e-02 5.127199292182922363e-01 -6.268627643585205078e-01 -5.188815295696258545e-02
-5.549701675772666931e-02 -3.441205024719238281e-01 5.567701458930969238e-01 -2.296904921531677246e-01 3.955163657665252686e-01 4.160525202751159668e-01 -3.978828787803649902e-01 -1.670537590980529785e-01
-5.655290484428405762e-01 -3.886345028877258301e-01 1.524559557437896729e-01 -5.327409505844116211e-01 -7.254076749086380005e-02 4.610839486122131348e-01 -5.784070864319801331e-02 2.963539026677608490e-02
3.825773298740386963e-01 -1.487177014350891113e-01 3.403644561767578125e-01 -2.759784162044525146e-01 5.530567765235900879e-01 3.709928989410400391e-01 -2.332857400178909302e-01 3.762658536434173584e-01
-1.632898300886154175e-01 -1.894187629222869873e-01 1.550399065017700195e-01 -6.788937002420425415e-02 -4.129758477210998535e-01 6.386796832084655762e-01 -5.524340867996215820e-01 1.586394160985946655e-01
-4.248317331075668335e-02 -4.625741839408874512e-01 2.468736469745635986e-01 3.313275277614593506e-01 1.985080540180206299e-02 4.078683257102966309e-01 -5.213822722434997559e-01 4.182174503803253174e-01
2.000729441642761230e-01 -7.080835103988647461e-02 3.521755933761596680e-01 1.250280141830444336e-01 -1.040058657526969910e-01 7.542247772216796875e-01 -3.592676520347595215e-01 3.264230489730834961e-01
9.327999502420425415e-02 2.718110084533691406e-01 2.389330118894577026e-01 5.286966450512409210e-03 4.141260385513305664e-01 5.013415813446044922e-01 1.307591646909713745e-01 6.483508944511413574e-01
2.025642991065979004e-01 4.755024015903472900e-01 -3.985124453902244568e-02 3.452366963028907776e-02 6.029462814331054688e-02 5.008691549301147461e-01 -4.410951733589172363e-01 5.301083326339721680e-01
3.416980504989624023e-01 1.213546693325042725e-01 3.226985037326812744e-01 4.692314192652702332e-03 8.714085817337036133e-02 5.888411998748779297e-01 -4.917930364608764648e-01 4.100869297981262207e-01
-3.968772292137145996e-01 -6.286858320236206055e-01 -8.908123522996902466e-02 -3.150230646133422852e-01 4.663348197937011719e-01 2.647692859172821045e-01 -1.178595200181007385e-01 1.964832544326782227e-01
4.000850766897201538e-02 -9.087179601192474365e-02 -2.430099099874496460e-01 -1.838678568601608276e-01 3.177558183670043945e-01 -2.036417089402675629e-02 -7.674030661582946777e-01 4.549609422683715820e-01
7.095966488122940063e-02 2.255545407533645630e-01 3.321788012981414795e-01 2.241346389055252075e-01 2.185958176851272583e-01 4.620269536972045898e-01 -6.301668286323547363e-01 3.537619411945343018e-01
-6.443854570388793945e-01 2.248787581920623779e-01 -2.849523425102233887e-01 -2.941150069236755371e-01 1.385838817805051804e-02 5.306448936462402344e-01 -1.301783472299575806e-01 2.603323757648468018e-01
-1.598111353814601898e-02 2.098104953765869141e-01 6.324884295463562012e-01 -5.000640749931335449e-01 4.392549395561218262e-01 7.268109917640686035e-02 -1.473720222711563110e-01 2.926988303661346436e-01
-4.494176805019378662e-01 1.398644745349884033e-01 -1.552722156047821045e-01 -4.463058114051818848e-01 -1.452888101339340210e-01 5.103442668914794922e-01 1.381110548973083496e-01 5.045081973075866699e-01
-5.480080246925354004e-01 3.121376335620880127e-01 4.646362662315368652e-01 1.571854352951049805e-01 2.715689539909362793e-01 5.189159512519836426e-01 -1.342556476593017578e-01 -2.480269782245159149e-02
1.277371793985366821e-01 6.103955209255218506e-02 3.095243684947490692e-02 1.897792220115661621e-01 -2.474410831928253174e-01 6.879171729087829590e-01 -3.747911155223846436e-01 5.177429318428039551e-01
1.490853577852249146e-01 -7.393932342529296875e-02 5.553225874900817871e-01 -2.655320465564727783e-01 5.660545825958251953e-01 3.801356852054595947e-01 -3.584209084510803223e-01 -5.439263302832841873e-03
9.191695600748062134e-02 1.565870940685272217e-01 8.558556437492370605e-02 3.205603659152984619e-01 1.393941938877105713e-01 3.583346903324127197e-01 -4.674801826477050781e-01 7.004112005233764648e-01
-5.186998248100280762e-01 -1.085479855537414551e-01 2.922838926315307617e-01 -5.139558911323547363e-01 -8.429751545190811157e-02 5.949453711509704590e-01 -2.558354847133159637e-02 -8.869484066963195801e-02
1.794314384460449219e-02 3.398028016090393066e-01 5.720803737640380859e-01 1.156341750174760818e-02 3.697473406791687012e-01 4.545636475086212158e-01 -1.801056712865829468e-01 4.254681169986724854e-01
-3.478893637657165527e-01 -2.275457084178924561e-01 -1.218791678547859192e-02 -6.780966520309448242e-01 3.658504188060760498e-01 3.380439057946205139e-02 9.372247010469436646e-02 4.727148115634918213e-01
-5.529730319976806641e-01 -3.650983572006225586e-01 3.421923220157623291e-01 -3.838612139225006104e-02 5.587171316146850586e-01 6.623313575983047485e-02 -3.520417213439941406e-01 -4.324130341410636902e-02
-5.392634868621826172e-02 -1.940229535102844238e-01 4.297690391540527344e-01 -1.555968970060348511e-01 6.513317823410034180e-01 2.257144749164581299e-01 -5.154719948768615723e-01 -9.820418804883956909e-02
-2.570845186710357666e-02 -5.541316419839859009e-02 3.437958955764770508e-01 -1.473451107740402222e-01 6.135763525962829590e-01 3.570256829261779785e-01 -5.346753597259521484e-01 -2.579558789730072021e-01
1.044861376285552979e-01 2.854074835777282715e-01 -2.300813645124435425e-01 -2.049644589424133301e-01 3.252139389514923096e-01 7.444102764129638672e-01 1.882341951131820679e-01 3.425410389900207520e-01
-4.521717131137847900e-02 7.531265169382095337e-02 -6.416199207305908203e-01 -3.900367915630340576e-01 1.124863252043724060e-01 3.482211232185363770e-01 -4.167234599590301514e-01 3.477196097373962402e-01
8.280596137046813965e-02 4.447793960571289062e-01 -2.629736810922622681e-02 -2.060416638851165771e-01 2.568368315696716309e-01 6.223832368850708008e-01 1.476813703775405884e-01 5.263401269912719727e-01
-7.707930207252502441e-01 -1.822827197611331940e-02 -2.365888357162475586e-01 -3.780714571475982666e-01 2.314396798610687256e-01 2.661242485046386719e-01 -2.172192484140396118e-01 1.872507184743881226e-01
-1.029477827250957489e-02 -5.692112445831298828e-02 -4.077558219432830811e-01 -5.155885815620422363e-01 2.008657343685626984e-02 1.215760931372642517e-01 -6.151086091995239258e-01 4.135395884513854980e-01
-6.239747405052185059e-01 7.421761751174926758e-02 -2.205174416303634644e-01 -3.747121393680572510e-01 1.512205302715301514e-01 1.350677013397216797e-01 -4.608669504523277283e-02 6.106351017951965332e-01
-8.542453497648239136e-02 9.958951175212860107e-02 -4.135974645614624023e-01 8.476438373327255249e-02 2.847312986850738525e-01 4.998102039098739624e-02 -6.467725038528442383e-01 5.501381754875183105e-01
-5.926265716552734375e-01 2.382697165012359619e-01 -1.977884024381637573e-01 -3.717674314975738525e-01 2.035110592842102051e-01 2.423770725727081299e-01 5.452839657664299011e-02 5.581696629524230957e-01
2.448251992464065552e-01 -3.472933173179626465e-01 1.129583120346069336e-01 2.338210120797157288e-02 6.499090194702148438e-01 3.903774917125701904e-01 -1.261737197637557983e-01 4.641613364219665527e-01
-1.422317922115325928e-01 -2.051487118005752563e-01 9.355332702398300171e-02 -7.058988213539123535e-01 -3.933984041213989258e-02 5.164365768432617188e-01 2.013053894042968750e-01 3.490852117538452148e-01
-8.383467793464660645e-01 2.177958190441131592e-02 -1.634471714496612549e-01 -1.085726171731948853e-01 1.875306069850921631e-01 3.915320336818695068e-01 -1.269681900739669800e-01 2.315413206815719604e-01
-1.181847453117370605e-01 -3.250877857208251953e-01 -1.620206981897354126e-01 9.192968904972076416e-02 -3.190148174762725830e-01 6.624629497528076172e-01 -4.609875082969665527e-01 3.041571676731109619e-01
1.796932518482208252e-01 -3.401315808296203613e-01 -1.430088281631469727e-01 -2.431382387876510620e-01 -1.602338254451751709e-01 1.108210757374763489e-01 -6.149640083312988281e-01 5.969222784042358398e-01
-7.082115858793258667e-02 3.810959756374359131e-01 4.265572130680084229e-01 2.394916862249374390e-01 3.244580924510955811e-01 4.205991327762603760e-01 -3.321453034877777100e-01 4.668465256690979004e-01
2.250402271747589111e-01 -4.579068124294281006e-01 -2.889983355998992920e-01 -4.260532557964324951e-02 5.397140979766845703e-01 5.221742391586303711e-01 -3.224976360797882080e-02 2.989079058170318604e-01
-7.397149801254272461e-01 -4.081158339977264404e-01 -3.814667230471968651e-03 -2.442606091499328613e-01 -1.387959718704223633e-01 3.491778671741485596e-01 -2.411358654499053955e-01 1.650734841823577881e-01
1.791959255933761597e-01 -2.066212594509124756e-01 4.646366536617279053e-01 -5.876441672444343567e-02 -6.750623881816864014e-02 3.581080436706542969e-01 -7.145354151725769043e-01 2.499933689832687378e-01
-6.524802446365356445e-01 -1.546208560466766357e-01 -1.686460822820663452e-01 -3.442779779434204102e-01 -1.010518744587898254e-01 6.208436489105224609e-01 -5.751658231019973755e-02 6.653249263763427734e-02
-3.070754408836364746e-01 -2.227338701486587524e-01 2.431250959634780884e-01 -5.635964274406433105e-01 2.828599214553833008e-01 -9.547448903322219849e-02 -6.163709163665771484e-01 1.015151590108871460e-01
4.533151537179946899e-02 2.048379182815551758e-01 -3.001227974891662598e-01 -6.908129453659057617e-01 2.242552042007446289e-01 2.170363962650299072e-01 -4.275431632995605469e-01 3.293963074684143066e-01
-2.631652653217315674e-01 -5.261999368667602539e-01 -1.565925925970077515e-01 3.896262943744659424e-01 4.090755879878997803e-01 2.484131157398223877e-01 -4.286714196205139160e-01 2.543950080871582031e-01
-4.337635263800621033e-02 -8.309581875801086426e-02 2.893553376197814941e-01 1.436773687601089478e-01 2.981954216957092285e-01 3.252289295196533203e-01 1.750133484601974487e-01 8.133388161659240723e-01
-4.145658910274505615e-01 -2.747973203659057617e-01 3.351678699254989624e-02 -6.251972317695617676e-01 3.265394270420074463e-01 -3.326994553208351135e-02 7.769286632537841797e-02 4.968456625938415527e-01
1.004870682954788208e-01 9.098479151725769043e-02 5.733752846717834473e-01 1.228242367506027222e-01 1.726450771093368530e-01 6.737355589866638184e-01 -2.291816174983978271e-01 3.186360895633697510e-01
-2.588509917259216309e-01 -6.212321668863296509e-02 3.614080846309661865e-01 4.265333116054534912e-01 1.221603006124496460e-01 3.403033316135406494e-01 -4.921374320983886719e-01 4.936207234859466553e-01
4.306820929050445557e-01 -1.827007234096527100e-01 2.168182730674743652e-01 -3.139508664608001709e-01 4.224656820297241211e-01 2.765662372112274170e-01 -3.820457756519317627e-01 4.843892753124237061e-01
-5.466128587722778320e-01 -4.244892597198486328e-01 -3.388099670410156250e-01 -3.044816553592681885e-01 5.918189138174057007e-02 1.108544394373893738e-01 -3.521310091018676758e-01 4.168146550655364990e-01
7.912240177392959595e-02 7.760502398014068604e-02 6.254203915596008301e-01 -3.690111264586448669e-02 5.203385949134826660e-01 3.612549304962158203e-01 -4.003899991512298584e-01 1.833987087011337280e-01
2.619343400001525879e-01 3.235744237899780273e-01 -4.888223484158515930e-02 -7.030960917472839355e-02 -1.842208653688430786e-01 5.515950322151184082e-01 -4.530965089797973633e-01 5.252299308776855469e-01
-4.471950829029083252e-01 -4.254163503646850586e-01 -1.650157719850540161e-01 3.080413043498992920e-01 4.280802309513092041e-01 4.279682338237762451e-01 -3.607266247272491455e-01 1.961634866893291473e-02
-7.525304555892944336e-01 -7.709966599941253662e-02 -1.915949583053588867e-01 -4.533707201480865479e-01 4.289428517222404480e-02 2.907119989395141602e-01 -1.498662531375885010e-01 2.769236266613006592e-01
6.797905266284942627e-02 1.063722521066665649e-01 1.070574149489402771e-01 2.070732116699218750e-01 4.157842993736267090e-01 2.002621591091156006e-01 -5.904752016067504883e-01 6.066967248916625977e-01
2.924276143312454224e-02 9.028125554323196411e-03 1.136348024010658264e-01 2.930157780647277832e-01 -1.204800903797149658e-01 8.068233728408813477e-01 -2.661923766136169434e-01 4.049130380153656006e-01
-2.162614911794662476e-01 1.726450324058532715e-01 -1.368949748575687408e-02 -8.018314838409423828e-01 4.017038643360137939e-01 1.498608440160751343e-01 -2.939191758632659912e-01 1.004528701305389404e-01
-5.314165353775024414e-01 1.993757486343383789e-01 4.121822416782379150e-01 -4.292489960789680481e-02 2.113268375396728516e-01 4.908239543437957764e-01 -3.684226870536804199e-01 -2.912156879901885986e-01
-1.412493884563446045e-01 -3.467166423797607422e-02 -3.287451807409524918e-03 -9.596917033195495605e-02 -4.726722836494445801e-01 5.421681404113769531e-01 -5.830987691879272461e-01 3.350464105606079102e-01
2.081365585327148438e-01 -3.678325712680816650e-01 4.440014362335205078e-01 -5.884530544281005859e-01 3.879595100879669189e-01 3.118972778320312500e-01 -1.468607783317565918e-01 9.275542199611663818e-02
-1.252450644969940186e-01 5.931492894887924194e-03 5.398200154304504395e-01 3.199102580547332764e-01 1.053091585636138916e-01 5.449896454811096191e-01 -4.364417791366577148e-01 3.032244145870208740e-01
4.046207666397094727e-01 -1.071957275271415710e-01 9.209671989083290100e-03 -1.770641654729843140e-01 5.003356337547302246e-01 6.779019236564636230e-01 -1.208039224147796631e-01 2.624393701553344727e-01
3.104969263076782227e-01 -4.917558655142784119e-02 1.120176911354064941e-01 -2.694058120250701904e-01 8.707776665687561035e-02 1.790400035679340363e-02 -7.069230079650878906e-01 5.553401708602905273e-01
1.781318187713623047e-01 -4.725082218647003174e-02 5.234494805335998535e-01 -5.157104134559631348e-02 -9.953930228948593140e-02 5.140053629875183105e-01 -5.904394388198852539e-01 2.581651210784912109e-01
4.168508350849151611e-01 -3.173919618129730225e-01 2.646263241767883301e-01 -2.317671328783035278e-01 4.726460874080657959e-01 4.862369298934936523e-01 -1.529378145933151245e-01 3.443023264408111572e-01
2.162871509790420532e-01 3.167351186275482178e-01 -7.237130403518676758e-02 9.098571538925170898e-02 6.144709512591362000e-02 4.578726589679718018e-01 -6.351104974746704102e-01 4.717989265918731689e-01
-1.705569326877593994e-01 3.240497112274169922e-01 4.474544823169708252e-01 2.693350315093994141e-01 6.984113156795501709e-02 5.307284593582153320e-01 -4.110735058784484863e-01 3.709630370140075684e-01
-1.369904279708862305e-01 1.522143632173538208e-01 -2.766918540000915527e-01 -4.253963530063629150e-01 2.184326052665710449e-01 -8.383546955883502960e-04 -6.972283720970153809e-01 4.082928895950317383e-01
1.215093359351158142e-01 7.833542674779891968e-02 1.117974966764450073e-01 2.516324520111083984e-01 9.993064403533935547e-02 2.381278574466705322e-01 -5.014226436614990234e-01 7.649613618850708008e-01
-2.207326889038085938e-01 -2.654957771301269531e-01 -1.279574036598205566e-01 3.867659866809844971e-01 7.096121907234191895e-01 3.485571742057800293e-01 -1.455992609262466431e-01 2.618921101093292236e-01
2.134159505367279053e-01 3.108788132667541504e-01 8.514919131994247437e-02 8.090915530920028687e-02 -1.080797091126441956e-01 4.905418455600738525e-01 -3.715179860591888428e-01 6.735527515411376953e-01
-2.075360715389251709e-01 -4.131592512130737305e-01 -2.694214582443237305e-01 -3.058072924613952637e-01 5.163912773132324219e-01 3.916193172335624695e-02 -4.506166577339172363e-01 3.858409523963928223e-01
-1.705520302057266235e-01 -1.427834182977676392e-01 -5.094090104103088379e-01 -3.176704645156860352e-01 -7.248614728450775146e-02 6.767871379852294922e-01 -3.560975193977355957e-01 3.527299966663122177e-03
-1.551123112440109253e-01 -2.564440369606018066e-01 1.046554297208786011e-01 -5.996505618095397949e-01 3.956719040870666504e-01 -1.611845344305038452e-01 -5.550492405891418457e-01 2.214197814464569092e-01
-2.898400127887725830e-01 -2.729703485965728760e-01 -5.185931324958801270e-01 -3.947153091430664062e-01 -4.019793868064880371e-02 4.218375682830810547e-01 -4.602088928222656250e-01 1.593298465013504028e-01
-8.382835984230041504e-02 5.147553607821464539e-02 -6.018595099449157715e-01 1.186340022832155228e-02 4.028240442276000977e-01 2.598513662815093994e-01 -4.784450232982635498e-01 4.113974869251251221e-01
-5.943016409873962402e-01 -5.402488708496093750e-01 2.714335359632968903e-02 -4.700497388839721680e-01 6.492249201983213425e-03 3.276644349098205566e-01 -1.562331467866897583e-01 3.792510181665420532e-02
1.070934608578681946e-01 1.729794442653656006e-01 2.036246955394744873e-01 2.486100792884826660e-01 3.232403397560119629e-01 3.342551887035369873e-01 -5.693942308425903320e-01 5.611760616302490234e-01
-2.290592938661575317e-01 -3.914421498775482178e-01 1.881449818611145020e-01 -1.638017594814300537e-01 3.108825087547302246e-01 -2.470659092068672180e-02 -7.886229753494262695e-01 1.135372444987297058e-01
-6.769440770149230957e-01 -4.309080243110656738e-01 -6.692234426736831665e-02 -1.966836750507354736e-01 -1.587500050663948059e-02 5.065745711326599121e-01 -2.311734557151794434e-01 -5.090425163507461548e-02
1.818608641624450684e-01 3.617547452449798584e-01 1.428594738245010376e-01 4.925721883773803711e-02 1.008086744695901871e-02 6.559416055679321289e-01 -8.615569770336151123e-02 6.127325892448425293e-01
-1.369881629943847656e-02 -5.460260510444641113e-01 4.793755412101745605e-01 -1.094066873192787170e-01 1.204172074794769287e-01 3.394284546375274658e-01 -5.728646516799926758e-01 -4.484615847468376160e-02
2.919819653034210205e-01 -3.377822637557983398e-01 3.942105174064636230e-01 -3.673403263092041016e-01 3.547886610031127930e-01 3.577100932598114014e-01 -5.040327906608581543e-01 4.927791655063629150e-02
-2.474029213190078735e-01 -1.498427614569664001e-02 3.476497232913970947e-01 1.314775049686431885e-01 -3.894216418266296387e-01 4.177304804325103760e-01 -5.144323110580444336e-01 4.578560292720794678e-01
-6.626204848289489746e-01 -2.337726503610610962e-01 3.072711527347564697e-01 -4.972048699855804443e-01 5.174419656395912170e-02 3.968692123889923096e-01 -5.912473797798156738e-02 -3.126921504735946655e-02
-2.631097435951232910e-01 1.615328714251518250e-02 1.528226733207702637e-01 1.943281106650829315e-02 -3.907753825187683105e-01 4.836825132369995117e-01 -6.903139948844909668e-01 2.087879329919815063e-01
-2.326686531305313110e-01 1.765322871506214142e-02 -5.025268197059631348e-01 -5.821080207824707031e-01 1.705498099327087402e-01 2.120160907506942749e-01 -4.088429808616638184e-01 3.361250460147857666e-01
-7.522563934326171875e-01 -2.051602900028228760e-01 -1.768998056650161743e-01 2.986892499029636383e-02 9.468607604503631592e-02 1.641092151403427124e-01 -2.419441044330596924e-01 5.151695609092712402e-01
3.697459027171134949e-02 1.319801211357116699e-01 2.175065875053405762e-01 2.657953798770904541e-01 4.268647432327270508e-01 1.518824249505996704e-01 -5.732401609420776367e-01 5.739092826843261719e-01
4.659838601946830750e-02 -8.390007913112640381e-02 3.050040006637573242e-01 3.788600862026214600e-02 7.889580726623535156e-01 2.276031821966171265e-01 -3.127821087837219238e-01 3.524708747863769531e-01
6.393299251794815063e-02 -1.772138178348541260e-01 4.561535716056823730e-01 -2.999594211578369141e-01 3.910540640354156494e-01 5.218739155679941177e-03 -7.014294266700744629e-01 1.466361880302429199e-01
-6.471354961395263672e-01 -2.610236406326293945e-01 -1.329697817564010620e-01 -1.204552054405212402e-01 4.474296569824218750e-01 1.217179819941520691e-01 9.977576136589050293e-02 5.058933496475219727e-01
1.628481596708297729e-02 -1.897145062685012817e-01 1.004966273903846741e-01 2.484375238418579102e-01 1.777526289224624634e-01 4.701950550079345703e-01 1.814870238304138184e-01 7.786563038825988770e-01
-7.819410413503646851e-02 9.223942458629608154e-02 -5.811984539031982422e-01 -4.257940053939819336e-01 1.017696037888526917e-01 2.989419698715209961e-01 -5.116405487060546875e-01 3.237065970897674561e-01
1.276910006999969482e-01 -2.479664385318756104e-01 -2.177449315786361694e-01 -7.463728636503219604e-02 2.567960321903228760e-01 6.890223175287246704e-02 -7.225722670555114746e-01 5.257582068443298340e-01
-1.763849556446075439e-01 5.740637704730033875e-02 1.697458028793334961e-01 3.628258034586906433e-02 7.751446366310119629e-01 3.337296545505523682e-01 1.735910177230834961e-01 4.394364356994628906e-01
-5.080249309539794922e-01 3.908575475215911865e-01 3.623446524143218994e-01 -2.249246686697006226e-01 4.843760728836059570e-01 8.242457360029220581e-02 -3.931168317794799805e-01 1.063083857297897339e-01
-5.231810808181762695e-01 -2.935661971569061279e-01 2.339755892753601074e-01 -5.050275921821594238e-01 7.458568364381790161e-02 5.622834563255310059e-01 7.969913631677627563e-02 -4.717211425304412842e-02
-3.701544404029846191e-01 -3.474304378032684326e-01 4.115069508552551270e-01 -4.193575680255889893e-01 2.057308852672576904e-01 1.044014692306518555e-01 -5.778779983520507812e-01 -9.955486655235290527e-02
-7.719407230615615845e-02 -2.504135668277740479e-01 1.266974210739135742e-01 -4.257736206054687500e-01 -3.434566408395767212e-02 5.217350721359252930e-01 -6.414370536804199219e-01 -2.217430323362350464e-01
2.967042326927185059e-01 -1.656197905540466309e-01 -2.769327759742736816e-01 2.332876920700073242e-01 3.093790113925933838e-01 5.439574122428894043e-01 -2.094021290540695190e-01 5.638859272003173828e-01
6.816288828849792480e-02 4.794202446937561035e-01 8.391574025154113770e-02 5.283585935831069946e-02 -9.851484745740890503e-02 5.765333175659179688e-01 -2.689669132232666016e-01 5.841554403305053711e-01
-7.612289488315582275e-02 -4.393415749073028564e-01 1.698668748140335083e-01 -2.814222574234008789e-01 -3.518964648246765137e-01 5.739729404449462891e-01 -4.768515527248382568e-01 1.116584166884422302e-01
-1.052164211869239807e-01 -1.906224936246871948e-01 4.417060613632202148e-01 1.477300375699996948e-01 2.737867534160614014e-01 1.975705772638320923e-01 1.916253939270973206e-02 7.882283329963684082e-01
7.566606998443603516e-02 6.465380638837814331e-02 -6.096275448799133301e-01 1.036821752786636353e-01 3.638586401939392090e-01 3.929111957550048828e-01 -4.871361255645751953e-01 2.891794443130493164e-01
-5.172464251518249512e-01 -1.307815611362457275e-01 1.025518104434013367e-01 -6.687758564949035645e-01 2.062878906726837158e-01 2.224392741918563843e-01 1.512871682643890381e-01 3.776938021183013916e-01
-1.108207404613494873e-01 -3.509454131126403809e-01 4.175844788551330566e-01 -8.026148378849029541e-02 3.351117670536041260e-01 3.622875511646270752e-01 -6.293281316757202148e-01 -2.100744396448135376e-01
-1.053316146135330200e-01 -5.042273402214050293e-01 -2.716368138790130615e-01 -1.574221402406692505e-01 7.124522924423217773e-01 1.412266939878463745e-01 8.103014528751373291e-02 3.193628489971160889e-01
3.511162400245666504e-01 -3.867741525173187256e-01 8.966159075498580933e-02 -4.736406505107879639e-01 5.665243864059448242e-01 3.568530082702636719e-01 -8.134514093399047852e-02 1.995932310819625854e-01
9.726719558238983154e-02 1.962978392839431763e-01 3.187682032585144043e-01 1.807591468095779419e-01 1.241272389888763428e-01 6.217238306999206543e-01 -2.776707112789154053e-01 5.819537043571472168e-01
-2.077473551034927368e-01 -6.649944186210632324e-01 5.824158340692520142e-02 3.652284741401672363e-01 1.831150352954864502e-01 3.976553678512573242e-01 -2.646468281745910645e-01 3.407942652702331543e-01
1.400609165430068970e-01 -3.383243680000305176e-01 -2.316197454929351807e-01 2.534778714179992676e-01 -1.457943320274353027e-01 6.345556974411010742e-01 -2.888800501823425293e-01 4.905632436275482178e-01
-5.654155611991882324e-01 1.731467694044113159e-01 3.695887923240661621e-01 1.262697279453277588e-01 -3.164913214277476072e-04 6.845954656600952148e-01 -1.012442484498023987e-01 -1.373463720083236694e-01
6.335898488759994507e-02 1.712268143892288208e-01 6.805123090744018555e-01 2.229741774499416351e-02 1.838298439979553223e-01 4.139440655708312988e-01 -4.777896404266357422e-01 2.639069855213165283e-01
-7.254145145416259766e-01 -3.738664984703063965e-01 -1.840813755989074707e-01 8.762541413307189941e-02 6.931814551353454590e-02 2.700042128562927246e-01 -2.283262759447097778e-01 4.032287001609802246e-01
-4.728246927261352539e-01 -3.124527931213378906e-01 -3.327618837356567383e-01 1.409527845680713654e-03 2.460155338048934937e-01 2.598629519343376160e-02 -5.892845988273620605e-01 3.995274007320404053e-01
2.935380339622497559e-01 1.066209515556693077e-03 4.574249684810638428e-01 -5.327152013778686523e-01 2.675490677356719971e-01 5.340539813041687012e-01 -2.446046620607376099e-01 6.468050181865692139e-02
3.164628520607948303e-03 2.070770263671875000e-01 2.146567404270172119e-01 -6.831628084182739258e-01 2.961203753948211670e-01 3.894370421767234802e-02 -5.610814690589904785e-01 2.007582187652587891e-01
3.217833638191223145e-01 -4.656103998422622681e-02 -3.190746158361434937e-02 -2.128118127584457397e-01 6.770369410514831543e-01 2.898401319980621338e-01 -2.464449554681777954e-01 4.948325157165527344e-01
-1.515285968780517578e-01 -4.614397287368774414e-01 2.975541949272155762e-01 -5.986265540122985840e-01 2.805624902248382568e-01 1.922361403703689575e-01 -4.285843372344970703e-01 -1.336623728275299072e-01
-1.555347163230180740e-02 1.217177286744117737e-01 2.811924815177917480e-01 3.296441733837127686e-01 1.883347779512405396e-01 5.326586365699768066e-01 -5.454838871955871582e-01 4.248065650463104248e-01
-5.080707669258117676e-01 -2.610104382038116455e-01 -5.712168291211128235e-02 -5.854825973510742188e-01 8.184009790420532227e-02 3.152005374431610107e-01 1.373288482427597046e-01 4.503070116043090820e-01
-1.589904874563217163e-01 4.210411757230758667e-02 -3.822861239314079285e-02 -5.789176225662231445e-01 5.133811235427856445e-01 5.872690677642822266e-01 -5.409263819456100464e-02 -1.580225229263305664e-01
-1.031141206622123718e-01 -2.171625047922134399e-01 4.964243471622467041e-01 1.104960888624191284e-01 3.121364116668701172e-01 8.682698011398315430e-02 1.968251913785934448e-02 7.603985071182250977e-01
5.211412906646728516e-02 1.411125510931015015e-01 6.439905762672424316e-01 6.107558310031890869e-02 4.415963292121887207e-01 3.281259238719940186e-01 -2.859418094158172607e-01 4.177087843418121338e-01
1.358749568462371826e-01 -2.922716140747070312e-01 -2.621266841888427734e-01 4.021257534623146057e-02 3.242582082748413086e-01 1.629365980625152588e-01 -7.450709342956542969e-01 3.727805018424987793e-01
-6.358443498611450195e-01 -2.907666265964508057e-01 -3.216578364372253418e-01 3.600773215293884277e-02 1.241699606180191040e-01 1.149580851197242737e-01 -3.312207162380218506e-01 5.177410840988159180e-01
1.764468848705291748e-01 1.115679666399955750e-01 -2.755454182624816895e-01 2.334933727979660034e-01 6.549436599016189575e-02 7.028325796127319336e-01 -4.880055189132690430e-01 2.992691993713378906e-01
3.024471104145050049e-01 3.358617797493934631e-02 2.930501103401184082e-01 -4.608421325683593750e-01 3.379071652889251709e-01 7.019961476325988770e-01 -3.331234306097030640e-02 3.246887400746345520e-02
-4.152214899659156799e-02 -4.026523232460021973e-02 -2.446674257516860962e-01 -4.669528603553771973e-01 5.743569135665893555e-01 -2.435308694839477539e-02 -5.313199162483215332e-01 3.255265951156616211e-01
-3.464109301567077637e-01 -1.604646742343902588e-01 -3.077947907149791718e-02 -8.073339462280273438e-01 1.513261068612337112e-02 4.120551049709320068e-01 -1.919576316140592098e-03 1.774626523256301880e-01
-1.097161397337913513e-01 -7.563798874616622925e-02 3.528054654598236084e-01 -7.976642996072769165e-02 6.041200757026672363e-01 7.833119481801986694e-02 -6.924481391906738281e-01 2.873498201370239258e-02
3.402585983276367188e-01 -1.078505069017410278e-01 -1.432263106107711792e-01 -3.377658128738403320e-01 4.544287919998168945e-01 2.104680985212326050e-01 -6.184745430946350098e-01 3.235425651073455811e-01
2.836324088275432587e-02 -9.204158931970596313e-02 4.530648589134216309e-01 6.677283346652984619e-02 5.806634426116943359e-01 2.670891284942626953e-01 6.418139487504959106e-02 6.069361567497253418e-01
2.959749102592468262e-01 -3.933936059474945068e-01 -2.849064767360687256e-01 -6.760303676128387451e-02 5.470414161682128906e-01 5.403840541839599609e-01 -1.143354028463363647e-01 2.599167227745056152e-01
1.861606687307357788e-01 3.996959626674652100e-01 1.424151510000228882e-01 3.326775133609771729e-02 2.915462292730808258e-02 5.094594359397888184e-01 -6.090461611747741699e-01 3.909762501716613770e-01
-5.158810019493103027e-01 5.178743973374366760e-02 4.912257194519042969e-01 2.894483804702758789e-01 1.910351812839508057e-01 5.561289191246032715e-01 -2.326748073101043701e-01 7.867901027202606201e-02
7.636388391256332397e-02 3.570001721382141113e-01 3.280633687973022461e-02 3.469988331198692322e-02 -2.363812923431396484e-01 7.304726839065551758e-01 -1.539469957351684570e-01 5.012713074684143066e-01
1.856881231069564819e-01 -1.887943297624588013e-01 -1.487319916486740112e-01 -2.357738018035888672e-01 4.816504567861557007e-02 2.681908607482910156e-01 -7.661476135253906250e-01 4.369642436504364014e-01
-1.114182546734809875e-02 1.502976194024085999e-02 -2.348199337720870972e-01 -5.842215195298194885e-02 -2.184027433395385742e-01 6.671644449234008789e-01 -6.677432060241699219e-01 4.906451329588890076e-02
-1.197110190987586975e-01 -2.466882020235061646e-01 2.469504028558731079e-01 -2.592571377754211426e-01 4.669285416603088379e-01 2.108985744416713715e-02 -7.603309154510498047e-01 6.737925112247467041e-03
-1.008586958050727844e-01 -2.027070149779319763e-02 5.632168054580688477e-01 1.906644552946090698e-01 2.113573402166366577e-01 2.475723922252655029e-01 -6.475819945335388184e-01 3.324515819549560547e-01
1.212883647531270981e-02 6.500959396362304688e-02 7.531505823135375977e-02 2.455510050058364868e-01 -7.648789137601852417e-02 7.656255364418029785e-01 -3.031969964504241943e-01 4.956790804862976074e-01
3.029122389853000641e-02 -9.633623994886875153e-03 -4.371420741081237793e-01 -4.614883959293365479e-01 1.164253801107406616e-01 2.320612519979476929e-01 -6.735070347785949707e-01 2.718561589717864990e-01
-2.735891342163085938e-01 -1.016011759638786316e-01 4.822683334350585938e-02 -6.237942725419998169e-02 -3.868617117404937744e-01 6.803948879241943359e-01 -5.439817309379577637e-01 9.680346585810184479e-03
-5.346919298171997070e-01 -6.121081709861755371e-01 -1.891491562128067017e-01 -1.328217238187789917e-01 -1.397123653441667557e-02 5.131537914276123047e-01 -4.971412569284439087e-02 1.414766013622283936e-01
-1.944384574890136719e-01 9.433791786432266235e-02 3.455528318881988525e-01 -2.087733298540115356e-01 3.901112973690032959e-01 -2.461220771074295044e-01 -6.744047403335571289e-01 3.503088355064392090e-01
-1.660957485437393188e-01 1.433067619800567627e-01 -5.618000030517578125e-01 -5.364596247673034668e-01 8.441315591335296631e-02 3.048839569091796875e-01 -3.149170577526092529e-01 3.862829506397247314e-01
-6.078486442565917969e-01 -2.717260122299194336e-01 2.717244625091552734e-01 -5.671895146369934082e-01 2.069416642189025879e-01 2.307491004467010498e-02 -2.950913012027740479e-01 1.752452701330184937e-01
-3.950669765472412109e-01 -1.741626709699630737e-01 3.856243789196014404e-01 3.918432816863059998e-02 -3.474749624729156494e-01 4.995485544204711914e-01 -5.238639116287231445e-01 1.364801675081253052e-01
5.364605784416198730e-02 9.505557268857955933e-02 1.535704433917999268e-01 -4.336889088153839111e-01 6.004508137702941895e-01 -3.731911256909370422e-02 -5.958811640739440918e-01 2.437380254268646240e-01
4.216722771525382996e-02 2.007429450750350952e-01 -2.349109798669815063e-01 -1.345409825444221497e-02 -3.685637563467025757e-02 3.693000674247741699e-01 -3.933717906475067139e-01 7.810747027397155762e-01
-3.110141456127166748e-01 2.734926342964172363e-01 5.034025311470031738e-01 1.752986311912536621e-01 -1.697809398174285889e-01 3.524773716926574707e-01 -4.436286389827728271e-01 4.409717023372650146e-01
-1.569880358874797821e-02 -7.388793397694826126e-03 3.296026587486267090e-01 -8.402881622314453125e-01 1.432409137487411499e-01 2.423339635133743286e-01 -3.127716481685638428e-01 8.892086893320083618e-02
-2.188424766063690186e-01 1.274302601814270020e-01 1.690054982900619507e-01 -1.188616007566452026e-01 6.400285959243774414e-01 -8.844713866710662842e-02 -5.555488467216491699e-01 4.087598323822021484e-01
-2.199828177690505981e-01 -3.527182340621948242e-01 3.809277117252349854e-01 -2.252808958292007446e-01 -3.391911089420318604e-01 5.534221529960632324e-01 -4.580565094947814941e-01 -1.405599154531955719e-02
9.091736748814582825e-03 2.050622254610061646e-01 -3.516094684600830078e-01 -6.823597550392150879e-01 1.029234677553176880e-01 1.491776853799819946e-01 -4.125947058200836182e-01 4.068675339221954346e-01
-1.074325367808341980e-01 2.399659901857376099e-02 -1.429064664989709854e-02 1.160035803914070129e-01 -3.614254668354988098e-02 7.667029500007629395e-01 -6.204795241355895996e-01 -9.316439740359783173e-03
3.355204164981842041e-01 -2.517750263214111328e-01 2.955981492996215820e-01 -3.855270743370056152e-01 4.742666184902191162e-01 5.689929127693176270e-01 -1.917257010936737061e-01 5.084783583879470825e-02
2.428854107856750488e-01 7.838153094053268433e-02 -1.637291014194488525e-01 -5.014431104063987732e-02 -1.175139844417572021e-01 6.475061774253845215e-01 -5.690080523490905762e-01 3.856128454208374023e-01
-1.133435890078544617e-01 -2.136991173028945923e-01 -2.481267154216766357e-01 -4.542596638202667236e-02 -2.642709016799926758e-01 7.938177585601806641e-01 -4.187280833721160889e-01 5.036505311727523804e-02
-3.340966254472732544e-02 2.139066159725189209e-01 -3.923844695091247559e-01 -4.826937317848205566e-01 3.013623356819152832e-01 9.405724704265594482e-02 -5.942631363868713379e-01 3.366815447807312012e-01
3.512866795063018799e-02 1.374615132808685303e-01 1.477725803852081299e-01 2.576933503150939941e-01 4.943045675754547119e-01 2.621608376502990723e-01 -6.364960074424743652e-01 4.164554774761199951e-01
-6.759486347436904907e-02 -1.180906593799591064e-01 -6.146381422877311707e-02 1.140573620796203613e-01 4.535073041915893555e-01 -1.697082221508026123e-01 -4.483178555965423584e-01 7.274888753890991211e-01
-3.585785627365112305e-01 -3.798820078372955322e-02 -3.178395330905914307e-03 -1.714523881673812866e-02 -4.524135887622833252e-01 6.353945732116699219e-01 -4.628777801990509033e-01 2.168270945549011230e-01
-2.722280025482177734e-01 2.200856506824493408e-01 1.844663769006729126e-01 1.142116412520408630e-01 -3.131668865680694580e-01 4.095511138439178467e-01 -6.696180701255798340e-01 3.408640027046203613e-01
-1.453896909952163696e-01 -1.181730180978775024e-01 -9.348672628402709961e-02 3.607036173343658447e-02 -2.607413828372955322e-01 7.976796627044677734e-01 -5.000271797180175781e-01 -2.345617301762104034e-02
-3.281795606017112732e-02 -1.446431428194046021e-01 2.789697609841823578e-02 -9.417596459388732910e-02 1.130630448460578918e-01 7.459925860166549683e-02 -9.580376148223876953e-01 1.793584972620010376e-01
-5.451497435569763184e-01 1.967874169349670410e-01 -1.993670761585235596e-01 -2.590875923633575439e-01 1.128474622964859009e-01 2.007779330015182495e-01 3.251377120614051819e-02 7.093020081520080566e-01
-1.535441260784864426e-02 -1.771879941225051880e-01 2.069202363491058350e-01 1.733611226081848145e-01 -2.227873802185058594e-01 8.181297779083251953e-01 -3.220398128032684326e-01 2.698487639427185059e-01
3.672832548618316650e-01 -3.257604837417602539e-01 -1.135783419013023376e-01 -8.782989531755447388e-02 4.960235059261322021e-01 3.107964396476745605e-01 -3.735859990119934082e-01 5.061310529708862305e-01
1.586177200078964233e-01 -4.253781139850616455e-01 5.747371539473533630e-02 -1.898691207170486450e-01 -1.989906877279281616e-01 6.197366714477539062e-01 -5.747266411781311035e-01 2.364165522158145905e-02
-7.455727551132440567e-03 2.789217531681060791e-01 -2.321395128965377808e-01 -6.885898113250732422e-01 1.581495106220245361e-01 1.834551990032196045e-01 -5.094029307365417480e-01 2.755793035030364990e-01
-2.410758733749389648e-01 -8.627182990312576294e-02 4.391632676124572754e-01 3.282296955585479736e-01 -1.725231111049652100e-02 5.448974370956420898e-01 -5.101716518402099609e-01 2.763237059116363525e-01
-4.555491507053375244e-01 -3.264683187007904053e-01 -1.883999109268188477e-01 -1.427991986274719238e-01 -2.506659030914306641e-01 5.423024296760559082e-01 1.098067164421081543e-01 5.109055638313293457e-01
-1.736199110746383667e-01 -6.563207507133483887e-02 -3.805921599268913269e-02 -7.325412631034851074e-01 3.006582856178283691e-01 5.350788235664367676e-01 2.225334048271179199e-01 3.545968979597091675e-02
-3.321209251880645752e-01 -7.424854487180709839e-02 -4.508741572499275208e-02 2.182830125093460083e-01 -3.167055547237396240e-01 7.227718830108642578e-01 -3.352501988410949707e-01 3.152906894683837891e-01
-2.928264737129211426e-01 -5.331726670265197754e-01 6.164241209626197815e-02 4.060100913047790527e-01 4.302398562431335449e-01 2.119677513837814331e-01 -3.014490902423858643e-01 3.747364580631256104e-01
-4.958564415574073792e-02 -3.307755589485168457e-01 -4.793005585670471191e-01 2.807651758193969727e-01 1.872237473726272583e-01 6.330028176307678223e-01 -3.326693773269653320e-01 1.820900291204452515e-01
-1.990139186382293701e-01 -1.248700395226478577e-01 -5.785917118191719055e-02 -1.385730206966400146e-01 -4.653916656970977783e-01 5.854249000549316406e-01 -5.683492422103881836e-01 1.997955292463302612e-01
-7.207487225532531738e-01 -4.438782632350921631e-01 -1.512966901063919067e-01 -2.505071759223937988e-01 -1.735438592731952667e-02 3.169712424278259277e-01 -2.598751783370971680e-01 1.718773394823074341e-01
-5.255134105682373047e-01 -3.190317451953887939e-01 1.692133396863937378e-01 -5.902242660522460938e-01 2.385790944099426270e-01 3.073049783706665039e-01 1.417437493801116943e-01 2.713097929954528809e-01
1.896356791257858276e-01 6.797569245100021362e-02 1.391216516494750977e-01 -4.509834945201873779e-01 3.974145948886871338e-01 1.855900734663009644e-01 -1.738245040178298950e-01 7.169934511184692383e-01
-7.506021857261657715e-01 -3.581974506378173828e-01 1.728303357958793640e-02 -1.040691137313842773e-01 -1.625371873378753662e-01 4.012061655521392822e-01 -1.905094534158706665e-01 2.710781693458557129e-01
-4.835163056850433350e-01 2.440719157457351685e-01 1.769052743911743164e-01 2.404320389032363892e-01 5.094746500253677368e-02 7.728926539421081543e-01 -3.363025188446044922e-02 1.282498538494110107e-01
4.491722881793975830e-01 4.594271595124155283e-04 1.114949658513069153e-01 -3.707257807254791260e-01 5.136644840240478516e-01 4.043415486812591553e-01 -3.024786710739135742e-01 3.599149584770202637e-01
-1.098571568727493286e-01 3.665902316570281982e-01 3.572364747524261475e-01 6.944349408149719238e-02 -1.685101091861724854e-01 3.803505003452301025e-01 -5.112810134887695312e-01 5.353806018829345703e-01
-4.015586674213409424e-01 -4.640937447547912598e-01 -3.715211153030395508e-01 1.125421151518821716e-01 -9.122074395418167114e-02 4.437437057495117188e-01 -4.230749309062957764e-01 2.974086701869964600e-01
-4.281218349933624268e-01 -2.634543478488922119e-01 7.006808370351791382e-02 -7.158573269844055176e-01 2.989138662815093994e-01 2.364334315061569214e-01 6.339471787214279175e-02 2.840302288532257080e-01
2.444407492876052856e-01 -3.150438144803047180e-02 -1.729429215192794800e-01 1.045082584023475647e-01 2.841590642929077148e-01 5.624856948852539062e-01 -3.976918384432792664e-02 7.068994045257568359e-01
-5.036190152168273926e-01 9.203254245221614838e-03 3.417634665966033936e-01 1.694664359092712402e-01 1.365495193749666214e-02 4.001414775848388672e-01 -6.582105159759521484e-01 -8.497752994298934937e-02
-9.884660691022872925e-02 -5.699274539947509766e-01 3.402037322521209717e-01 6.093161553144454956e-02 1.407740861177444458e-01 3.590659797191619873e-01 -6.265164017677307129e-01 -6.849925965070724487e-02
-2.495688199996948242e-01 8.858852088451385498e-02 1.499781012535095215e-01 2.076401002705097198e-02 7.521238923072814941e-01 4.124001562595367432e-01 1.684682816267013550e-01 3.778849244117736816e-01
-1.609579659998416901e-02 8.678286522626876831e-02 -1.239349544048309326e-01 5.906827002763748169e-02 4.444411695003509521e-01 1.076376140117645264e-01 -1.141898632049560547e-01 8.667223453521728516e-01
6.716228276491165161e-02 -2.786760926246643066e-01 -2.595215141773223877e-01 -5.192453265190124512e-01 1.501169428229331970e-02 5.307598114013671875e-01 -5.466672182083129883e-01 -9.236897341907024384e-03
-1.517813503742218018e-01 1.416482310742139816e-02 -1.771895438432693481e-01 -8.200055956840515137e-01 2.915083467960357666e-01 1.930194795131683350e-01 -8.172103762626647949e-02 3.795317709445953369e-01
-1.165925152599811554e-02 -1.948520913720130920e-02 2.513487040996551514e-01 3.649676442146301270e-01 1.257822476327419281e-02 5.311033129692077637e-01 -5.633375644683837891e-01 4.511415064334869385e-01
-1.176630929112434387e-01 1.028912886977195740e-01 -5.493448376655578613e-01 -5.498485565185546875e-01 1.784157752990722656e-01 3.180968165397644043e-01 -3.829211294651031494e-01 3.030005395412445068e-01
-1.079996377229690552e-01 -1.727196127176284790e-01 1.183197870850563049e-01 2.972033023834228516e-01 -1.493895798921585083e-01 7.920529842376708984e-01 -4.290071427822113037e-01 1.498756408691406250e-01
3.435051813721656799e-02 -2.273867726325988770e-01 -1.000708714127540588e-01 -4.330053329467773438e-01 3.578543290495872498e-02 6.676650643348693848e-01 -5.247840285301208496e-01 -1.647789180278778076e-01
-8.517148345708847046e-02 2.041162550449371338e-01 1.766840964555740356e-01 1.948868855834007263e-02 -2.842405140399932861e-01 5.293351411819458008e-01 -6.910280585289001465e-01 2.845648825168609619e-01
-8.069196343421936035e-02 1.879149079322814941e-01 2.776766121387481689e-01 2.187736034393310547e-01 3.342691659927368164e-01 1.984298229217529297e-01 -2.994293272495269775e-01 7.697029113769531250e-01
-1.018188595771789551e-01 -1.719093471765518188e-01 -2.691588178277015686e-02 1.083076372742652893e-01 -3.315489590167999268e-01 6.921852827072143555e-01 -4.927466809749603271e-01 3.402655124664306641e-01
5.797571688890457153e-02 1.132636517286300659e-01 5.835197567939758301e-01 1.674282699823379517e-01 3.183454871177673340e-01 4.627921581268310547e-01 -2.252432554960250854e-01 4.990267157554626465e-01
-2.937746047973632812e-01 4.520098865032196045e-01 4.202706813812255859e-01 1.217079982161521912e-01 1.432784181088209152e-02 3.876599073410034180e-01 -4.977274835109710693e-01 3.460129201412200928e-01
-2.541686594486236572e-01 1.996601521968841553e-01 3.262860774993896484e-01 2.359956204891204834e-01 -8.111323416233062744e-02 5.646735429763793945e-01 -5.723404288291931152e-01 2.834935188293457031e-01
-7.545230388641357422e-01 -6.650738418102264404e-03 -3.961303085088729858e-02 -1.692605437710881233e-03 4.512880444526672363e-01 2.681747078895568848e-01 1.022851467132568359e-01 3.782034218311309814e-01
-1.190970614552497864e-01 -6.110121607780456543e-01 -3.889762163162231445e-01 -2.552545368671417236e-01 1.778513491153717041e-01 4.020999670028686523e-01 -2.792328000068664551e-01 3.531802296638488770e-01
-2.727378606796264648e-01 -4.450581371784210205e-01 -1.136462315917015076e-01 4.115140438079833984e-01 9.926351904869079590e-02 3.397240638732910156e-01 -5.391788482666015625e-01 3.595812320709228516e-01
-1.015882492065429688e-01 -2.645152211189270020e-01 5.338506307452917099e-03 1.729605346918106079e-02 -3.534804880619049072e-01 8.117108345031738281e-01 -3.230399191379547119e-01 1.766532361507415771e-01
1.914051175117492676e-01 2.467924058437347412e-01 2.791477441787719727e-01 1.558800786733627319e-02 5.550335049629211426e-01 2.982058823108673096e-01 -5.210813879966735840e-01 3.946852385997772217e-01
-2.994800508022308350e-01 -4.614917635917663574e-01 1.091753467917442322e-01 -6.824423074722290039e-01 4.311184212565422058e-02 1.852939873933792114e-01 -8.842642605304718018e-02 4.191402792930603027e-01
-9.732160717248916626e-02 -6.174306869506835938e-01 4.197393059730529785e-01 -9.570062905550003052e-02 8.643694221973419189e-02 3.217058479785919189e-01 -5.585021376609802246e-01 -3.282906115055084229e-02
-6.959055364131927490e-02 4.881650954484939575e-02 3.273226916790008545e-01 -3.607423603534698486e-02 -4.187803268432617188e-01 5.581177473068237305e-01 -5.460469722747802734e-01 3.151079714298248291e-01
-6.531807780265808105e-02 -1.689078360795974731e-01 -3.645309805870056152e-01 -4.996559619903564453e-01 2.973481714725494385e-01 2.407726459205150604e-02 -5.475934743881225586e-01 4.425050020217895508e-01
1.369867324829101562e-01 -1.652131229639053345e-01 -1.348087340593338013e-01 -3.572949394583702087e-02 1.992008686065673828e-01 2.455725967884063721e-01 -8.575618863105773926e-01 3.147856891155242920e-01
-1.728796660900115967e-01 7.785332389175891876e-03 -2.904534339904785156e-02 2.054030448198318481e-01 -1.581802666187286377e-01 7.228459715843200684e-01 -5.224854350090026855e-01 3.263427913188934326e-01
4.130467772483825684e-01 -2.583384513854980469e-01 3.793499767780303955e-01 -2.494658082723617554e-01 2.858282625675201416e-01 5.710519552230834961e-01 -3.289538323879241943e-01 2.012586742639541626e-01
-2.291105836629867554e-01 -2.133883833885192871e-01 2.051630057394504547e-02 -1.543477028608322144e-01 -9.347530454397201538e-02 6.539467573165893555e-01 -6.158528923988342285e-01 -2.491400837898254395e-01
-7.284370064735412598e-01 -2.286540716886520386e-01 -1.041110455989837646e-01 2.524421811103820801e-01 3.876053988933563232e-01 2.036941647529602051e-01 -1.627693325281143188e-01 3.525727093219757080e-01
-1.868280619382858276e-01 4.147657752037048340e-01 1.586141623556613922e-02 1.219081357121467590e-01 4.973338544368743896e-01 7.126508951187133789e-01 -1.383616477251052856e-01 5.995900556445121765e-02
-2.904824316501617432e-01 3.253505229949951172e-01 4.680061638355255127e-01 1.255455613136291504e-01 -8.629594743251800537e-02 5.691531300544738770e-01 5.946109443902969360e-02 4.899570345878601074e-01
-6.833147257566452026e-02 -2.364986091852188110e-01 -8.200098574161529541e-02 1.702389717102050781e-01 -2.363058626651763916e-01 7.161868214607238770e-01 -5.439209342002868652e-01 1.976857781410217285e-01
1.751507669687271118e-01 -5.120206475257873535e-01 -4.170053899288177490e-01 -8.149289339780807495e-02 2.128265351057052612e-01 6.149160861968994141e-01 -2.195377498865127563e-01 2.345391213893890381e-01
-1.419678032398223877e-01 5.330637097358703613e-01 2.138593643903732300e-01 6.918667256832122803e-02 -8.103172481060028076e-02 5.908666849136352539e-01 -4.098465740680694580e-01 3.485709726810455322e-01
-5.911685228347778320e-01 -4.630983620882034302e-02 4.670313596725463867e-01 -1.082771867513656616e-01 -1.105318590998649597e-01 5.686843395233154297e-01 -2.614530622959136963e-01 -1.206485107541084290e-01
-6.096769869327545166e-02 3.041051328182220459e-01 7.428680360317230225e-02 2.200795263051986694e-01 6.068771481513977051e-01 1.676231771707534790e-01 -5.264358520507812500e-01 4.199017584323883057e-01
-2.589009106159210205e-01 -3.885376155376434326e-01 3.243741020560264587e-02 2.971974909305572510e-01 -8.182535320520401001e-02 2.942469716072082520e-01 -6.462776064872741699e-01 4.262380599975585938e-01
-2.602578401565551758e-01 1.187566295266151428e-01 5.106710195541381836e-01 2.462456822395324707e-01 1.358095258474349976e-01 3.236241340637207031e-01 -6.531777977943420410e-01 2.166170924901962280e-01
2.624317407608032227e-01 -4.012185633182525635e-01 9.706802666187286377e-02 -1.763879060745239258e-01 6.325291991233825684e-01 2.367847412824630737e-01 -8.114293962717056274e-02 5.165984034538269043e-01
2.006202489137649536e-01 -2.133175134658813477e-01 1.977165788412094116e-02 9.771725535392761230e-02 5.804704502224922180e-02 6.233925819396972656e-01 1.535887569189071655e-01 6.990924477577209473e-01
-6.055874228477478027e-01 -5.544415116310119629e-01 -1.731056123971939087e-01 -3.078922256827354431e-02 3.878153860569000244e-02 5.118865966796875000e-01 -5.078639462590217590e-02 1.698053777217864990e-01
-4.613882601261138916e-01 -7.333424873650074005e-03 2.660459876060485840e-01 -6.405792832374572754e-01 -2.088819630444049835e-02 5.174131989479064941e-01 1.065394058823585510e-01 1.626084893941879272e-01
-4.475650787353515625e-01 9.391528554260730743e-03 1.710213869810104370e-01 -5.684222579002380371e-01 1.417562663555145264e-01 9.527706354856491089e-02 1.379254460334777832e-01 6.317033767700195312e-01
-5.151275992393493652e-01 -1.566646397113800049e-01 3.719672858715057373e-01 -4.505926668643951416e-01 -9.150037914514541626e-02 5.814099311828613281e-01 1.264427304267883301e-01 7.942763715982437134e-02
-4.066861867904663086e-01 -2.985656559467315674e-01 -2.938794791698455811e-01 1.725363582372665405e-01 4.566328227519989014e-01 2.421077042818069458e-01 -5.195923447608947754e-01 3.036861717700958252e-01
2.146472930908203125e-01 -3.229232132434844971e-02 2.337581813335418701e-01 5.281646549701690674e-02 3.087518811225891113e-01 6.014541983604431152e-01 -4.730384796857833862e-02 6.604080796241760254e-01
-4.609711468219757080e-01 -6.664863228797912598e-01 -2.155736833810806274e-01 -1.134552136063575745e-01 1.742877364158630371e-01 1.633575260639190674e-01 1.464580744504928589e-02 4.761103391647338867e-01
-1.207719072699546814e-01 -1.740515083074569702e-01 -6.357487291097640991e-02 1.545758694410324097e-01 1.793442061170935631e-03 3.832649588584899902e-01 -6.926538944244384766e-01 5.481973290443420410e-01
-4.098006784915924072e-01 -2.091110795736312866e-01 -5.229542255401611328e-01 -1.576728075742721558e-01 -9.709914214909076691e-03 4.039813578128814697e-01 -2.687357962131500244e-01 5.044600963592529297e-01
-2.570920884609222412e-01 -2.691929340362548828e-01 -3.267766237258911133e-01 1.071778386831283569e-01 2.400832027196884155e-01 6.621564030647277832e-01 -4.813371002674102783e-01 -1.240668445825576782e-01
1.900739222764968872e-01 -1.441754847764968872e-01 3.754924833774566650e-01 6.179203093051910400e-02 5.396437644958496094e-01 2.655772864818572998e-01 -2.994852364063262939e-01 5.889263749122619629e-01
-1.979709714651107788e-01 -4.661360383033752441e-02 -9.350036084651947021e-02 -5.931236743927001953e-01 4.840207695960998535e-01 1.668624877929687500e-01 -5.732731819152832031e-01 8.564665168523788452e-02
-5.881835818290710449e-01 1.564168483018875122e-01 -9.244463592767715454e-02 -4.647016525268554688e-01 1.384857594966888428e-01 5.914325118064880371e-01 1.227878332138061523e-01 1.450266093015670776e-01
-4.025082290172576904e-01 -4.435388147830963135e-01 1.946367770433425903e-01 4.745988249778747559e-01 2.875167429447174072e-01 3.019765019416809082e-01 -4.019850790500640869e-01 2.066040635108947754e-01
-5.571241974830627441e-01 -1.158345267176628113e-01 4.598674476146697998e-01 -4.515961706638336182e-01 2.049606442451477051e-01 4.501054883003234863e-01 1.271689832210540771e-01 1.488975482061505318e-03
-4.896041452884674072e-01 8.163318037986755371e-02 -2.457497641444206238e-02 -6.462382525205612183e-02 7.301166057586669922e-01 2.757064998149871826e-01 -3.664004802703857422e-01 -7.422846555709838867e-02
-3.712822198867797852e-01 -8.919589221477508545e-02 -1.073834151029586792e-01 1.675544530153274536e-01 -8.169522136449813843e-02 6.855838298797607422e-01 -5.763854980468750000e-01 -7.528934627771377563e-02
-3.356648683547973633e-01 -2.852792739868164062e-01 4.008591175079345703e-03 -1.998629886656999588e-03 -3.003091216087341309e-01 6.532149910926818848e-01 -5.253791213035583496e-01 1.141316816210746765e-01
1.519039869308471680e-01 1.491556316614151001e-02 -3.940823674201965332e-02 2.350800931453704834e-01 2.065400332212448120e-01 7.686489820480346680e-01 -2.185024321079254150e-01 4.885320365428924561e-01
7.919044047594070435e-02 2.655335366725921631e-01 -2.101188302040100098e-01 1.409969180822372437e-01 -8.970668166875839233e-02 5.321871638298034668e-01 -4.835165143013000488e-01 5.780416131019592285e-01
-2.920583486557006836e-01 2.995983064174652100e-01 6.449252963066101074e-01 -1.857469528913497925e-01 1.941893696784973145e-01 1.011446565389633179e-01 2.939373441040515900e-02 5.707087516784667969e-01
-8.339696563780307770e-03 -4.336662888526916504e-01 -3.139861524105072021e-01 -3.929631710052490234e-01 1.547763645648956299e-01 5.481110215187072754e-01 -4.830295443534851074e-01 -3.402552753686904907e-02
-1.667663604021072388e-01 8.113749325275421143e-02 3.070366978645324707e-01 -2.070280490443110466e-03 -3.395717144012451172e-01 4.544889926910400391e-01 -6.204025149345397949e-01 4.056616425514221191e-01
