# Supplementary material for: Where is your field going? A machine learning approach to study the relative motion of the domains of physics
Source: PLoS One. 2020 Jun 18;15(6):e0233997. doi: 10.1371/journal.pone.0233997 (PMC7302634; doi:10.1371/journal.pone.0233997)
Supplement: S7 Data — (ZIP) [file pone.0233997.s007.zip › 6/Pacs4Run_6_VS_500_embeddings1990-1994ED8.txt]

2.899199724197387695e-01 1.088271439075469971e-01 -6.120865419507026672e-02 8.142211437225341797e-01 7.394044846296310425e-02 -2.665706723928451538e-02 -4.807245135307312012e-01 -1.125435996800661087e-02
6.664352864027023315e-02 5.136848092079162598e-01 2.493405491113662720e-01 2.552928030490875244e-01 -1.817290186882019043e-01 2.128254994750022888e-02 -7.357298135757446289e-01 -1.719435155391693115e-01
7.249853610992431641e-01 5.705516785383224487e-02 4.454077184200286865e-01 4.476366639137268066e-01 1.700816899538040161e-01 -2.376600401476025581e-03 -1.611675620079040527e-01 -1.321586221456527710e-01
1.000710800290107727e-01 9.591292589902877808e-02 -1.697600036859512329e-01 3.390829265117645264e-01 -1.586170941591262817e-01 8.477158844470977783e-02 -8.578668832778930664e-01 2.621250748634338379e-01
2.465168088674545288e-01 -1.499191969633102417e-01 3.833216130733489990e-01 3.369058370590209961e-01 5.389034375548362732e-02 2.925686836242675781e-01 -4.448954164981842041e-01 -6.081779003143310547e-01
7.998646497726440430e-01 2.670389413833618164e-01 2.840512394905090332e-01 1.301339715719223022e-01 -4.063754975795745850e-01 5.249466747045516968e-02 -9.222812950611114502e-04 -1.529363840818405151e-01
3.410247266292572021e-01 5.661273598670959473e-01 4.084845483303070068e-01 3.377349674701690674e-01 -8.676466345787048340e-02 3.738959431648254395e-01 -6.517106294631958008e-02 -3.615299463272094727e-01
6.096208095550537109e-01 6.919906288385391235e-02 -2.380441725254058838e-01 1.823103427886962891e-01 -3.651636540889739990e-01 1.652462482452392578e-01 -5.087089538574218750e-01 3.379885554313659668e-01
5.657289028167724609e-01 -1.946164667606353760e-01 3.542468547821044922e-01 4.690004289150238037e-01 9.356932342052459717e-02 3.142745196819305420e-01 -3.924370706081390381e-01 1.873302161693572998e-01
4.619543999433517456e-02 1.801144778728485107e-01 3.772149085998535156e-01 2.804814875125885010e-01 -3.858987689018249512e-01 5.574164390563964844e-01 -5.301132202148437500e-01 -6.174794957041740417e-02
6.727029085159301758e-01 1.378483138978481293e-02 1.845405846834182739e-01 2.866453528404235840e-01 2.578743696212768555e-01 4.555272310972213745e-02 -2.512283027172088623e-01 -5.471473932266235352e-01
5.778645873069763184e-01 6.243800520896911621e-01 6.943174451589584351e-02 1.353758126497268677e-01 -4.418481513857841492e-02 -2.287141382694244385e-01 -3.059230744838714600e-01 -3.243816196918487549e-01
6.540392041206359863e-01 5.819123387336730957e-01 1.145203709602355957e-01 1.064940020442008972e-01 7.995598763227462769e-02 -4.225796833634376526e-02 -3.840943574905395508e-01 -2.311876565217971802e-01
6.532663702964782715e-01 -1.902081258594989777e-02 4.933669269084930420e-01 5.516279935836791992e-01 1.028578430414199829e-01 -6.985797546803951263e-03 -1.058558970689773560e-01 5.781601369380950928e-02
2.659038305282592773e-01 -3.363249599933624268e-01 -5.037692189216613770e-01 3.558263778686523438e-01 -1.320187300443649292e-01 -1.414568871259689331e-01 -5.844026207923889160e-01 -2.383680194616317749e-01
4.151349067687988281e-01 3.487962186336517334e-01 1.877840012311935425e-01 6.929388642311096191e-02 -3.294665515422821045e-01 -8.278615027666091919e-02 -5.946091413497924805e-01 -4.438219666481018066e-01
3.847093582153320312e-01 -1.175006702542304993e-01 1.428431421518325806e-01 3.612899482250213623e-01 -2.304012775421142578e-01 5.261241793632507324e-01 -4.295883178710937500e-01 4.157164692878723145e-01
2.161100655794143677e-01 5.539839863777160645e-01 2.044124305248260498e-01 2.426343262195587158e-01 1.244771778583526611e-01 2.682448923587799072e-01 -4.629258215427398682e-01 -4.939557313919067383e-01
4.697440937161445618e-02 3.467376828193664551e-01 6.155893802642822266e-01 6.331775188446044922e-01 -2.610421478748321533e-01 4.185946285724639893e-02 5.975168198347091675e-02 -1.556819379329681396e-01
3.074422478675842285e-01 3.560342788696289062e-01 1.108410507440567017e-01 1.557062193751335144e-02 -3.990954756736755371e-01 4.403817355632781982e-01 -4.920617938041687012e-01 -4.133435189723968506e-01
1.486627757549285889e-01 -3.532015904784202576e-02 -2.711496353149414062e-01 2.253276258707046509e-01 -4.390021041035652161e-02 3.335436880588531494e-01 -8.504906892776489258e-01 -1.258728951215744019e-01
4.172557294368743896e-01 4.383578896522521973e-01 4.279094636440277100e-01 1.981245279312133789e-01 -3.539697825908660889e-01 3.506181538105010986e-01 -3.854614794254302979e-01 -1.207142844796180725e-01
4.031222760677337646e-01 2.568878233432769775e-01 4.416531324386596680e-01 1.478877216577529907e-01 -4.098267555236816406e-01 3.305094316601753235e-02 -5.441913008689880371e-01 -2.989620566368103027e-01
3.551476001739501953e-01 3.647431135177612305e-01 1.670503914356231689e-01 1.335863769054412842e-01 -1.262015551328659058e-01 5.578351020812988281e-01 -6.019006371498107910e-01 7.543434202671051025e-02
3.333548605442047119e-01 5.098569393157958984e-01 -2.725347504019737244e-02 4.710356891155242920e-02 -1.699897344224154949e-03 3.671848028898239136e-02 -6.810729503631591797e-01 -4.009332656860351562e-01
2.238602191209793091e-01 2.381110936403274536e-01 4.955767691135406494e-01 2.534740865230560303e-01 -3.173389732837677002e-01 -3.354915976524353027e-02 -6.186490058898925781e-01 -3.143054842948913574e-01
1.037196218967437744e-01 5.313304811716079712e-02 4.818196594715118408e-01 4.356924593448638916e-01 1.054541841149330139e-01 2.164938449859619141e-01 -4.841821491718292236e-01 -5.215537548065185547e-01
5.096807479858398438e-01 3.473816215991973877e-01 2.434526234865188599e-01 1.002241000533103943e-01 -5.050736069679260254e-01 -2.584210038185119629e-01 -4.605774581432342529e-01 -1.273774504661560059e-01
3.541941344738006592e-01 6.344315409660339355e-01 4.481305480003356934e-01 4.086633026599884033e-01 -3.089860677719116211e-01 -4.654366988688707352e-03 1.195218134671449661e-02 -9.262622892856597900e-02
1.710508018732070923e-01 5.644774436950683594e-01 1.901938468217849731e-01 2.000651210546493530e-01 2.073341980576515198e-03 2.561205327510833740e-01 -3.584096729755401611e-01 -6.179382801055908203e-01
4.389948844909667969e-01 1.596294939517974854e-01 -1.401118189096450806e-01 6.573619842529296875e-01 -4.350383877754211426e-01 4.747011885046958923e-02 1.161245554685592651e-01 3.536229729652404785e-01
5.143368840217590332e-01 -1.202422082424163818e-01 4.415883421897888184e-01 3.310799896717071533e-01 2.422479353845119476e-02 1.723740547895431519e-01 -2.559712529182434082e-01 -5.661840438842773438e-01
4.337625801563262939e-01 -2.322265207767486572e-01 -2.847827672958374023e-01 7.300196290016174316e-01 -2.315544188022613525e-01 -9.568516165018081665e-02 2.592114806175231934e-01 -1.180136501789093018e-01
3.037687540054321289e-01 5.611165165901184082e-01 2.946385145187377930e-01 2.632932662963867188e-01 -2.929541468620300293e-01 4.369348287582397461e-01 8.715447783470153809e-02 -3.903941512107849121e-01
2.332616448402404785e-01 -7.773118466138839722e-02 2.095657736063003540e-01 3.022737503051757812e-01 -5.821260213851928711e-01 -3.725093007087707520e-01 -5.468915700912475586e-01 -1.659377366304397583e-01
-1.063213944435119629e-01 3.974966108798980713e-01 -2.833792269229888916e-01 4.839102029800415039e-01 -6.675143241882324219e-01 2.956936880946159363e-02 -1.999053657054901123e-01 -1.726487576961517334e-01
2.484985589981079102e-01 3.719442188739776611e-01 3.366095721721649170e-01 2.064333260059356689e-01 -3.780262768268585205e-01 4.924655854701995850e-01 -5.005601048469543457e-01 8.943445235490798950e-02
1.256038695573806763e-01 1.034756898880004883e-01 -2.573929131031036377e-01 5.433605313301086426e-01 -7.170289754867553711e-01 -1.824222356081008911e-01 -6.970106065273284912e-02 -2.444546520709991455e-01
6.141368150711059570e-01 9.918348491191864014e-02 -7.482647150754928589e-02 4.672501981258392334e-01 -4.744907319545745850e-01 -3.107052482664585114e-02 -8.919956162571907043e-03 4.035970568656921387e-01
6.571598649024963379e-01 2.331506013870239258e-01 2.083120197057723999e-01 2.010435461997985840e-01 -4.405610263347625732e-01 7.005225121974945068e-02 -3.190677762031555176e-01 3.593934476375579834e-01
6.849747300148010254e-01 3.480619192123413086e-01 -1.786281615495681763e-01 3.568616211414337158e-01 -2.377226203680038452e-01 1.904661208391189575e-01 -1.160162966698408127e-02 3.968377411365509033e-01
7.374341785907745361e-02 1.090388894081115723e-01 5.668398141860961914e-01 4.589807987213134766e-01 6.066440418362617493e-02 1.573031097650527954e-01 -5.383283495903015137e-01 -3.639777302742004395e-01
2.546697258949279785e-01 3.801532089710235596e-01 3.036240935325622559e-01 2.482048422098159790e-01 -1.337599754333496094e-01 4.328919947147369385e-01 -6.550012826919555664e-01 5.019768327474594116e-02
4.914376437664031982e-01 2.677607238292694092e-01 3.406643569469451904e-01 8.656089752912521362e-02 -4.503864347934722900e-01 -1.748266071081161499e-02 -4.212191998958587646e-01 -4.273979365825653076e-01
5.125961303710937500e-01 1.949976980686187744e-01 -3.820601105690002441e-01 6.863921880722045898e-01 1.317917853593826294e-01 -2.001398056745529175e-01 -5.109506845474243164e-02 1.485975533723831177e-01
6.912398934364318848e-01 4.511407911777496338e-01 3.585461676120758057e-01 3.431749641895294189e-01 -5.313115194439888000e-02 -1.791957765817642212e-01 -1.499664634466171265e-01 -1.221099868416786194e-01
9.406854957342147827e-02 4.041656851768493652e-01 -6.500925123691558838e-02 1.042066514492034912e-01 -1.577815711498260498e-01 4.325641393661499023e-01 -6.599962711334228516e-01 -4.063427746295928955e-01
2.462166249752044678e-01 -8.436402305960655212e-03 -2.625014483928680420e-01 8.989333510398864746e-01 -1.396848559379577637e-01 -1.305341422557830811e-01 1.390626430511474609e-01 8.017745614051818848e-02
2.778578698635101318e-01 2.838368117809295654e-01 -2.796393074095249176e-02 1.125892922282218933e-01 9.142053872346878052e-02 4.017656743526458740e-01 -7.513008713722229004e-01 -3.074848055839538574e-01
2.513600587844848633e-01 3.264855742454528809e-01 -1.277935653924942017e-01 5.079161375761032104e-02 -8.588702976703643799e-02 3.183233737945556641e-01 -7.586618065834045410e-01 -3.564268946647644043e-01
1.187670454382896423e-01 3.689843118190765381e-01 2.471154183149337769e-01 1.893882751464843750e-01 -2.935358881950378418e-01 -2.561951577663421631e-01 -5.100533366203308105e-01 -5.838298797607421875e-01
5.090322494506835938e-01 4.669900834560394287e-01 3.529270589351654053e-01 1.344992667436599731e-01 -3.867024779319763184e-01 1.013278439640998840e-01 -4.582601487636566162e-01 -1.017367169260978699e-01
6.941856741905212402e-01 5.247303470969200134e-02 4.637835025787353516e-01 4.572075307369232178e-01 7.496678829193115234e-02 -1.968707889318466187e-01 -2.019823044538497925e-01 7.774426043033599854e-02
6.251033395528793335e-02 5.873190164566040039e-01 4.740298390388488770e-01 5.775027275085449219e-01 -9.137179702520370483e-03 1.742737591266632080e-01 -1.839538663625717163e-01 1.692371964454650879e-01
-1.175244823098182678e-01 -1.263764947652816772e-01 4.221746325492858887e-01 3.421299755573272705e-01 -3.975155055522918701e-01 1.176071614027023315e-01 -5.364816784858703613e-01 -4.639721512794494629e-01
8.162418752908706665e-02 8.283782601356506348e-01 1.358855813741683960e-01 3.996331393718719482e-01 -1.006560474634170532e-01 1.898590773344039917e-01 2.457061409950256348e-02 -2.866594791412353516e-01
4.444648977369070053e-03 -4.015484154224395752e-01 -8.799455314874649048e-02 3.273390829563140869e-01 -4.747268855571746826e-01 8.475001901388168335e-02 -5.158019065856933594e-01 -4.746003746986389160e-01
3.124414384365081787e-01 3.891052901744842529e-01 -1.858042180538177490e-01 7.903590202331542969e-01 -1.395823955535888672e-01 -4.840828850865364075e-02 2.584044933319091797e-01 5.645565688610076904e-02
6.269355416297912598e-01 -2.098036110401153564e-01 2.397112250328063965e-01 4.391493201255798340e-01 1.308858487755060196e-02 3.842978179454803467e-01 -2.945792078971862793e-01 2.792628407478332520e-01
1.750606447458267212e-01 -2.287525534629821777e-01 4.507309496402740479e-01 4.356934726238250732e-01 -9.118557907640933990e-03 -3.340198192745447159e-03 -6.393502950668334961e-01 -3.393753767013549805e-01
3.576323091983795166e-01 3.328683972358703613e-01 -4.524833559989929199e-01 3.046656847000122070e-01 -4.963043928146362305e-01 -2.601277232170104980e-01 3.081818483769893646e-02 -3.857476711273193359e-01
3.150584697723388672e-01 2.277626991271972656e-01 -7.298494875431060791e-02 7.301900535821914673e-02 1.729008927941322327e-02 3.908109962940216064e-01 -7.343155741691589355e-01 -3.820371627807617188e-01
3.464908003807067871e-01 4.357060492038726807e-01 5.409089326858520508e-01 4.340793490409851074e-01 -3.529535830020904541e-01 -1.931891888380050659e-01 -1.964032202959060669e-01 9.286826103925704956e-02
2.445855140686035156e-01 3.340731859207153320e-01 -2.966358363628387451e-01 4.620000720024108887e-01 -5.305798053741455078e-01 -9.829727560281753540e-02 2.040123790502548218e-01 -4.408376812934875488e-01
3.159504532814025879e-01 2.125824540853500366e-01 3.035602569580078125e-01 3.215219676494598389e-01 2.045986354351043701e-01 -4.732963815331459045e-02 -3.579073250293731689e-01 -6.980403661727905273e-01
4.008098840713500977e-01 5.879940390586853027e-01 2.325047105550765991e-01 1.709372699260711670e-01 -4.122811257839202881e-01 -1.651780307292938232e-01 -4.038186967372894287e-01 -2.236235439777374268e-01
1.625665724277496338e-01 7.689921259880065918e-01 2.692992389202117920e-01 4.825818836688995361e-01 1.776845455169677734e-01 8.088283240795135498e-02 -9.555099904537200928e-02 -1.719654202461242676e-01
1.831061244010925293e-01 3.892621397972106934e-01 -1.237011104822158813e-01 7.600433379411697388e-02 -8.492643386125564575e-02 4.595583081245422363e-01 -7.258572578430175781e-01 -2.204386889934539795e-01
2.855499088764190674e-01 1.095235198736190796e-01 2.554356455802917480e-01 1.231741085648536682e-01 -3.409718275070190430e-01 4.060438573360443115e-01 -2.722523808479309082e-01 -6.861428022384643555e-01
1.805718094110488892e-01 4.161663353443145752e-01 2.780859172344207764e-01 1.609229743480682373e-01 -3.615211844444274902e-01 5.249280333518981934e-01 -4.921235144138336182e-01 -2.062499523162841797e-01
2.160812318325042725e-01 -1.134260222315788269e-01 2.294770181179046631e-01 7.808625102043151855e-01 4.042973816394805908e-01 2.619236409664154053e-01 -1.704003214836120605e-01 1.301575154066085815e-01
-1.657944768667221069e-01 -2.985405027866363525e-01 1.334264725446701050e-01 7.982245683670043945e-01 -1.470065116882324219e-01 -5.102080106735229492e-02 -4.493863880634307861e-01 -4.752278700470924377e-02
4.189095795154571533e-01 5.548512935638427734e-01 -5.714509636163711548e-02 -2.844586037099361420e-02 -2.789600491523742676e-01 1.487932801246643066e-01 -4.929897189140319824e-01 -4.118046760559082031e-01
3.482530117034912109e-01 1.668739318847656250e-01 -5.719813108444213867e-01 5.645177364349365234e-01 -8.260002359747886658e-03 3.891004025936126709e-01 1.873630881309509277e-01 -1.358596533536911011e-01
-1.376497149467468262e-01 -1.220864951610565186e-01 8.288060314953327179e-03 7.748962640762329102e-01 1.903713196516036987e-01 9.832293540239334106e-02 -5.421101450920104980e-01 1.606939882040023804e-01
3.392586708068847656e-01 -2.063810825347900391e-01 3.312918841838836670e-01 6.422635316848754883e-01 3.992300629615783691e-01 -5.050007626414299011e-02 -2.954448163509368896e-01 -2.661411166191101074e-01
3.174396157264709473e-01 -1.816210895776748657e-01 3.388876318931579590e-01 5.390172600746154785e-01 3.006436824798583984e-01 -1.257709711790084839e-01 -4.284678101539611816e-01 -4.136081933975219727e-01
1.447809934616088867e-01 3.637078404426574707e-02 -5.847855210304260254e-01 4.525339007377624512e-01 -4.867398142814636230e-01 1.555555909872055054e-01 8.095641620457172394e-03 -4.120388925075531006e-01
6.363676786422729492e-01 4.304729700088500977e-01 1.573687046766281128e-01 1.467679589986801147e-01 1.797958761453628540e-01 1.021072939038276672e-01 -4.326828420162200928e-01 -3.653172552585601807e-01
5.555139183998107910e-01 4.893255531787872314e-01 3.310623764991760254e-01 1.393082886934280396e-01 -4.125202298164367676e-01 1.199424043297767639e-01 -2.594338059425354004e-01 -2.666284441947937012e-01
3.869372606277465820e-01 1.939117759466171265e-01 -1.027138009667396545e-01 6.611560583114624023e-01 -3.257026076316833496e-01 3.745997250080108643e-01 3.404943048954010010e-01 5.154450237751007080e-02
4.332164525985717773e-01 1.280883848667144775e-01 3.900250419974327087e-02 5.356761813163757324e-01 5.973129868507385254e-01 -1.233792975544929504e-01 -1.468416750431060791e-01 -3.374595344066619873e-01
4.717040061950683594e-01 -1.724901497364044189e-01 1.888685673475265503e-01 9.336930513381958008e-02 -4.139445126056671143e-01 -1.601922363042831421e-01 -5.175655484199523926e-01 -4.883314073085784912e-01
4.766019284725189209e-01 8.929955214262008667e-02 -2.424726635217666626e-01 5.695932507514953613e-01 -5.370854139328002930e-01 8.856905996799468994e-02 2.849682271480560303e-01 -6.430225819349288940e-02
6.884180903434753418e-01 -3.313767910003662109e-01 2.970673441886901855e-01 5.131266117095947266e-01 -7.738396525382995605e-02 1.316714584827423096e-01 -1.328007429838180542e-01 1.541436612606048584e-01
5.995971560478210449e-01 -2.823632657527923584e-01 1.520497500896453857e-01 3.689735233783721924e-01 -2.366191707551479340e-02 -1.149125024676322937e-01 -3.300745040178298950e-02 -6.218032836914062500e-01
5.191348195075988770e-01 -4.091895222663879395e-01 3.463295698165893555e-01 3.616074323654174805e-01 -1.258042268455028534e-02 3.429219126701354980e-01 -3.954165279865264893e-01 -1.955783665180206299e-01
5.111679434776306152e-01 2.473404705524444580e-01 -2.722311317920684814e-01 5.482076406478881836e-01 -5.082725360989570618e-02 -4.745093286037445068e-01 -2.268219888210296631e-01 1.539417058229446411e-01
5.241755247116088867e-01 3.827641308307647705e-01 4.488359987735748291e-01 3.140957951545715332e-01 -2.238163948059082031e-01 -3.706070780754089355e-02 -2.005418948829174042e-02 -4.761851429939270020e-01
1.439758837223052979e-01 -1.854677647352218628e-01 -3.203750550746917725e-01 3.821847438812255859e-01 -3.295463621616363525e-01 -2.750779688358306885e-01 -7.004445195198059082e-01 -1.458629220724105835e-01
2.476157695055007935e-01 6.017395108938217163e-02 8.275023847818374634e-02 5.757831335067749023e-01 3.197116255760192871e-01 5.851187705993652344e-01 -3.382613360881805420e-01 1.941421777009963989e-01
-6.320735812187194824e-02 2.672351002693176270e-01 -2.902492284774780273e-01 5.219931602478027344e-01 -6.527603268623352051e-01 -1.811991930007934570e-01 -2.162789851427078247e-01 -2.493247538805007935e-01
5.672641992568969727e-01 6.505598127841949463e-02 2.127876132726669312e-01 2.371130585670471191e-01 2.387821972370147705e-01 4.636983871459960938e-01 -1.374965310096740723e-01 -5.306028723716735840e-01
6.247719526290893555e-01 -2.014386206865310669e-01 8.892564475536346436e-02 4.528084099292755127e-01 3.896456360816955566e-01 1.789488792419433594e-01 -1.608754396438598633e-01 -3.826380074024200439e-01
4.303879439830780029e-01 -1.238823756575584412e-01 2.969672679901123047e-01 1.431772261857986450e-01 -2.021057605743408203e-01 6.270849108695983887e-01 -9.382868558168411255e-02 -4.978393614292144775e-01
3.028394579887390137e-01 5.323115587234497070e-01 1.349650025367736816e-01 8.154591917991638184e-02 -3.753501772880554199e-01 2.778550088405609131e-01 -5.400080084800720215e-01 -3.006117641925811768e-01
1.251049526035785675e-02 -3.926933705806732178e-01 -5.446139723062515259e-02 3.926948904991149902e-01 -5.987542867660522461e-01 5.701728165149688721e-02 -4.991331696510314941e-01 -2.785113453865051270e-01
-3.772407770156860352e-02 -2.048114314675331116e-02 1.996006816625595093e-01 2.225950956344604492e-01 -3.538567721843719482e-01 3.948747515678405762e-01 -2.928468286991119385e-01 -7.361172437667846680e-01
2.703833281993865967e-01 1.381402313709259033e-01 -1.518755555152893066e-01 -3.272731974720954895e-02 -2.149203866720199585e-01 5.450178980827331543e-01 -5.076388716697692871e-01 -5.317333936691284180e-01
4.682378172874450684e-01 -1.858994960784912109e-01 4.160026311874389648e-01 3.901281356811523438e-01 -2.426436543464660645e-01 5.639803409576416016e-01 -1.441471427679061890e-01 1.523433029651641846e-01
2.074308842420578003e-01 4.396575987339019775e-01 5.969585776329040527e-01 5.504741072654724121e-01 -1.181622967123985291e-01 2.998469173908233643e-01 -3.608188708312809467e-04 -2.053333632647991180e-02
2.255058586597442627e-01 1.079292893409729004e-01 2.884242534637451172e-01 1.698696166276931763e-01 -2.288923710584640503e-01 4.487504065036773682e-01 -2.290350347757339478e-01 -7.205751538276672363e-01
2.896831333637237549e-01 7.416559755802154541e-02 -2.694702148437500000e-01 7.498940229415893555e-01 -4.129753410816192627e-01 2.237304747104644775e-01 2.261010855436325073e-01 6.246727332472801208e-02
7.301489263772964478e-02 7.010891288518905640e-02 4.449253082275390625e-01 4.803555905818939209e-01 7.942464947700500488e-02 -2.091248482465744019e-01 -5.740663409233093262e-01 -4.259811937808990479e-01
3.288545459508895874e-02 -2.020556181669235229e-01 -3.420975208282470703e-01 3.462135493755340576e-01 5.027406848967075348e-03 4.283810257911682129e-01 -7.224344611167907715e-01 -1.255016624927520752e-01
4.464680850505828857e-01 7.339189201593399048e-02 -4.406625032424926758e-01 6.717075109481811523e-01 -4.806020855903625488e-02 -3.306543827056884766e-01 -1.564365327358245850e-01 1.174352094531059265e-01
-4.575045779347419739e-02 -9.613689035177230835e-02 -1.416449546813964844e-01 4.948627948760986328e-01 -4.484171569347381592e-01 -2.774500548839569092e-01 -6.542571783065795898e-01 -1.326772421598434448e-01
3.883380293846130371e-01 2.192795574665069580e-01 -6.151340529322624207e-02 6.784510612487792969e-01 -8.102259598672389984e-03 -2.930271029472351074e-01 -2.845339477062225342e-01 4.124805629253387451e-01
-8.314326405525207520e-02 2.854575216770172119e-01 -9.366946667432785034e-02 8.823798894882202148e-01 -2.913635969161987305e-01 -1.500235050916671753e-01 6.802523136138916016e-02 1.104786843061447144e-01
3.985398113727569580e-01 3.216092884540557861e-01 1.031937971711158752e-01 1.595064848661422729e-01 7.229812443256378174e-02 3.441070439293980598e-04 -2.757435441017150879e-01 -7.876424789428710938e-01
2.323842346668243408e-01 1.714431196451187134e-01 -1.456345468759536743e-01 4.620507359504699707e-01 -7.781673669815063477e-01 1.401593089103698730e-01 1.477348506450653076e-01 -1.867882013320922852e-01
3.431115150451660156e-01 -6.718617677688598633e-02 -3.493172526359558105e-01 4.269838333129882812e-01 -6.060642004013061523e-01 4.098734557628631592e-01 1.265114992856979370e-01 -1.486856639385223389e-01
2.557464540004730225e-01 2.428141832351684570e-01 2.919013500213623047e-01 2.842145562171936035e-01 2.374221533536911011e-01 1.833319962024688721e-01 -4.629448056221008301e-01 -6.366732120513916016e-01
4.804051220417022705e-01 -1.123655866831541061e-02 4.694227278232574463e-01 4.014566242694854736e-01 6.750147044658660889e-02 1.410181969404220581e-01 1.181783713400363922e-02 -6.024761795997619629e-01
8.384222984313964844e-01 -1.243776008486747742e-01 1.882863640785217285e-01 3.212304115295410156e-01 -1.980751603841781616e-01 -2.506180293858051300e-02 -2.293062359094619751e-01 2.247094064950942993e-01
5.992711186408996582e-01 1.707629114389419556e-01 2.409898638725280762e-01 2.687215805053710938e-01 -4.330197349190711975e-02 -1.357155293226242065e-01 6.118283607065677643e-03 -6.790400147438049316e-01
5.824463367462158203e-01 3.167754411697387695e-01 1.283353939652442932e-02 -8.503109961748123169e-02 -3.178531527519226074e-01 3.487512767314910889e-01 -3.183453083038330078e-01 -4.785527586936950684e-01
6.254099011421203613e-01 5.423437356948852539e-01 2.153464555740356445e-01 2.419392466545104980e-01 -2.269645454362034798e-03 -1.628962755203247070e-01 -2.224002182483673096e-01 -3.658071160316467285e-01
3.788717389106750488e-01 -2.239546179771423340e-01 -2.210336178541183472e-01 5.591623783111572266e-01 -5.724281072616577148e-01 -2.360810339450836182e-01 -1.445654630661010742e-01 2.011836022138595581e-01
6.411418914794921875e-01 -2.401335835456848145e-01 9.387069940567016602e-02 3.270483016967773438e-01 1.261125355958938599e-01 -1.703124046325683594e-01 -1.046160012483596802e-01 -5.997044444084167480e-01
-3.206847608089447021e-01 -1.511117368936538696e-01 -8.584154397249221802e-02 7.621513009071350098e-01 -9.307856671512126923e-03 2.064891755580902100e-01 -4.785085022449493408e-01 -1.199513152241706848e-01
-1.153170093894004822e-01 3.222320973873138428e-01 -5.219979286193847656e-01 5.364331603050231934e-01 -4.746570289134979248e-01 2.329561486840248108e-02 -2.819032967090606689e-01 -1.315853744745254517e-01
1.390882283449172974e-01 1.579912900924682617e-01 -1.690172851085662842e-01 6.067065596580505371e-01 -6.441919803619384766e-01 3.998029977083206177e-02 2.237951904535293579e-01 -3.039203286170959473e-01
2.808676660060882568e-01 1.029884219169616699e-01 -2.237506359815597534e-01 6.573944687843322754e-01 -4.832538962364196777e-01 3.469409346580505371e-01 2.682179212570190430e-01 -4.931173846125602722e-02
2.838344275951385498e-01 -2.833057641983032227e-01 -2.848734259605407715e-01 1.393413245677947998e-01 -3.194220364093780518e-01 1.080096960067749023e-01 -7.100826501846313477e-01 -3.474092781543731689e-01
4.298789501190185547e-01 8.180430531501770020e-02 2.247444242238998413e-01 1.783819645643234253e-01 3.395314887166023254e-02 3.020435869693756104e-01 -2.050917893648147583e-01 -7.692438960075378418e-01
5.565367639064788818e-02 -4.672437310218811035e-01 1.892357692122459412e-02 3.216804265975952148e-01 -5.311838388442993164e-01 1.949444115161895752e-01 -3.867648243904113770e-01 -4.527725577354431152e-01
4.340915381908416748e-01 9.661876410245895386e-02 5.412230491638183594e-01 6.532630920410156250e-01 -1.010084450244903564e-01 -2.611021101474761963e-01 6.050575058907270432e-03 6.434847414493560791e-02
2.110878974199295044e-01 1.436706781387329102e-01 -3.703647255897521973e-01 5.478232502937316895e-01 -2.170654684305191040e-01 5.742526650428771973e-01 2.815771400928497314e-01 -2.033494263887405396e-01
3.704523146152496338e-01 9.098035097122192383e-02 2.195591926574707031e-01 2.686421573162078857e-01 1.231051012873649597e-01 2.767548263072967529e-01 -2.326217293739318848e-01 -7.669758200645446777e-01
5.517544150352478027e-01 -1.603305190801620483e-01 5.918328091502189636e-02 1.306217312812805176e-01 -6.711416840553283691e-01 -1.874881237745285034e-01 -4.042942523956298828e-01 -1.610969565808773041e-02
2.754605114459991455e-01 -2.098724842071533203e-01 -5.619829148054122925e-02 2.783668637275695801e-01 -5.686173439025878906e-01 -1.672748327255249023e-01 -6.458072066307067871e-01 -1.762245744466781616e-01
6.586949825286865234e-01 -9.751892089843750000e-02 1.610054373741149902e-01 3.980216681957244873e-01 2.617891728878021240e-01 1.542054861783981323e-01 -4.605665206909179688e-01 2.604466378688812256e-01
4.057890176773071289e-01 -9.625390172004699707e-02 -3.276886045932769775e-01 3.025836050510406494e-01 -3.726235926151275635e-01 -4.601364135742187500e-01 -5.022243261337280273e-01 -1.559830009937286377e-01
6.324793696403503418e-01 1.599629968404769897e-01 -4.787855744361877441e-01 3.472069501876831055e-01 -2.608214020729064941e-01 -2.173318760469555855e-03 2.580507397651672363e-01 -2.999512255191802979e-01
3.980741798877716064e-01 -1.805228441953659058e-01 -1.975426264107227325e-02 4.546436667442321777e-01 -1.134551912546157837e-01 4.908618330955505371e-01 -4.044747948646545410e-01 4.294648766517639160e-01
4.854553565382957458e-02 -1.033109705895185471e-02 -2.496816217899322510e-01 4.856111407279968262e-01 -6.124954223632812500e-01 4.258092045783996582e-01 5.905337631702423096e-02 -3.733980655670166016e-01
4.231545031070709229e-01 -1.399536132812500000e-01 9.523478895425796509e-02 2.371035665273666382e-01 -6.367504000663757324e-01 -3.190685808658599854e-01 -4.738790690898895264e-01 -6.518029421567916870e-02
1.511476784944534302e-01 -2.661189734935760498e-01 -4.868690669536590576e-01 4.594590663909912109e-01 1.709280610084533691e-01 1.398744732141494751e-01 -6.346490979194641113e-01 -8.142660558223724365e-02
8.377512693405151367e-01 3.226829767227172852e-01 1.089172512292861938e-01 9.602734446525573730e-02 8.539857715368270874e-02 8.261547982692718506e-02 -3.655718564987182617e-01 -1.587557196617126465e-01
-1.450133919715881348e-01 4.198836684226989746e-01 -2.680235207080841064e-01 6.696792840957641602e-01 -5.173152685165405273e-01 -4.280012845993041992e-02 -1.136250346899032593e-01 -2.094756811857223511e-03
6.142781972885131836e-01 3.767005205154418945e-01 1.234380677342414856e-01 3.329155594110488892e-02 -1.350170373916625977e-01 1.749894581735134125e-02 -2.212870419025421143e-01 -6.300081014633178711e-01
3.221024572849273682e-01 1.466536968946456909e-01 -2.840344905853271484e-01 6.489376425743103027e-01 -2.430419772863388062e-01 5.105804204940795898e-01 1.849693357944488525e-01 1.377371251583099365e-01
3.580780327320098877e-01 3.242451846599578857e-01 -3.556030243635177612e-02 1.891263872385025024e-01 2.665225863456726074e-01 5.711548328399658203e-01 -1.367176175117492676e-01 -5.600607991218566895e-01
7.198854088783264160e-01 1.976606398820877075e-01 -2.520262897014617920e-01 2.733805477619171143e-01 -2.615796029567718506e-01 -1.061838343739509583e-01 -2.620611190795898438e-01 3.950519859790802002e-01
7.948610931634902954e-02 7.980423420667648315e-02 -3.826632499694824219e-01 4.181220829486846924e-01 -5.775550007820129395e-01 3.043289482593536377e-01 6.932763010263442993e-02 -4.848338663578033447e-01
3.644110858440399170e-01 -3.407950103282928467e-01 -1.773160845041275024e-01 4.401547610759735107e-01 -6.405146718025207520e-01 -2.646259963512420654e-01 -1.453746110200881958e-01 -1.564170420169830322e-01
1.671676784753799438e-01 1.404482722282409668e-01 -4.004467427730560303e-01 7.890163660049438477e-01 -1.699058860540390015e-01 -3.632161021232604980e-01 -7.763297855854034424e-02 5.102936550974845886e-02
-6.598723679780960083e-02 3.150944411754608154e-01 -5.271686911582946777e-01 5.430201888084411621e-01 -4.519320726394653320e-01 1.617020666599273682e-01 -8.917858451604843140e-02 -2.919594943523406982e-01
3.384810090065002441e-01 2.741797268390655518e-01 -2.948890924453735352e-01 8.132832646369934082e-01 9.310699999332427979e-03 -2.957338653504848480e-02 4.506835713982582092e-02 2.426405996084213257e-01
7.388617992401123047e-01 -2.070588022470474243e-01 9.972353279590606689e-02 1.485839039087295532e-01 5.734218284487724304e-02 1.683722995221614838e-02 -5.372125506401062012e-01 -2.949900031089782715e-01
4.369836747646331787e-01 1.336728781461715698e-01 -5.135520696640014648e-01 4.283018410205841064e-01 -5.609399080276489258e-01 -1.188114210963249207e-01 1.681398414075374603e-02 -1.222546622157096863e-01
5.989554524421691895e-01 2.017320096492767334e-01 -2.321147918701171875e-01 6.142497062683105469e-01 -1.419876515865325928e-01 -2.676682174205780029e-01 -3.812308609485626221e-02 2.758923470973968506e-01
4.415719956159591675e-02 4.224984347820281982e-01 3.198334574699401855e-01 2.749334275722503662e-01 -1.167126297950744629e-01 2.833745777606964111e-01 -6.820492148399353027e-01 -2.873140871524810791e-01
1.428080052137374878e-01 6.236125528812408447e-02 -1.680433601140975952e-01 3.427976965904235840e-01 2.131105065345764160e-01 4.434809088706970215e-01 -7.609425783157348633e-01 -9.403863549232482910e-02
3.238524794578552246e-01 -2.683066129684448242e-01 -1.301437169313430786e-01 6.751964688301086426e-01 4.099669158458709717e-01 4.033029079437255859e-01 -1.398400068283081055e-01 -4.690032918006181717e-03
3.412504792213439941e-01 1.180416420102119446e-01 -3.114597499370574951e-01 6.224878430366516113e-01 -2.105943709611892700e-01 5.476631522178649902e-01 1.709934771060943604e-01 1.076682731509208679e-01
4.701790213584899902e-01 1.630869694054126740e-02 3.502053022384643555e-01 2.334981858730316162e-01 -6.199144572019577026e-02 -3.755841776728630066e-02 -2.062338143587112427e-01 -7.441199421882629395e-01
2.698706984519958496e-01 2.647270858287811279e-01 -2.022370994091033936e-01 3.722795248031616211e-01 -6.807832717895507812e-01 7.624799013137817383e-02 2.212325930595397949e-01 -3.992169201374053955e-01
3.648583590984344482e-01 2.510748617351055145e-02 -6.322066783905029297e-01 4.147262275218963623e-01 -4.755719304084777832e-01 -4.969806596636772156e-02 -5.858304351568222046e-02 -2.499888092279434204e-01
3.978539705276489258e-01 2.529611289501190186e-01 2.429815530776977539e-01 2.621446251869201660e-01 2.858714163303375244e-01 4.256349205970764160e-01 -2.435264885425567627e-01 -5.725123882293701172e-01
-1.344066709280014038e-01 2.649859488010406494e-01 -5.085033178329467773e-01 5.029463171958923340e-01 -5.085951685905456543e-01 1.531300786882638931e-02 -3.402727544307708740e-01 -1.596796363592147827e-01
-2.099926471710205078e-01 -2.280507087707519531e-01 -6.524085183627903461e-04 7.774313092231750488e-01 4.539867118000984192e-02 -8.079008013010025024e-02 -5.318174362182617188e-01 -8.988011628389358521e-02
2.044615447521209717e-01 -1.682223826646804810e-01 -2.414041310548782349e-01 3.705093860626220703e-01 -4.555914402008056641e-01 -1.718658655881881714e-01 -7.029754519462585449e-01 5.538672953844070435e-02
4.066767171025276184e-02 6.149489283561706543e-01 3.736898303031921387e-01 5.031558275222778320e-01 -1.348036676645278931e-01 3.789899647235870361e-01 7.020069658756256104e-02 -2.462531924247741699e-01
6.412609815597534180e-01 3.574319779872894287e-01 3.642453253269195557e-02 2.104766368865966797e-01 3.894501030445098877e-01 4.886003211140632629e-02 -1.993237733840942383e-01 -4.707557260990142822e-01
4.455846548080444336e-02 6.083681583404541016e-01 4.496731460094451904e-01 5.824890732765197754e-01 1.603196263313293457e-01 9.467463940382003784e-02 -2.001425027847290039e-01 -1.080763414502143860e-01
2.627594769001007080e-01 -1.481621414422988892e-01 -1.962868124246597290e-01 1.330591440200805664e-01 -1.372657269239425659e-01 -1.753146946430206299e-01 -6.681734323501586914e-01 -5.972766280174255371e-01
3.558247387409210205e-01 2.764894366264343262e-01 1.793018877506256104e-01 2.612471394240856171e-02 -5.040545463562011719e-01 3.059238493442535400e-01 -6.059316396713256836e-01 -2.220295965671539307e-01
4.402686357498168945e-01 1.074346229434013367e-01 3.718896210193634033e-01 2.142633497714996338e-01 -1.267371028661727905e-01 -2.116104960441589355e-02 -1.575682759284973145e-01 -7.543692588806152344e-01
-3.485795259475708008e-01 -3.655684739351272583e-02 8.100289106369018555e-02 8.526964187622070312e-01 -1.373369246721267700e-02 3.211936680600047112e-03 -3.785368800163269043e-01 3.783915890380740166e-03
3.735153377056121826e-01 -3.308153152465820312e-01 4.178153574466705322e-01 4.672586917877197266e-01 1.186160296201705933e-01 3.808329105377197266e-01 -1.161665990948677063e-01 -4.307538568973541260e-01
7.380768060684204102e-01 -1.143558546900749207e-01 1.416047960519790649e-01 2.856081724166870117e-01 2.539334297180175781e-01 1.113273501396179199e-01 -2.510082721710205078e-01 -4.479511976242065430e-01
2.814381718635559082e-01 -5.220248699188232422e-01 -1.246725544333457947e-01 3.393295407295227051e-01 -5.269553065299987793e-01 1.092678084969520569e-01 -3.287452459335327148e-01 -3.462663590908050537e-01
1.995683610439300537e-01 -4.645284265279769897e-02 3.831754922866821289e-01 3.972903192043304443e-01 2.049608081579208374e-01 3.388905823230743408e-01 -5.352223515510559082e-01 -4.582936167716979980e-01
4.302193969488143921e-02 2.002366334199905396e-01 4.954554140567779541e-01 4.016782343387603760e-01 -1.238419041037559509e-01 7.827705144882202148e-02 -7.176609635353088379e-01 -1.213729679584503174e-01
8.391197770833969116e-02 2.898560464382171631e-01 3.017663359642028809e-01 2.295609563589096069e-01 -2.004802376031875610e-01 2.651247382164001465e-01 -7.220718860626220703e-01 -3.651161193847656250e-01
1.502084285020828247e-01 -7.510977238416671753e-02 -4.319982230663299561e-01 4.025600850582122803e-01 -4.547224938869476318e-01 -3.849551379680633545e-01 -5.035147070884704590e-01 -1.209493800997734070e-01
4.906636774539947510e-01 1.372412741184234619e-01 3.559324890375137329e-02 5.226081013679504395e-01 -5.816282033920288086e-01 4.786986112594604492e-02 -7.054977864027023315e-02 3.470844328403472900e-01
5.817471146583557129e-01 4.752933979034423828e-01 2.946270108222961426e-01 1.478383988142013550e-01 -1.763222664594650269e-01 1.618224084377288818e-01 -2.398793585598468781e-02 -5.188003778457641602e-01
3.008144497871398926e-01 2.080172002315521240e-01 -2.347534745931625366e-01 6.880668401718139648e-01 -3.482763171195983887e-01 2.580585479736328125e-01 3.507742583751678467e-01 -1.635885536670684814e-01
3.944696187973022461e-01 -2.063056379556655884e-01 3.882171511650085449e-01 7.244854569435119629e-01 3.070972859859466553e-01 8.589608967304229736e-02 -1.276994943618774414e-01 -9.080775827169418335e-02
6.138713359832763672e-01 -1.425271630287170410e-01 3.633956313133239746e-01 3.253534734249114990e-01 1.595253646373748779e-01 9.335693717002868652e-02 -1.989577710628509521e-01 -5.396190881729125977e-01
2.986252307891845703e-01 2.211703062057495117e-01 -2.798700630664825439e-01 8.527453541755676270e-01 -1.180078554898500443e-02 3.506839275360107422e-02 2.066663801670074463e-01 1.110166907310485840e-01
3.837083578109741211e-01 5.121977925300598145e-01 3.676459789276123047e-01 2.715781331062316895e-01 -5.696470141410827637e-01 -1.081274747848510742e-01 -2.086157351732254028e-01 -4.234686493873596191e-02
-2.142622470855712891e-01 -2.558627128601074219e-01 -2.595978416502475739e-02 7.620127797126770020e-01 -1.090797781944274902e-01 -9.741437435150146484e-02 -5.319851636886596680e-01 -5.378001928329467773e-02
1.043551713228225708e-01 4.526616632938385010e-01 4.279239475727081299e-01 4.853501915931701660e-01 -2.895632088184356689e-01 5.016064047813415527e-01 8.814807236194610596e-02 -1.493248641490936279e-01
8.329775929450988770e-02 1.680101454257965088e-01 -5.217207074165344238e-01 4.928511083126068115e-01 -5.372413992881774902e-01 -1.460038684308528900e-02 -1.385182421654462814e-02 -4.008814096450805664e-01
-6.920285522937774658e-02 2.182127535343170166e-01 -4.315553307533264160e-01 4.803985357284545898e-01 -6.376435756683349609e-01 6.841916590929031372e-02 -2.263823002576828003e-01 -2.608676254749298096e-01
1.195065528154373169e-01 5.642832517623901367e-01 3.344763815402984619e-01 4.203609526157379150e-01 -3.056032955646514893e-01 1.996318101882934570e-01 1.578932404518127441e-01 -4.696258604526519775e-01
2.556364238262176514e-01 2.181597650051116943e-01 -1.784566193819046021e-01 6.799554824829101562e-01 2.510821819305419922e-01 -4.633959829807281494e-01 -3.222038745880126953e-01 1.061907187104225159e-01
2.633726894855499268e-01 -2.379634380340576172e-01 1.029279008507728577e-01 7.463244199752807617e-01 3.613572716712951660e-01 3.588219583034515381e-01 -1.810571104288101196e-01 1.195817440748214722e-01
3.358835875988006592e-01 -5.636766552925109863e-01 2.612482011318206787e-01 6.566351056098937988e-01 -1.480281352996826172e-01 2.037892937660217285e-01 2.417879179120063782e-02 -7.748316973447799683e-02
3.302459418773651123e-01 -4.864264130592346191e-01 1.053892970085144043e-01 2.736580669879913330e-01 -4.968192279338836670e-01 -5.419704318046569824e-02 -3.656083643436431885e-01 -4.299943745136260986e-01
3.664386272430419922e-01 9.362404048442840576e-02 2.023907750844955444e-01 1.169422343373298645e-01 -2.749475836753845215e-01 -1.609310656785964966e-01 -5.580498576164245605e-01 -6.240233778953552246e-01
6.044424772262573242e-01 -1.967218965291976929e-01 1.540734767913818359e-01 3.683133423328399658e-01 -2.905018627643585205e-01 -1.019708812236785889e-03 -4.582903385162353516e-01 3.770067393779754639e-01
4.439235031604766846e-01 5.046916380524635315e-02 -1.321770250797271729e-01 6.587807536125183105e-01 -4.522291719913482666e-01 2.155836820602416992e-01 3.101620674133300781e-01 4.164209589362144470e-02
1.964395046234130859e-01 1.657870858907699585e-01 -1.357551068067550659e-01 5.127205848693847656e-01 -6.827174425125122070e-01 -5.675998702645301819e-02 1.848620623350143433e-01 -3.861546218395233154e-01
1.284015625715255737e-01 1.087647676467895508e-01 -3.877058625221252441e-01 8.718842864036560059e-01 -2.025721222162246704e-01 5.130442976951599121e-02 5.859727039933204651e-02 1.186757013201713562e-01
4.495048522949218750e-01 3.547191992402076721e-02 -5.307853221893310547e-01 4.672110080718994141e-01 -2.614281475543975830e-01 2.900438904762268066e-01 2.398484945297241211e-01 -2.943989634513854980e-01
5.021293163299560547e-01 -2.126637548208236694e-01 -6.226813420653343201e-02 4.551084339618682861e-02 -4.836290180683135986e-01 8.243475109338760376e-02 -6.555642485618591309e-01 -1.619709283113479614e-01
2.404507249593734741e-01 5.192015767097473145e-01 -6.073567271232604980e-02 5.071534216403961182e-02 -9.835672378540039062e-02 -8.881267160177230835e-02 -5.916584134101867676e-01 -5.465627312660217285e-01
4.183254837989807129e-01 1.646525859832763672e-01 -4.182480871677398682e-01 6.126282811164855957e-01 -2.280460670590400696e-02 2.721978724002838135e-01 3.470934629440307617e-01 -2.292656451463699341e-01
2.033238559961318970e-01 3.541786670684814453e-01 -3.868025541305541992e-01 4.130014777183532715e-01 -5.440701842308044434e-01 -2.057735770940780640e-01 1.221451442688703537e-02 -4.177630543708801270e-01
4.271801114082336426e-01 3.263105154037475586e-01 -2.291520535945892334e-01 6.561349630355834961e-01 1.168730854988098145e-01 -3.261030912399291992e-01 -2.078445553779602051e-01 2.545838952064514160e-01
3.751185536384582520e-01 -1.213195472955703735e-01 -1.594524085521697998e-02 3.551119565963745117e-01 1.285704672336578369e-01 8.149996995925903320e-01 -1.923992782831192017e-01 2.089607715606689453e-02
1.130974963307380676e-01 -1.468873322010040283e-01 -4.822203218936920166e-01 3.164605498313903809e-01 -4.068570733070373535e-01 -1.026937086135149002e-02 -6.767526268959045410e-01 -9.652641415596008301e-02
-6.796189397573471069e-02 3.130464553833007812e-01 -5.730174183845520020e-01 5.224680900573730469e-01 -4.467286467552185059e-01 8.834652602672576904e-02 -1.325379759073257446e-01 -2.666900455951690674e-01
4.560842812061309814e-01 1.752757430076599121e-01 6.952266395092010498e-02 3.161194324493408203e-01 5.405147671699523926e-01 1.991455554962158203e-01 -3.255569636821746826e-01 -4.676517546176910400e-01
6.292018294334411621e-01 -1.086069941520690918e-01 -7.623924314975738525e-02 2.674325704574584961e-01 -2.518053650856018066e-01 2.367643117904663086e-01 -4.786515235900878906e-01 4.079292416572570801e-01
1.131613552570343018e-01 -4.674673378467559814e-01 -3.472949266433715820e-01 3.822706341743469238e-01 -4.093769788742065430e-01 1.379270851612091064e-02 -3.705453872680664062e-01 -4.436670839786529541e-01
7.746256589889526367e-01 -2.095912247896194458e-01 6.943752616643905640e-02 4.075865447521209717e-01 1.182191167026758194e-02 2.062074691057205200e-01 -2.393163293600082397e-01 2.917957007884979248e-01
4.001854658126831055e-01 -2.908709943294525146e-01 -1.445729285478591919e-01 1.383531689643859863e-01 -3.241334259510040283e-01 -2.064884901046752930e-01 -5.238316059112548828e-01 -5.413901209831237793e-01
-1.392650008201599121e-01 2.864532172679901123e-01 -4.815503656864166260e-01 5.546283125877380371e-01 -5.078011751174926758e-01 9.992730803787708282e-03 -2.765885591506958008e-01 -1.567910760641098022e-01
1.613996475934982300e-01 6.364431381225585938e-01 -3.790938556194305420e-01 5.383843779563903809e-01 6.988967303186655045e-03 -2.689831852912902832e-01 -2.312231808900833130e-01 9.723861515522003174e-02
-2.516372799873352051e-01 4.063529074192047119e-01 -2.890424728393554688e-01 7.932234406471252441e-01 -1.533998548984527588e-01 8.402169495820999146e-02 -1.247436180710792542e-01 1.124936640262603760e-01
1.204299032688140869e-01 3.580857217311859131e-01 2.680253684520721436e-01 4.931470453739166260e-01 -8.000221103429794312e-02 6.843948364257812500e-01 -6.940792500972747803e-02 2.502507865428924561e-01
4.762025177478790283e-01 9.343180060386657715e-02 1.092916801571846008e-01 2.554162144660949707e-01 -1.721883192658424377e-02 -1.841038614511489868e-01 -3.346782550215721130e-02 -8.074704408645629883e-01
3.276943564414978027e-01 -4.156656935811042786e-02 1.748450100421905518e-01 6.218143105506896973e-01 5.416324734687805176e-01 -1.582417339086532593e-01 -2.915820777416229248e-01 -2.650254964828491211e-01
2.953973114490509033e-01 1.910942792892456055e-01 2.700949907302856445e-01 3.636796176433563232e-01 4.407951235771179199e-01 2.424004226922988892e-01 -4.747949540615081787e-01 -4.387719035148620605e-01
7.783637642860412598e-01 -1.478514969348907471e-01 -6.145510822534561157e-02 1.669040322303771973e-01 2.967470884323120117e-01 8.523754030466079712e-02 -4.314585626125335693e-01 -2.432599663734436035e-01
2.623434364795684814e-01 -2.225218713283538818e-01 -1.942768096923828125e-01 8.590464293956756592e-02 -2.527402341365814209e-01 -6.545067578554153442e-02 -7.165737152099609375e-01 -5.048737525939941406e-01
-2.432188093662261963e-01 -1.799755245447158813e-01 -2.929667532444000244e-01 7.370938658714294434e-01 2.512024529278278351e-02 3.010767698287963867e-01 -4.322440326213836670e-01 -3.469306975603103638e-02
6.462797522544860840e-01 1.042197793722152710e-01 1.233315188437700272e-02 4.854534268379211426e-01 -5.895147472620010376e-02 -3.233601339161396027e-03 -3.238693475723266602e-01 4.767247140407562256e-01
4.630171954631805420e-01 1.542936116456985474e-01 3.700502216815948486e-01 2.511436641216278076e-01 -9.671730548143386841e-02 5.862815976142883301e-01 -4.072860777378082275e-01 2.069683521986007690e-01
8.186345547437667847e-02 2.194059938192367554e-01 -3.531977236270904541e-01 2.581481039524078369e-01 -4.426591843366622925e-02 -1.223858222365379333e-01 -8.158909678459167480e-01 -2.667480707168579102e-01
4.438315629959106445e-01 -1.618189960718154907e-01 -2.321523427963256836e-01 4.768367409706115723e-01 -6.894717216491699219e-01 9.131769090890884399e-02 1.065051928162574768e-01 2.250837162137031555e-02
6.430453062057495117e-01 -1.366732865571975708e-01 3.478320240974426270e-01 2.069463133811950684e-01 -1.481431275606155396e-01 4.361084476113319397e-02 -3.752050548791885376e-02 -6.154211163520812988e-01
3.653699755668640137e-01 6.210236549377441406e-01 4.829546213150024414e-01 4.502025544643402100e-01 -1.764307171106338501e-01 1.118573769927024841e-01 1.056860387325286865e-02 -3.399215638637542725e-02
3.915931880474090576e-01 1.054180487990379333e-01 -3.420361503958702087e-02 6.031144857406616211e-01 -6.319251656532287598e-01 1.058097109198570251e-01 2.131245881319046021e-01 1.211512610316276550e-01
2.825321257114410400e-01 -2.274378901347517967e-03 4.596986472606658936e-01 6.496368050575256348e-01 8.238580077886581421e-02 -4.558261632919311523e-01 -1.156530007719993591e-01 -2.426502704620361328e-01
9.971417486667633057e-02 4.007723033428192139e-01 1.095685735344886780e-01 2.192264795303344727e-01 -1.743165254592895508e-01 5.961427688598632812e-01 -6.121094822883605957e-01 -9.446055442094802856e-02
-2.502029016613960266e-02 -3.448957204818725586e-01 -3.971834182739257812e-01 6.049869060516357422e-01 -2.733630686998367310e-02 5.308119654655456543e-01 -2.697958052158355713e-01 -3.685935959219932556e-02
5.376612544059753418e-01 2.255423814058303833e-01 3.077989220619201660e-01 4.572447240352630615e-01 -3.594071790575981140e-02 -3.039833903312683105e-01 -1.110973432660102844e-01 -5.001979470252990723e-01
8.021849207580089569e-04 2.930401824414730072e-02 -1.946976631879806519e-01 4.786479175090789795e-01 -7.096899747848510742e-01 3.227445185184478760e-01 4.854400083422660828e-02 -3.492124676704406738e-01
-1.048855781555175781e-01 3.196752667427062988e-01 -4.874853491783142090e-01 5.001823902130126953e-01 -5.000388622283935547e-01 1.656232774257659912e-01 -1.436228603124618530e-01 -3.176241219043731689e-01
2.545219361782073975e-01 -1.806501001119613647e-01 4.067745804786682129e-01 3.515138924121856689e-01 1.817196235060691833e-02 8.506898581981658936e-02 -6.849500536918640137e-01 -3.699094653129577637e-01
6.446843743324279785e-01 -1.876496225595474243e-01 1.507201045751571655e-01 4.268758594989776611e-01 3.248231410980224609e-01 1.544035226106643677e-01 -4.627656936645507812e-01 2.697591856122016907e-02
2.524443864822387695e-01 4.010337889194488525e-01 -4.825640022754669189e-01 4.913869798183441162e-01 9.321848303079605103e-02 -2.573767900466918945e-01 -4.556606709957122803e-01 1.362185627222061157e-01
-1.764611601829528809e-01 -5.246274545788764954e-02 -3.500536680221557617e-01 5.605910420417785645e-01 -5.977024883031845093e-02 4.988484978675842285e-01 -5.196424722671508789e-01 8.281709253787994385e-02
1.238062307238578796e-01 -2.623958885669708252e-01 -5.597611069679260254e-01 4.063990116119384766e-01 -9.381736069917678833e-02 3.133550882339477539e-01 -5.732517242431640625e-01 -4.143650457262992859e-02
1.256788820028305054e-01 9.314376115798950195e-02 -6.164070218801498413e-04 1.889573484659194946e-01 -9.905042499303817749e-02 2.431118786334991455e-01 -8.161848187446594238e-01 -4.524950385093688965e-01
7.164262533187866211e-01 -1.496703475713729858e-01 3.969502151012420654e-01 3.637361526489257812e-01 -1.163583248853683472e-01 -6.436090171337127686e-02 2.331639453768730164e-02 -3.952639400959014893e-01
-2.762303948402404785e-01 -2.153688371181488037e-01 3.344977274537086487e-02 8.549285531044006348e-01 -6.066501885652542114e-02 1.235140115022659302e-01 -3.530444502830505371e-01 4.141324758529663086e-02
4.266440570354461670e-01 2.571539580821990967e-01 -1.641167104244232178e-01 4.642431735992431641e-01 1.745860278606414795e-01 8.613445609807968140e-02 -5.321829319000244141e-01 4.339037239551544189e-01
1.899635978043079376e-02 -2.267675288021564484e-02 -9.144164621829986572e-02 3.401283025741577148e-01 -6.886006593704223633e-01 1.121516227722167969e-01 9.778033941984176636e-02 -6.154398918151855469e-01
4.501969516277313232e-01 3.195192515850067139e-01 -1.961293518543243408e-01 -1.303749680519104004e-01 -2.680518925189971924e-01 4.494076967239379883e-01 -2.964686155319213867e-01 -5.273072719573974609e-01
4.551100432872772217e-01 1.537074241787195206e-02 -3.785234391689300537e-01 6.685645580291748047e-01 -2.555958367884159088e-02 3.457542657852172852e-01 2.800921201705932617e-01 -6.106782332062721252e-02
5.258326530456542969e-01 -3.527207076549530029e-01 3.844265639781951904e-01 4.438019096851348877e-01 8.039736188948154449e-03 2.614003419876098633e-01 -6.053182110190391541e-02 -4.269488751888275146e-01
6.428868174552917480e-01 2.768314816057682037e-02 -1.765944659709930420e-01 1.259797513484954834e-01 -3.575596511363983154e-01 1.141256988048553467e-01 -5.292328000068664551e-01 3.433845341205596924e-01
-1.341595947742462158e-01 -4.227312505245208740e-01 1.888050138950347900e-01 6.611138582229614258e-01 -4.104838669300079346e-01 1.048524975776672363e-01 -3.766303956508636475e-01 -9.612041711807250977e-02
7.213609814643859863e-01 2.716178894042968750e-01 6.398858875036239624e-02 6.115087121725082397e-02 -3.995903581380844116e-02 2.406368404626846313e-01 -3.969789445400238037e-01 -4.253622591495513916e-01
4.753216207027435303e-01 5.293120816349983215e-02 1.499263942241668701e-01 4.168932139873504639e-01 4.994338452816009521e-01 4.854407012462615967e-01 -1.979612857103347778e-01 -2.251987010240554810e-01
1.496125906705856323e-01 -4.566765427589416504e-01 2.858805656433105469e-01 3.098667860031127930e-01 -3.984145224094390869e-01 8.936960250139236450e-02 -4.158877730369567871e-01 -5.016310214996337891e-01
1.090925186872482300e-01 -2.956843376159667969e-02 -1.897034794092178345e-01 4.690546393394470215e-01 -8.070997595787048340e-01 2.516721189022064209e-01 6.499597337096929550e-03 -1.281939148902893066e-01
-3.726466372609138489e-02 5.839220248162746429e-04 3.501180410385131836e-01 3.106265068054199219e-01 -3.502968251705169678e-01 -1.188752725720405579e-01 -6.276534795761108398e-01 -4.987500011920928955e-01
2.319167107343673706e-01 4.199222028255462646e-01 -2.877255976200103760e-01 5.061326175928115845e-02 4.130776226520538330e-02 2.630418539047241211e-01 -7.507874369621276855e-01 -2.235021889209747314e-01
2.314187884330749512e-01 -2.298382371664047241e-01 8.317150920629501343e-02 7.947252392768859863e-01 3.140075206756591797e-01 3.294194936752319336e-01 -1.647827625274658203e-01 1.443712115287780762e-01
2.953850626945495605e-01 -1.216269880533218384e-01 5.287823081016540527e-01 4.810229539871215820e-01 1.778935492038726807e-01 3.225859403610229492e-01 -2.166281640529632568e-01 -4.520231783390045166e-01
-1.437684148550033569e-01 -4.383108317852020264e-01 1.673059314489364624e-01 7.730002403259277344e-01 -2.182239145040512085e-01 8.878617733716964722e-02 -3.207249343395233154e-01 -5.765847861766815186e-02
3.737337887287139893e-01 6.949474215507507324e-01 3.181264698505401611e-01 2.696219980716705322e-01 -2.859053313732147217e-01 2.009300589561462402e-01 -5.551854521036148071e-02 -2.797743678092956543e-01
2.831164188683032990e-02 3.146239817142486572e-01 -6.024312376976013184e-01 4.461950361728668213e-01 -4.444616138935089111e-01 -1.634910702705383301e-01 -2.979449629783630371e-01 -1.585874110460281372e-01
6.927618980407714844e-01 1.413086503744125366e-01 -3.005766868591308594e-01 4.991208612918853760e-01 1.897323876619338989e-01 -3.491837680339813232e-01 -5.073782801628112793e-02 -1.195532921701669693e-02
4.468110203742980957e-01 3.572594225406646729e-01 4.020538926124572754e-01 2.061067074537277222e-01 -4.547814428806304932e-01 2.390835583209991455e-01 9.467463195323944092e-02 -4.423210024833679199e-01
2.731700241565704346e-01 2.401825636625289917e-01 -2.260382473468780518e-01 6.848788857460021973e-01 -4.387737214565277100e-01 3.059185743331909180e-01 2.288316488265991211e-01 9.521425515413284302e-02
2.621647715568542480e-01 2.738507688045501709e-01 -4.130668938159942627e-01 7.381260395050048828e-01 4.862548410892486572e-02 2.871356308460235596e-01 2.363462597131729126e-01 -1.225493755191564560e-02
2.922181189060211182e-01 3.621630966663360596e-01 -1.614402830600738525e-01 4.254043400287628174e-01 2.456968463957309723e-02 2.226358950138092041e-01 -6.570350527763366699e-01 3.074882924556732178e-01
2.020664513111114502e-01 -3.894642926752567291e-03 -4.394464492797851562e-01 3.447040021419525146e-01 4.025109112262725830e-01 3.931387066841125488e-01 -5.705032348632812500e-01 -7.192321121692657471e-02
2.403585612773895264e-01 4.739638864994049072e-01 1.875416934490203857e-01 3.316566050052642822e-01 2.198105007410049438e-01 4.729026854038238525e-01 -1.230458244681358337e-01 -5.341575145721435547e-01
4.565942287445068359e-01 -1.101718395948410034e-01 -8.037704974412918091e-02 1.893107742071151733e-01 -4.355169832706451416e-01 -3.919163346290588379e-01 -6.113696098327636719e-01 -1.415580958127975464e-01
2.235248535871505737e-01 -3.691787123680114746e-01 1.575367152690887451e-01 7.893745303153991699e-01 3.468670248985290527e-01 1.041383668780326843e-01 -8.470340818166732788e-02 -1.657641083002090454e-01
3.965200185775756836e-01 -1.559347808361053467e-01 -1.663019657135009766e-01 2.550104558467864990e-01 -6.686784029006958008e-01 3.447278738021850586e-01 -3.263327777385711670e-01 2.308856397867202759e-01
4.586899876594543457e-01 -9.555778652429580688e-02 4.067880567163228989e-03 4.709982872009277344e-01 -1.426356285810470581e-01 1.399775892496109009e-01 -5.627447366714477539e-01 4.494395256042480469e-01
1.150123029947280884e-01 -4.090359210968017578e-01 -4.042416214942932129e-01 3.943605720996856689e-01 -3.107658028602600098e-01 -1.241646185517311096e-01 -5.305324792861938477e-01 -3.272210657596588135e-01
6.423977613449096680e-01 7.259771972894668579e-02 2.121408432722091675e-01 1.940609067678451538e-01 1.860460788011550903e-01 3.641156852245330811e-01 -2.458278685808181763e-01 -5.213124752044677734e-01
1.634947061538696289e-01 1.068826019763946533e-01 -2.600632011890411377e-01 1.227480098605155945e-01 1.957815587520599365e-01 2.853228747844696045e-01 -6.878105998039245605e-01 -5.350913405418395996e-01
2.446358837187290192e-02 1.935615092515945435e-01 -3.090802133083343506e-01 8.730939030647277832e-01 -2.388746738433837891e-01 8.955181390047073364e-02 8.665923960506916046e-03 1.973733752965927124e-01
4.563157260417938232e-02 1.798417717218399048e-01 3.432500064373016357e-01 3.351244032382965088e-01 -2.871285378932952881e-01 5.406484007835388184e-01 -5.556555986404418945e-01 2.279234677553176880e-01
4.906844198703765869e-01 1.158345714211463928e-01 3.526700735092163086e-01 1.664923727512359619e-01 -1.158594787120819092e-01 2.653565406799316406e-01 -3.318577110767364502e-01 -6.322565078735351562e-01
1.450920552015304565e-01 -1.098258271813392639e-01 1.245021447539329529e-02 1.443438082933425903e-01 -3.922066986560821533e-01 -9.448485076427459717e-02 -7.759150862693786621e-01 -4.255570173263549805e-01
1.606670171022415161e-01 -6.234005093574523926e-02 2.145249396562576294e-01 1.752431094646453857e-01 -4.790607094764709473e-01 1.714506559073925018e-02 -1.816827058792114258e-01 -7.942083477973937988e-01
4.117419123649597168e-01 2.926677465438842773e-01 -1.986664980649948120e-01 2.388160079717636108e-01 2.294135838747024536e-01 5.852022767066955566e-01 -4.971799850463867188e-01 -7.766790688037872314e-02
7.696005702018737793e-02 1.957239955663681030e-01 -4.922322332859039307e-01 3.479298949241638184e-01 -4.556133449077606201e-01 1.097777560353279114e-01 -4.630080889910459518e-03 -6.105452179908752441e-01
6.446442753076553345e-02 3.415383994579315186e-01 -5.153551697731018066e-01 7.117056846618652344e-01 6.928028911352157593e-02 -1.132005602121353149e-01 9.849507361650466919e-02 -2.824258804321289062e-01
-6.033598259091377258e-02 9.369765967130661011e-02 -5.182637572288513184e-01 5.702677369117736816e-01 -4.031937122344970703e-01 -2.088718265295028687e-01 -1.881778836250305176e-01 -3.900950849056243896e-01
4.138373136520385742e-01 2.374687939882278442e-01 3.021502196788787842e-01 1.540308743715286255e-01 -4.035432934761047363e-01 3.500436544418334961e-01 -6.093468666076660156e-01 2.540809288620948792e-02
3.902121484279632568e-01 1.461888700723648071e-01 -1.896017193794250488e-01 6.126660704612731934e-01 -4.291332662105560303e-01 3.660109341144561768e-01 3.108265101909637451e-01 -1.795778237283229828e-02
-2.835899405181407928e-02 -2.761504352092742920e-01 -3.095159828662872314e-01 5.943119525909423828e-01 -1.722185164690017700e-01 5.906359553337097168e-01 -3.080391287803649902e-01 -2.305772900581359863e-02
-9.801220148801803589e-02 9.187898039817810059e-02 9.036705642938613892e-02 2.347982078790664673e-01 -1.607421934604644775e-01 6.176726818084716797e-01 -5.636947751045227051e-01 -4.399386644363403320e-01
5.336328744888305664e-01 3.134869039058685303e-01 -3.656547069549560547e-01 6.601553559303283691e-01 1.193606853485107422e-02 -1.237783282995223999e-01 5.253261886537075043e-03 1.787798553705215454e-01
4.145703315734863281e-01 -2.465590834617614746e-01 1.353571563959121704e-01 1.223997026681900024e-01 -3.810105025768280029e-01 -1.489926781505346298e-02 -6.534804105758666992e-01 -4.020063281059265137e-01
3.707229793071746826e-01 3.549090027809143066e-01 3.179241716861724854e-01 2.921553552150726318e-01 7.343436032533645630e-02 5.355600640177726746e-02 -1.728558391332626343e-01 -7.155653238296508789e-01
5.643417686223983765e-02 1.602843403816223145e-01 -3.143080174922943115e-01 8.800680637359619141e-01 -2.720954418182373047e-01 -1.137908548116683960e-02 1.414176970720291138e-01 6.041839346289634705e-02
5.040305256843566895e-01 4.289313033223152161e-02 4.032280147075653076e-01 4.618836641311645508e-01 3.842134177684783936e-01 3.621876835823059082e-01 -2.235677987337112427e-01 -1.984986364841461182e-01
3.936856687068939209e-01 -2.504562735557556152e-01 1.937521696090698242e-01 3.811322450637817383e-01 2.895614206790924072e-01 1.337914466857910156e-01 -5.616206526756286621e-01 -4.269871115684509277e-01
4.372208714485168457e-01 6.940635293722152710e-02 5.517627596855163574e-01 4.178799390792846680e-01 1.224082931876182556e-01 5.153579637408256531e-02 -2.703321874141693115e-01 -4.839789271354675293e-01
-8.725890889763832092e-03 -2.728178203105926514e-01 -2.707666754722595215e-01 5.512713789939880371e-01 -3.391607999801635742e-01 5.721926093101501465e-01 -2.984450161457061768e-01 1.295209228992462158e-01
7.121309638023376465e-01 2.831556797027587891e-01 3.004689328372478485e-02 1.296888887882232666e-01 2.877015173435211182e-01 3.641920685768127441e-01 -2.539710998535156250e-01 -3.392066359519958496e-01
2.643460929393768311e-01 4.042826294898986816e-01 -2.474187314510345459e-01 7.782288193702697754e-01 -3.465710580348968506e-02 1.026179566979408264e-01 2.967924773693084717e-01 -1.837159390561282635e-03
6.415791064500808716e-02 2.997043728828430176e-01 3.856378197669982910e-01 3.123667240142822266e-01 -1.566588431596755981e-01 1.332876086235046387e-01 -7.642915844917297363e-01 -1.825449466705322266e-01
3.493316769599914551e-01 3.310712575912475586e-01 3.653834760189056396e-01 2.566202580928802490e-01 -1.160823181271553040e-01 -6.248111370950937271e-03 -1.147894933819770813e-01 -7.364165782928466797e-01
6.596672534942626953e-01 1.705448180437088013e-01 -6.675956398248672485e-02 5.978503823280334473e-01 -1.096970289945602417e-01 -3.071987628936767578e-01 1.625983603298664093e-02 2.592344880104064941e-01
3.134394884109497070e-01 -1.987104117870330811e-02 5.855786204338073730e-01 5.596766471862792969e-01 -3.184042870998382568e-01 -3.146162629127502441e-01 5.964928120374679565e-02 -2.032190859317779541e-01
-1.595795452594757080e-01 3.214294910430908203e-01 -3.418745994567871094e-01 5.324571728706359863e-01 -5.841636657714843750e-01 -1.293351650238037109e-01 -2.322329878807067871e-01 -2.427379786968231201e-01
4.565998911857604980e-01 3.379535675048828125e-01 -1.008753105998039246e-01 7.058791518211364746e-01 -3.167005255818367004e-02 -2.917319536209106445e-01 -2.469062991440296173e-02 2.866050601005554199e-01
6.997432708740234375e-01 -4.141945391893386841e-02 -1.888076364994049072e-01 1.465560197830200195e-01 -6.027260422706604004e-02 1.898142397403717041e-01 -5.314164161682128906e-01 3.597933053970336914e-01
2.325383275747299194e-01 3.375124931335449219e-01 -2.180034480988979340e-02 2.658105194568634033e-01 1.936517059803009033e-01 6.751282811164855957e-01 -7.977018505334854126e-02 -5.110951066017150879e-01
2.251650094985961914e-01 -5.606752038002014160e-01 9.527277946472167969e-02 3.461860418319702148e-01 -4.601785168051719666e-02 4.101807177066802979e-01 -4.685427248477935791e-01 -3.407699167728424072e-01
1.667919158935546875e-01 -2.039000838994979858e-01 1.033267285674810410e-02 7.354764938354492188e-01 4.324616789817810059e-01 3.577660918235778809e-01 2.587037160992622375e-02 -2.718158960342407227e-01
6.935889124870300293e-01 4.448693692684173584e-01 1.130505353212356567e-01 1.620796918869018555e-01 2.911748886108398438e-01 2.126319408416748047e-01 -3.337525725364685059e-01 -2.014687210321426392e-01
-2.091047167778015137e-01 1.321512833237648010e-02 8.199198544025421143e-02 9.076151847839355469e-01 2.195974588394165039e-01 -1.088893637061119080e-01 -2.413187325000762939e-01 8.542898297309875488e-02
3.413128554821014404e-01 3.354148268699645996e-01 -3.294721841812133789e-01 7.704215049743652344e-01 -1.172332987189292908e-01 6.655739247798919678e-02 1.352201849222183228e-01 1.801200360059738159e-01
6.676686406135559082e-01 -1.650537997484207153e-01 3.696751892566680908e-01 4.298657774925231934e-01 1.211380809545516968e-01 -6.861544400453567505e-02 -1.061771512031555176e-01 -4.181809425354003906e-01
2.216448485851287842e-01 2.244818508625030518e-01 4.573012143373489380e-02 4.444756805896759033e-01 5.353356003761291504e-01 4.425435960292816162e-01 -1.817609965801239014e-01 -4.305411279201507568e-01
6.722858548164367676e-01 5.638034939765930176e-01 -4.294101521372795105e-02 8.808086812496185303e-02 1.667705327272415161e-01 1.689803227782249451e-02 -3.639935255050659180e-01 -2.448794394731521606e-01
5.452666878700256348e-01 -2.305198907852172852e-01 1.846283376216888428e-01 5.966374278068542480e-01 2.862716913223266602e-01 4.276229441165924072e-02 9.401802718639373779e-02 -4.084867835044860840e-01
3.964319825172424316e-02 -3.142311796545982361e-02 -1.910431087017059326e-01 4.937906861305236816e-01 -7.513114213943481445e-01 3.446995317935943604e-01 4.816304147243499756e-02 -1.775046885013580322e-01
3.373254537582397461e-01 -2.997308969497680664e-01 -3.515936136245727539e-01 1.935453861951828003e-01 -2.511792182922363281e-01 2.906830422580242157e-02 -7.260757684707641602e-01 -2.101743072271347046e-01
5.233482718467712402e-01 3.364994823932647705e-01 3.529896140098571777e-01 2.675617337226867676e-01 -4.359829425811767578e-01 -5.806789547204971313e-02 -4.496036469936370850e-01 1.452152281999588013e-01
5.758125782012939453e-01 3.803945183753967285e-01 4.580222442746162415e-02 1.822737753391265869e-01 1.581691503524780273e-01 9.698309749364852905e-02 -6.204970479011535645e-01 -2.626374661922454834e-01
-1.445139497518539429e-01 -7.498016953468322754e-02 2.681316137313842773e-01 3.190899789333343506e-01 -4.480274617671966553e-01 7.268582005053758621e-03 -5.991346836090087891e-01 -4.899355769157409668e-01
4.358828663825988770e-01 3.766552805900573730e-01 2.138073891401290894e-01 2.619035542011260986e-01 1.266197562217712402e-01 5.106760859489440918e-01 9.302314370870590210e-02 -5.180288553237915039e-01
1.778297722339630127e-01 -1.917200684547424316e-01 3.763048052787780762e-01 6.146382689476013184e-01 -3.413143157958984375e-01 -5.023958683013916016e-01 -1.459301561117172241e-01 -1.484641730785369873e-01
1.861153990030288696e-01 1.080991998314857483e-01 -3.961406648159027100e-01 3.087048828601837158e-01 6.912958621978759766e-02 1.913648694753646851e-01 -8.091200590133666992e-01 7.331254333257675171e-02
7.478166222572326660e-01 -3.994473442435264587e-02 2.994238734245300293e-01 4.783882498741149902e-01 2.248459309339523315e-01 1.613737046718597412e-01 -6.778057664632797241e-02 -1.986790746450424194e-01
3.883741796016693115e-01 3.115167319774627686e-01 -2.081575095653533936e-01 6.694506406784057617e-01 5.417323857545852661e-02 -3.919339776039123535e-01 -2.018899917602539062e-01 2.516399621963500977e-01
2.683858871459960938e-01 -2.149800360202789307e-01 -1.787109822034835815e-01 5.095404759049415588e-02 -1.512250900268554688e-01 8.923400938510894775e-02 -7.150437831878662109e-01 -5.523580908775329590e-01
2.421824336051940918e-01 8.038604259490966797e-02 -2.318757176399230957e-01 2.930948436260223389e-01 2.398806065320968628e-01 2.955125868320465088e-01 -8.019742965698242188e-01 8.474445343017578125e-02
-1.102297082543373108e-01 3.913577198982238770e-01 4.366208910942077637e-01 4.040853679180145264e-01 -1.274125725030899048e-01 2.759716808795928955e-01 -6.074311733245849609e-01 -1.392803043127059937e-01
2.971682846546173096e-01 4.891171455383300781e-01 -2.976643741130828857e-01 2.509859502315521240e-01 2.742473781108856201e-01 1.093816608190536499e-01 -6.543900370597839355e-01 7.385903596878051758e-02
-3.801529528573155403e-03 7.523078471422195435e-02 -3.508022129535675049e-01 4.175208210945129395e-01 -1.168473958969116211e-01 -3.417908400297164917e-02 -8.252341747283935547e-01 -3.327307477593421936e-02
-1.950333565473556519e-01 1.914295405149459839e-01 -3.137471377849578857e-01 6.595807075500488281e-01 -5.342500209808349609e-01 -1.883229464292526245e-01 -2.210476547479629517e-01 -1.486005634069442749e-01
5.508152246475219727e-01 -1.362878978252410889e-01 -8.740103244781494141e-02 3.032494783401489258e-01 -4.844532907009124756e-01 -2.606619000434875488e-01 -3.360938131809234619e-01 -4.035221934318542480e-01
1.561534702777862549e-01 1.317909061908721924e-01 -4.156452417373657227e-01 4.168674647808074951e-01 -2.108953297138214111e-01 -6.698332726955413818e-02 -7.465166449546813965e-01 7.387334853410720825e-02
-1.609830930829048157e-02 2.134212851524353027e-01 -4.241887331008911133e-01 6.811645627021789551e-01 -2.468350678682327271e-01 -3.825517892837524414e-01 -1.340844780206680298e-01 -2.915796041488647461e-01
3.022841811180114746e-01 -9.473536163568496704e-02 2.122154682874679565e-01 4.653276801109313965e-01 4.908286035060882568e-01 1.202684193849563599e-01 -4.764103591442108154e-01 -3.946394324302673340e-01
-4.341894760727882385e-02 -2.599649429321289062e-01 2.464031577110290527e-01 3.079794049263000488e-01 -3.168528378009796143e-01 2.858666181564331055e-01 -6.680630445480346680e-01 -3.828101158142089844e-01
-2.125235646963119507e-02 -2.616891860961914062e-01 -2.490741163492202759e-01 6.579316854476928711e-01 -2.544486820697784424e-01 5.871641039848327637e-01 -1.452722549438476562e-01 7.446584850549697876e-02
-1.420581936836242676e-01 -7.978720963001251221e-02 -6.072261184453964233e-02 8.607776761054992676e-01 -9.643487632274627686e-02 -5.113431066274642944e-02 -3.825691342353820801e-01 2.656212747097015381e-01
5.322460532188415527e-01 1.767920255661010742e-01 -2.290830612182617188e-01 5.733593702316284180e-01 -1.354566514492034912e-01 -3.326177000999450684e-01 -2.516430020332336426e-01 3.345619440078735352e-01
2.243670523166656494e-01 2.564583122730255127e-01 7.554392516613006592e-02 3.624338805675506592e-01 4.057300984859466553e-01 5.228100419044494629e-01 -8.377894759178161621e-02 -5.494154095649719238e-01
4.235619306564331055e-01 -4.391954243183135986e-01 -3.519490361213684082e-02 6.266005635261535645e-01 3.299016058444976807e-01 1.726625561714172363e-01 5.585042526945471764e-04 -3.085257411003112793e-01
-2.257835716009140015e-01 -1.698969155550003052e-01 -1.493015438318252563e-01 5.579794049263000488e-01 -6.530696749687194824e-01 2.124004065990447998e-01 -2.581545114517211914e-01 -2.196980267763137817e-01
1.395674496889114380e-01 2.169916629791259766e-01 -4.234250187873840332e-01 6.095870137214660645e-01 -5.914981961250305176e-01 6.720142066478729248e-02 9.004031866788864136e-02 -1.416234076023101807e-01
1.074992958456277847e-02 -3.589539229869842529e-01 9.145995229482650757e-02 7.763296961784362793e-01 1.720301657915115356e-01 3.043163716793060303e-01 1.797311939299106598e-02 -3.707533478736877441e-01
3.404726982116699219e-01 2.874016165733337402e-01 2.872838973999023438e-01 9.562372416257858276e-02 -4.793182313442230225e-01 -1.763145998120307922e-02 -6.082342267036437988e-01 -3.313559889793395996e-01
-5.328293517231941223e-02 2.443886399269104004e-01 5.585555732250213623e-02 5.233253836631774902e-01 -6.333947181701660156e-02 4.311352074146270752e-01 -5.397437214851379395e-01 4.233593344688415527e-01
1.582867056131362915e-01 -1.196413785219192505e-01 1.351560354232788086e-01 7.520177364349365234e-01 2.815651595592498779e-01 3.739955723285675049e-01 -2.500814497470855713e-01 3.084496855735778809e-01
-1.146650984883308411e-01 -4.438908696174621582e-01 3.056491315364837646e-01 6.619392037391662598e-01 -3.822696506977081299e-01 1.092107743024826050e-01 -3.066152036190032959e-01 -7.847315073013305664e-02
5.527167916297912598e-01 8.788497000932693481e-02 1.288715153932571411e-01 4.595351219177246094e-01 3.346223831176757812e-01 4.164950922131538391e-02 -4.835440218448638916e-01 3.338837921619415283e-01
4.782121181488037109e-01 1.848867908120155334e-02 4.953321069478988647e-02 4.018523097038269043e-01 3.894509375095367432e-01 6.127332448959350586e-01 -2.638539075851440430e-01 1.014865487813949585e-01
1.139448806643486023e-01 3.990717232227325439e-01 -3.976212739944458008e-01 7.712031602859497070e-01 9.001168608665466309e-02 -1.922752559185028076e-01 -1.230277866125106812e-01 1.212178766727447510e-01
4.117920696735382080e-01 2.707999050617218018e-01 -2.905283868312835693e-01 7.414792180061340332e-01 -1.748726889491081238e-02 1.805028170347213745e-01 2.959696352481842041e-01 4.910681769251823425e-02
6.495133638381958008e-01 1.592201367020606995e-02 3.016054630279541016e-01 3.375664055347442627e-01 1.087859496474266052e-01 2.391128242015838623e-01 1.108729243278503418e-01 -5.400555133819580078e-01
4.335119724273681641e-01 2.260619848966598511e-01 3.300182521343231201e-01 3.192330598831176758e-01 1.881953626871109009e-01 2.807148098945617676e-01 -3.241433501243591309e-01 -5.751994848251342773e-01
6.100388988852500916e-02 4.476885199546813965e-01 -1.362345218658447266e-01 3.600792586803436279e-01 -2.398034632205963135e-01 -2.963264286518096924e-01 -6.535641551017761230e-01 2.741813659667968750e-01
-2.046890854835510254e-01 9.074485860764980316e-03 2.027142047882080078e-01 4.519141912460327148e-01 1.156464591622352600e-01 9.429906308650970459e-02 -6.544467806816101074e-01 -5.119897127151489258e-01
8.941583633422851562e-01 3.007484674453735352e-01 -6.124036008259281516e-05 -1.041920296847820282e-02 -1.035164222121238708e-01 1.328871250152587891e-01 -2.153191715478897095e-01 -1.875783056020736694e-01
2.500025629997253418e-01 -5.697969198226928711e-01 -1.325292047113180161e-02 3.664987981319427490e-01 -5.139583349227905273e-01 8.115790039300918579e-02 -3.743731975555419922e-01 -2.596884071826934814e-01
5.184394121170043945e-02 -1.834734827280044556e-01 -4.733277857303619385e-01 3.152796924114227295e-01 -3.378632366657257080e-01 -9.693051874637603760e-02 -6.594453454017639160e-01 -2.859964072704315186e-01
6.153357028961181641e-01 8.097725361585617065e-02 -1.969819217920303345e-01 4.943204522132873535e-01 -4.833895862102508545e-01 1.385394334793090820e-01 2.408196181058883667e-01 1.442126184701919556e-01
2.526161670684814453e-01 -6.928430497646331787e-02 4.394864439964294434e-01 6.623920798301696777e-01 -1.861691921949386597e-01 -3.964174687862396240e-01 1.780536472797393799e-01 -2.756161689758300781e-01
6.321493387222290039e-01 1.058605983853340149e-01 -2.402196526527404785e-01 3.063101470470428467e-01 -5.339373946189880371e-01 1.042728722095489502e-01 -6.328394263982772827e-02 3.710562586784362793e-01
3.724291920661926270e-01 -4.820142686367034912e-01 6.701050698757171631e-02 2.762938737869262695e-01 -2.243818342685699463e-01 5.074875801801681519e-02 -6.321376562118530273e-01 -3.092075586318969727e-01
1.017026528716087341e-01 -2.710811793804168701e-01 1.982537508010864258e-01 6.633636951446533203e-01 2.611670196056365967e-01 5.779947638511657715e-01 -7.840846478939056396e-02 -1.684677749872207642e-01
5.602177232503890991e-02 3.378688097000122070e-01 -4.825299382209777832e-01 6.356511116027832031e-01 2.277078181505203247e-01 -3.228304982185363770e-01 -1.754109859466552734e-01 -2.428570687770843506e-01
3.745574057102203369e-01 1.818460524082183838e-01 -1.717785149812698364e-01 6.404533386230468750e-01 2.141864895820617676e-01 -4.848606288433074951e-01 -3.162885010242462158e-01 7.711190730333328247e-02
2.045460939407348633e-01 6.024478375911712646e-02 -3.100014925003051758e-01 5.088863372802734375e-01 -7.570454478263854980e-01 4.837408661842346191e-02 4.593538492918014526e-02 -1.479773223400115967e-01
1.208504885435104370e-01 -5.121053457260131836e-01 -2.281866371631622314e-01 4.147517681121826172e-01 -3.989549875259399414e-01 6.462169345468282700e-03 -3.628098368644714355e-01 -4.563085138797760010e-01
-4.131816700100898743e-02 1.029622331261634827e-01 -1.937731951475143433e-01 1.977212578058242798e-01 -4.884197562932968140e-02 4.112111032009124756e-01 -8.036673069000244141e-01 -3.060856759548187256e-01
4.605211615562438965e-01 2.826391756534576416e-01 2.665998041629791260e-01 1.417685300111770630e-01 -2.217720896005630493e-01 6.617662906646728516e-01 -3.517277240753173828e-01 7.766482979059219360e-02
6.126916408538818359e-01 3.581586778163909912e-01 7.263647019863128662e-02 2.093353420495986938e-01 3.790125250816345215e-01 3.059614002704620361e-01 -3.211759030818939209e-01 -3.268292546272277832e-01
-1.894368529319763184e-01 -2.252703011035919189e-01 -3.394077718257904053e-01 6.155445575714111328e-01 -6.478606164455413818e-02 4.976359903812408447e-01 -3.652678728103637695e-01 -1.844311207532882690e-01
5.805562138557434082e-01 4.141805768013000488e-01 2.368238195776939392e-02 7.431814819574356079e-02 1.579832732677459717e-01 2.948194146156311035e-01 -4.593363106250762939e-01 -4.030607640743255615e-01
2.224871069192886353e-01 1.717666685581207275e-01 2.711515426635742188e-01 3.929770588874816895e-01 1.683267951011657715e-01 4.171682596206665039e-01 1.538078486919403076e-01 -6.833896636962890625e-01
7.214131355285644531e-01 -8.724655956029891968e-02 1.916582882404327393e-01 2.447171360254287720e-01 1.635890603065490723e-01 2.327712178230285645e-01 -3.425374031066894531e-01 -4.207803905010223389e-01
3.789375722408294678e-01 3.235824033617973328e-02 -3.906745612621307373e-01 4.805318713188171387e-01 -1.428192406892776489e-01 -8.016967773437500000e-02 -5.285478234291076660e-01 4.069822132587432861e-01
-4.076774418354034424e-01 4.044348299503326416e-01 -9.260585904121398926e-02 5.437030792236328125e-01 -2.972359657287597656e-01 6.785488873720169067e-02 -3.573520779609680176e-01 -3.812988102436065674e-01
2.812657058238983154e-01 7.072310894727706909e-02 3.217004239559173584e-01 4.903542399406433105e-01 2.920061945915222168e-01 6.199591159820556641e-01 -3.159101903438568115e-01 -5.033086612820625305e-02
1.488837450742721558e-01 2.787330746650695801e-01 -4.223264753818511963e-01 6.396890282630920410e-01 3.275571390986442566e-02 -2.605783343315124512e-01 -4.320739805698394775e-01 2.385746240615844727e-01
3.533093333244323730e-01 -4.910535365343093872e-02 -4.565914720296859741e-02 6.483222544193267822e-02 -2.918898761272430420e-01 -1.787774860858917236e-01 -7.273468375205993652e-01 -4.693386256694793701e-01
-1.458345502614974976e-01 -6.481395661830902100e-02 -3.365415036678314209e-01 5.508544445037841797e-01 8.026707917451858521e-03 4.487939774990081787e-01 -5.914498567581176758e-01 -8.085401356220245361e-02
-1.618364453315734863e-01 1.433584466576576233e-02 -2.388936132192611694e-01 4.111710786819458008e-01 -4.279160127043724060e-02 -1.183449700474739075e-01 -6.351785063743591309e-01 -5.728726983070373535e-01
4.007284715771675110e-02 3.517369925975799561e-01 -2.311205118894577026e-01 7.398657202720642090e-01 3.181052953004837036e-02 -1.905657052993774414e-01 -3.059450387954711914e-01 3.780576884746551514e-01
2.570342421531677246e-01 1.835906952619552612e-01 -3.695251643657684326e-01 1.991394013166427612e-01 2.321666628122329712e-01 2.201711088418960571e-01 -7.861666083335876465e-01 -5.989908799529075623e-02
-2.276692837476730347e-01 7.833521068096160889e-02 5.327772498130798340e-01 4.838519990444183350e-01 -2.330000400543212891e-01 3.043047785758972168e-01 -3.643610179424285889e-01 -3.800220489501953125e-01
6.533815264701843262e-01 3.325904905796051025e-01 -1.223448738455772400e-01 3.363619558513164520e-03 1.498923152685165405e-01 3.387062847614288330e-01 -3.257377743721008301e-01 -4.518867433071136475e-01
-1.991589963436126709e-01 2.138142734766006470e-01 3.111796677112579346e-01 3.517796099185943604e-01 -2.988132834434509277e-01 3.180308938026428223e-01 -6.961060166358947754e-01 -1.379890590906143188e-01
1.435550600290298462e-01 -1.234349459409713745e-01 -1.352321635931730270e-02 7.798123955726623535e-01 4.972965419292449951e-01 9.663874655961990356e-02 -3.113927841186523438e-01 4.750830680131912231e-02
2.415910549461841583e-02 3.048575818538665771e-01 2.455790638923645020e-01 2.933590710163116455e-01 -3.558399379253387451e-01 4.017955362796783447e-01 -6.651334762573242188e-01 1.721774488687515259e-01
2.624069750308990479e-01 3.034476935863494873e-01 1.620571017265319824e-01 5.126370787620544434e-01 4.377714991569519043e-01 4.342457950115203857e-01 -2.247091848403215408e-03 -4.120490252971649170e-01
2.051587402820587158e-01 1.197480112314224243e-01 -2.114491760730743408e-01 3.734777569770812988e-01 3.939156532287597656e-01 3.232766687870025635e-01 -6.752859950065612793e-01 -2.090102285146713257e-01
1.496820747852325439e-01 3.119647204875946045e-01 -1.029462814331054688e-01 1.057747527956962585e-01 -6.446021795272827148e-02 5.248744487762451172e-01 -7.583268880844116211e-01 -6.147357821464538574e-02
5.446949228644371033e-02 -4.270296096801757812e-01 1.852943003177642822e-01 7.621299028396606445e-01 1.746181100606918335e-01 1.452870368957519531e-01 -3.634075224399566650e-01 -1.258486658334732056e-01
2.354102730751037598e-01 5.510812401771545410e-01 1.067932024598121643e-01 1.033523157238960266e-01 -1.461292505264282227e-01 4.012739360332489014e-01 -5.655172467231750488e-01 -3.414980769157409668e-01
1.884184181690216064e-01 -2.412611693143844604e-01 -2.170688956975936890e-01 1.514231711626052856e-01 -3.492077589035034180e-01 6.160506978631019592e-02 -7.777050733566284180e-01 -3.250805735588073730e-01
1.640525013208389282e-01 3.516831696033477783e-01 -2.711506187915802002e-01 7.872412800788879395e-01 9.232492744922637939e-02 -3.441660106182098389e-01 -1.270374059677124023e-01 1.141128018498420715e-01
2.323640733957290649e-01 2.135255634784698486e-01 1.193710044026374817e-01 3.251699805259704590e-01 2.938222289085388184e-01 5.342439413070678711e-01 -1.242470294237136841e-01 -6.270912289619445801e-01
-8.772834390401840210e-02 -7.645881175994873047e-02 4.327757954597473145e-01 4.159040153026580811e-01 -1.785199493169784546e-01 2.225496470928192139e-01 -6.753715276718139648e-01 -2.977622449398040771e-01
7.667679786682128906e-01 4.085439443588256836e-01 -6.701698899269104004e-02 -5.154164135456085205e-02 -1.223803609609603882e-01 -1.010018959641456604e-01 -2.980712354183197021e-01 -3.521164059638977051e-01
3.162043690681457520e-01 -1.150534003973007202e-01 3.804184198379516602e-01 6.201143264770507812e-01 3.103501796722412109e-01 4.171214103698730469e-01 -8.966907858848571777e-02 -2.813708782196044922e-01
4.692740738391876221e-01 -2.623755633831024170e-01 3.963308781385421753e-02 5.559833049774169922e-01 4.001881480216979980e-01 3.500899970531463623e-01 -5.594284087419509888e-02 -3.382449150085449219e-01
1.702295541763305664e-01 4.685852527618408203e-01 -3.392292559146881104e-01 5.532634258270263672e-01 2.693903744220733643e-01 -3.861794173717498779e-01 -3.293769061565399170e-01 8.836238645017147064e-03
-8.599860221147537231e-02 4.694914817810058594e-01 6.611256301403045654e-02 3.351914584636688232e-01 7.391709089279174805e-02 1.460242122411727905e-01 -6.829693317413330078e-01 -4.027703404426574707e-01
1.700290851294994354e-02 2.121583968400955200e-01 1.602039188146591187e-01 7.069796323776245117e-01 3.994855880737304688e-01 4.475449025630950928e-01 -2.040510773658752441e-01 -1.664095073938369751e-01
1.319031119346618652e-01 -4.037516415119171143e-01 2.341001033782958984e-01 7.434701323509216309e-01 5.914297327399253845e-02 4.013644456863403320e-01 1.153079494833946228e-01 -1.847918480634689331e-01
7.999277114868164062e-02 -2.314763963222503662e-01 1.662097424268722534e-01 8.569430112838745117e-01 1.983766108751296997e-01 3.639967739582061768e-01 2.674056962132453918e-02 -7.403279095888137817e-02
2.667304575443267822e-01 -1.561684608459472656e-01 -4.944202899932861328e-01 2.539972066879272461e-01 -3.447086215019226074e-01 2.312292456626892090e-01 -6.505414843559265137e-01 -2.284186892211437225e-03
6.091890931129455566e-01 4.290080070495605469e-01 1.987146884202957153e-01 9.627131372690200806e-02 -1.302262097597122192e-01 -1.122529730200767517e-01 -5.262572765350341797e-01 -2.992970943450927734e-01
5.701174736022949219e-01 6.665454804897308350e-02 2.427361160516738892e-01 4.442122876644134521e-01 2.710579931735992432e-01 5.276412367820739746e-01 -3.990988805890083313e-02 -2.465911507606506348e-01
6.391009688377380371e-01 2.369473129510879517e-01 -4.243024587631225586e-01 5.173180103302001953e-01 -3.324383869767189026e-02 -2.025816291570663452e-01 -1.068052500486373901e-01 1.849424839019775391e-01
5.962864160537719727e-01 -1.999123767018318176e-02 4.079337418079376221e-01 4.869569242000579834e-01 -2.567580640316009521e-01 -3.298536837100982666e-01 9.820832312107086182e-02 -2.369233071804046631e-01
-2.500558495521545410e-01 -1.767526194453239441e-02 -1.784951388835906982e-01 6.296126246452331543e-01 -1.277920007705688477e-01 3.737135529518127441e-01 -5.555455088615417480e-01 2.103893458843231201e-01
2.471997141838073730e-01 2.748888544738292694e-02 9.974285960197448730e-02 5.265565514564514160e-01 2.137718908488750458e-02 5.488428473472595215e-01 -3.269858956336975098e-01 4.922612905502319336e-01
3.959167003631591797e-01 -4.524328410625457764e-01 1.238681748509407043e-01 7.247974276542663574e-01 1.241828426718711853e-01 -7.852530479431152344e-02 8.288507908582687378e-02 -2.634812891483306885e-01
-8.755549043416976929e-02 -1.641606912016868591e-02 -4.927781522274017334e-01 6.016547679901123047e-01 -5.105898380279541016e-01 1.543520838022232056e-01 -9.680204838514328003e-02 -3.055300712585449219e-01
4.866645634174346924e-01 -1.144987121224403381e-01 -5.688297376036643982e-02 3.608489334583282471e-01 4.843261539936065674e-01 9.153436124324798584e-02 -3.152676820755004883e-01 -5.236945152282714844e-01
-1.502940803766250610e-01 -2.289827466011047363e-01 -3.296214640140533447e-01 6.597052216529846191e-01 -2.068817466497421265e-01 5.019268393516540527e-01 -2.933423817157745361e-01 -1.835809275507926941e-02
6.953312158584594727e-01 -1.855297982692718506e-01 1.920680403709411621e-01 2.570838630199432373e-01 1.302433013916015625e-01 1.714973300695419312e-01 -2.909280359745025635e-01 -4.980935454368591309e-01
1.965426504611968994e-01 -3.891637921333312988e-01 4.381635785102844238e-01 6.391404867172241211e-01 -7.052181661128997803e-02 4.093037843704223633e-01 -6.170796975493431091e-02 -1.819996535778045654e-01
5.481008887290954590e-01 4.927704036235809326e-01 -3.476800322532653809e-01 1.531886955490335822e-04 -4.779734835028648376e-02 1.908244006335735321e-02 -5.750580430030822754e-01 -5.040604993700981140e-02
3.768161535263061523e-01 1.980044543743133545e-01 4.743121266365051270e-01 7.260614037513732910e-01 3.143025794997811317e-03 -2.478068470954895020e-01 6.512903422117233276e-02 3.173168376088142395e-02
5.265761017799377441e-01 -6.067039817571640015e-02 -3.495926037430763245e-02 5.164717324078083038e-03 -5.903818011283874512e-01 1.004786491394042969e-01 -4.727726876735687256e-01 -3.682764172554016113e-01
2.739359736442565918e-01 -5.798701643943786621e-01 1.329538077116012573e-01 6.563106179237365723e-01 5.748197436332702637e-03 -6.214517354965209961e-02 -1.594426780939102173e-01 -3.331254720687866211e-01
4.856242239475250244e-01 -9.538289904594421387e-02 -2.419360876083374023e-01 -5.909097939729690552e-02 -4.499967396259307861e-01 4.401560500264167786e-02 -5.385625958442687988e-01 -4.456032812595367432e-01
5.984491109848022461e-01 -1.187632977962493896e-01 -4.602169245481491089e-02 4.754055440425872803e-01 4.780440628528594971e-01 1.656763553619384766e-01 -8.044130355119705200e-02 -3.703781664371490479e-01
7.194684147834777832e-01 -1.365919411182403564e-01 1.741375923156738281e-01 4.171746969223022461e-01 3.528384268283843994e-01 -1.060450524091720581e-01 -3.255098164081573486e-01 -1.328616887331008911e-01
6.086102128028869629e-01 1.741415634751319885e-02 9.839852154254913330e-02 4.728697240352630615e-01 4.045074284076690674e-01 -1.561689376831054688e-01 8.781288750469684601e-03 -4.559716284275054932e-01
-2.451710999011993408e-01 -4.574899002909660339e-02 -3.600006103515625000e-01 5.389065146446228027e-01 -6.329436600208282471e-02 5.064598321914672852e-01 -4.924561381340026855e-01 -1.214774921536445618e-01
-9.400740265846252441e-02 7.870487123727798462e-02 -3.084199130535125732e-01 5.975016951560974121e-01 -4.798373281955718994e-01 -3.315936028957366943e-01 -4.009404182434082031e-01 -1.785654425621032715e-01
8.603097796440124512e-01 -5.672353133559226990e-02 -8.031490445137023926e-02 9.276703000068664551e-02 -1.963523477315902710e-01 1.586897671222686768e-01 -3.745847046375274658e-01 1.937598735094070435e-01
4.766818135976791382e-02 1.703587621450424194e-01 -1.832914650440216064e-01 2.645660042762756348e-01 -2.571243979036808014e-02 -2.771998941898345947e-01 -8.327589035034179688e-01 -3.068003356456756592e-01
6.340120732784271240e-02 -2.018527835607528687e-01 2.753866314888000488e-01 7.532006502151489258e-01 2.523773014545440674e-01 4.960163533687591553e-01 -4.452893137931823730e-02 -1.942831836640834808e-02
-1.068421974778175354e-01 -2.277664393186569214e-01 -3.176891803741455078e-01 7.220935225486755371e-01 -1.973772943019866943e-01 4.669805169105529785e-01 -2.354392409324645996e-01 4.360507428646087646e-02
1.509459316730499268e-01 1.869758069515228271e-01 -2.461581975221633911e-01 4.459869563579559326e-01 -8.178744316101074219e-01 2.004681900143623352e-02 -9.943296015262603760e-02 -5.957999080419540405e-02
2.271728664636611938e-01 7.087565958499908447e-02 -6.557366997003555298e-02 4.744128286838531494e-01 8.805784583091735840e-02 7.839477658271789551e-01 -1.255247741937637329e-01 -2.755300402641296387e-01
1.367348283529281616e-01 -2.537567019462585449e-01 -2.152342945337295532e-01 3.530406355857849121e-01 6.887479871511459351e-02 2.317256480455398560e-01 -8.228852748870849609e-01 -1.018171459436416626e-01
5.763058066368103027e-01 1.348094493150711060e-01 2.114662528038024902e-02 4.492624402046203613e-01 4.172164201736450195e-01 1.064705699682235718e-01 6.145777553319931030e-02 -5.081648826599121094e-01
4.350472986698150635e-01 -4.060030728578567505e-02 -1.808309257030487061e-01 6.216293573379516602e-01 2.321579605340957642e-01 1.047840788960456848e-01 -3.581371605396270752e-01 4.436474442481994629e-01
-2.258282750844955444e-01 3.553066253662109375e-01 -2.920340597629547119e-01 6.407747864723205566e-01 -5.250552892684936523e-01 5.040302872657775879e-02 -8.430343866348266602e-02 -2.038430720567703247e-01
1.279532611370086670e-01 9.289401024580001831e-02 -5.941971540451049805e-01 4.995381832122802734e-01 -3.996230065822601318e-01 -7.915176451206207275e-02 -5.130128562450408936e-02 -4.514362215995788574e-01
-1.853295713663101196e-01 -3.227946460247039795e-01 9.296944737434387207e-02 8.012260198593139648e-01 5.133128166198730469e-02 -7.475218921899795532e-02 -4.172902703285217285e-01 -1.688082814216613770e-01
5.279930830001831055e-01 -2.887888848781585693e-01 1.037499159574508667e-01 7.053295373916625977e-01 1.857926398515701294e-01 2.583391964435577393e-01 -3.975723311305046082e-02 1.634986102581024170e-01
3.154030442237854004e-01 -3.621523976325988770e-01 -5.746905226260423660e-04 7.604361772537231445e-01 2.603008747100830078e-01 3.046621084213256836e-01 1.004512235522270203e-01 -1.429580152034759521e-01
4.812777042388916016e-01 4.773087799549102783e-01 -8.859607577323913574e-02 1.151373907923698425e-01 2.010499089956283569e-01 6.041447166353464127e-03 -5.730059742927551270e-01 -3.881351053714752197e-01
5.911197066307067871e-01 6.243893504142761230e-01 -1.322766672819852829e-02 9.717731177806854248e-02 2.781427651643753052e-02 1.447802484035491943e-01 -4.733635783195495605e-01 -7.272651046514511108e-02
6.508567929267883301e-01 3.581710532307624817e-02 -4.107128679752349854e-01 4.316781461238861084e-01 -3.257331848144531250e-01 -2.746582627296447754e-01 1.285264492034912109e-01 -1.483685821294784546e-01
6.080164313316345215e-01 6.931886672973632812e-01 -1.102320179343223572e-01 8.834996819496154785e-02 4.210446029901504517e-02 1.848608255386352539e-02 -3.396438658237457275e-01 -1.112486198544502258e-01
4.547986388206481934e-01 1.537151187658309937e-01 -2.847152352333068848e-01 5.069841742515563965e-01 -3.442645370960235596e-01 5.079063177108764648e-01 2.333192378282546997e-01 2.256749570369720459e-02
2.702486813068389893e-01 1.250741034746170044e-01 4.079972505569458008e-01 5.836398601531982422e-01 -2.168522030115127563e-01 -5.382442474365234375e-01 -1.127108111977577209e-01 -2.340716123580932617e-01
3.260162770748138428e-01 -6.154481172561645508e-01 1.010763496160507202e-01 3.631662130355834961e-01 -7.910486310720443726e-02 3.303809762001037598e-01 -4.794500470161437988e-01 -1.659798324108123779e-01
5.066781640052795410e-01 -3.097600638866424561e-01 4.439399242401123047e-01 5.818849802017211914e-01 9.864348918199539185e-02 2.213408499956130981e-01 -2.239762991666793823e-01 5.258756503462791443e-02
-4.704718664288520813e-02 -5.107664689421653748e-02 -4.144527614116668701e-01 5.601151585578918457e-01 -5.312045812606811523e-01 6.910787522792816162e-02 -5.778376758098602295e-02 -4.683848321437835693e-01
2.849679589271545410e-01 -1.258226931095123291e-01 4.620791971683502197e-01 2.704908847808837891e-01 -6.989336013793945312e-02 5.247870683670043945e-01 -4.525623023509979248e-01 -3.621881604194641113e-01
6.618937849998474121e-01 3.746750354766845703e-01 1.928221881389617920e-01 3.180943131446838379e-01 9.682082571089267731e-03 -2.186091989278793335e-01 1.184683665633201599e-01 -4.703536033630371094e-01
3.515183329582214355e-01 -8.121581375598907471e-02 3.310378193855285645e-01 6.885913014411926270e-01 3.785096406936645508e-01 2.184426635503768921e-01 -4.569983482360839844e-02 -3.049913644790649414e-01
-3.820104897022247314e-02 2.759618759155273438e-01 -5.438659340143203735e-02 6.294974088668823242e-01 2.652558684349060059e-01 -5.219120159745216370e-02 -6.170054078102111816e-01 2.634018361568450928e-01
6.308896541595458984e-01 -1.416700631380081177e-01 7.656288892030715942e-02 3.585167229175567627e-01 3.221066668629646301e-02 1.123270615935325623e-01 -5.089207291603088379e-01 4.181587994098663330e-01
-2.901836335659027100e-01 -1.502845138311386108e-01 -6.857454031705856323e-02 5.043460726737976074e-01 -5.079436898231506348e-01 1.855990886688232422e-01 -3.591955006122589111e-01 -4.611566364765167236e-01
6.621726751327514648e-01 -1.229120716452598572e-01 4.292356967926025391e-01 3.440405130386352539e-01 4.665286466479301453e-02 2.390794306993484497e-01 -2.094042450189590454e-01 -3.750030398368835449e-01
2.949173450469970703e-01 5.623366832733154297e-01 4.567011296749114990e-01 4.802269637584686279e-01 3.921802714467048645e-02 3.147311210632324219e-01 7.669208943843841553e-02 -2.261236608028411865e-01
1.831412762403488159e-01 3.016236722469329834e-01 2.453342527151107788e-01 1.826921850442886353e-01 -1.694429516792297363e-01 3.170166909694671631e-01 -7.857511043548583984e-01 -1.878879666328430176e-01
4.276176691055297852e-01 3.503034114837646484e-01 1.270946860313415527e-01 4.575572907924652100e-01 -5.009828805923461914e-01 7.220365107059478760e-02 -9.657292813062667847e-02 4.509938061237335205e-01
1.157741099596023560e-01 3.015727996826171875e-01 2.971681356430053711e-01 3.376072049140930176e-01 -1.940714269876480103e-01 7.098407745361328125e-01 -3.846869468688964844e-01 6.197415292263031006e-02
2.895543873310089111e-01 -1.755158603191375732e-01 2.847945690155029297e-01 8.110477924346923828e-01 2.360078245401382446e-01 2.862233817577362061e-01 -6.894523650407791138e-02 -6.378963589668273926e-02
4.719642996788024902e-01 5.227503180503845215e-01 -5.109841004014015198e-02 1.206858009099960327e-01 2.108651697635650635e-01 6.370884180068969727e-02 -4.154743552207946777e-01 -5.154258608818054199e-01
5.879257917404174805e-01 2.544375360012054443e-01 3.208035826683044434e-01 1.897525936365127563e-01 1.195241212844848633e-01 1.061602607369422913e-01 -2.839059829711914062e-01 -5.869626998901367188e-01
7.218686491250991821e-02 -2.071825712919235229e-01 1.997404694557189941e-01 8.052700161933898926e-01 -1.400267779827117920e-01 -4.397858381271362305e-01 6.525051593780517578e-02 -2.150156199932098389e-01
-1.050919145345687866e-01 1.530263423919677734e-01 -4.780367910861968994e-01 5.239161849021911621e-01 -1.500074118375778198e-01 3.155196607112884521e-01 -5.796962976455688477e-01 6.654927879571914673e-02
-1.192588955163955688e-01 5.492722392082214355e-01 -2.275917083024978638e-01 6.214873790740966797e-01 -1.207894384860992432e-01 -2.563826739788055420e-01 -3.802542686462402344e-01 1.453182250261306763e-01
5.081892013549804688e-01 6.272754073143005371e-01 -6.201717630028724670e-02 1.344243586063385010e-01 7.460320740938186646e-02 -8.574392646551132202e-02 -3.923436403274536133e-01 -3.993770778179168701e-01
6.064495444297790527e-01 -1.923689544200897217e-01 1.364208161830902100e-01 5.137118101119995117e-01 2.794880867004394531e-01 2.947649061679840088e-01 -8.145684748888015747e-02 -3.755894005298614502e-01
2.104817032814025879e-01 3.244706690311431885e-01 -2.383252680301666260e-01 8.045577406883239746e-01 5.212762393057346344e-03 -2.638573944568634033e-01 -1.231416240334510803e-01 2.479764521121978760e-01
1.747443079948425293e-01 -5.553961396217346191e-01 2.022614479064941406e-01 7.513106465339660645e-01 -5.148844048380851746e-02 1.301014870405197144e-01 -1.878141015768051147e-01 -2.776084467768669128e-02
1.978181898593902588e-01 5.859205871820449829e-02 3.644322156906127930e-01 2.124990671873092651e-01 -5.023048520088195801e-01 5.053440928459167480e-01 -3.067552447319030762e-01 -4.215290546417236328e-01
4.761206805706024170e-01 -2.446765452623367310e-01 -8.972699940204620361e-02 6.335274577140808105e-01 -6.572731584310531616e-02 -6.737010926008224487e-02 -3.478964865207672119e-01 4.173054397106170654e-01
-8.814670890569686890e-02 4.019197821617126465e-01 1.178619563579559326e-01 2.786382138729095459e-01 -2.051041424274444580e-01 -2.870502136647701263e-02 -3.881537616252899170e-01 -7.386508584022521973e-01
1.080945953726768494e-01 1.870771795511245728e-01 -3.704939782619476318e-02 4.477483928203582764e-01 3.057942688465118408e-01 7.605507373809814453e-01 -1.249262094497680664e-01 -2.528089880943298340e-01
4.582614079117774963e-02 2.813599407672882080e-01 -6.251178979873657227e-01 4.129987955093383789e-01 -2.057565748691558838e-01 -1.400478184223175049e-01 -1.289653331041336060e-01 -5.280293822288513184e-01
-2.949663400650024414e-01 1.296811997890472412e-01 -3.131417930126190186e-01 6.409120559692382812e-01 -3.903400525450706482e-02 3.754350244998931885e-01 -4.823310673236846924e-01 -1.106039434671401978e-01
6.693673729896545410e-01 -2.269956320524215698e-01 -9.644117951393127441e-02 4.525288045406341553e-01 3.565308451652526855e-01 4.520314559340476990e-02 -1.584857106208801270e-01 -3.634030818939208984e-01
1.603999435901641846e-01 1.965653300285339355e-01 -4.967282712459564209e-01 3.866855800151824951e-01 -6.464512944221496582e-01 -1.182461678981781006e-01 -1.561039239168167114e-01 -2.883043289184570312e-01
4.341972172260284424e-01 -2.310630977153778076e-01 3.912494331598281860e-02 5.618053078651428223e-01 4.780238270759582520e-01 2.031845748424530029e-01 -7.029019296169281006e-02 -4.076703190803527832e-01
4.221420586109161377e-01 3.599855005741119385e-01 -2.626149356365203857e-01 4.872837960720062256e-01 -2.321320325136184692e-01 9.303864836692810059e-02 -5.397869348526000977e-01 1.785585284233093262e-01
6.122485995292663574e-01 -2.755001783370971680e-01 -1.643851771950721741e-02 5.105912089347839355e-01 1.962260901927947998e-01 4.967247247695922852e-01 3.490607487037777901e-04 -5.511393398046493530e-02
3.438599705696105957e-01 -2.422946840524673462e-01 2.301436364650726318e-01 7.171248793601989746e-01 2.206489741802215576e-01 4.128049612045288086e-01 -1.401953697204589844e-01 1.306549608707427979e-01
3.039957284927368164e-01 4.835017919540405273e-01 -1.102351769804954529e-01 5.297074094414710999e-02 -1.263481229543685913e-01 3.702579438686370850e-01 -7.073761820793151855e-01 -7.361450791358947754e-02
3.160729110240936279e-01 -2.188981920480728149e-01 -6.151945143938064575e-02 6.995027065277099609e-01 2.896958589553833008e-01 5.020916461944580078e-01 -1.376686245203018188e-01 6.418946385383605957e-02
5.702806115150451660e-01 2.226940244436264038e-01 -1.542902141809463501e-01 4.657596647739410400e-01 -5.073381662368774414e-01 5.697763711214065552e-02 -5.712816864252090454e-02 3.472001552581787109e-01
5.296338796615600586e-01 -3.354059457778930664e-01 3.037835061550140381e-01 5.830224156379699707e-01 -7.167817093431949615e-03 -2.969949245452880859e-01 -2.354649901390075684e-01 -1.763241738080978394e-01
1.262517720460891724e-01 -2.761125266551971436e-01 3.800137937068939209e-01 8.623977899551391602e-01 3.967121616005897522e-02 1.263807564973831177e-01 1.101983431726694107e-02 4.488664492964744568e-02
3.046807944774627686e-01 -3.365777730941772461e-01 -8.219229429960250854e-02 6.069692373275756836e-01 8.476614207029342651e-02 6.095798015594482422e-01 -1.998431086540222168e-01 -2.762464107945561409e-03
-1.910831779241561890e-01 2.352021932601928711e-01 2.853750884532928467e-01 6.639124751091003418e-01 -1.559050232172012329e-01 4.556495249271392822e-01 -2.877840101718902588e-01 2.668444812297821045e-01
6.156752705574035645e-01 1.577382832765579224e-01 2.323309332132339478e-01 4.636246860027313232e-01 2.489857375621795654e-01 2.702782452106475830e-01 1.267666816711425781e-01 -4.195510745048522949e-01
3.248453438282012939e-01 3.332743421196937561e-03 -2.895865440368652344e-01 3.553929328918457031e-01 -7.733598351478576660e-01 2.507368624210357666e-01 5.316760018467903137e-02 -1.432428956031799316e-01
3.357221186161041260e-01 -5.409481525421142578e-01 2.514891326427459717e-01 4.186413586139678955e-01 -1.889051049947738647e-01 7.115842401981353760e-02 -5.595026612281799316e-01 -4.864703491330146790e-02
7.829239964485168457e-01 1.237818412482738495e-02 2.469004243612289429e-01 3.915028870105743408e-01 -4.791140928864479065e-02 9.494058042764663696e-02 1.316312104463577271e-01 -3.794817030429840088e-01
4.840646684169769287e-01 4.498283267021179199e-01 5.782184749841690063e-02 1.415763199329376221e-01 1.976747214794158936e-01 3.889213800430297852e-01 -5.059224367141723633e-01 -3.060331046581268311e-01
1.591034084558486938e-01 1.507368087768554688e-01 -2.216372042894363403e-01 4.362134635448455811e-01 2.106356471776962280e-01 3.152820467948913574e-01 -7.516266107559204102e-01 -6.202046945691108704e-02
3.021443486213684082e-01 -2.141666859388351440e-01 -1.342638880014419556e-01 5.529468655586242676e-01 5.255119800567626953e-01 2.103351056575775146e-01 -4.418518543243408203e-01 -1.530602872371673584e-01
