# Supplementary material for: Where is your field going? A machine learning approach to study the relative motion of the domains of physics
Source: PLoS One. 2020 Jun 18;15(6):e0233997. doi: 10.1371/journal.pone.0233997 (PMC7302634; doi:10.1371/journal.pone.0233997)
Supplement: S7 Data — (ZIP) [file pone.0233997.s007.zip › 6/Pacs4Run_6_VS_500_embeddings1991-1995ED8.txt]

2.920969128608703613e-01 -1.505969464778900146e-01 -6.261395812034606934e-01 -1.807992011308670044e-01 -3.682635128498077393e-01 -4.886869192123413086e-01 2.158939540386199951e-01 2.149827331304550171e-01
4.281604588031768799e-01 -4.604910016059875488e-01 -2.600822448730468750e-01 -3.194182738661766052e-02 -7.145242691040039062e-01 -6.661345064640045166e-02 2.874710410833358765e-02 1.419675946235656738e-01
2.854890525341033936e-01 -4.208727553486824036e-02 -6.489186286926269531e-01 5.238441228866577148e-01 -2.626861631870269775e-01 2.631760388612747192e-02 9.478048980236053467e-02 -3.775403499603271484e-01
4.780701994895935059e-01 1.896328479051589966e-01 6.063319370150566101e-02 4.033084213733673096e-01 -3.918081521987915039e-01 -2.127403467893600464e-01 3.484469652175903320e-01 4.989656805992126465e-01
4.555889666080474854e-01 4.274568334221839905e-02 -1.885231882333755493e-01 2.820049822330474854e-01 -7.029258608818054199e-01 -1.916670948266983032e-01 1.152073144912719727e-01 -3.625327944755554199e-01
3.214700147509574890e-02 -3.807845413684844971e-01 -8.549019098281860352e-01 1.185399889945983887e-01 -2.032003551721572876e-01 2.553088366985321045e-01 -4.015581309795379639e-02 -3.122718073427677155e-02
1.839528679847717285e-01 -2.240930199623107910e-01 -4.529584646224975586e-01 4.754539132118225098e-01 -2.431866973638534546e-01 -1.117129027843475342e-01 -6.498894840478897095e-02 6.394315361976623535e-01
1.768883764743804932e-01 -4.163214564323425293e-01 -6.732399463653564453e-01 2.321314215660095215e-01 -2.259912639856338501e-01 -4.554757475852966309e-01 -1.450973451137542725e-01 -9.309402108192443848e-02
5.726339817047119141e-01 -4.820673167705535889e-01 -1.830548197031021118e-01 1.974263489246368408e-01 -3.813372254371643066e-01 3.379083797335624695e-02 4.102400839328765869e-01 2.288196384906768799e-01
7.112937746569514275e-04 1.189466193318367004e-01 -6.524263024330139160e-01 -4.716224968433380127e-02 -5.296728610992431641e-01 -4.824451357126235962e-02 3.078803978860378265e-02 -5.235821604728698730e-01
4.182250797748565674e-01 -6.412613391876220703e-02 -5.199558734893798828e-01 5.262464657425880432e-02 -3.256179690361022949e-01 5.642876625061035156e-01 3.481894731521606445e-01 -4.656855016946792603e-02
4.753447771072387695e-01 -1.362708657979965210e-01 -5.525621771812438965e-01 8.478043973445892334e-02 -3.475103676319122314e-01 4.528119266033172607e-01 2.793711423873901367e-01 -1.977736949920654297e-01
2.789055705070495605e-01 -3.303518146276473999e-02 -2.321979999542236328e-01 1.507214643061161041e-02 -4.714535772800445557e-01 -1.669708192348480225e-01 -1.074818670749664307e-01 7.779955863952636719e-01
1.890053749084472656e-01 -1.196022108197212219e-01 -7.936584949493408203e-01 4.160375297069549561e-01 -1.309002041816711426e-01 -1.894514262676239014e-01 -2.981866523623466492e-02 -3.050827980041503906e-01
4.541433453559875488e-01 -2.749787867069244385e-01 -3.009334206581115723e-01 5.846784114837646484e-01 -1.154688969254493713e-01 -3.882271945476531982e-01 7.029992341995239258e-02 3.416654467582702637e-01
1.121393889188766479e-01 -3.716173768043518066e-01 -4.977198243141174316e-01 -4.274351149797439575e-02 -4.543329477310180664e-01 2.668143808841705322e-01 5.525735616683959961e-01 -1.297202408313751221e-01
1.712245643138885498e-01 -1.413436084985733032e-01 -3.798883855342864990e-01 1.813291758298873901e-01 -8.083291053771972656e-01 3.405490815639495850e-01 3.122901543974876404e-02 5.624872073531150818e-02
-1.292628645896911621e-01 -2.415432631969451904e-01 -3.906261622905731201e-01 3.650044798851013184e-01 -3.475594222545623779e-01 -1.088392361998558044e-01 6.949021816253662109e-01 -1.536173224449157715e-01
-5.026235058903694153e-02 -4.429793357849121094e-01 -5.433711409568786621e-01 -2.718530595302581787e-01 -3.968163728713989258e-01 1.109218522906303406e-01 5.020692944526672363e-01 -1.012239903211593628e-01
8.416127413511276245e-02 7.407364249229431152e-02 4.033891484141349792e-02 2.708072662353515625e-01 -8.104875683784484863e-01 -3.496643006801605225e-01 1.940062791109085083e-01 3.093094527721405029e-01
2.128657698631286621e-01 -5.446812510490417480e-01 -5.157010555267333984e-01 1.785120517015457153e-01 -4.842300415039062500e-01 1.975488513708114624e-01 2.790095806121826172e-01 9.405294060707092285e-02
-6.848912686109542847e-02 -7.422343641519546509e-02 -2.729050815105438232e-01 1.084221675992012024e-01 -8.954278826713562012e-01 6.622909754514694214e-02 2.950761914253234863e-01 -1.015889421105384827e-01
2.313530445098876953e-01 -4.276487529277801514e-01 -3.048376441001892090e-01 -2.132458686828613281e-01 -7.283383011817932129e-01 1.375163048505783081e-01 1.883810758590698242e-01 2.007922977209091187e-01
2.350052297115325928e-01 -3.266504108905792236e-01 -4.137015342712402344e-01 2.323772162199020386e-01 -7.260243892669677734e-01 2.675781548023223877e-01 5.998593568801879883e-02 1.030350476503372192e-01
-5.779974162578582764e-02 -3.734498918056488037e-01 -5.887727141380310059e-01 2.966113090515136719e-01 -2.908176779747009277e-01 2.321754246950149536e-01 5.308008790016174316e-01 4.829994589090347290e-02
5.573391914367675781e-01 -1.209122985601425171e-01 -2.585169374942779541e-01 1.793126389384269714e-02 -6.550145149230957031e-01 -1.525361239910125732e-01 8.700610697269439697e-02 -3.843426406383514404e-01
2.817052602767944336e-01 -5.707793235778808594e-01 -2.473540604114532471e-01 1.826064139604568481e-01 -6.010536551475524902e-01 -1.034318879246711731e-01 3.002259731292724609e-01 1.955114603042602539e-01
-1.553557217121124268e-01 3.134085237979888916e-01 -7.464530467987060547e-01 1.575321406126022339e-01 -7.431298494338989258e-02 8.676030486822128296e-02 1.895576119422912598e-01 4.966380000114440918e-01
2.159835025668144226e-02 3.634548187255859375e-01 -8.073473572731018066e-01 1.210966259241104126e-01 6.355528533458709717e-02 -3.370304405689239502e-01 -1.742552034556865692e-03 2.886661887168884277e-01
2.254838496446609497e-01 -8.429909497499465942e-02 -1.480199992656707764e-01 8.019415289163589478e-02 -8.263276815414428711e-01 2.482198178768157959e-01 4.013222754001617432e-01 9.066189080476760864e-02
3.566767647862434387e-02 -1.594111621379852295e-01 -5.139272809028625488e-01 3.066394031047821045e-01 -6.253129243850708008e-01 3.903193771839141846e-01 -3.967976570129394531e-02 2.650035917758941650e-01
5.684995651245117188e-01 -1.849903762340545654e-01 -2.744598090648651123e-01 1.900397390127182007e-01 -6.766207218170166016e-01 2.566751539707183838e-01 7.982219755649566650e-02 -3.277564421296119690e-02
-1.446061432361602783e-01 -1.045963764190673828e-01 -2.296668589115142822e-01 1.487568020820617676e-01 -9.002373814582824707e-01 1.386899687349796295e-02 2.827502787113189697e-01 -5.201721563935279846e-02
-4.846944287419319153e-02 1.429470926523208618e-01 -7.384269237518310547e-01 4.571481943130493164e-01 1.171369105577468872e-02 1.314508318901062012e-01 2.170323580503463745e-01 3.980435132980346680e-01
4.840981960296630859e-02 -2.895903289318084717e-01 -4.226739704608917236e-01 -7.574146240949630737e-02 -3.981260359287261963e-01 1.672386229038238525e-01 7.314662337303161621e-01 -8.881433308124542236e-02
5.993462204933166504e-01 1.349262446165084839e-01 -3.712686598300933838e-01 -1.398274004459381104e-01 6.588286254554986954e-03 1.343020498752593994e-01 4.123102724552154541e-01 5.264093875885009766e-01
-1.384453773498535156e-01 2.626809477806091309e-01 -5.591272711753845215e-01 5.964503884315490723e-01 -1.350199133157730103e-01 1.172290742397308350e-01 4.083818197250366211e-01 2.114391922950744629e-01
3.371810317039489746e-01 -6.292244791984558105e-01 -3.473524451255798340e-01 1.686379462480545044e-01 -4.317080378532409668e-01 -3.608920844271779060e-03 2.708842456340789795e-01 2.855345904827117920e-01
-8.699859678745269775e-02 1.909492611885070801e-01 -3.911181688308715820e-01 2.933369278907775879e-01 -9.977330453693866730e-03 -2.049716711044311523e-01 7.370076775550842285e-01 3.628448247909545898e-01
5.215284824371337891e-01 1.160740330815315247e-01 -7.024875283241271973e-01 -2.205203175544738770e-01 8.043198287487030029e-02 1.508952826261520386e-01 4.835759103298187256e-02 3.752863407135009766e-01
1.783405542373657227e-01 -3.952460363507270813e-02 -4.401335120201110840e-01 1.759177446365356445e-01 -7.579736113548278809e-01 -1.007370427250862122e-01 -3.576377034187316895e-02 -3.949898183345794678e-01
2.169505804777145386e-01 -2.898135483264923096e-01 -5.672727227210998535e-01 5.958803296089172363e-01 -1.450628936290740967e-01 1.792928725481033325e-01 5.800072103738784790e-02 3.681246638298034668e-01
4.075362980365753174e-01 -7.710945606231689453e-02 3.757278993725776672e-02 4.036171734333038330e-02 -7.225525975227355957e-01 7.683999091386795044e-02 5.243998169898986816e-01 1.481406837701797485e-01
1.016550734639167786e-01 -2.273388653993606567e-01 -4.912913143634796143e-01 1.291396468877792358e-01 -7.654448747634887695e-01 2.993254363536834717e-01 -5.844679847359657288e-02 3.195994719862937927e-02
6.456463932991027832e-01 -2.500069439411163330e-01 -2.638712525367736816e-01 -3.962232172489166260e-02 -5.338833332061767578e-01 -1.156810745596885681e-01 1.912424862384796143e-01 -3.383077681064605713e-01
2.864269614219665527e-01 -1.635783910751342773e-01 -7.639800906181335449e-01 2.110982835292816162e-01 -1.650631576776504517e-01 3.610428869724273682e-01 2.180529683828353882e-01 -2.404762804508209229e-01
5.017718672752380371e-01 -5.452237129211425781e-01 -2.133609652519226074e-01 1.974143534898757935e-01 -4.456695616245269775e-01 -6.559102982282638550e-02 3.603859543800354004e-01 1.834646165370941162e-01
2.644427418708801270e-01 -1.810820698738098145e-01 -2.614321932196617126e-02 -9.541033208370208740e-02 -8.378607630729675293e-01 6.132218614220619202e-02 3.606201410293579102e-01 2.273210585117340088e-01
-2.566136419773101807e-01 2.923698723316192627e-01 -6.663941144943237305e-01 -1.036456227302551270e-01 -1.698187440633773804e-01 -2.388005256652832031e-01 1.469158381223678589e-01 5.351611375808715820e-01
1.117883622646331787e-01 -4.516830742359161377e-01 -5.226758122444152832e-01 2.042193710803985596e-01 -6.114800572395324707e-01 2.541533410549163818e-01 8.973005414009094238e-02 1.484477669000625610e-01
2.313765287399291992e-01 -1.322827935218811035e-01 -3.863291069865226746e-02 7.349848002195358276e-02 -8.445845842361450195e-01 4.467844963073730469e-03 2.963915467262268066e-01 3.476789295673370361e-01
7.075956463813781738e-02 -4.600161314010620117e-01 -3.708704411983489990e-01 4.119388461112976074e-01 -3.046517670154571533e-01 -1.877896934747695923e-01 5.899376273155212402e-01 -5.977718625217676163e-03
3.080697655677795410e-01 2.149508893489837646e-01 -3.247451484203338623e-01 2.183488011360168457e-01 -5.674274563789367676e-01 3.592200279235839844e-01 -2.395386695861816406e-01 4.442539811134338379e-01
1.948506683111190796e-01 -1.153069734573364258e-01 -7.798794507980346680e-01 5.176585912704467773e-01 -1.302029788494110107e-01 6.720848381519317627e-02 -5.555881932377815247e-02 -2.190859019756317139e-01
3.635375201702117920e-01 2.218013815581798553e-02 -3.404840528964996338e-01 -1.123356148600578308e-01 -7.158095836639404297e-01 4.557359814643859863e-01 1.305578052997589111e-01 -4.093831032514572144e-02
-2.788591384887695312e-01 2.778007984161376953e-01 -7.977883815765380859e-01 -2.207226157188415527e-01 -1.353212445974349976e-01 -1.412459742277860641e-02 3.228688836097717285e-01 1.926759481430053711e-01
3.270891606807708740e-01 -1.672187298536300659e-01 -5.181682705879211426e-01 6.308366060256958008e-01 -1.128962188959121704e-01 -4.304493963718414307e-01 4.462142940610647202e-03 -2.334780804812908173e-02
8.278448581695556641e-01 3.947414457798004150e-03 -1.405990272760391235e-01 -8.442225866019725800e-03 -5.259205102920532227e-01 1.161443144083023071e-01 -4.350010305643081665e-02 5.332929641008377075e-02
6.345667839050292969e-01 3.503127098083496094e-01 -1.915838420391082764e-01 -9.123892337083816528e-02 -5.096085667610168457e-01 -1.598630845546722412e-01 -3.062255084514617920e-01 2.248241901397705078e-01
7.139858007431030273e-01 4.010850563645362854e-02 -2.414799034595489502e-01 2.324207127094268799e-01 -5.153646469116210938e-01 -1.494654119014739990e-01 -8.551737666130065918e-02 -2.846573889255523682e-01
3.148721531033515930e-02 6.568200588226318359e-01 -4.485219419002532959e-01 1.189515516161918640e-01 -6.631082296371459961e-02 -3.797211349010467529e-01 4.481652379035949707e-01 5.326446145772933960e-02
3.187873959541320801e-01 5.680829286575317383e-02 -4.074885547161102295e-01 -5.107826739549636841e-02 -6.961209774017333984e-01 9.772568196058273315e-02 1.195338815450668335e-01 -4.669780135154724121e-01
5.389540195465087891e-01 -2.437099069356918335e-02 -7.432722449302673340e-01 -2.092171162366867065e-01 2.442107945680618286e-01 -1.641055643558502197e-01 5.666311830282211304e-02 1.514232009649276733e-01
1.734408736228942871e-01 -2.729827463626861572e-01 -2.214612253010272980e-02 6.333239376544952393e-02 -7.973638772964477539e-01 -9.212330728769302368e-02 3.870696723461151123e-01 3.111247122287750244e-01
-2.833673544228076935e-02 6.231271624565124512e-01 -7.108569741249084473e-01 1.437603384256362915e-01 -2.187106609344482422e-01 7.495541870594024658e-02 1.492458581924438477e-02 1.767757833003997803e-01
1.138843744993209839e-01 -2.993739247322082520e-01 -4.302827417850494385e-01 -4.126641154289245605e-01 -7.074261903762817383e-01 -7.699717581272125244e-02 5.567647051066160202e-03 -1.885726302862167358e-01
4.699925780296325684e-01 1.509493440389633179e-01 -7.465381622314453125e-01 -2.125124335289001465e-01 1.864714473485946655e-01 -1.458728760480880737e-01 2.711169654503464699e-03 3.127025663852691650e-01
8.968685567378997803e-02 1.066679209470748901e-01 -3.607888221740722656e-01 -3.526256382465362549e-01 -4.217168092727661133e-01 -6.587806940078735352e-01 -2.098910212516784668e-01 2.649030387401580811e-01
6.448146700859069824e-01 -2.955288589000701904e-01 -5.163786411285400391e-01 -6.327186524868011475e-02 -2.844323217868804932e-01 2.623216807842254639e-01 1.836829036474227905e-01 -2.068152725696563721e-01
9.801428765058517456e-02 1.173114217817783356e-02 -3.770929276943206787e-01 1.408695876598358154e-01 -2.487254440784454346e-01 -7.895127534866333008e-01 2.132538557052612305e-01 -3.123144507408142090e-01
2.929961383342742920e-01 1.587575376033782959e-01 -9.076403081417083740e-02 -8.243705332279205322e-02 -3.766222298145294189e-01 -8.116919398307800293e-01 2.233056128025054932e-01 1.528464406728744507e-01
2.178134024143218994e-01 -2.442464679479598999e-01 -5.014134645462036133e-01 5.873824283480644226e-02 -5.629504919052124023e-01 4.818425774574279785e-01 2.106996625661849976e-01 2.110816091299057007e-01
5.544160604476928711e-01 1.882244646549224854e-01 -3.699123561382293701e-01 2.194782048463821411e-01 -4.346397817134857178e-01 -1.625808775424957275e-01 2.335327118635177612e-02 -5.062596797943115234e-01
-5.161389708518981934e-02 -2.581714093685150146e-01 -5.803728699684143066e-01 6.440538167953491211e-02 9.263823740184307098e-03 -2.182313650846481323e-01 3.891794979572296143e-01 6.249251961708068848e-01
3.078059554100036621e-01 -2.794990539550781250e-01 -2.954895794391632080e-01 -1.269106566905975342e-01 -6.987448930740356445e-01 3.608465492725372314e-01 2.604939937591552734e-01 1.934003978967666626e-01
6.225330829620361328e-01 4.024653434753417969e-01 -5.051273703575134277e-01 -1.596154272556304932e-02 1.811125874519348145e-01 -1.752855628728866577e-01 3.467955887317657471e-01 1.061695665121078491e-01
4.752895534038543701e-01 -6.852697581052780151e-02 -4.559823274612426758e-01 4.690217971801757812e-01 -3.641455173492431641e-01 -3.669735193252563477e-01 -1.894838660955429077e-01 -1.957724839448928833e-01
4.776143431663513184e-01 2.561353743076324463e-01 -4.031480252742767334e-01 3.585051894187927246e-01 -3.008557260036468506e-01 -2.912949919700622559e-01 1.074545979499816895e-01 -4.778196513652801514e-01
2.898118793964385986e-01 -5.840384960174560547e-01 -3.225940167903900146e-01 -1.586868315935134888e-01 -6.070265769958496094e-01 -1.031072251498699188e-02 2.508958578109741211e-01 1.188417673110961914e-01
7.956627011299133301e-02 3.102212846279144287e-01 -6.048735976219177246e-01 2.392269819974899292e-01 -5.459380745887756348e-01 -4.305640980601310730e-02 -1.663319021463394165e-01 -3.830952644348144531e-01
3.950215280055999756e-01 -1.057594791054725647e-01 1.047373563051223755e-02 1.054954528808593750e-01 -7.464327812194824219e-01 5.531945824623107910e-02 4.977908730506896973e-01 1.162589788436889648e-01
6.933874636888504028e-02 4.574605822563171387e-01 -2.096263319253921509e-01 4.329584836959838867e-01 -5.118532180786132812e-01 -1.503663361072540283e-01 3.460730016231536865e-01 -3.874987959861755371e-01
7.706474512815475464e-02 2.357039451599121094e-01 -4.886339306831359863e-01 3.871612250804901123e-01 -4.907220900058746338e-01 -3.476387560367584229e-01 6.452086567878723145e-02 -4.289801120758056641e-01
3.879447281360626221e-01 7.431391626596450806e-02 -4.057813584804534912e-01 2.223791182041168213e-01 -6.680175662040710449e-01 2.327058464288711548e-01 -3.410199880599975586e-01 1.147655099630355835e-01
8.767771720886230469e-02 -1.772507876157760620e-01 -6.265035867691040039e-01 7.987703382968902588e-02 -5.404779314994812012e-01 2.877976000308990479e-01 2.977663278579711914e-01 -3.136862218379974365e-01
2.375551164150238037e-01 -3.844803869724273682e-01 -6.217098236083984375e-01 -9.637321345508098602e-04 -4.030928313732147217e-01 4.422230422496795654e-01 2.140384167432785034e-01 7.321865856647491455e-02
5.658197030425071716e-02 -1.150135546922683716e-01 -2.108843326568603516e-01 3.729836642742156982e-01 -4.063149392604827881e-01 -6.894233226776123047e-01 3.994458615779876709e-01 5.293123424053192139e-03
1.344232112169265747e-01 -2.112985551357269287e-01 -7.629522681236267090e-01 3.392143547534942627e-01 -1.436368227005004883e-01 -4.024086892604827881e-01 -2.338637262582778931e-01 -5.351976677775382996e-02
5.588832497596740723e-01 4.825765267014503479e-02 -5.050013065338134766e-01 -4.354996383190155029e-01 -3.180682286620140076e-02 4.668230563402175903e-02 1.493963301181793213e-01 4.638150334358215332e-01
-5.977265536785125732e-02 -1.747481673955917358e-01 -4.709669053554534912e-01 4.564064741134643555e-02 -7.182362079620361328e-01 -2.099888175725936890e-01 1.478725820779800415e-01 -4.002155959606170654e-01
1.568686366081237793e-01 4.072382450103759766e-01 -8.621119856834411621e-01 2.139129675924777985e-02 8.929628133773803711e-02 5.401730537414550781e-02 7.127472758293151855e-02 2.233444452285766602e-01
1.312891989946365356e-01 3.487836420536041260e-01 -2.073461860418319702e-01 -1.015702113509178162e-01 -5.969411730766296387e-01 -1.951365917921066284e-01 -1.672965437173843384e-01 6.208049654960632324e-01
-1.354792807251214981e-02 6.035449504852294922e-01 -6.229980587959289551e-01 6.055799871683120728e-02 -1.532406806945800781e-01 -7.229953259229660034e-02 2.088994234800338745e-01 4.140136241912841797e-01
-1.239989418536424637e-02 -1.570689231157302856e-01 -7.135987877845764160e-01 2.344896942377090454e-01 1.362888067960739136e-01 -1.646181941032409668e-01 3.741983771324157715e-01 4.746247231960296631e-01
-2.157119102776050568e-02 -2.940451800823211670e-01 -2.643086314201354980e-01 1.712469458580017090e-01 -8.145911097526550293e-01 1.457388848066329956e-01 2.850100994110107422e-01 2.187648415565490723e-01
2.988417744636535645e-01 -4.711622893810272217e-01 -6.435837149620056152e-01 2.362151294946670532e-01 -6.314156204462051392e-02 -4.533809423446655273e-01 -5.815491452813148499e-02 -7.601938396692276001e-02
2.949352264404296875e-01 -2.305587828159332275e-01 -7.519769072532653809e-01 4.727343618869781494e-01 -1.225017160177230835e-01 -1.667744800215587020e-04 -2.213056385517120361e-01 8.322251588106155396e-02
1.110499128699302673e-01 1.173710227012634277e-01 -4.652811884880065918e-01 1.604190915822982788e-01 1.361474692821502686e-01 -3.949235975742340088e-01 6.069790124893188477e-01 4.344500005245208740e-01
9.177879989147186279e-02 -4.258902072906494141e-01 -5.101475119590759277e-01 -2.985419631004333496e-01 -5.591841936111450195e-01 -2.890639305114746094e-01 -3.274361789226531982e-02 -2.519907653331756592e-01
-2.424092888832092285e-01 1.682270318269729614e-01 -5.969260334968566895e-01 -4.508815109729766846e-01 -2.290969491004943848e-01 -2.332764118909835815e-02 1.975111663341522217e-01 5.111578106880187988e-01
4.926414191722869873e-01 3.406005203723907471e-01 -2.753739058971405029e-01 1.699306070804595947e-02 -5.324022769927978516e-01 -7.146762311458587646e-02 -3.194792866706848145e-01 4.177910089492797852e-01
7.267283797264099121e-01 -8.803259581327438354e-02 -2.725948989391326904e-01 -7.904199510812759399e-02 -5.237110257148742676e-01 -8.219583332538604736e-02 2.011072356253862381e-03 -3.201986551284790039e-01
4.309463798999786377e-01 -1.332617104053497314e-01 -2.606562674045562744e-01 -4.760702252388000488e-01 -6.930968761444091797e-01 -7.834585011005401611e-02 -5.481587350368499756e-02 -1.114266589283943176e-01
1.082667801529169083e-02 -1.128846704959869385e-01 -4.894239306449890137e-01 -1.030864194035530090e-01 -7.428444623947143555e-01 -1.806694120168685913e-01 -1.451317220926284790e-03 -3.905329108238220215e-01
1.199075579643249512e-01 -2.596513628959655762e-01 -5.238437652587890625e-01 3.942362368106842041e-01 -2.761447131633758545e-01 3.701083064079284668e-01 4.947142302989959717e-01 1.743293255567550659e-01
3.123232908546924591e-02 -2.352257668972015381e-01 -2.230351120233535767e-01 -3.546671867370605469e-01 -8.337388634681701660e-01 4.966934397816658020e-02 1.271439194679260254e-01 2.332529872655868530e-01
3.705685734748840332e-01 5.035105347633361816e-01 -6.592856049537658691e-01 1.307523548603057861e-01 4.580842703580856323e-02 1.493123266845941544e-02 1.985192745923995972e-01 3.401047289371490479e-01
-3.670735284686088562e-02 1.594872325658798218e-01 -6.119189262390136719e-01 1.919156312942504883e-01 -2.040976136922836304e-01 2.690608240664005280e-02 -8.751033246517181396e-02 7.154734134674072266e-01
7.520026713609695435e-02 -4.288880228996276855e-01 -4.759053587913513184e-01 3.145323693752288818e-01 -2.420940995216369629e-01 -1.292422264814376831e-01 6.291291117668151855e-01 -1.177578568458557129e-01
2.357124537229537964e-01 3.794226348400115967e-01 -1.769564598798751831e-01 -1.515800952911376953e-01 -5.411385297775268555e-01 -8.226085454225540161e-02 -6.726256757974624634e-02 6.648804545402526855e-01
1.765029132366180420e-01 6.964346766471862793e-01 -6.240339279174804688e-01 -1.714198105037212372e-02 -1.747580766677856445e-01 9.393426030874252319e-02 1.236349865794181824e-01 1.986542940139770508e-01
1.456593722105026245e-01 -6.856344640254974365e-02 -2.748466432094573975e-01 9.185883216559886932e-03 -2.838146388530731201e-01 2.625970542430877686e-01 8.627960681915283203e-01 -6.732249259948730469e-02
2.487350404262542725e-01 9.361856617033481598e-03 6.164283258840441704e-04 1.021509468555450439e-01 -6.562718749046325684e-01 -5.140246748924255371e-01 1.048880442976951599e-01 4.708423614501953125e-01
-3.424257934093475342e-01 3.437012135982513428e-01 -6.539527177810668945e-01 -1.225411742925643921e-01 -2.344000935554504395e-01 -1.896872967481613159e-01 2.909238338470458984e-01 3.825990855693817139e-01
-1.216676905751228333e-01 1.344541013240814209e-01 -3.663072884082794189e-01 5.197682604193687439e-02 -8.408062458038330078e-01 1.773995608091354370e-01 1.934343725442886353e-01 -2.332248389720916748e-01
8.674520254135131836e-02 1.224863380193710327e-01 -6.326078176498413086e-01 9.009476006031036377e-02 -5.447254180908203125e-01 2.308592200279235840e-01 1.017800569534301758e-01 -4.569264352321624756e-01
2.627053856849670410e-01 3.036740124225616455e-01 -8.391382694244384766e-01 2.454883046448230743e-02 2.441076934337615967e-01 -7.625133544206619263e-02 2.523814737796783447e-01 -7.009372860193252563e-02
1.264655441045761108e-01 -2.595483362674713135e-01 -3.642848432064056396e-01 -4.016476273536682129e-01 -7.647520899772644043e-01 2.438353188335895538e-02 1.343897134065628052e-01 -1.382604092359542847e-01
-5.987961217761039734e-02 -3.639863729476928711e-01 -6.705352067947387695e-01 2.392439991235733032e-01 -4.244912266731262207e-01 3.352021276950836182e-01 1.594004034996032715e-01 1.977665424346923828e-01
9.487324208021163940e-02 4.414833188056945801e-01 -8.129372596740722656e-01 1.016954258084297180e-01 -2.117805182933807373e-02 6.504382193088531494e-02 4.735714197158813477e-02 3.434539735317230225e-01
-2.460385859012603760e-02 -4.922306165099143982e-03 -5.744895935058593750e-01 1.669225394725799561e-01 -6.249648332595825195e-01 -1.023897603154182434e-01 8.977127075195312500e-02 -4.820220172405242920e-01
3.003399670124053955e-01 -1.406009942293167114e-01 -2.843434512615203857e-01 -4.089511930942535400e-02 -7.839574813842773438e-01 -7.831069827079772949e-02 2.197617143392562866e-01 -3.721378445625305176e-01
3.724724054336547852e-02 3.460443019866943359e-01 -6.157479286193847656e-01 1.075900122523307800e-01 -5.282939076423645020e-01 -8.600895106792449951e-02 -1.569587588310241699e-01 -4.207335412502288818e-01
1.823980063199996948e-01 1.019375920295715332e-01 -4.972154498100280762e-01 3.206326961517333984e-01 -4.551109969615936279e-01 2.022414803504943848e-01 -3.704421520233154297e-01 4.701660871505737305e-01
1.930952668190002441e-01 7.859442234039306641e-01 -4.808653295040130615e-01 8.900102972984313965e-02 -1.359592527151107788e-01 -1.320731788873672485e-01 2.527535259723663330e-01 7.772106677293777466e-02
5.050575137138366699e-01 3.269538581371307373e-01 -6.994814872741699219e-01 7.039750367403030396e-02 8.847813308238983154e-02 1.722526550292968750e-01 5.874080955982208252e-02 3.206833302974700928e-01
3.488280475139617920e-01 -4.854059964418411255e-02 -6.029454469680786133e-01 -1.014061644673347473e-02 -3.486529886722564697e-01 5.312604904174804688e-01 2.792062163352966309e-01 -1.748261749744415283e-01
2.703849077224731445e-01 -1.090376451611518860e-01 -2.295921742916107178e-01 -3.589062690734863281e-01 -4.276370108127593994e-01 -6.852686405181884766e-01 -5.954933166503906250e-02 2.783234715461730957e-01
-3.365351259708404541e-02 -6.306246668100357056e-02 -4.986211061477661133e-01 6.926321387290954590e-01 -3.497923612594604492e-01 -3.753768801689147949e-01 2.578276209533214569e-02 -5.100019648671150208e-02
4.151152968406677246e-01 3.595253229141235352e-01 -4.148944616317749023e-01 -4.723754227161407471e-01 -1.661627739667892456e-01 1.447444856166839600e-01 4.273081719875335693e-01 2.683121562004089355e-01
2.382495999336242676e-01 2.849726676940917969e-01 -1.292915493249893188e-01 2.634018361568450928e-01 -7.377290129661560059e-01 -1.548831909894943237e-01 -2.330763190984725952e-01 3.916291594505310059e-01
2.623185515403747559e-01 -3.239799141883850098e-01 -4.292733371257781982e-01 -2.654047310352325439e-01 -6.218258738517761230e-01 3.700313568115234375e-01 2.022147178649902344e-01 8.384068310260772705e-02
5.857743024826049805e-01 3.547189831733703613e-01 -2.697055041790008545e-01 -1.092540547251701355e-01 -5.440125465393066406e-01 -1.411766260862350464e-01 -3.321298956871032715e-01 1.420376449823379517e-01
1.274794638156890869e-01 -6.030348688364028931e-02 2.150935865938663483e-02 2.276302427053451538e-01 -7.051746845245361328e-01 -4.860609471797943115e-01 3.657476007938385010e-01 2.460413426160812378e-01
2.628727853298187256e-01 -9.451211243867874146e-02 -7.023555040359497070e-01 5.322178602218627930e-01 -1.323959510773420334e-02 -7.655702531337738037e-02 3.551400601863861084e-01 -1.150904744863510132e-01
5.676387548446655273e-01 -2.835325002670288086e-01 -6.783798336982727051e-01 1.186031922698020935e-01 -1.288255453109741211e-01 1.818798184394836426e-01 3.517397865653038025e-02 -2.687305808067321777e-01
-4.922237247228622437e-02 6.286899447441101074e-01 -6.297484636306762695e-01 8.435653150081634521e-02 -2.127563506364822388e-01 7.910177111625671387e-02 2.923113107681274414e-01 2.483115643262863159e-01
3.511712253093719482e-01 4.235068261623382568e-01 -6.396192312240600586e-01 -2.236242890357971191e-01 1.766563020646572113e-02 -1.743013262748718262e-01 -3.297631815075874329e-02 4.543343782424926758e-01
5.300606042146682739e-02 1.917400024831295013e-02 -5.768287777900695801e-01 -2.065036296844482422e-01 1.258404105901718140e-01 -4.998008906841278076e-01 4.530251622200012207e-01 3.880451321601867676e-01
7.798915356397628784e-02 1.524306088685989380e-01 -4.102431833744049072e-01 -1.297863721847534180e-01 -5.026960372924804688e-01 1.376349180936813354e-01 -2.313689440488815308e-01 6.784986853599548340e-01
7.424210757017135620e-02 -4.627315104007720947e-01 -4.356833696365356445e-01 -7.347172498703002930e-02 -4.044111967086791992e-01 -1.590689569711685181e-01 5.699577927589416504e-01 -2.672945559024810791e-01
4.743291437625885010e-02 -1.022786833345890045e-02 -5.433234572410583496e-01 -5.424244329333305359e-03 -7.365896701812744141e-01 2.166444510221481323e-01 2.600587904453277588e-02 -3.350227773189544678e-01
-4.620586521923542023e-03 5.602835416793823242e-01 -7.204963564872741699e-01 4.504745826125144958e-02 -1.526950001716613770e-01 8.607662469148635864e-02 2.848892509937286377e-01 2.302822768688201904e-01
-3.286153376102447510e-01 2.378664314746856689e-01 -6.502180099487304688e-01 6.659077480435371399e-03 -1.452216207981109619e-01 -1.860608607530593872e-01 4.435773193836212158e-01 4.001684188842773438e-01
2.479206472635269165e-01 3.016766607761383057e-01 -3.248052895069122314e-01 2.048927843570709229e-01 -5.713258385658264160e-01 -5.210629478096961975e-02 -3.631147146224975586e-01 4.889443218708038330e-01
3.424948453903198242e-01 -3.346224725246429443e-01 -4.349577426910400391e-01 3.806171417236328125e-01 -4.895938932895660400e-02 -5.556787252426147461e-01 -6.547117233276367188e-02 3.481452763080596924e-01
5.423257350921630859e-01 1.675656437873840332e-01 -7.071204781532287598e-01 -1.269140839576721191e-01 2.626511752605438232e-01 -2.330458015203475952e-01 1.958361268043518066e-01 -5.509651266038417816e-03
5.018730759620666504e-01 4.282926619052886963e-01 -4.621317684650421143e-01 -4.113360047340393066e-01 -3.594351187348365784e-02 -8.868698775768280029e-02 3.642839789390563965e-01 2.001640349626541138e-01
4.184699654579162598e-01 1.969906091690063477e-01 -8.101269602775573730e-01 -8.650693111121654510e-03 2.434835284948348999e-01 1.475479546934366226e-02 2.068923562765121460e-01 1.655021011829376221e-01
2.726195454597473145e-01 5.529264807701110840e-01 -6.979470849037170410e-01 1.037421524524688721e-01 1.295776963233947754e-01 -2.050135731697082520e-01 2.505211830139160156e-01 -2.182742580771446228e-02
2.356970906257629395e-01 -1.899629086256027222e-02 9.044780395925045013e-03 1.571841090917587280e-01 -4.809180200099945068e-01 -5.585363507270812988e-01 2.462692409753799438e-01 5.616083741188049316e-01
5.704199075698852539e-01 -3.735384345054626465e-01 -1.919382512569427490e-01 -2.272151038050651550e-02 -6.574367880821228027e-01 -2.456362731754779816e-02 2.543113827705383301e-01 -1.526183914393186569e-02
4.962144419550895691e-02 1.255624592304229736e-01 -4.146648049354553223e-01 5.101728439331054688e-01 -6.734109520912170410e-01 -1.925244033336639404e-01 -1.609610915184020996e-01 -1.819127500057220459e-01
2.150091677904129028e-01 5.868631973862648010e-02 -3.152239918708801270e-01 1.270633190870285034e-01 -8.830338120460510254e-01 1.981143653392791748e-01 -6.379881501197814941e-02 -1.083855330944061279e-01
-2.151836454868316650e-01 -1.585801839828491211e-01 -6.005684733390808105e-01 4.956680834293365479e-01 -1.506031453609466553e-01 -8.030350506305694580e-02 2.234376519918441772e-01 4.930765628814697266e-01
2.148892283439636230e-01 -1.848492026329040527e-01 -5.695474743843078613e-01 -2.343092709779739380e-01 -5.827938318252563477e-01 4.056259393692016602e-01 1.170018836855888367e-01 -1.499925106763839722e-01
3.729613870382308960e-02 -5.160787105560302734e-01 -4.564660191535949707e-01 5.699960514903068542e-02 -2.958020269870758057e-01 -1.361645609140396118e-01 6.433176398277282715e-01 -2.764641866087913513e-02
2.629958391189575195e-01 2.579962909221649170e-01 -4.405909776687622070e-01 -4.180213809013366699e-01 -1.125886887311935425e-01 2.498947083950042725e-02 2.939226627349853516e-01 6.290609240531921387e-01
5.232879519462585449e-01 2.887212634086608887e-01 -4.050173759460449219e-01 -4.613032639026641846e-01 -1.682919114828109741e-01 1.839336007833480835e-01 3.788872957229614258e-01 2.454803436994552612e-01
-1.405204832553863525e-01 -3.009620606899261475e-01 -5.339705944061279297e-01 -1.046552956104278564e-01 -4.504448175430297852e-01 9.582103043794631958e-02 5.977168679237365723e-01 -1.557264924049377441e-01
1.489603519439697266e-01 1.056003570556640625e-01 -3.899731636047363281e-01 2.816345095634460449e-01 -1.898914426565170288e-01 -8.137798905372619629e-01 1.378464847803115845e-01 -1.340311765670776367e-01
3.273258805274963379e-01 2.742211520671844482e-01 -1.100089773535728455e-01 -1.598712503910064697e-01 -4.544729590415954590e-01 -7.298347949981689453e-01 1.128372829407453537e-02 2.016627490520477295e-01
3.829896077513694763e-02 -1.195237711071968079e-01 -5.264394879341125488e-01 1.880155652761459351e-01 1.033886596560478210e-01 -1.314321905374526978e-01 6.293846964836120605e-01 4.976647496223449707e-01
9.817372262477874756e-02 -2.225704938173294067e-01 -3.715333938598632812e-01 -6.091447174549102783e-02 -7.603864073753356934e-01 -1.091589406132698059e-01 2.854654192924499512e-01 -3.570476770401000977e-01
-3.072129189968109131e-01 1.286821626126766205e-02 -2.690609097480773926e-01 -1.070103347301483154e-01 -8.081770539283752441e-01 -1.268516629934310913e-01 3.377340435981750488e-01 -1.957136541604995728e-01
6.531454324722290039e-01 5.816623568534851074e-01 -4.384304285049438477e-01 -1.840952970087528229e-02 -8.328482508659362793e-02 1.594453491270542145e-02 1.015206649899482727e-01 1.581542938947677612e-01
6.444586515426635742e-01 4.838139414787292480e-01 -4.581082761287689209e-01 -3.873879089951515198e-02 6.626440584659576416e-02 -1.766134202480316162e-01 2.043741345405578613e-01 2.487596869468688965e-01
4.884568154811859131e-01 3.435148596763610840e-01 -7.253550291061401367e-01 -8.481647819280624390e-02 1.297501474618911743e-01 -3.742875903844833374e-02 -7.288590073585510254e-02 2.941520214080810547e-01
2.499875426292419434e-01 8.800461143255233765e-02 -4.737431108951568604e-01 2.740589082241058350e-01 -4.196190834045410156e-01 2.362016290426254272e-01 -3.173636198043823242e-01 5.455542206764221191e-01
1.778085529804229736e-01 4.720801711082458496e-01 -4.711308777332305908e-01 -7.892940193414688110e-02 -4.569274187088012695e-01 2.148939371109008789e-01 -2.109930813312530518e-01 4.667442739009857178e-01
-1.404437795281410217e-02 1.488402634859085083e-01 -4.799735546112060547e-01 1.663816571235656738e-01 -6.458951830863952637e-01 1.289432942867279053e-01 3.710805177688598633e-01 -3.848169445991516113e-01
2.363814860582351685e-01 2.808151543140411377e-01 -2.917909622192382812e-01 1.716838777065277100e-01 -4.530016481876373291e-01 -1.663924604654312134e-01 -2.363971918821334839e-01 6.796091794967651367e-01
5.975743290036916733e-03 2.989386618137359619e-01 -5.547525286674499512e-01 3.199617862701416016e-01 -5.218380689620971680e-01 -2.163048386573791504e-01 3.343952121213078499e-04 -4.258769154548645020e-01
2.504585385322570801e-01 4.256016612052917480e-01 -9.247279912233352661e-02 1.134900450706481934e-01 -8.359034061431884766e-01 8.663108944892883301e-02 -1.160750240087509155e-01 1.224322170019149780e-01
-2.941877348348498344e-03 -9.487915784120559692e-02 -4.756281971931457520e-01 -2.466309964656829834e-01 -7.742857336997985840e-01 1.011208631098270416e-02 3.305613994598388672e-02 -3.212895095348358154e-01
2.932220324873924255e-02 5.868299007415771484e-01 -7.452722787857055664e-01 -8.468712121248245239e-02 -9.522592276334762573e-02 -1.775607019662857056e-01 9.393398463726043701e-02 2.067577242851257324e-01
-1.692525148391723633e-01 -1.955852955579757690e-01 -6.163834929466247559e-01 9.673093259334564209e-02 -4.770268686115741730e-03 -3.372258245944976807e-01 4.659321308135986328e-01 4.614951014518737793e-01
3.687137067317962646e-01 -1.048877909779548645e-01 -5.993082523345947266e-01 8.422552794218063354e-02 -6.317296624183654785e-02 -4.955596625804901123e-01 1.029912605881690979e-01 -4.760327041149139404e-01
-3.447969630360603333e-02 -2.779640257358551025e-01 -4.809091389179229736e-01 -7.990599423646926880e-02 3.556875512003898621e-02 -4.417095482349395752e-01 5.198835730552673340e-01 4.660869836807250977e-01
6.399426609277725220e-02 4.004301875829696655e-02 -3.217995762825012207e-01 -3.064226806163787842e-01 -3.379462063312530518e-01 -8.044189214706420898e-01 2.169096656143665314e-02 1.873055398464202881e-01
2.942680418491363525e-01 -4.164666235446929932e-01 -3.091568648815155029e-01 2.718528918921947479e-02 -7.212942838668823242e-01 1.890652328729629517e-01 8.494587242603302002e-02 2.835803329944610596e-01
-5.748641211539506912e-03 1.961420625448226929e-01 -6.684368848800659180e-01 3.719260394573211670e-01 -1.995622217655181885e-01 -1.098509952425956726e-01 -3.626254200935363770e-02 5.684636831283569336e-01
1.998517811298370361e-01 1.114202011376619339e-02 -6.231875419616699219e-01 2.004818171262741089e-01 -5.233434438705444336e-01 -8.835633099079132080e-02 -9.259686619043350220e-02 -4.910295307636260986e-01
3.911098539829254150e-01 -2.479786723852157593e-01 -2.028829306364059448e-01 -1.544225309044122696e-02 -7.489895820617675781e-01 -3.440094888210296631e-01 5.012043192982673645e-02 -2.495990395545959473e-01
-1.503332853317260742e-01 -2.690127864480018616e-02 -6.700067520141601562e-01 2.203824669122695923e-01 4.060000926256179810e-02 -1.764621734619140625e-01 3.278841078281402588e-01 5.821542143821716309e-01
-2.066294550895690918e-01 4.684184193611145020e-01 -5.253787040710449219e-01 -1.601166129112243652e-01 -2.930872738361358643e-01 -2.067338824272155762e-01 2.331289052963256836e-01 5.032299757003784180e-01
5.963779687881469727e-01 2.962692975997924805e-01 -5.385766625404357910e-01 -2.543019652366638184e-01 1.301010400056838989e-01 -1.508540809154510498e-01 3.236911892890930176e-01 2.395082712173461914e-01
2.180227190256118774e-01 -2.331099659204483032e-01 -6.433818936347961426e-01 4.880012273788452148e-01 -1.228753104805946350e-01 -2.366489619016647339e-01 -1.900504827499389648e-01 3.725858628749847412e-01
6.133688092231750488e-01 1.201925948262214661e-01 -4.362942874431610107e-01 1.570654064416885376e-01 -3.251081705093383789e-01 -1.170779094099998474e-01 -4.238155782222747803e-01 3.086876869201660156e-01
1.952860206365585327e-01 -6.582917273044586182e-02 -4.182094931602478027e-01 2.558619678020477295e-01 -4.953200221061706543e-01 -4.774919450283050537e-01 5.426467210054397583e-02 -4.907956123352050781e-01
4.477927386760711670e-01 2.710965275764465332e-01 -4.128684997558593750e-01 7.250570505857467651e-02 -5.748162269592285156e-01 5.619786679744720459e-03 -4.429645240306854248e-01 1.536488234996795654e-01
2.817694842815399170e-01 1.214169487357139587e-01 -2.177902609109878540e-01 -3.182437717914581299e-01 -4.538379311561584473e-01 -5.926767587661743164e-01 -1.622141748666763306e-01 4.166581332683563232e-01
-3.870216384530067444e-02 -2.693876922130584717e-01 -3.109260499477386475e-01 3.527972400188446045e-01 -4.415953159332275391e-01 -6.480259299278259277e-01 2.902872860431671143e-01 -7.470466196537017822e-02
5.795730352401733398e-01 2.987030446529388428e-01 -4.745077490806579590e-01 -4.153007864952087402e-01 -1.046972274780273438e-01 1.558794677257537842e-01 3.299252986907958984e-01 1.820127218961715698e-01
6.436682343482971191e-01 -2.988511919975280762e-01 -2.417217642068862915e-01 1.808953881263732910e-01 -6.300849318504333496e-01 -6.134190410375595093e-02 3.521236032247543335e-02 -5.671777948737144470e-02
4.015406668186187744e-01 3.297846317291259766e-01 -6.923862695693969727e-01 -2.244848757982254028e-01 2.540073357522487640e-02 -1.105128079652786255e-01 -6.045590341091156006e-02 4.286043047904968262e-01
-1.245734374970197678e-02 6.265157461166381836e-01 -6.752669811248779297e-01 -2.711139060556888580e-02 -5.199003219604492188e-02 -2.619430422782897949e-01 2.603314518928527832e-01 -1.072969064116477966e-01
5.544146299362182617e-01 -1.688637435436248779e-01 -1.280479729175567627e-01 -1.613036692142486572e-01 -1.221055313944816589e-01 -6.224968433380126953e-01 2.008590251207351685e-01 4.230104088783264160e-01
-1.720038205385208130e-01 -1.606363058090209961e-01 -5.985413789749145508e-01 -2.595203556120395660e-02 -6.139960885047912598e-01 3.495025932788848877e-01 2.628505229949951172e-01 -1.321063190698623657e-01
-3.193574547767639160e-01 -9.076566994190216064e-02 -5.483824014663696289e-01 -3.145796060562133789e-01 -1.332940459251403809e-01 -4.820349216461181641e-01 3.879690468311309814e-01 2.990717291831970215e-01
1.780089139938354492e-01 -1.436981558799743652e-01 -6.318489909172058105e-01 -7.010944187641143799e-02 -1.238276511430740356e-01 -6.467587351799011230e-01 -3.302790224552154541e-01 -2.829866856336593628e-02
1.164171248674392700e-01 2.092893570661544800e-01 -3.700924515724182129e-01 1.187108233571052551e-01 -6.610251665115356445e-01 -8.856183290481567383e-02 3.168214261531829834e-01 -4.963979423046112061e-01
-3.608295321464538574e-01 -8.163323253393173218e-02 -7.501199841499328613e-01 1.642902195453643799e-01 -4.626616090536117554e-02 -2.522130012512207031e-01 3.894631564617156982e-01 2.367137223482131958e-01
9.769808501005172729e-02 1.662905514240264893e-01 -3.223065137863159180e-01 4.447529315948486328e-01 -2.725097239017486572e-01 -7.233387231826782227e-01 2.028715759515762329e-01 -1.499289423227310181e-01
5.145344510674476624e-02 5.149480700492858887e-02 -5.005939006805419922e-01 1.930988952517509460e-02 -7.767462134361267090e-01 1.019562110304832458e-01 -4.167541861534118652e-02 -3.581439852714538574e-01
4.188266098499298096e-01 -8.112590014934539795e-02 -7.505189627408981323e-02 -1.951492875814437866e-01 -3.202812671661376953e-01 -5.749781131744384766e-01 2.253071665763854980e-01 5.388354659080505371e-01
4.524414539337158203e-01 4.162962436676025391e-01 -4.143035709857940674e-01 -4.776475429534912109e-01 -3.849330917000770569e-02 -1.576947271823883057e-01 3.838452398777008057e-01 2.202569991350173950e-01
2.781336903572082520e-01 -1.463239789009094238e-01 -2.237591147422790527e-01 1.427074670791625977e-01 -2.929769456386566162e-01 1.233335584402084351e-01 8.341138362884521484e-01 -1.844037473201751709e-01
1.022860258817672729e-01 -8.977354317903518677e-02 -1.471712142229080200e-01 3.463054895401000977e-01 -6.218879222869873047e-01 -3.449118435382843018e-01 4.433798193931579590e-01 3.709403872489929199e-01
6.215078830718994141e-01 4.473512172698974609e-01 -5.109055638313293457e-01 6.015444919466972351e-02 5.440827924758195877e-03 1.656664758920669556e-01 5.788655579090118408e-02 3.437090516090393066e-01
2.543215453624725342e-02 -8.613834530115127563e-02 -4.233335554599761963e-01 2.946230173110961914e-01 -8.083853125572204590e-01 1.710921376943588257e-01 2.014153450727462769e-01 -5.091059580445289612e-02
4.967560172080993652e-01 -4.272904098033905029e-01 -1.993971019983291626e-01 7.257432490587234497e-02 -6.656328439712524414e-01 -2.201852016150951385e-02 2.864550352096557617e-01 4.655759781599044800e-03
3.918730840086936951e-02 1.013853587210178375e-02 -4.121854007244110107e-01 6.369379162788391113e-01 -4.795521199703216553e-01 -3.943307101726531982e-01 3.516907244920730591e-02 -1.899234205484390259e-01
2.363205999135971069e-01 3.206840753555297852e-01 -7.577507495880126953e-01 2.871211469173431396e-01 4.300249367952346802e-02 8.541724830865859985e-02 -7.054053246974945068e-02 4.129991233348846436e-01
-3.038387894630432129e-01 4.763958454132080078e-01 -6.878836750984191895e-01 -2.156127989292144775e-01 -2.572703659534454346e-01 -6.934665143489837646e-02 2.895566821098327637e-01 7.884205132722854614e-02
1.940035372972488403e-01 3.081482052803039551e-01 -1.470361053943634033e-01 5.327062681317329407e-02 -5.545538663864135742e-01 -1.769461035728454590e-01 -5.859864503145217896e-02 7.075849175453186035e-01
-1.377923637628555298e-01 1.720366184599697590e-03 -7.680262923240661621e-01 2.652052044868469238e-01 8.719917386770248413e-02 -1.061161980032920837e-01 4.803001880645751953e-01 2.669442296028137207e-01
5.640428662300109863e-01 1.454969197511672974e-01 -6.383157372474670410e-01 -2.987236976623535156e-01 1.602496653795242310e-01 -2.155536264181137085e-01 1.385387778282165527e-01 2.695682048797607422e-01
3.763566315174102783e-01 3.566723167896270752e-01 -3.577066361904144287e-01 3.104506731033325195e-01 -3.164861202239990234e-01 -3.015909790992736816e-01 1.937501579523086548e-01 -5.273966193199157715e-01
1.587803214788436890e-01 2.213638573884963989e-01 -3.804985582828521729e-01 -2.524844706058502197e-01 -4.111179113388061523e-01 5.039967224001884460e-02 -1.454995274543762207e-01 7.242451310157775879e-01
3.072612285614013672e-01 -8.877062052488327026e-02 -2.754383981227874756e-01 7.586562633514404297e-02 -6.755121946334838867e-01 -2.395004183053970337e-01 2.729682028293609619e-01 -4.773881733417510986e-01
2.243050187826156616e-02 4.122909307479858398e-01 -3.203328549861907959e-01 -3.852626383304595947e-01 -2.210682630538940430e-01 -1.952891647815704346e-01 5.212042331695556641e-01 4.688390493392944336e-01
4.057024121284484863e-01 -1.194196268916130066e-01 -5.064551234245300293e-01 6.301278471946716309e-01 -2.313179150223731995e-02 -2.504185438156127930e-01 -4.049687460064888000e-02 3.204717636108398438e-01
4.004882872104644775e-01 -7.618378847837448120e-02 -8.425433188676834106e-02 -2.835810482501983643e-01 -2.952862083911895752e-01 -6.828730702400207520e-01 2.006991803646087646e-01 3.905104398727416992e-01
-1.867828965187072754e-01 1.735547333955764771e-01 -4.272629916667938232e-01 4.513033628463745117e-01 -6.450431346893310547e-01 -2.983200252056121826e-01 -1.687247306108474731e-01 -1.233651712536811829e-01
-3.768479079008102417e-02 -6.811403483152389526e-02 -6.352016925811767578e-01 6.425338983535766602e-01 -2.756073772907257080e-01 -3.088578581809997559e-01 -7.583487033843994141e-02 2.248718775808811188e-02
8.310715854167938232e-02 9.811312705278396606e-02 -1.061163991689682007e-01 2.365868724882602692e-02 -8.963756561279296875e-01 2.548687458038330078e-01 2.880014479160308838e-01 1.423183977603912354e-01
1.712051779031753540e-01 -4.545978605747222900e-01 -1.905449628829956055e-01 2.224706709384918213e-01 -2.069337666034698486e-01 -3.639702200889587402e-01 7.068005800247192383e-01 5.801733210682868958e-02
3.911193311214447021e-01 3.660708963871002197e-01 -4.267749488353729248e-01 -5.031229853630065918e-01 -1.720851212739944458e-01 6.793920695781707764e-02 3.992381989955902100e-01 2.900481224060058594e-01
1.870161890983581543e-01 1.441247481852769852e-02 -9.041376411914825439e-02 1.228589490056037903e-01 -7.317692637443542480e-01 -1.661647856235504150e-01 3.544414639472961426e-01 5.028147101402282715e-01
2.494979053735733032e-01 -1.270331442356109619e-01 -3.728828132152557373e-01 6.800881624221801758e-01 -2.582266032695770264e-01 -2.963907718658447266e-01 1.561051458120346069e-01 3.757057487964630127e-01
5.265355706214904785e-01 -4.094012454152107239e-02 -2.230900973081588745e-01 1.044235005974769592e-01 -7.225081920623779297e-01 -2.338668555021286011e-01 -1.258147060871124268e-01 -2.605180740356445312e-01
2.895442247390747070e-01 3.244824409484863281e-01 -7.480251044034957886e-02 1.170435026288032532e-01 -8.530358076095581055e-01 8.625143207609653473e-03 -1.656371653079986572e-01 1.907893121242523193e-01
4.385313391685485840e-01 3.754871487617492676e-01 -3.109757304191589355e-01 -1.654673218727111816e-01 -5.326696634292602539e-01 -1.739294379949569702e-01 -2.970566451549530029e-01 3.746775090694427490e-01
2.339807152748107910e-01 -1.103671919554471970e-02 -3.180194497108459473e-01 -3.719875812530517578e-01 -3.134071826934814453e-01 -7.453606128692626953e-01 -5.048709735274314880e-02 2.220013737678527832e-01
-4.366573318839073181e-02 -1.451319307088851929e-01 -2.957026660442352295e-01 -1.939192265272140503e-01 -1.708956062793731689e-01 -3.015515506267547607e-01 5.409445762634277344e-01 6.627410054206848145e-01
2.971415035426616669e-02 -2.314354628324508667e-01 -5.156180858612060547e-01 1.576108932495117188e-01 -7.721971869468688965e-01 -5.003646016120910645e-02 -1.027133390307426453e-01 -2.133291959762573242e-01
1.567113101482391357e-01 -9.750509262084960938e-02 -7.308040857315063477e-01 -1.010086238384246826e-01 -3.233827054500579834e-01 -3.287780880928039551e-01 -1.091704145073890686e-01 -4.439228177070617676e-01
3.490938246250152588e-01 2.230326831340789795e-01 -2.509364783763885498e-01 4.169105589389801025e-01 -6.471838355064392090e-01 1.342081129550933838e-01 -2.454450428485870361e-01 3.074158430099487305e-01
-7.559090852737426758e-02 6.364808678627014160e-01 -6.635476350784301758e-01 9.881390631198883057e-02 -1.102156564593315125e-01 -2.718797922134399414e-01 2.131746411323547363e-01 8.722941577434539795e-02
-1.122215688228607178e-01 -1.628122329711914062e-01 -3.516053855419158936e-01 1.064837276935577393e-01 -5.696334838867187500e-01 -5.495785474777221680e-01 2.129395902156829834e-01 -3.925194144248962402e-01
2.921226620674133301e-01 3.163149356842041016e-01 -3.016873896121978760e-01 9.625826030969619751e-02 -7.429528832435607910e-01 9.592860937118530273e-02 -3.478561341762542725e-01 1.792854666709899902e-01
3.794105648994445801e-01 -6.311768889427185059e-01 -4.136789441108703613e-01 3.278501331806182861e-01 -2.490320950746536255e-01 -2.741576135158538818e-01 2.033067047595977783e-01 2.311707660555839539e-02
-8.054219186305999756e-02 -9.043316356837749481e-03 -6.488400697708129883e-01 1.354907751083374023e-01 -6.643762588500976562e-01 1.003002673387527466e-01 -1.672020256519317627e-01 -2.732534408569335938e-01
-2.155162692070007324e-01 3.088732361793518066e-01 -4.713231027126312256e-01 1.176077574491500854e-01 -7.255949974060058594e-01 1.810182482004165649e-01 -6.826180499047040939e-03 -2.507401704788208008e-01
1.450381577014923096e-01 3.773428797721862793e-01 -7.727859616279602051e-01 8.467124402523040771e-02 1.100973226130008698e-02 7.525081932544708252e-02 -3.034857800230383873e-03 4.758314490318298340e-01
-5.570782814174890518e-03 -1.173781305551528931e-01 -4.820936322212219238e-01 6.778135895729064941e-01 -5.171050131320953369e-02 -1.825102269649505615e-01 4.199723899364471436e-01 2.863301336765289307e-01
2.546242773532867432e-01 -1.443097591400146484e-01 -1.167892143130302429e-01 7.027465105056762695e-02 -3.460119962692260742e-01 -4.662596285343170166e-01 1.851938515901565552e-01 7.241159081459045410e-01
1.330885440111160278e-01 -3.030560910701751709e-01 -2.950112223625183105e-01 -5.110002160072326660e-01 -6.339781880378723145e-01 1.571440398693084717e-01 2.876211702823638916e-01 1.815023124217987061e-01
6.356780529022216797e-01 5.319572687149047852e-01 -4.689500331878662109e-01 -7.596459239721298218e-02 -1.083914190530776978e-01 1.814999803900718689e-02 6.932633370161056519e-02 2.652658224105834961e-01
3.284528851509094238e-02 5.652271509170532227e-01 -6.359278559684753418e-01 8.771815150976181030e-02 -9.340211004018783569e-02 -5.672944337129592896e-02 2.202219814062118530e-01 4.548635780811309814e-01
5.604232102632522583e-02 4.048401117324829102e-01 -7.670313715934753418e-01 3.008632957935333252e-01 5.833129957318305969e-02 -9.203139692544937134e-03 1.612910181283950806e-01 3.529955148696899414e-01
-1.214573085308074951e-01 -2.091059237718582153e-01 -6.210118532180786133e-01 3.348741829395294189e-01 4.337897896766662598e-02 -2.551905214786529541e-01 4.201640188694000244e-01 4.474199414253234863e-01
-2.416968643665313721e-01 5.553890466690063477e-01 -5.965437293052673340e-01 -1.335008740425109863e-01 -2.430675476789474487e-01 -1.759389191865921021e-01 4.073565602302551270e-01 5.884861573576927185e-02
-2.886086106300354004e-01 4.761545360088348389e-01 -7.215869426727294922e-01 -5.434641987085342407e-02 -2.059656232595443726e-01 -1.350723803043365479e-01 3.170009255409240723e-01 7.200504839420318604e-02
2.562122344970703125e-01 -5.445383191108703613e-01 -1.698141843080520630e-01 -1.785473078489303589e-01 -6.159511208534240723e-01 -1.939201205968856812e-01 3.693158924579620361e-01 1.540203690528869629e-01
-4.500160366296768188e-02 4.948909953236579895e-02 6.440684199333190918e-02 2.525263428688049316e-01 -5.747306346893310547e-01 -5.458566546440124512e-01 4.433162510395050049e-01 3.206303715705871582e-01
4.189195930957794189e-01 1.194973215460777283e-01 -3.175938129425048828e-01 -1.579440087080001831e-01 -3.403008580207824707e-01 -6.229969263076782227e-01 -3.128342032432556152e-01 2.874362766742706299e-01
6.199886202812194824e-01 5.246352776885032654e-02 -3.793488144874572754e-01 6.264919042587280273e-02 -5.057917237281799316e-01 -9.257978945970535278e-02 -4.459702372550964355e-01 -4.177962988615036011e-02
2.318751811981201172e-01 1.414734870195388794e-01 1.431898176670074463e-01 -2.702363021671772003e-02 -8.255675435066223145e-01 -1.744667887687683105e-01 4.153656363487243652e-01 1.430269777774810791e-01
1.967488080263137817e-01 -1.040847450494766235e-01 3.998950123786926270e-02 1.711734235286712646e-01 -8.191667795181274414e-01 -8.566418290138244629e-02 3.706941008567810059e-01 3.221336305141448975e-01
-1.426998525857925415e-01 6.148024275898933411e-02 -7.371243834495544434e-01 3.779101073741912842e-01 -4.369402527809143066e-01 -5.300061777234077454e-02 -4.801743850111961365e-02 -3.060342967510223389e-01
6.381700634956359863e-01 2.393961548805236816e-01 -3.402553200721740723e-01 2.833335101604461670e-01 -1.267735660076141357e-01 5.462655052542686462e-02 3.633145093917846680e-01 -4.339632689952850342e-01
-4.482039809226989746e-02 -3.664141595363616943e-01 -6.648753881454467773e-01 -1.793400645256042480e-01 -4.038615524768829346e-01 3.309138715267181396e-01 3.229176104068756104e-01 -1.123643219470977783e-01
5.173601582646369934e-02 -6.683924794197082520e-02 -3.793774843215942383e-01 5.273728370666503906e-01 -2.279793024063110352e-01 -3.407998979091644287e-01 4.797360599040985107e-01 4.153800904750823975e-01
2.610525488853454590e-01 2.384524792432785034e-01 -3.733156919479370117e-01 2.117991894483566284e-01 -2.256455272436141968e-01 -6.892710924148559570e-01 1.306699663400650024e-01 -3.842959105968475342e-01
-2.421603202819824219e-01 1.218358427286148071e-01 -6.573007106781005859e-01 6.938459724187850952e-02 -4.469810426235198975e-02 -2.206222414970397949e-01 5.030115246772766113e-01 4.312345087528228760e-01
6.582896113395690918e-01 -3.875584527850151062e-02 -2.336266636848449707e-01 -2.952307648956775665e-02 -6.876792907714843750e-01 1.493323743343353271e-01 -1.202937439084053040e-01 -5.113534163683652878e-03
2.827374637126922607e-01 -1.419870257377624512e-01 -4.191705882549285889e-01 1.112632229924201965e-01 -5.280932188034057617e-01 -3.815597593784332275e-01 1.040437668561935425e-01 -5.258519053459167480e-01
3.273563385009765625e-01 2.121259868144989014e-01 -5.691659450531005859e-01 -5.286631584167480469e-01 -6.063558161258697510e-03 1.655068844556808472e-01 4.655441343784332275e-01 1.565644703805446625e-02
3.404342234134674072e-01 1.009557321667671204e-01 -3.447270095348358154e-01 -2.061138004064559937e-01 -3.017073273658752441e-01 -7.320946455001831055e-01 -2.370236366987228394e-01 1.715307533740997314e-01
1.563593447208404541e-01 2.541909925639629364e-02 -3.669304251670837402e-01 2.471692115068435669e-01 -1.753565818071365356e-01 -8.211950659751892090e-01 2.401951700448989868e-01 -1.279459595680236816e-01
-7.305626571178436279e-02 -3.243745267391204834e-01 -5.299873352050781250e-01 1.242019757628440857e-01 -5.135742425918579102e-01 2.905068397521972656e-01 4.949532747268676758e-01 3.947564619011245668e-05
3.172850012779235840e-01 1.533764302730560303e-01 -4.853125214576721191e-01 3.940665349364280701e-02 -5.810340046882629395e-01 3.559236228466033936e-01 2.528983652591705322e-01 -3.323929905891418457e-01
3.781994879245758057e-01 -1.149135902523994446e-01 -5.778899416327476501e-02 2.450900152325630188e-02 -8.820170164108276367e-01 -9.847436845302581787e-02 5.710256099700927734e-02 2.211511880159378052e-01
5.211794376373291016e-01 4.214811921119689941e-01 -3.895686864852905273e-01 -4.251278638839721680e-01 -7.651940733194351196e-02 -8.392410725355148315e-02 3.527607917785644531e-01 2.844109833240509033e-01
-7.741814106702804565e-02 4.849306643009185791e-01 -5.041674971580505371e-01 -1.899757385253906250e-01 -2.168664336204528809e-01 -8.424296230077743530e-02 3.629003763198852539e-01 5.317410826683044434e-01
1.120577678084373474e-01 -8.599949069321155548e-03 -3.693822026252746582e-01 6.875988245010375977e-01 -2.683026194572448730e-01 -6.735080853104591370e-03 6.903234869241714478e-02 5.489413738250732422e-01
4.744258895516395569e-02 -1.817303150892257690e-01 -4.837989509105682373e-01 1.557823717594146729e-01 -3.253982365131378174e-01 2.713049054145812988e-01 7.154663205146789551e-01 -1.225213855504989624e-01
5.585609674453735352e-01 -2.049085646867752075e-01 -2.387587577104568481e-01 -8.476735651493072510e-02 -8.800487965345382690e-02 -5.851113796234130859e-01 1.184298917651176453e-01 4.665885865688323975e-01
4.832851290702819824e-01 -3.133388161659240723e-01 -1.473195943981409073e-02 -1.967599987983703613e-01 -7.062100768089294434e-01 -2.752852439880371094e-01 2.248045206069946289e-01 6.535324454307556152e-02
-2.452359050512313843e-01 -1.864429712295532227e-01 -3.057279288768768311e-01 3.147526830434799194e-02 -7.846264839172363281e-01 -1.890407055616378784e-01 3.498105108737945557e-01 -1.920822858810424805e-01
3.134381771087646484e-01 1.764141023159027100e-01 -2.358884960412979126e-01 2.867544889450073242e-01 -5.610483288764953613e-01 -5.890009403228759766e-01 -2.625420093536376953e-01 -4.623325541615486145e-02
7.178421020507812500e-01 2.663694024085998535e-01 -4.774529337882995605e-01 -2.197261452674865723e-01 2.654253505170345306e-03 -2.025084644556045532e-01 -1.233387663960456848e-01 2.850964665412902832e-01
4.948856234550476074e-01 -5.957920551300048828e-01 -1.765371412038803101e-01 1.837865859270095825e-01 -3.236956894397735596e-01 -3.206684291362762451e-01 2.786628305912017822e-01 2.234211713075637817e-01
-5.706357769668102264e-03 -1.323357224464416504e-01 -5.724838972091674805e-01 1.900389045476913452e-01 1.170825809240341187e-01 -3.199030756950378418e-01 5.890079140663146973e-01 3.944941461086273193e-01
-6.810278631746768951e-03 4.175501167774200439e-01 -5.843948125839233398e-01 -2.478842437267303467e-01 -1.085007842630147934e-02 -2.577815949916839600e-01 3.957914113998413086e-01 4.465667605400085449e-01
1.233605742454528809e-01 -2.652954757213592529e-01 -4.778207540512084961e-01 -2.251110505312681198e-03 1.492767781019210815e-01 -4.656319618225097656e-01 5.553647875785827637e-01 3.722313046455383301e-01
5.148860216140747070e-01 2.816635370254516602e-02 -4.198489785194396973e-01 4.996292293071746826e-01 -4.111794009804725647e-02 -1.950806230306625366e-01 -1.297706216573715210e-01 5.016063451766967773e-01
4.122795760631561279e-01 2.701320052146911621e-01 -1.143897026777267456e-01 2.991268932819366455e-01 -7.503528594970703125e-01 7.717165350914001465e-02 -2.159359157085418701e-01 1.971779018640518188e-01
-3.009093701839447021e-01 -2.507640235126018524e-02 -4.269559979438781738e-01 3.538262248039245605e-01 -7.441709041595458984e-01 -1.062290221452713013e-01 7.230873405933380127e-02 -1.761724650859832764e-01
-3.260685801506042480e-01 7.939331978559494019e-02 -5.289992690086364746e-01 -3.220016956329345703e-01 -1.895195394754409790e-01 -3.618030846118927002e-01 4.405339360237121582e-01 3.781023621559143066e-01
1.831650584936141968e-01 2.638293206691741943e-01 -4.014038443565368652e-01 2.444397807121276855e-01 -5.594326853752136230e-01 2.075642943382263184e-01 -3.134378194808959961e-01 4.708266258239746094e-01
4.676978886127471924e-01 -2.178085744380950928e-01 -3.573829829692840576e-01 -1.687153875827789307e-01 4.498805478215217590e-02 -5.930244326591491699e-01 -2.069746702909469604e-02 4.727582335472106934e-01
-3.009681403636932373e-02 3.672797977924346924e-01 -5.041949152946472168e-01 -4.458199441432952881e-01 -5.742177739739418030e-02 -3.961599171161651611e-01 4.816623628139495850e-01 1.378158777952194214e-01
1.458562612533569336e-01 -1.050839498639106750e-01 -3.392263650894165039e-01 2.741692066192626953e-01 -1.694191247224807739e-01 -8.368766307830810547e-01 2.175068259239196777e-01 3.263998404145240784e-02
4.210608005523681641e-01 4.057954549789428711e-01 -6.176989674568176270e-01 -1.194572821259498596e-01 6.996860355138778687e-02 1.634321175515651703e-02 2.527055442333221436e-01 4.395374655723571777e-01
2.708309292793273926e-01 -2.647917568683624268e-01 -6.296942830085754395e-01 1.203424558043479919e-01 -2.176983803510665894e-01 -3.695966899394989014e-01 1.902974843978881836e-01 -4.746906459331512451e-01
3.945342004299163818e-01 2.581019699573516846e-01 -2.026282995939254761e-01 -1.087764799594879150e-01 -5.745750665664672852e-01 -1.263708025217056274e-01 -2.220371216535568237e-01 5.739589333534240723e-01
6.945102941244840622e-03 -1.061145402491092682e-02 -4.228610098361968994e-01 1.059457734227180481e-01 -7.953122258186340332e-01 1.538699120283126831e-01 2.494316697120666504e-01 -3.023073673248291016e-01
5.257753729820251465e-01 9.051515161991119385e-02 -4.429698288440704346e-01 -4.479233026504516602e-01 7.417163252830505371e-02 -3.829350229352712631e-03 5.594546198844909668e-01 -2.041738014668226242e-03
3.583750724792480469e-01 5.912022665143013000e-02 -2.071811407804489136e-01 3.182674348354339600e-01 -2.548408508300781250e-01 -7.397109866142272949e-01 2.701933383941650391e-01 -1.968082040548324585e-01
7.921767234802246094e-01 3.094255626201629639e-01 -4.131718277931213379e-01 -1.266486197710037231e-01 9.088069945573806763e-02 -2.161219716072082520e-01 1.772825717926025391e-01 5.969833210110664368e-02
4.390754699707031250e-01 -1.371072828769683838e-01 -3.604603707790374756e-01 -5.955246835947036743e-02 1.328902086243033409e-03 -5.682790875434875488e-01 -7.738922536373138428e-02 5.709676742553710938e-01
5.503134727478027344e-01 4.769758961629122496e-04 -4.310226440429687500e-01 -4.249977171421051025e-01 2.710126712918281555e-02 2.108171023428440094e-02 4.889450967311859131e-01 3.008404970169067383e-01
1.547746211290359497e-01 4.601598903536796570e-02 6.866943836212158203e-02 4.633065760135650635e-01 -5.608468651771545410e-01 -3.989692628383636475e-01 4.137867987155914307e-01 3.310795128345489502e-01
2.863716483116149902e-01 4.780646413564682007e-02 -2.790032625198364258e-01 1.508863866329193115e-01 -6.779985427856445312e-01 -4.556660354137420654e-01 -9.174893051385879517e-02 -3.733161985874176025e-01
8.984473347663879395e-02 6.242195963859558105e-01 -7.127135992050170898e-01 1.025966480374336243e-01 -8.123424649238586426e-02 -6.335654109716415405e-02 9.753859788179397583e-02 2.523182928562164307e-01
4.528126120567321777e-01 -3.117442131042480469e-01 -6.569100022315979004e-01 9.443625062704086304e-02 -2.646209895610809326e-01 2.729186117649078369e-01 1.966826319694519043e-01 -2.722766697406768799e-01
1.723314374685287476e-01 1.924336552619934082e-01 -2.242964953184127808e-01 2.578968107700347900e-01 -2.348482161760330200e-01 -6.997170448303222656e-01 4.319265186786651611e-01 -2.917759418487548828e-01
8.230250328779220581e-02 -4.387083649635314941e-02 -3.560396432876586914e-01 7.542369961738586426e-01 -2.788906693458557129e-01 -2.289284318685531616e-01 3.805747255682945251e-02 4.050031900405883789e-01
5.751491785049438477e-01 -3.487061262130737305e-01 -1.840234398841857910e-01 2.062309980392456055e-01 -6.635198593139648438e-01 -1.054521948099136353e-01 3.873161226511001587e-02 1.353989243507385254e-01
2.469051480293273926e-01 1.847660690546035767e-01 -4.543692991137504578e-02 -1.525360643863677979e-01 -5.224927067756652832e-01 -2.213401496410369873e-01 1.795272827148437500e-01 7.248086929321289062e-01
3.828193247318267822e-01 1.345294117927551270e-01 -5.198189616203308105e-01 -4.026184678077697754e-01 7.669049501419067383e-02 -2.838928997516632080e-01 3.371755182743072510e-01 4.504150450229644775e-01
2.654923498630523682e-01 1.617183983325958252e-01 -3.976739048957824707e-01 -2.989922761917114258e-01 -7.042850852012634277e-01 3.780129551887512207e-01 -1.287787854671478271e-01 -1.802202686667442322e-02
2.546905875205993652e-01 2.078468352556228638e-01 -3.102068006992340088e-01 2.982662022113800049e-01 -7.762577533721923828e-01 1.373942792415618896e-01 -2.801477611064910889e-01 8.249444514513015747e-02
-2.560585550963878632e-02 2.918067574501037598e-01 -5.811744332313537598e-01 2.106975018978118896e-01 -4.457041621208190918e-01 -3.940625190734863281e-01 -5.867057293653488159e-02 -4.179192483425140381e-01
-1.934381201863288879e-02 1.285427063703536987e-01 -3.189950585365295410e-01 -6.815522443503141403e-03 -8.435297608375549316e-01 8.411221951246261597e-02 3.188959360122680664e-01 -2.469543516635894775e-01
5.368412286043167114e-02 1.053431853652000427e-01 -2.419676780700683594e-01 -3.267682790756225586e-01 -2.110694348812103271e-01 -8.281813859939575195e-01 2.831195294857025146e-01 1.005164757370948792e-01
5.764346122741699219e-01 -1.877425462007522583e-01 -5.606751441955566406e-01 -2.551930584013462067e-02 -2.247501909732818604e-01 3.889358937740325928e-01 2.828894853591918945e-01 -1.888328939676284790e-01
1.561810672283172607e-01 2.506495118141174316e-01 -3.494907319545745850e-01 1.925099939107894897e-01 -5.510223507881164551e-01 3.275234401226043701e-01 -1.656330078840255737e-01 5.614684224128723145e-01
1.142081171274185181e-01 2.419605404138565063e-01 -1.532793790102005005e-01 4.519576430320739746e-01 -5.391530394554138184e-01 -2.199096977710723877e-01 6.214302405714988708e-02 5.981163978576660156e-01
3.938185870647430420e-01 -6.078521013259887695e-01 -3.973556458950042725e-01 2.097578942775726318e-01 -4.774836599826812744e-01 -4.791029170155525208e-02 1.003590598702430725e-01 1.821394413709640503e-01
-4.256694391369819641e-02 -2.800388932228088379e-01 -5.207800269126892090e-01 -2.190146446228027344e-01 -5.355270504951477051e-01 -1.541375219821929932e-01 3.566761016845703125e-01 -4.035117626190185547e-01
1.052032709121704102e-01 1.823438853025436401e-01 -6.699487566947937012e-01 3.123587369918823242e-01 -4.327782392501831055e-01 -6.165996566414833069e-02 -8.965487778186798096e-02 -4.584175348281860352e-01
-3.828931748867034912e-01 -3.883675858378410339e-02 -2.902357280254364014e-01 1.992212682962417603e-01 -7.683709263801574707e-01 -2.828255593776702881e-01 2.168512791395187378e-01 -1.027134284377098083e-01
7.443994283676147461e-01 -1.902800500392913818e-01 -2.031243294477462769e-01 -6.031278148293495178e-02 -5.282822847366333008e-01 -5.404650419950485229e-02 -1.878439337015151978e-01 2.178928852081298828e-01
2.511220574378967285e-01 -5.302931740880012512e-02 -5.247528553009033203e-01 1.797769665718078613e-01 -5.709336400032043457e-01 -4.736230894923210144e-02 7.804159075021743774e-02 -5.405009984970092773e-01
2.857537567615509033e-01 3.021512627601623535e-01 -1.730283051729202271e-01 2.946372330188751221e-01 -6.827311515808105469e-01 -1.363421678543090820e-01 -2.163882404565811157e-01 4.228058755397796631e-01
-1.292307823896408081e-01 -1.783142052590847015e-02 -1.769321262836456299e-01 9.829034656286239624e-02 -6.066804528236389160e-01 -4.844386279582977295e-01 4.956291317939758301e-01 -3.059828281402587891e-01
-1.983586698770523071e-03 5.543223395943641663e-02 -6.756191253662109375e-01 4.473826289176940918e-01 -3.130444884300231934e-01 -1.896337270736694336e-01 1.295544207096099854e-01 -4.353948533535003662e-01
4.035316109657287598e-01 5.416920036077499390e-02 -3.426871597766876221e-01 -1.458244174718856812e-01 -2.327641993761062622e-01 -7.552524209022521973e-01 8.149984478950500488e-02 -2.535766065120697021e-01
-1.459879130125045776e-01 -1.444872915744781494e-01 -3.187613189220428467e-01 4.784512817859649658e-01 -4.817105829715728760e-01 -5.714169144630432129e-01 1.982089877128601074e-01 -1.715738028287887573e-01
-3.477962017059326172e-01 3.311740756034851074e-01 -6.830870509147644043e-01 -9.165843948721885681e-03 -2.134294211864471436e-01 -1.178283020853996277e-01 3.427604734897613525e-01 3.546116948127746582e-01
4.627881944179534912e-01 3.615690767765045166e-02 -2.692877650260925293e-01 1.524745672941207886e-01 -6.053539514541625977e-01 -2.572343349456787109e-01 1.163356527686119080e-01 -4.925428330898284912e-01
1.363722886890172958e-02 2.916832566261291504e-01 -5.132959485054016113e-01 1.676358133554458618e-01 -3.552410602569580078e-01 -6.147848367691040039e-01 -3.242351114749908447e-02 -3.434423506259918213e-01
-1.413788553327322006e-02 -8.311172574758529663e-02 -2.798366844654083252e-01 1.104056462645530701e-01 -7.650415301322937012e-01 -1.709658652544021606e-01 4.519595801830291748e-01 -2.891525030136108398e-01
6.605903506278991699e-01 -5.336445197463035583e-02 -1.258912980556488037e-01 -1.600600592792034149e-02 -7.002267837524414062e-01 -1.724466383457183838e-01 -1.373468935489654541e-01 7.581696659326553345e-02
5.697105079889297485e-02 -1.443503648042678833e-01 -3.447169363498687744e-01 -1.041140630841255188e-01 -3.385586440563201904e-01 1.273876875638961792e-01 2.124041765928268433e-01 8.187079429626464844e-01
2.348318137228488922e-02 4.004814922809600830e-01 -3.855630159378051758e-01 1.085131987929344177e-01 -5.121427774429321289e-01 -4.476572275161743164e-01 1.395602673292160034e-01 -4.432434737682342529e-01
1.162313744425773621e-01 -2.063468843698501587e-01 -4.590544402599334717e-01 5.993782877922058105e-01 -2.943902313709259033e-01 2.405181676149368286e-01 4.315798282623291016e-01 2.077261507511138916e-01
1.001760661602020264e-01 -4.053391888737678528e-02 -3.135525584220886230e-01 3.008169233798980713e-01 -8.224581480026245117e-01 2.254709899425506592e-01 2.598119676113128662e-01 6.884009391069412231e-02
7.195685058832168579e-02 8.983899652957916260e-02 -4.299977719783782959e-01 -1.654620021581649780e-01 -7.080599665641784668e-02 -7.610947489738464355e-01 8.577319234609603882e-02 4.275975823402404785e-01
9.142830222845077515e-02 -1.660579890012741089e-01 -5.045474767684936523e-01 -5.006475001573562622e-02 -6.811755895614624023e-01 -5.164456088095903397e-03 3.595414161682128906e-01 -3.371858000755310059e-01
5.022092461585998535e-01 3.599461913108825684e-01 -6.636383533477783203e-01 -4.573621600866317749e-02 8.101649582386016846e-02 1.562202274799346924e-01 1.666173934936523438e-01 3.420339226722717285e-01
6.326300501823425293e-01 1.634960472583770752e-01 7.273627072572708130e-02 2.794688381254673004e-02 -6.537317037582397461e-01 -1.745599955320358276e-01 2.773332893848419189e-01 -1.795178651809692383e-01
-2.170156687498092651e-01 8.438295871019363403e-02 -3.672174215316772461e-01 -4.800665080547332764e-01 -2.349070608615875244e-01 -3.398772478103637695e-01 5.254507660865783691e-01 3.656156659126281738e-01
7.243657112121582031e-01 2.353351712226867676e-01 -3.868508040904998779e-01 4.647005796432495117e-01 -1.757089048624038696e-01 2.499876730144023895e-02 1.495447009801864624e-01 2.119538560509681702e-02
1.541276872158050537e-01 -2.299460768699645996e-01 2.889741957187652588e-02 3.594152927398681641e-01 -3.322959244251251221e-01 -4.150304198265075684e-01 6.685547232627868652e-01 2.524253129959106445e-01
2.409381270408630371e-01 1.487376093864440918e-01 -3.966923654079437256e-01 -5.901132225990295410e-01 -3.824245333671569824e-01 -8.336738497018814087e-02 1.937475502490997314e-01 4.727483093738555908e-01
2.313574850559234619e-01 4.925834760069847107e-02 -1.565913259983062744e-01 1.221452094614505768e-02 -4.998096525669097900e-01 -1.917425394058227539e-01 3.670247495174407959e-01 7.057585120201110840e-01
5.805174112319946289e-01 2.441902756690979004e-01 -3.314418494701385498e-01 -7.849538326263427734e-02 -3.945135772228240967e-01 -1.822928488254547119e-01 -3.957913815975189209e-01 3.766070902347564697e-01
4.224641025066375732e-01 -3.009913563728332520e-01 -6.844174265861511230e-01 2.766096889972686768e-01 -2.036962658166885376e-01 3.252006471157073975e-01 1.905951499938964844e-01 -4.913304746150970459e-02
3.381357789039611816e-01 8.108482509851455688e-02 -6.505900621414184570e-01 -1.989645063877105713e-01 -5.197355747222900391e-01 2.261513471603393555e-01 -2.367838919162750244e-01 1.972282975912094116e-01
3.573653697967529297e-01 2.140665948390960693e-01 -3.863474428653717041e-01 -1.083601489663124084e-01 -3.657951056957244873e-01 -6.085302233695983887e-01 -3.866729438304901123e-01 1.087574958801269531e-01
5.032012462615966797e-01 1.560365408658981323e-01 -6.097206473350524902e-01 2.687510550022125244e-01 3.495195880532264709e-02 4.984775185585021973e-02 3.026052713394165039e-01 -4.279932677745819092e-01
1.410379856824874878e-01 2.637689113616943359e-01 -7.281478494405746460e-02 1.403713878244161606e-02 -9.284374117851257324e-01 -9.092465043067932129e-02 -1.302416026592254639e-01 1.334503889083862305e-01
5.106759071350097656e-01 -4.606401622295379639e-01 -1.703550666570663452e-01 2.701057679951190948e-02 -5.967568755149841309e-01 -1.722905486822128296e-01 3.295424282550811768e-01 -5.356732010841369629e-02
1.002803072333335876e-01 -2.894507050514221191e-01 -5.220302939414978027e-01 3.768693422898650169e-03 -6.503240466117858887e-01 -7.679010927677154541e-02 2.164211422204971313e-01 -3.974623382091522217e-01
4.018418788909912109e-01 1.372864991426467896e-01 -5.280143618583679199e-01 -5.324861407279968262e-01 -3.512295335531234741e-02 2.057380415499210358e-02 2.818398177623748779e-01 4.198147356510162354e-01
9.819382429122924805e-02 -6.839491128921508789e-01 -5.319049954414367676e-01 4.034701734781265259e-02 -4.306962788105010986e-01 -2.075420916080474854e-01 9.146296232938766479e-02 3.290128335356712341e-02
-6.456685811281204224e-02 2.716690003871917725e-01 -4.084228575229644775e-01 1.358833909034729004e-01 -5.233685374259948730e-01 -5.351274609565734863e-01 7.283861190080642700e-02 -4.137295186519622803e-01
-2.255563735961914062e-01 4.791160300374031067e-02 -6.153143644332885742e-01 1.937130391597747803e-01 -5.566152334213256836e-01 -4.501017555594444275e-02 1.620883941650390625e-01 -4.388316571712493896e-01
3.326190710067749023e-01 1.209814921021461487e-01 -3.133877217769622803e-01 1.692464649677276611e-01 -3.494206666946411133e-01 -7.647363543510437012e-01 -1.166852116584777832e-01 -1.653483808040618896e-01
1.735276877880096436e-01 -3.990213572978973389e-02 -4.267302453517913818e-01 -4.368019849061965942e-02 -7.119887471199035645e-01 2.858393788337707520e-01 2.858068645000457764e-01 -3.375967741012573242e-01
4.936896562576293945e-01 3.547135293483734131e-01 -3.813636898994445801e-01 1.104266494512557983e-01 -4.495778083801269531e-01 -1.138912960886955261e-01 -4.514058232307434082e-01 2.322886437177658081e-01
2.685686349868774414e-01 1.800520718097686768e-01 -1.036382913589477539e-01 -4.597080051898956299e-01 -7.406544089317321777e-01 -1.599200218915939331e-01 1.604107916355133057e-01 2.711180448532104492e-01
1.241667419672012329e-01 1.585263758897781372e-01 -4.170218408107757568e-01 -1.123696342110633850e-01 -4.840734302997589111e-01 9.645278006792068481e-02 -2.380010932683944702e-01 6.874904036521911621e-01
4.786671698093414307e-01 2.002514004707336426e-01 -1.897711753845214844e-01 3.883299529552459717e-01 -6.100627779960632324e-01 -1.693614125251770020e-01 -3.147039413452148438e-01 2.099177241325378418e-01
5.118961930274963379e-01 -1.487906929105520248e-02 -5.181362032890319824e-01 3.978840410709381104e-01 -1.403217315673828125e-01 2.677677869796752930e-01 4.372827410697937012e-01 -1.683986335992813110e-01
3.986056149005889893e-01 -5.627882108092308044e-02 1.161248013377189636e-01 1.001986395567655563e-02 -7.353732585906982422e-01 -1.886789351701736450e-01 2.916985452175140381e-01 4.036078751087188721e-01
2.922793030738830566e-01 1.436186879873275757e-01 -3.131284117698669434e-01 2.286570370197296143e-01 -2.550275810062885284e-02 -7.128793001174926758e-01 4.658874273300170898e-01 -1.330967694520950317e-01
1.726112216711044312e-01 2.854209840297698975e-01 -1.157217398285865784e-01 -1.558101773262023926e-01 -6.547321677207946777e-01 -1.261086612939834595e-01 -7.546889781951904297e-02 6.330866813659667969e-01
1.339169889688491821e-01 2.468475699424743652e-02 -3.577402234077453613e-01 3.496593832969665527e-01 -4.570060968399047852e-02 -3.586059510707855225e-01 3.603202402591705322e-01 6.860755085945129395e-01
9.451349824666976929e-02 -1.119848787784576416e-01 -1.711632013320922852e-01 2.852292954921722412e-01 -6.888905167579650879e-01 -3.998976349830627441e-01 4.804542064666748047e-01 5.049310997128486633e-02
6.878580451011657715e-01 3.345642089843750000e-01 -1.651516109704971313e-01 -8.672221004962921143e-02 -1.269401162862777710e-01 -3.504730165004730225e-01 1.314841061830520630e-01 4.731693863868713379e-01
1.136664077639579773e-01 -4.882242679595947266e-01 -5.148954987525939941e-01 3.910477757453918457e-01 -1.428024470806121826e-01 -4.999766945838928223e-01 2.209255099296569824e-01 1.072565317153930664e-01
1.839844286441802979e-01 2.216273248195648193e-01 -1.806294769048690796e-01 2.633932232856750488e-01 -8.509970307350158691e-01 1.265939325094223022e-01 -2.016266733407974243e-01 1.848044693470001221e-01
7.455509155988693237e-02 -2.760717570781707764e-01 -3.249473571777343750e-01 2.456775307655334473e-01 -5.226680040359497070e-01 -4.818831980228424072e-01 3.948650062084197998e-01 -3.016060888767242432e-01
3.758690059185028076e-01 -6.228581666946411133e-01 -2.895031273365020752e-01 1.281296089291572571e-02 -4.867311716079711914e-01 -1.495442539453506470e-01 1.545249670743942261e-01 3.219400942325592041e-01
-5.024744942784309387e-02 1.999017894268035889e-01 -6.820640563964843750e-01 4.036712348461151123e-01 -8.106213063001632690e-02 9.520797990262508392e-03 8.922058343887329102e-02 5.610086321830749512e-01
1.593396663665771484e-01 1.028996333479881287e-01 -5.408821627497673035e-02 4.327269494533538818e-01 -5.728147029876708984e-01 -1.691115796566009521e-01 5.700923800468444824e-01 3.035189807415008545e-01
-1.588577628135681152e-01 -6.464329361915588379e-02 -6.190157532691955566e-01 -2.042066454887390137e-01 5.299882963299751282e-02 -4.992927610874176025e-01 4.907403886318206787e-01 2.297314554452896118e-01
3.219184279441833496e-01 -1.773496717214584351e-01 -3.079756200313568115e-01 2.864082157611846924e-01 -7.669090032577514648e-01 2.737789452075958252e-01 6.417998671531677246e-02 1.442692130804061890e-01
1.074878871440887451e-01 6.976807117462158203e-02 -3.104577362537384033e-01 -3.841803967952728271e-02 -2.904153764247894287e-01 -8.048828840255737305e-01 2.798280417919158936e-01 -2.742944955825805664e-01
2.609620392322540283e-01 2.749857679009437561e-02 5.689918249845504761e-02 1.737220883369445801e-01 -7.388351559638977051e-01 -4.635744392871856689e-01 3.251714706420898438e-01 1.766653954982757568e-01
-1.330467760562896729e-01 5.449156463146209717e-02 -3.197231292724609375e-01 -7.744781672954559326e-02 -6.948226094245910645e-01 -1.451186686754226685e-01 4.419984519481658936e-01 -4.146175980567932129e-01
-1.789586246013641357e-01 1.123816445469856262e-01 -4.148685634136199951e-01 2.298983633518218994e-01 -8.076285719871520996e-01 -9.889852255582809448e-02 -1.806333288550376892e-02 -2.607757747173309326e-01
3.563137054443359375e-01 -1.976917684078216553e-01 -1.516532897949218750e-01 -7.891321182250976562e-02 -8.669707179069519043e-01 -2.154163420200347900e-01 8.096158504486083984e-02 -1.163833029568195343e-02
-4.922550916671752930e-02 -2.629531919956207275e-02 -3.253777623176574707e-01 2.624525874853134155e-02 -1.304468214511871338e-01 -3.174182474613189697e-01 4.711556434631347656e-01 7.420024275779724121e-01
3.855215609073638916e-01 -2.247529774904251099e-01 -5.520671010017395020e-01 4.573369324207305908e-01 6.065643578767776489e-02 -1.173553988337516785e-01 4.795203208923339844e-01 -1.988285928964614868e-01
2.573105394840240479e-01 -1.505746841430664062e-01 -5.260369181632995605e-01 9.540338069200515747e-02 -2.758569717407226562e-01 -4.622309207916259766e-01 2.154925912618637085e-01 -5.376899242401123047e-01
3.719289898872375488e-01 3.287723958492279053e-01 -1.396453287452459335e-02 2.359886467456817627e-01 -7.658045291900634766e-01 -7.615105807781219482e-02 -1.310563534498214722e-01 2.970868349075317383e-01
8.085057139396667480e-02 3.305615112185478210e-02 -1.310822069644927979e-01 -3.096221014857292175e-02 -5.646721720695495605e-01 -3.656262457370758057e-01 6.275400519371032715e-01 -3.576109707355499268e-01
-2.523120865225791931e-02 -2.727146446704864502e-01 -5.831645727157592773e-01 -1.673594675958156586e-02 -2.129408717155456543e-01 -7.169387936592102051e-01 2.604124136269092560e-02 -1.568628847599029541e-01
5.263044238090515137e-01 2.668905854225158691e-01 -4.694837629795074463e-01 -4.014028012752532959e-01 1.268209218978881836e-01 -2.967046499252319336e-01 4.014542996883392334e-01 7.036418467760086060e-02
2.897126972675323486e-01 -4.109086990356445312e-01 -3.884508460760116577e-02 4.698476940393447876e-02 -7.195779085159301758e-01 -2.803025543689727783e-01 2.653142809867858887e-01 2.770388722419738770e-01
1.297079622745513916e-01 1.254028230905532837e-01 -7.731063961982727051e-01 4.604210257530212402e-01 -3.263474404811859131e-01 2.255019545555114746e-01 -1.154834218323230743e-02 -1.678710617125034332e-02
2.900431156158447266e-01 1.647047400474548340e-01 -2.663155198097229004e-01 1.521893441677093506e-01 -7.443180680274963379e-01 1.731262356042861938e-02 -3.387592136859893799e-01 3.543941378593444824e-01
2.309153378009796143e-01 9.709019213914871216e-02 -1.343994284979999065e-03 2.803137600421905518e-01 -5.822772979736328125e-01 -2.544369995594024658e-01 3.451373577117919922e-01 5.794559717178344727e-01
5.963119864463806152e-01 4.578711688518524170e-01 -4.779534041881561279e-01 5.460917949676513672e-02 -3.593469038605690002e-02 1.591507643461227417e-01 2.102516293525695801e-01 3.640306591987609863e-01
9.779203683137893677e-02 -2.529628872871398926e-01 -3.531312048435211182e-01 2.781892418861389160e-01 -2.876178175210952759e-02 -6.177356839179992676e-01 2.560073733329772949e-01 5.257292985916137695e-01
-2.687508463859558105e-01 -3.986350819468498230e-02 -6.216817498207092285e-01 -2.172751873731613159e-01 -7.835270464420318604e-02 -4.240317642688751221e-01 4.762331843376159668e-01 2.823952734470367432e-01
-3.143441379070281982e-01 -1.106009557843208313e-01 -2.942928075790405273e-01 -5.502748303115367889e-03 -8.029590845108032227e-01 -2.754060029983520508e-01 2.313277721405029297e-01 -1.679656207561492920e-01
5.398165583610534668e-01 -3.553431332111358643e-01 -1.463301777839660645e-01 5.313649401068687439e-02 -7.019292712211608887e-01 -1.675599813461303711e-01 1.810484975576400757e-01 -6.733397394418716431e-02
5.197122097015380859e-01 -3.489614725112915039e-01 -5.643778443336486816e-01 -4.197198897600173950e-02 -4.015071392059326172e-01 3.517455458641052246e-01 4.423784092068672180e-02 3.084378503262996674e-02
1.379188299179077148e-01 -1.311390995979309082e-01 -3.649656176567077637e-01 -7.523085922002792358e-02 -8.034222126007080078e-01 2.443732693791389465e-02 3.633995354175567627e-01 -2.162811607122421265e-01
5.381163358688354492e-01 -2.114335745573043823e-01 -2.546482086181640625e-01 -2.617283463478088379e-01 -1.316409409046173096e-01 -5.450506806373596191e-01 4.079141840338706970e-02 4.650868475437164307e-01
6.608460545539855957e-01 -2.102802246809005737e-01 -1.293218135833740234e-01 1.519460324198007584e-02 -6.029909849166870117e-01 -3.422212600708007812e-01 3.666299208998680115e-02 -1.416049152612686157e-01
-1.641782671213150024e-01 -3.693336248397827148e-02 -4.222162961959838867e-01 -3.930090963840484619e-01 -2.655306160449981689e-01 -2.896094322204589844e-01 4.897913634777069092e-01 4.946543276309967041e-01
1.713434308767318726e-01 -3.725971877574920654e-01 -1.531184315681457520e-01 -2.349140681326389313e-02 -6.953386068344116211e-01 8.272649347782135010e-02 5.250588655471801758e-01 2.044239044189453125e-01
3.715607225894927979e-01 -3.777033090591430664e-01 -6.520211100578308105e-01 -1.783398091793060303e-01 -4.158478081226348877e-01 2.881224453449249268e-01 -7.437501847743988037e-02 -2.950850501656532288e-02
5.729649066925048828e-01 -3.340193927288055420e-01 -1.858891397714614868e-01 -1.751929670572280884e-01 -5.474855303764343262e-01 -1.337807923555374146e-01 3.616848289966583252e-01 -2.155023515224456787e-01
5.448286533355712891e-01 -1.784087866544723511e-01 -2.196308076381683350e-01 -1.887216269969940186e-01 -1.059190407395362854e-01 -5.741149783134460449e-01 1.526297479867935181e-01 4.726052582263946533e-01
1.956028863787651062e-03 -2.757710218429565430e-01 -3.201441466808319092e-01 -2.521840333938598633e-01 -6.760113686323165894e-02 -3.856335580348968506e-01 6.265470385551452637e-01 4.604485929012298584e-01
4.903667271137237549e-01 -1.661386191844940186e-01 -1.089039221405982971e-01 -3.226906433701515198e-02 -2.143570333719253540e-01 -6.327869296073913574e-01 2.110797762870788574e-01 4.776129722595214844e-01
-2.110131233930587769e-01 2.619166076183319092e-01 -5.270915031433105469e-01 2.396146953105926514e-01 -5.462772846221923828e-01 -3.862182497978210449e-01 -1.497263014316558838e-01 -2.857114970684051514e-01
7.822900265455245972e-02 -2.806607186794281006e-01 -2.937438189983367920e-01 3.436293005943298340e-01 -2.408119291067123413e-01 -7.404567003250122070e-01 1.516107171773910522e-01 2.854664027690887451e-01
1.337143182754516602e-01 -1.454442143440246582e-01 -6.485958695411682129e-01 -1.032470762729644775e-01 -1.408426910638809204e-01 -6.162967085838317871e-01 -4.287924990057945251e-02 -3.579564094543457031e-01
2.982048392295837402e-01 1.508039534091949463e-01 -4.455795288085937500e-01 1.204285174608230591e-01 -1.011207699775695801e-01 -7.569223642349243164e-01 1.423029750585556030e-01 -2.681058049201965332e-01
1.912698149681091309e-01 2.463762313127517700e-01 -5.824666023254394531e-01 3.368041664361953735e-02 -2.490378320217132568e-01 -6.002794504165649414e-01 -1.837099343538284302e-01 -3.258960843086242676e-01
6.615096330642700195e-02 -3.182301297783851624e-02 -3.133466839790344238e-01 -8.591292425990104675e-03 -7.151437997817993164e-01 3.552101179957389832e-02 5.631121397018432617e-01 -2.579995989799499512e-01
-2.856797277927398682e-01 -6.853936612606048584e-02 -5.624536275863647461e-01 -1.964462250471115112e-01 -1.198956668376922607e-01 -5.149641036987304688e-01 2.777133285999298096e-01 4.495071470737457275e-01
3.442556560039520264e-01 2.674302756786346436e-01 -4.949592053890228271e-01 2.558579444885253906e-01 -5.256388708949089050e-02 -6.089360117912292480e-01 1.097622513771057129e-01 -3.375016152858734131e-01
-9.929611533880233765e-02 4.706241190433502197e-01 -4.807120859622955322e-01 1.847225427627563477e-01 -4.474323987960815430e-01 -4.231115281581878662e-01 -7.108797132968902588e-02 -3.452157080173492432e-01
-9.498658031225204468e-02 3.222304582595825195e-02 -5.197065472602844238e-01 2.061284929513931274e-01 -2.755704708397388458e-02 -1.747717261314392090e-01 4.642126858234405518e-01 6.561686992645263672e-01
7.902459055185317993e-02 3.833530545234680176e-01 -6.211646199226379395e-01 2.546657025814056396e-01 -4.177650511264801025e-01 -1.226606518030166626e-01 -7.598228752613067627e-03 -4.543836116790771484e-01
5.859205126762390137e-02 1.592389494180679321e-01 -1.917944550514221191e-01 1.715780496597290039e-01 -5.701065063476562500e-01 -5.783452391624450684e-01 4.728636145591735840e-01 -1.479222476482391357e-01
4.841131344437599182e-02 3.474744558334350586e-01 -4.852751791477203369e-01 2.009527990594506264e-03 -6.621879935264587402e-01 -1.313489675521850586e-01 1.587891727685928345e-01 -4.005771875381469727e-01
4.759949445724487305e-01 1.410482823848724365e-01 -4.303539395332336426e-01 -4.107519239187240601e-02 -2.767152190208435059e-01 -6.178980469703674316e-01 -2.487689107656478882e-01 -2.153771072626113892e-01
4.683264195919036865e-01 -1.359199285507202148e-01 -7.152918726205825806e-02 -1.651878505945205688e-01 -2.053023725748062134e-01 -5.954881906509399414e-01 2.505697906017303467e-01 5.198578238487243652e-01
3.434247076511383057e-01 -5.683452263474464417e-02 -7.776115834712982178e-02 6.972427014261484146e-03 -4.803603291511535645e-01 -5.810478329658508301e-01 5.375139713287353516e-01 -1.242970675230026245e-01
5.405169725418090820e-01 -3.679254055023193359e-01 -1.380864828824996948e-01 5.940458551049232483e-02 -6.867140531539916992e-01 -2.134425789117813110e-01 7.470320165157318115e-02 1.648061275482177734e-01
7.639657706022262573e-02 -8.874453604221343994e-02 -6.089256405830383301e-01 3.861213028430938721e-01 -2.501024119555950165e-02 -6.097897887229919434e-01 2.277586162090301514e-01 -2.050977647304534912e-01
-8.848287165164947510e-02 3.281443119049072266e-01 -6.212656497955322266e-01 1.549592465162277222e-01 -3.954264223575592041e-01 -4.927542433142662048e-02 1.795656681060791016e-01 -5.324234962463378906e-01
4.477269202470779419e-02 -1.830634027719497681e-01 -6.343861222267150879e-01 1.739268749952316284e-01 -3.904859125614166260e-01 -4.180825948715209961e-01 1.057906001806259155e-01 -4.396854043006896973e-01
9.114754199981689453e-02 -2.120353877544403076e-01 -5.212138295173645020e-01 6.898627877235412598e-01 -2.604823410511016846e-01 -7.762813568115234375e-02 -8.111831545829772949e-02 3.445304334163665771e-01
5.651922821998596191e-01 -1.738099306821823120e-01 -1.318685412406921387e-01 -1.851988881826400757e-01 -2.513905763626098633e-01 -4.655212163925170898e-01 2.629649043083190918e-01 4.996020793914794922e-01
-9.811495244503021240e-02 8.092103153467178345e-02 -5.393028855323791504e-01 5.124846100807189941e-01 -5.484011173248291016e-01 -2.234109789133071899e-01 -9.761303663253784180e-02 -2.648634016513824463e-01
4.771693348884582520e-01 -1.996916681528091431e-01 -1.118619963526725769e-01 -3.098332285881042480e-01 -2.557437717914581299e-01 -4.660159647464752197e-01 2.358879148960113525e-01 5.345129370689392090e-01
8.780639618635177612e-02 -7.793467491865158081e-02 -7.156296968460083008e-01 8.483158424496650696e-03 -4.910169243812561035e-01 -1.818225979804992676e-01 -2.107833921909332275e-01 -3.942484259605407715e-01
5.366018414497375488e-01 6.391988694667816162e-02 -5.565553307533264160e-01 -4.336721897125244141e-01 1.160973533987998962e-01 -4.300156980752944946e-02 4.297358095645904541e-01 -1.007309779524803162e-01
4.225771725177764893e-01 1.196919009089469910e-02 -5.445526838302612305e-01 -5.334582328796386719e-01 2.231794409453868866e-02 1.134882047772407532e-01 4.650527834892272949e-01 1.025579646229743958e-01
-2.780344486236572266e-01 -1.193164214491844177e-01 -2.675510346889495850e-01 1.645747721195220947e-01 -7.835428118705749512e-01 2.930398099124431610e-02 2.021839171648025513e-01 3.925755321979522705e-01
3.606450855731964111e-01 2.266196012496948242e-01 -3.966121673583984375e-01 -5.820576548576354980e-01 -2.681733667850494385e-01 2.023995071649551392e-01 3.022986650466918945e-01 3.438303470611572266e-01
3.694707760587334633e-03 -2.626878321170806885e-01 -6.611559391021728516e-01 4.638180136680603027e-01 -2.235150337219238281e-01 -4.514909088611602783e-01 -6.106706708669662476e-02 1.455854773521423340e-01
3.019619584083557129e-01 -3.842206299304962158e-02 -4.451215863227844238e-01 6.624025106430053711e-01 -2.252717614173889160e-01 -2.207249701023101807e-01 -2.240040600299835205e-01 3.475453257560729980e-01
3.182751834392547607e-01 -1.118274778127670288e-01 4.269468039274215698e-02 1.311439126729965210e-01 -7.221500873565673828e-01 -2.468438595533370972e-01 2.312697023153305054e-01 4.808903634548187256e-01
3.076297044754028320e-01 -7.174208760261535645e-02 -5.162806510925292969e-01 -1.694007664918899536e-01 -6.020078063011169434e-01 3.091669976711273193e-01 -2.425548434257507324e-01 2.968910932540893555e-01
4.612606167793273926e-01 2.877220213413238525e-01 -5.217474699020385742e-01 -2.496909052133560181e-01 -4.506896436214447021e-02 3.058706820011138916e-01 3.272738456726074219e-01 4.088919758796691895e-01
3.257346749305725098e-01 -3.414917364716529846e-02 -1.380184888839721680e-01 1.496858298778533936e-01 -7.995884418487548828e-01 8.159225434064865112e-02 4.276424050331115723e-01 -1.496626883745193481e-01
-1.797055266797542572e-02 -1.190108656883239746e-01 -6.462131738662719727e-01 2.894087731838226318e-01 -2.725053131580352783e-01 -5.517351627349853516e-01 8.503242395818233490e-03 -3.246866464614868164e-01
2.252448052167892456e-01 8.087704330682754517e-02 -3.147340118885040283e-01 -1.911993622779846191e-01 -4.492700099945068359e-01 -7.219085097312927246e-01 -2.267485260963439941e-01 1.808275133371353149e-01
3.356764912605285645e-01 2.376781105995178223e-01 -3.187486827373504639e-01 6.792546063661575317e-02 -7.115856409072875977e-01 2.276049852371215820e-01 -2.622426152229309082e-01 3.125484883785247803e-01
3.371789157390594482e-01 3.406679928302764893e-01 -2.859737873077392578e-01 -2.984129786491394043e-01 -4.343920946121215820e-01 1.726050302386283875e-02 9.679626673460006714e-02 6.332933902740478516e-01
1.465035527944564819e-01 4.415796138346195221e-03 -7.466014027595520020e-01 3.775638341903686523e-02 2.607550919055938721e-01 -5.071830153465270996e-01 2.391519397497177124e-01 1.930191963911056519e-01
5.843393206596374512e-01 5.723317861557006836e-01 -5.311678647994995117e-01 -5.461844801902770996e-02 2.748654223978519440e-02 -6.646668910980224609e-02 1.617408841848373413e-01 1.205328404903411865e-01
6.795994639396667480e-01 -5.209677219390869141e-01 -4.005304276943206787e-01 5.235055088996887207e-02 -1.217594668269157410e-01 1.050197109580039978e-01 2.166388034820556641e-01 1.754568964242935181e-01
2.380976080894470215e-01 -1.514327526092529297e-01 -5.290551781654357910e-01 3.947499096393585205e-01 -1.339844614267349243e-01 -5.931842327117919922e-01 1.539772748947143555e-01 -3.018649518489837646e-01
1.745434403419494629e-01 -9.796099737286567688e-03 -3.869373798370361328e-01 2.132697850465774536e-01 -1.473668962717056274e-01 -7.810570597648620605e-01 2.877309024333953857e-01 -2.442904859781265259e-01
5.290305614471435547e-01 -3.534131944179534912e-01 -2.187852561473846436e-01 8.689361065626144409e-02 -5.524012446403503418e-01 -3.887604773044586182e-01 1.326442509889602661e-01 -2.567725181579589844e-01
5.637496709823608398e-01 1.050053164362907410e-01 -4.678194522857666016e-01 4.611207544803619385e-01 -8.715137094259262085e-02 2.296719849109649658e-01 3.880880475044250488e-01 -1.694574356079101562e-01
1.896425485610961914e-01 1.238567158579826355e-01 -3.773822784423828125e-01 3.051215112209320068e-01 -5.396124124526977539e-01 -5.122240781784057617e-01 -3.988571465015411377e-01 -2.316504344344139099e-02
4.487794637680053711e-01 -1.685502529144287109e-01 -2.826237678527832031e-01 6.455110013484954834e-02 -7.554010748863220215e-01 -2.392409592866897583e-01 -6.728381663560867310e-02 -2.318415492773056030e-01
3.813425302505493164e-01 -5.516284704208374023e-01 -5.594557523727416992e-01 -5.563132464885711670e-03 -2.316638827323913574e-01 2.335442304611206055e-01 2.980725169181823730e-01 2.005093246698379517e-01
2.389923632144927979e-01 -1.474073380231857300e-01 -5.236754417419433594e-01 3.703396916389465332e-01 7.966604083776473999e-03 -5.626617670059204102e-01 -1.055347770452499390e-01 4.265876710414886475e-01
-9.876799583435058594e-02 3.403573036193847656e-01 -2.993569076061248779e-01 1.224972009658813477e-01 -8.218653202056884766e-01 1.221968308091163635e-01 1.563311517238616943e-01 -2.344092875719070435e-01
3.268050253391265869e-01 -1.513782441616058350e-01 -6.799933314323425293e-01 1.142301484942436218e-01 -2.246316373348236084e-01 2.308827340602874756e-01 3.700591921806335449e-01 -3.925984501838684082e-01
4.491848945617675781e-01 -7.277688384056091309e-02 4.961707442998886108e-02 -7.635738700628280640e-02 -7.256476879119873047e-01 -1.085369959473609924e-01 1.563979983329772949e-01 4.709980785846710205e-01
2.244715541601181030e-01 2.741724550724029541e-01 -3.442912399768829346e-01 4.239697456359863281e-01 -7.276115566492080688e-02 -6.208981871604919434e-01 3.895114660263061523e-01 -1.833775043487548828e-01
6.179355457425117493e-02 1.722264587879180908e-01 -4.182844758033752441e-01 5.376530885696411133e-01 -4.260523319244384766e-01 -5.325480103492736816e-01 -8.903315663337707520e-02 -1.715576499700546265e-01
3.128884136676788330e-01 3.496839404106140137e-01 -3.127168864011764526e-02 1.093886643648147583e-01 -5.861771106719970703e-01 -4.463475048542022705e-01 1.160006970167160034e-01 4.589032530784606934e-01
2.426176220178604126e-01 1.843492835760116577e-01 -7.029986977577209473e-01 2.281455397605895996e-01 -3.432325720787048340e-01 -6.789240241050720215e-02 -9.899160265922546387e-02 -4.782020449638366699e-01
3.662284091114997864e-02 1.310700774192810059e-01 -4.024734795093536377e-01 5.268048644065856934e-01 -6.245631724596023560e-03 -2.281511425971984863e-01 6.962628364562988281e-01 -7.139578461647033691e-02
5.768552795052528381e-02 -2.919701039791107178e-01 -4.340583086013793945e-01 2.707964479923248291e-01 -2.154098749160766602e-01 -1.526874154806137085e-01 7.068306803703308105e-01 -2.834859192371368408e-01
9.923148155212402344e-02 4.646605551242828369e-01 -8.165916204452514648e-01 1.725872308015823364e-01 7.321324665099382401e-03 1.241481825709342957e-01 1.043670624494552612e-01 2.264432311058044434e-01
2.522933185100555420e-01 4.781926423311233521e-02 -5.240893959999084473e-01 1.054251100867986679e-02 -1.964045315980911255e-01 -7.479662895202636719e-01 -2.455301880836486816e-01 3.109921514987945557e-02
8.421581238508224487e-02 -2.323469966650009155e-01 -5.331416130065917969e-01 1.506673842668533325e-01 -7.103617787361145020e-01 -1.908846646547317505e-01 -1.395166516304016113e-01 -2.673318088054656982e-01
2.397264987230300903e-01 6.210139393806457520e-02 -3.748139739036560059e-01 3.539828658103942871e-01 -1.803975701332092285e-01 -7.828694581985473633e-01 1.300699114799499512e-01 -1.026616171002388000e-01
5.619692206382751465e-01 2.322466224431991577e-01 -1.509370058774948120e-01 5.073896422982215881e-02 -5.711042881011962891e-01 -2.539975047111511230e-01 -2.783537507057189941e-01 3.697837293148040771e-01
-2.035361677408218384e-01 -4.190090298652648926e-02 -1.227987334132194519e-01 2.726549208164215088e-01 -5.989091992378234863e-01 -4.913489818572998047e-01 5.157464146614074707e-01 -3.587084263563156128e-02
5.553738474845886230e-01 3.264186382293701172e-01 -4.102510809898376465e-01 -2.500984072685241699e-01 5.189869925379753113e-02 -2.367003858089447021e-01 3.841966092586517334e-01 3.844842016696929932e-01
7.227224856615066528e-02 -1.446000486612319946e-01 -4.530514478683471680e-01 3.118285536766052246e-01 -4.461600780487060547e-01 -3.468995690345764160e-01 4.393891990184783936e-01 3.986398577690124512e-01
-2.164154648780822754e-01 -4.227238520979881287e-02 -4.661793708801269531e-01 -3.901581466197967529e-01 -2.109935283660888672e-01 -2.664787173271179199e-01 5.765692591667175293e-01 3.658820986747741699e-01
5.182505026459693909e-02 -1.915566064417362213e-02 -7.620203495025634766e-01 2.422623336315155029e-01 -2.705269157886505127e-01 -3.382759988307952881e-01 -6.225804984569549561e-02 -4.075413048267364502e-01
1.085109487175941467e-01 -4.450981020927429199e-01 -4.635989665985107422e-01 6.159553304314613342e-02 -2.212649881839752197e-01 -3.793462514877319336e-01 3.030569851398468018e-01 5.354342460632324219e-01
2.413255721330642700e-01 -5.646702647209167480e-01 -3.273571431636810303e-01 -2.097542770206928253e-02 -6.519385576248168945e-01 -9.368781000375747681e-02 2.633880078792572021e-01 1.101468354463577271e-01
1.959853321313858032e-01 -2.016794495284557343e-02 5.803168565034866333e-02 -7.782252132892608643e-02 -7.347791194915771484e-01 -4.312027394771575928e-01 2.274842113256454468e-01 4.173415005207061768e-01
5.200946331024169922e-01 4.411866962909698486e-01 -6.447373628616333008e-01 4.084470868110656738e-02 -3.959525749087333679e-02 3.268811404705047607e-01 7.903052493929862976e-03 9.497315436601638794e-02
4.945291280746459961e-01 -2.193634957075119019e-02 -7.744321823120117188e-01 -1.387508511543273926e-01 5.245350301265716553e-02 -2.953466176986694336e-01 -1.510797291994094849e-01 -1.521732956171035767e-01
1.494098752737045288e-01 4.465726763010025024e-02 -5.727880001068115234e-01 9.992142766714096069e-02 -4.305208921432495117e-01 -3.628006279468536377e-01 2.514308691024780273e-01 -5.073677301406860352e-01
2.477498054504394531e-01 -1.577442735433578491e-01 -5.836299061775207520e-01 4.875075221061706543e-01 3.104663826525211334e-02 2.915766537189483643e-01 2.546474039554595947e-01 4.296778142452239990e-01
3.497984111309051514e-01 2.690660059452056885e-01 -1.581704467535018921e-01 -3.058347404003143311e-01 -4.278957247734069824e-01 -7.078725099563598633e-01 3.838424384593963623e-02 -3.224981576204299927e-02
2.641594409942626953e-01 -2.213192731142044067e-01 -5.276201367378234863e-01 2.223253548145294189e-01 -4.529235064983367920e-01 3.719521462917327881e-01 4.460938870906829834e-01 -1.045853346586227417e-01
3.579058647155761719e-01 -5.195896700024604797e-02 -4.731164872646331787e-01 3.095635473728179932e-01 5.122617352753877640e-03 -6.762398481369018555e-01 2.712526023387908936e-01 -1.364927142858505249e-01
4.587751328945159912e-01 -1.269872486591339111e-01 -5.434043407440185547e-01 -1.739829629659652710e-01 -1.740079969167709351e-01 -4.700063765048980713e-01 7.226530462503433228e-02 -4.375320076942443848e-01
2.130716890096664429e-01 1.251717507839202881e-01 -3.279104530811309814e-01 4.239439964294433594e-01 -2.415959089994430542e-01 -7.455570697784423828e-01 1.924227327108383179e-01 2.069842815399169922e-02
-3.342048078775405884e-02 9.083572775125503540e-02 -4.339257180690765381e-01 2.573558986186981201e-01 -4.045702219009399414e-01 -3.856281936168670654e-01 4.453347027301788330e-01 -4.747622609138488770e-01
3.287923634052276611e-01 -1.294947117567062378e-01 -1.477155834436416626e-01 -5.003602504730224609e-01 -3.414835333824157715e-01 -5.242291688919067383e-01 2.650627195835113525e-01 3.758471012115478516e-01
5.936080589890480042e-02 1.983634680509567261e-01 -5.553858876228332520e-01 3.094170242547988892e-02 -3.199450373649597168e-01 -4.964679777622222900e-01 9.125949442386627197e-02 -5.390210747718811035e-01
