# Supplementary material for: Where is your field going? A machine learning approach to study the relative motion of the domains of physics
Source: PLoS One. 2020 Jun 18;15(6):e0233997. doi: 10.1371/journal.pone.0233997 (PMC7302634; doi:10.1371/journal.pone.0233997)
Supplement: S7 Data — (ZIP) [file pone.0233997.s007.zip › 6/Pacs4Run_6_VS_500_embeddings1992-1996ED8.txt]

-1.873986274003982544e-01 4.646879136562347412e-01 -7.813070714473724365e-02 -8.843361586332321167e-02 -8.609005063772201538e-02 3.768812119960784912e-01 6.644021272659301758e-01 -3.796587288379669189e-01
-3.952245041728019714e-02 3.776306807994842529e-01 -4.603834450244903564e-01 1.717846989631652832e-01 -6.213107705116271973e-01 3.833712935447692871e-01 8.507266640663146973e-02 -2.722722589969635010e-01
-2.504084706306457520e-01 5.791776776313781738e-01 1.028210893273353577e-01 8.370774984359741211e-02 2.497192472219467163e-01 5.866614580154418945e-01 3.276653215289115906e-02 -4.203151464462280273e-01
-5.953504443168640137e-01 -4.850085377693176270e-01 -1.533540487289428711e-01 -3.638253733515739441e-02 -3.773028552532196045e-01 2.343455851078033447e-01 3.129644095897674561e-01 -3.004355728626251221e-01
-5.378902554512023926e-01 3.371345698833465576e-01 -6.457050144672393799e-02 3.403297960758209229e-01 -1.650808900594711304e-01 6.608800888061523438e-01 -8.206048980355262756e-03 1.137503311038017273e-01
-3.927232027053833008e-01 3.527175486087799072e-01 -2.171793431043624878e-01 -4.699257016181945801e-01 -3.392727375030517578e-01 -3.051230870187282562e-02 3.242862820625305176e-01 -4.818331599235534668e-01
-5.038315057754516602e-01 4.538904130458831787e-01 -2.474929243326187134e-01 1.118768751621246338e-01 2.074224799871444702e-01 2.206575870513916016e-01 1.992696523666381836e-01 -5.787452459335327148e-01
5.325008649379014969e-03 5.769839286804199219e-01 -8.870913088321685791e-02 -3.330075740814208984e-01 -4.329679161310195923e-02 4.747346043586730957e-01 -5.120466649532318115e-02 -5.642945766448974609e-01
-1.230213567614555359e-01 6.055483594536781311e-02 -5.043610557913780212e-02 1.534876972436904907e-01 2.355248034000396729e-01 9.206671714782714844e-01 6.382337957620620728e-02 -2.189138680696487427e-01
-5.089774727821350098e-01 3.184502124786376953e-01 -2.447807230055332184e-02 2.301011085510253906e-01 -6.563384532928466797e-01 1.631489098072052002e-01 -2.628225460648536682e-02 -3.576276004314422607e-01
-2.049167901277542114e-01 7.755088061094284058e-02 -4.314886927604675293e-01 -2.901829481124877930e-01 -6.031520962715148926e-01 1.044775843620300293e-01 5.470696687698364258e-01 -8.725362271070480347e-02
-1.388714462518692017e-01 3.029915392398834229e-01 1.925072222948074341e-01 -2.189348265528678894e-02 -2.549713850021362305e-01 6.980242729187011719e-01 -2.147307395935058594e-01 -5.030059814453125000e-01
-5.266755074262619019e-02 9.002220630645751953e-02 8.302027708850800991e-04 -2.417009510099887848e-02 -1.531832665205001831e-01 7.373997569084167480e-01 -1.575930416584014893e-01 -6.296651363372802734e-01
-3.190890848636627197e-01 6.343055963516235352e-01 3.654709830880165100e-02 8.814075589179992676e-02 3.146489262580871582e-01 3.885880410671234131e-01 1.516554504632949829e-01 -4.623095095157623291e-01
-6.245344877243041992e-01 4.572504386305809021e-02 -1.415002942085266113e-01 2.950767055153846741e-02 -1.480330228805541992e-01 -2.540454827249050140e-02 3.118294179439544678e-01 -6.835028529167175293e-01
1.318622231483459473e-01 2.862978577613830566e-01 3.278792798519134521e-01 3.646073937416076660e-01 -4.160933792591094971e-01 4.931261539459228516e-01 -4.878593236207962036e-02 -4.914420545101165771e-01
-5.178174749016761780e-02 1.203939169645309448e-01 3.064084053039550781e-01 -3.563804030418395996e-01 1.696842610836029053e-01 2.628428936004638672e-01 7.235161662101745605e-01 -3.749347329139709473e-01
-1.975636780261993408e-01 1.236931979656219482e-01 4.962019920349121094e-01 -5.077093243598937988e-01 -1.307449340820312500e-01 2.970000803470611572e-01 4.650838375091552734e-01 -3.465215861797332764e-01
-2.338624298572540283e-01 -1.716970950365066528e-01 -6.391777992248535156e-01 -1.674654483795166016e-01 -1.157716959714889526e-01 4.912619888782501221e-01 1.758313477039337158e-01 -4.399744272232055664e-01
4.296222031116485596e-01 2.891184985637664795e-01 2.620151937007904053e-01 1.870921403169631958e-01 -4.009398221969604492e-01 4.156039059162139893e-01 1.426886916160583496e-01 -5.237753391265869141e-01
1.285228282213211060e-01 7.680276036262512207e-01 1.914216130971908569e-01 3.227659165859222412e-01 -2.336351722478866577e-01 3.023152649402618408e-01 1.349670290946960449e-01 -2.976566851139068604e-01
-1.432662904262542725e-01 4.180238544940948486e-01 -1.160669475793838501e-01 5.877535045146942139e-02 -4.939144253730773926e-01 3.242518305778503418e-01 -6.745786964893341064e-02 -6.589107513427734375e-01
2.450940907001495361e-01 1.447405964136123657e-01 -3.532774448394775391e-01 3.395092487335205078e-01 -4.051948785781860352e-01 5.910696387290954590e-01 1.310735493898391724e-01 -3.849432170391082764e-01
3.174114227294921875e-02 5.471939444541931152e-01 3.845027685165405273e-01 3.579815151169896126e-03 -3.719654381275177002e-01 4.141210913658142090e-01 -5.992086976766586304e-02 -4.881300628185272217e-01
-1.368959993124008179e-01 1.081273512681946158e-04 -1.797362416982650757e-02 1.729054898023605347e-01 -7.231166958808898926e-01 5.680564641952514648e-01 -6.578574329614639282e-02 -3.180038332939147949e-01
-4.217387437820434570e-01 2.415695488452911377e-01 4.012679159641265869e-01 -4.419374763965606689e-01 -7.790882140398025513e-02 2.035816758871078491e-01 2.624073922634124756e-01 -5.395212173461914062e-01
-2.579596936702728271e-01 4.691443741321563721e-01 -2.802127897739410400e-01 4.423147141933441162e-01 -2.134821712970733643e-01 6.252285242080688477e-01 4.138545319437980652e-02 3.163433447480201721e-02
-8.173757046461105347e-02 3.620136380195617676e-01 5.623652040958404541e-02 -3.387681841850280762e-01 -4.878469407558441162e-01 6.225711107254028320e-01 -1.438871324062347412e-01 -3.131226301193237305e-01
-3.479948937892913818e-01 2.871272265911102295e-01 5.637435317039489746e-01 -3.597382903099060059e-01 -1.988282054662704468e-01 1.958766430616378784e-01 2.084543108940124512e-01 -4.773736596107482910e-01
3.160966932773590088e-01 1.178521811962127686e-01 1.146043762564659119e-01 1.813272088766098022e-01 -5.433177351951599121e-01 2.230832129716873169e-01 7.019293904304504395e-01 5.014752969145774841e-02
-3.739767372608184814e-01 1.480954587459564209e-01 -1.312587410211563110e-01 2.457095682621002197e-01 -5.624815225601196289e-01 2.492886483669281006e-01 -2.704041823744773865e-02 -6.175318360328674316e-01
-6.564467400312423706e-02 3.057332932949066162e-01 -1.490425914525985718e-01 -9.944336116313934326e-02 -5.063507556915283203e-01 7.347895503044128418e-01 -1.421863883733749390e-01 -2.314985692501068115e-01
-1.632719337940216064e-01 3.271433115005493164e-01 -1.539516896009445190e-01 -1.329299211502075195e-01 -5.689360499382019043e-01 5.779596567153930664e-01 -1.328433752059936523e-01 -3.867495059967041016e-01
-6.762033700942993164e-02 -5.524116009473800659e-02 -4.456349015235900879e-01 7.351875305175781250e-02 -4.132369160652160645e-01 6.749487519264221191e-01 -1.263640541583299637e-02 -4.023680984973907471e-01
-4.226620793342590332e-01 -1.090177521109580994e-01 -4.036024212837219238e-01 1.967169493436813354e-01 -4.405245184898376465e-01 5.641090273857116699e-01 1.582943834364414215e-02 -3.087846338748931885e-01
-6.799498796463012695e-01 3.630193173885345459e-01 4.078620672225952148e-01 -1.654888987541198730e-01 -3.615243360400199890e-02 2.784836590290069580e-01 3.643243014812469482e-01 2.355577051639556885e-02
2.776430547237396240e-01 2.127293348312377930e-01 -3.328401148319244385e-01 3.088884651660919189e-01 -3.650223016738891602e-01 6.382966637611389160e-01 7.024834305047988892e-02 -3.547775447368621826e-01
-3.727578818798065186e-01 -1.267860978841781616e-01 2.954573333263397217e-01 3.072614073753356934e-01 -5.459354519844055176e-01 1.420783400535583496e-01 5.873856544494628906e-01 4.289389122277498245e-03
-2.693931460380554199e-01 5.315863490104675293e-01 -2.528937160968780518e-01 -8.221675455570220947e-02 -4.877249002456665039e-01 5.636165738105773926e-01 -1.038678362965583801e-01 -8.832278847694396973e-02
2.640724182128906250e-01 2.940446436405181885e-01 2.422789186239242554e-01 2.268474102020263672e-01 -4.286123812198638916e-01 4.653530716896057129e-01 -3.671850136015564203e-04 -5.773928165435791016e-01
-3.138298988342285156e-01 3.633670210838317871e-01 -3.732394427061080933e-02 1.554725766181945801e-01 -6.401506066322326660e-01 1.718402951955795288e-01 -4.105268046259880066e-02 -5.503663420677185059e-01
8.034742204472422600e-04 2.192856371402740479e-01 2.461062669754028320e-01 -1.077185422182083130e-01 3.270306915510445833e-04 6.641510725021362305e-01 -1.045828163623809814e-01 -6.539933085441589355e-01
-3.809041380882263184e-01 5.065330862998962402e-01 3.122600167989730835e-02 -4.745298922061920166e-01 -2.365308403968811035e-01 1.515552997589111328e-01 4.647781327366828918e-02 -5.395430326461791992e-01
-9.207372367382049561e-02 2.251911759376525879e-01 3.920995295047760010e-01 -5.046424865722656250e-01 -5.350404605269432068e-02 4.545151889324188232e-01 5.660824775695800781e-01 -5.009207874536514282e-02
-1.009152755141258240e-01 2.910108268260955811e-01 -7.749397307634353638e-02 -1.371887028217315674e-01 -4.821848571300506592e-01 7.587776780128479004e-01 -1.668004393577575684e-01 -2.103199064731597900e-01
-2.488079369068145752e-01 6.007876992225646973e-01 -2.918012738227844238e-01 4.302536547183990479e-01 -3.021302223205566406e-01 4.536840021610260010e-01 3.961795568466186523e-02 -9.056091308593750000e-02
-3.260755538940429688e-01 -1.954160034656524658e-01 -3.241631388664245605e-01 2.028461694717407227e-01 -4.873284697532653809e-01 6.124625802040100098e-01 -1.401660498231649399e-02 -3.105850219726562500e-01
-3.833616971969604492e-01 3.086684644222259521e-01 -1.686670631170272827e-01 2.858591675758361816e-01 -5.358588099479675293e-01 2.369760125875473022e-01 -3.729751333594322205e-02 -5.503636598587036133e-01
-1.688221246004104614e-01 4.030606746673583984e-01 -2.707791514694690704e-02 3.062754273414611816e-01 -5.746955052018165588e-03 8.438282608985900879e-01 1.923784241080284119e-02 -4.532337188720703125e-02
-3.383645787835121155e-02 3.418489992618560791e-01 6.106558442115783691e-01 -2.658059597015380859e-01 -5.536076053977012634e-02 5.246599912643432617e-01 3.952789902687072754e-01 -6.215054541826248169e-02
1.169570013880729675e-01 6.460191011428833008e-01 -1.369501054286956787e-01 1.992833912372589111e-01 -3.486050963401794434e-01 5.800142139196395874e-02 2.156692594289779663e-01 -5.823301076889038086e-01
-7.197217345237731934e-01 2.086553275585174561e-01 -1.157073187641799450e-03 9.242883324623107910e-02 1.630522608757019043e-01 1.889726817607879639e-01 2.056189030408859253e-01 -5.703887343406677246e-01
-2.028091251850128174e-01 1.237370148301124573e-01 3.441365063190460205e-02 4.038454294204711914e-01 -3.937468528747558594e-01 7.887139320373535156e-01 -1.627232879400253296e-02 -4.371738061308860779e-02
-1.056091189384460449e-01 3.411315679550170898e-01 2.042819187045097351e-02 -9.128138422966003418e-02 -6.131843924522399902e-01 4.606724679470062256e-01 -1.492498368024826050e-01 -5.032261013984680176e-01
-2.221891582012176514e-01 -8.003074675798416138e-02 -4.874975383281707764e-01 4.070806503295898438e-02 -5.433956980705261230e-01 5.417811274528503418e-01 4.812134802341461182e-02 -3.373347520828247070e-01
-3.471496999263763428e-01 -2.519753873348236084e-01 4.386635124683380127e-01 -2.927403338253498077e-02 1.508711129426956177e-01 4.213724136352539062e-01 6.243420243263244629e-01 -1.805354207754135132e-01
-4.628489613533020020e-01 4.412654936313629150e-01 2.081199139356613159e-01 -1.709078401327133179e-01 2.243724465370178223e-01 5.104293823242187500e-01 -4.632409289479255676e-02 -4.533267021179199219e-01
-4.446905553340911865e-01 -7.690023630857467651e-02 -3.082225024700164795e-01 -2.293243557214736938e-01 -2.310901880264282227e-01 5.564957857131958008e-01 4.209692180156707764e-01 3.293030858039855957e-01
2.836067788302898407e-02 -9.566355496644973755e-02 5.245100855827331543e-01 -2.401002198457717896e-01 -1.468979567289352417e-01 4.092211425304412842e-01 4.408105909824371338e-01 -5.233835577964782715e-01
5.269596725702285767e-02 3.149563074111938477e-01 -2.053509950637817383e-01 1.601684279739856720e-02 -4.650496542453765869e-01 7.926518321037292480e-01 -7.123276591300964355e-02 -7.718861103057861328e-02
-3.284523487091064453e-01 -1.624014042317867279e-02 2.777046859264373779e-01 5.089863538742065430e-01 -1.824704557657241821e-01 1.574973315000534058e-01 7.052748203277587891e-01 -1.244573295116424561e-02
-5.179771184921264648e-01 5.382626056671142578e-01 -3.440930247306823730e-01 7.899717986583709717e-02 -2.808516286313533783e-02 5.499803423881530762e-01 8.352775126695632935e-02 8.419358730316162109e-02
-4.721813835203647614e-03 3.459628522396087646e-01 -3.095709979534149170e-01 2.684635818004608154e-01 -6.635870784521102905e-02 8.397306799888610840e-01 2.552776597440242767e-02 -4.666653275489807129e-02
-7.415892481803894043e-01 3.045224249362945557e-01 -2.144939601421356201e-01 2.406197935342788696e-01 1.676671355962753296e-01 3.952291309833526611e-01 2.220894843339920044e-01 -1.405842453241348267e-01
-4.310503005981445312e-01 3.935617804527282715e-01 -3.940358459949493408e-01 -1.287927944213151932e-02 -4.583638310432434082e-01 4.753942489624023438e-01 1.023767590522766113e-01 2.393671870231628418e-01
-5.427183508872985840e-01 5.593624711036682129e-01 4.257854819297790527e-02 -3.702876865863800049e-01 -6.869016587734222412e-02 8.429776877164840698e-02 4.896917045116424561e-01 -4.496694356203079224e-02
-1.580891013145446777e-01 3.583370894193649292e-02 -5.795084238052368164e-01 1.894340813159942627e-01 -5.377437472343444824e-01 4.276411831378936768e-01 1.326824128627777100e-01 -3.351992964744567871e-01
-1.349077820777893066e-01 1.498147994279861450e-01 9.979198127985000610e-02 1.114274747669696808e-02 -1.942039579153060913e-01 -2.090262435376644135e-02 9.414921402931213379e-01 -1.572045534849166870e-01
-9.265989810228347778e-02 1.879590749740600586e-01 -2.084076553583145142e-01 3.191564977169036865e-02 -1.464132070541381836e-01 6.871367692947387695e-01 -9.983500093221664429e-02 -6.388053894042968750e-01
-2.356150299310684204e-01 2.140621840953826904e-01 -3.974193334579467773e-01 3.980046212673187256e-01 2.979040443897247314e-01 2.170816510915756226e-01 5.401440858840942383e-01 -3.933018147945404053e-01
6.970336288213729858e-02 -2.071519047021865845e-01 -3.875368237495422363e-01 5.604113265872001648e-02 1.266033798456192017e-01 3.470072448253631592e-01 7.373449802398681641e-01 -3.446507155895233154e-01
1.459696441888809204e-01 2.965093962848186493e-02 3.343272805213928223e-01 2.132890522480010986e-01 -2.270104438066482544e-01 2.134850472211837769e-01 8.399642705917358398e-01 -1.337808370590209961e-01
-4.715708792209625244e-01 5.149046182632446289e-01 6.881330162286758423e-02 -2.043357789516448975e-01 1.051660776138305664e-01 2.391000837087631226e-01 3.370254635810852051e-01 -5.330957174301147461e-01
-2.179412096738815308e-01 5.725332498550415039e-01 -2.955181598663330078e-01 2.850321233272552490e-01 3.239731192588806152e-01 4.933487772941589355e-01 3.105692565441131592e-01 -1.064331904053688049e-01
-2.185688167810440063e-01 1.156913116574287415e-01 -6.836298853158950806e-02 3.979807198047637939e-01 -1.713078655302524567e-02 8.341358304023742676e-01 3.818280529230833054e-03 -2.822948098182678223e-01
-1.047099605202674866e-01 1.992582529783248901e-01 4.927020072937011719e-01 -4.249770045280456543e-01 -6.879220157861709595e-02 5.700771212577819824e-01 4.429780542850494385e-01 4.635523539036512375e-03
2.339040488004684448e-01 8.377666026353836060e-02 -4.403731226921081543e-01 -3.027410507202148438e-01 1.270419955253601074e-01 3.410304188728332520e-01 6.770123243331909180e-01 -2.488022148609161377e-01
4.017641302198171616e-03 3.138110935688018799e-01 -1.888075470924377441e-01 -7.354492694139480591e-02 3.548227548599243164e-01 7.834137678146362305e-01 1.876649707555770874e-01 -2.925660312175750732e-01
-2.707871198654174805e-01 5.541495084762573242e-01 -3.478929996490478516e-01 2.729887962341308594e-01 1.681961715221405029e-01 5.763105750083923340e-01 2.516833245754241943e-01 1.648650132119655609e-02
-2.648403346538543701e-01 1.529379189014434814e-01 -3.718266636133193970e-02 2.481185048818588257e-01 4.296661913394927979e-01 7.224107384681701660e-01 2.740447521209716797e-01 -2.488640099763870239e-01
-6.240013614296913147e-02 1.513559669256210327e-01 -2.238336354494094849e-01 -6.148625016212463379e-01 -3.928091526031494141e-01 6.132314801216125488e-01 1.193965449929237366e-01 2.080206014215946198e-02
2.097659930586814880e-02 3.447004035115242004e-02 4.695984721183776855e-01 -2.669518589973449707e-01 -1.411767005920410156e-01 2.596923410892486572e-01 5.960105657577514648e-01 -5.137957930564880371e-01
8.493656665086746216e-02 2.422699332237243652e-01 -3.254507780075073242e-01 2.609773874282836914e-01 3.236663937568664551e-01 7.120211720466613770e-01 2.984691858291625977e-01 -2.434044182300567627e-01
-3.994527086615562439e-02 -2.594089508056640625e-02 -8.549656718969345093e-02 -6.973225623369216919e-02 -5.729168057441711426e-01 6.754890680313110352e-01 -1.224817335605621338e-01 -4.313216507434844971e-01
6.361252069473266602e-02 4.305005967617034912e-01 8.235263079404830933e-02 -2.555161118507385254e-01 -5.546917915344238281e-01 4.091066420078277588e-01 -7.126600295305252075e-02 -5.083525180816650391e-01
-1.602795571088790894e-01 7.502168416976928711e-02 -4.489687830209732056e-02 1.030658259987831116e-01 -6.691909432411193848e-01 7.388844341039657593e-02 7.022695541381835938e-01 9.790442138910293579e-02
-1.962110549211502075e-01 4.402982816100120544e-02 -4.279350340366363525e-01 3.240390419960021973e-01 3.604445233941078186e-02 1.802660226821899414e-01 4.261174201965332031e-01 -6.753235459327697754e-01
-3.663737773895263672e-01 4.216129183769226074e-01 -1.864688657224178314e-02 -4.173094779253005981e-02 3.654152154922485352e-01 2.720862030982971191e-01 2.779166996479034424e-01 -6.333457231521606445e-01
-4.579994082450866699e-01 5.968554019927978516e-01 3.226846158504486084e-01 -3.032171130180358887e-01 -3.216610848903656006e-01 6.949505209922790527e-02 2.916017472743988037e-01 -2.112039178609848022e-01
-9.443745762109756470e-02 -1.386168748140335083e-01 5.051564574241638184e-01 -3.026345670223236084e-01 -1.689784973859786987e-01 3.416411578655242920e-01 6.312207579612731934e-01 -2.852792143821716309e-01
4.417297244071960449e-02 2.018868327140808105e-01 1.027867197990417480e-01 -2.789587974548339844e-01 -5.731878876686096191e-01 5.859088897705078125e-01 -1.217520758509635925e-01 -4.269075989723205566e-01
-1.522062122821807861e-01 2.150985449552536011e-01 -7.257368415594100952e-02 3.309105336666107178e-01 -7.280737757682800293e-01 3.305197358131408691e-01 -6.986166350543498993e-03 -4.200163781642913818e-01
-2.057148665189743042e-01 3.510993123054504395e-01 -3.325526714324951172e-01 -3.891895413398742676e-01 -2.801794707775115967e-01 6.998705863952636719e-01 2.307725697755813599e-02 5.915376171469688416e-02
-1.997301280498504639e-01 5.104511976242065430e-02 -1.879979297518730164e-02 5.426745414733886719e-01 5.635938420891761780e-02 7.006685733795166016e-01 5.546095594763755798e-02 -4.067731499671936035e-01
1.033319905400276184e-01 3.229992091655731201e-01 4.577864706516265869e-01 -3.073877096176147461e-01 -3.277980685234069824e-01 4.632398188114166260e-01 4.608240723609924316e-01 2.157238423824310303e-01
8.556621521711349487e-02 4.620426893234252930e-01 8.643342554569244385e-02 2.200837880373001099e-01 -1.142775267362594604e-01 7.321107387542724609e-01 -5.604004021733999252e-03 -4.173853695392608643e-01
-5.988945960998535156e-01 3.854458928108215332e-01 3.624953329563140869e-01 -1.620358377695083618e-01 -1.521642804145812988e-01 1.352858692407608032e-01 5.408410429954528809e-01 3.365895152091979980e-02
-4.631580710411071777e-01 3.033636808395385742e-01 -1.187996100634336472e-02 1.958404332399368286e-01 1.511675864458084106e-01 2.279126644134521484e-01 1.998561620712280273e-01 -7.349980473518371582e-01
1.354085057973861694e-01 1.555580049753189087e-01 -2.523795068264007568e-01 9.492202848196029663e-02 -6.501731872558593750e-01 5.225722193717956543e-01 2.185419388115406036e-02 -4.341386258602142334e-01
-7.812150567770004272e-02 2.194779366254806519e-01 5.139889121055603027e-01 2.538860142230987549e-01 8.778484910726547241e-02 1.707245111465454102e-01 6.759169697761535645e-01 -3.512363433837890625e-01
-1.094947233796119690e-01 -6.620377302169799805e-02 3.625282049179077148e-01 -5.200654640793800354e-02 -2.838139235973358154e-01 6.416231393814086914e-02 7.779039144515991211e-01 -3.996186554431915283e-01
9.662845730781555176e-02 2.112002819776535034e-01 2.502694260329008102e-03 -2.054365128278732300e-01 -4.558033347129821777e-01 6.086980104446411133e-01 -1.303117275238037109e-01 -5.555141568183898926e-01
-3.560313209891319275e-02 -1.634843796491622925e-01 -4.279215037822723389e-01 -4.766756594181060791e-01 -3.666303753852844238e-01 4.220193624496459961e-01 4.937766492366790771e-01 -7.304180413484573364e-02
6.091520190238952637e-02 1.694893836975097656e-01 5.180801749229431152e-01 -1.829051375389099121e-01 -9.654230624437332153e-02 2.420731037855148315e-01 6.609264016151428223e-01 -4.011953473091125488e-01
1.565075106918811798e-02 2.123390324413776398e-02 5.432047247886657715e-01 -1.643248051404953003e-01 -2.545861303806304932e-01 2.893112599849700928e-01 6.559871435165405273e-01 -3.136814832687377930e-01
-1.948513537645339966e-01 2.518977224826812744e-01 -2.454580068588256836e-01 -6.948594450950622559e-01 -3.328332602977752686e-01 4.592731893062591553e-01 1.774963885545730591e-01 -4.781526327133178711e-02
-3.503623902797698975e-01 -1.644303202629089355e-01 -2.409500032663345337e-01 -3.547986745834350586e-01 -3.358855247497558594e-01 4.845508933067321777e-01 5.283343195915222168e-01 1.988066881895065308e-01
-1.112383008003234863e-01 1.872488558292388916e-01 2.293293178081512451e-02 -7.388200163841247559e-01 -1.784378737211227417e-01 1.872496902942657471e-01 4.803008139133453369e-01 -3.295325338840484619e-01
-3.494832515716552734e-01 9.844418615102767944e-02 1.721083819866180420e-01 5.043615102767944336e-01 -1.901312768459320068e-01 7.263204455375671387e-01 5.245963856577873230e-02 -1.331357210874557495e-01
-1.638996601104736328e-01 5.728460550308227539e-01 -4.526990056037902832e-01 2.337008267641067505e-01 -1.945744007825851440e-01 5.715702176094055176e-01 1.186254620552062988e-01 8.251038938760757446e-02
-6.660299301147460938e-01 1.593017578125000000e-01 -7.724230736494064331e-02 -3.112342581152915955e-02 2.340070307254791260e-01 2.905874550342559814e-01 1.949325650930404663e-01 -5.889762639999389648e-01
-1.135353222489356995e-01 -3.240979909896850586e-01 4.885765910148620605e-01 5.779605731368064880e-02 -1.120548695325851440e-01 3.732049763202667236e-01 6.460102200508117676e-01 -2.661865949630737305e-01
-3.354682773351669312e-02 -3.114864826202392578e-01 -2.561953365802764893e-01 -4.108105003833770752e-01 -4.956895411014556885e-01 4.521039724349975586e-01 4.659140706062316895e-01 -1.635053753852844238e-02
-6.092322617769241333e-02 1.624893397092819214e-01 -9.772751480340957642e-02 4.184102416038513184e-01 -4.920389950275421143e-01 6.806305646896362305e-01 1.492128968238830566e-01 2.400894016027450562e-01
-2.641377747058868408e-01 -1.762608885765075684e-01 -5.554212927818298340e-01 -1.275458652526140213e-02 -2.179568707942962646e-01 3.930168449878692627e-01 2.494424581527709961e-01 -5.712431669235229492e-01
1.892365366220474243e-01 3.949173986911773682e-01 -1.051335409283638000e-01 7.142085582017898560e-02 1.374559253454208374e-01 8.202780485153198242e-01 6.012007594108581543e-02 -3.109843134880065918e-01
-1.554896533489227295e-01 1.033752933144569397e-01 -6.952791474759578705e-03 -2.291668765246868134e-02 3.835496306419372559e-01 8.914039731025695801e-01 1.386673152446746826e-01 -6.019094213843345642e-02
-1.546318978071212769e-01 -1.976852566003799438e-01 -6.355821490287780762e-01 -1.605328470468521118e-01 -2.695966362953186035e-01 3.088610172271728516e-01 4.302615225315093994e-01 -3.925197124481201172e-01
3.117991089820861816e-01 1.356246918439865112e-01 -1.251041144132614136e-01 2.831737399101257324e-01 -9.884704649448394775e-02 8.599593639373779297e-01 9.956004470586776733e-02 -1.712770760059356689e-01
2.979542911052703857e-01 5.042834673076868057e-03 -5.046836137771606445e-01 -4.010622948408126831e-02 -1.176231354475021362e-01 2.245051860809326172e-01 7.066547274589538574e-01 -3.021344840526580811e-01
-6.659798622131347656e-01 4.567329585552215576e-01 1.480933129787445068e-01 -2.912168502807617188e-01 -2.643029987812042236e-01 1.671258807182312012e-01 3.742337822914123535e-01 5.734915658831596375e-02
-2.142058759927749634e-01 -1.674924194812774658e-01 6.030935645103454590e-01 -1.665026694536209106e-01 -2.572391331195831299e-01 4.308129847049713135e-01 4.260977506637573242e-01 -3.182547688484191895e-01
-8.656809478998184204e-02 3.367184102535247803e-01 3.796094059944152832e-01 1.663275063037872314e-01 -5.396962761878967285e-01 1.892827600240707397e-01 6.003645062446594238e-01 1.407871097326278687e-01
4.113969951868057251e-02 7.377165555953979492e-02 3.518994152545928955e-01 4.843904823064804077e-02 -4.864139258861541748e-01 -9.878791868686676025e-03 7.048863768577575684e-01 -3.648627102375030518e-01
2.623203769326210022e-02 6.040928959846496582e-01 1.654210090637207031e-01 3.454357087612152100e-01 -2.069953978061676025e-01 2.173431515693664551e-01 1.033779159188270569e-01 -6.220302581787109375e-01
-3.908623456954956055e-01 3.243548050522804260e-02 -5.517140030860900879e-01 -3.850114047527313232e-01 -1.936875879764556885e-01 5.224234461784362793e-01 2.850113809108734131e-01 4.335909336805343628e-02
-2.727628052234649658e-01 3.973250091075897217e-01 -2.734843194484710693e-01 3.568276166915893555e-01 2.681238055229187012e-01 7.552722096443176270e-02 5.844064354896545410e-01 -3.827375173568725586e-01
-2.944031059741973877e-01 2.811731100082397461e-01 -2.996941208839416504e-01 3.242053687572479248e-01 -5.798071622848510742e-01 4.341537356376647949e-01 -2.499132044613361359e-02 -3.377163708209991455e-01
-2.463019788265228271e-01 3.853033529594540596e-03 4.664228558540344238e-01 8.348588645458221436e-02 -5.530235823243856430e-03 1.230132058262825012e-01 7.348066568374633789e-01 -3.996203541755676270e-01
-7.548982650041580200e-02 2.644455432891845703e-01 -2.803573906421661377e-01 5.159829854965209961e-01 -2.547445595264434814e-01 6.909492611885070801e-01 1.239456050097942352e-02 -1.925412863492965698e-01
-1.698941141366958618e-01 -1.817317157983779907e-01 5.559064149856567383e-01 -1.838452666997909546e-01 -2.148291617631912231e-01 4.440580010414123535e-01 4.615880548954010010e-01 -3.726605772972106934e-01
-1.936179399490356445e-02 4.030995070934295654e-01 1.528135687112808228e-01 3.933309912681579590e-01 1.646639406681060791e-01 7.739641070365905762e-01 4.850283637642860413e-02 -1.748927086591720581e-01
8.681381493806838989e-02 2.042456865310668945e-01 8.367834985256195068e-02 -1.254549920558929443e-01 -1.649637371301651001e-01 8.354727625846862793e-01 -1.229300498962402344e-01 -4.332047700881958008e-01
2.691017389297485352e-01 4.545490741729736328e-01 3.522668480873107910e-01 2.663091421127319336e-01 -3.905320763587951660e-01 4.785977602005004883e-01 6.039221584796905518e-02 -3.751513063907623291e-01
8.531549572944641113e-02 7.579194307327270508e-01 -8.075709640979766846e-02 -2.494979649782180786e-01 1.188109144568443298e-01 2.725389897823333740e-01 3.480387628078460693e-01 -3.741444349288940430e-01
1.520504802465438843e-01 5.310878753662109375e-01 6.201828364282846451e-03 5.335937738418579102e-01 -2.238395512104034424e-01 3.271510303020477295e-01 1.406577527523040771e-01 -4.828549921512603760e-01
-8.940817415714263916e-02 -2.533383965492248535e-01 -1.332492381334304810e-01 1.821216791868209839e-01 -6.838784217834472656e-01 6.037664413452148438e-01 6.341566145420074463e-02 -2.016356885433197021e-01
-1.365683227777481079e-02 3.674355447292327881e-01 -4.531529848463833332e-04 1.004519760608673096e-01 -1.675394773483276367e-01 9.044524431228637695e-01 -8.208986371755599976e-02 -4.325891286134719849e-02
-2.747178077697753906e-01 3.366674184799194336e-01 5.041319131851196289e-01 -3.882529735565185547e-01 -1.287329941987991333e-01 4.751263856887817383e-01 4.035338461399078369e-01 3.374707326292991638e-02
-2.173489630222320557e-01 4.005988240242004395e-01 1.247843205928802490e-01 -2.125320434570312500e-01 -6.218888983130455017e-02 1.608018279075622559e-01 8.274379968643188477e-01 1.309983432292938232e-01
-2.046245187520980835e-01 1.624011695384979248e-01 -6.134442985057830811e-02 6.012767180800437927e-02 7.152831554412841797e-02 6.401634812355041504e-01 -1.117255017161369324e-01 -7.049595117568969727e-01
-3.111382126808166504e-01 5.184216424822807312e-02 -2.789339721202850342e-01 -1.482684612274169922e-01 -2.138045877218246460e-01 5.822076201438903809e-01 4.852768182754516602e-01 4.249070882797241211e-01
1.701870374381542206e-02 5.216004252433776855e-01 1.895122677087783813e-01 3.593807518482208252e-01 -4.203301966190338135e-01 2.370784729719161987e-01 8.304732292890548706e-02 -5.681490898132324219e-01
-2.881374210119247437e-02 -1.839991211891174316e-01 1.054105907678604126e-01 7.881494611501693726e-02 -5.150102972984313965e-01 7.212590575218200684e-01 -1.285237520933151245e-01 -3.821285963058471680e-01
-1.409933120012283325e-01 2.248070687055587769e-01 -3.254223167896270752e-01 -7.306109368801116943e-02 -3.407089412212371826e-01 8.364508152008056641e-01 -3.412600234150886536e-02 3.805038705468177795e-02
-2.470438331365585327e-01 3.545395433902740479e-01 1.989264339208602905e-01 2.859240174293518066e-01 -7.002428174018859863e-02 -9.478194266557693481e-02 7.967178225517272949e-01 -2.080877721309661865e-01
-1.460177749395370483e-01 3.777132332324981689e-01 3.093180954456329346e-01 1.172899603843688965e-01 -2.059098929166793823e-01 -9.166774898767471313e-02 7.580357789993286133e-01 -3.180517256259918213e-01
2.471324652433395386e-01 2.302138879895210266e-02 3.189398944377899170e-01 -3.167632967233657837e-02 -3.027981221675872803e-01 2.487434446811676025e-01 8.134105801582336426e-01 -1.430838704109191895e-01
-4.000548720359802246e-01 7.412017881870269775e-02 -1.345980316400527954e-01 -1.079335808753967285e-01 1.006299629807472229e-02 -5.202821455895900726e-03 3.995050489902496338e-01 -8.030962347984313965e-01
-4.451092332601547241e-02 -2.045644074678421021e-02 2.229522168636322021e-02 -5.126704573631286621e-01 -7.399803996086120605e-01 3.408932983875274658e-01 2.655016779899597168e-01 -1.267584506422281265e-03
-3.995200991630554199e-01 -4.674312844872474670e-02 -3.794927597045898438e-01 2.347461879253387451e-01 -4.871678948402404785e-01 5.596560239791870117e-01 -2.570414915680885315e-02 -2.964286208152770996e-01
-5.178434252738952637e-01 4.049933329224586487e-02 -3.033304214477539062e-01 -1.565240770578384399e-01 1.671518236398696899e-01 7.266849875450134277e-01 6.628978531807661057e-03 -2.400711476802825928e-01
6.839601695537567139e-02 -2.510779723525047302e-02 5.218345522880554199e-01 -1.711544841527938843e-01 -9.061250090599060059e-02 4.326897859573364258e-01 6.716769337654113770e-01 -2.156511843204498291e-01
-2.133654356002807617e-01 -2.388756424188613892e-01 -5.449886918067932129e-01 -5.084294360131025314e-03 -3.156459331512451172e-01 1.484081745147705078e-01 5.868890881538391113e-01 -3.664410114288330078e-01
-5.921986326575279236e-02 2.738565206527709961e-01 2.974740862846374512e-01 2.562336921691894531e-01 -6.501364111900329590e-01 1.515048891305923462e-01 5.634683370590209961e-01 6.497171521186828613e-02
7.891609519720077515e-02 -2.620264887809753418e-01 -4.690890014171600342e-01 -2.774704247713088989e-02 3.406045492738485336e-03 4.295853674411773682e-01 7.136652469635009766e-01 -1.021108850836753845e-01
-7.061782479286193848e-02 2.085091173648834229e-01 2.423144578933715820e-01 7.710461318492889404e-02 -4.476278424263000488e-01 3.104298934340476990e-02 8.278216123580932617e-01 -1.589674316346645355e-02
-2.625554800033569336e-01 4.470593482255935669e-02 -2.601920366287231445e-01 -6.089261174201965332e-01 -3.861289024353027344e-01 5.203517079353332520e-01 2.511827647686004639e-01 8.729755133390426636e-02
-4.777780473232269287e-01 6.382665038108825684e-01 2.765873968601226807e-01 -3.281033635139465332e-01 -2.772688865661621094e-01 2.134581357240676880e-01 2.400419116020202637e-01 1.136688329279422760e-02
1.606853157281875610e-01 1.434656381607055664e-01 -1.394900381565093994e-01 5.808452889323234558e-02 -2.383409589529037476e-01 8.219867944717407227e-01 -9.710235893726348877e-02 -4.345905482769012451e-01
-1.323046684265136719e-01 1.986823230981826782e-02 -9.278190135955810547e-02 5.587475895881652832e-01 -1.044385656714439392e-01 6.597673296928405762e-01 -3.090210258960723877e-02 -4.627506732940673828e-01
1.852605864405632019e-02 1.885521598160266876e-02 2.942329645156860352e-01 -1.796637475490570068e-01 -5.625534057617187500e-01 3.347409069538116455e-01 6.329701542854309082e-01 2.264507561922073364e-01
-4.183158874511718750e-01 4.635983705520629883e-01 3.504468128085136414e-02 -5.761700868606567383e-01 -1.894547343254089355e-01 4.864206537604331970e-02 2.348310202360153198e-01 -4.283498227596282959e-01
-4.860568642616271973e-01 6.828754544258117676e-01 9.852197766304016113e-02 -1.454064548015594482e-01 -2.300178706645965576e-01 1.375188529491424561e-01 4.027413129806518555e-01 1.804438680410385132e-01
-3.338488936424255371e-01 3.248420059680938721e-01 -2.836437225341796875e-01 6.225571036338806152e-01 -1.482668817043304443e-01 5.230227708816528320e-01 1.323918104171752930e-01 -4.391299933195114136e-02
-2.734224200248718262e-01 1.005038693547248840e-01 -8.237520605325698853e-02 2.467512339353561401e-02 3.392331898212432861e-01 8.680650591850280762e-01 6.739549338817596436e-02 -1.859742403030395508e-01
-1.627362668514251709e-01 -7.733664661645889282e-02 -5.104393362998962402e-01 -2.099223732948303223e-01 -1.931544840335845947e-01 7.536424994468688965e-01 2.015603482723236084e-01 1.304139941930770874e-01
2.233569324016571045e-01 -8.144170045852661133e-02 -9.840431809425354004e-02 5.250141620635986328e-01 -1.366631835699081421e-01 6.713301539421081543e-01 1.739268898963928223e-01 -3.981758356094360352e-01
7.337465882301330566e-02 -6.712299585342407227e-02 1.020664647221565247e-01 -3.747620503418147564e-04 -2.466442137956619263e-01 1.132661551237106323e-01 9.393035769462585449e-01 -1.540748327970504761e-01
-1.560880988836288452e-01 -6.850670278072357178e-02 1.985085904598236084e-01 -4.836825430393218994e-01 -5.309678316116333008e-01 4.767249226570129395e-01 4.223942756652832031e-01 9.989268332719802856e-02
-4.816821813583374023e-01 5.139498710632324219e-01 4.917320311069488525e-01 -2.336138784885406494e-01 -1.119846105575561523e-01 2.223585397005081177e-01 2.973094284534454346e-01 -2.389250844717025757e-01
-2.550036609172821045e-01 3.392177820205688477e-01 -1.007480844855308533e-01 1.634522229433059692e-01 3.142405748367309570e-01 7.809672951698303223e-01 7.204070687294006348e-02 -2.630411386489868164e-01
-2.207244634628295898e-01 2.832492589950561523e-01 3.455251753330230713e-01 -4.069959521293640137e-01 -5.197982490062713623e-02 5.073108077049255371e-01 4.382815062999725342e-01 -3.658693134784698486e-01
-2.496550790965557098e-02 -1.537273824214935303e-01 9.415369480848312378e-02 -4.949808865785598755e-02 -3.453119099140167236e-01 3.781260922551155090e-02 8.745840191841125488e-01 -2.808246016502380371e-01
1.435209065675735474e-01 -1.427804492413997650e-02 4.039324522018432617e-01 1.255534291267395020e-01 -3.688030540943145752e-01 1.596700847148895264e-01 7.382372617721557617e-01 -3.062160909175872803e-01
-2.638820111751556396e-01 5.496956110000610352e-01 -3.967951238155364990e-02 3.207637667655944824e-01 3.974009156227111816e-01 3.613651990890502930e-01 4.181487560272216797e-01 -2.457161545753479004e-01
-1.017522662878036499e-01 2.153505384922027588e-01 -1.516076624393463135e-01 -6.816822290420532227e-01 -4.615966379642486572e-01 4.283221662044525146e-01 2.199019491672515869e-01 -1.034740507602691650e-01
-2.573336362838745117e-01 -1.104835122823715210e-01 -2.693268358707427979e-01 -5.889337658882141113e-01 -3.572871088981628418e-01 2.675002813339233398e-01 5.293509364128112793e-01 -1.508966237306594849e-01
1.321182101964950562e-01 4.822047948837280273e-01 2.459099143743515015e-01 -2.075102925300598145e-01 -4.150554239749908447e-01 3.873152732849121094e-01 -6.813626736402511597e-02 -5.653002858161926270e-01
-5.848969221115112305e-01 4.937669336795806885e-01 -1.063899993896484375e-01 -1.853168755769729614e-01 -2.629891969263553619e-03 9.664048999547958374e-02 2.801417410373687744e-01 -5.297197103500366211e-01
-2.928909361362457275e-01 6.328153610229492188e-01 4.098216593265533447e-01 -3.751095533370971680e-01 -1.591833122074604034e-02 2.787066996097564697e-01 3.128804266452789307e-01 -1.710953116416931152e-01
3.948277831077575684e-01 1.499852538108825684e-01 -3.667924106121063232e-01 -6.409538537263870239e-02 2.770324423909187317e-02 2.749692499637603760e-01 7.359587550163269043e-01 -2.548723220825195312e-01
7.799237035214900970e-03 -7.131963968276977539e-02 -2.277735322713851929e-01 1.719921976327896118e-01 1.049162670969963074e-01 8.733963370323181152e-01 4.014787822961807251e-02 -3.714162409305572510e-01
-8.930155634880065918e-02 1.111384555697441101e-01 1.704601943492889404e-01 1.444161385297775269e-01 -3.140035867691040039e-01 8.428480476140975952e-02 9.074231386184692383e-01 -2.533412352204322815e-02
-8.750042319297790527e-02 -2.282013744115829468e-02 5.303909182548522949e-01 -1.125463005155324936e-02 1.969049274921417236e-01 4.911080896854400635e-01 6.165407896041870117e-01 -2.242776155471801758e-01
-1.498190611600875854e-01 -3.415183722972869873e-02 3.991802334785461426e-01 -4.341129660606384277e-01 -1.314443796873092651e-01 5.478574633598327637e-01 5.553315281867980957e-01 5.263506621122360229e-02
1.505201160907745361e-01 -2.739507853984832764e-01 -1.862208098173141479e-01 -2.812286615371704102e-01 2.112217806279659271e-02 2.988988459110260010e-01 4.707429409027099609e-01 -6.907542347908020020e-01
-1.942718029022216797e-01 6.276185512542724609e-01 1.731273680925369263e-01 -2.441833615303039551e-01 9.200415760278701782e-02 3.449542224407196045e-01 5.350307822227478027e-01 2.550266385078430176e-01
-4.590117558836936951e-02 -3.721037507057189941e-02 1.687555015087127686e-01 -1.280083209276199341e-01 -5.199638009071350098e-01 -4.030904546380043030e-02 7.541688084602355957e-01 -3.329958915710449219e-01
-3.436498939990997314e-01 -2.124316990375518799e-01 -1.873198896646499634e-02 4.680441617965698242e-01 4.844209179282188416e-02 2.308596670627593994e-01 3.138832151889801025e-01 -6.805848479270935059e-01
-1.503891497850418091e-01 -9.749671444296836853e-03 -4.330435097217559814e-01 -9.908687323331832886e-02 -3.093120157718658447e-01 2.711362838745117188e-01 2.732719182968139648e-01 -7.321726679801940918e-01
-4.699692726135253906e-01 1.326496060937643051e-02 -2.956691682338714600e-01 -2.250251471996307373e-01 -2.573571801185607910e-01 3.833455443382263184e-01 5.837298035621643066e-01 2.949057221412658691e-01
-7.948505692183971405e-03 -3.818094963207840919e-03 -3.257449269294738770e-01 1.257896050810813904e-02 -1.703470349311828613e-01 8.020616769790649414e-01 1.396242622286081314e-02 -4.702535271644592285e-01
-5.235931873321533203e-01 5.534510612487792969e-01 2.342572659254074097e-01 -3.163786232471466064e-01 -2.091412991285324097e-01 6.565208546817302704e-03 3.504015207290649414e-01 -3.130590319633483887e-01
5.174882411956787109e-01 3.278580307960510254e-01 1.459923535585403442e-01 4.945016279816627502e-02 -3.120476305484771729e-01 4.053319692611694336e-01 1.796109229326248169e-01 -5.541011095046997070e-01
-3.185915052890777588e-01 1.481015682220458984e-01 -2.830701470375061035e-01 -2.384818941354751587e-01 -1.725885868072509766e-01 7.530230879783630371e-01 2.541955411434173584e-01 2.794946432113647461e-01
1.739215105772018433e-01 -3.552031219005584717e-01 -2.483301907777786255e-01 -2.199067622423171997e-01 -1.922405362129211426e-01 2.798317372798919678e-01 4.888790547847747803e-01 -6.158653497695922852e-01
1.006109360605478287e-02 1.748509705066680908e-01 6.135535836219787598e-01 -1.866476386785507202e-01 2.065184712409973145e-02 6.314051747322082520e-01 3.951456844806671143e-01 -5.292741581797599792e-02
2.139800488948822021e-01 -2.088544368743896484e-01 3.059491515159606934e-01 1.774306148290634155e-01 -3.181968331336975098e-01 2.795848250389099121e-01 7.488375306129455566e-01 -2.129115760326385498e-01
2.327542454004287720e-01 -9.460217505693435669e-02 -4.540338814258575439e-01 -1.475128978490829468e-01 -5.908714234828948975e-02 3.554543554782867432e-01 7.547706365585327148e-01 -9.721764177083969116e-02
-2.492738664150238037e-01 1.201446056365966797e-01 -8.393274992704391479e-02 7.450290769338607788e-02 -7.152912020683288574e-01 5.026577711105346680e-01 -9.981585294008255005e-02 -3.695440292358398438e-01
-8.164237439632415771e-02 -1.890717260539531708e-02 7.808567583560943604e-02 4.159613549709320068e-01 -4.424525201320648193e-01 7.806308865547180176e-01 -3.346865624189376831e-02 -8.710368722677230835e-02
-4.474955797195434570e-01 4.425055980682373047e-01 3.171517848968505859e-01 -5.109081268310546875e-01 -9.943982213735580444e-02 1.925874501466751099e-01 3.940737545490264893e-01 -2.001300603151321411e-01
-9.965698421001434326e-02 4.261071607470512390e-02 6.057581901550292969e-01 -1.827515065670013428e-01 6.580652296543121338e-02 5.921670794486999512e-01 4.712308645248413086e-01 -1.042148843407630920e-01
-1.009233146905899048e-01 9.302651882171630859e-02 3.365704715251922607e-01 -3.841924667358398438e-01 -2.255644202232360840e-01 9.747554361820220947e-02 6.906121373176574707e-01 -4.277278780937194824e-01
-1.020912528038024902e-01 2.103265672922134399e-01 2.290044575929641724e-01 3.299319148063659668e-01 -6.121560931205749512e-01 7.076130807399749756e-02 6.357851028442382812e-01 -8.787342347204685211e-03
6.089739128947257996e-02 1.057978719472885132e-01 -4.172712564468383789e-01 3.297235667705535889e-01 1.105670183897018433e-01 6.912819147109985352e-01 1.631137430667877197e-01 -4.307710230350494385e-01
-3.693206608295440674e-01 4.821448326110839844e-01 4.168670251965522766e-02 5.437289476394653320e-01 2.072350829839706421e-01 4.964683651924133301e-01 2.011293321847915649e-01 -6.228566169738769531e-02
-5.780572295188903809e-01 2.261314839124679565e-01 -2.921277284622192383e-01 7.055281847715377808e-02 3.238657116889953613e-01 4.532316029071807861e-01 2.232505977153778076e-01 -4.052771329879760742e-01
-4.913120567798614502e-01 2.323685288429260254e-01 -2.389141321182250977e-01 -1.707229018211364746e-01 -1.879541017115116119e-02 7.504575699567794800e-02 3.963733613491058350e-01 -6.747548580169677734e-01
-2.794066369533538818e-01 4.831891655921936035e-01 -1.665273457765579224e-01 5.350378155708312988e-01 9.596155583858489990e-02 5.669518113136291504e-01 1.502709984779357910e-01 -1.457356959581375122e-01
-4.879409074783325195e-01 2.541475370526313782e-02 -3.162622153759002686e-01 -8.212779462337493896e-02 2.615208923816680908e-01 6.715089082717895508e-01 6.826826184988021851e-02 -3.612796366214752197e-01
-3.706809282302856445e-01 9.130136668682098389e-02 -3.069686889648437500e-01 -6.236603260040283203e-01 -9.012651443481445312e-02 3.028505444526672363e-01 2.435011267662048340e-01 -4.603734910488128662e-01
-2.155230045318603516e-01 2.121008932590484619e-02 4.623761773109436035e-01 -3.022469282150268555e-01 -7.914928346872329712e-02 1.880005747079849243e-01 6.069210171699523926e-01 -4.878455400466918945e-01
-1.334250569343566895e-01 3.344960212707519531e-01 -4.135815501213073730e-01 2.183402478694915771e-01 3.573982715606689453e-01 6.286146640777587891e-01 3.373463153839111328e-01 -1.220465004444122314e-01
-1.750491559505462646e-01 3.142515420913696289e-01 -2.065785378217697144e-01 1.750186434946954250e-03 4.343258142471313477e-01 3.019504845142364502e-01 6.337425708770751953e-01 -3.827315568923950195e-01
-1.536732017993927002e-01 -1.309343874454498291e-01 4.827161133289337158e-01 -1.429112702608108521e-01 1.416796892881393433e-01 4.780498743057250977e-01 6.099169254302978516e-01 -2.918882966041564941e-01
2.610341310501098633e-01 2.618933916091918945e-01 -4.347218200564384460e-02 1.704331189393997192e-01 -1.914463788270950317e-01 7.637832760810852051e-01 -6.301600486040115356e-02 -4.564516842365264893e-01
-2.755032181739807129e-01 -2.983326315879821777e-01 -4.849694669246673584e-01 2.594326138496398926e-01 -2.974791228771209717e-01 5.735203623771667480e-01 1.685931682586669922e-01 -2.945365309715270996e-01
-2.001628093421459198e-02 3.190978467464447021e-01 2.991451621055603027e-01 1.081741452217102051e-01 -3.975328803062438965e-01 1.350743174552917480e-01 7.821860909461975098e-01 9.216185659170150757e-02
-3.693307638168334961e-01 -2.786364033818244934e-02 3.432098776102066040e-02 6.792339682579040527e-01 1.114084124565124512e-01 4.414979219436645508e-01 1.538974344730377197e-01 -4.114182591438293457e-01
-1.454546153545379639e-01 3.480281829833984375e-01 -3.504711017012596130e-02 2.318726778030395508e-01 -3.270216882228851318e-01 7.644847631454467773e-01 -1.442072093486785889e-01 -3.009157776832580566e-01
-3.147642612457275391e-01 9.207957237958908081e-02 3.867502883076667786e-02 3.293029367923736572e-01 3.320607841014862061e-01 7.052279114723205566e-01 2.656922638416290283e-01 -3.229634165763854980e-01
-4.898660778999328613e-01 4.562445878982543945e-01 1.564690768718719482e-01 -2.543538510799407959e-01 -3.765391409397125244e-01 2.219650596380233765e-01 4.744373857975006104e-01 2.157607823610305786e-01
-1.947225630283355713e-01 3.405015170574188232e-01 -2.704975903034210205e-01 5.579936504364013672e-01 -4.805742949247360229e-02 6.290301084518432617e-01 7.057669758796691895e-02 -2.421703189611434937e-01
-2.495320886373519897e-02 2.327990531921386719e-01 2.125551849603652954e-01 2.633176147937774658e-01 -2.695839703083038330e-01 1.920358240604400635e-01 8.415350914001464844e-01 1.137170717120170593e-01
-9.774914383888244629e-02 -2.517106235027313232e-01 5.902590751647949219e-01 -1.724867075681686401e-01 -3.116595745086669922e-01 3.963907957077026367e-01 4.586438536643981934e-01 -2.903750538825988770e-01
-4.014427661895751953e-01 6.224467754364013672e-01 -2.603625655174255371e-01 7.640451937913894653e-02 -4.936162829399108887e-01 3.653609156608581543e-01 -1.057147979736328125e-02 -2.280401252210140228e-02
2.478151470422744751e-01 -2.096872031688690186e-01 -3.663910627365112305e-01 -1.684130728244781494e-01 -8.835463970899581909e-02 2.779269516468048096e-01 6.134614348411560059e-01 -5.202199816703796387e-01
3.406070470809936523e-01 2.275614440441131592e-02 -3.872047066688537598e-01 -1.117779389023780823e-01 1.563870459794998169e-01 3.472892343997955322e-01 6.800249218940734863e-01 -3.369667530059814453e-01
-3.317880332469940186e-01 -1.199896167963743210e-02 -2.859023213386535645e-01 -3.558345437049865723e-01 -2.110453248023986816e-01 3.843219876289367676e-01 6.461370587348937988e-01 2.677268385887145996e-01
-1.402547061443328857e-01 -1.161660067737102509e-02 5.945536494255065918e-01 -9.470663964748382568e-02 1.984235597774386406e-03 6.468307971954345703e-01 4.464049339294433594e-01 7.675790693610906601e-03
-3.207500874996185303e-01 1.326356381177902222e-01 -3.361415266990661621e-01 4.996706545352935791e-01 2.632908821105957031e-01 2.263268977403640747e-01 5.660195946693420410e-01 -2.755742967128753662e-01
4.083246737718582153e-02 -1.133902594447135925e-01 -3.408306837081909180e-01 7.088173180818557739e-02 -4.471271932125091553e-01 7.808471918106079102e-01 -1.126997079700231552e-02 -2.334816604852676392e-01
-1.474686861038208008e-01 -8.632230758666992188e-02 -5.565200448036193848e-01 -1.697915494441986084e-01 -2.529793083667755127e-01 6.792101263999938965e-01 2.859482169151306152e-01 1.586389690637588501e-01
-5.902736783027648926e-01 6.261344552040100098e-01 1.268235743045806885e-01 -3.618271276354789734e-02 -2.070200294256210327e-01 9.718490391969680786e-02 4.231729209423065186e-01 1.037389710545539856e-01
-5.574965476989746094e-01 6.799782514572143555e-01 2.367017269134521484e-01 -1.493864953517913818e-01 -1.711893826723098755e-01 3.054595552384853363e-02 3.257806599140167236e-01 -1.100513264536857605e-01
-1.535669416189193726e-01 1.441372632980346680e-01 3.626999855041503906e-01 -2.725533545017242432e-01 -2.080722451210021973e-01 4.551556706428527832e-01 6.457944512367248535e-01 2.868690490722656250e-01
-8.099833130836486816e-02 4.061135351657867432e-01 1.141759976744651794e-01 3.747100532054901123e-01 -3.702340424060821533e-01 -4.421043395996093750e-02 2.282907068729400635e-01 -6.956458687782287598e-01
-3.443993926048278809e-01 -1.438749432563781738e-01 -3.228702247142791748e-01 -4.530774950981140137e-01 -4.430919587612152100e-01 2.258562147617340088e-01 5.343658924102783203e-01 -1.351899802684783936e-01
-4.114864170551300049e-01 4.229570329189300537e-01 4.994758665561676025e-01 -3.371410667896270752e-01 -8.836131542921066284e-02 3.769486844539642334e-01 3.710035383701324463e-01 -3.323069214820861816e-02
-3.515277504920959473e-01 3.730874136090278625e-02 -5.446579456329345703e-01 -1.214540749788284302e-01 -4.840173125267028809e-01 3.923324942588806152e-01 3.185322582721710205e-01 -2.719788551330566406e-01
-6.013585329055786133e-01 2.634641528129577637e-01 -4.480693489313125610e-02 -9.815052896738052368e-02 2.710185945034027100e-01 2.646444439888000488e-01 1.742934733629226685e-01 -6.192312240600585938e-01
1.898868824355304241e-03 3.166429400444030762e-01 3.640769794583320618e-02 5.739537067711353302e-03 5.700139328837394714e-02 9.177178144454956055e-01 -1.137510687112808228e-02 -2.297625243663787842e-01
-5.884845256805419922e-01 9.847673028707504272e-02 -4.764549732208251953e-01 2.410977631807327271e-01 1.289127618074417114e-01 3.048911392688751221e-01 4.889318645000457764e-01 -1.010911837220191956e-01
-6.788049936294555664e-01 4.525740742683410645e-01 1.115537136793136597e-01 -2.955021560192108154e-01 8.987369947135448456e-03 1.713782995939254761e-01 1.424875557422637939e-01 -4.299776256084442139e-01
-9.551101922988891602e-02 3.033080697059631348e-01 3.620798587799072266e-01 1.677341163158416748e-01 -5.206807851791381836e-01 1.913708001375198364e-01 6.444535851478576660e-01 1.288162320852279663e-01
-7.384601980447769165e-02 1.600438356399536133e-02 1.314261555671691895e-02 3.604092597961425781e-01 -1.821142435073852539e-01 9.023690223693847656e-01 -4.678279906511306763e-02 -1.208267509937286377e-01
-2.718969285488128662e-01 -8.349814265966415405e-02 -6.152086853981018066e-01 2.499870955944061279e-01 -2.666689157485961914e-01 1.025605276226997375e-01 4.767206013202667236e-01 -4.113776087760925293e-01
-4.598257541656494141e-01 3.830442130565643311e-01 -4.466428980231285095e-02 3.107012212276458740e-01 -2.214254587888717651e-01 1.403519958257675171e-01 -1.043744757771492004e-02 -6.888181567192077637e-01
-6.764153391122817993e-02 -3.410400450229644775e-01 2.101963572204113007e-02 9.801219403743743896e-02 -5.505125522613525391e-01 6.890318989753723145e-01 -1.185564417392015457e-02 -3.018252253532409668e-01
4.157607257366180420e-02 1.944590061902999878e-01 4.389775395393371582e-01 -3.694613277912139893e-01 -3.253725469112396240e-01 1.310672163963317871e-01 5.525923371315002441e-01 -4.503886401653289795e-01
-5.003494620323181152e-01 3.098191320896148682e-01 -1.287623196840286255e-01 -3.532454371452331543e-01 -8.343425393104553223e-02 9.898142516613006592e-02 2.864280343055725098e-01 -6.430401802062988281e-01
3.310782611370086670e-01 1.862509548664093018e-01 -1.201329473406076431e-02 -1.177452877163887024e-02 9.004506468772888184e-02 9.113959074020385742e-01 1.270218491554260254e-01 -2.301763556897640228e-02
-3.307282626628875732e-01 2.706771790981292725e-01 -3.381222486495971680e-01 2.965727448463439941e-01 1.173336282372474670e-01 -3.414043784141540527e-02 5.417773723602294922e-01 -5.537284016609191895e-01
1.111170798540115356e-01 7.832728028297424316e-01 -2.707660794258117676e-01 -1.035707443952560425e-01 1.438922286033630371e-01 4.297941327095031738e-01 2.904278934001922607e-01 1.786739751696586609e-02
1.490488499402999878e-01 -2.078185379505157471e-01 -6.841142475605010986e-02 -2.894696593284606934e-01 2.201479859650135040e-02 2.571529448032379150e-01 5.724601149559020996e-01 -6.721608638763427734e-01
-2.594371140003204346e-01 3.572321236133575439e-01 -1.009012982249259949e-01 -2.681884169578552246e-01 -3.485743701457977295e-01 7.606263756752014160e-01 -1.437567025423049927e-01 -4.742444679141044617e-02
-1.081989184021949768e-01 -8.576112985610961914e-02 -6.816108524799346924e-02 -5.290656685829162598e-01 -6.041257381439208984e-01 2.922149300575256348e-01 4.958136677742004395e-01 -1.389462966471910477e-02
-2.909495234489440918e-01 -1.218269169330596924e-01 -5.490683317184448242e-01 2.784804627299308777e-02 -4.303513467311859131e-01 5.308194756507873535e-01 8.943552523851394653e-02 -3.511191308498382568e-01
-2.671878412365913391e-02 4.090485349297523499e-02 -9.382418543100357056e-02 -6.766012907028198242e-01 -4.537131786346435547e-01 5.202947854995727539e-01 2.319698482751846313e-01 -2.546383440494537354e-02
-1.984058022499084473e-01 5.981297418475151062e-02 4.846681356430053711e-01 -3.413278162479400635e-01 -2.550742328166961670e-01 4.264437258243560791e-01 5.943702459335327148e-01 7.386790961027145386e-02
-5.520114898681640625e-01 2.602929174900054932e-01 -3.689245283603668213e-01 -1.299775540828704834e-01 -3.035478293895721436e-02 5.980376601219177246e-01 2.177411913871765137e-01 2.618201673030853271e-01
-2.601096630096435547e-01 1.336514204740524292e-01 -3.041115999221801758e-01 2.494357526302337646e-01 3.570915758609771729e-01 1.698045283555984497e-01 6.418336033821105957e-01 -4.375840127468109131e-01
-2.376864403486251831e-01 4.870964586734771729e-02 -4.211859107017517090e-01 5.004045367240905762e-01 -5.545003414154052734e-01 3.284811675548553467e-01 2.356595396995544434e-01 -2.059715837240219116e-01
-2.900108993053436279e-01 1.261013299226760864e-01 2.668869867920875549e-02 -3.453548252582550049e-01 -8.679299056529998779e-02 3.564477711915969849e-02 3.414348959922790527e-01 -8.090911507606506348e-01
3.335117921233177185e-02 9.281220287084579468e-02 -4.809088110923767090e-01 -3.190428912639617920e-01 6.574537605047225952e-02 3.808757662773132324e-01 7.126165628433227539e-01 7.969242287799715996e-04
2.726044058799743652e-01 2.971834838390350342e-01 2.369051128625869751e-01 1.057914271950721741e-01 -3.767379224300384521e-01 6.739444732666015625e-01 -6.757138669490814209e-02 -4.115269780158996582e-01
-1.142904460430145264e-01 3.755086064338684082e-01 -2.535823881626129150e-01 3.885310292243957520e-01 4.135626554489135742e-01 3.061531782150268555e-01 5.631396174430847168e-01 -2.208631634712219238e-01
2.869182080030441284e-02 -1.056218668818473816e-01 1.683252602815628052e-01 -5.137922707945108414e-03 -4.991309046745300293e-01 2.834264934062957764e-02 7.951791286468505859e-01 -2.782376408576965332e-01
-2.114317119121551514e-01 4.208362102508544922e-01 2.955925464630126953e-01 -3.145599961280822754e-01 2.070139162242412567e-02 5.255134105682373047e-01 4.738530516624450684e-01 3.012325763702392578e-01
-7.050586491823196411e-02 2.349301725625991821e-01 3.121980130672454834e-01 1.324577778577804565e-01 -4.265804290771484375e-01 1.293926537036895752e-01 7.857500314712524414e-01 9.331531077623367310e-02
-7.347567081451416016e-01 -3.583448007702827454e-02 -1.654286980628967285e-01 -2.387981563806533813e-01 -9.278116375207901001e-02 9.837298095226287842e-02 2.588487565517425537e-01 -5.377445220947265625e-01
1.572125703096389771e-01 -2.060344070196151733e-01 -1.638972759246826172e-01 -2.837960720062255859e-01 5.923283472657203674e-02 2.867413163185119629e-01 5.305400490760803223e-01 -6.769266724586486816e-01
-1.373111605644226074e-01 -1.757129579782485962e-01 -4.255351126194000244e-01 -4.066343009471893311e-01 -1.410495638847351074e-01 2.039223462343215942e-01 5.016335844993591309e-01 -5.391877889633178711e-01
-6.987613439559936523e-02 2.948320843279361725e-02 3.907087743282318115e-01 2.765869162976741791e-02 -4.320639371871948242e-01 1.236708983778953552e-01 7.939243316650390625e-01 -9.241303056478500366e-02
-4.820104241371154785e-01 3.351344168186187744e-01 -3.892962932586669922e-01 3.110576570034027100e-01 -1.755403578281402588e-01 6.075873374938964844e-01 6.838911026716232300e-02 4.887261614203453064e-02
2.109021991491317749e-01 3.636844754219055176e-01 -3.651594370603561401e-02 -6.056621670722961426e-02 1.382942870259284973e-02 8.507621884346008301e-01 2.662650309503078461e-02 -3.058684468269348145e-01
-6.897240877151489258e-02 2.133600711822509766e-01 4.048276245594024658e-01 -2.898037433624267578e-01 -2.186124473810195923e-01 3.616577386856079102e-01 7.047287225723266602e-01 1.631515473127365112e-01
-1.147773265838623047e-01 1.373211443424224854e-01 -1.690118163824081421e-01 4.193798303604125977e-01 -7.500812411308288574e-01 2.468670904636383057e-01 1.146938353776931763e-01 -3.560965657234191895e-01
-5.220205783843994141e-01 1.915021836757659912e-01 -1.646707393229007721e-02 -4.669491946697235107e-01 -3.017528355121612549e-01 -4.189814440906047821e-03 3.343491852283477783e-01 -5.192756056785583496e-01
-2.598894536495208740e-01 3.823361992835998535e-01 -3.441160917282104492e-01 4.802795872092247009e-02 -5.013022422790527344e-01 5.963226556777954102e-01 9.382818639278411865e-02 2.232611477375030518e-01
-4.100018441677093506e-01 7.819126546382904053e-02 -3.546347022056579590e-01 -4.303329586982727051e-01 -4.795544445514678955e-01 4.960429072380065918e-01 1.954111903905868530e-01 2.481344528496265411e-02
4.846239835023880005e-02 -1.540362369269132614e-02 -4.924666881561279297e-01 -1.679529547691345215e-01 2.238442748785018921e-01 3.717023432254791260e-01 7.021519541740417480e-01 -2.130640000104904175e-01
-1.561811286956071854e-02 5.015796422958374023e-01 1.872033327817916870e-01 2.519134059548377991e-02 2.231034785509109497e-01 7.823294401168823242e-01 6.828631460666656494e-02 -2.145153135061264038e-01
-2.698607146739959717e-01 2.293660491704940796e-02 -5.641061663627624512e-01 9.135421365499496460e-02 -5.053715705871582031e-01 5.601931214332580566e-01 1.337673068046569824e-01 -1.139178499579429626e-01
-4.850943088531494141e-01 4.116793572902679443e-01 -2.167360633611679077e-01 2.772022187709808350e-01 -4.970115423202514648e-01 3.524486720561981201e-02 1.019897386431694031e-01 -4.612195193767547607e-01
-2.743701636791229248e-02 4.066450297832489014e-01 1.415638774633407593e-01 4.611059129238128662e-01 -4.598301649093627930e-01 9.637697041034698486e-02 6.116585135459899902e-01 7.981060445308685303e-02
-1.581990420818328857e-01 5.105250328779220581e-02 -4.520184397697448730e-01 -2.894293069839477539e-01 -1.739462018013000488e-01 7.464675307273864746e-01 2.313257157802581787e-01 2.080722451210021973e-01
-4.704410135746002197e-01 -2.664074897766113281e-01 -4.841443598270416260e-01 7.530165463685989380e-02 -2.522946596145629883e-01 2.514062821865081787e-01 2.911709547042846680e-01 -5.059720873832702637e-01
-6.068077683448791504e-01 -2.647736854851245880e-02 -1.111511290073394775e-01 -2.409927994012832642e-01 -3.125118315219879150e-01 -7.262920588254928589e-02 5.709780454635620117e-01 -3.629004955291748047e-01
-2.184570133686065674e-01 2.486416101455688477e-01 -3.056625127792358398e-01 3.870626688003540039e-01 2.794807553291320801e-01 1.795894652605056763e-01 5.860040783882141113e-01 -4.398230612277984619e-01
1.726311817765235901e-02 -1.165734753012657166e-01 -2.768653631210327148e-01 1.816891878843307495e-01 -1.853942684829235077e-02 8.704457879066467285e-01 3.068602876737713814e-03 -3.441194593906402588e-01
5.129627510905265808e-02 -1.189973577857017517e-01 -1.388248652219772339e-01 -3.256959617137908936e-01 -7.189626339823007584e-04 1.467255949974060059e-01 5.946985483169555664e-01 -6.947395205497741699e-01
2.900845408439636230e-01 2.794175446033477783e-01 1.954383850097656250e-01 3.239615261554718018e-02 -5.203462243080139160e-01 5.483561754226684570e-01 -4.425220564007759094e-02 -4.744664430618286133e-01
2.260921597480773926e-01 3.451133668422698975e-01 -9.363975375890731812e-02 2.332845032215118408e-01 -6.793771684169769287e-02 8.178771734237670898e-01 1.436222717165946960e-02 -3.047034442424774170e-01
-4.202284812927246094e-01 1.162443533539772034e-01 -4.052855074405670166e-01 -3.304226100444793701e-01 -3.236123621463775635e-01 6.306591629981994629e-01 6.451173126697540283e-02 1.727491021156311035e-01
-6.507071107625961304e-02 2.843199372291564941e-01 4.224882721900939941e-01 -1.535227429121732712e-02 8.751572668552398682e-02 4.591704010963439941e-01 6.514350175857543945e-01 3.055025339126586914e-01
1.562670804560184479e-02 3.240612745285034180e-01 9.007847309112548828e-02 2.096547335386276245e-01 -6.704931706190109253e-02 9.108595848083496094e-01 -5.820742808282375336e-03 9.206645935773849487e-02
3.541753068566322327e-02 2.319508939981460571e-01 -9.564278647303581238e-03 3.560142219066619873e-01 -4.580743014812469482e-01 1.985904872417449951e-01 7.270976901054382324e-01 2.004129588603973389e-01
-1.859410852193832397e-02 1.713108271360397339e-01 -1.179246604442596436e-02 2.318386137485504150e-01 3.582139685750007629e-02 8.418864607810974121e-01 4.480402916669845581e-02 -4.520565569400787354e-01
-5.057632550597190857e-02 -3.122240006923675537e-01 -4.036813378334045410e-01 -2.683556079864501953e-01 -4.769753217697143555e-01 3.782119750976562500e-01 4.220966398715972900e-01 -3.409831523895263672e-01
2.369529306888580322e-01 7.777251303195953369e-02 -1.337712109088897705e-01 5.890594124794006348e-01 -2.199451327323913574e-01 5.802190303802490234e-01 1.520415395498275757e-01 -4.059215486049652100e-01
-9.014312922954559326e-02 1.035792380571365356e-01 -3.894509673118591309e-01 5.311771035194396973e-01 2.216890305280685425e-01 2.512879073619842529e-01 5.514180064201354980e-01 -3.618990480899810791e-01
-1.223210021853446960e-01 3.213032186031341553e-01 3.875495493412017822e-02 4.108932316303253174e-01 -2.234257310628890991e-01 1.398090720176696777e-01 7.764592766761779785e-01 1.977678537368774414e-01
-8.441765606403350830e-02 -3.165611624717712402e-02 -2.597128152847290039e-01 3.648145198822021484e-01 3.898167610168457031e-01 6.087971329689025879e-01 3.407721519470214844e-01 -3.906590044498443604e-01
3.854881525039672852e-01 5.233004689216613770e-01 2.512757107615470886e-02 2.466749250888824463e-01 -2.426334917545318604e-01 3.461949825286865234e-01 1.718945503234863281e-01 -5.548024773597717285e-01
2.643497288227081299e-02 -1.768042147159576416e-02 8.543549478054046631e-02 9.445577114820480347e-02 -4.272762537002563477e-01 1.027907207608222961e-01 8.867813944816589355e-01 -5.705516412854194641e-02
-3.820509612560272217e-01 2.989157736301422119e-01 -3.997446894645690918e-01 4.669867455959320068e-01 5.824216082692146301e-02 5.516865849494934082e-01 2.777207493782043457e-01 -4.398659989237785339e-02
-7.637063413858413696e-02 7.239983975887298584e-02 1.050535663962364197e-01 2.277655005455017090e-01 -1.880995035171508789e-01 2.642083540558815002e-02 9.340126514434814453e-01 -1.324891597032546997e-01
4.343539767432957888e-04 -4.417450353503227234e-02 -1.696218997240066528e-01 -5.628957152366638184e-01 -5.620492696762084961e-01 3.602422475814819336e-01 4.546740353107452393e-01 -4.816201981157064438e-03
2.820251882076263428e-01 5.218846201896667480e-01 2.350429743528366089e-01 1.042252406477928162e-01 -3.698671460151672363e-01 3.584750890731811523e-01 1.053546592593193054e-01 -5.527968406677246094e-01
2.746804654598236084e-01 2.220119088888168335e-01 -3.204112946987152100e-01 -5.767806619405746460e-02 2.085866332054138184e-01 1.882113665342330933e-01 8.098425865173339844e-01 -1.857267618179321289e-01
-2.111157029867172241e-02 1.075388565659523010e-01 -7.737539708614349365e-02 1.290858387947082520e-01 -1.098330542445182800e-01 6.474403142929077148e-01 -9.732603281736373901e-02 -7.243099808692932129e-01
-2.579057216644287109e-01 3.540454208850860596e-01 -2.891143262386322021e-01 3.529501557350158691e-01 -5.870635509490966797e-01 4.561269879341125488e-01 -1.547932531684637070e-02 -2.168884575366973877e-01
-6.334456615149974823e-03 4.598945006728172302e-02 -1.461868286132812500e-01 6.518695503473281860e-02 6.529862992465496063e-03 6.374911665916442871e-01 -5.454112216830253601e-02 -7.502084374427795410e-01
-5.365922302007675171e-02 -5.227259825915098190e-03 -2.171521782875061035e-01 3.749109804630279541e-01 4.363534450531005859e-01 6.174815297126770020e-01 3.737461864948272705e-01 -3.130593597888946533e-01
-4.398428201675415039e-01 4.703207314014434814e-01 -3.814368546009063721e-01 1.472494006156921387e-01 -5.302960276603698730e-01 3.357132375240325928e-01 2.434946596622467041e-02 -1.537858098745346069e-01
-1.663244962692260742e-01 4.711951315402984619e-01 -2.804955467581748962e-02 8.776886016130447388e-02 4.322746992111206055e-01 6.963884234428405762e-01 2.061454653739929199e-01 -1.658520400524139404e-01
-1.077121570706367493e-01 3.524656593799591064e-01 6.166092678904533386e-02 -2.276237308979034424e-01 -3.187681734561920166e-01 1.290366053581237793e-01 8.091052174568176270e-01 1.887761801481246948e-01
-1.838613599538803101e-01 9.081178903579711914e-02 -8.258675783872604370e-02 -6.437947154045104980e-01 -4.693201780319213867e-01 5.287716984748840332e-01 1.836091727018356323e-01 5.552146583795547485e-02
-4.358141217380762100e-03 -7.712403684854507446e-02 -3.818544745445251465e-01 -9.505199640989303589e-02 -3.793933987617492676e-01 3.744591400027275085e-02 3.885809779167175293e-01 -7.367825508117675781e-01
-8.636013418436050415e-02 1.044043824076652527e-01 -1.708547919988632202e-01 2.855867743492126465e-01 4.908961355686187744e-01 4.374011456966400146e-01 4.454928636550903320e-01 -4.900284111499786377e-01
-1.475680172443389893e-01 5.917568877339363098e-02 -4.376595914363861084e-01 4.849638342857360840e-01 5.107337236404418945e-02 2.490612566471099854e-01 6.910569667816162109e-01 -7.606849074363708496e-02
6.264743953943252563e-02 1.895913779735565186e-01 -1.151347011327743530e-01 2.565024495124816895e-01 4.761905670166015625e-01 5.802516341209411621e-01 4.036306738853454590e-01 -3.933365345001220703e-01
-2.138359695672988892e-01 3.611520230770111084e-01 -7.361195236444473267e-02 4.930801689624786377e-01 2.091097682714462280e-01 5.377462506294250488e-01 1.443726122379302979e-01 -4.706965982913970947e-01
-2.433830127120018005e-02 -1.378169357776641846e-01 5.285749435424804688e-01 -1.582219749689102173e-01 -1.453517973423004150e-01 3.314252793788909912e-01 5.778983235359191895e-01 -4.594041109085083008e-01
3.608864843845367432e-01 9.402574598789215088e-02 -3.162729442119598389e-01 4.357405304908752441e-01 -2.149071693420410156e-01 5.490298867225646973e-01 2.419737726449966431e-01 -4.060193300247192383e-01
-7.651259005069732666e-02 1.864789873361587524e-01 6.103300303220748901e-02 -9.958910197019577026e-02 -5.255556702613830566e-01 7.736324667930603027e-01 -3.955035656690597534e-02 2.635304033756256104e-01
-5.906390547752380371e-01 -1.327496953308582306e-02 -3.300594389438629150e-01 2.093550413846969604e-01 -2.287799865007400513e-01 6.009150743484497070e-01 1.502447575330734253e-01 2.493747025728225708e-01
-2.287679165601730347e-01 -3.801233693957328796e-02 -4.429978430271148682e-01 -3.412401080131530762e-01 -3.449492454528808594e-01 3.445494771003723145e-01 6.176680922508239746e-01 1.196254715323448181e-01
-2.589725255966186523e-01 2.545516937971115112e-02 -5.129038095474243164e-01 -3.323462307453155518e-01 -1.691575944423675537e-01 6.563037633895874023e-01 2.767388820648193359e-01 1.510887891054153442e-01
-1.827824711799621582e-01 4.661702215671539307e-01 3.005211353302001953e-01 -1.872964650392532349e-01 -1.862954795360565186e-01 4.337016642093658447e-01 4.709272086620330811e-01 4.234469532966613770e-01
-1.907101571559906006e-01 -1.533797681331634521e-01 -5.657339692115783691e-01 -1.216848492622375488e-01 -2.753457725048065186e-01 6.719862818717956543e-01 2.609426677227020264e-01 9.884504228830337524e-02
-1.467318981885910034e-01 2.512340843677520752e-01 -7.644812017679214478e-02 -5.002570748329162598e-01 -6.856221556663513184e-01 6.021555513143539429e-02 3.854219913482666016e-01 -1.923433393239974976e-01
2.348081581294536591e-02 3.034370578825473785e-02 -2.660754919052124023e-01 6.378626823425292969e-01 -2.346027456223964691e-02 4.551574885845184326e-01 2.891511321067810059e-01 -4.790991246700286865e-01
-3.720191717147827148e-01 2.121298313140869141e-01 -4.101465642452239990e-01 -3.007009327411651611e-01 -3.336301743984222412e-01 6.487092375755310059e-01 1.577469408512115479e-01 3.073400259017944336e-02
-5.094456672668457031e-01 2.665101736783981323e-02 9.636683762073516846e-02 5.016734600067138672e-01 1.210088133811950684e-01 1.942461133003234863e-01 2.080378979444503784e-01 -6.189810037612915039e-01
-1.358592510223388672e-01 6.676808595657348633e-01 -2.275720834732055664e-01 -3.153454661369323730e-01 -2.976297736167907715e-01 2.750407457351684570e-01 4.935741424560546875e-02 -4.667391777038574219e-01
-3.469388484954833984e-01 4.219181239604949951e-01 -3.161196410655975342e-01 3.313850238919258118e-02 -6.216577291488647461e-01 3.123761713504791260e-01 1.958180218935012817e-01 2.796551287174224854e-01
8.785898238420486450e-02 2.736412286758422852e-01 -1.486065387725830078e-01 -4.670359790325164795e-01 2.258217483758926392e-01 1.036883890628814697e-01 7.211295962333679199e-01 -3.089017868041992188e-01
-1.534975469112396240e-01 1.409256458282470703e-01 3.149921596050262451e-01 3.376399353146553040e-02 -4.211230874061584473e-01 5.779908895492553711e-01 4.701567888259887695e-01 3.517852723598480225e-01
-6.027470529079437256e-02 2.234272658824920654e-01 1.486263573169708252e-01 2.495668977499008179e-01 -2.058271020650863647e-01 1.349829137325286865e-01 8.918091058731079102e-01 7.851693034172058105e-02
1.141473054885864258e-01 8.406104147434234619e-02 6.880580633878707886e-02 5.687034726142883301e-01 8.013449609279632568e-03 6.471011042594909668e-01 8.070372790098190308e-02 -4.758458435535430908e-01
-1.876887977123260498e-01 7.583616767078638077e-03 -2.171404659748077393e-01 8.395550400018692017e-02 4.986838102340698242e-01 6.380425095558166504e-01 3.213836550712585449e-01 -3.891603946685791016e-01
-2.731981873512268066e-01 6.131454110145568848e-01 1.754230856895446777e-01 -1.240047439932823181e-01 1.607368737459182739e-01 2.491308301687240601e-01 6.259188652038574219e-01 1.535845696926116943e-01
-5.321666002273559570e-01 -1.692249067127704620e-02 -4.787278175354003906e-01 -3.460778892040252686e-01 -2.410671710968017578e-01 4.150544404983520508e-01 3.680673837661743164e-01 4.128888249397277832e-02
-7.339588552713394165e-02 3.919321596622467041e-01 -2.945408523082733154e-01 2.099545598030090332e-01 2.888650298118591309e-01 9.953839331865310669e-02 6.951164007186889648e-01 -3.655534386634826660e-01
-3.485849201679229736e-01 2.642607688903808594e-01 -4.332802891731262207e-01 2.444806993007659912e-01 2.645676732063293457e-01 1.954835504293441772e-01 6.508020758628845215e-01 -1.714611351490020752e-01
-3.186689317226409912e-01 2.859885990619659424e-01 -3.843922615051269531e-01 4.539544880390167236e-01 1.876499131321907043e-02 6.421329379081726074e-01 8.730936050415039062e-02 -2.062010467052459717e-01
-4.060068428516387939e-01 1.659635901451110840e-01 -5.170649290084838867e-01 2.532864809036254883e-01 -2.999655008316040039e-01 6.095576286315917969e-01 1.025251671671867371e-01 6.366508454084396362e-02
-1.582407802343368530e-01 2.728341519832611084e-01 -3.323208391666412354e-01 2.467486113309860229e-01 3.287669718265533447e-01 2.462288886308670044e-01 7.259044647216796875e-01 -1.831547021865844727e-01
6.139645352959632874e-02 3.651053830981254578e-02 -1.705891489982604980e-01 6.195977330207824707e-01 -7.808975875377655029e-02 6.342330574989318848e-01 1.226556897163391113e-01 -3.981222510337829590e-01
-3.794827461242675781e-01 1.117129698395729065e-01 -3.461044132709503174e-01 -2.831784784793853760e-01 -2.112780660390853882e-01 3.398886322975158691e-01 6.118026375770568848e-01 3.302566707134246826e-01
-2.963767647743225098e-01 1.988982558250427246e-01 -1.010498851537704468e-01 1.924235224723815918e-01 -4.415180087089538574e-01 2.706236839294433594e-01 -5.048276856541633606e-02 -7.447404861450195312e-01
-1.440914273262023926e-01 -1.202014014124870300e-01 1.388472914695739746e-01 -1.796137914061546326e-02 -1.457011401653289795e-01 5.803423523902893066e-01 -1.243182569742202759e-01 -7.561129927635192871e-01
-5.484185218811035156e-01 -4.386132583022117615e-02 -1.933444738388061523e-01 -3.079139292240142822e-01 -4.726091623306274414e-01 1.139860302209854126e-01 4.861575067043304443e-01 -3.040049672126770020e-01
-6.183030456304550171e-02 5.655651539564132690e-02 3.911294043064117432e-01 -3.038401482626795769e-03 -5.170680284500122070e-01 2.760385349392890930e-02 6.874997615814208984e-01 -3.149756491184234619e-01
-7.710436731576919556e-02 9.621748328208923340e-02 -3.921112120151519775e-01 -1.693061292171478271e-01 -3.633567690849304199e-01 7.158418297767639160e-01 8.537778630852699280e-03 -3.973042070865631104e-01
-1.935317963361740112e-01 2.129265666007995605e-01 5.316826701164245605e-01 -4.272648990154266357e-01 -9.886099398136138916e-02 5.220977663993835449e-01 4.026013314723968506e-01 -8.670974522829055786e-02
-5.982905030250549316e-01 9.050421416759490967e-02 -4.708911180496215820e-01 -2.602593600749969482e-01 -1.815332025289535522e-01 4.273986220359802246e-01 3.260002136230468750e-01 1.499469578266143799e-01
-6.314790248870849609e-02 2.461619675159454346e-01 -8.851054124534130096e-03 1.421016603708267212e-01 4.393683373928070068e-01 7.046079039573669434e-01 2.046152353286743164e-01 -4.286736249923706055e-01
-3.942917287349700928e-01 3.901655375957489014e-01 -1.888585537672042847e-01 3.466124236583709717e-01 2.257869243621826172e-01 1.523083597421646118e-01 5.514833927154541016e-01 -3.977255225181579590e-01
-6.708279997110366821e-02 5.289711952209472656e-01 1.697994023561477661e-02 2.452249526977539062e-01 7.591897994279861450e-02 7.716940045356750488e-01 -4.617797955870628357e-02 -2.277234792709350586e-01
-6.944602727890014648e-01 3.850800693035125732e-01 -7.965004444122314453e-02 5.013967305421829224e-02 1.020612195134162903e-01 8.567237854003906250e-02 3.535719215869903564e-01 -4.667020738124847412e-01
2.478926032781600952e-01 -2.354669123888015747e-01 -4.349353909492492676e-01 -8.199858665466308594e-02 -2.396685481071472168e-01 6.848151087760925293e-01 3.171130418777465820e-01 -2.454355061054229736e-01
-2.342252731323242188e-01 -2.075244337320327759e-01 -5.148650407791137695e-01 -3.299646973609924316e-01 -3.375404179096221924e-01 4.101589024066925049e-01 4.955213665962219238e-01 -2.010510303080081940e-02
-3.334277868270874023e-01 1.606142073869705200e-01 -2.666721343994140625e-01 1.109439283609390259e-01 -5.280502438545227051e-01 4.453121423721313477e-01 -7.045821845531463623e-02 -5.454375147819519043e-01
-1.053703725337982178e-01 3.236976265907287598e-01 -2.954479455947875977e-01 1.136328354477882385e-01 -5.994362235069274902e-01 1.675108224153518677e-01 8.655631542205810547e-02 -6.237301826477050781e-01
-3.251947164535522461e-01 1.876003295183181763e-01 2.454467676579952240e-02 4.216505587100982666e-01 -3.902941346168518066e-01 3.273437619209289551e-01 -5.860439687967300415e-02 -6.463319659233093262e-01
-3.769387006759643555e-01 -2.288743704557418823e-01 -5.147869586944580078e-01 1.572876870632171631e-01 -4.633415043354034424e-01 4.359482228755950928e-01 1.967603713274002075e-01 -2.689566910266876221e-01
-3.152898252010345459e-01 5.681908130645751953e-01 2.816875278949737549e-01 -2.412412911653518677e-01 3.497171401977539062e-02 3.768285810947418213e-01 4.888637065887451172e-01 2.408234626054763794e-01
2.829999923706054688e-01 6.683219075202941895e-01 -5.970902368426322937e-02 -1.904455870389938354e-01 2.579058408737182617e-01 4.637819230556488037e-01 3.550156950950622559e-01 -1.605523824691772461e-01
-1.467262655496597290e-01 5.836777687072753906e-01 2.842691838741302490e-01 -1.755347251892089844e-01 -3.251192271709442139e-01 3.950213789939880371e-01 3.930540978908538818e-01 3.315634429454803467e-01
-4.966183900833129883e-01 2.344496399164199829e-01 9.567885100841522217e-02 -3.253367543220520020e-01 -3.174417614936828613e-01 -1.524146050214767456e-01 5.433611869812011719e-01 -4.051716923713684082e-01
-3.992400765419006348e-01 4.101766347885131836e-01 -2.896106541156768799e-01 4.299280047416687012e-01 -5.214782953262329102e-01 2.727851271629333496e-01 6.726422905921936035e-02 -2.297263890504837036e-01
-1.353364288806915283e-01 -1.864999830722808838e-01 -7.032214850187301636e-02 -3.711732625961303711e-01 -1.467535644769668579e-01 8.395564556121826172e-01 1.984114646911621094e-01 -1.960313618183135986e-01
2.444767765700817108e-02 5.215530842542648315e-02 -4.133578836917877197e-01 -2.278438210487365723e-01 2.936264574527740479e-01 4.526430666446685791e-01 6.932225227355957031e-01 -4.738023877143859863e-02
-6.909167766571044922e-02 2.543129324913024902e-01 -2.122348248958587646e-01 4.755994677543640137e-01 -5.503254383802413940e-02 6.802976727485656738e-01 1.438981108367443085e-02 -4.396274983882904053e-01
8.751325309276580811e-02 -4.045568406581878662e-01 3.416708484292030334e-02 -2.113806903362274170e-01 -2.674924433231353760e-01 3.212956488132476807e-01 7.545860409736633301e-01 -1.965778023004531860e-01
3.667383268475532532e-02 4.654515087604522705e-01 -3.401405811309814453e-01 -5.098720788955688477e-01 8.064047433435916901e-03 4.436101913452148438e-01 4.415636956691741943e-01 -1.204619407653808594e-01
-3.769611120223999023e-01 5.100450292229652405e-02 -2.531040906906127930e-01 -5.552985891699790955e-02 3.554657399654388428e-01 7.365134358406066895e-01 9.351468831300735474e-02 -3.325669169425964355e-01
-2.612315714359283447e-01 2.546479105949401855e-01 -2.561816871166229248e-01 5.299144387245178223e-01 8.168442547321319580e-02 5.798838138580322266e-01 1.128071695566177368e-01 -4.059692919254302979e-01
1.280154194682836533e-02 8.232087492942810059e-01 1.180010661482810974e-02 -6.089830026030540466e-02 3.063228912651538849e-02 2.252693921327590942e-01 2.716415524482727051e-01 -4.391374886035919189e-01
-8.208170533180236816e-01 -1.411634683609008789e-01 -4.907255992293357849e-02 -1.899188905954360962e-01 -1.002908498048782349e-02 2.047118097543716431e-01 2.546418905258178711e-01 -4.012545049190521240e-01
-2.121245861053466797e-02 2.136307656764984131e-01 -4.943904578685760498e-01 -2.607222795486450195e-01 -4.319045245647430420e-01 6.249679923057556152e-01 2.247420698404312134e-01 1.178065314888954163e-01
-6.545653939247131348e-01 3.452683091163635254e-01 -1.777864098548889160e-01 -1.500026881694793701e-01 -2.121577113866806030e-01 -1.486037522554397583e-01 5.401353836059570312e-01 -1.984561085700988770e-01
-1.894582957029342651e-01 4.163878262042999268e-01 -1.509092003107070923e-01 1.723496615886688232e-01 4.874840080738067627e-01 2.714524567127227783e-01 6.422361731529235840e-01 -1.202260628342628479e-01
-1.260987222194671631e-01 -4.956791922450065613e-02 -3.790832310914993286e-02 2.140173763036727905e-01 5.337195396423339844e-01 6.224026679992675781e-01 4.190157651901245117e-01 -2.942546606063842773e-01
-6.321398168802261353e-02 9.214746765792369843e-03 -5.513688325881958008e-01 2.602414190769195557e-01 -2.194977998733520508e-01 7.039476037025451660e-01 1.686709076166152954e-01 -2.280667424201965332e-01
-3.540875390172004700e-03 3.275446295738220215e-01 1.585670113563537598e-01 3.454452753067016602e-01 2.146151661872863770e-01 8.102706074714660645e-01 5.355462804436683655e-02 -2.067845463752746582e-01
-4.676740169525146484e-01 3.205510377883911133e-01 -1.895709931850433350e-01 1.313323974609375000e-01 -4.643768370151519775e-01 2.418223768472671509e-02 9.727760404348373413e-02 -6.321782469749450684e-01
-1.410689800977706909e-01 2.809097170829772949e-01 -8.577971160411834717e-02 -1.878560893237590790e-02 -6.517297029495239258e-01 6.086823344230651855e-01 -1.424427777528762817e-01 -2.791819870471954346e-01
-3.629177808761596680e-02 3.937525674700737000e-02 -7.782751321792602539e-02 1.500458270311355591e-01 5.206627249717712402e-01 7.271831035614013672e-01 2.458401471376419067e-01 -3.289971053600311279e-01
-3.985746800899505615e-01 -1.336081475019454956e-01 -4.789047837257385254e-01 -2.566102445125579834e-01 -3.935196697711944580e-01 5.489059090614318848e-01 2.426466643810272217e-01 1.142613142728805542e-01
-3.958889544010162354e-01 8.974569849669933319e-03 -6.556583642959594727e-01 2.586625516414642334e-01 -2.708292603492736816e-01 3.252412378787994385e-01 3.155231773853302002e-01 -2.602149546146392822e-01
1.042422950267791748e-01 5.817508697509765625e-01 -1.563847810029983521e-01 -4.413636922836303711e-01 9.918270260095596313e-02 5.423535108566284180e-01 1.975571513175964355e-01 -2.973684072494506836e-01
-4.579623043537139893e-01 6.231242418289184570e-01 1.480138301849365234e-01 -4.824120178818702698e-02 -3.349567353725433350e-01 1.854065656661987305e-01 3.748274445533752441e-01 3.011381030082702637e-01
-1.429371684789657593e-01 3.417323529720306396e-01 1.214984953403472900e-01 5.292879939079284668e-01 3.266755044460296631e-01 3.328222334384918213e-01 4.102846086025238037e-01 -4.266842007637023926e-01
-1.178615763783454895e-01 4.744991660118103027e-01 -4.578199982643127441e-02 6.395217180252075195e-01 1.853710114955902100e-01 3.671232461929321289e-01 3.147159516811370850e-01 -2.858100533485412598e-01
-2.015405297279357910e-01 -9.266635030508041382e-02 -3.569520711898803711e-01 6.505631804466247559e-01 -1.794675290584564209e-01 1.863249987363815308e-01 5.048134326934814453e-01 -2.799730896949768066e-01
-3.927051424980163574e-01 7.617276161909103394e-03 -5.008147358894348145e-01 1.076437979936599731e-01 -4.611798524856567383e-01 2.634523808956146240e-01 1.246101185679435730e-01 -5.345093607902526855e-01
-4.197375103831291199e-02 1.730697602033615112e-01 -1.470278352499008179e-01 1.726588457822799683e-01 1.876984238624572754e-01 8.816857933998107910e-01 6.202678382396697998e-02 -3.168738484382629395e-01
-6.122930049896240234e-01 6.845862865447998047e-01 -1.261904835700988770e-01 8.020879328250885010e-02 -4.193485714495182037e-03 -4.502381198108196259e-03 1.876859068870544434e-01 -3.143524825572967529e-01
-2.016753107309341431e-01 3.151395022869110107e-01 -2.403951138257980347e-01 -1.344939768314361572e-01 -5.088328123092651367e-01 6.954949498176574707e-01 -1.323013454675674438e-01 -1.549457609653472900e-01
2.241698056459426880e-01 -2.868786752223968506e-01 -1.291052103042602539e-01 -3.623784780502319336e-01 -2.783669158816337585e-02 3.413273990154266357e-01 4.469233751296997070e-01 -6.343834400177001953e-01
-3.021479845046997070e-01 3.222879469394683838e-01 -2.591882348060607910e-01 1.200608313083648682e-01 -1.152252405881881714e-01 -1.798054873943328857e-01 4.753261506557464600e-01 -6.720876693725585938e-01
1.406191587448120117e-01 1.650194317335262895e-04 -1.335684657096862793e-01 6.206674575805664062e-01 -1.793794482946395874e-01 5.989749431610107422e-01 2.032574564218521118e-01 -3.806523084640502930e-01
-2.716897130012512207e-01 2.717696875333786011e-02 -3.846311867237091064e-01 5.056138634681701660e-01 -3.802410513162612915e-02 3.411674201488494873e-01 1.988610774278640747e-01 -6.037158370018005371e-01
-3.562065958976745605e-01 1.798934787511825562e-01 3.318229913711547852e-01 -5.793454647064208984e-01 -1.189565137028694153e-01 2.044451087713241577e-01 3.634497523307800293e-01 -4.549321830272674561e-01
-1.664279848337173462e-01 1.482511907815933228e-01 8.221904188394546509e-02 2.803704440593719482e-01 -6.131641864776611328e-01 1.248388960957527161e-01 6.646282076835632324e-01 1.779612153768539429e-01
4.255243390798568726e-02 1.032278537750244141e-01 -2.125708907842636108e-01 1.510681211948394775e-01 -7.131142616271972656e-01 4.903214573860168457e-01 -2.827673032879829407e-02 -4.120421707630157471e-01
-1.229853481054306030e-01 1.448037624359130859e-01 -2.392082363367080688e-01 3.768651932477951050e-02 4.876084327697753906e-01 4.588223099708557129e-01 6.110698580741882324e-01 -2.891012132167816162e-01
-7.196415215730667114e-02 3.147389888763427734e-01 4.259507730603218079e-02 5.551799535751342773e-01 -2.007526308298110962e-01 8.593571186065673828e-02 7.322669625282287598e-01 4.266134276986122131e-02
-1.136543303728103638e-01 5.360664054751396179e-02 -5.363493785262107849e-02 4.072108131367713213e-04 -1.824456006288528442e-01 7.087951302528381348e-01 -1.521017253398895264e-01 -6.500157117843627930e-01
1.663496531546115875e-02 7.174862176179885864e-02 -2.084016650915145874e-01 7.447701096534729004e-01 -1.264320015907287598e-01 3.582834005355834961e-01 3.793139755725860596e-01 -3.289839923381805420e-01
-4.429901540279388428e-01 4.166414588689804077e-02 -3.747167587280273438e-01 -3.398388028144836426e-01 -7.198691368103027344e-02 5.166048407554626465e-01 4.614571928977966309e-01 2.472158670425415039e-01
-3.613341152667999268e-01 3.338662385940551758e-01 -4.509165287017822266e-01 2.948279082775115967e-01 -4.665212035179138184e-01 4.536894559860229492e-01 3.018564544618129730e-02 -2.081694453954696655e-01
2.430342137813568115e-01 -1.896519958972930908e-01 -1.556613296270370483e-01 -4.117984771728515625e-01 -3.419092297554016113e-02 3.566122055053710938e-01 5.014701485633850098e-01 -5.756250619888305664e-01
-4.449463784694671631e-01 5.465638637542724609e-01 -2.741936147212982178e-01 2.945760488510131836e-01 -4.495846033096313477e-01 2.951592206954956055e-01 1.507456153631210327e-01 1.713597476482391357e-01
-4.477430284023284912e-01 4.363773465156555176e-01 2.000650614500045776e-01 -4.052404165267944336e-01 -4.741519689559936523e-01 1.446507871150970459e-01 3.988022506237030029e-01 8.256599307060241699e-03
6.781920790672302246e-02 2.594040632247924805e-01 -1.552761942148208618e-01 1.867980808019638062e-01 4.328011572360992432e-01 7.290869951248168945e-01 2.531600594520568848e-01 -2.934810817241668701e-01
-1.029288098216056824e-01 -3.206552192568778992e-02 -1.457416079938411713e-02 4.674728214740753174e-01 -9.938084334135055542e-02 7.365380525588989258e-01 2.708344906568527222e-02 -4.653342366218566895e-01
-1.528807282447814941e-01 1.509657800197601318e-01 -2.185336053371429443e-01 4.461379349231719971e-01 3.659501969814300537e-01 2.554491162300109863e-01 6.260604262351989746e-01 -3.404635190963745117e-01
9.727948158979415894e-02 9.890092909336090088e-02 1.817256957292556763e-02 6.592228412628173828e-01 -3.607740625739097595e-02 6.709193587303161621e-01 1.667749881744384766e-01 -2.580736577510833740e-01
-5.058659911155700684e-01 4.069899916648864746e-01 -1.165998652577400208e-01 4.818087816238403320e-01 -2.666141688823699951e-01 3.634516000747680664e-01 5.732951220124959946e-03 -3.598758578300476074e-01
-1.034821849316358566e-02 8.884456753730773926e-02 3.103398382663726807e-01 1.491844952106475830e-01 -6.928579807281494141e-01 3.010441660881042480e-01 5.225046873092651367e-01 1.724580526351928711e-01
7.341667264699935913e-02 1.766167283058166504e-01 -6.203246861696243286e-02 -1.110990270972251892e-01 -1.938176453113555908e-01 8.500030636787414551e-01 -1.356778889894485474e-01 -4.107876420021057129e-01
7.420927286148071289e-03 -4.602792114019393921e-02 -2.938407659530639648e-01 5.330765247344970703e-01 -1.196823343634605408e-01 3.421131372451782227e-01 5.295311212539672852e-01 -4.642682075500488281e-01
1.949503719806671143e-01 7.401455640792846680e-01 -7.741729915142059326e-02 -3.217590153217315674e-01 5.303366109728813171e-02 4.136781990528106689e-01 2.655676901340484619e-01 -2.453322112560272217e-01
-2.858536541461944580e-01 3.722772598266601562e-01 1.303982585668563843e-01 5.453269481658935547e-01 2.482472807168960571e-01 4.434798061847686768e-01 2.668703794479370117e-01 -3.684988021850585938e-01
-4.772335886955261230e-01 2.832491397857666016e-01 -4.201161563396453857e-01 -2.396024391055107117e-02 -1.219861581921577454e-01 6.738469600677490234e-01 -4.402648657560348511e-02 -2.098991274833679199e-01
-6.047035455703735352e-01 2.783930599689483643e-01 1.326087415218353271e-01 3.837973177433013916e-01 3.470494449138641357e-01 3.969211280345916748e-01 2.584143877029418945e-01 -2.172047495841979980e-01
-6.464099884033203125e-02 2.292431294918060303e-01 3.884855806827545166e-01 -1.718709617853164673e-01 -2.659987807273864746e-01 4.283062219619750977e-01 6.344206333160400391e-01 3.257563710212707520e-01
1.274612247943878174e-01 7.753803730010986328e-01 -7.070782035589218140e-02 -1.936734318733215332e-01 -5.247243493795394897e-02 3.834669291973114014e-01 1.239723414182662964e-01 -4.181632697582244873e-01
-3.607992529869079590e-01 2.287686467170715332e-01 -2.842974960803985596e-01 1.938772499561309814e-01 4.297345280647277832e-01 3.730900883674621582e-01 4.181220829486846924e-01 -4.476396441459655762e-01
-9.676116704940795898e-02 2.472302615642547607e-01 1.456742882728576660e-01 4.466416835784912109e-01 -5.037298202514648438e-01 1.739830076694488525e-01 6.319038867950439453e-01 1.596508771181106567e-01
-5.870479941368103027e-01 3.006253540515899658e-01 -2.026525884866714478e-01 -4.022488892078399658e-01 -1.851725764572620392e-02 1.710574179887771606e-01 1.247900649905204773e-01 -5.629839897155761719e-01
-5.342434719204902649e-02 5.029354989528656006e-02 4.057835936546325684e-01 2.185076177120208740e-01 -2.580235600471496582e-01 7.020228356122970581e-02 7.537392377853393555e-01 -3.776016831398010254e-01
-4.954000711441040039e-01 1.481055915355682373e-01 -5.774587020277976990e-02 3.792632520198822021e-01 3.680750727653503418e-01 2.218163162469863892e-01 4.121426045894622803e-01 -4.805466830730438232e-01
-6.568701267242431641e-01 3.229117095470428467e-01 3.041632473468780518e-01 -3.971571028232574463e-01 -2.322621196508407593e-01 1.700640767812728882e-01 3.377318680286407471e-01 -1.306540369987487793e-01
-2.267845124006271362e-01 2.780016660690307617e-01 -5.240786075592041016e-01 1.875968873500823975e-01 2.233908623456954956e-01 3.306001126766204834e-01 6.340552568435668945e-01 1.438121031969785690e-02
2.376167476177215576e-01 4.893409311771392822e-01 2.548726648092269897e-02 1.558153480291366577e-01 1.019283980131149292e-01 6.205891966819763184e-01 9.458433091640472412e-02 -5.241081714630126953e-01
-1.920240968465805054e-01 5.208081603050231934e-01 2.142904847860336304e-01 -5.445483326911926270e-02 2.895598411560058594e-01 7.202745974063873291e-02 7.238487005233764648e-01 -1.732344776391983032e-01
-1.970951408147811890e-01 4.270234405994415283e-01 -1.622781753540039062e-01 1.635314524173736572e-01 3.513261675834655762e-01 1.362765133380889893e-01 6.121618747711181641e-01 -4.571478664875030518e-01
-9.676660597324371338e-02 9.648033301346004009e-04 -4.009713530540466309e-01 2.410248816013336182e-01 -2.498801201581954956e-01 7.048252820968627930e-01 -3.058304544538259506e-03 -4.610164165496826172e-01
-5.575167015194892883e-02 2.015578150749206543e-01 -1.956730037927627563e-01 3.423607647418975830e-01 3.479136228561401367e-01 7.068197727203369141e-01 2.011498361825942993e-01 -3.737218081951141357e-01
-9.697018563747406006e-02 3.604021072387695312e-01 -4.093924760818481445e-01 -1.311035547405481339e-02 -4.660468399524688721e-01 4.815549254417419434e-01 4.044113457202911377e-01 2.833543419837951660e-01
2.170343548059463501e-01 6.068379431962966919e-02 -5.184378623962402344e-01 1.571205109357833862e-01 9.649116545915603638e-03 3.389966785907745361e-01 7.031165957450866699e-01 -2.153232693672180176e-01
5.124326422810554504e-02 -2.895022034645080566e-01 -2.193254381418228149e-01 -2.072346955537796021e-01 -2.478063106536865234e-01 1.212843284010887146e-01 5.287139415740966797e-01 -6.832689642906188965e-01
3.040987849235534668e-01 2.662967741489410400e-01 1.128186136484146118e-01 9.688644111156463623e-02 -3.111015558242797852e-01 8.425044417381286621e-01 -7.040464319288730621e-03 -8.858685940504074097e-02
-2.416762560606002808e-01 5.413192510604858398e-01 3.098839223384857178e-01 -1.531969308853149414e-01 -7.475199550390243530e-02 3.824843168258666992e-01 5.080423355102539062e-01 3.450791239738464355e-01
-9.600809961557388306e-02 -5.881371442228555679e-03 -5.323929786682128906e-01 -2.969485223293304443e-01 -2.816175818443298340e-01 4.391624033451080322e-01 1.252710521221160889e-01 -5.755538344383239746e-01
6.494920700788497925e-02 5.911706760525703430e-02 -2.183686494827270508e-01 2.363393306732177734e-01 2.956371307373046875e-01 8.178670406341552734e-01 2.797131836414337158e-01 -2.328056991100311279e-01
-4.324322640895843506e-01 -8.848951756954193115e-02 -4.214314520359039307e-01 -2.500689625740051270e-01 -2.441385239362716675e-01 4.793994426727294922e-01 4.779870212078094482e-01 2.171035110950469971e-01
1.217010989785194397e-01 7.674261927604675293e-01 -1.094031408429145813e-01 -7.019501179456710815e-02 9.050857275724411011e-02 4.789473954588174820e-03 5.040943026542663574e-01 -3.420873284339904785e-01
7.824364304542541504e-02 -2.934296429157257080e-01 -2.870837152004241943e-01 -3.338679373264312744e-01 -2.701161801815032959e-01 2.581526637077331543e-01 4.382120072841644287e-01 -6.182692050933837891e-01
-5.215270519256591797e-01 2.972266077995300293e-01 -3.576177656650543213e-01 3.407263457775115967e-01 -2.068085372447967529e-01 5.767017602920532227e-01 1.040318831801414490e-01 9.748694300651550293e-02
-6.868973970413208008e-01 4.326475858688354492e-01 -1.268206983804702759e-01 -1.691168248653411865e-01 -3.033940307796001434e-02 -9.017352014780044556e-02 4.798613488674163818e-01 -2.387160062789916992e-01
-1.327911168336868286e-01 1.874842345714569092e-01 1.787208318710327148e-01 1.888819634914398193e-01 -1.427142620086669922e-01 1.900190114974975586e-01 9.071826338768005371e-01 1.198895648121833801e-02
-2.567173838615417480e-01 -1.885559260845184326e-01 -1.185192316770553589e-01 -2.605201303958892822e-01 -4.990457296371459961e-01 3.701710700988769531e-01 6.556313633918762207e-01 -2.645142562687397003e-02
-1.480933278799057007e-01 5.927658081054687500e-01 -4.069930315017700195e-02 3.784846961498260498e-01 -4.751574993133544922e-01 3.664050400257110596e-01 5.921216681599617004e-02 -3.438847064971923828e-01
-3.151006251573562622e-02 1.232253238558769226e-01 -2.515904009342193604e-01 -7.298813667148351669e-03 -2.143256068229675293e-01 3.549185097217559814e-01 -2.080619148910045624e-02 -8.649486899375915527e-01
-2.410752624273300171e-01 4.848688244819641113e-01 2.332954108715057373e-01 -4.598630964756011963e-01 -8.020534366369247437e-02 2.612874805927276611e-01 6.020402312278747559e-01 6.105348840355873108e-02
-1.595042496919631958e-01 -2.507249414920806885e-01 -3.177296817302703857e-01 -3.938129246234893799e-01 -3.620638847351074219e-01 6.907335519790649414e-01 2.047758996486663818e-01 -7.428522408008575439e-02
-5.157992839813232422e-01 2.124360948801040649e-01 -2.369673699140548706e-01 -9.480728767812252045e-03 -3.097161352634429932e-01 2.315331399440765381e-01 3.383328914642333984e-01 -6.071060895919799805e-01
3.877999484539031982e-01 2.657817602157592773e-01 -1.804775893688201904e-01 8.344605565071105957e-02 -1.647519469261169434e-01 8.260332942008972168e-01 1.069577410817146301e-01 -1.360946297645568848e-01
-7.583780288696289062e-01 3.470183908939361572e-02 -2.480750828981399536e-01 1.282768845558166504e-01 2.311445474624633789e-01 4.360065460205078125e-01 3.096646666526794434e-01 -7.899816334247589111e-02
6.566929817199707031e-02 1.465494036674499512e-01 2.162253856658935547e-01 9.125853329896926880e-02 -6.789200305938720703e-01 9.967129677534103394e-02 6.680057644844055176e-01 4.506391286849975586e-02
3.629088774323463440e-02 5.931831598281860352e-01 1.461182087659835815e-01 2.493509799242019653e-01 -6.080350652337074280e-02 2.995340228080749512e-01 8.444805443286895752e-02 -6.802508831024169922e-01
-5.254711955785751343e-02 1.568895131349563599e-01 3.656717538833618164e-01 8.050138503313064575e-02 -2.324184179306030273e-01 1.244583502411842346e-01 8.584335446357727051e-01 -1.612814664840698242e-01
2.366861850023269653e-01 2.569490969181060791e-01 -2.575812637805938721e-01 -8.310599625110626221e-02 -2.884669005870819092e-01 3.617297112941741943e-01 9.218022972345352173e-02 -7.629833221435546875e-01
5.934257805347442627e-02 9.782756678760051727e-03 -3.547524511814117432e-01 3.225828111171722412e-01 -3.690884113311767578e-01 7.599914073944091797e-01 1.897368431091308594e-01 -1.290763914585113525e-01
-3.119480907917022705e-01 -1.705099642276763916e-01 -6.153737306594848633e-01 3.708434104919433594e-02 -2.910908758640289307e-01 3.184006810188293457e-01 3.078799545764923096e-01 -4.611415863037109375e-01
7.222241908311843872e-02 -3.366974592208862305e-01 -7.674404233694076538e-02 -2.967591583728790283e-01 -5.232973694801330566e-01 6.934563517570495605e-01 1.503721773624420166e-01 -1.006458029150962830e-01
-2.816462814807891846e-01 -1.130007952451705933e-01 -2.928427457809448242e-01 4.168953597545623779e-01 2.664233744144439697e-01 2.861296832561492920e-01 6.043742895126342773e-01 -3.608709573745727539e-01
-1.024651452898979187e-01 -1.593893319368362427e-01 5.594962835311889648e-01 -1.209894269704818726e-01 -1.400152891874313354e-01 3.671049475669860840e-01 5.263076424598693848e-01 -4.528257846832275391e-01
-2.962186932563781738e-01 4.173935651779174805e-01 -3.910535573959350586e-01 3.508471250534057617e-01 8.633158355951309204e-02 6.486660242080688477e-01 1.835958212614059448e-01 -9.611728601157665253e-03
-3.105654716491699219e-01 -2.116214781999588013e-01 -4.417751729488372803e-01 -1.671702265739440918e-01 -4.333460628986358643e-01 4.252513349056243896e-01 4.985195100307464600e-01 1.360334753990173340e-01
-2.611665725708007812e-01 2.874941527843475342e-01 -3.209099918603897095e-02 4.715689718723297119e-01 1.513843089342117310e-01 6.112678050994873047e-01 5.145895853638648987e-02 -4.759396612644195557e-01
-2.143509835004806519e-01 2.513608336448669434e-02 -2.842347323894500732e-01 3.323436081409454346e-01 3.355538547039031982e-01 2.700703442096710205e-01 6.067435741424560547e-01 -4.566268026828765869e-01
-2.720123827457427979e-01 4.839512705802917480e-02 2.097086608409881592e-01 1.279392391443252563e-01 -2.650918066501617432e-01 2.490543723106384277e-01 8.276447057723999023e-01 2.145306766033172607e-01
-2.039524763822555542e-01 -1.242933869361877441e-01 -5.133957266807556152e-01 -1.173056140542030334e-01 -5.224710702896118164e-01 5.210013985633850098e-01 2.483482062816619873e-01 -2.439744770526885986e-01
-1.755318790674209595e-01 -9.865405037999153137e-03 -2.560818791389465332e-01 4.548351764678955078e-01 3.229613602161407471e-01 2.786999642848968506e-01 5.904513597488403320e-01 -4.074650704860687256e-01
-2.776805460453033447e-01 3.877141773700714111e-01 -4.351216852664947510e-01 2.336936071515083313e-02 -6.883318424224853516e-01 2.452357113361358643e-01 1.157341003417968750e-01 -1.880391240119934082e-01
3.593173921108245850e-01 -7.120142132043838501e-02 -3.183035850524902344e-01 -5.021848529577255249e-02 -4.272973909974098206e-02 3.776606321334838867e-01 7.581530809402465820e-01 -2.067193984985351562e-01
7.796318735927343369e-03 2.264310605823993683e-02 -3.025906980037689209e-01 -3.043195046484470367e-02 2.422996759414672852e-01 3.221501111984252930e-01 6.192634105682373047e-01 -6.008012890815734863e-01
-1.103141605854034424e-01 2.362038791179656982e-01 1.256873011589050293e-01 5.918608605861663818e-02 -1.471529901027679443e-01 9.388364553451538086e-01 -6.144350394606590271e-02 7.677937299013137817e-02
-1.456952542066574097e-01 7.120378315448760986e-02 -6.956455856561660767e-02 5.217259526252746582e-01 2.639200687408447266e-01 4.795245528221130371e-01 4.070388078689575195e-01 -4.810276925563812256e-01
-1.398694813251495361e-01 -1.487863063812255859e-01 -2.544647753238677979e-01 5.719888806343078613e-01 -2.159659564495086670e-01 2.305051386356353760e-01 3.281731009483337402e-01 -5.990861058235168457e-01
-3.909216225147247314e-01 3.587251603603363037e-01 -4.844951629638671875e-01 4.548889994621276855e-01 -2.311157435178756714e-01 4.420970082283020020e-01 1.427224576473236084e-01 -8.719553798437118530e-02
-1.591416299343109131e-01 3.650219142436981201e-01 3.573095798492431641e-01 -1.656235009431838989e-01 -1.198602020740509033e-01 2.686197757720947266e-01 7.503837347030639648e-01 1.916578412055969238e-01
-1.609490960836410522e-01 3.248589932918548584e-01 -1.047797799110412598e-01 3.340549170970916748e-01 1.709136217832565308e-01 2.885003685951232910e-01 4.345305263996124268e-01 -6.668806672096252441e-01
-1.946997940540313721e-01 2.255022227764129639e-01 4.840556085109710693e-01 -3.534465432167053223e-01 -3.983365595340728760e-01 1.836176067590713501e-01 9.104944020509719849e-02 -5.927301645278930664e-01
-4.389061927795410156e-01 5.074223875999450684e-01 -1.036604791879653931e-01 -7.125862687826156616e-02 -5.580443739891052246e-01 1.380866859108209610e-02 4.572416245937347412e-01 -1.157001927495002747e-01
1.438678149133920670e-02 1.343446820974349976e-01 -2.614345252513885498e-01 3.376357555389404297e-01 -5.151133537292480469e-01 3.239203691482543945e-01 8.524347096681594849e-02 -6.495122313499450684e-01
-6.011031568050384521e-02 2.455207854509353638e-01 -1.779807358980178833e-01 2.589867413043975830e-01 -3.375461399555206299e-01 6.496835350990295410e-01 -2.792929299175739288e-02 -5.482234358787536621e-01
3.235109848901629448e-03 5.631338953971862793e-01 2.934649772942066193e-02 3.433588743209838867e-01 3.129970431327819824e-01 3.463885188102722168e-01 4.373712539672851562e-01 -3.935320377349853516e-01
-8.368578553199768066e-02 5.222288370132446289e-01 5.419027805328369141e-01 1.476168781518936157e-01 -4.984751343727111816e-01 4.918567463755607605e-02 3.613488376140594482e-01 -1.528222560882568359e-01
-2.502306550741195679e-02 1.763204932212829590e-01 3.409555554389953613e-02 2.361765205860137939e-01 -4.853480458259582520e-01 1.074872389435768127e-01 8.060610890388488770e-01 1.203835904598236084e-01
