# Supplementary material for: Where is your field going? A machine learning approach to study the relative motion of the domains of physics
Source: PLoS One. 2020 Jun 18;15(6):e0233997. doi: 10.1371/journal.pone.0233997 (PMC7302634; doi:10.1371/journal.pone.0233997)
Supplement: S7 Data — (ZIP) [file pone.0233997.s007.zip › 6/Pacs4Run_6_VS_500_embeddings1993-1997ED8.txt]

-1.350686699151992798e-01 6.425871253013610840e-01 -3.144558072090148926e-01 -3.543934524059295654e-01 4.198875427246093750e-01 -3.016318976879119873e-01 3.120581433176994324e-02 2.758623659610748291e-01
2.016960084438323975e-01 6.576521396636962891e-01 3.164264261722564697e-01 -1.254495233297348022e-01 3.544779717922210693e-01 1.108169183135032654e-01 1.971274614334106445e-01 4.838956892490386963e-01
-9.966742992401123047e-02 8.041484355926513672e-01 9.532635658979415894e-02 -3.420846909284591675e-02 5.069334506988525391e-01 8.548033237457275391e-02 1.827516406774520874e-02 -2.617866098880767822e-01
1.954763829708099365e-01 2.900228202342987061e-01 -2.884872257709503174e-01 -5.881732702255249023e-01 2.173339724540710449e-01 7.684296369552612305e-02 8.932542800903320312e-02 6.224028468132019043e-01
-2.910020053386688232e-01 7.376765608787536621e-01 -4.842615127563476562e-02 -3.481755256652832031e-01 -1.984857022762298584e-01 3.566762804985046387e-02 1.337267607450485229e-01 4.347738325595855713e-01
3.960006237030029297e-01 4.209317266941070557e-01 1.329887844622135162e-02 3.278468921780586243e-02 7.729694843292236328e-01 2.133022546768188477e-01 1.201343014836311340e-01 8.565431088209152222e-02
2.390362322330474854e-01 8.440706133842468262e-01 2.952848933637142181e-02 -3.153434991836547852e-01 1.922312974929809570e-01 -2.000701874494552612e-01 1.280849874019622803e-01 -1.915888786315917969e-01
-5.799521207809448242e-01 6.690619587898254395e-01 3.885788917541503906e-01 -2.947581373155117035e-02 2.342840582132339478e-01 -5.519194528460502625e-02 6.659623980522155762e-02 4.217988625168800354e-02
-2.641817629337310791e-01 5.023245885968208313e-02 2.728591859340667725e-01 -1.196041554212570190e-01 6.411550045013427734e-01 -9.385787695646286011e-02 6.445389986038208008e-01 6.006535142660140991e-02
1.067274883389472961e-01 3.581788539886474609e-01 2.258661985397338867e-01 -5.546123981475830078e-01 4.896024167537689209e-01 1.567263156175613403e-01 3.607369959354400635e-01 3.275697827339172363e-01
-4.825853183865547180e-02 7.164352536201477051e-01 1.974382996559143066e-01 4.078663289546966553e-01 4.559267759323120117e-01 -2.453969269990921021e-01 -9.684929996728897095e-02 3.982621803879737854e-02
1.070598438382148743e-01 5.704321861267089844e-01 -2.927672863006591797e-01 -1.270521730184555054e-01 -2.358044534921646118e-01 -1.501026302576065063e-01 3.078666031360626221e-01 6.231966018676757812e-01
-3.858712017536163330e-01 3.757385015487670898e-01 2.687605023384094238e-01 9.812057018280029297e-02 6.151431798934936523e-01 3.562768399715423584e-01 1.687499135732650757e-01 3.070066571235656738e-01
3.407358005642890930e-02 6.709181666374206543e-01 1.835830160416662693e-03 -6.814668178558349609e-01 5.575263127684593201e-02 -1.228297948837280273e-01 2.082145363092422485e-01 1.508596688508987427e-01
-3.462649285793304443e-01 3.898245990276336670e-01 3.298378288745880127e-01 5.198121443390846252e-02 6.865149736404418945e-01 2.363589704036712646e-01 1.399212777614593506e-01 2.643785774707794189e-01
-4.228582978248596191e-02 9.060984253883361816e-01 -4.301386699080467224e-02 -1.312699075788259506e-02 2.366105914115905762e-01 4.050461202859878540e-02 6.342023611068725586e-02 -3.369388580322265625e-01
-5.693880096077919006e-02 2.689444422721862793e-01 1.883796453475952148e-01 -4.380316287279129028e-02 5.486441850662231445e-01 1.450058259069919586e-02 7.553545236587524414e-01 -1.234513297677040100e-01
-3.456203341484069824e-01 4.228225052356719971e-01 -5.415368080139160156e-01 -3.930037468671798706e-02 1.424849629402160645e-01 -1.686135530471801758e-01 5.241000652313232422e-01 -2.890459895133972168e-01
-4.747376143932342529e-01 3.475834727287292480e-01 -3.937715291976928711e-01 -2.724463641643524170e-01 1.722312867641448975e-01 1.997652798891067505e-01 5.950323343276977539e-01 -2.989598922431468964e-02
-2.833678573369979858e-02 3.823455274105072021e-01 2.010647952556610107e-02 -3.075390160083770752e-01 2.170069664716720581e-01 -3.135650157928466797e-01 -3.206286951899528503e-02 7.820365428924560547e-01
1.313389986753463745e-01 2.013466954231262207e-01 1.687460392713546753e-01 -1.424121707677841187e-01 5.956528186798095703e-01 -7.735935598611831665e-02 1.066224426031112671e-01 7.220097184181213379e-01
-1.297331899404525757e-01 5.925067067146301270e-01 4.482800662517547607e-01 -2.680576443672180176e-01 3.637453913688659668e-01 -1.081109978258609772e-02 4.041886031627655029e-01 2.519904971122741699e-01
-9.606350213289260864e-02 3.560913205146789551e-01 2.782437503337860107e-01 -1.964873671531677246e-01 4.390152990818023682e-01 -3.731587231159210205e-01 6.182930469512939453e-01 -1.835098862648010254e-01
-2.893995642662048340e-01 3.932292163372039795e-01 3.008775115013122559e-01 -1.909497827291488647e-01 3.388305902481079102e-01 -3.540804609656333923e-02 7.182353138923645020e-01 -5.203625559806823730e-02
-6.106521487236022949e-01 5.291095376014709473e-01 -1.887135058641433716e-01 -3.355101346969604492e-01 7.171639800071716309e-02 1.574212908744812012e-01 4.110400378704071045e-01 -9.406850673258304596e-03
-3.180896639823913574e-01 2.350290417671203613e-01 -5.678830146789550781e-01 4.051478505134582520e-01 3.918685615062713623e-01 -2.507568523287773132e-02 -7.633808255195617676e-02 4.437648355960845947e-01
5.834343284368515015e-02 4.764091670513153076e-01 3.896628916263580322e-01 4.836352542042732239e-02 3.447052538394927979e-01 -4.758486449718475342e-01 2.924180030822753906e-01 4.297583103179931641e-01
1.160198077559471130e-01 3.776763975620269775e-01 3.328721225261688232e-01 2.194103971123695374e-02 4.222091436386108398e-01 -1.267390102148056030e-01 4.539838731288909912e-01 5.763591527938842773e-01
-5.940140485763549805e-01 1.786888986825942993e-01 -2.900171875953674316e-01 -4.547542631626129150e-01 5.611007809638977051e-01 -3.821425512433052063e-02 8.852819353342056274e-02 -1.320476457476615906e-02
4.113118350505828857e-01 4.633926153182983398e-01 1.146521121263504028e-01 1.644697487354278564e-01 7.229592204093933105e-01 3.697626665234565735e-02 4.957191646099090576e-02 2.222605794668197632e-01
-4.645404815673828125e-01 5.711664557456970215e-01 -2.060481160879135132e-01 -2.323885709047317505e-01 1.423085331916809082e-01 4.544775187969207764e-01 3.670074641704559326e-01 -3.851462854072451591e-03
-1.548794209957122803e-01 6.694163084030151367e-01 2.978869378566741943e-01 1.409782022237777710e-01 1.322632133960723877e-01 2.376665771007537842e-01 5.023104548454284668e-01 3.049391508102416992e-01
-1.145482435822486877e-01 4.212791025638580322e-01 3.347790837287902832e-01 3.901959210634231567e-02 4.773978590965270996e-01 -7.024493813514709473e-02 7.444548606872558594e-02 6.763268113136291504e-01
-2.013925090432167053e-02 3.448090553283691406e-01 -8.132622241973876953e-01 2.974715232849121094e-01 2.019657641649246216e-01 -1.022022515535354614e-01 1.229215487837791443e-01 2.539114356040954590e-01
2.020530402660369873e-01 4.228013455867767334e-01 3.184178173542022705e-01 -4.051553010940551758e-01 3.867685794830322266e-01 -1.111783906817436218e-01 4.342345595359802246e-01 4.054165184497833252e-01
6.396684050559997559e-02 4.847409427165985107e-01 4.151135683059692383e-01 1.594093143939971924e-01 3.587634563446044922e-01 -4.421552121639251709e-01 2.627431154251098633e-01 4.122590422630310059e-01
2.127395384013652802e-02 4.980419278144836426e-01 3.336752653121948242e-01 -3.248736262321472168e-02 3.269799351692199707e-01 1.634710878133773804e-01 5.572696328163146973e-01 4.414964914321899414e-01
1.886742115020751953e-01 4.286501109600067139e-01 2.210422158241271973e-01 1.315192133188247681e-01 5.422576665878295898e-01 3.477958440780639648e-01 3.758637607097625732e-01 3.977757692337036133e-01
-3.518934547901153564e-01 5.793923735618591309e-01 2.814393043518066406e-01 8.359026908874511719e-02 6.009596586227416992e-01 2.237066626548767090e-01 1.909053176641464233e-01 -8.147396892309188843e-02
3.884937763214111328e-01 3.061377406120300293e-01 2.029166966676712036e-01 2.064988315105438232e-01 5.449994802474975586e-01 -3.058867752552032471e-01 4.491773247718811035e-01 2.813962996006011963e-01
-1.969537287950515747e-01 7.454833388328552246e-01 5.895752459764480591e-02 -3.611340224742889404e-01 -1.974162459373474121e-02 3.493957221508026123e-01 3.704223036766052246e-01 1.090429052710533142e-01
-2.917231619358062744e-02 5.613425374031066895e-01 3.492902815341949463e-01 2.061744928359985352e-01 3.544678986072540283e-01 1.583642661571502686e-01 3.854139149188995361e-01 4.693199396133422852e-01
4.933504164218902588e-01 5.474489927291870117e-01 1.434737294912338257e-01 6.741593778133392334e-02 5.889088511466979980e-01 9.826520085334777832e-02 2.160198688507080078e-01 1.692371666431427002e-01
6.156961992383003235e-02 4.993349611759185791e-01 3.401389718055725098e-01 -4.877491295337677002e-01 3.679120540618896484e-01 2.789958193898200989e-02 3.999650180339813232e-01 3.117217719554901123e-01
2.162342220544815063e-01 2.158938199281692505e-01 2.020918130874633789e-01 -1.152489706873893738e-02 5.184595584869384766e-01 -1.612671464681625366e-01 2.890401780605316162e-01 6.980738043785095215e-01
1.317885890603065491e-02 5.639950037002563477e-01 3.524627089500427246e-01 2.034660279750823975e-01 3.299834430217742920e-01 5.919481813907623291e-02 4.095636308193206787e-01 4.857695400714874268e-01
-1.326584815979003906e-01 5.599495768547058105e-01 3.691386282444000244e-01 -1.509005576372146606e-01 3.496704995632171631e-01 1.984133273363113403e-01 5.021137595176696777e-01 3.099490106105804443e-01
7.786644995212554932e-02 3.584913015365600586e-01 2.078373134136199951e-01 -4.064468741416931152e-01 2.956486940383911133e-01 -6.516720354557037354e-02 7.453569173812866211e-01 -9.906316548585891724e-02
2.140357345342636108e-01 4.125217497348785400e-01 2.542577683925628662e-01 -4.725526571273803711e-01 4.742364287376403809e-01 8.648955076932907104e-02 3.807063996791839600e-01 3.445918560028076172e-01
6.388790905475616455e-02 7.993879318237304688e-01 -6.920465826988220215e-02 -4.769499599933624268e-01 2.813549339771270752e-01 -1.118011549115180969e-01 -5.878250580281019211e-03 -1.814723610877990723e-01
-5.146530866622924805e-01 1.057480722665786743e-01 -4.674650728702545166e-01 -2.412430495023727417e-01 5.107524991035461426e-01 9.520913474261760712e-03 4.181756079196929932e-01 -1.067614182829856873e-01
-2.701505422592163086e-01 1.536828726530075073e-01 -6.456974744796752930e-01 -2.738577127456665039e-01 4.058817327022552490e-01 -9.727042168378829956e-02 4.706026017665863037e-01 -1.257330030202865601e-01
-3.451018631458282471e-01 5.269146561622619629e-01 3.507770597934722900e-01 -1.740628853440284729e-02 2.486586272716522217e-01 2.092788368463516235e-01 5.568833351135253906e-01 2.533186674118041992e-01
1.305745840072631836e-01 3.542029857635498047e-01 2.253665477037429810e-01 -9.702745825052261353e-02 4.173073768615722656e-01 -9.442615509033203125e-02 1.799470931291580200e-01 7.627867460250854492e-01
-3.879832625389099121e-01 3.806546628475189209e-01 -5.148603916168212891e-01 7.180780521593987942e-04 4.933475330471992493e-02 2.847313322126865387e-02 6.603080630302429199e-01 -1.542397681623697281e-02
-2.711429595947265625e-01 1.754039227962493896e-01 -5.585308074951171875e-01 -2.743055522441864014e-01 3.633026182651519775e-01 7.968965917825698853e-02 5.995345711708068848e-01 -1.036041378974914551e-01
-1.789232529699802399e-02 5.508845448493957520e-01 -6.736947298049926758e-01 3.509248793125152588e-01 2.671005129814147949e-01 1.752492487430572510e-01 -9.527541697025299072e-02 8.978126943111419678e-02
-2.340100556612014771e-01 3.591742217540740967e-01 -5.184135437011718750e-01 1.904329210519790649e-01 3.589215278625488281e-01 2.800431251525878906e-01 5.189301967620849609e-01 -1.862221658229827881e-01
-2.094577699899673462e-01 8.499269485473632812e-01 1.009986996650695801e-01 -6.277946382761001587e-02 2.572458088397979736e-01 1.881675571203231812e-01 1.232240647077560425e-01 -3.206915855407714844e-01
4.836745262145996094e-01 2.928527593612670898e-01 -4.479894936084747314e-01 6.423946935683488846e-03 1.541558057069778442e-01 1.738348007202148438e-01 5.283514857292175293e-01 3.826520442962646484e-01
-4.258787035942077637e-01 5.697116255760192871e-01 -5.680390000343322754e-01 2.689417898654937744e-01 2.996147237718105316e-02 -2.558719813823699951e-01 8.348546177148818970e-02 1.603741049766540527e-01
2.447057217359542847e-01 5.698935389518737793e-01 2.411548942327499390e-01 1.962406486272811890e-01 5.437464714050292969e-01 -4.232544898986816406e-01 1.679982393980026245e-01 1.250854134559631348e-01
-1.249011904001235962e-01 3.269628584384918213e-01 3.084142506122589111e-01 -8.791822940111160278e-02 8.403249382972717285e-01 1.166338101029396057e-01 1.271705515682697296e-02 2.339545786380767822e-01
4.991501569747924805e-01 6.216841340065002441e-01 -3.981778770685195923e-02 -9.005739353597164154e-03 5.454761385917663574e-01 2.121963053941726685e-01 -2.003771997988224030e-02 1.404219418764114380e-01
-2.032227069139480591e-01 9.735711216926574707e-01 -5.095592886209487915e-02 -4.168148711323738098e-02 2.349965088069438934e-02 2.123946323990821838e-02 5.029306933283805847e-02 -5.471149459481239319e-02
-2.392634749412536621e-02 3.363919258117675781e-01 2.347234785556793213e-01 3.611370027065277100e-01 5.660915374755859375e-01 1.871426552534103394e-01 4.069759547710418701e-01 4.238413274288177490e-01
2.171033769845962524e-01 6.572960019111633301e-01 1.826224029064178467e-01 4.194407165050506592e-01 4.767073094844818115e-01 -7.340608537197113037e-02 2.808665633201599121e-01 4.726174753159284592e-03
1.537953019142150879e-01 4.964394271373748779e-01 1.522583365440368652e-01 4.837392866611480713e-01 6.479998230934143066e-01 -1.047303676605224609e-01 8.868228644132614136e-02 1.843145787715911865e-01
3.907803595066070557e-01 7.858604788780212402e-01 -8.688628673553466797e-02 -2.152613103389739990e-01 3.640380501747131348e-01 -3.556450083851814270e-02 5.835473164916038513e-02 -1.965546756982803345e-01
-4.160613119602203369e-01 3.479667603969573975e-01 -4.752071797847747803e-01 1.118908673524856567e-01 1.386141777038574219e-01 -1.920609734952449799e-02 6.677151322364807129e-01 -4.521396756172180176e-02
2.250361591577529907e-01 5.369592308998107910e-01 -3.366941213607788086e-01 -2.614087164402008057e-01 3.253921568393707275e-01 -5.829879641532897949e-01 -1.816747039556503296e-01 -2.398917078971862793e-02
9.402841329574584961e-02 4.487169981002807617e-01 2.606841027736663818e-01 -1.802539080381393433e-01 3.206765055656433105e-01 -2.111315429210662842e-01 1.083886399865150452e-01 7.281523346900939941e-01
-3.960823714733123779e-01 4.169768393039703369e-01 -4.637956619262695312e-01 -5.479499697685241699e-01 3.435094952583312988e-01 4.537464678287506104e-02 -1.114194393157958984e-01 1.463617235422134399e-01
1.665599048137664795e-01 8.829015493392944336e-02 -3.066243529319763184e-01 -4.865782260894775391e-01 3.120709955692291260e-01 -5.964490175247192383e-01 4.005280137062072754e-01 1.418571472167968750e-01
-1.359132975339889526e-01 2.323313206434249878e-01 -7.475569248199462891e-01 2.267599105834960938e-01 2.782543897628784180e-01 -4.120659232139587402e-01 5.057525262236595154e-02 2.598202228546142578e-01
-1.219978369772434235e-02 7.380560636520385742e-01 -8.940182742662727833e-04 3.912247717380523682e-01 3.881037235260009766e-01 -3.233935832977294922e-01 1.196735203266143799e-01 -1.803806424140930176e-01
-5.584220215678215027e-02 5.876111984252929688e-01 1.073223818093538284e-02 1.313622742891311646e-01 6.070917844772338867e-01 -4.423787891864776611e-01 -2.465100735425949097e-01 -9.590022265911102295e-02
2.798568084836006165e-02 8.521676659584045410e-01 -4.957507923245429993e-02 -2.371338307857513428e-01 1.243481859564781189e-01 -2.670351266860961914e-01 1.347497105598449707e-01 -3.307706713676452637e-01
5.738576650619506836e-01 4.027152359485626221e-01 -8.549531549215316772e-02 4.436998814344406128e-02 3.069667220115661621e-01 2.524987459182739258e-01 4.556039869785308838e-01 3.656097352504730225e-01
-3.318887352943420410e-01 4.185223281383514404e-01 -6.050145626068115234e-01 3.899919390678405762e-01 2.642959654331207275e-01 2.328742891550064087e-01 1.068950667977333069e-01 2.470692396163940430e-01
-7.098942995071411133e-02 3.927677869796752930e-01 -5.653953552246093750e-02 2.226734012365341187e-01 7.629654407501220703e-01 -3.553047180175781250e-01 -2.820555269718170166e-01 -8.837884524837136269e-04
2.772523462772369385e-01 5.736193060874938965e-01 -1.878450363874435425e-01 3.738671541213989258e-02 6.934272646903991699e-01 -1.852321252226829529e-02 -2.340805828571319580e-01 -1.463908404111862183e-01
1.566127538681030273e-01 3.090516626834869385e-01 -3.371888995170593262e-01 -1.522573530673980713e-01 4.733540862798690796e-02 -6.229451894760131836e-01 5.864344239234924316e-01 9.420417994260787964e-02
-1.682733893394470215e-01 3.555761277675628662e-01 3.907459974288940430e-01 1.166815385222434998e-01 5.338017344474792480e-01 2.999855577945709229e-02 2.999722957611083984e-01 5.505680441856384277e-01
-1.807715743780136108e-02 3.853031694889068604e-01 9.001273661851882935e-02 -5.497124195098876953e-01 4.436250329017639160e-01 -5.630663037300109863e-01 -6.861909292638301849e-03 1.644222140312194824e-01
3.487391024827957153e-02 6.695159673690795898e-01 -4.535382986068725586e-02 1.340114921331405640e-01 -1.719274073839187622e-01 1.706913858652114868e-01 5.709196329116821289e-01 3.819323778152465820e-01
-2.968596518039703369e-01 1.368479430675506592e-01 3.085877597332000732e-01 3.150454908609390259e-02 6.009756922721862793e-01 -2.766087651252746582e-02 6.410569548606872559e-01 1.550390869379043579e-01
1.398383826017379761e-01 5.578234195709228516e-01 3.197386562824249268e-01 1.920671015977859497e-02 5.691735148429870605e-01 -4.858255386352539062e-01 5.798603221774101257e-02 5.769923329353332520e-02
-5.034845471382141113e-01 6.249927282333374023e-01 -4.361884295940399170e-01 2.692129313945770264e-01 2.465444654226303101e-01 1.025793924927711487e-01 5.620731413364410400e-02 -1.366951316595077515e-01
3.707805871963500977e-01 5.840137600898742676e-01 -1.514059752225875854e-01 1.619432121515274048e-01 6.610065102577209473e-01 1.242511421442031860e-01 -1.009102016687393188e-01 -9.873957931995391846e-02
-5.526642799377441406e-01 4.567661285400390625e-01 -3.474148213863372803e-01 -4.137440621852874756e-01 4.137720167636871338e-01 -5.004376918077468872e-02 -1.419429332017898560e-01 1.364949718117713928e-02
-2.952124476432800293e-01 4.572775363922119141e-01 3.852341473102569580e-01 1.993475854396820068e-01 6.019579172134399414e-01 -8.847117424011230469e-02 3.811351358890533447e-01 1.255757827311754227e-02
-3.468199074268341064e-01 4.712013304233551025e-01 -3.239287436008453369e-01 -5.529235601425170898e-01 3.590421080589294434e-01 3.265861868858337402e-01 3.148237476125359535e-03 1.070107594132423401e-01
1.515351533889770508e-01 7.160437703132629395e-01 1.081888228654861450e-01 -4.323580861091613770e-01 1.922119408845901489e-01 -2.490133047103881836e-01 3.340737521648406982e-01 -2.347799539566040039e-01
8.584586530923843384e-02 4.673488140106201172e-01 4.219653904438018799e-01 -2.252837121486663818e-01 4.458637237548828125e-01 -1.244658753275871277e-01 3.715017139911651611e-01 4.394406080245971680e-01
-4.485830962657928467e-01 5.222864151000976562e-01 -4.167005419731140137e-01 2.473866641521453857e-01 -1.033758223056793213e-01 -1.796797662973403931e-01 4.836886227130889893e-01 1.192675158381462097e-01
-4.716457426548004150e-01 2.670839130878448486e-01 -4.514243900775909424e-01 5.975306406617164612e-02 1.908166557550430298e-01 1.098585724830627441e-01 6.662160158157348633e-01 8.085985481739044189e-02
-6.343398690223693848e-01 2.525440752506256104e-01 -4.052547216415405273e-01 1.561866849660873413e-01 1.776900887489318848e-01 -1.873817741870880127e-01 5.145593285560607910e-01 1.172675788402557373e-01
-6.415299326181411743e-02 8.685722351074218750e-01 -7.868836633861064911e-03 -3.040497303009033203e-01 2.740056812763214111e-01 -1.423160880804061890e-01 -2.248238027095794678e-01 -5.549770221114158630e-02
-4.895493015646934509e-02 4.505240619182586670e-01 4.138384759426116943e-01 -2.622478641569614410e-02 3.198155164718627930e-01 -2.517902255058288574e-01 4.103576838970184326e-01 5.372221469879150391e-01
-2.489471733570098877e-01 3.844718337059020996e-01 2.912935018539428711e-01 5.336363241076469421e-02 4.359031021595001221e-01 3.510256111621856689e-01 4.863880574703216553e-01 3.907728493213653564e-01
-2.737426459789276123e-01 9.901013225317001343e-03 -7.240151166915893555e-01 -1.827755719423294067e-01 4.384734928607940674e-01 2.147384919226169586e-02 3.933037519454956055e-01 1.412593126296997070e-01
2.225775420665740967e-01 7.471876144409179688e-01 1.354157086461782455e-02 3.233026564121246338e-01 4.915259033441543579e-02 2.430830746889114380e-01 3.078269958496093750e-01 3.622142076492309570e-01
-3.737291097640991211e-01 4.367051720619201660e-01 4.098805189132690430e-01 2.222394570708274841e-02 4.553641974925994873e-01 1.527899056673049927e-01 3.978637456893920898e-01 3.348470032215118408e-01
8.275711536407470703e-02 4.869044125080108643e-01 -2.622622549533843994e-01 -4.367998242378234863e-01 4.107206165790557861e-01 -5.383591651916503906e-01 -1.758433692157268524e-02 -1.940842270851135254e-01
3.551325201988220215e-01 3.742502331733703613e-01 -4.105745255947113037e-01 -5.625275522470474243e-02 1.802129298448562622e-02 7.387021183967590332e-02 5.745221972465515137e-01 4.756305813789367676e-01
-5.340175628662109375e-01 2.242055088281631470e-01 -3.869508504867553711e-01 3.704437613487243652e-01 3.144758343696594238e-01 1.034013256430625916e-01 5.098888278007507324e-01 8.957712352275848389e-02
2.929715812206268311e-01 4.260125160217285156e-01 2.705875933170318604e-01 -1.639308184385299683e-01 5.806272029876708984e-01 1.167656481266021729e-01 2.394264489412307739e-01 4.738173782825469971e-01
-5.519481897354125977e-01 3.746331632137298584e-01 -3.812911510467529297e-01 -2.890449762344360352e-01 3.898929059505462646e-01 3.222146034240722656e-01 -8.532378822565078735e-02 2.509068548679351807e-01
9.085638821125030518e-02 2.667916119098663330e-01 -2.652732133865356445e-01 -8.417718112468719482e-02 -8.587574213743209839e-02 -1.987705528736114502e-01 5.588095784187316895e-01 6.956716775894165039e-01
-3.685603439807891846e-01 5.148363709449768066e-01 -2.858254313468933105e-01 -3.487496674060821533e-01 -2.354562431573867798e-01 1.076940074563026428e-01 5.249080061912536621e-01 2.306911498308181763e-01
4.360090792179107666e-01 5.294408798217773438e-01 1.922086328268051147e-01 5.615029484033584595e-02 4.723509848117828369e-01 -3.729040622711181641e-01 3.499071300029754639e-01 6.988153606653213501e-02
-1.058122441172599792e-01 6.349655389785766602e-01 2.528282999992370605e-01 4.264869987964630127e-01 5.062487125396728516e-01 -1.902976632118225098e-01 2.125376015901565552e-01 -4.621986299753189087e-02
1.543041784316301346e-02 4.378370046615600586e-01 6.411779671907424927e-02 -3.645811676979064941e-01 3.511729240417480469e-01 -3.536928892135620117e-01 -1.154853999614715576e-01 6.397437453269958496e-01
-3.059789165854454041e-02 7.196490764617919922e-01 6.679527927190065384e-03 4.235744178295135498e-01 4.245440065860748291e-01 -3.025535941123962402e-01 -7.264679763466119766e-03 -1.728587001562118530e-01
-1.508187502622604370e-01 2.075550258159637451e-01 2.726954221725463867e-01 7.128354161977767944e-02 5.394608378410339355e-01 -1.952672302722930908e-01 7.249068617820739746e-01 -9.651006199419498444e-03
-8.364538103342056274e-02 2.425266653299331665e-01 2.738512456417083740e-01 -4.202431142330169678e-01 6.136055588722229004e-01 -1.125016883015632629e-01 5.399223566055297852e-01 -4.359820857644081116e-02
-3.815660253167152405e-02 3.861012160778045654e-01 2.844324409961700439e-01 4.762655496597290039e-01 4.833081364631652832e-01 -4.275505244731903076e-01 2.516292929649353027e-01 2.490700334310531616e-01
1.754445284605026245e-01 3.235728144645690918e-01 -5.229669809341430664e-02 -3.789820075035095215e-01 8.575066924095153809e-02 -4.106293618679046631e-01 2.346245050430297852e-01 6.979535818099975586e-01
3.826606273651123047e-01 4.947676956653594971e-01 2.685258165001869202e-02 2.735859453678131104e-01 6.038991808891296387e-01 2.578518986701965332e-01 3.713629022240638733e-02 3.172450959682464600e-01
2.294395714998245239e-01 5.528613328933715820e-01 1.608162969350814819e-01 4.093749821186065674e-01 4.082366824150085449e-01 9.714137017726898193e-02 3.082786202430725098e-01 4.208596646785736084e-01
-6.191740036010742188e-01 1.908521652221679688e-01 -2.824895977973937988e-01 5.319471471011638641e-03 2.687888741493225098e-01 -7.684333715587854385e-03 6.462813019752502441e-01 1.019030511379241943e-01
-1.835602819919586182e-01 2.676249444484710693e-01 -7.500265836715698242e-01 9.434091299772262573e-02 2.307227551937103271e-01 -1.154220253229141235e-01 -4.073414951562881470e-02 5.050028562545776367e-01
4.924697428941726685e-02 1.771160364151000977e-01 2.173064053058624268e-01 -2.214796394109725952e-01 6.562797427177429199e-01 -1.651743203401565552e-01 6.306419372558593750e-01 -1.193086430430412292e-01
8.512080460786819458e-02 1.105321869254112244e-01 -3.629251718521118164e-01 -7.076727598905563354e-02 6.744019687175750732e-03 -1.683288365602493286e-01 6.034753322601318359e-01 6.717526912689208984e-01
-5.027045011520385742e-01 5.595090985298156738e-01 -4.274180531501770020e-01 3.270203173160552979e-01 1.117789819836616516e-01 -7.936330884695053101e-02 3.484549522399902344e-01 -6.629831343889236450e-02
-3.145495355129241943e-01 3.882503509521484375e-01 2.569881081581115723e-01 2.497648149728775024e-01 6.955616474151611328e-01 2.574616074562072754e-01 2.028645426034927368e-01 1.750667244195938110e-01
1.588343232870101929e-01 1.728952676057815552e-01 -4.245731532573699951e-01 -1.275671869516372681e-01 1.437191218137741089e-01 -7.155491113662719727e-01 2.811170220375061035e-01 3.696627318859100342e-01
-5.538377761840820312e-01 3.641621172428131104e-01 -4.769918024539947510e-01 1.189790815114974976e-01 1.577843874692916870e-01 -1.201000809669494629e-01 5.228827595710754395e-01 -7.903332263231277466e-02
3.776765614748001099e-02 4.648330211639404297e-01 -8.995465189218521118e-02 1.571895927190780640e-01 -2.869855426251888275e-02 2.502307891845703125e-01 6.272581815719604492e-01 5.411207675933837891e-01
1.074217855930328369e-01 5.251021981239318848e-01 2.235362678766250610e-01 5.179444551467895508e-01 5.491275787353515625e-01 -4.323582351207733154e-02 2.688206136226654053e-01 1.371803283691406250e-01
-4.441452920436859131e-01 4.391903281211853027e-01 -6.446965932846069336e-01 2.153019607067108154e-01 1.554010510444641113e-01 7.276458293199539185e-02 1.183949708938598633e-01 3.231047689914703369e-01
1.826305836439132690e-01 5.601145625114440918e-01 -2.809067368507385254e-01 -7.113740430213510990e-04 -4.220665618777275085e-02 1.171857193112373352e-01 9.550356864929199219e-02 7.411975860595703125e-01
5.338557958602905273e-01 2.699507474899291992e-01 1.599771529436111450e-02 2.475734800100326538e-01 4.455305039882659912e-01 -1.815804690122604370e-01 4.980327188968658447e-01 3.179158270359039307e-01
-8.149058371782302856e-02 3.309935331344604492e-01 2.479694634675979614e-01 -3.896515369415283203e-01 5.672665834426879883e-01 -1.717460006475448608e-01 5.283354520797729492e-01 -2.001474797725677490e-01
-4.989358186721801758e-01 3.681550323963165283e-01 -2.335959821939468384e-01 -5.267211794853210449e-01 3.879510462284088135e-01 2.749013304710388184e-01 2.395831644535064697e-01 6.779496558010578156e-03
-5.458326339721679688e-01 2.072570770978927612e-01 -2.700986564159393311e-01 -4.413612652570009232e-03 2.610363066196441650e-01 -1.532770227640867233e-02 7.111680507659912109e-01 1.095602959394454956e-01
-2.949245572090148926e-01 5.220129489898681641e-01 2.770472764968872070e-01 -1.761311292648315430e-01 7.130525112152099609e-01 1.180306077003479004e-01 -1.007192209362983704e-01 1.500255055725574493e-02
-4.714714884757995605e-01 6.307424902915954590e-01 -5.939788222312927246e-01 1.123165264725685120e-01 1.008037775754928589e-01 -5.287621915340423584e-02 3.764902800321578979e-02 8.833304047584533691e-03
5.538924038410186768e-02 6.669231653213500977e-01 2.432154566049575806e-01 3.240830898284912109e-01 2.319640815258026123e-01 1.411047130823135376e-01 3.818423151969909668e-01 4.104152023792266846e-01
2.722128331661224365e-01 4.187534451484680176e-01 2.608278393745422363e-01 1.253894567489624023e-01 7.494480013847351074e-01 -6.444189697504043579e-02 3.984837979078292847e-02 3.152446448802947998e-01
7.840687036514282227e-02 5.708227753639221191e-01 1.474135220050811768e-01 3.769282400608062744e-01 6.348623633384704590e-01 -1.681090742349624634e-01 1.990178078413009644e-01 -1.824529021978378296e-01
-6.921826303005218506e-02 6.502959728240966797e-01 -3.198385611176490784e-02 -4.058612883090972900e-01 3.886962532997131348e-01 1.891875267028808594e-01 4.295137822628021240e-01 -1.876678913831710815e-01
-3.638078272342681885e-01 6.974973082542419434e-01 -5.441724658012390137e-01 9.191048145294189453e-02 5.335536971688270569e-02 -2.632186114788055420e-01 -5.766469612717628479e-02 -3.338016942143440247e-02
-3.837446272373199463e-01 4.151758551597595215e-01 -4.099515676498413086e-01 -4.153959453105926514e-01 5.093039274215698242e-01 2.613811194896697998e-01 -1.091849282383918762e-01 -1.108829863369464874e-02
-2.622119486331939697e-01 5.503377914428710938e-01 -1.023085787892341614e-01 -4.846348464488983154e-01 -8.193552494049072266e-02 1.549099534749984741e-01 2.159784287214279175e-01 5.528816580772399902e-01
5.452753901481628418e-01 2.946119606494903564e-01 -4.231598973274230957e-01 3.815089538693428040e-02 1.462741792201995850e-01 1.968664675951004028e-01 5.726272463798522949e-01 2.174949944019317627e-01
-2.703118026256561279e-01 3.147201240062713623e-01 -7.191494107246398926e-01 -3.607899844646453857e-01 4.165248572826385498e-01 -2.750377543270587921e-02 -1.868847757577896118e-02 7.706439495086669922e-02
-1.130860969424247742e-01 2.332802563905715942e-01 3.462002873420715332e-01 2.085383832454681396e-01 5.520858168601989746e-01 -1.330779641866683960e-01 4.404491186141967773e-01 5.029363632202148438e-01
-2.673836052417755127e-01 4.556065797805786133e-01 -4.382335841655731201e-01 -5.102120637893676758e-01 4.168945550918579102e-01 1.343559622764587402e-01 1.411267369985580444e-01 -2.383154481649398804e-01
-3.659208118915557861e-01 1.791793107986450195e-01 -4.781973958015441895e-01 -3.954781293869018555e-01 4.983226656913757324e-01 1.918385475873947144e-01 4.025564491748809814e-01 -4.173664376139640808e-02
5.481716394424438477e-01 4.745358824729919434e-01 2.243844233453273773e-02 1.062564086169004440e-02 6.668884158134460449e-01 -4.712598025798797607e-02 6.464116275310516357e-02 1.502255946397781372e-01
-2.561475634574890137e-01 3.210366666316986084e-01 -4.811522066593170166e-01 -3.276759386062622070e-01 5.549876689910888672e-01 2.546488046646118164e-01 -2.919447422027587891e-01 1.853536069393157959e-01
-3.511540293693542480e-01 6.103817820549011230e-01 -3.762779235839843750e-01 -1.318014115095138550e-01 2.429262548685073853e-01 1.910837888717651367e-01 4.794093370437622070e-01 -1.407433748245239258e-01
-4.569348394870758057e-01 1.784879714250564575e-01 -4.878984987735748291e-01 1.821461319923400879e-01 4.277703166007995605e-01 3.426273912191390991e-02 5.505089759826660156e-01 -3.014911338686943054e-02
-8.101274073123931885e-02 3.895569741725921631e-01 -2.261719107627868652e-01 1.078377291560173035e-01 -1.733986288309097290e-01 1.424549818038940430e-01 6.576925516128540039e-01 5.440399646759033203e-01
-3.882170915603637695e-01 3.770523667335510254e-01 -6.488370299339294434e-01 1.755657941102981567e-01 1.120780557394027710e-01 -1.254398226737976074e-01 3.965720906853675842e-02 4.748019278049468994e-01
-1.037079244852066040e-01 6.569833159446716309e-01 -1.262584514915943146e-02 -4.793222844600677490e-01 -1.317381411790847778e-01 -4.608137905597686768e-01 2.779510319232940674e-01 1.440391838550567627e-01
1.908464133739471436e-01 7.445769906044006348e-01 3.933280706405639648e-02 1.829406023025512695e-01 5.277056694030761719e-01 -1.978552639484405518e-01 7.375883869826793671e-03 -2.376849502325057983e-01
-3.191977143287658691e-01 2.827369868755340576e-01 -6.732245087623596191e-01 3.477506339550018311e-01 2.203566879034042358e-01 6.454701721668243408e-02 3.754537403583526611e-01 2.243256419897079468e-01
1.061513125896453857e-01 4.307977259159088135e-01 3.764106333255767822e-01 -2.419313229620456696e-02 6.913132071495056152e-01 -4.027415215969085693e-01 4.186545312404632568e-02 1.378673911094665527e-01
-1.470583379268646240e-01 2.790182828903198242e-01 -6.577834486961364746e-01 1.791438907384872437e-01 1.935825198888778687e-01 -3.015677332878112793e-01 -1.551002357155084610e-02 5.541598796844482422e-01
1.108166873455047607e-01 3.526544272899627686e-01 -3.079137206077575684e-01 -2.883322834968566895e-01 1.061782166361808777e-01 -5.139535069465637207e-01 -9.403182193636894226e-03 6.402326226234436035e-01
-3.736285120248794556e-02 2.366037070751190186e-01 -7.020121812820434570e-01 -2.630216777324676514e-01 5.958410501480102539e-01 1.463664323091506958e-01 -1.740389131009578705e-02 -6.219939514994621277e-02
-5.668496340513229370e-02 5.217818617820739746e-01 1.112030670046806335e-01 -3.539225161075592041e-01 3.986064493656158447e-01 -6.491330862045288086e-01 4.105172306299209595e-02 -7.040569186210632324e-02
3.447834849357604980e-01 5.584307387471199036e-02 -3.864134252071380615e-01 -2.365020364522933960e-01 2.513893246650695801e-01 -5.026610493659973145e-01 4.920649826526641846e-01 3.387695252895355225e-01
-3.390150070190429688e-01 5.242348313331604004e-01 -2.751078307628631592e-01 -6.103008985519409180e-01 2.454845011234283447e-01 2.754551470279693604e-01 1.018918529152870178e-01 1.247999444603919983e-01
-1.980197131633758545e-01 3.354995250701904297e-01 3.572084307670593262e-01 3.603277206420898438e-01 6.052541732788085938e-01 -1.192565709352493286e-01 2.389689534902572632e-01 3.913224935531616211e-01
-1.997687816619873047e-01 6.282567977905273438e-01 2.981529235839843750e-01 2.382677495479583740e-01 3.712791800498962402e-01 -2.887144386768341064e-01 1.263906806707382202e-02 4.453709423542022705e-01
-3.004420921206474304e-02 7.445758581161499023e-01 1.108445227146148682e-01 2.674946486949920654e-01 5.272302627563476562e-01 -2.284916639328002930e-01 -1.700955480337142944e-01 -4.185074567794799805e-02
8.041516691446304321e-02 9.229053854942321777e-01 6.857996433973312378e-02 1.744088083505630493e-01 2.058523595333099365e-01 -4.993473365902900696e-02 -1.794441938400268555e-01 1.720129400491714478e-01
-4.894001483917236328e-01 1.189503222703933716e-01 -3.757976591587066650e-01 1.387924514710903168e-02 5.361446142196655273e-01 7.032355666160583496e-02 5.444632172584533691e-01 -1.268271058797836304e-01
-3.141317367553710938e-01 7.750663161277770996e-02 -7.319710850715637207e-01 1.193664595484733582e-01 3.616112470626831055e-01 5.815570056438446045e-02 1.866271942853927612e-01 4.198921918869018555e-01
2.722864225506782532e-02 2.630369961261749268e-01 2.561809122562408447e-01 2.577527165412902832e-01 5.108785629272460938e-01 -6.583643555641174316e-01 2.416257709264755249e-01 2.125592231750488281e-01
2.790045440196990967e-01 4.957948625087738037e-01 -2.470452040433883667e-01 3.527926504611968994e-01 1.372803300619125366e-01 -1.033293381333351135e-01 1.886416226625442505e-01 6.524887084960937500e-01
2.363189607858657837e-01 5.334853529930114746e-01 -1.828736066818237305e-01 -2.302234917879104614e-01 6.338850259780883789e-01 -2.751899361610412598e-01 -7.523871026933193207e-03 -3.090388476848602295e-01
-3.243711888790130615e-01 3.981579542160034180e-01 3.043327108025550842e-02 -4.779611825942993164e-01 3.060914278030395508e-01 -3.350732028484344482e-01 -1.196492537856101990e-01 5.353491306304931641e-01
-3.336875736713409424e-01 4.500107467174530029e-01 -6.720579862594604492e-01 3.335603177547454834e-01 2.171447724103927612e-01 -1.592029184103012085e-01 3.487937618046998978e-03 2.251862734556198120e-01
1.876466423273086548e-01 2.394819557666778564e-01 2.203827947378158569e-01 1.626909524202346802e-01 3.523229062557220459e-01 -3.390423953533172607e-01 4.131061136722564697e-01 6.501250267028808594e-01
-3.555382788181304932e-01 4.872112572193145752e-01 -5.486997365951538086e-01 2.542997300624847412e-01 -1.892621815204620361e-02 -9.897399693727493286e-03 3.129634559154510498e-01 4.148200452327728271e-01
1.565662771463394165e-01 4.626307189464569092e-01 -2.197267264127731323e-01 1.934904791414737701e-02 -1.416908353567123413e-01 1.220414713025093079e-01 5.933695435523986816e-01 5.707432627677917480e-01
-4.355116486549377441e-01 4.346086382865905762e-01 -4.701556563377380371e-01 4.242274165153503418e-01 3.427208960056304932e-02 -1.514267027378082275e-01 2.568225562572479248e-01 3.610639870166778564e-01
-2.022313028573989868e-01 8.658688068389892578e-01 -2.345111966133117676e-02 -4.216639101505279541e-01 -3.595720231533050537e-02 -1.428424473851919174e-02 1.562642306089401245e-01 7.146895676851272583e-02
-3.475978970527648926e-01 4.432575106620788574e-01 -5.679799318313598633e-01 4.355446696281433105e-01 1.556748002767562866e-01 1.375198215246200562e-01 3.085446953773498535e-01 1.790308654308319092e-01
-3.870927393436431885e-01 3.227845728397369385e-01 -4.647249281406402588e-01 2.262564599514007568e-01 4.592226147651672363e-01 5.883253738284111023e-02 4.404272735118865967e-01 -2.654905319213867188e-01
3.841445967555046082e-02 4.334650635719299316e-01 -3.290781974792480469e-01 -3.257867991924285889e-01 -2.129850089550018311e-01 -4.802827537059783936e-02 5.228084921836853027e-01 5.245997309684753418e-01
-3.884923458099365234e-01 3.850012421607971191e-01 -4.472475945949554443e-01 4.281205236911773682e-01 3.468827530741691589e-02 9.603045880794525146e-03 3.245603442192077637e-01 4.592335224151611328e-01
9.026079624891281128e-02 3.082590401172637939e-01 -4.042921364307403564e-01 1.933880448341369629e-01 3.264567255973815918e-02 3.272513747215270996e-01 7.069094777107238770e-01 2.968131303787231445e-01
-2.214506715536117554e-01 4.715366065502166748e-01 2.159613668918609619e-01 3.565349876880645752e-01 5.113804936408996582e-01 -3.875301778316497803e-01 -1.329406499862670898e-01 3.542504310607910156e-01
4.042293131351470947e-01 5.834358930587768555e-01 -4.862587749958038330e-01 4.353001713752746582e-02 -6.164959445595741272e-02 1.352354288101196289e-01 4.395477473735809326e-01 2.063184529542922974e-01
-4.865135550498962402e-01 4.444051533937454224e-02 -3.892103135585784912e-01 -9.027790278196334839e-02 5.519441366195678711e-01 -4.117706790566444397e-02 5.323048830032348633e-01 -1.095833629369735718e-01
1.317484974861145020e-01 3.371298015117645264e-01 6.210613995790481567e-02 -6.355684995651245117e-02 4.524863958358764648e-01 -3.458755910396575928e-01 -1.804478764533996582e-01 7.100379467010498047e-01
4.332361817359924316e-01 5.988124012947082520e-01 2.950133197009563446e-02 9.928625822067260742e-02 6.213893294334411621e-01 -1.473649442195892334e-01 1.401239931583404541e-01 -1.246047466993331909e-01
3.744712471961975098e-01 4.404855072498321533e-01 -2.792179584503173828e-01 -2.856889665126800537e-01 4.636417031288146973e-01 -5.269333124160766602e-01 -9.836778789758682251e-02 -6.216217949986457825e-02
-7.768610864877700806e-02 5.933545827865600586e-01 -4.020531848073005676e-02 7.481695711612701416e-02 -2.752806246280670166e-01 7.369451969861984253e-02 6.404232382774353027e-01 3.785879909992218018e-01
1.115281805396080017e-01 1.619365066289901733e-01 -3.406876325607299805e-01 8.950411342084407806e-03 1.985073238611221313e-01 -7.774257063865661621e-01 4.355513155460357666e-01 1.081156656146049500e-01
4.018038809299468994e-01 6.180555820465087891e-01 -3.023168444633483887e-01 2.276877462863922119e-01 -2.308652363717556000e-02 9.894548356533050537e-02 4.376283288002014160e-01 3.338892459869384766e-01
8.277822285890579224e-02 7.972122430801391602e-01 -5.735366418957710266e-02 -2.515363991260528564e-01 4.108778834342956543e-01 -1.460627615451812744e-01 -3.174041509628295898e-01 1.182776875793933868e-02
-2.463717609643936157e-01 7.276826500892639160e-01 -1.278867274522781372e-01 -5.675243735313415527e-01 3.328710794448852539e-02 -1.897973269224166870e-01 -5.022618547081947327e-02 1.780063360929489136e-01
-5.220814347267150879e-01 5.190375447273254395e-01 -4.024454057216644287e-01 3.122915222775191069e-04 7.308115810155868530e-02 1.240902394056320190e-01 5.239636898040771484e-01 -2.813474275171756744e-02
-2.458062171936035156e-01 2.164877951145172119e-01 -4.172859191894531250e-01 -5.480996966361999512e-01 5.548940896987915039e-01 7.423315942287445068e-02 -2.056668847799301147e-01 2.499094307422637939e-01
-3.961986005306243896e-01 1.799950376152992249e-02 -1.859961301088333130e-01 -4.166080057621002197e-01 2.095413208007812500e-01 -5.250666141510009766e-01 3.820613324642181396e-01 4.110627770423889160e-01
-4.073130488395690918e-01 7.168818712234497070e-01 -1.172156110405921936e-01 -4.704247117042541504e-01 -6.993177533149719238e-02 1.946499943733215332e-01 1.357156038284301758e-01 1.547243595123291016e-01
-1.060837581753730774e-01 3.930416405200958252e-01 -6.817331910133361816e-01 2.059708982706069946e-01 1.848551034927368164e-01 -2.301414608955383301e-01 -9.132637083530426025e-02 4.812519848346710205e-01
6.496392935514450073e-02 9.166947007179260254e-01 2.423825114965438843e-02 9.304731339216232300e-02 1.510430574417114258e-01 -2.783449292182922363e-01 -1.910103857517242432e-01 9.711048752069473267e-02
-1.865766942501068115e-01 7.303597033023834229e-02 -5.872588157653808594e-01 -1.443537771701812744e-01 3.792486190795898438e-01 1.911555677652359009e-01 6.358832716941833496e-01 9.709119051694869995e-02
1.388120651245117188e-01 7.135341167449951172e-01 3.138047158718109131e-01 1.702058166265487671e-01 4.297347366809844971e-01 -2.754346653819084167e-02 3.339012861251831055e-01 2.173390686511993408e-01
-3.777339160442352295e-01 4.252548813819885254e-01 -3.488997519016265869e-01 -4.390539228916168213e-01 5.156481862068176270e-01 2.257252633571624756e-01 -1.962097585201263428e-01 8.144307881593704224e-02
-1.263757050037384033e-01 3.048013448715209961e-01 -6.125532984733581543e-01 5.267611742019653320e-01 2.114424556493759155e-01 -2.927528321743011475e-02 4.060670435428619385e-01 1.672452986240386963e-01
-4.474048614501953125e-01 5.503028035163879395e-01 -4.999688863754272461e-01 2.518194913864135742e-02 -9.355393052101135254e-02 8.997377753257751465e-02 4.570177197456359863e-01 1.438051015138626099e-01
2.215525805950164795e-01 1.838014423847198486e-01 -3.097273409366607666e-01 -9.000132977962493896e-02 6.054433435201644897e-02 -5.414642095565795898e-01 6.312998533248901367e-01 3.430912196636199951e-01
-3.225829899311065674e-01 -3.255503252148628235e-02 -6.792754679918289185e-02 -3.873812854290008545e-01 2.484620362520217896e-01 -4.783203005790710449e-01 3.778580427169799805e-01 5.539870858192443848e-01
-3.091312944889068604e-02 7.524156570434570312e-01 -2.145452648401260376e-01 -4.584513008594512939e-01 -8.337946981191635132e-02 1.613416820764541626e-01 -6.963427364826202393e-02 3.726600706577301025e-01
1.521451771259307861e-01 1.942968964576721191e-01 -3.752986192703247070e-01 -1.965934336185455322e-01 1.323857009410858154e-01 -7.045901417732238770e-01 4.934817850589752197e-01 4.588195681571960449e-02
-1.692896895110607147e-02 3.571212589740753174e-01 -1.469928473234176636e-01 1.357582509517669678e-01 -1.324952542781829834e-01 1.838846318423748016e-02 6.933708786964416504e-01 5.774809718132019043e-01
4.358892887830734253e-02 3.939752876758575439e-01 1.969416737556457520e-01 1.844139099121093750e-01 7.257439494132995605e-01 -3.523651659488677979e-01 -1.716361045837402344e-01 2.996070086956024170e-01
1.799842417240142822e-01 6.024245619773864746e-01 -2.364361286163330078e-01 -1.629025042057037354e-01 6.369400769472122192e-02 -4.862549901008605957e-01 3.951745927333831787e-01 -3.543830215930938721e-01
1.881458163261413574e-01 5.137374997138977051e-01 -3.260929286479949951e-01 -5.388580560684204102e-01 2.895102202892303467e-01 -4.658904373645782471e-01 -5.529108643531799316e-02 6.565178278833627701e-03
6.149258092045783997e-02 3.240294456481933594e-01 2.880235910415649414e-01 1.835742294788360596e-01 4.760052263736724854e-01 -2.331419736146926880e-01 2.109907418489456177e-01 6.701591014862060547e-01
-3.392357826232910156e-01 2.646246850490570068e-01 -5.687329769134521484e-01 1.235282793641090393e-01 2.396264225244522095e-01 1.798315942287445068e-01 6.095513105392456055e-01 1.219164282083511353e-01
4.748897254467010498e-01 5.769478678703308105e-01 -3.318642675876617432e-01 -3.061251044273376465e-01 2.421054244041442871e-01 -4.145935773849487305e-01 4.201284795999526978e-02 7.413901388645172119e-02
2.035116404294967651e-01 7.052950263023376465e-01 -1.855329796671867371e-02 1.053524240851402283e-01 3.982918262481689453e-01 -4.684549570083618164e-01 1.575870066881179810e-01 -2.162836492061614990e-01
6.741763651371002197e-02 4.068990945816040039e-01 2.085001617670059204e-01 -6.152155399322509766e-01 3.048691153526306152e-01 1.018728017807006836e-01 4.625674188137054443e-01 3.010542392730712891e-01
-4.441412985324859619e-01 2.536869347095489502e-01 -4.328547716140747070e-01 -4.003044962882995605e-01 5.152990818023681641e-01 2.460622489452362061e-01 2.457101047039031982e-01 -6.573688983917236328e-02
1.716777682304382324e-01 4.350261688232421875e-01 1.734917312860488892e-01 -1.737292557954788208e-01 6.573860645294189453e-01 -5.277295708656311035e-01 -9.224390983581542969e-02 -4.282452911138534546e-02
-3.431534767150878906e-01 2.710594534873962402e-01 -3.883094489574432373e-01 1.558011174201965332e-01 3.591131567955017090e-01 7.085625827312469482e-02 6.736059784889221191e-01 -2.144445478916168213e-01
1.580605208873748779e-01 5.020999312400817871e-01 -2.036952674388885498e-01 8.046127110719680786e-02 7.234343886375427246e-01 -6.364364922046661377e-02 -3.782521188259124756e-01 -6.681469082832336426e-02
-3.562136590480804443e-01 3.481572568416595459e-01 -7.042020559310913086e-01 9.594451636075973511e-02 1.558835804462432861e-01 -1.140027940273284912e-01 -1.787193864583969116e-02 4.573583006858825684e-01
-1.938124597072601318e-01 8.432453125715255737e-02 -4.642569720745086670e-01 -5.065143704414367676e-01 5.528785586357116699e-01 1.242500022053718567e-01 -1.162538602948188782e-01 3.854960203170776367e-01
-1.459187865257263184e-01 5.059803724288940430e-01 2.963173687458038330e-01 2.308972775936126709e-01 4.845883548259735107e-01 -3.409201502799987793e-01 -1.089238598942756653e-01 4.676080346107482910e-01
6.922420579940080643e-03 3.886830508708953857e-01 -1.580136418342590332e-01 -3.164925575256347656e-01 2.251433879137039185e-01 -5.791540741920471191e-01 -2.157744020223617554e-01 5.395127534866333008e-01
4.235936701297760010e-01 6.082683205604553223e-01 -1.011347174644470215e-01 1.070841401815414429e-01 5.030319094657897949e-01 -1.717316210269927979e-01 2.096676528453826904e-01 -3.199835419654846191e-01
-1.128524020314216614e-01 5.334033071994781494e-02 -5.653222799301147461e-01 -3.386172950267791748e-01 6.730096936225891113e-01 2.523342967033386230e-01 1.817108690738677979e-01 2.312370948493480682e-02
-2.009901851415634155e-01 4.168472588062286377e-01 -6.784388422966003418e-01 3.039566874504089355e-01 3.270612061023712158e-01 1.840283423662185669e-01 -8.535041660070419312e-02 2.916373610496520996e-01
2.607847452163696289e-01 4.636639952659606934e-01 1.380957216024398804e-01 7.699587196111679077e-02 7.965223789215087891e-01 -1.464195698499679565e-01 -1.532724499702453613e-01 1.123800650238990784e-01
3.382956385612487793e-01 4.589453935623168945e-01 -1.659397631883621216e-01 3.013810515403747559e-01 1.573021560907363892e-01 -1.154802143573760986e-01 1.733416169881820679e-01 6.988788247108459473e-01
-1.732874959707260132e-01 1.105316076427698135e-02 -2.315016835927963257e-01 -3.617132604122161865e-01 2.189418375492095947e-01 -6.271722912788391113e-01 3.668972253799438477e-01 4.577396214008331299e-01
-3.791170120239257812e-01 7.222439348697662354e-02 -3.943248987197875977e-01 1.400390174239873886e-02 5.997866988182067871e-01 1.463624387979507446e-01 5.543450117111206055e-01 -8.307357132434844971e-02
3.412142992019653320e-01 5.224846601486206055e-01 -5.977298021316528320e-01 2.672467008233070374e-02 -8.163776248693466187e-02 -5.052626505494117737e-02 4.358835518360137939e-01 2.310309857130050659e-01
-5.159749984741210938e-01 2.208575755357742310e-01 -2.928678989410400391e-01 -1.356873065233230591e-01 -6.031223572790622711e-03 -6.456362605094909668e-01 3.045647144317626953e-01 2.667710185050964355e-01
-3.938247263431549072e-01 5.512931942939758301e-01 4.298466742038726807e-01 2.412836849689483643e-01 3.044755458831787109e-01 -3.309222161769866943e-01 2.457712441682815552e-01 1.880785226821899414e-01
-1.857527345418930054e-02 5.269196033477783203e-01 -3.242226084694266319e-03 1.062236353754997253e-01 4.902293980121612549e-01 -6.528700590133666992e-01 -2.100809067487716675e-01 -4.301168955862522125e-03
-1.646077446639537811e-02 8.897562623023986816e-01 5.071013420820236206e-02 -3.679027855396270752e-01 1.298593133687973022e-01 -2.176403701305389404e-01 -3.122584894299507141e-02 -7.023566961288452148e-02
-1.903007775545120239e-01 2.127547562122344971e-01 -7.077125310897827148e-01 7.678389549255371094e-02 2.284372299909591675e-01 -2.091823816299438477e-01 8.114574477076530457e-03 5.619266629219055176e-01
-6.613586843013763428e-02 8.598015904426574707e-01 1.825950145721435547e-01 2.957747280597686768e-01 1.458381861448287964e-01 -1.752461045980453491e-01 2.827028930187225342e-01 -6.035554409027099609e-02
-3.985991775989532471e-01 6.999364495277404785e-01 -5.982306599617004395e-02 -5.729907155036926270e-01 1.247715055942535400e-01 -3.815812617540359497e-02 -4.143088683485984802e-02 2.387585863471031189e-02
3.026510775089263916e-01 3.446295559406280518e-01 1.379774957895278931e-01 -3.700111508369445801e-01 4.793231487274169922e-01 -3.096008598804473877e-01 8.878834545612335205e-02 5.479049086570739746e-01
1.435894072055816650e-01 4.572247266769409180e-01 3.438198864459991455e-01 -1.080508902668952942e-01 3.282465934753417969e-01 -5.079567432403564453e-02 4.919365644454956055e-01 5.367614030838012695e-01
7.404173165559768677e-02 6.461160778999328613e-01 2.469713389873504639e-01 -6.010295152664184570e-01 3.708449006080627441e-01 -2.459503896534442902e-02 1.218087449669837952e-01 4.304052889347076416e-02
-2.323903702199459076e-02 3.388946056365966797e-01 1.291698515415191650e-01 -2.035114318132400513e-01 3.638691008090972900e-01 -5.579710006713867188e-02 9.383570402860641479e-03 8.312078714370727539e-01
4.699391499161720276e-02 1.815419942140579224e-01 1.696901321411132812e-01 -6.576738953590393066e-01 4.835750460624694824e-01 -2.493870407342910767e-01 4.551354944705963135e-01 -1.781405508518218994e-02
-1.185801476240158081e-01 4.850784838199615479e-01 1.134406402707099915e-01 6.554434299468994141e-01 3.425825238227844238e-01 -3.628935515880584717e-01 2.396559119224548340e-01 4.090799018740653992e-02
-4.368766397237777710e-02 4.698555469512939453e-01 -1.351342648267745972e-01 -2.515306174755096436e-01 2.615121006965637207e-01 -1.454872786998748779e-01 3.542505949735641479e-02 7.778099179267883301e-01
-2.344006299972534180e-01 2.890278697013854980e-01 3.706689476966857910e-01 1.146262437105178833e-01 5.827077031135559082e-01 -1.058121100068092346e-01 5.969390869140625000e-01 6.248039379715919495e-02
4.273321330547332764e-01 4.373937249183654785e-01 1.313296556472778320e-01 -1.081770434975624084e-01 4.919598400592803955e-01 3.075880408287048340e-01 3.784512281417846680e-01 3.424380719661712646e-01
-6.064557284116744995e-02 3.255047500133514404e-01 -3.892723619937896729e-01 -2.257103770971298218e-01 -9.185277670621871948e-02 -4.316397011280059814e-02 3.080324530601501465e-01 7.633522748947143555e-01
-9.472183883190155029e-02 1.371679604053497314e-01 2.424451708793640137e-01 1.756017506122589111e-01 4.943877756595611572e-01 -3.064635097980499268e-01 2.991293966770172119e-01 6.743734478950500488e-01
-4.806507229804992676e-01 7.557495683431625366e-02 -5.933931469917297363e-01 -1.211967468261718750e-01 3.575819730758666992e-01 7.834006100893020630e-02 4.816296696662902832e-01 1.746139377355575562e-01
2.174478173255920410e-01 4.014762341976165771e-01 -3.318712711334228516e-01 -2.231626212596893311e-01 5.554978847503662109e-01 -5.152394771575927734e-01 -5.416715890169143677e-02 -2.336866408586502075e-01
3.634997010231018066e-01 5.935050249099731445e-01 1.590351611375808716e-01 4.425770416855812073e-02 5.118397474288940430e-01 -4.532557129859924316e-01 1.444149017333984375e-01 9.618593379855155945e-03
6.471537798643112183e-02 6.756541132926940918e-01 3.666013479232788086e-01 -1.542024165391921997e-01 2.620939910411834717e-01 5.506528913974761963e-02 3.514938354492187500e-01 4.311094284057617188e-01
1.389077156782150269e-01 5.037351846694946289e-01 -3.604834079742431641e-01 -4.145742058753967285e-01 3.385212123394012451e-01 -5.256273150444030762e-01 3.210320323705673218e-02 -1.822749674320220947e-01
4.154458642005920410e-01 3.861360251903533936e-01 8.872950449585914612e-03 1.900982409715652466e-01 4.771775901317596436e-01 3.129149079322814941e-01 4.467756152153015137e-01 3.418551981449127197e-01
-3.180722892284393311e-01 -1.255472749471664429e-01 -6.396122574806213379e-01 -2.367811650037765503e-01 4.998540282249450684e-01 -1.271898001432418823e-01 2.729381024837493896e-01 2.781590223312377930e-01
-1.881814450025558472e-01 8.583834767341613770e-01 -8.097349852323532104e-02 -3.572613596916198730e-01 -1.590498536825180054e-01 -3.548707813024520874e-02 8.647269010543823242e-02 2.440071105957031250e-01
-3.910622298717498779e-01 6.948943436145782471e-02 -6.970885396003723145e-01 -8.034329861402511597e-02 4.486724734306335449e-01 1.462571471929550171e-01 2.794453501701354980e-01 2.215090245008468628e-01
-3.270345926284790039e-01 3.440319001674652100e-01 -7.139972448348999023e-01 1.650613993406295776e-01 2.178314030170440674e-01 -1.760870963335037231e-02 4.406846594065427780e-03 4.357441961765289307e-01
5.446239709854125977e-01 6.397747993469238281e-01 -2.364846765995025635e-01 1.537772417068481445e-01 9.268991649150848389e-02 1.479838043451309204e-01 4.256970584392547607e-01 5.283830314874649048e-02
8.408669382333755493e-02 3.845277726650238037e-01 -1.153686344623565674e-01 5.483939498662948608e-02 8.703380823135375977e-01 1.818575710058212280e-01 5.477610602974891663e-02 -1.875883489847183228e-01
1.947908848524093628e-01 5.594311356544494629e-01 2.018083631992340088e-01 -5.455411076545715332e-01 3.975840508937835693e-01 1.446346193552017212e-01 2.211164981126785278e-01 2.878657579421997070e-01
2.134478092193603516e-01 4.063787758350372314e-01 3.515946269035339355e-01 -2.867364585399627686e-01 4.025182723999023438e-01 -3.214545547962188721e-01 3.322908878326416016e-01 4.557286500930786133e-01
-5.617210268974304199e-01 3.281712830066680908e-01 7.020586729049682617e-02 -5.740248560905456543e-01 2.563300430774688721e-01 -2.949975132942199707e-01 9.796272963285446167e-03 2.991907298564910889e-01
-6.120093539357185364e-02 2.798581123352050781e-01 -2.332790642976760864e-01 -7.481229305267333984e-02 3.669005818665027618e-03 -3.942268192768096924e-01 3.004380166530609131e-01 7.824491262435913086e-01
-3.567232191562652588e-02 3.149155378341674805e-01 -3.155893087387084961e-01 4.994874075055122375e-02 -1.562900096178054810e-01 -1.005333960056304932e-01 5.932604670524597168e-01 6.410715579986572266e-01
8.296972513198852539e-02 5.046849846839904785e-01 -9.258306026458740234e-02 3.733051940798759460e-02 4.064818918704986572e-01 -7.372702956199645996e-01 -9.959755837917327881e-02 -9.863700717687606812e-02
-4.420125186443328857e-01 1.369574666023254395e-01 -2.853536605834960938e-01 -3.473259806632995605e-01 1.147572174668312073e-01 -6.377098560333251953e-01 2.427674978971481323e-01 3.240778148174285889e-01
-4.336306825280189514e-02 4.211199283599853516e-01 -1.010603308677673340e-01 -4.424614310264587402e-01 2.700628638267517090e-01 -2.176591306924819946e-01 -2.578994631767272949e-01 6.541947126388549805e-01
-5.435384511947631836e-01 4.476611912250518799e-01 -4.670346677303314209e-01 -4.541775286197662354e-01 2.696501910686492920e-01 1.246451027691364288e-02 6.852869689464569092e-02 4.694548249244689941e-02
-3.158033192157745361e-01 3.772867321968078613e-01 -5.612089037895202637e-01 3.764300644397735596e-01 2.432444691658020020e-02 -5.045730993151664734e-02 3.540745079517364502e-01 4.156460762023925781e-01
-3.030656278133392334e-01 7.534398436546325684e-01 -8.518981188535690308e-02 -4.483547508716583252e-01 -1.344303786754608154e-01 4.475796595215797424e-02 2.290329784154891968e-01 2.442735731601715088e-01
-2.111781388521194458e-01 4.462517201900482178e-01 1.669237762689590454e-01 2.687591612339019775e-01 7.516949772834777832e-01 8.442737162113189697e-02 2.897818982601165771e-01 -4.612722899764776230e-03
-1.124615147709846497e-01 3.286570310592651367e-01 -6.559231281280517578e-01 2.898049950599670410e-01 3.054802119731903076e-01 -3.539667427539825439e-01 -1.241848617792129517e-01 3.620533049106597900e-01
-4.486064910888671875e-01 3.557396829128265381e-01 -6.769493222236633301e-01 1.357366442680358887e-01 1.438967883586883545e-01 2.623883821070194244e-02 1.796818077564239502e-01 3.766116201877593994e-01
2.879789173603057861e-01 6.458836197853088379e-01 -2.392677515745162964e-01 2.832844853401184082e-01 -6.625305116176605225e-02 -1.584005057811737061e-01 1.557061374187469482e-01 5.555886626243591309e-01
1.269120424985885620e-01 3.749332726001739502e-01 -2.351218014955520630e-01 -3.157958388328552246e-01 5.477191805839538574e-01 -5.689143538475036621e-01 -2.485265135765075684e-01 5.370066314935684204e-02
-5.905182659626007080e-02 8.186156749725341797e-01 1.189751848578453064e-01 3.030116856098175049e-01 1.979042589664459229e-01 -1.915847212076187134e-01 2.866446375846862793e-01 -2.497484236955642700e-01
2.835578322410583496e-01 3.918423950672149658e-01 -3.603236675262451172e-01 -1.387480348348617554e-01 -1.102794930338859558e-01 -5.240430235862731934e-01 5.541288256645202637e-01 1.520821005105972290e-01
3.292361497879028320e-01 2.956726253032684326e-01 -3.331218361854553223e-01 -2.863530814647674561e-01 1.058932766318321228e-01 -5.597973465919494629e-01 5.304387211799621582e-01 7.253494858741760254e-02
-5.828468799591064453e-01 4.675821363925933838e-01 -3.711568415164947510e-01 -8.795981295406818390e-03 -1.153908483684062958e-02 5.920333042740821838e-02 5.374725461006164551e-01 1.063344851136207581e-01
-3.462345339357852936e-03 4.411779940128326416e-01 -6.630440950393676758e-01 2.605036497116088867e-01 1.730278432369232178e-01 -4.226924777030944824e-01 -1.155333742499351501e-01 2.755085229873657227e-01
-3.833532631397247314e-01 3.173021972179412842e-01 -3.386182785034179688e-01 -2.638978362083435059e-01 -9.585728496313095093e-02 -5.918420553207397461e-01 3.010095953941345215e-01 3.434862494468688965e-01
-1.375838369131088257e-01 5.449839234352111816e-01 3.467276096343994141e-01 3.560526371002197266e-01 5.382214784622192383e-01 -3.033356070518493652e-01 1.984563171863555908e-01 1.264521628618240356e-01
-4.982803165912628174e-01 -1.042009294033050537e-01 -5.331397652626037598e-01 -2.071060426533222198e-02 6.138448119163513184e-01 -1.348193287849426270e-01 1.996052563190460205e-01 1.461780071258544922e-01
-2.932768762111663818e-01 4.512168765068054199e-01 3.420097231864929199e-01 -1.207181289792060852e-01 7.558997273445129395e-01 -3.175362478941679001e-03 -6.431980431079864502e-02 5.759402364492416382e-02
-1.577584594488143921e-01 7.800503373146057129e-01 3.038968443870544434e-01 2.975394129753112793e-01 1.373644024133682251e-01 -3.724080026149749756e-01 1.246039494872093201e-01 1.125524789094924927e-01
-2.793311886489391327e-02 4.506632089614868164e-01 -6.127595305442810059e-01 4.159280359745025635e-01 2.006862312555313110e-01 -4.480368793010711670e-01 2.300117164850234985e-03 8.145472407341003418e-02
6.047892943024635315e-02 7.024511694908142090e-01 -1.327550709247589111e-01 1.427921950817108154e-01 3.353293240070343018e-01 -5.408955216407775879e-01 -2.424597144126892090e-01 -3.302747756242752075e-02
1.421020179986953735e-01 2.595743536949157715e-01 -2.356796413660049438e-01 -5.954278707504272461e-01 5.555451512336730957e-01 -4.176081717014312744e-01 7.247495651245117188e-02 -1.186141073703765869e-01
2.663787007331848145e-01 5.162586569786071777e-01 -1.153153181076049805e-01 1.861843466758728027e-01 1.559861898422241211e-01 3.895630240440368652e-01 1.520749926567077637e-01 6.444681882858276367e-01
3.460976779460906982e-01 4.211478829383850098e-01 5.378292500972747803e-02 -9.547924250364303589e-02 4.025071561336517334e-01 -4.935005679726600647e-02 8.582939207553863525e-02 7.204358577728271484e-01
-7.699801772832870483e-02 2.645055353641510010e-01 -5.166634917259216309e-01 -4.352156445384025574e-02 -1.090495958924293518e-01 -2.848979644477367401e-02 5.243725180625915527e-01 6.063027381896972656e-01
-3.185515701770782471e-01 2.560569047927856445e-01 3.070498704910278320e-01 -1.312441974878311157e-01 8.255134820938110352e-01 5.242319032549858093e-02 1.238860003650188446e-02 1.925643235445022583e-01
5.814220756292343140e-02 4.710807204246520996e-01 -1.936990618705749512e-01 -5.265234783291816711e-02 4.052087366580963135e-01 -6.672615408897399902e-01 6.926547735929489136e-02 -3.466712236404418945e-01
4.681128263473510742e-01 7.141846418380737305e-01 -1.185539178550243378e-02 2.511029504239559174e-02 4.194306731224060059e-01 -2.866211533546447754e-01 -3.129897639155387878e-02 1.048148199915885925e-01
5.260083079338073730e-01 5.011203289031982422e-01 2.915618754923343658e-02 4.647761210799217224e-02 6.390162110328674316e-01 4.328072071075439453e-02 6.752651184797286987e-02 2.332570403814315796e-01
-2.287855744361877441e-01 2.414741218090057373e-01 -2.405506819486618042e-01 -4.250944554805755615e-01 1.125283725559711456e-02 -3.653398156166076660e-01 2.046886086463928223e-01 6.894055604934692383e-01
6.721521168947219849e-02 3.478101268410682678e-02 -5.638763308525085449e-01 -3.446741402149200439e-01 3.489902913570404053e-01 -5.583286285400390625e-01 3.477132320404052734e-01 -5.555478110909461975e-02
-5.451832339167594910e-02 7.202101349830627441e-01 -2.218733876943588257e-01 -4.475345015525817871e-01 -8.479952067136764526e-02 2.268192023038864136e-01 2.512347996234893799e-01 3.271899819374084473e-01
-2.773292735219001770e-02 4.719446301460266113e-01 3.966788947582244873e-01 5.085876956582069397e-02 3.266085982322692871e-01 -6.199430227279663086e-01 3.048057854175567627e-01 1.806913912296295166e-01
-1.725079268217086792e-01 6.351542472839355469e-01 9.619735926389694214e-02 -4.845035374164581299e-01 1.675674170255661011e-01 2.397312074899673462e-01 3.619679510593414307e-01 3.259629607200622559e-01
-3.875896632671356201e-01 2.373178005218505859e-01 -7.538588047027587891e-01 -1.893198192119598389e-01 3.164161443710327148e-01 -4.448683559894561768e-02 -1.567167975008487701e-02 2.948995232582092285e-01
8.338327705860137939e-02 9.216649532318115234e-01 -1.185110434889793396e-01 -2.672247588634490967e-01 1.064975634217262268e-01 -6.977845728397369385e-02 -1.707514822483062744e-01 1.129611283540725708e-01
-3.079351484775543213e-01 5.290136337280273438e-01 -6.228278279304504395e-01 3.080227077007293701e-01 2.151707112789154053e-01 -5.091107636690139771e-02 -1.353816539049148560e-01 2.744257748126983643e-01
-2.022600322961807251e-01 2.246614843606948853e-01 -6.803435087203979492e-01 -3.302355408668518066e-01 5.734916925430297852e-01 -2.007745951414108276e-02 5.346309859305620193e-03 -8.585243672132492065e-02
-2.564245164394378662e-01 2.393141537904739380e-01 2.798629105091094971e-01 1.572573781013488770e-01 4.447505772113800049e-01 5.543650686740875244e-02 7.477842569351196289e-01 1.177476942539215088e-01
-1.832880824804306030e-01 1.816300302743911743e-01 1.172736007720232010e-02 -6.193841695785522461e-01 1.745420396327972412e-01 -4.072405099868774414e-01 2.738329768180847168e-01 5.275864005088806152e-01
-4.001544043421745300e-02 3.528440594673156738e-01 3.194135427474975586e-01 9.799756109714508057e-02 4.763210415840148926e-01 2.117516547441482544e-01 5.121842622756958008e-01 4.777218103408813477e-01
-1.182071417570114136e-01 3.645434379577636719e-01 -6.469590663909912109e-01 3.606093823909759521e-01 2.138090431690216064e-01 2.876045405864715576e-01 1.771039515733718872e-01 3.804516196250915527e-01
1.932323910295963287e-02 8.079909086227416992e-01 -5.235175788402557373e-02 2.930903732776641846e-01 4.113196432590484619e-01 -9.774490445852279663e-02 -2.163284085690975189e-02 -2.809429168701171875e-01
4.916178062558174133e-02 7.275168299674987793e-01 -2.425000071525573730e-01 -4.498106539249420166e-01 2.078390866518020630e-02 2.608557343482971191e-01 -1.372196823358535767e-01 3.462074697017669678e-01
-3.195154368877410889e-01 6.229366064071655273e-01 -4.660730659961700439e-01 4.167413711547851562e-01 6.652749329805374146e-02 1.287337485700845718e-02 -6.849583238363265991e-03 3.381179869174957275e-01
4.765478074550628662e-01 5.253419876098632812e-01 7.089503854513168335e-02 -2.036331295967102051e-01 3.907374441623687744e-01 2.063809931278228760e-01 2.622596025466918945e-01 4.317136108875274658e-01
1.720893085002899170e-01 1.098184287548065186e-01 -2.729859575629234314e-02 4.311461746692657471e-01 3.475559651851654053e-01 1.477942764759063721e-01 7.128819823265075684e-01 3.476406633853912354e-01
3.259333372116088867e-01 7.887814640998840332e-01 3.812669217586517334e-02 8.537833392620086670e-02 -3.744709491729736328e-02 -8.201862871646881104e-02 2.774978578090667725e-01 4.215611517429351807e-01
1.971556246280670166e-01 7.138428092002868652e-01 -1.327508836984634399e-01 1.008095294237136841e-01 -1.203164756298065186e-01 8.850775659084320068e-02 3.063940107822418213e-01 5.546043515205383301e-01
3.496841192245483398e-01 4.506349265575408936e-01 -1.496082693338394165e-01 2.855715155601501465e-01 1.437790095806121826e-01 -2.393865734338760376e-01 8.014331758022308350e-02 6.973622441291809082e-01
2.354254275560379028e-01 6.059877276420593262e-01 -1.524412184953689575e-01 -3.811142146587371826e-01 3.163397014141082764e-01 -5.253298282623291016e-01 8.137317001819610596e-02 -1.618752330541610718e-01
-3.629991039633750916e-02 5.843333601951599121e-01 -1.197255998849868774e-01 2.376978099346160889e-01 3.461920917034149170e-01 -6.302797198295593262e-01 5.793831497430801392e-02 -2.567957639694213867e-01
-2.580316960811614990e-01 -3.147470578551292419e-02 -5.832657217979431152e-01 -2.505309283733367920e-01 6.649157404899597168e-01 1.676070094108581543e-01 3.352924436330795288e-02 2.411123812198638916e-01
1.498164329677820206e-02 5.742840170860290527e-01 3.149455189704895020e-01 2.055114656686782837e-01 1.027938425540924072e-01 -6.234578490257263184e-01 2.700821161270141602e-01 2.373543977737426758e-01
7.158796489238739014e-02 3.324728906154632568e-01 -4.474856853485107422e-01 -2.488929182291030884e-01 4.577187895774841309e-01 -6.272322535514831543e-01 -1.231587976217269897e-01 -6.364800781011581421e-02
3.931190371513366699e-01 1.824321597814559937e-01 -3.915992379188537598e-01 -2.570878565311431885e-01 5.030949711799621582e-01 -5.706840753555297852e-01 1.153792440891265869e-01 2.518676780164241791e-02
2.506488263607025146e-01 5.769450664520263672e-01 -1.713302433490753174e-01 3.668602108955383301e-01 2.769819926470518112e-03 2.805109135806560516e-02 2.939984500408172607e-01 5.942554473876953125e-01
-2.822591662406921387e-01 4.282507896423339844e-01 -3.924632668495178223e-01 -2.907655835151672363e-01 -1.326928846538066864e-02 2.641817033290863037e-01 4.337056875228881836e-01 4.901942610740661621e-01
7.148999720811843872e-02 4.336614608764648438e-01 3.358559310436248779e-01 -4.539591372013092041e-01 3.654304742813110352e-01 -1.884170025587081909e-01 4.596947133541107178e-01 3.280078470706939697e-01
-1.441444605588912964e-01 2.397534400224685669e-01 -5.516124963760375977e-01 -5.142985582351684570e-01 1.057961434125900269e-01 -3.636982440948486328e-01 4.490768015384674072e-01 -8.844344317913055420e-02
4.722306430339813232e-01 4.403986930847167969e-01 -3.564521372318267822e-01 -2.948210537433624268e-01 3.768757283687591553e-01 -4.716159403324127197e-01 3.177867457270622253e-02 -6.002472713589668274e-02
-1.487462222576141357e-01 2.564423084259033203e-01 2.323929667472839355e-01 -1.104385107755661011e-01 5.028440952301025391e-01 -1.687932235654443502e-04 7.658860087394714355e-01 -8.046853542327880859e-02
8.063962310552597046e-02 3.552065193653106689e-01 1.349801123142242432e-01 -1.655064076185226440e-01 4.929734766483306885e-01 -7.359206676483154297e-01 -1.227529067546129227e-02 1.922519505023956299e-01
1.385156810283660889e-01 6.062123775482177734e-01 3.563885390758514404e-01 -3.717753589153289795e-01 3.556543588638305664e-01 -1.378828845918178558e-02 4.011647701263427734e-01 2.459204047918319702e-01
6.532615423202514648e-01 4.219761490821838379e-01 -2.026600837707519531e-01 6.020452454686164856e-02 3.839368522167205811e-01 -4.966413229703903198e-02 1.340039968490600586e-01 4.273858964443206787e-01
-5.153632536530494690e-02 6.301380991935729980e-01 1.350454986095428467e-01 -4.140180051326751709e-01 4.456256031990051270e-01 -4.262278378009796143e-01 -1.016836911439895630e-01 -1.415269523859024048e-01
-1.070862486958503723e-01 3.246430754661560059e-01 -9.483817033469676971e-03 -4.972219467163085938e-01 6.213246583938598633e-01 -6.090060248970985413e-02 3.842847645282745361e-01 -3.136748969554901123e-01
-5.071976184844970703e-01 4.697168469429016113e-01 3.014128804206848145e-01 -2.177004069089889526e-01 6.076222062110900879e-01 1.038096193224191666e-02 4.624422267079353333e-02 1.114549189805984497e-01
-1.743319034576416016e-01 -2.150614187121391296e-02 -5.091516971588134766e-01 -2.579189538955688477e-01 7.286362648010253906e-01 2.201031744480133057e-01 -2.033042162656784058e-02 2.522277832031250000e-01
-1.833624094724655151e-01 1.987633705139160156e-01 -5.678034424781799316e-01 -4.110373854637145996e-01 6.506497859954833984e-01 7.070871442556381226e-02 -1.528483349829912186e-02 -8.330933004617691040e-02
4.664211347699165344e-02 3.233647942543029785e-01 3.122482001781463623e-01 9.181811660528182983e-02 6.993468403816223145e-01 -4.895599484443664551e-01 2.419685870409011841e-01 -5.146420560777187347e-03
2.211645245552062988e-01 1.653269827365875244e-01 -1.502591669559478760e-01 -1.193584352731704712e-01 7.128726243972778320e-01 1.088444516062736511e-01 -2.708547711372375488e-01 5.417862534523010254e-01
-1.436649411916732788e-01 6.121645569801330566e-01 -5.347623303532600403e-02 2.298917174339294434e-01 4.485909342765808105e-01 -5.249555706977844238e-01 -2.195036113262176514e-01 -1.546317785978317261e-01
-3.441304564476013184e-01 4.048439562320709229e-01 -6.739392876625061035e-01 2.272461056709289551e-01 3.694700822234153748e-02 -7.996045053005218506e-02 3.032830655574798584e-01 3.348153531551361084e-01
5.192966461181640625e-01 3.676110804080963135e-01 -1.383526474237442017e-01 -7.430267333984375000e-02 1.937146037817001343e-01 2.987219095230102539e-01 5.371644496917724609e-01 3.939859271049499512e-01
2.129119187593460083e-01 4.925433993339538574e-01 -4.197584986686706543e-01 -1.746922433376312256e-01 4.936625361442565918e-01 -3.809456825256347656e-01 -4.456788301467895508e-02 -3.384468853473663330e-01
7.956274598836898804e-02 5.839006900787353516e-01 -2.064125388860702515e-01 1.457421481609344482e-01 4.100014269351959229e-01 -5.885580182075500488e-01 -1.356194317340850830e-01 -2.366197854280471802e-01
1.369644403457641602e-01 4.339205026626586914e-01 3.276197910308837891e-01 6.845188140869140625e-02 5.438296198844909668e-01 -5.319056510925292969e-01 1.471790820360183716e-01 2.838968932628631592e-01
3.701252490282058716e-02 5.750971436500549316e-01 -1.468881964683532715e-01 1.333739161491394043e-01 -2.064250558614730835e-01 1.462593525648117065e-01 5.576765537261962891e-01 5.035101771354675293e-01
3.201026841998100281e-02 9.162364155054092407e-02 -6.072431206703186035e-01 1.006183251738548279e-01 6.467130184173583984e-01 2.618962824344635010e-01 3.460203409194946289e-01 7.179684937000274658e-02
4.249364733695983887e-01 5.017932653427124023e-01 -5.156620740890502930e-01 -1.219265349209308624e-02 -6.759848445653915405e-02 1.160634756088256836e-01 4.765409231185913086e-01 2.375816851854324341e-01
2.398836761713027954e-01 6.238312125205993652e-01 -4.059881269931793213e-01 -5.929185077548027039e-02 -9.589409083127975464e-02 1.311542466282844543e-02 6.304349005222320557e-02 6.095951199531555176e-01
2.492398917675018311e-01 4.292563796043395996e-01 -4.840435385704040527e-01 -3.355811908841133118e-02 -1.231188997626304626e-01 -1.592545807361602783e-01 3.537611663341522217e-01 5.937396883964538574e-01
2.298306822776794434e-01 2.310597151517868042e-01 4.402312263846397400e-02 -2.540828585624694824e-01 4.565737545490264893e-01 -2.462334930896759033e-01 4.359132051467895508e-02 7.458567619323730469e-01
-6.644200533628463745e-02 3.174323737621307373e-01 -1.010718420147895813e-01 -5.382689461112022400e-02 7.465888857841491699e-01 -2.270049601793289185e-02 4.298749566078186035e-01 -3.728357851505279541e-01
1.624597311019897461e-01 5.574213266372680664e-01 1.168866530060768127e-01 -1.789303421974182129e-01 6.938027143478393555e-01 -3.047654628753662109e-01 -1.869029738008975983e-02 -2.064367830753326416e-01
-6.429790705442428589e-02 -9.793455153703689575e-02 -9.183117002248764038e-02 1.637760549783706665e-01 5.754060149192810059e-01 -4.022989273071289062e-01 2.225961834192276001e-01 6.391662955284118652e-01
-2.535127103328704834e-01 3.594434559345245361e-01 -3.521260023117065430e-01 -3.935600221157073975e-01 5.610834062099456787e-02 -1.318033635616302490e-01 2.128448188304901123e-01 6.795780062675476074e-01
-2.005146443843841553e-01 -7.739273458719253540e-02 -6.903343200683593750e-01 -1.203322187066078186e-01 5.091472864151000977e-01 1.062418967485427856e-01 2.788282036781311035e-01 3.383777737617492676e-01
2.833309769630432129e-01 5.462390184402465820e-01 1.165807768702507019e-01 5.140515789389610291e-02 7.597404718399047852e-01 -8.841126412153244019e-02 -1.323080211877822876e-01 5.084611475467681885e-02
4.437482059001922607e-01 7.016275525093078613e-01 -2.922482490539550781e-01 -5.149100348353385925e-02 -6.865394860506057739e-02 -3.821872919797897339e-02 1.031976193189620972e-01 4.537864029407501221e-01
1.943791285157203674e-02 8.700017929077148438e-01 -7.291737198829650879e-02 2.109344154596328735e-01 2.777235507965087891e-01 -1.582745760679244995e-01 -3.001052141189575195e-01 2.577603980898857117e-02
-2.258858829736709595e-01 6.056810021400451660e-01 2.101557701826095581e-01 2.603204548358917236e-01 2.545056641101837158e-01 -5.893052369356155396e-02 3.001353889703750610e-02 6.332828402519226074e-01
-3.342874646186828613e-01 1.229242309927940369e-01 -5.298534631729125977e-01 1.535370796918869019e-01 7.165710628032684326e-02 -2.903388440608978271e-01 4.016478657722473145e-01 5.639776587486267090e-01
1.605583876371383667e-01 5.839225053787231445e-01 3.473925292491912842e-01 1.424465626478195190e-01 5.703510046005249023e-01 -3.743454217910766602e-01 1.165806725621223450e-01 1.151405200362205505e-01
1.196866035461425781e-01 3.037974238395690918e-01 -3.880578577518463135e-01 -1.630288511514663696e-01 -1.580454409122467041e-02 -2.066679447889328003e-01 2.621245086193084717e-01 7.775244712829589844e-01
3.996525704860687256e-02 5.312343835830688477e-01 1.675028353929519653e-01 1.819209307432174683e-01 4.598020017147064209e-01 -2.320868819952011108e-01 -2.006405442953109741e-01 5.911867022514343262e-01
-2.021707147359848022e-01 7.481402158737182617e-01 1.512011140584945679e-01 1.010554656386375427e-01 5.271419882774353027e-01 -2.442110180854797363e-01 -7.282388955354690552e-02 -1.533566564321517944e-01
5.676968693733215332e-01 3.100375235080718994e-01 -2.324747741222381592e-01 3.089767880737781525e-02 2.236447483301162720e-01 2.248731814324855804e-02 6.424607634544372559e-01 2.516333162784576416e-01
-4.688181579113006592e-01 3.677169084548950195e-01 -3.052431344985961914e-01 -5.936198830604553223e-01 4.995677992701530457e-02 -6.138537451624870300e-02 9.416864812374114990e-02 4.293068647384643555e-01
5.289083123207092285e-01 4.574742019176483154e-01 1.565068513154983521e-01 -2.896414995193481445e-01 5.111035704612731934e-01 -1.536005586385726929e-01 3.184565901756286621e-01 1.278759390115737915e-01
-2.396882772445678711e-01 4.978957474231719971e-01 -3.323253095149993896e-01 -6.110094189643859863e-01 1.782766580581665039e-01 -9.362193197011947632e-02 -2.171109616756439209e-01 3.509871661663055420e-01
2.864724993705749512e-01 5.045939683914184570e-01 1.097166463732719421e-01 4.567896425724029541e-01 5.852457880973815918e-01 1.661240495741367340e-02 3.023885786533355713e-01 9.163192659616470337e-02
-3.927339911460876465e-01 4.089313745498657227e-01 -3.555392622947692871e-01 1.480002850294113159e-01 1.438853889703750610e-01 8.353604376316070557e-02 7.012872695922851562e-01 -1.036229059100151062e-01
-4.581660628318786621e-01 7.234746813774108887e-01 1.863009780645370483e-01 -3.552085161209106445e-02 -4.246990010142326355e-02 -1.320629268884658813e-01 4.567851424217224121e-01 5.292773619294166565e-02
1.515041887760162354e-01 5.331907793879508972e-02 6.283255293965339661e-03 -2.316402345895767212e-01 7.399165630340576172e-01 -5.476672649383544922e-01 4.359870031476020813e-02 2.668145596981048584e-01
1.780108176171779633e-02 6.563534140586853027e-01 4.274156093597412109e-01 -3.559336960315704346e-01 3.658131957054138184e-01 -2.247270792722702026e-01 1.772810220718383789e-01 2.091898173093795776e-01
4.024482071399688721e-01 4.308635294437408447e-01 1.997148394584655762e-01 -3.361872136592864990e-01 5.652112364768981934e-01 8.988029509782791138e-02 2.481830567121505737e-01 3.321856260299682617e-01
1.010951921343803406e-01 4.251881837844848633e-01 -2.940614223480224609e-01 -4.112115800380706787e-01 2.455600947141647339e-01 1.538349129259586334e-02 6.820840239524841309e-01 1.662910878658294678e-01
1.803202480077743530e-01 3.529098927974700928e-01 -7.766941934823989868e-02 -2.715576589107513428e-01 5.060415863990783691e-01 -1.551341265439987183e-01 -3.275116682052612305e-01 6.129882335662841797e-01
3.833610415458679199e-01 3.353056609630584717e-01 -4.399472475051879883e-01 -1.009519994258880615e-01 3.873602300882339478e-02 -4.777402579784393311e-01 5.530544519424438477e-01 -3.541341796517372131e-02
9.469170868396759033e-02 6.415445804595947266e-01 -2.626583576202392578e-01 2.177789062261581421e-01 1.168933957815170288e-01 -8.611038327217102051e-02 2.465691119432449341e-01 6.173830032348632812e-01
-1.434088200330734253e-01 1.626377105712890625e-01 -4.799335896968841553e-01 -3.607042729854583740e-01 6.062728762626647949e-01 1.903149932622909546e-01 -2.891456186771392822e-01 3.242639899253845215e-01
6.022207736968994141e-01 4.980672597885131836e-01 -5.834845453500747681e-02 1.391422152519226074e-01 5.484504699707031250e-01 -6.483651697635650635e-02 4.818510264158248901e-02 2.432501614093780518e-01
4.508886486291885376e-02 4.435546994209289551e-01 6.375762075185775757e-02 -7.227970361709594727e-01 1.702008396387100220e-01 -4.083372652530670166e-01 2.508411109447479248e-01 1.268729567527770996e-01
3.324283659458160400e-01 5.571185797452926636e-02 -1.919446736574172974e-01 -3.626749217510223389e-01 7.098324894905090332e-01 -4.342195987701416016e-01 3.804805502295494080e-02 1.554192304611206055e-01
-7.034372538328170776e-02 6.088309884071350098e-01 -6.111532449722290039e-01 2.724311947822570801e-01 1.404571384191513062e-01 -3.117451667785644531e-01 -2.209166735410690308e-01 1.045572832226753235e-01
-1.258227378129959106e-01 1.146570071578025818e-01 -7.026028037071228027e-01 2.102545350790023804e-01 3.337251842021942139e-01 -1.265163570642471313e-01 1.327697634696960449e-01 5.368036627769470215e-01
3.244189918041229248e-01 5.237208604812622070e-01 6.694418936967849731e-02 -6.452065706253051758e-02 5.576176047325134277e-01 -4.019531905651092529e-01 2.370501160621643066e-01 -2.883192300796508789e-01
-4.547336995601654053e-01 1.426385436207056046e-02 -2.975664734840393066e-01 -2.978432178497314453e-01 1.837060451507568359e-01 -5.712662339210510254e-01 3.233239352703094482e-01 3.887493610382080078e-01
2.611435651779174805e-01 7.762418389320373535e-01 1.085735261440277100e-01 4.248080309480428696e-03 4.508129656314849854e-01 1.589387953281402588e-01 -8.157360553741455078e-02 2.868770956993103027e-01
1.506336927413940430e-01 5.247851014137268066e-01 -1.628658175468444824e-02 -1.232634335756301880e-01 2.861864566802978516e-01 -5.067605972290039062e-01 4.230006933212280273e-01 -4.108679890632629395e-01
6.717689335346221924e-02 6.896722316741943359e-01 2.609563171863555908e-01 2.887044847011566162e-01 5.858139395713806152e-01 -1.125498488545417786e-01 1.001230403780937195e-01 -5.020882561802864075e-02
-1.191196069121360779e-01 3.795115947723388672e-01 -2.677702903747558594e-02 -2.601470649242401123e-01 6.624069809913635254e-01 -1.617353595793247223e-02 5.571494698524475098e-01 -1.546855121850967407e-01
1.369443535804748535e-01 5.040218234062194824e-01 3.475045263767242432e-01 1.633496284484863281e-01 4.316522777080535889e-01 -5.200508236885070801e-01 2.333195954561233521e-01 2.618225216865539551e-01
8.459008485078811646e-02 5.161660909652709961e-01 2.197119593620300293e-01 -3.908793628215789795e-01 3.413811326026916504e-01 -1.328454464673995972e-01 -2.023243904113769531e-02 6.251071095466613770e-01
1.034265905618667603e-01 6.032937765121459961e-01 1.621920317411422729e-01 2.553112804889678955e-01 1.710415631532669067e-01 2.723280489444732666e-01 2.547973096370697021e-01 6.045743227005004883e-01
2.412390857934951782e-01 6.037840843200683594e-01 -2.885485887527465820e-01 -2.924895882606506348e-01 3.635608255863189697e-01 -3.469963073730468750e-01 1.078916862607002258e-01 -3.797559738159179688e-01
-2.759231626987457275e-02 3.201374709606170654e-01 3.641675710678100586e-01 -1.724178045988082886e-01 4.583881795406341553e-01 -1.582049429416656494e-01 3.363886773586273193e-01 6.213685870170593262e-01
4.064838290214538574e-01 3.981997966766357422e-01 7.035224884748458862e-02 -9.137711673974990845e-02 6.769664883613586426e-01 2.522049006074666977e-03 -8.552556484937667847e-02 4.441890418529510498e-01
-3.367866873741149902e-01 8.097853064537048340e-01 -1.315621137619018555e-01 -3.727169632911682129e-01 -1.590369455516338348e-02 9.239516407251358032e-02 -1.504725515842437744e-01 2.077596634626388550e-01
-3.278918564319610596e-01 5.624979734420776367e-01 2.796641737222671509e-02 3.517412841320037842e-01 5.317483544349670410e-01 -3.159882128238677979e-01 -2.305176258087158203e-01 -1.258392930030822754e-01
2.100448906421661377e-01 4.608891010284423828e-01 -2.796392738819122314e-01 3.763776645064353943e-02 1.753970682621002197e-01 2.509541809558868408e-01 -2.382272109389305115e-02 7.546773552894592285e-01
-7.624009996652603149e-02 4.531854689121246338e-01 3.117446601390838623e-01 2.602314017713069916e-02 6.095198392868041992e-01 -2.563982605934143066e-01 -2.069955021142959595e-01 4.591805934906005859e-01
1.560057848691940308e-01 7.749836444854736328e-01 -8.780439943075180054e-02 -3.927089273929595947e-02 4.413493573665618896e-01 -2.696327269077301025e-01 -7.384536415338516235e-02 -3.047399818897247314e-01
2.213181704282760620e-01 6.147807836532592773e-01 -2.927531898021697998e-01 6.491273641586303711e-02 1.808132976293563843e-01 -5.273450016975402832e-01 2.675955891609191895e-01 -3.174135982990264893e-01
-3.443744480609893799e-01 5.655949115753173828e-01 3.738627433776855469e-01 -1.315015461295843124e-02 4.939574599266052246e-01 5.537841096520423889e-02 5.244506150484085083e-02 4.144286513328552246e-01
1.259149312973022461e-01 6.601175069808959961e-01 -4.148540273308753967e-02 2.917151749134063721e-01 4.015789553523063660e-02 1.558981984853744507e-01 2.165474146604537964e-01 6.235076189041137695e-01
-1.268419176340103149e-01 7.020493745803833008e-01 2.489557564258575439e-01 3.365635573863983154e-01 4.295982718467712402e-01 -3.343897461891174316e-01 7.491908222436904907e-02 -1.174717247486114502e-01
7.011748850345611572e-02 1.693769097328186035e-01 -1.036749854683876038e-01 -3.516330420970916748e-01 6.063055396080017090e-01 -6.239982247352600098e-01 -3.091713599860668182e-02 2.721484005451202393e-01
4.181614816188812256e-01 5.223877429962158203e-01 1.891030371189117432e-01 -1.392733901739120483e-01 5.181554555892944336e-01 9.857616573572158813e-02 1.130589842796325684e-01 4.539935886859893799e-01
-1.969494372606277466e-01 2.860816121101379395e-01 2.811096906661987305e-01 -4.087927043437957764e-01 7.579281330108642578e-01 1.346268206834793091e-01 1.277278829365968704e-02 2.012254148721694946e-01
-3.196479380130767822e-01 3.028468489646911621e-01 3.069782555103302002e-01 2.181874215602874756e-01 5.923721790313720703e-01 2.187613695859909058e-01 2.416445016860961914e-01 4.550981223583221436e-01
1.853835731744766235e-01 6.968454718589782715e-01 -1.507413983345031738e-01 -2.472451478242874146e-01 3.690709173679351807e-01 -3.896147012710571289e-01 -3.273428082466125488e-01 3.193785622715950012e-02
2.578440010547637939e-01 3.660120964050292969e-01 -2.896604835987091064e-01 -2.715588808059692383e-01 5.801827907562255859e-01 -4.872271418571472168e-01 1.164916064590215683e-02 -2.603196799755096436e-01
1.103272885084152222e-01 5.413697361946105957e-01 2.196227163076400757e-01 -4.068779647350311279e-01 5.257142186164855957e-01 -4.272537827491760254e-01 6.386969983577728271e-02 1.340238153934478760e-01
-1.349028050899505615e-01 3.673109114170074463e-01 -6.520490646362304688e-01 2.302420735359191895e-01 3.819082975387573242e-01 -2.296978533267974854e-01 -2.884286940097808838e-01 2.947852909564971924e-01
-7.442094385623931885e-02 5.653749108314514160e-01 -3.206584602594375610e-02 -6.889962553977966309e-01 4.282547831535339355e-01 2.297336608171463013e-02 -1.229482665657997131e-01 4.741216078400611877e-03
-2.316943109035491943e-01 2.911222875118255615e-01 -9.545448422431945801e-02 -5.808987617492675781e-01 4.845544993877410889e-01 -3.070162236690521240e-01 3.119822740554809570e-01 -2.977004051208496094e-01
-2.008324563503265381e-01 3.385224193334579468e-02 -5.891287326812744141e-01 -2.681547701358795166e-01 7.320447564125061035e-01 -4.281349852681159973e-02 -3.927896916866302490e-02 -1.659204624593257904e-02
1.167244240641593933e-01 5.412990450859069824e-01 4.506813734769821167e-02 -9.066391736268997192e-02 6.520943641662597656e-01 -4.391582310199737549e-01 2.977895550429821014e-02 -2.532705366611480713e-01
-1.709955781698226929e-01 7.663534879684448242e-01 2.976107001304626465e-01 1.558860093355178833e-01 2.411763817071914673e-01 -4.131754338741302490e-01 -8.979191631078720093e-02 1.834326237440109253e-01
-3.476522266864776611e-01 -1.658938638865947723e-02 -3.893029689788818359e-01 -2.844102680683135986e-01 2.562574446201324463e-01 -5.349550247192382812e-01 4.089237451553344727e-01 3.568658232688903809e-01
-2.267193496227264404e-01 5.855503678321838379e-01 -6.263597011566162109e-01 1.657805442810058594e-01 -9.776364266872406006e-02 7.935904711484909058e-02 4.026066958904266357e-01 8.928605169057846069e-02
4.257642924785614014e-01 4.467989802360534668e-01 -5.237857103347778320e-01 -1.496475306339561939e-04 -5.550825735554099083e-04 -2.114579081535339355e-02 2.864193320274353027e-01 5.121135711669921875e-01
-3.074640631675720215e-01 2.321455031633377075e-01 -4.766947329044342041e-01 -5.242333412170410156e-01 4.043581187725067139e-01 2.398258000612258911e-01 1.014729589223861694e-01 3.437982201576232910e-01
-4.617553576827049255e-02 2.943059802055358887e-01 -7.485157847404479980e-01 1.763513237237930298e-01 2.842585444450378418e-01 -4.132003784179687500e-01 -4.319009929895401001e-02 2.578239738941192627e-01
2.022387385368347168e-01 5.688489675521850586e-01 8.756810799241065979e-03 1.080865412950515747e-01 6.889824867248535156e-01 9.158468246459960938e-02 -3.150239288806915283e-01 2.035343647003173828e-01
1.739139109849929810e-01 2.874947488307952881e-01 1.458870023488998413e-01 2.562289535999298096e-01 5.829834342002868652e-01 -6.102492213249206543e-01 2.945702672004699707e-01 3.345151618123054504e-02
-1.041182503104209900e-01 6.305085420608520508e-01 4.351845011115074158e-02 8.777592331171035767e-02 6.045203208923339844e-01 -4.369288682937622070e-01 -1.369027942419052124e-01 -8.322299271821975708e-02
-6.208739280700683594e-01 4.925213754177093506e-01 -4.939341843128204346e-01 3.528245538473129272e-02 2.557144165039062500e-01 1.538805812597274780e-01 -4.650327935814857483e-02 1.883898824453353882e-01
-3.926410675048828125e-01 3.032129406929016113e-01 2.085725069046020508e-01 -1.319514214992523193e-01 7.890474796295166016e-01 -2.358665168285369873e-01 8.662355691194534302e-02 -8.514050394296646118e-02
5.955802798271179199e-01 4.962321221828460693e-01 -2.749141864478588104e-02 -1.048187091946601868e-01 4.480413496494293213e-01 1.280734986066818237e-01 2.526461780071258545e-01 3.260694742202758789e-01
1.158828586339950562e-01 6.840683221817016602e-01 -2.718427479267120361e-01 -3.671763837337493896e-01 3.497345745563507080e-01 -3.319352567195892334e-01 6.032767239958047867e-03 -2.781603932380676270e-01
-5.273399353027343750e-01 3.713795840740203857e-01 -3.421699702739715576e-01 3.423205018043518066e-01 2.929821908473968506e-01 6.906593590974807739e-02 -9.569595009088516235e-02 4.999597370624542236e-01
-1.148112304508686066e-02 3.371565341949462891e-01 -8.292654156684875488e-01 1.996258944272994995e-01 3.031099736690521240e-01 -1.186257451772689819e-01 1.901424489915370941e-02 2.288069576025009155e-01
-4.438923299312591553e-01 2.665632665157318115e-01 -4.394157230854034424e-01 -3.576856851577758789e-01 3.390513360500335693e-01 6.386958807706832886e-02 5.332397222518920898e-01 -8.659517019987106323e-02
3.999456167221069336e-01 4.908268749713897705e-01 -4.122417569160461426e-01 -1.189906746149063110e-01 -3.064541891217231750e-02 2.005710005760192871e-01 4.462579190731048584e-01 4.179909229278564453e-01
1.752066612243652344e-02 5.613977909088134766e-01 3.070808053016662598e-01 4.509462043642997742e-02 4.972444176673889160e-01 2.172582596540451050e-01 2.077847123146057129e-01 5.005654692649841309e-01
-1.281656175851821899e-01 5.168528556823730469e-01 -6.909760236740112305e-01 -2.501062154769897461e-01 2.935787439346313477e-01 -8.170247822999954224e-02 5.389245226979255676e-02 -2.840203940868377686e-01
2.024081945419311523e-01 4.558543860912322998e-01 -2.823942899703979492e-01 -4.575473070144653320e-01 5.007017850875854492e-01 -4.093846082687377930e-01 -2.017809301614761353e-01 5.583986267447471619e-02
3.040723502635955811e-01 3.788930475711822510e-01 -4.522058665752410889e-01 -1.970368996262550354e-02 4.854184016585350037e-02 -9.176202118396759033e-02 1.781569868326187134e-01 7.187386155128479004e-01
4.802447259426116943e-01 5.044600963592529297e-01 -3.469259142875671387e-01 -1.215063706040382385e-01 2.662009894847869873e-01 -4.175088107585906982e-01 3.080063164234161377e-01 -1.992968469858169556e-01
-5.756534337997436523e-01 5.036106705665588379e-01 -2.691594362258911133e-01 -2.582675218582153320e-01 5.291407555341720581e-02 3.040464818477630615e-01 4.109335839748382568e-01 1.083513945341110229e-01
-2.362607121467590332e-01 2.481472343206405640e-01 -8.354395627975463867e-01 -1.290446668863296509e-01 2.996023893356323242e-01 1.641012281179428101e-01 1.211212128400802612e-01 1.913923025131225586e-01
1.554346531629562378e-01 5.018467903137207031e-01 -3.450102508068084717e-01 -4.317563176155090332e-01 3.644721210002899170e-01 -5.195871591567993164e-01 -1.221129596233367920e-01 -2.867184951901435852e-02
-3.836770355701446533e-01 4.893363714218139648e-01 3.249546289443969727e-01 -2.200895249843597412e-01 6.670783162117004395e-01 8.327584713697433472e-02 1.060675829648971558e-02 8.524069190025329590e-02
-3.269215822219848633e-01 3.046367466449737549e-01 -7.125733494758605957e-01 2.407579123973846436e-01 3.816815912723541260e-01 2.605978958308696747e-02 -1.263742335140705109e-02 2.967724800109863281e-01
-2.478708028793334961e-01 9.628824889659881592e-03 -2.191848903894424438e-01 -5.499790906906127930e-01 2.074663490056991577e-01 -4.304099082946777344e-01 3.044654726982116699e-01 5.166760087013244629e-01
-3.599231541156768799e-01 3.769895136356353760e-01 2.064597159624099731e-01 -1.417652368545532227e-01 2.054902762174606323e-01 -3.995330631732940674e-01 5.763351917266845703e-02 6.785550117492675781e-01
4.940026253461837769e-02 5.869088768959045410e-01 -1.600033976137638092e-02 3.908325731754302979e-01 5.001701116561889648e-01 -4.927701354026794434e-01 -2.695754542946815491e-02 7.982723414897918701e-02
1.422463059425354004e-01 6.000602841377258301e-01 -1.884930282831192017e-01 -2.823843061923980713e-01 1.918644011020660400e-01 -5.181718468666076660e-01 3.730129003524780273e-01 -2.448886185884475708e-01
-1.169285178184509277e-01 2.560088038444519043e-01 -5.880952253937721252e-02 -2.463781386613845825e-01 3.347398340702056885e-01 -3.216430842876434326e-01 -1.556485146284103394e-01 7.854266166687011719e-01
2.450342178344726562e-01 3.897784948348999023e-01 -2.085888683795928955e-01 -9.751822799444198608e-02 5.633579492568969727e-01 -6.184278726577758789e-01 1.633425503969192505e-01 -9.222744405269622803e-02
-9.679375588893890381e-02 3.195720911026000977e-01 -7.559657841920852661e-02 -6.301606893539428711e-01 5.157105326652526855e-01 -2.227300554513931274e-01 4.426909610629081726e-02 4.100751578807830811e-01
-1.096441745758056641e-01 3.990031480789184570e-01 2.479434013366699219e-01 -3.669694662094116211e-01 5.927367806434631348e-01 -1.575698554515838623e-01 4.176008999347686768e-01 -2.864903211593627930e-01
-7.110158354043960571e-02 7.175517082214355469e-01 -3.403436839580535889e-01 -5.909758210182189941e-01 5.430119112133979797e-02 -9.277219325304031372e-02 -5.756533518433570862e-02 1.043801754713058472e-02
3.782154619693756104e-01 2.871777415275573730e-01 3.735272586345672607e-02 4.328448772430419922e-01 6.289657354354858398e-01 -1.973945945501327515e-01 2.152415812015533447e-01 3.237909972667694092e-01
-2.906262874603271484e-01 2.738105058670043945e-01 -7.570395469665527344e-01 2.011753618717193604e-01 3.629032075405120850e-01 4.264065995812416077e-02 2.047160081565380096e-02 3.050374388694763184e-01
5.742444843053817749e-02 6.044425368309020996e-01 -2.172531783580780029e-01 -6.718047261238098145e-01 8.194525539875030518e-02 -3.206095993518829346e-01 1.514170318841934204e-01 1.996033079922199249e-02
2.366441488265991211e-01 3.874696195125579834e-01 -4.305148124694824219e-01 -3.097254335880279541e-01 4.410405158996582031e-01 -5.334901809692382812e-01 -2.871347032487392426e-02 -1.806684583425521851e-01
1.553716510534286499e-01 1.538839489221572876e-01 -3.178687989711761475e-01 -3.777649626135826111e-02 1.302799284458160400e-01 -6.355223655700683594e-01 6.212494373321533203e-01 2.071216404438018799e-01
-2.052106708288192749e-01 1.445585340261459351e-01 -3.821944296360015869e-01 -3.240791857242584229e-01 1.303557604551315308e-01 -4.895661473274230957e-01 9.897071123123168945e-02 6.476331949234008789e-01
1.486336626112461090e-02 2.055860161781311035e-01 2.297481708228588104e-02 2.877925336360931396e-01 3.063257038593292236e-01 -1.046527251601219177e-01 4.796220064163208008e-01 7.343952059745788574e-01
1.040745675563812256e-01 3.428476750850677490e-01 2.700619995594024658e-01 1.552815437316894531e-01 5.700179934501647949e-01 -2.438370883464813232e-01 1.407774388790130615e-01 6.085907816886901855e-01
3.448172286152839661e-02 4.393576085567474365e-01 -4.824175238609313965e-01 -1.468856185674667358e-01 2.015724778175354004e-01 -4.572227597236633301e-01 5.216960310935974121e-01 -1.721132844686508179e-01
2.188501507043838501e-01 2.737745940685272217e-01 -2.540725767612457275e-01 1.360917557030916214e-02 9.677015990018844604e-02 -7.319609522819519043e-01 4.199491143226623535e-01 3.015389144420623779e-01
4.301291704177856445e-02 1.905477792024612427e-01 -6.491881012916564941e-01 -1.663869246840476990e-02 2.130184322595596313e-01 -9.660579264163970947e-03 4.135684669017791748e-01 5.688675642013549805e-01
3.091037645936012268e-02 2.473644167184829712e-01 2.641705870628356934e-01 -9.921881370246410370e-03 8.317549228668212891e-01 -8.764141798019409180e-02 -4.670376423746347427e-03 4.104285836219787598e-01
3.413447737693786621e-01 4.440594017505645752e-01 1.544178873300552368e-01 2.911771833896636963e-01 5.890336036682128906e-01 1.106202155351638794e-01 4.648652374744415283e-01 4.867043718695640564e-02
-1.130606308579444885e-01 8.508962392807006836e-01 2.882250817492604256e-03 -1.528208553791046143e-01 3.981756269931793213e-01 -2.483637183904647827e-01 -1.192049235105514526e-01 -7.343191653490066528e-02
-2.677479982376098633e-01 4.715565443038940430e-01 2.385404258966445923e-01 4.991160929203033447e-01 4.384524822235107422e-01 -3.487635552883148193e-01 2.415085881948471069e-01 1.665054559707641602e-01
2.211333662271499634e-01 -1.050623506307601929e-01 -5.983028411865234375e-01 -3.139644861221313477e-01 5.795471072196960449e-01 -1.170817464590072632e-01 3.657841682434082031e-01 1.186444144695997238e-02
-1.099552437663078308e-01 5.992823839187622070e-01 -1.912840753793716431e-01 -1.881706342101097107e-02 -5.441699177026748657e-02 1.199998036026954651e-01 1.819855272769927979e-01 7.357628345489501953e-01
6.363909691572189331e-02 2.848530709743499756e-01 1.575629711151123047e-01 -1.863471120595932007e-01 5.348601341247558594e-01 1.667158901691436768e-01 7.032058238983154297e-01 2.165402621030807495e-01
-1.655362248420715332e-01 4.302714467048645020e-01 -1.801801770925521851e-01 -4.769408404827117920e-01 1.458225548267364502e-01 -5.986530184745788574e-01 -9.573307633399963379e-02 3.724411427974700928e-01
1.120350584387779236e-01 3.978829979896545410e-01 -1.859726756811141968e-01 -2.964479625225067139e-01 4.763783514499664307e-01 -3.016257882118225098e-01 -3.318448662757873535e-01 5.278585553169250488e-01
-6.453752517700195312e-02 6.220901608467102051e-01 8.125799149274826050e-02 -4.786110222339630127e-01 4.200573563575744629e-01 -4.158335328102111816e-01 3.434527665376663208e-02 -1.504060626029968262e-01
1.312796771526336670e-01 3.834347128868103027e-01 -3.938372731208801270e-01 -2.560558319091796875e-01 4.773744940757751465e-02 -3.459883332252502441e-01 2.241021096706390381e-01 6.654791831970214844e-01
1.694464385509490967e-01 1.069486439228057861e-01 -4.031946063041687012e-01 8.953694999217987061e-02 1.790957003831863403e-01 -5.624731779098510742e-01 6.577775478363037109e-01 9.024900197982788086e-02
-2.459143698215484619e-01 1.943910568952560425e-01 -6.687657833099365234e-01 -1.177752092480659485e-01 5.357732772827148438e-01 3.153897523880004883e-01 2.317539751529693604e-01 1.964308694005012512e-02
-6.516743302345275879e-01 3.610793054103851318e-01 -3.403779864311218262e-01 -3.991683125495910645e-01 3.732131421566009521e-01 1.209238022565841675e-01 6.375569850206375122e-02 1.085110530257225037e-01
4.557866454124450684e-01 7.591600418090820312e-01 -2.575540542602539062e-01 -1.943310201168060303e-01 3.165028095245361328e-01 -2.412120066583156586e-02 -9.944156557321548462e-02 -3.451846912503242493e-02
6.851196289062500000e-02 6.101246476173400879e-01 -1.381450146436691284e-01 -1.323544532060623169e-01 4.604095220565795898e-01 -4.052167236804962158e-01 1.997141093015670776e-01 -4.127821624279022217e-01
8.464332669973373413e-02 5.108205676078796387e-01 -1.839601099491119385e-01 -7.219096422195434570e-01 1.590344309806823730e-01 -3.707442283630371094e-01 9.320172667503356934e-02 7.398040592670440674e-02
-2.915456593036651611e-01 6.484919786453247070e-01 -5.131906270980834961e-01 3.967398405075073242e-01 7.622745633125305176e-02 1.189479827880859375e-01 1.442548483610153198e-01 1.814481765031814575e-01
2.653917670249938965e-01 5.348659157752990723e-01 -2.986958920955657959e-01 -4.880568087100982666e-01 3.781050443649291992e-01 -4.050366282463073730e-01 2.737405709922313690e-02 -9.110171347856521606e-02
3.193670511245727539e-01 5.493184924125671387e-01 2.226354479789733887e-01 -4.224701523780822754e-01 3.985954523086547852e-01 8.534152805805206299e-02 2.606927156448364258e-01 3.661750257015228271e-01
2.008325159549713135e-01 4.455522894859313965e-01 7.678117603063583374e-02 -2.603503465652465820e-01 1.638997942209243774e-01 -2.075537145137786865e-01 3.481842279434204102e-01 7.044840455055236816e-01
-6.392189860343933105e-01 3.454484641551971436e-01 -3.016537129878997803e-01 9.290779381990432739e-02 1.394153833389282227e-01 -4.024873021990060806e-03 5.927558541297912598e-01 4.031633213162422180e-02
-1.637681722640991211e-01 4.755001366138458252e-01 4.196178913116455078e-01 -2.863997220993041992e-01 4.876882135868072510e-01 -9.504795819520950317e-02 1.417455077171325684e-01 4.711793661117553711e-01
2.547180056571960449e-01 7.719563841819763184e-01 2.023259997367858887e-01 -4.664659500122070312e-02 5.167191028594970703e-01 -8.465377986431121826e-02 1.257161796092987061e-01 -7.823759317398071289e-02
-1.263785362243652344e-01 2.676703333854675293e-01 1.921958029270172119e-01 -3.159359991550445557e-01 4.771156907081604004e-01 -6.877160072326660156e-01 2.633476629853248596e-02 2.726536989212036133e-01
1.874179542064666748e-01 8.231739401817321777e-01 9.746655821800231934e-02 -3.851125836372375488e-01 2.295645326375961304e-01 1.054821982979774475e-01 -1.567487567663192749e-01 2.026107013225555420e-01
