# Supplementary material for: Where is your field going? A machine learning approach to study the relative motion of the domains of physics
Source: PLoS One. 2020 Jun 18;15(6):e0233997. doi: 10.1371/journal.pone.0233997 (PMC7302634; doi:10.1371/journal.pone.0233997)
Supplement: S7 Data — (ZIP) [file pone.0233997.s007.zip › 6/Pacs4Run_6_VS_500_embeddings1994-1998ED8.txt]

-6.950601935386657715e-02 -7.602449655532836914e-01 -9.310997277498245239e-02 3.470217287540435791e-01 -2.369753122329711914e-01 -4.139994680881500244e-01 -5.226618051528930664e-02 2.404542267322540283e-01
2.604419924318790436e-02 -7.709187269210815430e-02 -6.169542670249938965e-02 7.264371514320373535e-01 -1.426802724599838257e-01 -8.441976457834243774e-02 5.774797201156616211e-01 3.176383972167968750e-01
-1.214416697621345520e-01 -1.546311080455780029e-01 6.821243464946746826e-02 1.783037930727005005e-01 -6.857391595840454102e-01 -2.436117827892303467e-01 -1.902608871459960938e-01 5.992593765258789062e-01
2.760499417781829834e-01 -5.511313080787658691e-01 -6.635655462741851807e-02 -6.903423368930816650e-02 -7.245903462171554565e-02 -5.363574028015136719e-01 4.695393145084381104e-01 3.122257888317108154e-01
-2.511042952537536621e-01 -1.452353894710540771e-01 -1.279688328504562378e-01 1.142539903521537781e-01 8.163172751665115356e-02 -5.688031315803527832e-01 4.723746478557586670e-01 5.771348476409912109e-01
3.656449019908905029e-01 -4.660996496677398682e-01 -1.193442642688751221e-01 4.181864559650421143e-01 -6.451139450073242188e-01 9.824227541685104370e-03 4.544592648744583130e-02 2.039564698934555054e-01
1.549672521650791168e-02 -1.071128547191619873e-01 -1.842954009771347046e-02 3.494690954685211182e-01 -3.640593886375427246e-01 -6.718152761459350586e-01 -1.740148067474365234e-01 5.016596317291259766e-01
-4.001121222972869873e-02 -4.315361082553863525e-01 -2.339904159307479858e-01 2.387728691101074219e-01 3.268241286277770996e-01 -2.455572485923767090e-01 6.413500308990478516e-01 3.492411673069000244e-01
-4.115623421967029572e-03 -2.740543186664581299e-01 5.190466344356536865e-02 3.788977563381195068e-01 -5.004479885101318359e-01 -4.405312240123748779e-01 5.510970354080200195e-01 1.743440181016921997e-01
-2.740803956985473633e-01 -6.328491866588592529e-02 3.414972722530364990e-01 1.961347609758377075e-01 -4.930295050144195557e-01 -2.580053806304931641e-01 2.010744214057922363e-01 6.447556614875793457e-01
-2.237184345722198486e-01 6.984224170446395874e-02 1.523146778345108032e-01 4.951637685298919678e-01 -2.256286293268203735e-01 1.234112977981567383e-01 3.324404358863830566e-01 7.071278095245361328e-01
9.272799640893936157e-02 -5.029297471046447754e-01 -1.085213050246238708e-01 2.752912789583206177e-02 -4.146668016910552979e-01 -7.155201435089111328e-01 1.929325461387634277e-01 6.919413805007934570e-02
2.734028920531272888e-02 -1.565976440906524658e-01 2.592213451862335205e-01 5.243703722953796387e-01 -2.932002544403076172e-01 1.738491505384445190e-01 -3.471886813640594482e-01 6.291579604148864746e-01
-1.405140608549118042e-01 -1.216949373483657837e-01 -4.102051258087158203e-02 2.357041388750076294e-01 -5.655393600463867188e-01 -4.157373309135437012e-01 -2.727850973606109619e-01 5.840575098991394043e-01
-4.801123142242431641e-01 -3.186886012554168701e-01 4.505059421062469482e-01 4.653273522853851318e-01 -4.462133049964904785e-01 -1.004352793097496033e-01 1.747778952121734619e-01 9.329438209533691406e-02
-4.278599023818969727e-01 -3.459978997707366943e-01 2.312076091766357422e-02 4.402467608451843262e-01 -6.576759219169616699e-01 1.064291521906852722e-01 2.427186518907546997e-01 9.611978195607662201e-03
-9.912634640932083130e-02 -4.808064550161361694e-02 1.834902167320251465e-01 3.822252750396728516e-01 -4.652636647224426270e-01 7.011406123638153076e-02 2.682451307773590088e-01 7.174646258354187012e-01
-5.870974063873291016e-01 -1.698882728815078735e-01 9.456672705709934235e-03 4.049721360206604004e-01 2.685221433639526367e-01 -2.712570726871490479e-01 -2.125827819108963013e-01 5.210439562797546387e-01
-5.809338688850402832e-01 -3.668575584888458252e-01 1.756258308887481689e-02 -3.836238384246826172e-02 7.308768481016159058e-02 -1.691251099109649658e-01 -1.704960130155086517e-02 7.013668417930603027e-01
4.637849032878875732e-01 -2.833209335803985596e-01 1.152262985706329346e-01 3.373091816902160645e-01 1.697281152009963989e-01 -3.566909134387969971e-01 2.891962826251983643e-01 5.812982916831970215e-01
3.986125588417053223e-01 -3.926489949226379395e-01 2.351077944040298462e-01 4.315606951713562012e-01 -2.046849578619003296e-01 -1.813423931598663330e-01 4.917720556259155273e-01 3.588782250881195068e-01
-4.650960266590118408e-01 -6.582893729209899902e-01 -3.578691482543945312e-01 3.760887086391448975e-01 -1.322050094604492188e-01 -2.021879889070987701e-02 1.704976111650466919e-01 -1.840417236089706421e-01
-2.274868786334991455e-01 -8.121536672115325928e-02 2.190117090940475464e-01 5.364808440208435059e-01 -4.043821990489959717e-01 -2.532990574836730957e-01 4.933783710002899170e-01 3.671082854270935059e-01
-5.525003075599670410e-01 -1.939389556646347046e-01 -7.672029733657836914e-02 -9.229370206594467163e-02 -1.097651869058609009e-01 -3.352768123149871826e-01 4.300383850932121277e-02 7.186226248741149902e-01
-4.622561037540435791e-01 -3.474076837301254272e-02 7.420550286769866943e-02 7.453710436820983887e-01 -3.846347928047180176e-01 -2.580678761005401611e-01 -7.735877484083175659e-02 5.916581675410270691e-02
-5.186784863471984863e-01 -2.893903851509094238e-01 -9.572461247444152832e-02 -1.622900664806365967e-01 -1.957549303770065308e-01 -3.393526077270507812e-01 3.665875643491744995e-02 6.759442090988159180e-01
-2.240716367959976196e-01 -2.392154335975646973e-01 -2.555690705776214600e-02 2.763952910900115967e-01 -4.531260430812835693e-01 6.058188155293464661e-02 6.265469193458557129e-01 4.625646471977233887e-01
-4.053579270839691162e-01 -6.368849277496337891e-01 -4.557193815708160400e-01 2.726572453975677490e-01 -2.729090452194213867e-01 1.645819097757339478e-01 -2.039639651775360107e-01 6.980387866497039795e-02
-3.995136618614196777e-01 -5.512580871582031250e-01 1.288282573223114014e-01 -8.877940475940704346e-03 -2.243435569107532501e-02 -6.074948310852050781e-01 -2.720259130001068115e-01 2.761817276477813721e-01
-6.413657069206237793e-01 -1.406688243150711060e-01 8.684249222278594971e-02 4.086889922618865967e-01 -4.683159589767456055e-01 -1.394888013601303101e-01 3.037379384040832520e-01 2.515157163143157959e-01
5.955721810460090637e-02 -5.259573459625244141e-01 5.083301663398742676e-01 4.566376209259033203e-01 -3.835600912570953369e-01 -4.385007917881011963e-02 2.815852165222167969e-01 1.567580699920654297e-01
2.036044597625732422e-01 -3.023554980754852295e-01 4.049314558506011963e-01 4.207773208618164062e-01 -1.387239545583724976e-01 -7.461203634738922119e-02 4.915176928043365479e-01 5.096099972724914551e-01
-2.713367044925689697e-01 4.258595779538154602e-02 5.257015302777290344e-02 3.493537306785583496e-01 -5.251703858375549316e-01 2.423819852992892265e-03 5.748778581619262695e-02 7.215514779090881348e-01
3.117764182388782501e-02 -3.946803808212280273e-01 2.352645248174667358e-01 5.908200144767761230e-01 -2.973076999187469482e-01 -5.071967840194702148e-03 5.670998096466064453e-01 1.697587221860885620e-01
3.530306816101074219e-01 -2.046044319868087769e-01 -1.394697278738021851e-01 6.981701850891113281e-01 -4.461716115474700928e-01 5.542553216218948364e-02 -7.638546638190746307e-03 3.527225255966186523e-01
-2.230182588100433350e-01 -1.365906596183776855e-01 -2.899459898471832275e-01 -7.602351834066212177e-04 -4.824336469173431396e-01 -4.485179483890533447e-01 4.219180345535278320e-01 4.853980243206024170e-01
-7.576526701450347900e-02 -3.389204740524291992e-01 7.691331952810287476e-02 3.812038302421569824e-01 -5.113478899002075195e-01 2.314578741788864136e-01 5.240455269813537598e-01 3.721387982368469238e-01
-4.008801877498626709e-01 -6.060689687728881836e-01 2.875538468360900879e-01 1.789859682321548462e-02 3.232753872871398926e-01 -4.294768348336219788e-02 -1.240784768015146255e-02 5.314719676971435547e-01
3.490943834185600281e-02 -1.554964184761047363e-01 -1.352433115243911743e-01 5.758484601974487305e-01 -4.233607351779937744e-01 1.612289100885391235e-01 5.085213780403137207e-01 4.011072814464569092e-01
9.654640220105648041e-03 -2.020649015903472900e-01 3.830217421054840088e-01 7.646520137786865234e-01 -1.257531642913818359e-01 1.706969290971755981e-01 2.874012589454650879e-01 3.164292573928833008e-01
-6.748448610305786133e-01 -3.023473620414733887e-01 -1.480215489864349365e-01 2.403856664896011353e-01 6.369987875223159790e-02 9.545287117362022400e-03 -2.026468068361282349e-01 5.729401111602783203e-01
1.506146192550659180e-01 -4.701578915119171143e-01 1.398896276950836182e-01 7.267974615097045898e-01 -3.198533058166503906e-01 2.691600620746612549e-01 1.799530684947967529e-01 3.642391785979270935e-02
3.835979849100112915e-03 -1.349575519561767578e-01 2.597580850124359131e-01 6.254855394363403320e-01 -2.355698645114898682e-01 -4.311064481735229492e-01 4.833606779575347900e-01 2.192762792110443115e-01
2.390592992305755615e-01 -1.501429826021194458e-01 -1.513523906469345093e-01 8.063753843307495117e-01 -4.293860197067260742e-01 -4.308240488171577454e-02 1.094393357634544373e-01 2.212540805339813232e-01
-3.941917419433593750e-01 -1.245866939425468445e-01 6.830059736967086792e-02 3.863012492656707764e-01 -4.094974100589752197e-01 5.191236361861228943e-02 5.361217260360717773e-01 4.662486910820007324e-01
-2.195833995938301086e-02 -3.668196499347686768e-01 4.356008395552635193e-02 3.222010135650634766e-01 -5.945361256599426270e-01 -2.551254816353321075e-02 5.692266821861267090e-01 2.847931385040283203e-01
-2.454587072134017944e-01 -1.807045191526412964e-01 1.076207235455513000e-01 4.406269788742065430e-01 -4.424482583999633789e-01 -4.847079515457153320e-02 5.874673724174499512e-01 3.976603150367736816e-01
-1.175103113055229187e-01 -1.990057975053787231e-01 3.763569518923759460e-02 5.546416640281677246e-01 -3.184961974620819092e-01 -3.889164626598358154e-01 6.037011146545410156e-01 1.428053677082061768e-01
4.246319457888603210e-02 -6.376583129167556763e-02 2.165242284536361694e-01 5.641932487487792969e-01 -4.826748967170715332e-01 -6.066378206014633179e-02 2.508318424224853516e-01 5.739008784294128418e-01
3.105746507644653320e-01 -3.807041943073272705e-01 2.580090463161468506e-01 6.042333245277404785e-01 -9.217117726802825928e-02 9.427341632544994354e-03 4.691687226295471191e-01 3.134283125400543213e-01
-4.351345598697662354e-01 -3.273458406329154968e-02 7.061841338872909546e-02 6.420785784721374512e-01 -3.428393006324768066e-01 -4.911780357360839844e-01 1.727229803800582886e-01 6.088116765022277832e-02
-4.822181463241577148e-01 -3.660407066345214844e-01 -6.035503745079040527e-01 3.952485620975494385e-01 5.170031636953353882e-02 -2.673002779483795166e-01 -2.766586281359195709e-02 1.951864361763000488e-01
1.907745897769927979e-01 -4.092881679534912109e-01 3.050831258296966553e-01 6.123366355895996094e-01 -4.731529355049133301e-01 6.442396342754364014e-02 -7.099325954914093018e-02 3.082081377506256104e-01
2.497487515211105347e-01 -2.943436503410339355e-01 -5.570446252822875977e-01 3.848188817501068115e-01 1.598075777292251587e-01 7.858258485794067383e-02 2.515602111816406250e-01 5.455334782600402832e-01
-6.682762410491704941e-03 -9.638564288616180420e-02 3.299574181437492371e-02 6.811810135841369629e-01 -3.585469126701354980e-01 -3.938725292682647705e-01 4.461061358451843262e-01 2.070433646440505981e-01
-3.250409960746765137e-01 -5.107296109199523926e-01 -4.510323405265808105e-01 4.253500699996948242e-01 -1.045919284224510193e-01 -1.802733093500137329e-01 -4.531169831752777100e-01 -1.995241269469261169e-02
2.377133443951606750e-02 -3.022717535495758057e-01 -1.534379273653030396e-01 2.843596227467060089e-02 -5.154384374618530273e-01 -6.738324761390686035e-01 -1.531441360712051392e-01 3.748796284198760986e-01
-2.089755982160568237e-01 -3.037653863430023193e-01 -3.076260089874267578e-01 -1.192565821111202240e-02 -5.456556677818298340e-01 -4.488396048545837402e-01 2.765509532764554024e-03 5.196874141693115234e-01
-4.069076180458068848e-01 -5.756008028984069824e-01 1.768622696399688721e-01 8.042967319488525391e-02 2.002097368240356445e-01 -1.558221131563186646e-01 -3.569433987140655518e-01 5.230560898780822754e-01
-3.503981232643127441e-01 -4.611248970031738281e-01 -2.880892753601074219e-01 1.969986110925674438e-01 3.345702588558197021e-01 -2.154882848262786865e-01 -2.684125006198883057e-01 5.588948726654052734e-01
2.344933450222015381e-01 -2.938297986984252930e-01 2.704679667949676514e-01 5.054314136505126953e-01 1.630307920277118683e-02 -1.547411233186721802e-01 5.771863460540771484e-01 4.155821204185485840e-01
3.539528548717498779e-01 -3.390643000602722168e-01 -2.609874308109283447e-01 2.204883694648742676e-01 -5.359514951705932617e-01 -3.676354885101318359e-01 -1.303997784852981567e-01 4.512418806552886963e-01
1.637040078639984131e-01 -1.967768520116806030e-01 1.240271180868148804e-01 6.751155853271484375e-01 -3.660106360912322998e-01 3.425148427486419678e-01 -4.798685014247894287e-02 4.579664170742034912e-01
-2.024067938327789307e-01 8.951550722122192383e-02 -4.645367711782455444e-02 2.596879899501800537e-01 -4.434273540973663330e-01 -2.774078249931335449e-01 -2.773298621177673340e-01 7.286481261253356934e-01
2.778735756874084473e-01 -2.697128653526306152e-01 -4.467127844691276550e-02 5.559029579162597656e-01 -4.770383238792419434e-02 -5.402337312698364258e-01 -4.311935305595397949e-01 2.428200989961624146e-01
4.663178622722625732e-01 -3.008139431476593018e-01 -2.704875469207763672e-01 4.072808623313903809e-01 -4.790115654468536377e-01 -7.654391694813966751e-03 2.806275896728038788e-02 4.719314575195312500e-01
-4.505175948143005371e-01 -5.622285604476928711e-01 1.452451646327972412e-01 1.877402700483798981e-02 2.543956339359283447e-01 3.131848946213722229e-02 -1.201603785157203674e-01 6.159122586250305176e-01
-5.866716057062149048e-02 -1.661094725131988525e-01 2.443731762468814850e-02 6.166587471961975098e-01 -1.048534959554672241e-01 4.445053339004516602e-01 4.139576256275177002e-01 4.562459588050842285e-01
-4.895463287830352783e-01 -4.243541061878204346e-01 4.011346697807312012e-01 1.937194168567657471e-01 2.140623284503817558e-03 -5.885261893272399902e-01 -9.584785252809524536e-02 1.621032059192657471e-01
-1.842829138040542603e-01 -6.865791082382202148e-01 -5.995451211929321289e-01 3.489230573177337646e-01 -6.442093104124069214e-02 5.438788607716560364e-02 7.926599681377410889e-02 7.484470959752798080e-03
2.715463936328887939e-01 -2.930081188678741455e-01 2.665534615516662598e-01 5.036515593528747559e-01 1.035053879022598267e-01 -1.325794458389282227e-01 5.609486699104309082e-01 4.156188964843750000e-01
2.636667490005493164e-01 -5.266385674476623535e-01 4.182428121566772461e-02 4.631850719451904297e-01 4.676003158092498779e-01 -3.285598158836364746e-01 -2.350412607192993164e-01 2.345124781131744385e-01
6.846274435520172119e-02 -6.318359375000000000e-01 -2.013115137815475464e-01 -2.224632799625396729e-01 -3.364317715167999268e-01 6.294672191143035889e-02 3.940260708332061768e-01 4.833993017673492432e-01
-4.414778947830200195e-01 -2.492941766977310181e-01 -2.075597941875457764e-01 2.691115438938140869e-01 1.826553940773010254e-01 1.352191865444183350e-01 -1.623087823390960693e-01 7.412533164024353027e-01
-6.286550313234329224e-02 -2.005685567855834961e-01 -1.618079543113708496e-01 2.092204540967941284e-01 -4.134797751903533936e-01 -5.985739827156066895e-01 -3.369320929050445557e-01 4.930371344089508057e-01
-3.499985337257385254e-01 -5.543624162673950195e-01 5.285894870758056641e-01 3.493407368659973145e-02 -7.829808443784713745e-02 -4.874722659587860107e-01 -5.474565178155899048e-02 2.068795114755630493e-01
3.332045376300811768e-01 -3.974385261535644531e-01 2.008083909749984741e-01 2.992701232433319092e-01 -3.462507724761962891e-01 -1.098916083574295044e-01 -4.321797490119934082e-01 5.313997864723205566e-01
1.016091182827949524e-01 -4.277752637863159180e-01 1.291533857583999634e-01 1.457887440919876099e-01 -5.023677349090576172e-01 2.151958346366882324e-01 -2.928342223167419434e-01 6.199311017990112305e-01
8.657091856002807617e-02 -4.144380092620849609e-01 3.558613732457160950e-02 2.936937510967254639e-01 -5.818802714347839355e-01 2.308050394058227539e-01 3.806543946266174316e-01 4.432502090930938721e-01
4.774544239044189453e-01 -5.434772968292236328e-01 2.921779453754425049e-01 1.379695087671279907e-01 -3.122952282428741455e-01 5.946664139628410339e-03 -2.653679549694061279e-01 4.519761204719543457e-01
3.363845646381378174e-01 -8.029808402061462402e-01 -1.480145007371902466e-01 1.256864219903945923e-01 2.602141797542572021e-01 -1.213952228426933289e-01 -2.029653191566467285e-01 2.841103971004486084e-01
-6.707696914672851562e-01 -2.577730417251586914e-01 -3.884551525115966797e-01 3.314031660556793213e-01 1.447294950485229492e-01 -2.901991270482540131e-02 6.175571307539939880e-02 4.441768527030944824e-01
2.774200737476348877e-01 -4.713963270187377930e-01 3.890175819396972656e-01 3.010466098785400391e-01 -1.268019825220108032e-01 -6.433855891227722168e-01 -5.216138064861297607e-02 1.616024672985076904e-01
3.709902167320251465e-01 -2.899615466594696045e-01 -1.385871469974517822e-01 4.731832742691040039e-01 -4.032979607582092285e-01 -6.402491033077239990e-02 -3.943221271038055420e-01 4.614556431770324707e-01
-5.339402556419372559e-01 -5.205301642417907715e-01 -3.815279304981231689e-01 4.731904566287994385e-01 5.052502453327178955e-02 1.329544093459844589e-02 -2.634081840515136719e-01 4.868433251976966858e-02
1.764483302831649780e-01 -4.061699286103248596e-02 -2.626177854835987091e-02 2.272380739450454712e-01 -2.061714828014373779e-01 -6.239582896232604980e-01 -2.379974424839019775e-01 6.530052423477172852e-01
1.623003035783767700e-01 -4.870100617408752441e-01 1.771529167890548706e-01 3.440616428852081299e-01 -6.376932263374328613e-01 2.608500421047210693e-01 -3.356118872761726379e-02 3.330109715461730957e-01
-5.026792287826538086e-01 -2.105990201234817505e-01 -4.756503403186798096e-01 2.849919199943542480e-01 -5.475859344005584717e-02 -2.587258219718933105e-01 -3.744969666004180908e-01 4.304793477058410645e-01
2.012822329998016357e-01 -3.761259019374847412e-01 3.990501761436462402e-01 6.051813960075378418e-01 -4.529735147953033447e-01 -1.160229519009590149e-01 -1.730435937643051147e-01 2.096161842346191406e-01
-7.736555486917495728e-02 -2.830146551132202148e-01 2.001916617155075073e-01 4.653333723545074463e-01 -3.994839489459991455e-01 1.335918456315994263e-01 5.453430414199829102e-01 4.271679818630218506e-01
-2.176898717880249023e-02 -2.239429801702499390e-01 2.696924805641174316e-01 5.606301426887512207e-01 -2.616233527660369873e-01 1.555223613977432251e-01 5.129706859588623047e-01 4.544916749000549316e-01
2.885990142822265625e-01 -3.523578643798828125e-01 -4.609706401824951172e-01 5.463057756423950195e-01 -2.270574271678924561e-01 1.042478382587432861e-01 4.064445793628692627e-01 2.323590219020843506e-01
-2.855513989925384521e-01 -9.068309515714645386e-02 2.183510512113571167e-01 5.394353866577148438e-01 -4.500631988048553467e-01 1.873379200696945190e-01 5.042055249214172363e-02 5.756517052650451660e-01
-3.725973665714263916e-01 -4.800537824630737305e-01 -3.761879801750183105e-01 2.314551174640655518e-01 2.707979977130889893e-01 1.232811436057090759e-01 -2.180549651384353638e-01 5.473144054412841797e-01
-2.423957176506519318e-02 -1.966006457805633545e-01 -5.873699858784675598e-02 3.627260327339172363e-01 -5.061925053596496582e-01 -7.009539604187011719e-01 -1.752255260944366455e-01 2.178741991519927979e-01
-5.340116024017333984e-01 -4.058595597743988037e-01 -2.906288206577301025e-01 2.883272767066955566e-01 2.937675416469573975e-01 1.065704673528671265e-01 2.100167982280254364e-02 5.333049297332763672e-01
-3.678838908672332764e-01 -3.306480348110198975e-01 1.292164325714111328e-01 4.050138890743255615e-01 -6.689071655273437500e-01 1.300359666347503662e-01 2.985781431198120117e-01 1.452758461236953735e-01
1.440307945013046265e-01 -3.300691843032836914e-01 -5.837449431419372559e-02 4.374573528766632080e-01 -1.003942638635635376e-01 -6.544907689094543457e-01 -4.693329036235809326e-01 1.297013014554977417e-01
1.593753248453140259e-01 -1.517311036586761475e-01 -2.325894497334957123e-02 7.105103135108947754e-01 -3.417764604091644287e-01 -2.218136042356491089e-01 4.821151793003082275e-01 2.185497879981994629e-01
3.199590444564819336e-01 -2.777073085308074951e-01 -2.606241703033447266e-01 4.714477062225341797e-01 -4.710943698883056641e-01 7.775349169969558716e-02 -2.895577251911163330e-01 4.674375951290130615e-01
-4.596386849880218506e-01 -7.830982208251953125e-01 1.709364503622055054e-01 4.414462670683860779e-02 1.135387346148490906e-01 2.294373810291290283e-01 -1.186172962188720703e-01 2.543990612030029297e-01
-5.872935652732849121e-01 -4.871870279312133789e-01 -1.154658421874046326e-01 1.728615015745162964e-01 2.288014739751815796e-01 -2.231224207207560539e-03 -6.589378416538238525e-02 5.637592077255249023e-01
8.927605114877223969e-03 -4.801860451698303223e-02 -5.126847624778747559e-01 9.673707932233810425e-02 1.982935518026351929e-02 -3.189786076545715332e-01 3.343137502670288086e-01 7.151954770088195801e-01
-4.044808074831962585e-02 -2.628892660140991211e-01 2.791888713836669922e-01 6.215460300445556641e-01 -3.398847877979278564e-01 -2.123908251523971558e-01 5.334957838058471680e-01 1.404920667409896851e-01
-3.033325374126434326e-01 -1.330849826335906982e-01 1.753992885351181030e-01 3.784558475017547607e-01 -4.525309801101684570e-01 5.798450484871864319e-02 4.556192755699157715e-01 5.482231378555297852e-01
-5.946309864521026611e-02 -3.574965596199035645e-01 3.799546957015991211e-01 4.684016704559326172e-01 -2.771045565605163574e-01 -4.610349610447883606e-02 5.816097259521484375e-01 2.961623072624206543e-01
-3.806800544261932373e-01 -4.815825521945953369e-01 3.164491355419158936e-01 -1.762819290161132812e-01 -5.133184045553207397e-02 -4.329640269279479980e-01 5.811182782053947449e-02 5.463292002677917480e-01
2.300887703895568848e-01 -3.744325041770935059e-01 -3.095974922180175781e-01 1.879090368747711182e-01 -3.508320450782775879e-01 2.180045694112777710e-01 3.874759972095489502e-01 5.957786440849304199e-01
-4.670620560646057129e-01 -5.079583525657653809e-01 3.327234685420989990e-01 -1.111422851681709290e-01 -1.085795909166336060e-01 -4.340185821056365967e-01 2.180768698453903198e-01 3.912217915058135986e-01
3.136908710002899170e-01 -4.400472939014434814e-01 2.567951083183288574e-01 3.431689143180847168e-01 1.292965859174728394e-01 -4.658622443675994873e-01 3.760948479175567627e-01 3.860765695571899414e-01
-4.103232920169830322e-01 -3.813499808311462402e-01 -5.949421226978302002e-02 -9.179265797138214111e-02 2.147203832864761353e-01 -1.534474492073059082e-01 4.532346427440643311e-01 6.317981481552124023e-01
-1.208767518401145935e-01 -1.225508973002433777e-01 2.715646922588348389e-01 5.459300875663757324e-01 -4.330808818340301514e-01 2.490698248147964478e-01 -1.078521385788917542e-01 5.808234810829162598e-01
1.615869998931884766e-01 -3.823887705802917480e-01 8.055847883224487305e-02 2.367389649152755737e-01 -3.840647637844085693e-01 2.376549988985061646e-01 -3.839379847049713135e-01 6.432257294654846191e-01
2.215698957443237305e-01 -6.794009804725646973e-01 -1.850000768899917603e-01 6.199679337441921234e-03 3.026801347732543945e-01 -4.966467618942260742e-02 3.850709795951843262e-01 4.611898064613342285e-01
-5.419909954071044922e-01 -2.369981855154037476e-01 1.304419189691543579e-01 6.578063964843750000e-01 -3.978208899497985840e-01 8.931640535593032837e-02 1.684074699878692627e-01 7.585034519433975220e-02
-3.131711781024932861e-01 -1.369716674089431763e-01 2.080048806965351105e-02 6.584703922271728516e-01 -5.537464618682861328e-01 -3.464559316635131836e-01 1.484315842390060425e-01 2.116068825125694275e-02
-4.584661126136779785e-01 -7.031534314155578613e-01 -4.185215830802917480e-01 5.680552870035171509e-02 -3.318649530410766602e-01 -6.012123823165893555e-02 4.234189167618751526e-02 3.814449161291122437e-02
2.032553702592849731e-01 -5.592014193534851074e-01 -5.833737254142761230e-01 1.385088562965393066e-01 6.761308759450912476e-02 -2.679284848272800446e-02 3.419922292232513428e-01 4.052449166774749756e-01
-5.979386568069458008e-01 -7.110986709594726562e-01 8.588489145040512085e-02 1.902224123477935791e-02 4.626601468771696091e-03 -3.362349271774291992e-01 6.082840636372566223e-02 1.108800545334815979e-01
3.254193365573883057e-01 -4.635819196701049805e-01 1.636895816773176193e-03 3.030439019203186035e-01 -4.120241403579711914e-01 2.968398332595825195e-01 3.017016947269439697e-01 4.883176982402801514e-01
9.888513386249542236e-02 -4.176275134086608887e-01 1.259940415620803833e-01 7.316246032714843750e-01 -5.002393722534179688e-01 3.324983268976211548e-02 -6.073562055826187134e-02 9.811309725046157837e-02
-2.867984473705291748e-01 -2.060044407844543457e-01 7.277427613735198975e-02 3.275552690029144287e-01 -3.705300986766815186e-01 1.342178434133529663e-01 6.131634116172790527e-01 4.810863435268402100e-01
4.296826422214508057e-01 -3.836937844753265381e-01 -1.156021356582641602e-01 4.073854386806488037e-01 3.120437860488891602e-01 -3.989971280097961426e-01 3.467581868171691895e-01 3.346845209598541260e-01
3.463699221611022949e-01 -8.419855237007141113e-01 -9.860835224390029907e-02 2.388667315244674683e-01 2.609208226203918457e-01 -1.454673409461975098e-01 -7.889449596405029297e-02 9.403522312641143799e-02
-1.562393754720687866e-01 -7.162508368492126465e-02 1.345270872116088867e-01 5.017592906951904297e-01 -3.630496561527252197e-01 2.932068407535552979e-01 2.268031686544418335e-01 6.567984223365783691e-01
-4.964262545108795166e-01 -4.542151689529418945e-01 -1.233382970094680786e-01 1.043649017810821533e-01 1.663864850997924805e-01 1.235002130270004272e-01 -5.325434729456901550e-02 6.894726157188415527e-01
-4.551001191139221191e-01 -3.125080764293670654e-01 -4.767138063907623291e-01 3.095884919166564941e-01 1.935973316431045532e-01 -2.178818136453628540e-01 -1.806722283363342285e-01 5.045062899589538574e-01
3.191337585449218750e-01 -2.918896377086639404e-01 -2.866908609867095947e-01 2.220914959907531738e-01 1.733538657426834106e-01 -2.464581280946731567e-02 3.967588245868682861e-01 7.023966908454895020e-01
-5.920456647872924805e-01 -4.450484216213226318e-01 -3.382159024477005005e-02 1.425795853137969971e-01 5.683737993240356445e-02 6.809544563293457031e-02 -1.881747990846633911e-01 6.218227744102478027e-01
1.163111105561256409e-01 -6.026983857154846191e-01 4.481005370616912842e-01 2.952526211738586426e-01 -4.680194258689880371e-01 2.498329728841781616e-01 5.878470838069915771e-02 2.243742644786834717e-01
-6.853476762771606445e-01 -4.930269420146942139e-01 -3.707025945186614990e-01 3.421660661697387695e-01 1.696972735226154327e-02 -6.357260048389434814e-02 -2.008155221119523048e-03 1.684980988502502441e-01
-5.944509506225585938e-01 -4.621676206588745117e-01 2.843462824821472168e-01 -1.183660477399826050e-01 -2.226912081241607666e-01 -2.205791622400283813e-01 -1.825182326138019562e-02 4.894752800464630127e-01
1.855244040489196777e-01 -8.175123929977416992e-01 -2.998749613761901855e-01 -8.728330582380294800e-02 1.263101696968078613e-01 -6.821364630013704300e-03 2.687530815601348877e-01 3.338888585567474365e-01
3.262298405170440674e-01 -1.617051661014556885e-01 -2.403678148984909058e-01 7.316783070564270020e-01 -3.063746094703674316e-01 1.687838137149810791e-01 1.128557547926902771e-01 3.731031715869903564e-01
-7.642875611782073975e-02 8.070575445890426636e-02 2.373203635215759277e-01 4.356701970100402832e-01 -4.131113588809967041e-01 -1.511754989624023438e-01 6.368689239025115967e-02 7.375261187553405762e-01
-7.249028682708740234e-01 -3.286600410938262939e-01 -3.214500844478607178e-01 2.787367403507232666e-01 -1.888382732868194580e-01 -2.723305821418762207e-01 -1.669469624757766724e-01 2.185844928026199341e-01
-5.236305594444274902e-01 -3.491377234458923340e-01 -2.127142548561096191e-01 1.306651085615158081e-01 -1.599574089050292969e-02 -1.730311065912246704e-01 8.957026153802871704e-02 7.094891071319580078e-01
-3.172193765640258789e-01 -1.747369170188903809e-01 6.085643917322158813e-02 7.190289497375488281e-01 -5.642664432525634766e-01 -1.671233475208282471e-01 5.445121321827173233e-03 -4.214575886726379395e-02
-7.013528794050216675e-02 -8.433488756418228149e-02 -9.432571381330490112e-02 4.795145690441131592e-01 -3.526981174945831299e-01 -6.232722401618957520e-01 4.508823156356811523e-01 1.815984845161437988e-01
-5.567639470100402832e-01 -5.538331270217895508e-01 4.456024765968322754e-01 3.246334381401538849e-05 -8.351548761129379272e-02 -3.055655956268310547e-01 1.240599676966667175e-01 2.626504302024841309e-01
-2.636148929595947266e-01 -1.108838170766830444e-01 -4.677602350711822510e-01 1.417998522520065308e-01 -5.433413982391357422e-01 -3.626543283462524414e-01 2.137584984302520752e-01 4.548343122005462646e-01
-4.399438202381134033e-01 -7.320901006460189819e-02 4.280033707618713379e-02 6.330660581588745117e-01 -5.247325897216796875e-01 -3.399842381477355957e-01 -1.444578450173139572e-02 8.569137752056121826e-02
3.641248047351837158e-01 -2.921436131000518799e-01 -7.903585582971572876e-02 7.138227224349975586e-01 -4.847758114337921143e-01 -3.368443623185157776e-02 -2.572064986452460289e-03 1.735704839229583740e-01
-4.009277522563934326e-01 -5.009113550186157227e-01 2.418798208236694336e-01 -2.170058786869049072e-01 -1.496282517910003662e-01 -4.583606421947479248e-01 2.154773771762847900e-01 4.514797329902648926e-01
1.407524794340133667e-01 -4.885492920875549316e-01 -1.551447063684463501e-01 7.173895239830017090e-01 -2.185142785310745239e-01 3.072408437728881836e-01 2.393102049827575684e-01 -5.810173973441123962e-02
4.717572405934333801e-02 -3.705443143844604492e-01 1.922011226415634155e-01 4.514707922935485840e-01 -5.676521658897399902e-01 3.899826407432556152e-01 9.404127299785614014e-02 3.695199787616729736e-01
4.033206701278686523e-01 -4.028089642524719238e-01 2.279673703014850616e-02 4.152752161026000977e-01 -2.096118927001953125e-01 -5.193361043930053711e-01 -3.750168383121490479e-01 2.186763882637023926e-01
-3.341701328754425049e-01 -5.238101482391357422e-01 -2.061269432306289673e-02 1.381163597106933594e-01 2.826500535011291504e-01 -2.690230868756771088e-02 -3.511582911014556885e-01 6.249201297760009766e-01
2.651980817317962646e-01 -2.032917737960815430e-01 1.529537588357925415e-01 7.610294818878173828e-01 -4.026499092578887939e-01 9.758943319320678711e-02 1.098499000072479248e-01 3.194747269153594971e-01
-3.613406121730804443e-01 -6.868377923965454102e-01 5.363671183586120605e-01 1.203032210469245911e-01 1.721556670963764191e-02 -3.058079481124877930e-01 4.321483429521322250e-03 4.111905395984649658e-02
-3.891601264476776123e-01 -5.398305654525756836e-01 -1.724225133657455444e-01 2.277175784111022949e-01 3.445920646190643311e-01 1.122928969562053680e-02 -2.671907246112823486e-01 5.341271758079528809e-01
-4.649682343006134033e-01 -8.053848743438720703e-01 9.667719900608062744e-02 5.232383683323860168e-02 6.429901719093322754e-02 -3.010732531547546387e-01 -1.380957812070846558e-01 9.605016559362411499e-02
8.152659237384796143e-02 -4.010198116302490234e-01 1.808371394872665405e-01 3.952981233596801758e-01 -6.600731015205383301e-01 2.026117295026779175e-01 -2.378886342048645020e-01 3.320160508155822754e-01
-4.951195120811462402e-01 -6.151970624923706055e-01 -5.249305963516235352e-01 3.002169430255889893e-01 -1.664514839649200439e-02 -3.473421558737754822e-02 4.040810838341712952e-02 8.712314069271087646e-02
-7.854516804218292236e-02 -5.017287731170654297e-01 -4.728590324521064758e-02 5.479551553726196289e-01 4.985034465789794922e-01 -4.088943004608154297e-01 1.294508278369903564e-01 -8.456098288297653198e-02
-3.505073487758636475e-01 -2.990941107273101807e-01 -6.629996299743652344e-01 3.168244659900665283e-01 -1.027763858437538147e-01 -4.251504838466644287e-01 -1.577167958021163940e-01 1.776251345872879028e-01
1.040832996368408203e-01 -5.938143134117126465e-01 3.210053443908691406e-01 3.053224086761474609e-01 7.235517352819442749e-02 -5.526766180992126465e-01 3.377744257450103760e-01 1.245270371437072754e-01
7.382536679506301880e-02 -3.267409801483154297e-01 3.155252039432525635e-01 4.407005310058593750e-01 -3.439381420612335205e-01 -5.902430415153503418e-01 -3.401918113231658936e-01 1.077317371964454651e-01
1.690426021814346313e-01 -2.418545186519622803e-01 7.595811039209365845e-02 4.273113906383514404e-01 -4.952011406421661377e-01 -8.589063771069049835e-03 -4.410440325736999512e-01 5.336183905601501465e-01
-3.767926394939422607e-01 -8.427755236625671387e-01 2.091773748397827148e-01 -1.535070836544036865e-01 -2.028989642858505249e-01 -2.705996669828891754e-02 -1.138766556978225708e-01 1.599029004573822021e-01
-1.056730300188064575e-01 -6.018836498260498047e-01 -5.291170440614223480e-03 6.035085320472717285e-01 3.124713599681854248e-01 -2.811935245990753174e-01 1.423830091953277588e-01 -2.556118965148925781e-01
-3.879022300243377686e-01 -7.369528412818908691e-01 3.106794655323028564e-01 1.882012560963630676e-02 -1.464295536279678345e-01 -4.147766530513763428e-01 1.108484491705894470e-01 -6.154474243521690369e-02
2.533719539642333984e-01 -4.569194316864013672e-01 -6.455222368240356445e-01 3.306797444820404053e-01 -5.820245482027530670e-03 1.786703914403915405e-01 1.632830500602722168e-01 3.773076534271240234e-01
-2.225277572870254517e-01 -6.202383041381835938e-01 -1.269963979721069336e-01 -1.133242025971412659e-01 -9.575783275067806244e-03 2.176586687564849854e-01 5.253853797912597656e-01 4.618642032146453857e-01
4.281505644321441650e-01 -6.433723568916320801e-01 -8.804445713758468628e-02 3.326196968555450439e-01 3.911058008670806885e-01 6.987757049500942230e-03 -9.459379315376281738e-02 3.498725295066833496e-01
3.340274393558502197e-01 -3.167760074138641357e-01 -9.463952481746673584e-02 5.454341173171997070e-01 -5.918551683425903320e-01 -3.842702880501747131e-02 -1.448296755552291870e-01 3.299678862094879150e-01
-1.108770892024040222e-01 -1.504078507423400879e-01 3.423641324043273926e-01 6.679298281669616699e-01 -7.902741432189941406e-03 2.664966583251953125e-01 3.692446947097778320e-01 4.408125281333923340e-01
-6.024079322814941406e-01 -3.377447724342346191e-01 -1.701325923204421997e-01 2.814514040946960449e-01 2.004935443401336670e-01 -1.050184518098831177e-01 -2.195339649915695190e-01 5.616505146026611328e-01
2.161120176315307617e-01 -3.241955041885375977e-01 4.529069960117340088e-01 6.456269025802612305e-01 -4.235094487667083740e-01 -9.913704544305801392e-02 -9.096321463584899902e-02 1.696222126483917236e-01
-3.496955335140228271e-01 -7.469293475151062012e-01 -4.309717416763305664e-01 5.780244991183280945e-02 -3.409931957721710205e-01 -1.010445598512887955e-02 1.197926774621009827e-01 1.770556904375553131e-03
4.364231228828430176e-01 -4.357099831104278564e-01 4.400531649589538574e-01 4.235075712203979492e-01 1.081569269299507141e-01 -1.346835196018218994e-01 2.588680982589721680e-01 3.870866894721984863e-01
4.224815964698791504e-02 -2.669392526149749756e-01 -9.575282037258148193e-02 5.278437137603759766e-01 -4.202697575092315674e-01 -3.120971024036407471e-01 -5.595874190330505371e-01 2.280389815568923950e-01
-5.796111226081848145e-01 -6.010490059852600098e-01 -2.953740060329437256e-01 3.475504517555236816e-01 2.535982131958007812e-01 8.294488489627838135e-02 -4.897620528936386108e-02 1.454756110906600952e-01
7.469936739653348923e-03 -3.717287182807922363e-01 -1.443578023463487625e-02 2.751697301864624023e-01 -1.390556544065475464e-01 -8.684987425804138184e-01 8.476351201534271240e-02 7.087952643632888794e-02
-6.232927441596984863e-01 -2.750496566295623779e-01 -1.758194714784622192e-01 1.439853608608245850e-01 1.419173032045364380e-01 -1.345061957836151123e-01 -3.602143004536628723e-02 6.668428778648376465e-01
2.585904002189636230e-01 -5.662106871604919434e-01 1.734030544757843018e-01 2.856285870075225830e-01 3.917199671268463135e-01 -4.280295670032501221e-01 3.157256841659545898e-01 2.540620267391204834e-01
2.561214864253997803e-01 -4.310098588466644287e-01 5.457441806793212891e-01 2.064073383808135986e-01 -2.685270011425018311e-01 3.311357647180557251e-02 1.365231871604919434e-01 5.624497532844543457e-01
-2.105620205402374268e-01 -6.057653427124023438e-01 2.109155990183353424e-02 1.118759363889694214e-01 2.970803976058959961e-01 9.486742317676544189e-02 -3.277868628501892090e-01 6.091389060020446777e-01
3.138289749622344971e-01 -2.926133275032043457e-01 1.966461241245269775e-01 2.931476533412933350e-01 -4.290705621242523193e-01 -3.199364244937896729e-02 -2.859966456890106201e-01 6.514326333999633789e-01
3.251448571681976318e-01 -3.091301918029785156e-01 1.798089295625686646e-01 1.163467112928628922e-02 -3.076764345169067383e-01 -2.624297440052032471e-01 -1.595281362533569336e-01 7.597823739051818848e-01
-5.774804949760437012e-01 -4.269837439060211182e-01 -5.164312124252319336e-01 3.606275320053100586e-01 6.984710693359375000e-02 9.614984691143035889e-02 1.825625151395797729e-01 1.999886333942413330e-01
-4.427838921546936035e-01 -5.284601449966430664e-01 -5.773556828498840332e-01 3.985318243503570557e-01 -3.913774620741605759e-03 -1.662404388189315796e-01 -4.661925882101058960e-02 5.177306756377220154e-02
-4.553738534450531006e-01 -6.190267205238342285e-01 3.582967519760131836e-01 2.580957114696502686e-02 -1.311349421739578247e-01 -4.961524903774261475e-01 8.236379921436309814e-02 1.012444868683815002e-01
3.639097213745117188e-01 -2.235150784254074097e-01 7.849022001028060913e-02 1.637887507677078247e-01 -3.206983804702758789e-01 -4.825884103775024414e-01 -1.716686040163040161e-01 6.476218700408935547e-01
4.128941297531127930e-01 -5.680140852928161621e-01 -1.326557993888854980e-01 1.062394976615905762e-01 -4.844353720545768738e-02 2.383856475353240967e-01 2.707068324089050293e-01 5.878242850303649902e-01
-7.966107130050659180e-02 -2.674668133258819580e-01 -8.468744903802871704e-02 1.365321278572082520e-01 -4.067251384258270264e-01 -7.124921679496765137e-01 1.182795241475105286e-01 4.574301242828369141e-01
-1.180211007595062256e-01 -4.023077711462974548e-02 2.652383446693420410e-01 6.067117452621459961e-01 -2.208693474531173706e-01 3.047471344470977783e-01 2.450917661190032959e-01 5.867521166801452637e-01
1.517412364482879639e-01 -4.115130305290222168e-01 -6.687358617782592773e-01 3.139645755290985107e-01 9.299717098474502563e-02 3.735484182834625244e-02 2.892739176750183105e-01 4.100327789783477783e-01
-4.105698764324188232e-01 -6.497913599014282227e-01 2.316406220197677612e-01 -7.730589807033538818e-02 1.183991879224777222e-01 -1.291009038686752319e-01 -1.569372862577438354e-01 5.424529910087585449e-01
3.673042356967926025e-02 -3.484080135822296143e-01 7.530891150236129761e-02 3.357517765834927559e-03 -1.354818046092987061e-01 -8.214442133903503418e-01 1.272731423377990723e-01 4.028095602989196777e-01
4.140076339244842529e-01 -3.292484283447265625e-01 4.783258214592933655e-02 6.802815943956375122e-02 -3.883973062038421631e-01 -9.583929181098937988e-02 -3.657850250601768494e-02 7.429009675979614258e-01
-4.122742712497711182e-01 -8.358032107353210449e-01 -3.435760736465454102e-01 6.545182317495346069e-02 6.195915117859840393e-02 1.969031291082501411e-03 -1.291740313172340393e-02 7.158785313367843628e-02
4.892630502581596375e-02 -6.060332059860229492e-01 5.934315323829650879e-01 3.602507114410400391e-01 -3.673569858074188232e-01 9.761756658554077148e-02 -3.692563995718955994e-02 5.044570937752723694e-02
-2.060084491968154907e-01 -4.576942026615142822e-01 -4.757622182369232178e-01 4.905113950371742249e-02 5.335612222552299500e-02 2.965569198131561279e-01 3.007553815841674805e-01 5.814412236213684082e-01
-2.960408031940460205e-01 -3.900227546691894531e-01 -2.633256316184997559e-01 3.082682192325592041e-01 3.176566362380981445e-01 -1.243148446083068848e-01 -4.253118932247161865e-01 5.464634895324707031e-01
9.138704836368560791e-02 -1.637618243694305420e-01 -2.028290927410125732e-02 -6.013392121531069279e-04 -1.001434847712516785e-01 -7.653867006301879883e-01 2.362577766180038452e-01 5.592457056045532227e-01
6.846699118614196777e-02 -6.713685989379882812e-01 -2.575678229331970215e-01 -1.482705771923065186e-01 7.249498367309570312e-02 -3.158174753189086914e-01 4.235128462314605713e-01 4.145984649658203125e-01
-5.284098982810974121e-01 -4.241989254951477051e-01 -4.409809410572052002e-01 4.862063527107238770e-01 2.433181107044219971e-01 1.030229777097702026e-02 1.690583378076553345e-01 1.486168354749679565e-01
2.483483552932739258e-01 -4.195419549942016602e-01 5.991961956024169922e-01 2.392826974391937256e-01 -2.585534155368804932e-01 5.122133716940879822e-02 -1.995520852506160736e-02 5.254939198493957520e-01
-5.298404097557067871e-01 -4.035811722278594971e-01 -4.558490812778472900e-01 4.726721346378326416e-01 2.115291059017181396e-01 1.055027768015861511e-01 1.742714643478393555e-01 1.973015964031219482e-01
-5.176671743392944336e-01 -4.008584618568420410e-01 -4.430313706398010254e-01 4.605189263820648193e-01 1.390839666128158569e-01 1.956088691949844360e-01 -8.679183572530746460e-02 3.127923011779785156e-01
3.012362718582153320e-01 -3.160988688468933105e-01 2.014389783143997192e-01 6.578880548477172852e-01 -4.942159354686737061e-01 -1.998617798089981079e-01 -5.214982107281684875e-02 2.214272469282150269e-01
2.546318769454956055e-01 -5.137998461723327637e-01 -4.858683645725250244e-01 1.602845042943954468e-01 -1.551666110754013062e-01 9.117886424064636230e-02 3.369039893150329590e-01 5.133404731750488281e-01
3.174829781055450439e-01 -8.232973814010620117e-01 -3.705678135156631470e-02 2.204942852258682251e-01 2.520046234130859375e-01 -3.702660277485847473e-02 -2.849197685718536377e-01 1.591802239418029785e-01
2.545612156391143799e-01 -7.044516801834106445e-01 -1.579400897026062012e-01 3.076872825622558594e-01 3.754019737243652344e-01 -2.816915810108184814e-01 -2.429513484239578247e-01 2.000699043273925781e-01
-5.043313503265380859e-01 -5.556755065917968750e-01 -3.788172602653503418e-01 4.400929808616638184e-01 2.246980816125869751e-01 6.135901436209678650e-02 -1.499221175909042358e-01 1.515237390995025635e-01
2.566215582191944122e-02 -6.547530293464660645e-01 -1.654030531644821167e-01 -1.932985931634902954e-01 -1.860878765583038330e-01 1.592974215745925903e-01 4.462399482727050781e-01 4.967725872993469238e-01
1.431699842214584351e-01 -6.503787040710449219e-01 -3.398145735263824463e-01 -8.539879322052001953e-02 -8.554650098085403442e-02 6.877401471138000488e-02 4.651072025299072266e-01 4.531777501106262207e-01
1.000901386141777039e-01 -4.363068938255310059e-01 1.876021921634674072e-01 3.960531055927276611e-01 -6.680421233177185059e-01 1.205246746540069580e-01 2.045695930719375610e-01 3.238987922668457031e-01
-1.339800953865051270e-01 -6.311905980110168457e-01 -1.583244055509567261e-01 -2.476690709590911865e-01 -2.666879296302795410e-01 9.739768505096435547e-02 4.989052414894104004e-01 4.095438122749328613e-01
-3.242198228836059570e-01 -7.221480607986450195e-01 -5.112947821617126465e-01 1.550859212875366211e-01 -2.808252573013305664e-01 -7.734661549329757690e-02 4.201388359069824219e-02 3.604603186249732971e-02
8.278897404670715332e-02 -6.653265953063964844e-01 -2.927344851195812225e-02 4.291260242462158203e-01 3.483315110206604004e-01 -4.046233296394348145e-01 2.775006592273712158e-01 -5.847290158271789551e-02
4.224450588226318359e-01 -3.165638744831085205e-01 -2.663833498954772949e-01 3.643804788589477539e-01 -1.942570805549621582e-01 -5.659247040748596191e-01 -2.240190207958221436e-01 3.307614624500274658e-01
-5.722738504409790039e-01 -2.664858698844909668e-01 -3.686561286449432373e-01 2.073776721954345703e-01 2.500974237918853760e-01 -1.238554120063781738e-01 2.125097066164016724e-01 5.472896099090576172e-01
3.189072012901306152e-01 -4.022208452224731445e-01 5.622561573982238770e-01 2.718901932239532471e-01 -1.178993806242942810e-01 3.726430237293243408e-02 7.751367241144180298e-02 5.702306032180786133e-01
3.359164595603942871e-01 -7.322562336921691895e-01 -1.311314702033996582e-01 2.733344137668609619e-01 4.297105371952056885e-01 1.379540562629699707e-02 -6.579419225454330444e-02 2.643548846244812012e-01
2.794204056262969971e-01 -3.742940425872802734e-01 3.581575155258178711e-01 5.105591416358947754e-01 -9.295830130577087402e-02 1.031342223286628723e-01 4.601979553699493408e-01 4.022694826126098633e-01
-4.504466056823730469e-01 -5.754131674766540527e-01 4.042902290821075439e-01 -7.392248511314392090e-02 5.596661940217018127e-02 -2.361561357975006104e-01 -1.068951636552810669e-01 4.761869609355926514e-01
1.871165633201599121e-01 -3.285431265830993652e-01 3.441940844058990479e-01 4.851913154125213623e-01 -1.659470051527023315e-01 -2.033887505531311035e-01 -5.457922816276550293e-01 3.692860305309295654e-01
-2.895654439926147461e-01 -7.255321741104125977e-01 4.777052626013755798e-02 -5.592592805624008179e-02 3.525338768959045410e-01 -5.519265308976173401e-03 -3.974254429340362549e-02 5.083848834037780762e-01
-3.816524520516395569e-03 -2.866545617580413818e-01 1.795335263013839722e-01 4.722775518894195557e-01 -4.261175096035003662e-01 -1.666502505540847778e-01 5.774276852607727051e-01 3.460707962512969971e-01
2.989760786294937134e-02 -5.241236686706542969e-01 -2.425161302089691162e-01 -8.896796405315399170e-02 -2.363094538450241089e-01 2.031952142715454102e-01 4.950069487094879150e-01 5.617016553878784180e-01
1.569668203592300415e-01 -4.040477871894836426e-01 1.796584427356719971e-01 4.491308927536010742e-01 -4.053061604499816895e-01 -5.412489920854568481e-02 -4.245151877403259277e-01 4.803075194358825684e-01
1.875492483377456665e-01 -2.690846323966979980e-01 -1.072062328457832336e-01 4.521045088768005371e-01 -2.724701771512627602e-03 -7.762135863304138184e-01 -2.406257539987564087e-01 1.269313395023345947e-01
6.339912116527557373e-02 -3.095880746841430664e-01 -2.404151260852813721e-01 3.529320061206817627e-01 -1.472620964050292969e-01 -5.175631642341613770e-01 -5.264477729797363281e-01 3.886777460575103760e-01
-2.634342014789581299e-01 -3.877874612808227539e-01 -2.090153098106384277e-01 1.551910191774368286e-01 3.363603055477142334e-01 -4.328489676117897034e-02 -2.625527083873748779e-01 7.269840240478515625e-01
1.937997788190841675e-01 -2.427709698677062988e-01 3.684291839599609375e-01 6.407651901245117188e-01 -3.185704946517944336e-01 -4.053021967411041260e-01 -2.913954555988311768e-01 8.071842044591903687e-02
-2.630403041839599609e-01 -8.751025199890136719e-01 1.444404572248458862e-01 -1.473848372697830200e-01 3.668235242366790771e-02 -1.686295568943023682e-01 -1.752856075763702393e-01 2.488243132829666138e-01
3.758150041103363037e-01 -2.542257606983184814e-01 4.711987972259521484e-01 4.584846496582031250e-01 -2.460498362779617310e-01 -7.085834164172410965e-03 -5.755631998181343079e-02 5.458868741989135742e-01
-3.516499400138854980e-01 -1.803454309701919556e-01 1.268989294767379761e-01 -2.148704230785369873e-02 -2.585356868803501129e-02 -5.514239668846130371e-01 3.672937154769897461e-01 6.225843429565429688e-01
2.599672079086303711e-01 -3.552648723125457764e-01 4.129647314548492432e-01 2.753589153289794922e-01 2.235876172780990601e-01 -6.178774237632751465e-01 1.287433654069900513e-01 3.339201509952545166e-01
1.925931274890899658e-01 -5.662838816642761230e-01 5.932858586311340332e-02 4.876241981983184814e-01 4.957865774631500244e-01 -3.850083351135253906e-01 4.261194542050361633e-02 7.128661125898361206e-02
-6.561681032180786133e-01 -4.652112722396850586e-01 -9.614508599042892456e-02 1.988952904939651489e-01 1.198413297533988953e-01 1.259383410215377808e-01 -1.039551198482513428e-01 5.130201578140258789e-01
3.682168424129486084e-01 -2.992269992828369141e-01 -1.151198372244834900e-01 3.669041395187377930e-01 -2.944091260433197021e-01 -4.133583232760429382e-02 -4.462749958038330078e-01 5.826333761215209961e-01
-5.255314335227012634e-02 -5.636211037635803223e-01 -8.762591332197189331e-02 5.061813592910766602e-01 3.088119626045227051e-01 -5.208118557929992676e-01 1.175277456641197205e-01 -1.877467483282089233e-01
2.008771747350692749e-01 -1.336125433444976807e-01 4.501160606741905212e-02 8.609476685523986816e-01 2.228014469146728516e-01 -2.307893335819244385e-01 2.777813076972961426e-01 1.359131336212158203e-01
5.771504342555999756e-02 -7.944148182868957520e-01 -2.784138023853302002e-01 -1.461545675992965698e-01 4.115462675690650940e-02 6.100398302078247070e-02 3.476319909095764160e-01 3.747471272945404053e-01
-4.216247797012329102e-01 -7.716581821441650391e-01 3.012207150459289551e-01 9.766239672899246216e-02 1.493626981973648071e-01 -2.375187128782272339e-01 2.184514701366424561e-01 -7.674096152186393738e-03
4.724868834018707275e-01 -5.635589361190795898e-01 -1.081820875406265259e-01 2.193237096071243286e-01 5.259728431701660156e-02 2.306150496006011963e-01 3.191567063331604004e-01 4.914677739143371582e-01
-5.466950535774230957e-01 -6.108223795890808105e-01 -5.033873319625854492e-01 2.245572805404663086e-01 -1.036857366561889648e-01 -6.921881437301635742e-02 5.093089118599891663e-02 7.784410566091537476e-02
1.117665842175483704e-01 -4.285473525524139404e-01 -6.063141226768493652e-01 2.648643255233764648e-01 2.784741520881652832e-01 5.483903735876083374e-02 2.039393335580825806e-01 4.939019381999969482e-01
3.825838565826416016e-01 -1.879690587520599365e-01 8.783319592475891113e-02 7.006973028182983398e-01 -3.906129896640777588e-01 -1.239786762744188309e-02 -1.515261530876159668e-01 3.793594539165496826e-01
-5.577112436294555664e-01 -6.952705979347229004e-01 -3.864144980907440186e-01 2.087765932083129883e-01 -1.012318283319473267e-01 -4.218499734997749329e-02 -3.579515032470226288e-03 2.475535497069358826e-02
9.886769950389862061e-02 -4.476019144058227539e-01 3.046468794345855713e-01 6.160119771957397461e-01 1.321488022804260254e-01 1.926173418760299683e-01 4.913959205150604248e-01 1.468420326709747314e-01
-1.433873325586318970e-01 -5.747691988945007324e-01 1.515290699899196625e-02 7.608058303594589233e-02 3.088288307189941406e-01 1.996744051575660706e-02 -3.068520128726959229e-01 6.731497049331665039e-01
-5.319577455520629883e-01 -5.564673542976379395e-01 -4.170961380004882812e-01 4.480468332767486572e-01 -9.023974090814590454e-02 -5.651898682117462158e-02 -1.429898589849472046e-01 -2.942753955721855164e-02
8.098399639129638672e-02 -5.403579398989677429e-02 -5.001522228121757507e-02 6.586031913757324219e-01 -2.628813385963439941e-01 -5.360111594200134277e-01 3.780045509338378906e-01 2.344353497028350830e-01
1.303587853908538818e-01 -2.326149344444274902e-01 1.764247119426727295e-01 8.242268860340118408e-02 -3.611922264099121094e-01 -6.907180547714233398e-01 -4.802884534001350403e-02 5.302072763442993164e-01
-9.127498418092727661e-02 -5.949278473854064941e-01 -2.156639993190765381e-01 3.940869569778442383e-01 3.530521392822265625e-01 -5.250527262687683105e-01 1.696862578392028809e-01 -8.243016153573989868e-02
2.541587054729461670e-01 -3.329821527004241943e-01 2.856378853321075439e-01 5.397981405258178711e-01 -1.259812712669372559e-01 -2.150770574808120728e-01 -5.404996275901794434e-01 3.119073212146759033e-01
-4.701417684555053711e-01 -6.936224699020385742e-01 -4.210228621959686279e-01 8.760915696620941162e-02 -3.314017951488494873e-01 1.123240566812455654e-03 5.409027636051177979e-02 -1.283977366983890533e-02
3.297052085399627686e-01 -2.917126715183258057e-01 2.873426675796508789e-01 3.431119918823242188e-01 8.682082593441009521e-02 -2.135109156370162964e-01 5.049315094947814941e-01 5.457342863082885742e-01
-5.200112462043762207e-01 -7.992417812347412109e-01 2.706683613359928131e-02 9.184560179710388184e-02 2.183558493852615356e-01 -2.417613565921783447e-02 -8.715464919805526733e-02 1.605397313833236694e-01
2.993770241737365723e-01 -4.913994669914245605e-01 -1.367719471454620361e-01 3.649262189865112305e-01 -6.640948653221130371e-01 -1.442917250096797943e-02 -2.428715378046035767e-01 1.296362578868865967e-01
1.274939328432083130e-01 -3.482867777347564697e-01 -2.349953949451446533e-01 5.893846750259399414e-01 -3.918855786323547363e-01 2.709316313266754150e-01 4.100277125835418701e-01 2.544475495815277100e-01
-2.525889277458190918e-01 -2.422982305288314819e-01 2.252257019281387329e-01 -7.849171757698059082e-03 -1.695698052644729614e-01 -6.681336164474487305e-01 -5.199820175766944885e-02 5.906283855438232422e-01
2.857495844364166260e-01 -3.170628845691680908e-01 2.770388722419738770e-01 3.604952991008758545e-01 -2.062582820653915405e-01 -2.430084496736526489e-01 -4.950274229049682617e-01 5.142598748207092285e-01
-2.489394694566726685e-01 -2.410002201795578003e-01 5.585558414459228516e-01 4.310554265975952148e-01 -4.089885652065277100e-01 6.053038313984870911e-02 1.691403836011886597e-01 4.273295700550079346e-01
2.814031839370727539e-01 -5.492022037506103516e-01 -1.892123371362686157e-01 1.184244528412818909e-01 1.504305109847337008e-04 2.508531212806701660e-01 3.441435396671295166e-01 6.228975653648376465e-01
1.800768375396728516e-01 -3.325276076793670654e-01 -1.341343373060226440e-01 5.293334722518920898e-01 -1.458040624856948853e-01 -3.054976761341094971e-01 -6.276416182518005371e-01 2.242546230554580688e-01
-3.182173147797584534e-02 -9.964872151613235474e-02 1.198184043169021606e-01 4.511111080646514893e-01 -4.422814846038818359e-01 -6.482367515563964844e-01 3.286168575286865234e-01 2.176855653524398804e-01
-2.657521069049835205e-01 -1.893609762191772461e-01 1.057818010449409485e-01 5.380313992500305176e-01 -4.023034274578094482e-01 -6.349640488624572754e-01 9.494481980800628662e-02 -1.371446698904037476e-01
-1.186640411615371704e-01 -4.140283763408660889e-01 2.214038670063018799e-01 2.270396351814270020e-01 -6.549180150032043457e-01 2.160615772008895874e-01 -4.940155148506164551e-02 4.856871366500854492e-01
-5.136718153953552246e-01 -7.344623804092407227e-01 -5.573553498834371567e-03 1.928586326539516449e-02 2.287091761827468872e-01 -3.379757702350616455e-02 -6.811439990997314453e-02 3.717708289623260498e-01
1.495370119810104370e-01 -1.563662588596343994e-01 -3.634700775146484375e-01 6.425498723983764648e-01 -4.102802872657775879e-01 -6.134467944502830505e-02 4.349893033504486084e-01 2.165608704090118408e-01
1.461934447288513184e-01 -4.299798011779785156e-01 -1.210061088204383850e-01 3.225200474262237549e-01 -1.236009225249290466e-01 -6.687840223312377930e-01 -4.459199309349060059e-01 1.170010864734649658e-01
1.097179427742958069e-01 -2.249500453472137451e-01 -4.328520968556404114e-02 2.019696533679962158e-01 -3.197560012340545654e-01 -7.001230716705322266e-01 -8.444835245609283447e-02 5.432738661766052246e-01
-2.639830857515335083e-02 -5.403001308441162109e-01 3.493247032165527344e-01 2.243266999721527100e-01 -3.516651988029479980e-01 4.941154122352600098e-01 -1.526563167572021484e-01 3.793498575687408447e-01
1.296718418598175049e-01 -5.729314684867858887e-01 1.080056056380271912e-01 3.602456450462341309e-01 6.947094202041625977e-02 -2.539735436439514160e-01 5.122346878051757812e-01 4.263563156127929688e-01
-3.938215076923370361e-01 -1.342724561691284180e-01 2.935491502285003662e-01 5.650560855865478516e-01 -4.925906062126159668e-01 1.672660261392593384e-01 1.088972017168998718e-01 3.727383315563201904e-01
3.202146589756011963e-01 -3.916108310222625732e-01 3.105832934379577637e-01 1.721684187650680542e-01 8.848430216312408447e-02 -5.849619507789611816e-01 3.166911602020263672e-01 4.095075726509094238e-01
2.110463529825210571e-01 -7.103020548820495605e-01 6.801805645227432251e-02 8.470283448696136475e-02 3.499206602573394775e-01 -1.777075082063674927e-01 4.172280430793762207e-01 3.332049548625946045e-01
7.744701951742172241e-02 -3.309233784675598145e-01 3.393051624298095703e-01 6.876707077026367188e-01 -2.708457782864570618e-02 2.250121980905532837e-01 4.291227459907531738e-01 2.469051629304885864e-01
-1.479695588350296021e-01 -2.074856311082839966e-01 6.827081739902496338e-02 6.001557111740112305e-01 -3.783065378665924072e-01 1.110116615891456604e-01 5.753180384635925293e-01 2.894420325756072998e-01
3.511176630854606628e-02 -5.348470211029052734e-01 -2.647415697574615479e-01 1.620744541287422180e-02 3.515684306621551514e-01 -2.507466971874237061e-01 4.828900396823883057e-01 4.719090461730957031e-01
3.594593107700347900e-01 -3.850990533828735352e-01 -5.541119575500488281e-01 2.210065871477127075e-01 -2.636401653289794922e-01 1.467646658420562744e-01 8.777739107608795166e-02 5.175453424453735352e-01
-1.704858988523483276e-01 -7.006973028182983398e-01 -6.213076710700988770e-01 1.627920120954513550e-01 -1.464552134275436401e-01 -2.038317173719406128e-01 6.569371372461318970e-02 1.100708730518817902e-02
-1.025499850511550903e-01 -4.079079031944274902e-01 3.922022283077239990e-01 2.375162541866302490e-01 1.325511336326599121e-01 -7.103001475334167480e-01 2.141954004764556885e-01 2.118546068668365479e-01
-8.766739815473556519e-02 -9.431569837033748627e-03 -4.218471348285675049e-01 4.424684345722198486e-01 -3.287514448165893555e-01 1.781886816024780273e-01 -2.275374978780746460e-01 6.533682346343994141e-01
-5.618884563446044922e-01 -6.125216484069824219e-01 -4.530187845230102539e-01 2.381962537765502930e-01 4.984828457236289978e-02 -2.700819633901119232e-02 -9.781043045222759247e-03 2.093444764614105225e-01
-3.568302094936370850e-01 -7.674795985221862793e-01 -2.122420817613601685e-02 2.078862488269805908e-01 3.251312673091888428e-01 -8.219063282012939453e-02 -3.326719403266906738e-01 1.297840476036071777e-01
-5.328819155693054199e-02 2.973928116261959076e-02 2.434254884719848633e-01 4.728148877620697021e-01 -4.180111289024353027e-01 -8.198838680982589722e-02 1.642826199531555176e-01 7.106488347053527832e-01
-2.700122296810150146e-01 -9.145317673683166504e-01 -1.250868290662765503e-02 4.420751705765724182e-02 2.113549858331680298e-01 -9.741415269672870636e-03 -1.597098857164382935e-01 1.354298442602157593e-01
1.765039414167404175e-01 -5.104397535324096680e-01 -1.076176911592483521e-01 3.611856400966644287e-01 -2.044961303472518921e-01 -6.758928298950195312e-01 -2.440892010927200317e-01 8.962005376815795898e-02
2.869815230369567871e-01 -5.171836018562316895e-01 -4.953782260417938232e-01 3.311807215213775635e-01 3.742951452732086182e-01 -1.746899932622909546e-01 -2.570592425763607025e-02 3.518638908863067627e-01
-5.136729478836059570e-01 -4.198478460311889648e-01 -5.203338265419006348e-01 4.880979061126708984e-01 -1.911686509847640991e-01 -2.752004936337471008e-02 -1.156433895230293274e-01 1.431017927825450897e-02
3.468399941921234131e-01 -3.730727136135101318e-01 8.776124566793441772e-02 5.426762700080871582e-01 -3.576759621500968933e-02 -5.403444170951843262e-01 -3.657677769660949707e-01 1.062146350741386414e-01
-1.076876595616340637e-01 -4.204340875148773193e-01 8.641780912876129150e-02 8.049781620502471924e-02 -6.723453998565673828e-01 5.896176397800445557e-02 -2.954722940921783447e-01 5.048386454582214355e-01
-2.577499151229858398e-01 -6.006411910057067871e-01 -5.200682282447814941e-01 4.343162477016448975e-01 -2.702190876007080078e-01 -1.074125543236732483e-01 7.643092423677444458e-02 -1.526304483413696289e-01
1.511710695922374725e-03 -2.561599314212799072e-01 2.852833867073059082e-01 7.120394110679626465e-01 -1.563683748245239258e-01 -2.871781885623931885e-01 4.845540821552276611e-01 6.540876626968383789e-02
-5.087540149688720703e-01 -4.941129088401794434e-01 -4.979523122310638428e-01 3.804322481155395508e-01 1.679703295230865479e-01 1.138707697391510010e-01 8.428491652011871338e-02 2.367532551288604736e-01
2.856826484203338623e-01 -5.286411643028259277e-01 -7.466255873441696167e-02 3.375313878059387207e-01 -5.611777901649475098e-01 3.339457213878631592e-01 1.284328997135162354e-01 2.765625119209289551e-01
5.331656336784362793e-02 -3.757238686084747314e-01 7.489334046840667725e-02 4.288283586502075195e-01 -2.078556418418884277e-01 -3.216797411441802979e-01 -6.848478913307189941e-01 2.253608852624893188e-01
-2.707370743155479431e-02 7.908028364181518555e-02 2.783544659614562988e-01 6.158993244171142578e-01 -3.134415149688720703e-01 -1.626879721879959106e-01 1.500683724880218506e-01 6.236720085144042969e-01
1.393368393182754517e-01 -4.863041639328002930e-01 6.128345057368278503e-02 4.158208668231964111e-01 2.444733828306198120e-01 -5.910425186157226562e-01 3.942062854766845703e-01 5.416413396596908569e-02
6.979756057262420654e-02 -3.116855025291442871e-01 -1.995617747306823730e-01 -1.130022257566452026e-01 -1.845616549253463745e-01 -7.433233857154846191e-01 1.989398449659347534e-01 4.682054519653320312e-01
-3.026460763067007065e-03 -3.797526061534881592e-01 2.039944976568222046e-01 6.032269001007080078e-01 -2.634213268756866455e-01 -3.121449053287506104e-02 6.078775525093078613e-01 1.019914597272872925e-01
3.289270997047424316e-01 -4.493376612663269043e-01 -4.074543714523315430e-01 4.473073482513427734e-01 3.010824620723724365e-01 -2.864778935909271240e-01 -2.573063671588897705e-01 2.913297116756439209e-01
-9.972395002841949463e-02 -5.484074354171752930e-01 -6.767483949661254883e-01 3.483567833900451660e-01 -1.513876318931579590e-01 -2.286413311958312988e-01 -1.858143806457519531e-01 -1.553927175700664520e-02
-6.759674847126007080e-02 -1.307627707719802856e-01 -4.322152957320213318e-02 4.520560503005981445e-01 -5.022699236869812012e-01 2.926378846168518066e-01 2.657354250550270081e-02 6.584001779556274414e-01
4.007777944207191467e-02 -3.403312861919403076e-01 -1.156644150614738464e-01 -8.415184170007705688e-02 -2.806271612644195557e-01 -5.979539752006530762e-01 3.126784861087799072e-01 5.727481245994567871e-01
-5.420130863785743713e-02 -3.281735181808471680e-01 1.204669103026390076e-02 -1.708930358290672302e-02 -1.972880661487579346e-01 -7.341138124465942383e-01 3.274939358234405518e-01 4.514744281768798828e-01
-1.107021942734718323e-01 -2.947574555873870850e-01 4.192215502262115479e-01 4.610483348369598389e-01 -5.147216320037841797e-01 2.119088917970657349e-01 -3.703004121780395508e-02 4.487048983573913574e-01
5.686280131340026855e-02 -2.140423357486724854e-01 -4.898430407047271729e-02 5.031477212905883789e-01 -2.890281081199645996e-01 -6.186932325363159180e-01 -4.220600128173828125e-01 2.257032096385955811e-01
-2.190773040056228638e-01 -2.908713817596435547e-01 -4.183424115180969238e-01 6.547293625771999359e-03 -1.120945736765861511e-01 -6.226410269737243652e-01 3.598526716232299805e-01 4.032425880432128906e-01
3.154012858867645264e-01 -5.278500914573669434e-01 -1.422336995601654053e-01 1.170348972082138062e-01 -1.701223403215408325e-01 2.680173516273498535e-02 4.048942625522613525e-01 6.279882788658142090e-01
4.985129237174987793e-01 -3.723056614398956299e-01 3.222740069031715393e-02 3.871258497238159180e-01 -3.812120258808135986e-01 -1.990368962287902832e-01 -1.988054960966110229e-01 4.873463511466979980e-01
3.488690555095672607e-01 -4.127044677734375000e-01 -3.022882342338562012e-01 1.709975004196166992e-01 -9.504993259906768799e-02 1.778941601514816284e-01 4.871096312999725342e-01 5.562287569046020508e-01
-7.774853706359863281e-01 -3.674625754356384277e-01 -1.573915183544158936e-01 1.213103905320167542e-01 7.592599093914031982e-02 -4.622749984264373779e-02 1.382476985454559326e-01 4.404377937316894531e-01
-4.412952661514282227e-01 -7.566436529159545898e-01 3.482200801372528076e-01 2.007355391979217529e-01 2.330554425716400146e-01 -6.596813444048166275e-03 1.017174422740936279e-01 8.057367056608200073e-02
1.695401370525360107e-01 -5.276613235473632812e-01 1.098725497722625732e-01 4.003379344940185547e-01 9.938152879476547241e-02 -4.170976579189300537e-01 -5.682510137557983398e-01 1.171788126230239868e-01
1.968157738447189331e-01 -3.715505599975585938e-01 -3.738161548972129822e-02 7.623802125453948975e-02 -5.289954543113708496e-01 8.686909824609756470e-02 -3.494470119476318359e-01 6.375800967216491699e-01
-2.832103148102760315e-02 -1.829091459512710571e-01 -4.344834089279174805e-01 1.740507408976554871e-02 -4.298393130302429199e-01 -3.671662509441375732e-01 4.743303656578063965e-01 4.817690849304199219e-01
1.281637549400329590e-01 -7.574886679649353027e-01 -6.570362951606512070e-03 2.223277986049652100e-01 2.220068722963333130e-01 -1.703411936759948730e-01 -5.051944255828857422e-01 1.636694073677062988e-01
3.518999516963958740e-01 -4.580355286598205566e-01 2.647599764168262482e-02 2.468937039375305176e-01 -3.318918347358703613e-01 1.880611777305603027e-01 4.726134836673736572e-01 4.856230020523071289e-01
-3.826003074645996094e-01 -7.947857975959777832e-01 2.506888806819915771e-01 -6.989274173974990845e-02 -1.220401525497436523e-01 -2.576349675655364990e-01 -2.220470011234283447e-01 1.537150442600250244e-01
5.579658225178718567e-02 -3.950056135654449463e-01 -1.939819306135177612e-01 3.377547562122344971e-01 -2.775417864322662354e-01 -4.027576744556427002e-01 -6.215534210205078125e-01 2.521475851535797119e-01
-2.924733050167560577e-02 -4.059113860130310059e-01 3.952600061893463135e-01 2.428387999534606934e-01 -5.066692233085632324e-01 7.307730149477720261e-03 -7.552891969680786133e-02 5.972502827644348145e-01
5.036693811416625977e-01 -4.271325767040252686e-01 -6.291607860475778580e-03 3.259068131446838379e-01 1.277771592140197754e-01 1.786210536956787109e-01 3.313686847686767578e-01 5.473412871360778809e-01
3.131518959999084473e-01 -4.454206824302673340e-01 3.866051137447357178e-02 5.284594297409057617e-01 -1.132863014936447144e-02 -5.168978497385978699e-02 5.809301137924194336e-01 2.872147262096405029e-01
-6.080743074417114258e-01 -7.551026344299316406e-01 -6.686298549175262451e-02 1.845051497220993042e-01 6.964403390884399414e-02 -8.672534674406051636e-02 9.493613988161087036e-02 -1.297416444867849350e-02
9.628669917583465576e-02 -3.156178593635559082e-01 1.567430347204208374e-01 3.592264354228973389e-01 -1.467984467744827271e-01 -1.999857723712921143e-01 -6.775069832801818848e-01 4.657711684703826904e-01
-3.839061260223388672e-01 -8.791182637214660645e-01 -2.960470691323280334e-02 9.521683305501937866e-02 1.493690013885498047e-01 1.592693328857421875e-01 -1.111441776156425476e-01 9.896349906921386719e-02
8.050993084907531738e-02 -2.179232537746429443e-01 -3.105405345559120178e-02 1.288417633622884750e-02 6.030675023794174194e-02 -7.184562683105468750e-01 3.226237893104553223e-01 5.665640830993652344e-01
3.525367677211761475e-01 -5.805961489677429199e-01 -9.234458208084106445e-02 5.543819665908813477e-01 1.522528287023305893e-02 -2.881894409656524658e-01 -3.698253035545349121e-01 5.199310183525085449e-02
1.571952481754124165e-03 -6.753616929054260254e-01 -3.917896002531051636e-02 1.255601197481155396e-01 4.153481423854827881e-01 -4.539919495582580566e-01 -2.381582856178283691e-01 3.020621240139007568e-01
8.728885091841220856e-03 -3.223513066768646240e-01 1.485380232334136963e-01 3.761039674282073975e-01 -2.253165394067764282e-01 3.250510990619659424e-02 -6.268401145935058594e-01 5.364168882369995117e-01
-3.816522061824798584e-01 -5.880098938941955566e-01 -5.392377376556396484e-01 4.376820027828216553e-01 7.757619023323059082e-02 6.476201117038726807e-02 -8.961037546396255493e-02 8.944822102785110474e-02
2.646615207195281982e-01 -2.816722393035888672e-01 -2.196832895278930664e-01 5.899833440780639648e-01 -3.426085412502288818e-01 -1.075039505958557129e-01 5.189776420593261719e-01 2.366398572921752930e-01
-1.629572063684463501e-01 -1.808727383613586426e-01 4.968506097793579102e-01 7.844820022583007812e-01 -1.946446150541305542e-01 -1.067184209823608398e-01 -2.061773557215929031e-03 1.708152741193771362e-01
-1.112634167075157166e-01 -4.149287343025207520e-01 -1.028139740228652954e-01 4.953480064868927002e-01 -1.265581250190734863e-01 6.009840965270996094e-01 3.673489987850189209e-01 2.176465988159179688e-01
1.195251569151878357e-01 -2.406352758407592773e-01 2.332937270402908325e-01 4.299608469009399414e-01 -1.818014234304428101e-01 -3.425353392958641052e-02 -5.854479074478149414e-01 5.581592321395874023e-01
-4.959311485290527344e-01 -4.057529866695404053e-01 -5.276186466217041016e-01 5.365403890609741211e-01 5.853010341525077820e-02 -1.167866364121437073e-01 -6.805645674467086792e-02 3.825105726718902588e-02
-4.899467527866363525e-01 -2.671477496623992920e-01 2.454427629709243774e-01 4.185547232627868652e-01 -5.092935562133789062e-01 1.478575766086578369e-01 3.435250520706176758e-01 2.321698665618896484e-01
-3.165916800498962402e-01 -8.121151924133300781e-01 2.627910077571868896e-01 -1.234157383441925049e-01 -1.889113783836364746e-01 -2.602191269397735596e-01 -2.052143514156341553e-01 1.021446734666824341e-01
-4.969242215156555176e-01 -2.032506465911865234e-01 -2.229434549808502197e-01 1.074178293347358704e-01 -6.401451826095581055e-01 -3.688676953315734863e-01 9.232024662196636200e-03 3.233861923217773438e-01
-4.322842359542846680e-01 -8.557500243186950684e-01 2.256688773632049561e-01 6.550998240709304810e-02 1.303554624319076538e-01 2.049764245748519897e-02 -8.216666430234909058e-02 3.795149177312850952e-02
-1.081710904836654663e-01 -2.777178585529327393e-01 3.157546222209930420e-01 5.319852232933044434e-01 -3.195911347866058350e-01 -4.746584296226501465e-01 4.480735957622528076e-01 1.592214964330196381e-02
4.784562811255455017e-02 -4.315180778503417969e-01 6.021092534065246582e-01 5.839712023735046387e-01 -2.568041980266571045e-01 5.466537922620773315e-02 4.027032852172851562e-02 1.933566331863403320e-01
3.687834739685058594e-01 -4.837457239627838135e-01 -2.863324284553527832e-01 2.653958201408386230e-01 -2.389025837182998657e-01 -4.825383126735687256e-01 -3.729531168937683105e-01 2.203546166419982910e-01
-1.423687338829040527e-01 -7.079806923866271973e-01 -1.505480110645294189e-01 -1.796638965606689453e-01 1.287330836057662964e-01 -1.841859221458435059e-01 4.103196561336517334e-01 4.524287879467010498e-01
5.187957286834716797e-01 -4.717223048210144043e-01 -2.882156968116760254e-01 4.939050972461700439e-01 -1.679216772317886353e-01 2.691788785159587860e-02 2.949882447719573975e-01 2.556918561458587646e-01
-1.582257747650146484e-01 -2.147082611918449402e-02 3.516749143600463867e-01 2.963828146457672119e-01 -4.003701806068420410e-01 -3.119821250438690186e-01 1.578909456729888916e-01 6.931283473968505859e-01
-6.646995544433593750e-01 -4.841198325157165527e-01 -4.040337502956390381e-01 3.273417651653289795e-01 -1.262789126485586166e-02 1.150123327970504761e-01 8.667696267366409302e-02 1.802953630685806274e-01
5.155388116836547852e-01 -4.208470582962036133e-01 -2.550853192806243896e-01 5.757877230644226074e-01 -3.409928381443023682e-01 9.692700952291488647e-02 2.849637344479560852e-02 1.844573020935058594e-01
4.158141613006591797e-01 -3.158542215824127197e-01 -2.457166612148284912e-01 6.087557673454284668e-01 -4.431650936603546143e-01 9.860440343618392944e-02 1.278189569711685181e-01 2.718800902366638184e-01
-1.591719873249530792e-02 -1.811804622411727905e-01 2.558845579624176025e-01 5.621799826622009277e-01 -3.919448852539062500e-01 -4.372018873691558838e-01 4.276631176471710205e-01 2.402810007333755493e-01
2.080411612987518311e-01 -5.235399603843688965e-01 -4.505531191825866699e-01 5.586066246032714844e-01 -4.121993854641914368e-02 4.704431444406509399e-02 4.023849368095397949e-01 -4.194495454430580139e-02
4.524497389793395996e-01 -2.377199232578277588e-01 2.018811181187629700e-02 3.184581100940704346e-01 -3.660473227500915527e-01 -8.195907622575759888e-02 1.603069603443145752e-01 6.859657168388366699e-01
2.097901105880737305e-01 -3.257969617843627930e-01 -1.392853260040283203e-01 7.031752467155456543e-01 -5.061881542205810547e-01 -2.449002712965011597e-01 1.387612968683242798e-01 -2.304965630173683167e-02
6.308328360319137573e-02 -2.019305527210235596e-01 4.386616051197052002e-01 8.487404584884643555e-01 -2.965325675904750824e-02 1.976374350488185883e-02 -7.551420480012893677e-02 1.883825063705444336e-01
1.794665008783340454e-01 -3.218524754047393799e-01 4.255875349044799805e-01 7.259768247604370117e-01 5.157092958688735962e-02 -3.384011387825012207e-01 -1.828662455081939697e-01 7.362563908100128174e-02
6.155104637145996094e-01 -4.490614235401153564e-01 5.566730722784996033e-02 4.245585799217224121e-01 -1.262720227241516113e-01 -2.115591168403625488e-01 2.561645805835723877e-01 3.313906788825988770e-01
-8.153218775987625122e-02 -2.449998855590820312e-01 4.975705444812774658e-01 6.870632171630859375e-01 -3.656688630580902100e-01 1.001570094376802444e-02 -2.298758625984191895e-01 1.644328087568283081e-01
-7.956275343894958496e-01 -3.955069482326507568e-01 -5.083026364445686340e-02 2.976588606834411621e-01 -2.314136028289794922e-01 -1.786863207817077637e-01 -1.799620985984802246e-01 3.871916234493255615e-02
4.948877096176147461e-01 -2.804065346717834473e-01 2.800106536597013474e-03 6.164326071739196777e-01 -3.043229281902313232e-01 -1.898003369569778442e-01 2.246108800172805786e-01 3.425999581813812256e-01
1.232389360666275024e-01 -4.806747138500213623e-01 -6.058808565139770508e-01 2.749278247356414795e-01 1.620048731565475464e-01 1.362986266613006592e-01 3.550600111484527588e-01 3.744282424449920654e-01
4.902742505073547363e-01 -3.634598851203918457e-01 1.382775008678436279e-01 5.133831501007080078e-01 9.587040543556213379e-02 -2.561799883842468262e-01 3.950163125991821289e-01 3.376207649707794189e-01
-1.792711615562438965e-01 -6.519422531127929688e-01 -4.309467375278472900e-01 3.424597680568695068e-01 4.320407211780548096e-01 -8.647831529378890991e-02 2.116146385669708252e-01 3.034591674804687500e-02
2.260135710239410400e-01 -2.425559014081954956e-01 -6.409920006990432739e-02 8.399239778518676758e-01 1.059460416436195374e-01 -3.931547999382019043e-01 -9.612840414047241211e-02 -7.394307106733322144e-02
2.353139668703079224e-01 -6.886499524116516113e-01 2.089401930570602417e-01 5.546470880508422852e-01 1.722990721464157104e-01 2.193954735994338989e-01 1.775662899017333984e-01 9.873235225677490234e-02
-6.642234325408935547e-02 -7.245706319808959961e-01 -3.967102989554405212e-02 3.463077247142791748e-01 3.744119405746459961e-01 -4.105091392993927002e-01 1.187992393970489502e-01 -1.620725691318511963e-01
-3.970296084880828857e-01 -8.207311630249023438e-01 -2.326736599206924438e-01 3.050018250942230225e-01 1.154237911105155945e-01 -4.485724866390228271e-02 7.601886242628097534e-02 2.215581573545932770e-02
9.468809515237808228e-02 -6.808024644851684570e-01 -1.944535672664642334e-01 -4.271166399121284485e-02 7.352577149868011475e-02 -4.342465400695800781e-01 4.189057052135467529e-01 3.441621065139770508e-01
1.780045451596379280e-03 -2.410867810249328613e-01 2.753607630729675293e-01 3.766076564788818359e-01 -3.505322337150573730e-01 -7.254459261894226074e-01 -2.360239475965499878e-01 1.391587108373641968e-01
-2.910115718841552734e-01 -7.043387889862060547e-01 -4.981411695480346680e-01 2.666165828704833984e-01 -2.524465620517730713e-01 1.446533352136611938e-01 1.143392845988273621e-01 -4.756946861743927002e-02
3.750212192535400391e-01 -2.906252145767211914e-01 4.216463863849639893e-01 5.290417671203613281e-01 -5.844098329544067383e-02 -2.749606594443321228e-02 1.761391907930374146e-01 5.310636758804321289e-01
3.743156790733337402e-01 -2.897973358631134033e-01 8.240427076816558838e-02 1.034164801239967346e-01 -3.511801660060882568e-01 -7.304588705301284790e-02 -2.788948714733123779e-01 7.429497241973876953e-01
3.222399950027465820e-01 -5.022024512290954590e-01 -2.970333695411682129e-01 1.359490603208541870e-01 1.605564206838607788e-01 -5.293061211705207825e-02 4.389277696609497070e-01 5.621436238288879395e-01
-1.007454022765159607e-01 -7.707484960556030273e-01 -4.137640893459320068e-01 -7.988234609365463257e-02 1.328338682651519775e-01 6.655935198068618774e-02 3.333804011344909668e-01 2.915435731410980225e-01
-1.927562952041625977e-01 -5.766541361808776855e-01 1.849117875099182129e-01 6.716734170913696289e-02 1.010326072573661804e-01 -7.157434225082397461e-01 2.117870301008224487e-01 1.557600200176239014e-01
-1.729843169450759888e-01 -6.645312160253524780e-02 -5.020613074302673340e-01 2.522021830081939697e-01 -5.015653371810913086e-01 1.375177353620529175e-01 -2.142580002546310425e-01 5.775841474533081055e-01
1.014527529478073120e-01 -3.005096316337585449e-01 1.599474549293518066e-01 8.531669378280639648e-01 1.517620496451854706e-02 -3.776669204235076904e-01 4.690038040280342102e-02 -2.936064638197422028e-02
3.396290168166160583e-02 -4.830873012542724609e-01 -8.921043574810028076e-02 2.481450885534286499e-01 4.759302139282226562e-01 -4.806486666202545166e-01 4.394918084144592285e-01 2.127279043197631836e-01
4.575090855360031128e-02 -2.045642584562301636e-01 -2.405540347099304199e-01 3.789539933204650879e-01 -3.722264766693115234e-01 -5.316019654273986816e-01 -4.951469600200653076e-01 2.970931231975555420e-01
2.798042446374893188e-02 -2.135807424783706665e-01 -1.699922955594956875e-03 3.927982151508331299e-01 -2.289046347141265869e-02 -8.871999382972717285e-01 7.756449282169342041e-02 7.512111961841583252e-02
5.080326795578002930e-01 -3.971848785877227783e-01 7.629468291997909546e-02 4.480312764644622803e-01 8.972457051277160645e-02 -3.364399373531341553e-01 2.917473018169403076e-01 4.138058423995971680e-01
-2.065262645483016968e-01 1.407059282064437866e-01 1.574780046939849854e-01 4.573513269424438477e-01 -3.004017174243927002e-01 -1.633607000112533569e-01 1.754677891731262207e-01 7.455617785453796387e-01
3.185338377952575684e-01 -2.258495539426803589e-01 1.006142199039459229e-01 3.619944751262664795e-01 -1.692143380641937256e-01 -5.036144852638244629e-01 -4.445206522941589355e-01 4.759257733821868896e-01
-1.040183454751968384e-01 -4.094425737857818604e-01 3.997259736061096191e-01 6.274926662445068359e-01 -1.918205916881561279e-01 1.619938164949417114e-01 2.212319672107696533e-01 3.950040638446807861e-01
3.311141133308410645e-01 -5.595659613609313965e-01 -6.219415925443172455e-03 5.808209180831909180e-01 -3.102929294109344482e-01 3.651998639106750488e-01 8.135490864515304565e-02 5.988750234246253967e-02
4.738052561879158020e-02 -4.674143195152282715e-01 -2.097548097372055054e-01 1.738124787807464600e-01 1.460724323987960815e-02 7.427056878805160522e-02 7.019405364990234375e-01 4.545558393001556396e-01
-4.808152839541435242e-02 -1.246535331010818481e-01 4.957688748836517334e-01 5.033640265464782715e-01 -3.501215875148773193e-01 -4.922910928726196289e-01 2.153468877077102661e-01 2.677268385887145996e-01
2.217597812414169312e-01 -4.983906149864196777e-01 -3.140572607517242432e-01 1.024803221225738525e-01 3.056068420410156250e-01 -1.965689808130264282e-01 4.191459417343139648e-01 5.343939661979675293e-01
-1.245278567075729370e-01 -2.827176153659820557e-01 4.606279730796813965e-02 6.603978276252746582e-01 -2.992055118083953857e-01 -4.301408827304840088e-01 -4.294686019420623779e-01 8.560526371002197266e-02
3.530794978141784668e-01 -3.865469396114349365e-01 -4.569845795631408691e-01 1.665806025266647339e-01 -1.276363730430603027e-01 -1.702625155448913574e-01 3.882392942905426025e-01 5.415923595428466797e-01
-5.152012705802917480e-01 -2.805615067481994629e-01 3.654148876667022705e-01 4.108478724956512451e-01 -5.237013697624206543e-01 -2.000802606344223022e-01 1.849383413791656494e-01 7.093422859907150269e-02
4.596078395843505859e-01 -2.417346090078353882e-01 1.093453988432884216e-01 6.209478378295898438e-01 -3.923017978668212891e-01 -1.298701167106628418e-01 -8.479826897382736206e-02 3.934903740882873535e-01
5.473060160875320435e-02 -5.920315980911254883e-01 -2.748108804225921631e-01 -2.054961323738098145e-01 -2.715306580066680908e-01 1.220992654561996460e-01 4.123505651950836182e-01 5.196954607963562012e-01
-2.159111648797988892e-01 -6.740891933441162109e-02 -4.920317530632019043e-01 2.857776880264282227e-01 -4.990766644477844238e-01 7.717593014240264893e-02 -7.536636292934417725e-02 6.036230325698852539e-01
-4.841581881046295166e-01 -6.676106452941894531e-01 4.346465468406677246e-01 1.962884515523910522e-01 8.023098856210708618e-02 -1.423392146825790405e-01 2.248993664979934692e-01 -1.231382638216018677e-01
1.720800697803497314e-01 -2.005785852670669556e-01 3.479195237159729004e-01 7.688323855400085449e-01 -3.570308387279510498e-01 -8.476311713457107544e-02 -8.784071356058120728e-02 2.750156819820404053e-01
-3.183956444263458252e-01 -4.927844107151031494e-01 -1.000567674636840820e-01 7.741606235504150391e-02 2.553384006023406982e-01 -6.435338854789733887e-01 2.720689177513122559e-01 2.939866483211517334e-01
8.347267657518386841e-02 -3.056417107582092285e-01 3.206858038902282715e-01 2.378981113433837891e-01 -2.891519069671630859e-01 1.609082967042922974e-01 -4.801799654960632324e-01 6.325404644012451172e-01
2.082833833992481232e-02 9.581427276134490967e-02 2.174408137798309326e-01 6.227566599845886230e-01 -3.147249817848205566e-01 -3.998292088508605957e-01 2.146944999694824219e-01 5.002706050872802734e-01
-6.863325089216232300e-02 -3.403167724609375000e-01 -7.180606126785278320e-01 4.673298001289367676e-01 -1.544930040836334229e-01 -3.320420980453491211e-01 -1.064553633332252502e-01 3.608313854783773422e-03
5.333649367094039917e-02 -4.269201457500457764e-01 -1.885479986667633057e-01 2.063927501440048218e-01 -1.195413544774055481e-01 2.451610267162322998e-01 1.958126872777938843e-01 7.899428009986877441e-01
-3.383331000804901123e-01 -3.025190159678459167e-02 -3.499048054218292236e-01 1.335316300392150879e-01 -3.863143324851989746e-01 -1.799082607030868530e-01 3.190145492553710938e-01 6.789516210556030273e-01
-2.302300883457064629e-03 -2.149998545646667480e-01 -6.526473164558410645e-01 6.828144937753677368e-02 -2.848317623138427734e-01 -2.262179255485534668e-01 2.633730769157409668e-01 5.670008063316345215e-01
3.056225180625915527e-01 -4.000290930271148682e-01 2.626001834869384766e-01 6.253982186317443848e-01 -3.405531942844390869e-01 -1.646363735198974609e-01 3.502874970436096191e-01 1.438987106084823608e-01
1.886441409587860107e-01 -4.142343103885650635e-01 -1.896682381629943848e-01 2.937213182449340820e-01 -6.815191358327865601e-02 -1.988739520311355591e-01 -5.978026986122131348e-01 5.186650753021240234e-01
1.972820162773132324e-01 -1.939878910779953003e-01 -1.325373649597167969e-01 6.822053194046020508e-01 -4.447920918464660645e-01 -3.211788237094879150e-01 3.523480892181396484e-01 1.238274127244949341e-01
3.602089881896972656e-01 -5.165793299674987793e-01 -4.562195837497711182e-01 2.461774945259094238e-01 1.853947192430496216e-01 -2.376617491245269775e-01 -2.839600741863250732e-01 4.039406180381774902e-01
-3.679688554257154465e-03 -1.825400590896606445e-01 4.309526830911636353e-02 7.311889529228210449e-01 -4.518998265266418457e-01 -2.864942848682403564e-01 -3.702910244464874268e-01 8.223936706781387329e-02
1.469367295503616333e-01 -3.653535246849060059e-01 2.743971645832061768e-01 2.442788779735565186e-01 -5.200484991073608398e-01 -1.178971752524375916e-01 -2.695103883743286133e-01 5.941166281700134277e-01
1.755514442920684814e-01 -4.611656367778778076e-01 4.029847979545593262e-01 2.393301576375961304e-01 -3.478000462055206299e-01 -1.675879955291748047e-02 3.549343645572662354e-01 5.381525754928588867e-01
-1.658507734537124634e-01 -2.063581794500350952e-01 1.853285431861877441e-01 3.522725999355316162e-01 -3.244581520557403564e-01 3.992120325565338135e-01 3.495376408100128174e-01 6.201993227005004883e-01
-2.996156811714172363e-01 -6.934305429458618164e-01 -5.299658179283142090e-01 2.908165156841278076e-01 -1.534501016139984131e-01 1.201326251029968262e-01 -1.596414893865585327e-01 2.195815928280353546e-02
-1.102784350514411926e-01 -2.712618112564086914e-01 -1.949454285204410553e-02 -3.675632551312446594e-02 -2.670676410198211670e-01 -7.937357425689697266e-01 1.552171111106872559e-01 4.325397908687591553e-01
4.266835451126098633e-01 -4.835894107818603516e-01 -1.673064082860946655e-01 1.332311183214187622e-01 6.671531498432159424e-02 -6.961015611886978149e-02 4.767484664916992188e-01 5.493223667144775391e-01
2.484556734561920166e-01 -5.346221327781677246e-01 -5.451322197914123535e-01 2.074049264192581177e-01 1.628193706274032593e-01 -6.576086580753326416e-02 3.718602955341339111e-01 3.783496022224426270e-01
1.345560848712921143e-01 -3.901482224464416504e-01 -4.640544056892395020e-01 5.324458479881286621e-01 -1.483279615640640259e-01 1.953163295984268188e-01 5.048347711563110352e-01 1.258024126291275024e-01
1.827317774295806885e-01 -3.487215340137481689e-01 2.505036890506744385e-01 7.345715761184692383e-01 5.570361763238906860e-02 -4.441761970520019531e-01 -1.312942355871200562e-01 1.581812351942062378e-01
3.676463384181261063e-03 -2.681404650211334229e-01 3.129955828189849854e-01 6.302183270454406738e-01 -2.450394481420516968e-01 -8.462811261415481567e-02 5.591326951980590820e-01 2.304561138153076172e-01
9.095936268568038940e-02 -2.570013701915740967e-01 -1.808536201715469360e-01 7.862023711204528809e-01 -3.751321732997894287e-01 2.921114265918731689e-01 1.334165483713150024e-01 1.760718822479248047e-01
1.779096275568008423e-01 -5.783020257949829102e-01 -3.153132200241088867e-01 2.184516340494155884e-01 2.592568397521972656e-01 -1.281920224428176880e-01 5.687095522880554199e-01 2.823003828525543213e-01
2.675859928131103516e-01 -1.738763153553009033e-01 2.400214374065399170e-01 6.205931305885314941e-01 -1.400306262075901031e-02 -4.054379761219024658e-01 4.281250834465026855e-01 3.279506266117095947e-01
1.574094444513320923e-01 -5.965975522994995117e-01 -4.202249646186828613e-01 1.876820325851440430e-01 2.807569205760955811e-01 -5.138866603374481201e-02 4.759243726730346680e-01 3.154535889625549316e-01
-6.056792736053466797e-01 -7.410308718681335449e-01 -5.867701023817062378e-02 -7.332628965377807617e-02 -2.215522974729537964e-01 -2.937368489801883698e-02 3.835988789796829224e-02 1.542293578386306763e-01
-5.201988816261291504e-01 -7.458195090293884277e-01 -2.976971268653869629e-01 2.756429612636566162e-01 3.048362955451011658e-02 -2.032896876335144043e-02 -7.713274657726287842e-02 -3.538318350911140442e-02
1.549450159072875977e-01 -1.395233869552612305e-01 1.671139746904373169e-01 5.921558141708374023e-01 -4.957495629787445068e-01 -3.095219135284423828e-01 -3.431618511676788330e-01 3.444096744060516357e-01
3.243792951107025146e-01 -2.265566140413284302e-01 5.218717455863952637e-01 4.771041274070739746e-01 -1.303518563508987427e-01 -1.677733212709426880e-01 1.779317259788513184e-01 5.164035558700561523e-01
-4.487909376621246338e-01 -4.736101999878883362e-02 -3.719461560249328613e-01 3.237088620662689209e-01 -3.873627781867980957e-01 -5.357651710510253906e-01 -1.397491991519927979e-01 3.107862472534179688e-01
2.518177628517150879e-01 -4.432871341705322266e-01 -9.722060710191726685e-02 3.918765187263488770e-01 -2.438779324293136597e-01 -6.593584418296813965e-01 -2.508620917797088623e-01 1.410800069570541382e-01
-1.530985720455646515e-02 -1.420022454112768173e-02 3.332729935646057129e-01 5.534228682518005371e-01 -2.043651789426803589e-01 -2.520291507244110107e-02 2.597606480121612549e-01 6.872702240943908691e-01
4.894865155220031738e-01 -1.768266409635543823e-01 1.271188445389270782e-02 5.862725973129272461e-01 -3.308546245098114014e-01 -4.533807933330535889e-02 -9.454219043254852295e-02 5.145869255065917969e-01
2.863576412200927734e-01 -5.069439411163330078e-01 -3.148245513439178467e-01 2.128040492534637451e-01 2.533844299614429474e-02 3.132431507110595703e-01 3.428277075290679932e-01 5.480080842971801758e-01
-1.672469824552536011e-01 -6.206026077270507812e-01 -5.736956596374511719e-01 3.520148694515228271e-01 -1.709672808647155762e-01 -2.935715019702911377e-01 -2.215140499174594879e-02 -1.339212805032730103e-01
-5.341218039393424988e-02 -3.385827839374542236e-01 1.897807568311691284e-01 6.050354242324829102e-01 -4.346799254417419434e-01 -1.001677885651588440e-01 -5.292769074440002441e-01 3.619521856307983398e-02
2.532853744924068451e-03 -3.305279016494750977e-01 -9.137297421693801880e-02 4.209470152854919434e-01 -6.239274740219116211e-01 -2.781158983707427979e-01 -4.558960497379302979e-01 1.752831786870956421e-01
-2.803855538368225098e-01 -8.954486250877380371e-01 1.813361942768096924e-01 -3.776900097727775574e-02 -9.799385815858840942e-02 -1.125904172658920288e-01 -2.509319782257080078e-01 5.267396918497979641e-04
-7.206805050373077393e-02 -8.130829930305480957e-01 -1.055010259151458740e-01 2.776178419589996338e-01 3.752892911434173584e-01 -3.072007298469543457e-01 8.983071148395538330e-02 -4.707503691315650940e-02
-4.805358052253723145e-01 -4.538871943950653076e-01 -5.827029347419738770e-01 2.455141544342041016e-01 8.873963356018066406e-02 -5.205997452139854431e-02 -7.633733749389648438e-02 3.831963241100311279e-01
3.739965558052062988e-01 -2.541496455669403076e-01 -7.556873373687267303e-03 6.545629501342773438e-01 -2.947866618633270264e-01 -1.626785546541213989e-01 3.955177068710327148e-01 3.118122518062591553e-01
2.079798877239227295e-01 -4.913631081581115723e-01 -2.171701490879058838e-01 4.070796668529510498e-01 -2.924625873565673828e-01 -3.743567466735839844e-01 -5.251699686050415039e-01 3.080765157938003540e-02
1.510774344205856323e-01 -3.109489977359771729e-01 4.938398599624633789e-01 3.022523820400238037e-01 -3.937708139419555664e-01 -2.640564739704132080e-02 -5.934444814920425415e-02 6.212709546089172363e-01
1.145662590861320496e-01 -2.250891476869583130e-01 4.291240870952606201e-01 5.031448602676391602e-01 -2.909093499183654785e-01 -5.439132452011108398e-01 -3.829252347350120544e-02 3.420100808143615723e-01
-5.259404778480529785e-01 -7.201371192932128906e-01 -2.795130908489227295e-01 3.233776390552520752e-01 -7.250510156154632568e-02 1.061477437615394592e-01 -6.639500707387924194e-02 -3.399600461125373840e-02
5.663831532001495361e-02 -6.288231015205383301e-01 -1.612910628318786621e-01 1.225019246339797974e-01 -2.206895351409912109e-01 2.141711264848709106e-01 5.740823745727539062e-01 3.690641224384307861e-01
-1.534049492329359055e-02 -2.869392633438110352e-01 -1.961058378219604492e-01 2.609418332576751709e-01 -4.067468922585248947e-03 -8.869103789329528809e-01 4.523190483450889587e-02 1.490305364131927490e-01
3.131780326366424561e-01 -6.629912257194519043e-01 -1.930232942104339600e-01 3.517302572727203369e-01 4.233894646167755127e-01 -2.594788931310176849e-02 -1.824259161949157715e-01 2.969496548175811768e-01
1.663647443056106567e-01 -4.045198559761047363e-01 1.357979029417037964e-01 4.204298853874206543e-01 -1.030263900756835938e-01 2.757976055145263672e-01 -3.730308115482330322e-01 6.226183176040649414e-01
1.036196053028106689e-01 -2.600073516368865967e-01 3.141212463378906250e-01 6.472762227058410645e-01 -1.970117837190628052e-01 6.502278149127960205e-02 -4.494679868221282959e-01 3.986947536468505859e-01
-3.294465243816375732e-01 -1.490327119827270508e-01 3.417281508445739746e-01 3.351282477378845215e-01 -5.251182913780212402e-01 -1.314144432544708252e-01 -4.717287793755531311e-02 5.872997045516967773e-01
2.672648429870605469e-01 -3.899048268795013428e-01 -4.471115469932556152e-01 4.080552756786346436e-01 -5.568220019340515137e-01 2.231906726956367493e-02 2.785386741161346436e-01 1.483009159564971924e-01
1.385290026664733887e-01 -3.990775942802429199e-01 -4.059237539768218994e-01 1.252014338970184326e-01 -2.740021944046020508e-01 -5.586723089218139648e-01 -1.671659052371978760e-01 4.753533899784088135e-01
3.424271345138549805e-01 -4.748919308185577393e-01 3.312089443206787109e-01 2.869439423084259033e-01 1.296624690294265747e-01 -4.564952552318572998e-01 3.896341621875762939e-01 2.969346046447753906e-01
9.462913125753402710e-02 -6.092134118080139160e-01 -2.582466974854469299e-02 6.398465633392333984e-01 -2.647011876106262207e-01 -2.022376954555511475e-01 -2.897965312004089355e-01 1.220039054751396179e-01
-5.439308881759643555e-01 -3.958254456520080566e-01 -5.113507509231567383e-01 5.124443769454956055e-01 -8.077751845121383667e-02 -1.006459295749664307e-01 4.610335454344749451e-03 8.189469575881958008e-02
-6.142482757568359375e-01 -5.345908403396606445e-01 9.247925877571105957e-02 1.532124727964401245e-01 1.867561077233403921e-04 -3.961746990680694580e-01 -2.754750251770019531e-01 2.684105336666107178e-01
-3.050897121429443359e-01 4.660851135849952698e-02 -7.853584736585617065e-02 5.029423236846923828e-01 -6.461014747619628906e-01 -3.129346370697021484e-01 -1.413244456052780151e-01 3.320859968662261963e-01
2.446363866329193115e-02 -4.770119190216064453e-01 4.142237305641174316e-01 5.881679654121398926e-01 -2.951284348964691162e-01 2.088075876235961914e-01 -3.001987040042877197e-01 1.830781400203704834e-01
7.696598023176193237e-02 -3.833197057247161865e-01 3.800672292709350586e-01 4.549214541912078857e-01 -5.312854647636413574e-01 2.201157212257385254e-01 -1.954830884933471680e-01 3.561022281646728516e-01
1.033660918474197388e-01 -1.553949415683746338e-01 2.336398810148239136e-01 6.083146333694458008e-01 -5.200154185295104980e-01 7.680234313011169434e-02 -2.178384810686111450e-01 4.655807018280029297e-01
2.175603955984115601e-01 -4.993685185909271240e-01 4.082764089107513428e-01 5.001145601272583008e-01 2.222777158021926880e-01 -4.289360940456390381e-01 7.961549609899520874e-02 2.162457108497619629e-01
2.131374552845954895e-02 -4.042119383811950684e-01 -3.430390357971191406e-01 3.653089702129364014e-01 -1.503015309572219849e-01 -4.530033767223358154e-01 -4.410405158996582031e-01 4.033764600753784180e-01
-2.084574401378631592e-01 -4.415963888168334961e-01 2.751943096518516541e-02 7.427808642387390137e-02 -1.486994624137878418e-01 -8.372436761856079102e-01 9.011449292302131653e-03 1.791474819183349609e-01
3.481526076793670654e-01 -4.659592807292938232e-01 -8.066830039024353027e-02 3.659414052963256836e-01 -1.463273018598556519e-01 -5.504464507102966309e-01 -4.037091732025146484e-01 1.840298920869827271e-01
4.038571119308471680e-01 -3.068389892578125000e-01 -2.090983092784881592e-01 1.769817173480987549e-01 -3.510912358760833740e-01 -5.184141397476196289e-01 -7.900501787662506104e-02 5.190805196762084961e-01
-1.705625355243682861e-01 -6.435217857360839844e-01 -6.170920729637145996e-01 2.824535667896270752e-01 -2.392903417348861694e-01 -1.939318776130676270e-01 1.758775906637310982e-03 -3.650982677936553955e-02
3.288097381591796875e-01 -6.148582100868225098e-01 3.090223073959350586e-01 2.860248982906341553e-01 -5.520562827587127686e-02 -3.862330913543701172e-01 3.012270331382751465e-01 3.058874309062957764e-01
1.852194964885711670e-01 -3.234360516071319580e-01 -4.300186336040496826e-01 4.669038057327270508e-01 -1.273211985826492310e-01 -3.049362599849700928e-01 -5.157759785652160645e-01 2.880033850669860840e-01
5.504904687404632568e-02 -2.736957669258117676e-01 -1.315691620111465454e-01 4.174041152000427246e-01 -4.156296253204345703e-01 -1.814405620098114014e-01 -5.012487173080444336e-01 5.230724215507507324e-01
-9.762229025363922119e-02 -4.196926057338714600e-01 1.057828366756439209e-01 3.242377042770385742e-01 -4.782918393611907959e-01 2.573540806770324707e-01 4.716762900352478027e-01 4.248943626880645752e-01
3.019662797451019287e-01 -5.217478871345520020e-01 1.462149024009704590e-01 2.811189889907836914e-01 3.034760653972625732e-01 -5.785602331161499023e-01 -6.468737032264471054e-03 3.306318223476409912e-01
1.931903958320617676e-01 -4.131066203117370605e-01 -1.486523449420928955e-01 4.747544229030609131e-01 -4.524169117212295532e-02 -5.166574716567993164e-01 -5.123204588890075684e-01 1.143557354807853699e-01
-9.809495508670806885e-02 -2.936172187328338623e-01 2.442929297685623169e-01 4.364911019802093506e-01 -4.612940549850463867e-01 -5.271903872489929199e-01 -3.461024463176727295e-01 2.084561735391616821e-01
1.786853373050689697e-01 -7.106649875640869141e-01 1.748696565628051758e-01 2.977018654346466064e-01 3.962790369987487793e-01 -3.124318718910217285e-01 -2.734319567680358887e-01 1.200214698910713196e-01
-1.063412129878997803e-01 -5.049262046813964844e-01 6.838134676218032837e-02 5.796380043029785156e-01 -2.269464433193206787e-01 -5.205821990966796875e-01 2.515047490596771240e-01 -8.555539697408676147e-02
1.316219270229339600e-01 -5.240327119827270508e-02 3.865363076329231262e-02 8.173903822898864746e-01 -1.202027946710586548e-01 -3.634986281394958496e-01 3.699080049991607666e-01 1.640017926692962646e-01
2.954166010022163391e-02 -9.180517792701721191e-01 7.439213246107101440e-02 2.288799285888671875e-01 2.381866723299026489e-01 1.473965123295783997e-02 -1.970801204442977905e-01 5.096366256475448608e-02
-2.663401961326599121e-01 -3.418301939964294434e-01 6.222154200077056885e-02 2.187561988830566406e-01 -3.612188398838043213e-01 -7.824542522430419922e-01 8.193847723305225372e-03 1.330729722976684570e-01
2.912316620349884033e-01 -2.617525868117809296e-02 -3.684230521321296692e-02 3.193029761314392090e-01 -1.801204532384872437e-01 -6.059881448745727539e-01 -1.267931610345840454e-01 6.288447976112365723e-01
2.742811143398284912e-01 -5.416340827941894531e-01 -2.880025207996368408e-01 -1.001421064138412476e-01 -8.426095545291900635e-02 -3.886755555868148804e-02 4.257189035415649414e-01 5.904079675674438477e-01
2.611926794052124023e-01 -5.209772586822509766e-01 2.979093492031097412e-01 4.978778660297393799e-01 -5.210192799568176270e-01 -3.465454280376434326e-02 1.815314441919326782e-01 1.345849186182022095e-01
1.171044185757637024e-01 -4.545934200286865234e-01 3.979135751724243164e-01 4.654038846492767334e-01 2.341982871294021606e-01 -2.503240108489990234e-01 4.634721279144287109e-01 2.690317630767822266e-01
1.363784670829772949e-01 -3.542434871196746826e-01 3.265858590602874756e-01 3.835243880748748779e-01 -2.849265336990356445e-01 -5.521731451153755188e-02 -3.684117197990417480e-01 6.182264089584350586e-01
2.050568759441375732e-01 -5.829838514328002930e-01 -2.260597348213195801e-01 4.211047887802124023e-01 4.013049006462097168e-01 7.788074761629104614e-02 -3.554677963256835938e-01 3.101308345794677734e-01
3.525906205177307129e-01 -5.889976620674133301e-01 -3.160388767719268799e-02 4.851936697959899902e-01 4.309616684913635254e-01 7.802593708038330078e-02 -1.393760293722152710e-01 2.847951054573059082e-01
1.746454685926437378e-01 -6.461175084114074707e-01 -2.073969244956970215e-01 3.044131994247436523e-01 2.802094817161560059e-01 -5.378785729408264160e-01 2.170873284339904785e-01 -3.732103481888771057e-02
2.672439999878406525e-02 -7.988759875297546387e-01 -5.115969181060791016e-01 -1.216365117579698563e-02 -1.244886312633752823e-02 -1.682495176792144775e-01 1.924196779727935791e-01 1.836179345846176147e-01
1.839163005352020264e-01 -3.413142561912536621e-01 2.956675589084625244e-01 5.805886983871459961e-01 -7.181424647569656372e-02 -1.038829386234283447e-01 -5.070506930351257324e-01 3.900352418422698975e-01
-4.237838387489318848e-01 -5.442062616348266602e-01 1.293656416237354279e-02 -1.904695183038711548e-01 -1.811650842428207397e-01 -5.410148501396179199e-01 3.044107556343078613e-01 2.638503611087799072e-01
-3.925888836383819580e-01 -7.928472161293029785e-01 -1.200135499238967896e-01 -2.907444350421428680e-02 2.638628520071506500e-02 -1.340053528547286987e-01 -3.024331331253051758e-01 3.031490743160247803e-01
9.684969484806060791e-02 -5.091136693954467773e-01 5.578333139419555664e-02 2.780146002769470215e-01 7.732235640287399292e-02 2.630460262298583984e-01 5.939776301383972168e-01 4.722692072391510010e-01
1.722742915153503418e-01 -5.390056371688842773e-01 -4.420489072799682617e-01 1.301113516092300415e-01 2.323495037853717804e-02 -1.370303779840469360e-01 -2.819639444351196289e-01 6.071552634239196777e-01
6.915074586868286133e-02 -5.249490737915039062e-01 1.856861114501953125e-01 2.299398332834243774e-01 -6.317530870437622070e-01 2.138170003890991211e-01 2.083248943090438843e-01 3.795604705810546875e-01
-8.035387098789215088e-02 -4.557431936264038086e-01 4.528850615024566650e-01 3.408403992652893066e-01 -2.946336865425109863e-01 4.310044348239898682e-01 8.075990527868270874e-02 4.306603670120239258e-01
-3.422507643699645996e-01 -6.880955100059509277e-01 3.760607242584228516e-01 3.542340397834777832e-01 3.048755824565887451e-01 -1.826364099979400635e-01 1.124999597668647766e-01 5.936392769217491150e-02
-1.416098475456237793e-01 -5.067915841937065125e-02 -2.534560859203338623e-01 4.218796491622924805e-01 -3.778066039085388184e-01 -1.701632887125015259e-01 -4.182483851909637451e-01 6.233224272727966309e-01
1.579215973615646362e-01 -2.608990967273712158e-01 -7.116459310054779053e-02 -2.228962071239948273e-02 -3.861008286476135254e-01 -7.036648988723754883e-01 -1.378392130136489868e-01 4.880712032318115234e-01
1.164580285549163818e-01 -6.069072484970092773e-01 1.999894976615905762e-01 5.468513369560241699e-01 -3.884081244468688965e-01 3.572011599317193031e-03 -3.373186588287353516e-01 1.200052723288536072e-01
1.517277508974075317e-01 -7.461313605308532715e-01 1.492515504360198975e-01 1.878498196601867676e-01 3.114163875579833984e-01 -2.882878184318542480e-01 -3.794713616371154785e-01 1.965054571628570557e-01
3.701881505548954010e-03 -6.578775048255920410e-01 7.026818394660949707e-02 3.651038706302642822e-01 2.786714434623718262e-01 -4.927735328674316406e-01 3.143317103385925293e-01 -9.827118366956710815e-02
-3.965289294719696045e-01 -6.997537016868591309e-01 -2.524466253817081451e-02 1.889090687036514282e-01 1.008418723940849304e-01 -1.935885697603225708e-01 -3.764564096927642822e-01 3.569602966308593750e-01
1.455712914466857910e-01 -5.266684889793395996e-01 -5.601711869239807129e-01 1.502468585968017578e-01 -8.469337224960327148e-02 -1.255532726645469666e-03 4.714464843273162842e-01 3.682757914066314697e-01
7.835251837968826294e-02 -2.904242575168609619e-01 -1.138651520013809204e-01 3.400941193103790283e-01 -2.130830660462379456e-02 -8.784994482994079590e-01 -2.732443436980247498e-02 8.901327848434448242e-02
1.960450857877731323e-01 -5.191330909729003906e-01 -5.187020301818847656e-01 1.062680855393409729e-01 1.776950806379318237e-01 2.146165817975997925e-02 2.546039223670959473e-01 5.611267089843750000e-01
-6.471621394157409668e-01 -4.099869430065155029e-01 -4.495076537132263184e-01 4.050285518169403076e-01 -1.100537627935409546e-01 -8.680740743875503540e-02 -4.160980880260467529e-02 1.600246876478195190e-01
-1.580763161182403564e-01 -1.394456028938293457e-01 -4.465188086032867432e-02 5.933160185813903809e-01 -1.166203245520591736e-01 -5.754815936088562012e-01 4.652673602104187012e-01 2.007390260696411133e-01
