# Supplementary material for: Where is your field going? A machine learning approach to study the relative motion of the domains of physics
Source: PLoS One. 2020 Jun 18;15(6):e0233997. doi: 10.1371/journal.pone.0233997 (PMC7302634; doi:10.1371/journal.pone.0233997)
Supplement: S7 Data — (ZIP) [file pone.0233997.s007.zip › 6/Pacs4Run_6_VS_500_embeddings1995-1999ED8.txt]

2.186828255653381348e-01 9.633852541446685791e-02 5.678960680961608887e-01 3.052185773849487305e-01 -1.107598394155502319e-01 7.943818718194961548e-02 -4.197973012924194336e-01 -5.765627622604370117e-01
-4.843672513961791992e-01 -3.820483684539794922e-01 2.476901412010192871e-01 4.002900719642639160e-01 -3.450392484664916992e-01 -3.680678457021713257e-02 -3.701376020908355713e-01 -3.747481107711791992e-01
8.441147953271865845e-02 -4.996623992919921875e-01 1.364363282918930054e-01 -1.160590797662734985e-01 -3.644145429134368896e-01 2.759678661823272705e-01 -2.306337058544158936e-01 -6.700595617294311523e-01
1.037583202123641968e-01 9.630294889211654663e-02 7.735575437545776367e-01 -7.771221548318862915e-02 8.346448093652725220e-02 -5.000519156455993652e-01 -1.569078862667083740e-01 -3.064165711402893066e-01
2.005334943532943726e-01 -6.578109860420227051e-01 2.628558576107025146e-01 -1.094239577651023865e-02 -4.051959142088890076e-02 -1.715842634439468384e-01 -5.859213471412658691e-01 -2.889142930507659912e-01
-2.241953760385513306e-01 -3.663951531052589417e-02 8.343685269355773926e-01 4.161640107631683350e-01 -1.796073764562606812e-01 1.284182220697402954e-01 -1.685213595628738403e-01 4.337415471673011780e-02
1.635261774063110352e-01 -2.114816009998321533e-01 7.917385697364807129e-01 1.691802889108657837e-01 2.604257464408874512e-01 -1.008872762322425842e-01 -1.645363718271255493e-01 -4.098669290542602539e-01
1.800239533185958862e-01 -6.036557555198669434e-01 1.731613725423812866e-01 1.160199046134948730e-01 -4.128961861133575439e-01 1.092242076992988586e-01 -5.925846099853515625e-01 -1.617903113365173340e-01
-5.157157182693481445e-01 5.250018835067749023e-02 5.105804204940795898e-01 2.040925994515419006e-02 4.851241037249565125e-02 -2.448243498802185059e-01 -6.051046252250671387e-01 -2.042742669582366943e-01
1.221848502755165100e-01 -5.160795450210571289e-01 4.872348308563232422e-01 4.838577657938003540e-02 1.650381535291671753e-01 -5.357003305107355118e-03 -1.593792736530303955e-01 -6.529364585876464844e-01
-9.684353321790695190e-02 -8.426989614963531494e-02 5.226217508316040039e-01 2.042654752731323242e-01 -1.184842549264431000e-02 -6.631973385810852051e-01 -4.745402932167053223e-01 -5.918389931321144104e-02
-3.823526799678802490e-01 -4.823461771011352539e-01 4.732494950294494629e-01 1.646939367055892944e-01 -1.779961287975311279e-01 -1.683015376329421997e-01 -3.328334689140319824e-01 -4.464005231857299805e-01
-1.732010990381240845e-01 3.937989175319671631e-01 8.213759660720825195e-01 -1.381212770938873291e-01 -2.739029238000512123e-03 1.761893369257450104e-02 -3.461403846740722656e-01 -3.250806778669357300e-02
-4.707373678684234619e-01 2.331352382898330688e-01 7.144528627395629883e-02 -1.666755378246307373e-01 -6.448681000620126724e-03 -2.551452815532684326e-01 -4.201480448246002197e-01 -6.704507470130920410e-01
2.522705495357513428e-01 -4.574135318398475647e-02 7.068311572074890137e-01 3.711566329002380371e-02 8.318255096673965454e-02 -5.338050127029418945e-01 -1.181208416819572449e-01 -3.570151627063751221e-01
-4.422359764575958252e-01 6.401237100362777710e-02 4.689003825187683105e-01 5.763853341341018677e-02 1.416540443897247314e-01 -2.619845569133758545e-01 -6.891917586326599121e-01 -1.159865781664848328e-01
-4.926040172576904297e-01 2.766337692737579346e-01 2.142579108476638794e-01 3.050914406776428223e-01 -1.106343120336532593e-01 -4.450199306011199951e-01 -3.187532722949981689e-01 -4.795220494270324707e-01
4.191276729106903076e-01 1.647679507732391357e-01 1.975151151418685913e-01 2.310444265604019165e-01 -1.019573733210563660e-01 -5.146842002868652344e-01 -6.313666701316833496e-01 -1.757009774446487427e-01
3.100306093692779541e-01 8.884799480438232422e-02 1.466992311179637909e-02 -1.578739434480667114e-01 -6.109127029776573181e-02 -3.426215946674346924e-01 -7.956245541572570801e-01 -3.416248857975006104e-01
-1.003198772668838501e-01 -3.364644348621368408e-01 4.322396218776702881e-01 -3.384624421596527100e-01 -2.294055670499801636e-01 4.713123142719268799e-01 -3.696244657039642334e-01 -4.049139022827148438e-01
-4.760154783725738525e-01 -2.161419093608856201e-01 5.430045127868652344e-01 5.708005279302597046e-02 -2.070560008287429810e-01 3.938893377780914307e-01 -4.331945478916168213e-01 -2.071265578269958496e-01
4.867472127079963684e-02 2.576449215412139893e-01 -1.260076910257339478e-01 1.760817170143127441e-01 -3.670578300952911377e-01 8.326066285371780396e-02 -2.319837659597396851e-01 -8.299921154975891113e-01
3.552416861057281494e-01 -9.502637386322021484e-02 1.413469463586807251e-01 -2.529971599578857422e-01 1.384423021227121353e-02 -4.394645094871520996e-01 -5.954056382179260254e-01 -4.826572537422180176e-01
-4.696463048458099365e-01 -2.980509400367736816e-01 4.061974287033081055e-01 8.142602443695068359e-02 -1.313190907239913940e-01 -3.466423153877258301e-01 -4.275691807270050049e-01 -4.458144009113311768e-01
-2.528616786003112793e-01 -2.812792360782623291e-01 3.723262548446655273e-01 -1.203286349773406982e-01 -3.569115996360778809e-01 -4.904539585113525391e-01 -4.963943362236022949e-01 -2.991636991500854492e-01
3.153844475746154785e-01 7.808923721313476562e-02 1.880858838558197021e-01 -3.838620781898498535e-01 1.454858668148517609e-02 -4.137206673622131348e-01 -5.142453312873840332e-01 -5.252462625503540039e-01
-3.350123167037963867e-01 1.116669178009033203e-01 5.349352359771728516e-01 -4.588838201016187668e-03 1.465158462524414062e-01 -4.115303456783294678e-01 -6.070134639739990234e-01 -1.727164089679718018e-01
-2.187217175960540771e-01 8.986185491085052490e-02 4.969019591808319092e-01 -7.184194028377532959e-02 -8.057089149951934814e-02 -3.827288150787353516e-01 3.384444862604141235e-02 -7.334128618240356445e-01
1.185054332017898560e-02 1.895267814397811890e-01 -7.320967316627502441e-02 6.578575372695922852e-01 -2.353543490171432495e-01 -1.750064939260482788e-01 -2.622153162956237793e-01 -6.091200113296508789e-01
-5.639383196830749512e-01 -1.630698144435882568e-01 4.556079208850860596e-01 -1.311485916376113892e-01 -2.512012124061584473e-01 1.516345292329788208e-01 -5.357639789581298828e-01 -2.397196441888809204e-01
-4.830308258533477783e-01 -4.497750476002693176e-02 4.957976341247558594e-01 3.181606531143188477e-02 -4.781558215618133545e-01 -1.895246654748916626e-01 -4.982068538665771484e-01 -7.118924707174301147e-02
1.590697169303894043e-01 3.313867747783660889e-01 9.532590210437774658e-02 -7.744494080543518066e-02 4.046390354633331299e-01 -4.181970283389091492e-02 -5.507864356040954590e-01 -6.172094345092773438e-01
-5.153024196624755859e-01 8.673928678035736084e-02 5.370507836341857910e-01 -2.427423447370529175e-01 -2.167302370071411133e-01 1.386699378490447998e-01 -3.030410408973693848e-01 -4.706984460353851318e-01
2.720027863979339600e-01 3.265856504440307617e-01 1.581409424543380737e-01 2.684141322970390320e-02 -8.150217682123184204e-02 -7.677853107452392578e-02 -8.831785917282104492e-01 -3.294740244746208191e-02
-2.446929216384887695e-01 -4.627383127808570862e-02 3.329553902149200439e-01 -7.499646395444869995e-02 -1.939693987369537354e-01 -6.103635430335998535e-01 -2.687031924724578857e-01 -5.823496580123901367e-01
1.811543703079223633e-01 -4.691804945468902588e-01 3.553716242313385010e-01 -1.626416146755218506e-01 -2.227157205343246460e-01 -5.396046042442321777e-01 -2.110492438077926636e-01 -4.571589827537536621e-01
3.859640657901763916e-01 2.050705850124359131e-01 5.844089761376380920e-02 5.759797245264053345e-02 -2.823513448238372803e-01 -4.601604044437408447e-01 -6.092506647109985352e-01 -3.736155629158020020e-01
-3.383276462554931641e-01 1.438953429460525513e-01 7.101143598556518555e-01 5.311798453330993652e-01 -2.299548387527465820e-01 -2.025258354842662811e-02 -5.527184531092643738e-02 -1.485587209463119507e-01
-3.481784760951995850e-01 -9.780697524547576904e-02 2.941125035285949707e-01 -5.311650037765502930e-02 -2.721314430236816406e-01 -5.197278857231140137e-01 -6.244130134582519531e-01 -2.140511423349380493e-01
-4.629119336605072021e-01 -1.306020170450210571e-01 4.213386178016662598e-01 4.564875662326812744e-01 8.655362576246261597e-02 -1.641296297311782837e-01 -5.896564126014709473e-01 -2.497544139623641968e-02
-4.998189508914947510e-01 1.727824099361896515e-02 5.919713377952575684e-01 -1.858051568269729614e-01 -4.455834627151489258e-01 1.108572781085968018e-01 -2.613961696624755859e-01 -2.928601801395416260e-01
-6.210002899169921875e-01 -1.319736391305923462e-01 3.969104886054992676e-01 1.080609709024429321e-01 -3.588442206382751465e-01 6.997343897819519043e-02 -4.165561497211456299e-01 -3.471918404102325439e-01
-3.155151903629302979e-01 -8.915330469608306885e-02 6.585469841957092285e-01 4.947594702243804932e-01 -3.266246616840362549e-01 -6.639239192008972168e-02 2.653901465237140656e-02 -3.197416663169860840e-01
-5.924319624900817871e-01 3.129919767379760742e-01 4.778231382369995117e-01 2.969289422035217285e-01 -3.273569643497467041e-01 1.391295045614242554e-01 -2.058037072420120239e-01 -2.563280165195465088e-01
-3.914641141891479492e-01 -1.725192219018936157e-01 5.750122070312500000e-01 2.566724717617034912e-01 -5.275601148605346680e-01 -2.600550055503845215e-01 -2.501313388347625732e-01 -1.093573421239852905e-01
-4.694045186042785645e-01 -2.048969119787216187e-01 3.416205644607543945e-01 1.951661705970764160e-02 -2.821484208106994629e-01 -3.650347590446472168e-01 -5.834218263626098633e-01 -2.595226466655731201e-01
-2.757619023323059082e-01 -8.667606115341186523e-02 5.730134844779968262e-01 -5.199117958545684814e-02 -6.032502651214599609e-01 -2.334931194782257080e-01 -4.086041450500488281e-01 2.784615848213434219e-03
3.529500067234039307e-01 2.387723028659820557e-01 1.930670589208602905e-01 4.428799450397491455e-01 -4.787199795246124268e-01 -3.127323389053344727e-01 -4.714085534214973450e-02 -5.057666897773742676e-01
1.720070540904998779e-01 -3.095215559005737305e-01 3.524985015392303467e-01 3.637034296989440918e-01 -7.327578663825988770e-01 2.054532021284103394e-01 -1.589024513959884644e-01 -1.169600114226341248e-01
-3.196152746677398682e-01 1.490132063627243042e-01 8.668084144592285156e-01 3.948719799518585205e-02 -7.466839998960494995e-02 1.402103006839752197e-01 -1.248357817530632019e-01 -2.861940264701843262e-01
3.587989509105682373e-01 -2.765211760997772217e-01 6.341514587402343750e-01 8.842907845973968506e-02 -1.312913894653320312e-01 -4.982661604881286621e-01 -2.088861465454101562e-01 -2.751209437847137451e-01
-5.361779332160949707e-01 -3.615550696849822998e-01 4.021932482719421387e-01 1.522916555404663086e-01 -1.161219999194145203e-01 -4.103430733084678650e-02 -3.399787247180938721e-01 -5.158346891403198242e-01
-2.511914372444152832e-01 -1.833516359329223633e-01 2.527445256710052490e-01 -2.294744178652763367e-02 -1.609673798084259033e-01 -3.246436417102813721e-01 -1.694796048104763031e-02 -8.410039544105529785e-01
-4.552201628684997559e-01 -1.673965901136398315e-01 4.858205318450927734e-01 -6.655751913785934448e-02 -4.800281822681427002e-01 3.422719240188598633e-01 -2.685609757900238037e-01 -3.234182000160217285e-01
2.513860166072845459e-01 1.900882124900817871e-01 1.054305806756019592e-01 6.625054478645324707e-01 -2.880386076867580414e-02 -2.302305251359939575e-01 -9.412652254104614258e-02 -6.228538155555725098e-01
-4.348165690898895264e-01 -4.534397423267364502e-01 3.595187366008758545e-01 1.845375150442123413e-01 -1.363662034273147583e-01 -1.750828921794891357e-01 -3.885809779167175293e-01 -4.917052984237670898e-01
5.509921312332153320e-01 3.158005475997924805e-01 1.528615653514862061e-01 -6.918735802173614502e-02 -1.430804580450057983e-01 3.647600114345550537e-02 -7.016697525978088379e-01 -2.331981211900711060e-01
3.008586466312408447e-01 -2.926030158996582031e-01 6.937480568885803223e-01 2.203145176172256470e-01 2.518675625324249268e-01 -2.118011862039566040e-01 -1.093019917607307434e-01 -4.168918728828430176e-01
8.140465617179870605e-02 -2.089826613664627075e-01 2.853648066520690918e-01 -1.386696249246597290e-01 -7.489624023437500000e-01 -1.106771752238273621e-01 -5.248991847038269043e-01 -1.800135336816310883e-02
-4.618443548679351807e-01 -4.108069539070129395e-01 4.141637086868286133e-01 3.610809147357940674e-01 -9.133701026439666748e-02 -9.556853026151657104e-02 -2.800613343715667725e-01 -4.691658616065979004e-01
-4.316849708557128906e-01 -2.998069226741790771e-01 4.176550209522247314e-01 -8.512638509273529053e-02 -3.841669559478759766e-01 3.060276508331298828e-01 -5.035554170608520508e-01 -2.174322307109832764e-01
-3.918921053409576416e-01 2.838593423366546631e-01 7.385822534561157227e-01 2.488944828510284424e-01 -3.100691437721252441e-01 -1.196668893098831177e-01 -2.100285440683364868e-01 -6.178405508399009705e-02
1.469798535108566284e-01 -1.985362768173217773e-01 8.712542057037353516e-01 3.539410829544067383e-01 -6.864111870527267456e-02 -7.225365936756134033e-02 3.294470533728599548e-02 -2.088167816400527954e-01
-4.324746727943420410e-01 -2.738178968429565430e-01 4.635901749134063721e-01 -1.555599010316655040e-04 -4.652398824691772461e-01 -2.350753545761108398e-01 -4.515298902988433838e-01 -2.179121524095535278e-01
3.206614553928375244e-01 6.446095108985900879e-01 2.035645395517349243e-01 6.578952819108963013e-02 -2.207795530557632446e-01 -3.107718229293823242e-01 -4.599628746509552002e-01 -2.810684442520141602e-01
1.345882713794708252e-01 -1.149954739958047867e-02 4.315678775310516357e-02 1.905200779438018799e-01 4.502801597118377686e-01 -5.399562418460845947e-02 -6.994563341140747070e-01 -4.986849129199981689e-01
1.434608250856399536e-01 -7.179331779479980469e-02 6.952920556068420410e-01 -6.610146164894104004e-02 2.743140757083892822e-01 -4.694425761699676514e-01 -2.985883951187133789e-01 -3.188804686069488525e-01
3.643128275871276855e-01 -1.156543716788291931e-01 7.286129593849182129e-01 1.291843038052320480e-02 2.580777406692504883e-01 -2.483986914157867432e-01 -1.296409219503402710e-01 -4.215966463088989258e-01
4.472487419843673706e-02 2.368313446640968323e-02 -9.580088406801223755e-02 4.422020614147186279e-01 -5.252336859703063965e-01 3.195116519927978516e-01 -1.447371840476989746e-01 -6.275438666343688965e-01
-5.174230411648750305e-02 -1.721909195184707642e-01 8.281326889991760254e-01 3.776069581508636475e-01 -3.687645196914672852e-01 -4.283033311367034912e-02 -9.094727225601673126e-03 -3.711852058768272400e-02
-5.457038283348083496e-01 1.770272701978683472e-01 4.484509229660034180e-01 1.201686039566993713e-01 -4.218488931655883789e-01 -1.533976495265960693e-01 -5.021746754646301270e-01 -4.066184163093566895e-02
2.504522204399108887e-01 8.902092278003692627e-02 7.058902978897094727e-01 4.363839328289031982e-02 8.725483715534210205e-02 3.450521826744079590e-01 1.108506247401237488e-01 -5.387033224105834961e-01
4.059120416641235352e-01 -3.644852638244628906e-01 4.974817931652069092e-01 -4.341270625591278076e-01 -3.619646430015563965e-01 -8.491693995893001556e-03 -2.727402448654174805e-01 -2.468879967927932739e-01
1.851845346391201019e-02 2.893608212471008301e-01 9.156542420387268066e-01 -9.514945745468139648e-02 -1.133376453071832657e-02 1.852738410234451294e-01 -1.399141699075698853e-01 -1.200853213667869568e-01
-4.510858952999114990e-01 -2.639833092689514160e-01 4.588018655776977539e-01 -9.487549215555191040e-02 -2.583716511726379395e-01 3.738986849784851074e-01 -5.141569972038269043e-01 -1.908410638570785522e-01
3.696036338806152344e-01 1.943322271108627319e-01 1.433288902044296265e-01 2.658989652991294861e-02 -4.989067912101745605e-01 -3.946313560009002686e-01 -5.892440080642700195e-01 -2.291887253522872925e-01
1.366284042596817017e-01 1.116675958037376404e-01 2.756920158863067627e-01 -4.663195461034774780e-02 1.507829427719116211e-01 7.056523561477661133e-01 -4.564422965049743652e-01 -4.020722210407257080e-01
2.275701761245727539e-01 2.968053817749023438e-01 4.656962677836418152e-02 -1.061136573553085327e-01 -1.839777231216430664e-01 -1.417742818593978882e-01 -8.747948408126831055e-01 -1.657588332891464233e-01
1.116324886679649353e-01 2.888258397579193115e-01 8.657922744750976562e-01 -2.098634243011474609e-01 -2.955986261367797852e-01 -5.206436291337013245e-02 -9.827752411365509033e-02 -1.035914048552513123e-01
2.357289940118789673e-01 -2.820677757263183594e-01 7.022085785865783691e-01 3.507699072360992432e-01 3.854030370712280273e-01 7.137793302536010742e-02 -2.632061541080474854e-01 -1.607032865285873413e-01
2.282570451498031616e-01 -2.153122425079345703e-02 2.828328013420104980e-01 1.303714662790298462e-01 5.009301304817199707e-01 4.730981588363647461e-02 -7.075701355934143066e-01 -3.108362555503845215e-01
-8.585989475250244141e-02 2.041858881711959839e-01 8.051583170890808105e-01 -3.266646265983581543e-01 -1.556361913681030273e-01 2.695163786411285400e-01 -5.400488898158073425e-02 -3.101102113723754883e-01
2.241041958332061768e-01 1.507047712802886963e-01 1.363796554505825043e-02 3.316677808761596680e-01 -4.540975987911224365e-01 -5.098426342010498047e-01 -4.025829136371612549e-01 -4.343487918376922607e-01
-5.065054893493652344e-01 -3.220975995063781738e-01 4.694585502147674561e-01 3.789996206760406494e-01 -2.929994463920593262e-01 2.021723799407482147e-02 -2.733502686023712158e-01 -3.386670947074890137e-01
6.486139297485351562e-01 2.268820405006408691e-01 2.517329156398773193e-01 1.090916991233825684e-01 -2.404364198446273804e-01 -2.602483034133911133e-01 -2.045715600252151489e-01 -5.340091586112976074e-01
4.034637808799743652e-01 2.201769202947616577e-01 -8.498125523328781128e-02 2.683951854705810547e-01 -4.072932153940200806e-02 2.021769285202026367e-01 -7.900109291076660156e-01 -2.069535553455352783e-01
3.731791377067565918e-01 -2.951767481863498688e-02 4.242368936538696289e-01 2.197455316781997681e-01 -2.719852142035961151e-02 6.439881920814514160e-01 -4.553924798965454102e-01 -9.358480572700500488e-02
7.443520426750183105e-02 1.740491688251495361e-01 9.183835387229919434e-01 1.666916310787200928e-01 -1.863940358161926270e-01 1.488021463155746460e-01 1.000427603721618652e-01 -1.614263057708740234e-01
-3.029316365718841553e-01 -5.327694416046142578e-01 3.570264875888824463e-01 3.559900522232055664e-01 -1.650164276361465454e-02 -1.669271141290664673e-01 -2.543432116508483887e-01 -5.266544818878173828e-01
3.019926846027374268e-01 8.236928284168243408e-02 2.139647006988525391e-01 -2.388081550598144531e-01 2.967556118965148926e-01 -1.857869625091552734e-01 -7.283906340599060059e-01 -3.821933269500732422e-01
3.867508471012115479e-01 3.886415660381317139e-01 9.098701179027557373e-02 1.214015036821365356e-01 -5.811266899108886719e-01 -2.120846062898635864e-01 -4.705105721950531006e-01 -2.688794732093811035e-01
-4.090110361576080322e-01 2.023041695356369019e-01 5.521659851074218750e-01 -1.242508441209793091e-01 -1.435405313968658447e-01 -4.620489776134490967e-01 -3.791742622852325439e-01 -3.059267401695251465e-01
-3.836351931095123291e-01 4.079944789409637451e-01 7.175208330154418945e-01 1.444190740585327148e-01 -2.683460479602217674e-03 1.109919995069503784e-01 -1.576645672321319580e-01 -3.368783891201019287e-01
4.128022789955139160e-01 5.848983675241470337e-02 -4.322564601898193359e-02 5.292797088623046875e-01 -2.940954566001892090e-01 -1.648485362529754639e-01 -3.882082998752593994e-01 -5.289563536643981934e-01
3.741044998168945312e-01 2.504138946533203125e-01 -4.483434837311506271e-03 1.960628628730773926e-01 -5.380006432533264160e-01 -2.689785659313201904e-01 -5.506847500801086426e-01 -3.063173592090606689e-01
1.013085693120956421e-01 -1.952925771474838257e-01 6.805699467658996582e-01 1.507603973150253296e-01 2.353109270334243774e-01 -2.528734505176544189e-01 -1.714997366070747375e-02 -5.882881283760070801e-01
-6.245404481887817383e-01 -9.961126744747161865e-02 3.780570328235626221e-01 4.969440773129463196e-02 -2.306844890117645264e-01 3.533245250582695007e-02 -6.032256484031677246e-01 -1.904867738485336304e-01
2.851207852363586426e-01 3.184182643890380859e-01 -3.957336768507957458e-02 1.115245893597602844e-01 -3.159207999706268311e-01 -3.035589754581451416e-01 -7.002179622650146484e-01 -3.479266464710235596e-01
7.595219463109970093e-02 1.509566754102706909e-01 8.858227133750915527e-01 1.579562425613403320e-01 -3.665406107902526855e-01 5.924608930945396423e-02 1.178264692425727844e-01 -1.003312170505523682e-01
3.707369565963745117e-01 2.101467549800872803e-02 5.659695863723754883e-01 5.743187665939331055e-02 2.015784233808517456e-01 2.401110082864761353e-01 2.874581888318061829e-02 -6.628566384315490723e-01
-2.790355682373046875e-01 4.354537427425384521e-01 7.134293913841247559e-01 6.704344414174556732e-03 -3.819567859172821045e-01 -1.349602937698364258e-01 -2.380012869834899902e-01 -5.237450823187828064e-02
-6.067715883255004883e-01 -2.805254459381103516e-01 4.126171767711639404e-01 1.109984219074249268e-01 -7.720881700515747070e-02 -4.940791428089141846e-02 -4.503321945667266846e-01 -3.991975784301757812e-01
-2.397185415029525757e-01 -3.913466036319732666e-01 3.420396745204925537e-01 -1.481066346168518066e-01 -2.550928667187690735e-02 4.636909365653991699e-01 -4.776161313056945801e-01 -4.546197056770324707e-01
-6.261745840311050415e-02 -2.112784981727600098e-01 4.189051687717437744e-01 -2.521376907825469971e-01 2.228852212429046631e-01 3.644895255565643311e-01 -1.675498187541961670e-01 -7.083657979965209961e-01
3.511472418904304504e-02 -2.082441151142120361e-01 5.326995849609375000e-01 1.697967350482940674e-01 -7.265081405639648438e-01 1.851632632315158844e-02 -3.207803368568420410e-01 1.083731949329376221e-01
-1.077487617731094360e-01 -3.457314372062683105e-01 4.559121429920196533e-01 5.596562027931213379e-01 -4.454264342784881592e-01 1.451016869395971298e-02 -3.608587980270385742e-01 1.376759856939315796e-01
-4.336740970611572266e-01 -5.700497701764106750e-02 1.846449673175811768e-01 1.231290921568870544e-01 -1.337682902812957764e-01 -4.674198627471923828e-01 -6.891948580741882324e-01 -2.192211449146270752e-01
-2.956171631813049316e-01 3.615846037864685059e-01 6.608293056488037109e-01 -1.185845509171485901e-01 -2.574955821037292480e-01 -3.720047473907470703e-01 -3.443265855312347412e-01 -8.864082396030426025e-02
3.645968735218048096e-01 -3.262750804424285889e-01 -1.084220223128795624e-02 -1.468380093574523926e-01 -2.131125777959823608e-01 -1.407237648963928223e-01 -7.827758789062500000e-01 -2.469343394041061401e-01
-4.213349223136901855e-01 -7.117909938097000122e-02 3.423917591571807861e-01 1.606826037168502808e-01 5.334249511361122131e-02 -2.660306394100189209e-01 -2.198278307914733887e-01 -7.432478070259094238e-01
-5.095418095588684082e-01 2.821075618267059326e-01 1.508543938398361206e-01 2.704825699329376221e-01 -2.038617581129074097e-01 -4.747247993946075439e-01 -3.756057024002075195e-01 -3.960575759410858154e-01
-4.712062478065490723e-01 3.148294389247894287e-01 2.854113876819610596e-01 1.449545286595821381e-02 -2.288037091493606567e-01 -3.471471071243286133e-01 -2.808796465396881104e-01 -5.877260565757751465e-01
4.609592258930206299e-01 -1.651469767093658447e-01 1.922324746847152710e-01 8.025801926851272583e-02 3.215187489986419678e-01 -4.084167256951332092e-02 -6.949506998062133789e-01 -3.589562475681304932e-01
1.272825151681900024e-01 3.769427835941314697e-01 8.401878476142883301e-01 -2.127641141414642334e-01 -1.517791897058486938e-01 1.756273396313190460e-02 -2.531602978706359863e-01 5.562141165137290955e-02
-5.842695832252502441e-01 -1.780771166086196899e-01 3.503114283084869385e-01 -1.212554275989532471e-01 -3.533523082733154297e-01 -6.437408924102783203e-02 -4.450476467609405518e-01 -4.030229449272155762e-01
8.955327421426773071e-02 5.630938410758972168e-01 3.490420058369636536e-02 3.643617331981658936e-01 -3.378816545009613037e-01 1.505619734525680542e-01 -1.401854902505874634e-01 -6.200345754623413086e-01
2.276601642370223999e-01 -3.182940185070037842e-01 5.495805144309997559e-01 -8.876314759254455566e-02 -5.393754243850708008e-01 3.478479087352752686e-01 -3.529888093471527100e-01 2.041847072541713715e-02
2.331939488649368286e-01 3.432730734348297119e-01 2.755486778914928436e-02 -3.813995048403739929e-02 -3.449623286724090576e-01 -2.590086460113525391e-01 -6.964520812034606934e-01 -3.929888606071472168e-01
-3.744577765464782715e-01 2.489356100559234619e-01 7.287701368331909180e-01 2.303849309682846069e-01 -1.878000348806381226e-01 -2.513354457914829254e-02 -7.509963214397430420e-02 -4.148359894752502441e-01
3.804481029510498047e-01 3.673623204231262207e-01 2.148265093564987183e-01 1.608436107635498047e-01 -3.261666595935821533e-01 -4.856324493885040283e-01 -3.030672967433929443e-01 -4.628280103206634521e-01
3.566891551017761230e-01 -3.142834901809692383e-01 2.870427370071411133e-01 3.227718472480773926e-01 -6.083087921142578125e-01 2.929162979125976562e-01 -3.515052795410156250e-01 -8.959922939538955688e-02
2.668781280517578125e-01 5.850209295749664307e-02 1.515644639730453491e-01 -2.183793932199478149e-01 -2.322184890508651733e-01 -5.203742384910583496e-01 -6.316844820976257324e-01 -3.618730604648590088e-01
-4.968963861465454102e-01 2.335741072893142700e-01 4.086282551288604736e-01 6.270782649517059326e-02 4.311629012227058411e-02 -2.615599036216735840e-01 -6.696124672889709473e-01 -9.473253041505813599e-02
-2.775188982486724854e-01 -1.068764775991439819e-01 7.018652558326721191e-01 1.569066792726516724e-01 -4.377549886703491211e-01 8.311761170625686646e-02 -4.020392000675201416e-01 1.848044544458389282e-01
1.713536530733108521e-01 -1.943123638629913330e-01 2.403759360313415527e-01 4.375552833080291748e-01 -7.694565225392580032e-03 6.727812886238098145e-01 -4.573368132114410400e-01 -1.476296037435531616e-01
1.716766953468322754e-01 3.712446987628936768e-01 2.173502929508686066e-02 -7.849371433258056641e-02 -4.134543836116790771e-01 -2.681250274181365967e-01 -6.738317608833312988e-01 -3.594245612621307373e-01
4.421590641140937805e-02 -4.366768598556518555e-01 2.898179292678833008e-01 -1.730842515826225281e-02 -2.159757763147354126e-01 5.911427736282348633e-01 -4.056034386157989502e-01 -4.030568003654479980e-01
3.702450394630432129e-01 3.024473786354064941e-01 1.034227684140205383e-01 2.788400948047637939e-01 3.334455192089080811e-01 -1.545999497175216675e-01 -5.375632643699645996e-01 -5.088563561439514160e-01
-3.690514564514160156e-01 1.846686936914920807e-02 6.738501787185668945e-01 5.726189017295837402e-01 -1.178698465228080750e-01 1.778202056884765625e-01 -3.565485402941703796e-02 -1.863039284944534302e-01
3.519354164600372314e-01 1.512614190578460693e-01 -6.592874228954315186e-02 3.766600191593170166e-01 -4.232928752899169922e-01 -2.064041942358016968e-01 -3.426804542541503906e-01 -6.064919829368591309e-01
2.426236867904663086e-01 -2.264834195375442505e-01 1.518103480339050293e-01 -1.167092770338058472e-01 -5.671817660331726074e-01 4.531353116035461426e-01 -5.535227060317993164e-01 -1.405611038208007812e-01
-3.628465533256530762e-01 4.135816395282745361e-01 5.811463594436645508e-01 -2.673096060752868652e-01 -4.343884885311126709e-01 2.173402532935142517e-02 -2.816082835197448730e-01 -1.401361674070358276e-01
-3.632144033908843994e-01 2.681404910981655121e-02 5.519253611564636230e-01 2.375764995813369751e-01 3.619257211685180664e-01 -2.798283994197845459e-01 -5.077851414680480957e-01 -1.978702098131179810e-01
4.594159126281738281e-01 6.526281684637069702e-02 3.317017257213592529e-01 -1.724668592214584351e-01 2.651633322238922119e-01 -2.046514153480529785e-01 -6.839757561683654785e-01 -2.547359168529510498e-01
2.765067219734191895e-01 -2.656812965869903564e-01 4.784500002861022949e-01 -2.940341532230377197e-01 -3.850806653499603271e-01 -4.142315387725830078e-01 4.148048814386129379e-03 -4.665779173374176025e-01
5.662380531430244446e-02 -2.325418218970298767e-02 6.822112798690795898e-01 1.384727358818054199e-01 2.782928943634033203e-01 4.546584784984588623e-01 -2.235314995050430298e-02 -4.764504730701446533e-01
3.763863146305084229e-01 -3.150966763496398926e-02 1.655046939849853516e-01 1.934509426355361938e-01 2.825900912284851074e-01 6.661313772201538086e-02 -8.119589686393737793e-01 -2.212547808885574341e-01
-2.827541530132293701e-01 1.896347552537918091e-01 8.065325617790222168e-01 2.863482832908630371e-01 1.032962501049041748e-01 1.689058244228363037e-01 -1.521728634834289551e-01 -2.987351715564727783e-01
-2.850416004657745361e-01 8.475913666188716888e-03 6.206652522087097168e-01 5.993333458900451660e-01 -3.870168328285217285e-01 -7.131801545619964600e-02 -3.449279442429542542e-02 -1.348907798528671265e-01
-3.196634054183959961e-01 -1.525627374649047852e-01 5.003792047500610352e-01 -2.219044864177703857e-01 -3.735872730612754822e-02 5.562773942947387695e-01 -4.192090332508087158e-01 -2.972247004508972168e-01
-4.476116895675659180e-01 -1.023948714137077332e-01 1.663242280483245850e-01 1.662211120128631592e-02 -3.520036637783050537e-01 -3.569577932357788086e-01 -6.960821151733398438e-01 -1.592585742473602295e-01
4.744945168495178223e-01 -1.591314077377319336e-01 2.655608952045440674e-01 -6.727220863103866577e-02 2.773923277854919434e-01 -5.787279829382896423e-02 -6.828808188438415527e-01 -3.575781583786010742e-01
3.994514942169189453e-01 3.153710067272186279e-01 1.874030530452728271e-01 2.539618909358978271e-01 -2.009298354387283325e-01 -4.448103010654449463e-01 -9.070423245429992676e-02 -6.284158825874328613e-01
-1.643791496753692627e-01 -2.884506881237030029e-01 2.967098653316497803e-01 -2.084854096174240112e-01 1.870059072971343994e-01 3.381484448909759521e-01 -4.878525435924530029e-01 -6.090624332427978516e-01
-2.326982021331787109e-01 1.859306395053863525e-01 8.250486850738525391e-01 4.047672152519226074e-01 -1.269882172346115112e-01 -9.256116300821304321e-02 2.523176185786724091e-02 -2.034928351640701294e-01
2.102063596248626709e-01 -1.297681182622909546e-01 3.891868516802787781e-02 4.263836145401000977e-02 -5.952241420745849609e-01 4.794454574584960938e-01 -5.408568382263183594e-01 -2.428065091371536255e-01
4.707589745521545410e-01 4.329860806465148926e-01 3.408435881137847900e-01 2.099467962980270386e-01 2.048277854919433594e-01 1.648693680763244629e-01 -5.984928607940673828e-01 -5.768011882901191711e-02
4.443964064121246338e-01 1.373864561319351196e-01 2.436067014932632446e-01 3.779262602329254150e-01 4.126698970794677734e-01 1.700934916734695435e-01 -4.636812508106231689e-01 -4.089448451995849609e-01
-2.445073723793029785e-01 -2.279239334166049957e-02 4.105350375175476074e-01 7.265621423721313477e-02 5.567728355526924133e-02 -4.153606295585632324e-01 -6.050972267985343933e-02 -7.658934593200683594e-01
4.367340207099914551e-01 4.503935575485229492e-01 1.995299756526947021e-01 -8.888067305088043213e-02 -3.041991293430328369e-01 -7.630934566259384155e-02 -6.512695550918579102e-01 -1.902229785919189453e-01
3.581484258174896240e-01 3.089890778064727783e-01 3.127750009298324585e-02 4.362733960151672363e-01 -5.611059069633483887e-01 1.216171085834503174e-01 -1.924331188201904297e-01 -4.672063291072845459e-01
4.712761640548706055e-01 3.815871179103851318e-01 7.565725594758987427e-02 1.320271342992782593e-01 -3.790802061557769775e-01 -1.905598342418670654e-01 -6.240544915199279785e-01 -1.991886347532272339e-01
7.422340661287307739e-02 3.290069997310638428e-01 9.263029694557189941e-01 1.155641525983810425e-01 -7.744122296571731567e-03 -1.647347211837768555e-02 -9.448479861021041870e-02 -7.479497045278549194e-02
-3.514961600303649902e-01 3.464983105659484863e-01 6.524103283882141113e-01 7.609438151121139526e-02 -4.532224237918853760e-01 -1.784519553184509277e-01 -2.936232089996337891e-01 3.859553486108779907e-02
5.807237625122070312e-01 2.222609519958496094e-01 1.273118555545806885e-01 2.941877543926239014e-01 1.903191953897476196e-01 2.141631394624710083e-01 -5.512067675590515137e-01 -3.531136214733123779e-01
3.162429034709930420e-01 1.286612004041671753e-01 2.154059708118438721e-01 4.088345766067504883e-01 4.361011683940887451e-01 7.342051714658737183e-02 -6.634556055068969727e-01 -1.847781538963317871e-01
-4.442860782146453857e-01 1.929616183042526245e-01 3.684970140457153320e-01 2.465439885854721069e-01 1.887495163828134537e-03 -3.151729404926300049e-01 -9.456783533096313477e-02 -6.786169409751892090e-01
2.302553951740264893e-01 -1.134222969412803650e-01 9.293595552444458008e-01 -1.487252563238143921e-01 -9.479597210884094238e-02 3.896503895521163940e-02 -1.881129741668701172e-01 -4.897231608629226685e-02
-5.191452503204345703e-01 4.639123380184173584e-02 6.625885963439941406e-01 3.342899382114410400e-01 -2.579878568649291992e-01 1.744797527790069580e-01 -1.548306792974472046e-01 -2.378848493099212646e-01
1.805939227342605591e-01 2.956601679325103760e-01 7.226150631904602051e-01 1.146274879574775696e-01 6.921675801277160645e-02 5.956204258836805820e-04 1.958552151918411255e-01 -5.490976572036743164e-01
4.426205456256866455e-01 2.435019761323928833e-01 1.200359091162681580e-01 1.909272670745849609e-01 -3.471046984195709229e-01 -4.039373695850372314e-01 -5.681220889091491699e-01 -2.958413958549499512e-01
-2.278207391500473022e-01 4.676404297351837158e-01 7.815582156181335449e-01 1.012245863676071167e-01 -1.166705936193466187e-01 -2.348059862852096558e-01 -9.468758106231689453e-02 -1.749822497367858887e-01
-9.688245132565498352e-03 -2.263175398111343384e-01 -9.373798966407775879e-02 4.603382647037506104e-01 7.525271177291870117e-02 3.998809456825256348e-01 -6.758596897125244141e-01 -3.250142037868499756e-01
4.817794263362884521e-01 1.611673384904861450e-01 2.658101618289947510e-01 3.112995624542236328e-01 -2.894999980926513672e-01 -2.183479815721511841e-01 6.209462881088256836e-02 -6.625778079032897949e-01
-4.132786095142364502e-01 2.310997098684310913e-01 3.686729371547698975e-01 4.887166023254394531e-01 -5.524988770484924316e-01 9.135077893733978271e-02 -2.133062928915023804e-01 -2.047697901725769043e-01
-5.727273598313331604e-02 4.475474357604980469e-01 -2.365352772176265717e-02 3.395742774009704590e-01 -4.709378182888031006e-01 2.375611215829849243e-01 -1.069218292832374573e-01 -6.252205967903137207e-01
4.007232561707496643e-02 -1.106046214699745178e-01 -6.961811333894729614e-02 -1.197072640061378479e-01 -6.893728375434875488e-01 1.065965518355369568e-01 -6.756262779235839844e-01 -1.546473503112792969e-01
-7.085076067596673965e-03 -2.398981600999832153e-01 -6.975264847278594971e-02 6.252115368843078613e-01 6.907037645578384399e-02 2.000599652528762817e-01 -6.537036299705505371e-01 -2.729848325252532959e-01
1.478521972894668579e-01 -1.358862072229385376e-01 5.491822361946105957e-01 -1.033861041069030762e-01 -7.086629867553710938e-01 3.233295679092407227e-01 -1.953913420438766479e-01 -4.961787164211273193e-02
4.123404622077941895e-01 1.459716558456420898e-01 -8.964700996875762939e-02 4.742431640625000000e-01 -3.463186323642730713e-01 -9.040141105651855469e-02 -4.809433519840240479e-01 -4.650901854038238525e-01
-4.903674125671386719e-01 3.580212891101837158e-01 6.103675365447998047e-01 1.948977708816528320e-01 1.738128811120986938e-01 1.608819365501403809e-01 -2.051641792058944702e-01 -3.502009212970733643e-01
4.247983396053314209e-01 1.528991907835006714e-01 2.542270720005035400e-01 2.776233255863189697e-01 4.673706889152526855e-01 -1.324689853936433792e-02 -4.915039837360382080e-01 -4.407666027545928955e-01
1.727293878793716431e-01 6.467310339212417603e-02 2.844276428222656250e-01 2.289489805698394775e-01 -2.117182612419128418e-01 7.734627127647399902e-01 -4.086195230484008789e-01 -1.504199355840682983e-01
-4.353393912315368652e-01 -1.368385553359985352e-01 4.957647919654846191e-01 -2.153529971837997437e-02 -4.925810992717742920e-01 -2.793144285678863525e-01 -4.307231307029724121e-01 -1.983266919851303101e-01
3.034115135669708252e-01 -2.059682831168174744e-02 -5.677837133407592773e-02 3.579727411270141602e-01 -6.422612667083740234e-01 -1.762055158615112305e-01 -3.471856713294982910e-01 -4.605032503604888916e-01
3.227442204952239990e-01 -1.471789628267288208e-01 4.174705445766448975e-01 4.543835222721099854e-01 -5.981656312942504883e-01 1.640875488519668579e-01 -3.043706119060516357e-01 1.267287880182266235e-01
-6.340674161911010742e-01 1.426783204078674316e-01 3.550626039505004883e-01 -1.345481872558593750e-01 -9.846926480531692505e-02 -5.951731465756893158e-03 -5.852705240249633789e-01 -2.848782837390899658e-01
3.307783007621765137e-01 -6.530959606170654297e-01 4.009792804718017578e-01 6.542829424142837524e-02 5.602109432220458984e-02 -4.564282670617103577e-02 -3.647256195545196533e-01 -4.009234309196472168e-01
4.456337988376617432e-01 7.736337184906005859e-02 8.817268908023834229e-02 -9.086973033845424652e-03 -3.146070241928100586e-01 -4.517213106155395508e-01 -6.049391031265258789e-01 -3.443653583526611328e-01
-4.974260032176971436e-01 -3.098010420799255371e-01 5.314059853553771973e-01 9.061672538518905640e-02 -3.245419263839721680e-01 -1.667396426200866699e-01 -3.953298032283782959e-01 -2.767164111137390137e-01
-1.220462284982204437e-02 2.872577905654907227e-01 9.193936586380004883e-01 -1.546690519899129868e-02 -5.496277008205652237e-03 1.549873501062393188e-02 -2.588900923728942871e-01 6.719859689474105835e-02
-1.062982454895973206e-01 1.229575574398040771e-01 6.372816562652587891e-01 8.377889171242713928e-03 3.880105912685394287e-01 1.633728593587875366e-01 -6.282900273799896240e-02 -6.214448213577270508e-01
-2.794783711433410645e-01 5.791069194674491882e-02 6.992518305778503418e-01 -4.261104762554168701e-01 -3.027120828628540039e-01 1.147843301296234131e-01 -3.245505094528198242e-01 -1.946067661046981812e-01
5.364433303475379944e-02 -1.240556314587593079e-01 1.492181271314620972e-01 -1.994865536689758301e-01 -7.912672162055969238e-01 1.953194290399551392e-02 -5.378563404083251953e-01 -6.242414191365242004e-02
2.605901956558227539e-01 -4.180960059165954590e-01 4.444426000118255615e-01 1.744085997343063354e-01 1.356493085622787476e-01 -4.033530354499816895e-01 -3.677214682102203369e-01 -4.615489840507507324e-01
3.077654540538787842e-01 1.671088635921478271e-01 2.832836844027042389e-02 4.583845138549804688e-01 -4.096606373786926270e-01 -5.576161667704582214e-02 -9.977787733078002930e-02 -6.968136429786682129e-01
2.699458003044128418e-01 -4.176233112812042236e-01 4.504212439060211182e-01 -1.601360738277435303e-01 2.019535303115844727e-01 -5.656069517135620117e-02 -2.994475066661834717e-01 -6.249352693557739258e-01
4.219353199005126953e-01 -3.690751791000366211e-01 3.273063898086547852e-01 4.123125076293945312e-01 -4.982689321041107178e-01 -2.234705165028572083e-02 -3.941918015480041504e-01 6.681760400533676147e-02
-5.725926756858825684e-01 -4.443668201565742493e-02 4.456149339675903320e-01 -8.226141333580017090e-02 -3.084623515605926514e-01 3.495314717292785645e-01 -4.545864462852478027e-01 -2.021219432353973389e-01
3.597290068864822388e-02 -4.253820478916168213e-01 2.755963802337646484e-01 4.945652186870574951e-02 -8.678994327783584595e-02 6.231197714805603027e-01 -4.508457779884338379e-01 -3.745451271533966064e-01
3.043865561485290527e-01 2.530005276203155518e-01 3.489783778786659241e-02 -1.465520858764648438e-01 1.678615249693393707e-02 3.306990116834640503e-02 -8.548613190650939941e-01 -2.974571585655212402e-01
-1.468581706285476685e-02 3.869240581989288330e-01 7.372223138809204102e-01 -6.223087757825851440e-02 2.516770958900451660e-01 3.454611301422119141e-01 -1.076964810490608215e-01 -3.292740881443023682e-01
1.939473152160644531e-01 3.060895502567291260e-01 -2.354997992515563965e-01 1.641533076763153076e-01 -3.740697503089904785e-01 2.119743376970291138e-01 -4.598230421543121338e-01 -6.244907975196838379e-01
-4.770604074001312256e-01 4.770210981369018555e-01 4.707390367984771729e-01 -2.300988286733627319e-01 -1.338162720203399658e-01 2.122924625873565674e-01 -2.669782340526580811e-01 -3.688783943653106689e-01
-3.264840841293334961e-01 1.443486362695693970e-01 7.228623032569885254e-01 -3.309320509433746338e-01 -1.872208714485168457e-01 2.304609566926956177e-01 -3.835323452949523926e-01 -7.255785912275314331e-02
1.950250566005706787e-01 -1.041879877448081970e-02 3.138211369514465332e-01 3.682819604873657227e-01 1.260055899620056152e-01 6.662987470626831055e-01 -5.006665587425231934e-01 -1.313121020793914795e-01
3.779561221599578857e-01 -1.674424409866333008e-01 7.519373297691345215e-02 1.480220109224319458e-01 -6.215407252311706543e-01 -1.005787029862403870e-01 -6.345421671867370605e-01 -4.974846541881561279e-02
1.766826212406158447e-01 -3.549331426620483398e-02 9.047348499298095703e-01 -9.775383025407791138e-02 -1.636938452720642090e-01 1.213152557611465454e-01 -3.013924360275268555e-01 8.409623801708221436e-02
2.615674436092376709e-01 1.768742054700851440e-01 -1.144221499562263489e-01 5.819517374038696289e-01 -2.587875723838806152e-01 -2.919453978538513184e-01 -4.605560302734375000e-01 -4.292119145393371582e-01
2.845838665962219238e-01 1.057096756994724274e-02 8.331636199727654457e-04 4.483761787414550781e-01 -6.326526403427124023e-01 -2.270623743534088135e-01 -3.395346105098724365e-01 -3.882884085178375244e-01
1.998150050640106201e-01 -2.813478112220764160e-01 4.275872409343719482e-01 2.234388142824172974e-01 -7.174017429351806641e-01 -3.795220330357551575e-02 -3.558231592178344727e-01 7.379683107137680054e-02
-5.727244019508361816e-01 3.268598914146423340e-01 3.866986334323883057e-01 1.120743155479431152e-01 -3.995086997747421265e-02 -1.971947252750396729e-01 -5.886080861091613770e-01 -1.269312053918838501e-01
4.782199263572692871e-01 -1.543194800615310669e-01 -3.406546637415885925e-02 2.182657569646835327e-01 -2.953508496284484863e-01 -3.664863407611846924e-01 -6.253880858421325684e-01 -2.933193743228912354e-01
4.242140650749206543e-01 -4.288648664951324463e-01 8.117393404245376587e-02 -3.681429475545883179e-02 -4.402411580085754395e-01 2.480954527854919434e-01 -4.962505996227264404e-01 -3.557310402393341064e-01
3.099254965782165527e-01 -2.240182757377624512e-01 7.343329191207885742e-01 2.915225327014923096e-01 -8.032853715121746063e-03 3.216654658317565918e-01 8.586709201335906982e-02 -3.444205224514007568e-01
4.957896173000335693e-01 3.114067316055297852e-01 1.785706579685211182e-01 -9.097032248973846436e-02 -3.134148418903350830e-01 2.662347629666328430e-02 -7.158548831939697266e-01 -7.529595494270324707e-02
-3.142651319503784180e-01 2.220723778009414673e-01 7.001393437385559082e-01 -3.750654757022857666e-01 -8.065406978130340576e-02 2.384150624275207520e-01 -3.771480619907379150e-01 -1.243564039468765259e-01
3.452769815921783447e-01 1.146967411041259766e-01 -2.743510901927947998e-02 4.748769104480743408e-01 -5.915356278419494629e-01 -1.592230796813964844e-01 -3.919216394424438477e-01 -3.354084193706512451e-01
4.860508143901824951e-01 5.403044819831848145e-01 3.121829330921173096e-01 6.147456914186477661e-02 -3.459191322326660156e-01 -1.788538992404937744e-01 -4.361804127693176270e-01 -1.693706512451171875e-01
4.462918043136596680e-01 -1.739597693085670471e-02 2.570062279701232910e-01 3.310967981815338135e-01 -1.557374298572540283e-01 6.802205443382263184e-01 -2.949274182319641113e-01 -2.256270200014114380e-01
1.670531779527664185e-01 -2.140070647001266479e-01 9.183655977249145508e-01 8.937118574976921082e-03 8.884630352258682251e-02 1.042194291949272156e-01 -1.141393706202507019e-01 -2.259109765291213989e-01
3.356855213642120361e-01 1.896126717329025269e-01 1.019003316760063171e-01 -1.648746803402900696e-02 1.976839452981948853e-01 -4.087185114622116089e-02 -8.463461399078369141e-01 -2.892326414585113525e-01
3.050179183483123779e-01 -6.367405652999877930e-01 3.797862231731414795e-01 -3.278716281056404114e-02 -3.620307892560958862e-02 7.252945750951766968e-02 -3.838837444782257080e-01 -4.497500658035278320e-01
1.145260483026504517e-01 -1.563473641872406006e-01 4.031698778271675110e-02 -4.330795630812644958e-02 -7.209431529045104980e-01 2.276517748832702637e-01 -5.875535607337951660e-01 -2.052670717239379883e-01
1.492864191532135010e-01 -4.418134093284606934e-01 3.175561726093292236e-01 1.366290748119354248e-01 2.896698713302612305e-01 3.392450511455535889e-02 -2.058822363615036011e-01 -7.318184375762939453e-01
3.736654222011566162e-01 -6.405144929885864258e-02 -1.013101562857627869e-01 4.004206955432891846e-01 -5.081962943077087402e-01 -2.625819444656372070e-01 -4.098618030548095703e-01 -4.364305436611175537e-01
-3.967265486717224121e-01 1.547667384147644043e-01 6.963323354721069336e-01 1.681163907051086426e-01 -3.391761183738708496e-01 -2.919193506240844727e-01 -3.011858165264129639e-01 -1.205954402685165405e-01
2.977439165115356445e-01 5.811392664909362793e-01 2.568827867507934570e-01 1.631189882755279541e-02 1.938283145427703857e-01 8.246572315692901611e-02 -6.512588262557983398e-01 -1.971365511417388916e-01
-1.021895259618759155e-01 -3.021646142005920410e-01 -1.281265616416931152e-01 2.511938512325286865e-01 -1.362812817096710205e-01 4.473188817501068115e-01 -5.502378344535827637e-01 -5.452619791030883789e-01
1.073589250445365906e-01 -1.498026847839355469e-01 2.023547738790512085e-01 -2.263907641172409058e-01 -6.660528779029846191e-01 -1.057129055261611938e-01 -6.464452743530273438e-01 3.376162052154541016e-02
1.861412078142166138e-02 3.541764616966247559e-01 -3.263957798480987549e-02 3.621317744255065918e-01 -4.867973923683166504e-01 2.170699536800384521e-01 -8.268799632787704468e-02 -6.716244816780090332e-01
-1.966780610382556915e-02 3.537855744361877441e-01 8.765192627906799316e-01 -5.923638120293617249e-02 5.362190306186676025e-02 8.620186895132064819e-02 -1.362968385219573975e-01 -2.716081142425537109e-01
-3.798134028911590576e-01 -5.106885433197021484e-01 3.897303640842437744e-01 3.491344451904296875e-01 -8.072047680616378784e-02 -1.427010539919137955e-02 -2.218069881200790405e-01 -5.150112509727478027e-01
2.134950608015060425e-01 -2.868874967098236084e-01 2.021481543779373169e-01 -4.676957800984382629e-02 -7.360077500343322754e-01 1.040187925100326538e-01 -5.247965455055236816e-01 -3.354747965931892395e-02
2.247997373342514038e-01 1.368925813585519791e-02 2.092044800519943237e-01 2.176527827978134155e-01 -2.473358660936355591e-01 7.157607078552246094e-01 -5.155252218246459961e-01 -1.374181509017944336e-01
2.587853372097015381e-01 4.058727920055389404e-01 4.900604952126741409e-03 -2.034508623182773590e-03 -1.829450279474258423e-01 -8.519423194229602814e-03 -8.416989445686340332e-01 -1.620817780494689941e-01
2.975000739097595215e-01 -1.832124441862106323e-01 4.690707325935363770e-01 1.202913224697113037e-01 2.139783501625061035e-01 3.346482515335083008e-01 -9.402010589838027954e-03 -6.968249082565307617e-01
-3.170359432697296143e-01 2.105025798082351685e-01 7.793309092521667480e-01 -2.375198751688003540e-01 -1.385715305805206299e-01 2.610742449760437012e-01 -2.402447611093521118e-01 -2.152329534292221069e-01
2.364731729030609131e-01 1.623633503913879395e-01 1.258827298879623413e-01 4.872709512710571289e-01 3.789192438125610352e-01 1.044511422514915466e-01 -6.903375983238220215e-01 -1.827110499143600464e-01
2.035379409790039062e-01 2.993544340133666992e-01 -1.051829606294631958e-01 1.220138445496559143e-01 -3.091843426227569580e-01 -3.090755641460418701e-01 -6.845946907997131348e-01 -4.280371367931365967e-01
-5.501919388771057129e-01 -4.706312343478202820e-02 3.615490198135375977e-01 1.022338643670082092e-01 -4.004979133605957031e-01 -2.968015372753143311e-01 -5.083334445953369141e-01 -2.168224304914474487e-01
-9.832929819822311401e-02 -1.240845620632171631e-01 1.625858247280120850e-02 2.853165268898010254e-01 6.628287583589553833e-02 6.334914565086364746e-01 -6.247279047966003418e-01 -3.118893802165985107e-01
-8.814786374568939209e-02 -2.346086651086807251e-01 3.234498798847198486e-01 -3.262849450111389160e-01 1.537180393934249878e-01 4.576913118362426758e-01 -3.686595261096954346e-01 -5.975671410560607910e-01
1.368824392557144165e-01 1.821807026863098145e-01 9.119234681129455566e-01 -7.156550418585538864e-03 -2.212701439857482910e-01 2.035733163356781006e-01 4.706064984202384949e-02 -1.542746424674987793e-01
1.812601834535598755e-01 -1.722200661897659302e-01 5.323455333709716797e-01 -1.236072555184364319e-01 -6.756573319435119629e-01 2.000819444656372070e-01 -3.639070987701416016e-01 9.919977188110351562e-02
6.241461634635925293e-01 -7.567788474261760712e-03 6.822338700294494629e-01 6.407787650823593140e-02 3.974020481109619141e-02 1.036747619509696960e-01 -6.531804054975509644e-02 -3.524788618087768555e-01
-3.711269199848175049e-01 -2.123031318187713623e-01 3.367032706737518311e-01 -1.199935562908649445e-02 -3.599152863025665283e-01 4.341592788696289062e-01 -1.240271925926208496e-01 -6.084924936294555664e-01
3.347530961036682129e-01 -4.140411019325256348e-01 5.972343683242797852e-01 3.567575514316558838e-01 3.033690452575683594e-01 -6.986051052808761597e-02 -2.714109122753143311e-01 -2.489342987537384033e-01
6.800457090139389038e-02 4.493136405944824219e-01 7.680848240852355957e-01 1.228032633662223816e-02 1.377256661653518677e-01 3.500265181064605713e-01 -1.037233099341392517e-01 -2.261459678411483765e-01
3.303125202655792236e-01 4.836203753948211670e-01 -2.902821823954582214e-02 3.394552767276763916e-01 -1.227883249521255493e-01 9.254010021686553955e-02 -6.607868671417236328e-01 -2.839934229850769043e-01
1.845361739397048950e-01 2.360144555568695068e-01 8.716835379600524902e-01 -8.857490122318267822e-02 8.650016784667968750e-02 3.127810060977935791e-01 -9.794669598340988159e-02 -1.663076281547546387e-01
3.524538576602935791e-01 4.522447288036346436e-01 1.941455751657485962e-01 -8.605769276618957520e-02 -3.824077844619750977e-01 -2.829725444316864014e-01 -5.989815592765808105e-01 -2.026438713073730469e-01
-3.586711883544921875e-01 -2.825546264648437500e-01 3.910239040851593018e-01 -2.193949073553085327e-01 -2.955001890659332275e-01 4.226141870021820068e-01 -4.990567862987518311e-01 -2.747785151004791260e-01
-2.827529609203338623e-01 3.258827626705169678e-01 5.782420635223388672e-01 2.137489169836044312e-01 3.373050987720489502e-01 2.548516094684600830e-01 -3.961529955267906189e-02 -5.034930109977722168e-01
2.877363376319408417e-02 5.447240471839904785e-01 -2.699024230241775513e-02 3.315134644508361816e-01 -3.975308835506439209e-01 2.465692758560180664e-01 -2.178568840026855469e-01 -5.705518126487731934e-01
-3.050621449947357178e-01 1.958132237195968628e-01 7.000495791435241699e-01 1.974790543317794800e-01 -4.939941167831420898e-01 1.146720536053180695e-02 -2.834163308143615723e-01 1.226396411657333374e-01
2.687520384788513184e-01 4.610873460769653320e-01 -4.205709695816040039e-02 3.903153240680694580e-01 -3.462643921375274658e-01 1.907644718885421753e-01 -2.539461255073547363e-01 -5.833327770233154297e-01
3.080271482467651367e-01 4.300075471401214600e-01 3.981888666749000549e-02 4.012652933597564697e-01 -4.420342147350311279e-01 2.553873956203460693e-01 -1.652318239212036133e-01 -5.193216204643249512e-01
2.099746614694595337e-01 -3.325366377830505371e-01 1.626560837030410767e-01 -4.341609477996826172e-01 5.379516631364822388e-02 -1.901069879531860352e-01 -6.225919723510742188e-01 -4.513558149337768555e-01
1.077701225876808167e-01 -1.544792503118515015e-01 5.387671589851379395e-01 1.996436156332492828e-03 -6.822040677070617676e-01 3.884479701519012451e-01 -2.387263923883438110e-01 3.103536367416381836e-02
-3.490887582302093506e-02 -3.051422238349914551e-01 -1.112425513565540314e-02 6.302031278610229492e-01 1.791326403617858887e-01 3.009470403194427490e-01 -5.181770324707031250e-01 -3.423812687397003174e-01
-3.077084422111511230e-01 2.311176657676696777e-01 8.387256860733032227e-01 2.291987985372543335e-01 -1.140524595975875854e-01 1.991810351610183716e-01 5.155711900442838669e-03 -2.078455090522766113e-01
-3.462315797805786133e-01 -1.225436553359031677e-01 5.471897125244140625e-01 4.590978026390075684e-01 -4.646771550178527832e-01 -5.604752525687217712e-02 -3.647123277187347412e-01 5.327370390295982361e-02
9.506704658269882202e-02 -2.938081324100494385e-01 7.745628952980041504e-01 -1.185736618936061859e-02 3.270607590675354004e-01 -6.521649658679962158e-02 -1.598220616579055786e-01 -4.096167385578155518e-01
-1.018611043691635132e-01 -5.057678222656250000e-01 2.655315995216369629e-01 -1.947745084762573242e-01 -6.023418158292770386e-03 3.296399712562561035e-01 -4.133276045322418213e-01 -5.880822539329528809e-01
3.378585577011108398e-01 5.063730478286743164e-01 2.125743180513381958e-01 -1.556644737720489502e-01 -3.833340406417846680e-01 2.803744561970233917e-02 -6.367339491844177246e-01 -8.280969411134719849e-02
3.065654039382934570e-01 2.493853271007537842e-01 6.750691533088684082e-01 -1.354063600301742554e-01 7.746022660285234451e-03 1.900524795055389404e-01 1.373917460441589355e-01 -5.609946846961975098e-01
-2.802869081497192383e-01 -4.450716078281402588e-01 4.307047128677368164e-01 2.936065793037414551e-01 1.935653686523437500e-01 -2.106709927320480347e-01 -1.888467967510223389e-01 -5.780367851257324219e-01
1.085040941834449768e-01 -3.653880357742309570e-01 2.307764738798141479e-01 -1.125385761260986328e-01 -4.168796837329864502e-01 4.395111203193664551e-01 -5.972344279289245605e-01 -2.552413940429687500e-01
4.169665277004241943e-01 2.916196361184120178e-02 5.951495766639709473e-01 -9.791518561542034149e-03 2.204867750406265259e-01 2.286709845066070557e-01 7.702377159148454666e-03 -6.082971096038818359e-01
-1.138613596558570862e-01 2.062883675098419189e-01 7.251340746879577637e-01 -2.441970556974411011e-01 -2.659181654453277588e-01 -4.198432862758636475e-01 -2.664576470851898193e-01 -2.026041895151138306e-01
3.939519226551055908e-01 1.842269897460937500e-01 -1.272826828062534332e-02 5.355915427207946777e-01 -2.408113628625869751e-01 1.915722526609897614e-02 -1.741514801979064941e-01 -6.596634984016418457e-01
4.425664842128753662e-01 2.373088896274566650e-01 9.995487332344055176e-02 5.620228648185729980e-01 -3.564996123313903809e-01 1.556182503700256348e-01 -1.623614579439163208e-01 -4.942554533481597900e-01
1.367638856172561646e-01 -3.682439029216766357e-01 -5.740758776664733887e-02 5.972106456756591797e-01 5.450594238936901093e-03 2.168473303318023682e-01 -5.945765376091003418e-01 -2.918256521224975586e-01
3.659618794918060303e-01 -2.620384395122528076e-01 4.185441732406616211e-01 -1.764186620712280273e-01 3.639390766620635986e-01 -2.385962009429931641e-01 -3.354034125804901123e-01 -5.378008484840393066e-01
4.125686585903167725e-01 6.452707648277282715e-01 2.090127766132354736e-01 1.924474686384201050e-01 -1.189332827925682068e-01 2.899812161922454834e-01 -4.600383937358856201e-01 -1.510653942823410034e-01
5.274688005447387695e-01 -2.450772970914840698e-01 3.441358804702758789e-01 2.928930222988128662e-01 -5.210745334625244141e-01 1.200136318802833557e-01 -4.114060401916503906e-01 4.817770794034004211e-02
-5.051626637578010559e-02 6.453757882118225098e-01 5.186922550201416016e-01 -2.067916691303253174e-01 -4.137588143348693848e-01 -1.961007267236709595e-01 -2.123375087976455688e-01 -1.199773028492927551e-01
2.980334162712097168e-01 9.148493409156799316e-03 4.771709144115447998e-01 -2.691425681114196777e-01 1.017263680696487427e-01 2.020711153745651245e-01 1.042858138680458069e-02 -7.481127977371215820e-01
-7.517769932746887207e-03 4.113586843013763428e-01 7.610882520675659180e-01 3.914667069911956787e-01 -5.728084966540336609e-02 -5.527299270033836365e-02 1.261502206325531006e-01 -2.756371796131134033e-01
-3.091664612293243408e-01 -1.737977564334869385e-01 5.532853007316589355e-01 6.457927823066711426e-02 -5.121862888336181641e-01 9.222107380628585815e-02 -5.110345482826232910e-01 1.786606311798095703e-01
1.870836019515991211e-01 4.878964424133300781e-01 -7.466050982475280762e-02 6.549452245235443115e-02 -1.429053097963333130e-01 -4.162856191396713257e-02 -7.511446475982666016e-01 -3.615522384643554688e-01
6.287351250648498535e-02 3.413603007793426514e-01 3.288054093718528748e-02 3.455771505832672119e-01 -4.382604360580444336e-01 3.214560747146606445e-01 -3.426915034651756287e-02 -6.800255179405212402e-01
-4.860805571079254150e-01 2.974239587783813477e-01 3.369739651679992676e-01 1.088067516684532166e-01 -8.079364150762557983e-02 -4.976156055927276611e-01 -4.255026280879974365e-01 -3.386337459087371826e-01
-3.677230477333068848e-01 2.398162931203842163e-01 6.204783320426940918e-01 -2.266212850809097290e-01 -2.140209376811981201e-01 -3.176420927047729492e-01 -4.063726663589477539e-01 -2.430580407381057739e-01
2.559382617473602295e-01 5.521144866943359375e-01 -2.747828885912895203e-02 4.175592958927154541e-01 -2.397805750370025635e-01 2.395928800106048584e-01 -5.001897811889648438e-01 -2.991072237491607666e-01
-2.725349962711334229e-01 -1.748198717832565308e-01 1.571120172739028931e-01 1.501955986022949219e-01 3.141530752182006836e-01 -6.971218436956405640e-02 -1.327308565378189087e-01 -8.524964451789855957e-01
1.449970752000808716e-01 6.604069471359252930e-02 7.115780711174011230e-01 -1.073096692562103271e-01 -4.860457181930541992e-01 -3.593020737171173096e-01 1.373850405216217041e-01 -2.693371474742889404e-01
1.074048951268196106e-01 3.035575151443481445e-02 5.750012993812561035e-01 -5.261116847395896912e-02 9.156623482704162598e-02 4.746228456497192383e-01 9.407488256692886353e-02 -6.415972709655761719e-01
3.516650199890136719e-01 -6.207374930381774902e-01 3.845440447330474854e-01 3.175720199942588806e-02 6.719762086868286133e-02 -1.028099209070205688e-01 -2.576422691345214844e-01 -5.105578899383544922e-01
5.717109888792037964e-02 2.711496651172637939e-01 1.028168201446533203e-01 5.407061576843261719e-01 -1.228271648287773132e-01 -5.027722218073904514e-04 5.181642621755599976e-02 -7.762108445167541504e-01
-6.183878779411315918e-01 1.140314415097236633e-01 2.665604650974273682e-01 -4.249237477779388428e-02 -3.099261820316314697e-01 2.211817353963851929e-01 -5.357447266578674316e-01 -3.158085346221923828e-01
3.953008949756622314e-01 -2.329072505235671997e-01 3.464593887329101562e-01 4.041083157062530518e-01 -1.251600533723831177e-01 5.155543088912963867e-01 -4.740025997161865234e-01 -3.743744455277919769e-03
2.875697910785675049e-01 1.747790724039077759e-01 -1.940739601850509644e-01 2.434786260128021240e-01 -4.728189706802368164e-01 -7.983250543475151062e-03 -4.606050550937652588e-01 -5.950049161911010742e-01
-2.886138558387756348e-01 -3.322162330150604248e-01 3.987378478050231934e-01 5.884568691253662109e-01 -4.749947488307952881e-01 -1.337461173534393311e-01 -1.763784289360046387e-01 -1.626150608062744141e-01
-3.433631062507629395e-01 -2.978054583072662354e-01 6.597872376441955566e-01 4.099125266075134277e-01 -2.093614488840103149e-01 2.788672745227813721e-01 -1.741404533386230469e-01 -1.953002214431762695e-01
2.368036061525344849e-01 -1.015375033020973206e-01 6.839712262153625488e-01 4.714765548706054688e-01 -3.445991575717926025e-01 -5.267690494656562805e-02 -2.402183413505554199e-01 2.535337507724761963e-01
1.062545627355575562e-01 -5.968852043151855469e-01 2.701131701469421387e-01 2.218722403049468994e-01 -1.611137241125106812e-01 1.555851250886917114e-01 -6.312335729598999023e-01 -2.482524961233139038e-01
-4.828943312168121338e-01 9.028507769107818604e-02 3.506892919540405273e-01 2.237113416194915771e-01 3.971803188323974609e-01 -5.106294527649879456e-02 -6.160466670989990234e-01 -2.139133661985397339e-01
3.228909373283386230e-01 2.474528849124908447e-01 1.367235779762268066e-01 5.845911502838134766e-01 2.033144086599349976e-01 8.514811843633651733e-02 -6.434874534606933594e-01 -1.067951396107673645e-01
-1.592886447906494141e-01 -4.264391958713531494e-01 4.398286342620849609e-02 8.221320062875747681e-02 6.198194995522499084e-02 4.483409523963928223e-01 -4.757900536060333252e-01 -5.940164923667907715e-01
-3.389877378940582275e-01 4.537892341613769531e-01 6.381765604019165039e-01 -1.778782308101654053e-01 -2.250316143035888672e-01 -2.779884934425354004e-01 -2.229245603084564209e-01 -2.502810359001159668e-01
2.152429670095443726e-01 3.424113392829895020e-01 8.006436228752136230e-01 -1.662465929985046387e-01 -8.591450005769729614e-02 -3.548381328582763672e-01 -1.495536863803863525e-01 -1.099950969219207764e-01
-4.463242590427398682e-01 1.248059272766113281e-01 5.162354111671447754e-01 6.124586239457130432e-02 2.257207185029983521e-01 -1.915632337331771851e-01 -6.444098949432373047e-01 -1.098071411252021790e-01
3.428277671337127686e-01 3.687855899333953857e-01 7.293007969856262207e-01 2.966717630624771118e-02 1.202886626124382019e-01 1.962820589542388916e-01 6.522492319345474243e-02 -3.955453634262084961e-01
4.843294620513916016e-01 2.355983853340148926e-01 6.910076141357421875e-01 9.458137303590774536e-02 1.004338935017585754e-01 1.124403774738311768e-01 8.959645032882690430e-02 -4.390033781528472900e-01
3.253690600395202637e-01 4.187901318073272705e-01 7.589429616928100586e-01 -5.958067253232002258e-02 1.262938827276229858e-01 2.732594907283782959e-01 -1.497057974338531494e-01 -1.617802083492279053e-01
-4.942050576210021973e-02 -2.428925037384033203e-01 -1.292479131370782852e-02 -1.462838649749755859e-01 3.434783816337585449e-01 1.627425551414489746e-01 -6.129822134971618652e-01 -6.299087405204772949e-01
1.296968199312686920e-02 8.602923154830932617e-02 -1.319292373955249786e-02 3.830677866935729980e-01 -3.434111773967742920e-01 2.280909717082977295e-01 2.605055831372737885e-02 -8.215111494064331055e-01
3.373458981513977051e-01 -1.352644115686416626e-01 4.445932507514953613e-01 3.914093077182769775e-01 5.775273963809013367e-02 6.198689937591552734e-01 -3.318596780300140381e-01 -1.390442997217178345e-01
1.303313672542572021e-01 -7.215495686978101730e-03 6.763301491737365723e-01 1.073763892054557800e-01 3.462891280651092529e-01 1.421449184417724609e-01 -7.009000401012599468e-04 -6.114636063575744629e-01
4.695335328578948975e-01 3.870512545108795166e-01 2.686241865158081055e-01 1.517884731292724609e-01 2.963888347148895264e-01 2.003943622112274170e-01 -5.731757283210754395e-01 -2.792780101299285889e-01
1.789002120494842529e-01 2.125263959169387817e-01 5.546519160270690918e-01 1.527958661317825317e-01 3.693152666091918945e-01 5.441802144050598145e-01 -1.868277192115783691e-01 -3.527202308177947998e-01
-2.650148980319499969e-02 -2.659444808959960938e-01 6.550909280776977539e-01 -7.240552455186843872e-02 -6.043956279754638672e-01 1.862464100122451782e-01 -3.017680644989013672e-01 -5.602353811264038086e-02
4.191844724118709564e-03 -2.331194579601287842e-01 4.540179669857025146e-01 1.034517064690589905e-01 -8.312811255455017090e-01 7.699569314718246460e-02 -1.764955967664718628e-01 -2.637878619134426117e-02
3.140223324298858643e-01 5.099744200706481934e-01 1.056854501366615295e-01 3.497772514820098877e-01 1.389019340276718140e-01 1.838880926370620728e-01 -6.500411033630371094e-01 -1.792777776718139648e-01
2.135089933872222900e-01 9.544663131237030029e-02 -9.223847091197967529e-02 4.274910390377044678e-01 -6.417229175567626953e-01 -1.591091603040695190e-01 -3.429321348667144775e-01 -4.464536607265472412e-01
2.376182973384857178e-01 -1.320740133523941040e-01 4.226194322109222412e-01 -3.334648013114929199e-01 -1.423356682062149048e-01 -5.191372036933898926e-01 -1.814525946974754333e-02 -5.883841514587402344e-01
-3.790025711059570312e-01 1.711676269769668579e-02 4.450521171092987061e-01 1.086708083748817444e-01 2.672357559204101562e-01 -3.143744766712188721e-01 -6.648970246315002441e-01 -1.839810013771057129e-01
2.614147663116455078e-01 -4.673273265361785889e-01 2.000927031040191650e-01 -2.404071539640426636e-01 4.119441285729408264e-02 -2.393892854452133179e-01 -3.445932269096374512e-01 -6.615785956382751465e-01
3.510622680187225342e-01 4.828581213951110840e-01 -2.027864567935466766e-03 1.728973090648651123e-01 -1.270451992750167847e-01 3.783757984638214111e-01 -6.329308748245239258e-01 -2.319380789995193481e-01
3.650191128253936768e-01 -3.893326818943023682e-01 1.263801902532577515e-01 -1.066358238458633423e-01 -4.322820603847503662e-01 3.087984919548034668e-01 -5.941841006278991699e-01 -2.292570024728775024e-01
2.365411370992660522e-01 1.802589595317840576e-01 8.936946392059326172e-01 5.242839083075523376e-02 -1.383522301912307739e-01 -2.538707554340362549e-01 -1.590587943792343140e-01 3.499659895896911621e-02
1.325891762971878052e-01 -3.650743663311004639e-01 4.761247634887695312e-01 -2.941978871822357178e-01 -4.931548535823822021e-01 -3.224607408046722412e-01 -3.907483443617820740e-02 -4.326478838920593262e-01
4.828072190284729004e-01 2.286747694015502930e-01 -1.945023424923419952e-02 4.896807074546813965e-01 -1.474956888705492020e-02 1.273643374443054199e-01 -5.254406929016113281e-01 -4.265118539333343506e-01
3.465920686721801758e-01 2.651974558830261230e-01 3.242872953414916992e-01 7.416234910488128662e-02 1.100599616765975952e-01 6.748483777046203613e-01 -3.781857192516326904e-01 -2.971933186054229736e-01
-1.042232736945152283e-01 9.857271611690521240e-02 8.037801384925842285e-01 -3.325119018554687500e-01 -2.436014413833618164e-01 -2.215829491615295410e-01 -2.624144554138183594e-01 -2.132892012596130371e-01
-5.830603241920471191e-01 -3.015342652797698975e-01 3.287137746810913086e-01 1.254742890596389771e-01 -9.921330213546752930e-02 1.168196350336074829e-01 -4.347654581069946289e-01 -4.825041890144348145e-01
2.745601534843444824e-01 -2.466754317283630371e-01 -3.598956018686294556e-02 -5.870768800377845764e-02 -3.262569904327392578e-01 1.377388387918472290e-01 -8.017652630805969238e-01 -3.013023138046264648e-01
-2.583507634699344635e-02 3.460007905960083008e-02 9.025514721870422363e-01 2.526528239250183105e-01 2.021676395088434219e-03 3.196572065353393555e-01 -1.239494979381561279e-01 -4.641493037343025208e-02
-2.571409344673156738e-01 -1.359304785728454590e-02 6.607333421707153320e-01 5.248249173164367676e-01 -3.603536784648895264e-01 2.847904562950134277e-01 -8.951058238744735718e-02 -5.207435414195060730e-02
-1.521882563829421997e-01 2.675572931766510010e-01 6.730072498321533203e-01 -8.933806791901588440e-03 -4.267298579216003418e-01 -4.588520526885986328e-01 -1.577395945787429810e-01 -1.863006502389907837e-01
8.934917300939559937e-02 4.720499515533447266e-01 8.121405839920043945e-01 -1.426759362220764160e-01 9.419101476669311523e-02 1.491393446922302246e-01 -2.174712121486663818e-01 -1.041554659605026245e-01
1.836405601352453232e-03 -1.618066728115081787e-01 5.180649757385253906e-01 -7.756450772285461426e-02 -6.562955975532531738e-01 4.677044153213500977e-01 -2.165216952562332153e-01 -5.526823922991752625e-02
2.449149042367935181e-01 5.964312329888343811e-02 -1.601636409759521484e-01 1.690260618925094604e-01 -1.815620064735412598e-01 -3.945563435554504395e-01 -6.672891974449157715e-01 -4.983198940753936768e-01
2.206598073244094849e-01 3.790439665317535400e-01 7.742244005203247070e-01 -3.438971042633056641e-01 4.699350683949887753e-04 1.133523061871528625e-01 -1.458379924297332764e-01 -2.362809032201766968e-01
3.973510563373565674e-01 9.275439381599426270e-02 -2.721602655947208405e-02 6.401317715644836426e-01 -3.515847027301788330e-01 3.627352416515350342e-02 -2.474089115858078003e-01 -4.866833984851837158e-01
2.723125219345092773e-01 4.258517324924468994e-01 6.054900214076042175e-02 2.977501749992370605e-01 1.037253215909004211e-01 -4.173644781112670898e-01 -2.372272610664367676e-01 -6.410507559776306152e-01
-4.808262586593627930e-01 -9.747221320867538452e-02 5.738388895988464355e-01 -1.922161877155303955e-02 -4.099172651767730713e-01 2.311322689056396484e-01 -1.004539430141448975e-01 -4.450836777687072754e-01
-3.937295973300933838e-01 2.900861799716949463e-01 5.051728487014770508e-01 3.405497074127197266e-01 -5.401755571365356445e-01 1.999814063310623169e-01 -2.398341894149780273e-01 -1.872380264103412628e-02
-3.318109214305877686e-01 -2.085449397563934326e-01 5.849414467811584473e-01 6.087413430213928223e-01 -1.965894699096679688e-01 5.463379248976707458e-02 -7.187926769256591797e-02 -2.947698235511779785e-01
3.267805576324462891e-01 -6.212536692619323730e-01 1.259070932865142822e-01 1.431857794523239136e-01 -2.237887084484100342e-01 -2.196389734745025635e-01 -4.023251831531524658e-01 -4.590376019477844238e-01
3.980235755443572998e-01 -7.171028852462768555e-02 3.486292436718940735e-02 8.005194365978240967e-02 6.450775265693664551e-02 5.475263595581054688e-01 -6.090946197509765625e-01 -3.922608196735382080e-01
-4.782099649310112000e-02 -2.563273012638092041e-01 2.395680099725723267e-01 7.348979711532592773e-01 -3.730690181255340576e-01 1.098180562257766724e-01 -4.213069081306457520e-01 7.616716623306274414e-02
-7.812719792127609253e-02 -1.726281642913818359e-01 8.980665206909179688e-01 1.120832562446594238e-01 -1.176158413290977478e-01 1.781453937292098999e-01 -2.992528975009918213e-01 9.943875670433044434e-02
3.735070824623107910e-01 -1.111489236354827881e-01 7.096958756446838379e-01 2.632634043693542480e-01 -6.484608631581068039e-03 3.297371268272399902e-01 1.099855601787567139e-01 -3.928067684173583984e-01
-3.559299409389495850e-01 -3.245011568069458008e-01 4.378510713577270508e-01 1.164916455745697021e-01 -2.638136148452758789e-01 4.273608624935150146e-01 -5.460959672927856445e-01 -1.107852980494499207e-01
2.418586611747741699e-01 1.344209015369415283e-01 5.248842239379882812e-01 8.119058609008789062e-02 -6.124519556760787964e-02 6.784238219261169434e-01 -3.995720669627189636e-02 -4.192058145999908447e-01
3.751720488071441650e-01 4.413988888263702393e-01 3.203986287117004395e-01 7.258797436952590942e-02 3.722202777862548828e-01 2.324801534414291382e-01 -5.556367039680480957e-01 -2.348649501800537109e-01
1.680497974157333374e-01 1.160959899425506592e-01 -8.921981602907180786e-02 3.342901766300201416e-01 -5.447551012039184570e-01 -3.367871940135955811e-01 -3.930559456348419189e-01 -5.233490467071533203e-01
-5.594170689582824707e-01 2.968891151249408722e-02 3.377631008625030518e-01 2.562177600339055061e-03 -4.284531772136688232e-01 3.574381470680236816e-01 -4.358796477317810059e-01 -2.659994065761566162e-01
-3.123927414417266846e-01 -3.563669323921203613e-01 6.150619387626647949e-01 3.803768754005432129e-01 -4.053115248680114746e-01 9.100398421287536621e-02 -2.610273659229278564e-01 -1.083100065588951111e-01
-2.199039757251739502e-01 1.738077998161315918e-01 4.085880517959594727e-01 -2.435050606727600098e-01 5.005012825131416321e-02 3.990707695484161377e-01 -7.787237316370010376e-02 -7.262008190155029297e-01
-5.195377022027969360e-02 -2.996285855770111084e-01 5.106310844421386719e-01 3.359345495700836182e-01 -6.221274137496948242e-01 3.467177748680114746e-01 -5.647640302777290344e-02 -1.532391160726547241e-01
-4.910079538822174072e-01 -2.974646687507629395e-01 3.579238951206207275e-01 3.386357799172401428e-02 -9.713985770940780640e-02 -2.022581994533538818e-01 -2.643999159336090088e-01 -6.487818956375122070e-01
-4.629108607769012451e-01 1.620896607637405396e-01 5.583480000495910645e-01 -2.726046144962310791e-01 -1.277194172143936157e-01 -1.568049788475036621e-01 -2.666707932949066162e-01 -5.112349987030029297e-01
-2.677567899227142334e-01 1.396883577108383179e-01 6.358925700187683105e-01 5.591685771942138672e-01 -3.851577341556549072e-01 -1.507546752691268921e-01 -1.264804154634475708e-01 -6.851077079772949219e-02
-4.361297786235809326e-01 2.764442861080169678e-01 5.703117251396179199e-01 -2.024208605289459229e-01 -3.056618869304656982e-01 7.061576843261718750e-02 -1.090043038129806519e-01 -5.067956447601318359e-01
4.047490954399108887e-01 1.972408145666122437e-01 8.320003747940063477e-02 5.890384316444396973e-01 -4.708882272243499756e-01 -5.322375148534774780e-02 -1.483351290225982666e-01 -4.436370432376861572e-01
2.431100159883499146e-01 -5.064544677734375000e-01 4.064233303070068359e-01 -2.589544355869293213e-01 2.314795367419719696e-02 -3.701715916395187378e-02 -3.057088255882263184e-01 -5.973274111747741699e-01
1.471047699451446533e-01 3.089677989482879639e-01 6.451374888420104980e-01 2.092737555503845215e-01 3.656499087810516357e-01 1.361847519874572754e-01 1.658237352967262268e-02 -5.199809074401855469e-01
4.952464401721954346e-01 5.894773826003074646e-02 6.773410439491271973e-01 2.730126678943634033e-01 1.754084974527359009e-01 -2.657118439674377441e-02 7.153166830539703369e-02 -4.258387684822082520e-01
-3.713438510894775391e-01 7.982870191335678101e-02 1.225621104240417480e-01 4.048667550086975098e-01 -4.061970487236976624e-02 4.195273816585540771e-01 -7.025708556175231934e-01 -7.438777387142181396e-02
-3.721308112144470215e-01 -4.732397198677062988e-02 4.596681296825408936e-01 3.855770826339721680e-02 3.895690143108367920e-01 -1.677913963794708252e-01 -6.121665239334106445e-01 -3.030376434326171875e-01
-7.716262340545654297e-02 1.271385401487350464e-01 3.355971574783325195e-01 -8.405300229787826538e-02 -1.931623965501785278e-01 5.286381840705871582e-01 1.399218738079071045e-01 -7.223871350288391113e-01
-2.755711078643798828e-01 -2.642981112003326416e-01 5.840049982070922852e-01 1.858764439821243286e-01 -1.869870275259017944e-01 5.322755575180053711e-01 -3.614311516284942627e-01 -1.722823828458786011e-01
-3.989536762237548828e-01 -2.698448896408081055e-01 3.399591147899627686e-01 1.942087337374687195e-02 -1.520578414201736450e-01 5.515172481536865234e-01 -3.763303756713867188e-01 -4.279636740684509277e-01
2.047425210475921631e-01 -1.563463062047958374e-01 -1.862500309944152832e-01 5.217218995094299316e-01 -4.126461744308471680e-01 2.699286341667175293e-01 -4.759112000465393066e-01 -3.963885009288787842e-01
1.122356951236724854e-01 9.357321076095104218e-03 6.441864371299743652e-01 3.033901751041412354e-01 2.811908125877380371e-01 2.245951145887374878e-01 -9.393320418894290924e-03 -5.921946763992309570e-01
-3.712327480316162109e-01 1.225765496492385864e-01 1.043689325451850891e-01 3.135824799537658691e-01 -6.553035974502563477e-01 -1.032935827970504761e-01 -5.457291603088378906e-01 -4.656009841710329056e-03
-4.534757435321807861e-01 1.800612062215805054e-01 2.164803296327590942e-01 -1.104970499873161316e-01 -2.899831831455230713e-01 -4.568329453468322754e-01 -4.604129493236541748e-01 -4.450815021991729736e-01
3.858731091022491455e-01 2.735323309898376465e-01 6.775386631488800049e-02 4.234867691993713379e-01 -2.098003923892974854e-01 -3.001877367496490479e-01 -5.899945497512817383e-01 -3.318550884723663330e-01
5.042674541473388672e-01 -2.419767230749130249e-01 2.671918570995330811e-01 3.926638066768646240e-01 2.825602293014526367e-01 1.378226429224014282e-01 -5.439706444740295410e-01 -2.585456371307373047e-01
3.979878425598144531e-01 -4.245800673961639404e-01 7.735287398099899292e-02 -8.597649633884429932e-02 -3.382199406623840332e-01 2.894882261753082275e-01 -5.117079019546508789e-01 -4.334984421730041504e-01
2.319533377885818481e-01 1.043799445033073425e-01 6.597954034805297852e-01 -1.497653573751449585e-01 -4.590753614902496338e-01 -4.469197094440460205e-01 7.440923154354095459e-02 -2.480298727750778198e-01
-1.824811995029449463e-01 1.485951542854309082e-01 4.229952394962310791e-01 -2.375497967004776001e-01 -3.176873624324798584e-01 2.882248163223266602e-01 1.115567907691001892e-01 -7.161156535148620605e-01
-4.262632727622985840e-01 2.371215671300888062e-01 6.360049247741699219e-01 -1.808348745107650757e-01 -4.255881011486053467e-01 1.579534076154232025e-02 -2.650284469127655029e-01 -2.706559002399444580e-01
2.683802694082260132e-02 -6.259602308273315430e-02 5.260952115058898926e-01 2.937296330928802490e-01 5.050670504570007324e-01 7.291166693903505802e-04 -1.039780676364898682e-01 -6.053127050399780273e-01
1.786394119262695312e-01 2.000812292098999023e-01 -3.980638459324836731e-02 6.102420091629028320e-01 -2.732357084751129150e-01 1.967332363128662109e-01 -2.074186205863952637e-01 -6.306276917457580566e-01
-7.172261923551559448e-02 2.172034233808517456e-01 6.186056733131408691e-01 2.326782234013080597e-02 9.992866963148117065e-02 -1.099448651075363159e-02 7.888226211071014404e-02 -7.403613924980163574e-01
3.819854259490966797e-01 -3.336725234985351562e-01 2.739488184452056885e-01 4.174742698669433594e-01 -5.530616044998168945e-01 1.549895703792572021e-01 -4.011557400226593018e-01 5.091451853513717651e-02
3.469026088714599609e-02 -3.708487749099731445e-02 5.893490314483642578e-01 3.271504938602447510e-01 5.348371863365173340e-01 -5.763367563486099243e-02 -9.673272818326950073e-02 -4.942993521690368652e-01
1.976009011268615723e-01 1.319317668676376343e-01 2.187646478414535522e-01 3.754601180553436279e-01 -1.960831731557846069e-01 5.316052213311195374e-02 2.112270444631576538e-01 -8.178191781044006348e-01
-1.369197815656661987e-01 2.475810945034027100e-01 -1.381047070026397705e-01 5.799285173416137695e-01 -3.600939512252807617e-01 1.139882206916809082e-01 -2.272264212369918823e-01 -6.085011959075927734e-01
-5.482717156410217285e-01 -3.287539482116699219e-01 3.682173490524291992e-01 2.215456366539001465e-01 -6.601503491401672363e-02 -1.107955053448677063e-01 -3.993892967700958252e-01 -4.801117479801177979e-01
-4.048327803611755371e-01 4.260564744472503662e-01 6.693140864372253418e-01 -5.242773145437240601e-02 -1.797867752611637115e-02 7.398003339767456055e-02 -1.215043291449546814e-01 -4.281316697597503662e-01
-1.669596321880817413e-02 -2.653593719005584717e-01 -1.086267083883285522e-01 5.387184023857116699e-01 3.478069603443145752e-02 3.218900263309478760e-01 -6.333338618278503418e-01 -3.483586013317108154e-01
-3.607951700687408447e-01 -6.041260063648223877e-02 7.557125687599182129e-01 -1.316293776035308838e-01 -1.782472729682922363e-01 3.384234905242919922e-01 -3.575168251991271973e-01 -6.023707613348960876e-02
6.109217405319213867e-01 3.541254401206970215e-01 1.711090654134750366e-01 3.686803579330444336e-01 -3.636684641242027283e-02 5.641763284802436829e-02 -5.460093617439270020e-01 -1.831243038177490234e-01
1.875293105840682983e-01 -1.819799542427062988e-01 6.630892157554626465e-01 2.274291515350341797e-01 3.199118673801422119e-01 -4.129010438919067383e-01 -1.726936846971511841e-01 -3.710131049156188965e-01
4.243382513523101807e-01 -4.791587889194488525e-01 2.450065761804580688e-01 2.402435690164566040e-01 -5.527476072311401367e-01 1.288356930017471313e-01 -3.549891412258148193e-01 -1.563734561204910278e-01
-4.120250344276428223e-01 1.769311428070068359e-01 5.051988959312438965e-01 -6.246798858046531677e-02 -4.610717892646789551e-01 -1.254734098911285400e-01 -4.652839601039886475e-01 -3.081929087638854980e-01
1.990860402584075928e-01 -4.896490573883056641e-01 3.538815975189208984e-01 6.558516621589660645e-02 2.975975871086120605e-01 -3.390072882175445557e-01 -3.822938799858093262e-01 -4.913614690303802490e-01
9.548586606979370117e-02 8.853221684694290161e-02 4.485116899013519287e-01 -1.266594678163528442e-01 -1.253287345170974731e-01 -3.124445676803588867e-01 -6.935417056083679199e-01 -4.141378998756408691e-01
3.572688698768615723e-01 -3.923113048076629639e-01 2.966639697551727295e-01 -1.201849058270454407e-01 -4.509666562080383301e-01 3.998618125915527344e-01 -4.492362141609191895e-01 -2.256619185209274292e-01
3.365149796009063721e-01 4.816070497035980225e-01 -1.198065374046564102e-02 5.607853531837463379e-01 -2.067212462425231934e-01 1.189903244376182556e-01 -2.623721361160278320e-01 -4.630952477455139160e-01
1.423745453357696533e-01 7.820001244544982910e-02 9.402897357940673828e-01 -6.075560301542282104e-02 -9.342936426401138306e-02 2.059223130345344543e-02 -2.676438093185424805e-01 7.065333425998687744e-02
6.160304322838783264e-02 -4.075628817081451416e-01 4.072493016719818115e-01 -9.272688627243041992e-02 -6.309788227081298828e-01 3.263317942619323730e-01 -2.986006736755371094e-01 -2.487128674983978271e-01
1.745405942201614380e-01 -2.121790349483489990e-01 5.391919612884521484e-01 -3.596225082874298096e-01 -4.382715523242950439e-01 -4.519427418708801270e-01 -1.852936893701553345e-01 -2.716459631919860840e-01
3.065678179264068604e-01 -2.912532687187194824e-01 7.314652800559997559e-01 2.915341854095458984e-01 1.748311817646026611e-01 3.746516304090619087e-03 5.115774273872375488e-02 -4.098255038261413574e-01
3.415596187114715576e-01 -4.250730574131011963e-01 2.165497280657291412e-03 -5.635460466146469116e-02 1.006747856736183167e-01 5.630588158965110779e-02 -5.371146798133850098e-01 -6.306120753288269043e-01
-4.305767416954040527e-01 -1.566684097051620483e-01 6.352995038032531738e-01 -1.792071759700775146e-01 -7.998419553041458130e-02 3.663447499275207520e-01 -4.194409549236297607e-01 -1.944263130426406860e-01
-4.945636987686157227e-01 1.576507836580276489e-01 4.188032746315002441e-01 1.425890922546386719e-01 -1.596786081790924072e-01 -2.974520325660705566e-01 -6.480537056922912598e-01 -2.960479632019996643e-02
-1.130731403827667236e-01 -3.616900742053985596e-01 5.936551690101623535e-01 6.140839681029319763e-02 -4.323152825236320496e-02 4.786778092384338379e-01 -4.417457878589630127e-01 -2.721331715583801270e-01
-4.271945357322692871e-02 -4.479429721832275391e-01 3.385506272315979004e-01 1.823821216821670532e-01 3.009165823459625244e-01 2.366708517074584961e-01 -1.663506925106048584e-01 -6.894969940185546875e-01
2.851549983024597168e-01 -4.270502328872680664e-01 2.471087276935577393e-01 9.561868757009506226e-02 -5.856844782829284668e-01 3.160148859024047852e-01 -4.535639882087707520e-01 -1.322771906852722168e-01
3.823904991149902344e-01 3.364661931991577148e-01 2.069984003901481628e-02 5.807557106018066406e-01 -2.699531614780426025e-01 1.470613330602645874e-01 -2.559647858142852783e-01 -4.927908480167388916e-01
2.530697286128997803e-01 2.065909951925277710e-01 2.323058843612670898e-01 6.382114887237548828e-01 3.782441914081573486e-01 6.348380446434020996e-02 -4.919265806674957275e-01 -2.071362435817718506e-01
2.176460474729537964e-01 -4.573401212692260742e-01 4.597721099853515625e-01 2.388464519754052162e-03 -5.664419531822204590e-01 2.655694484710693359e-01 -3.650804460048675537e-01 -8.606304228305816650e-02
7.870285212993621826e-02 3.592883944511413574e-01 8.100978732109069824e-01 -3.652960062026977539e-01 -8.103990554809570312e-02 -7.013549655675888062e-02 -2.132488191127777100e-01 -1.343749165534973145e-01
-4.322645664215087891e-01 -1.600354611873626709e-01 1.642209738492965698e-01 4.735750257968902588e-01 3.886227011680603027e-01 -6.053236126899719238e-02 -5.248246192932128906e-01 -3.258241713047027588e-01
-7.885852456092834473e-02 1.253267824649810791e-01 3.464852869510650635e-01 -2.676562368869781494e-01 -1.444551646709442139e-01 4.123790860176086426e-01 -9.445444680750370026e-03 -7.716020941734313965e-01
2.155167758464813232e-01 -3.445662558078765869e-02 8.489801883697509766e-01 2.372844889760017395e-02 1.405231058597564697e-01 2.508859038352966309e-01 1.630622521042823792e-02 -3.848096430301666260e-01
-4.667155146598815918e-01 -3.071500360965728760e-01 4.983971416950225830e-01 4.863420128822326660e-01 -1.622812896966934204e-01 -3.747186064720153809e-02 -1.961392760276794434e-01 -3.697260320186614990e-01
2.543878257274627686e-01 -3.321824967861175537e-02 6.059783101081848145e-01 -2.681472301483154297e-01 -4.413051307201385498e-01 -3.787246048450469971e-01 5.913854762911796570e-02 -3.916514813899993896e-01
-2.991364300251007080e-01 6.566660106182098389e-02 8.851941823959350586e-01 2.253165841102600098e-01 -6.514667719602584839e-02 2.051670998334884644e-01 -1.113310828804969788e-01 -1.146170422434806824e-01
5.330723524093627930e-01 1.565803587436676025e-01 7.735881209373474121e-01 -8.532609790563583374e-02 5.004388466477394104e-02 1.333461552858352661e-01 -1.799951642751693726e-01 -1.814207732677459717e-01
-4.606982171535491943e-01 -1.976719200611114502e-01 6.285260319709777832e-01 -4.626279324293136597e-02 1.393285244703292847e-01 -7.164990156888961792e-02 -2.709961831569671631e-01 -5.035006403923034668e-01
1.217341274023056030e-01 -3.689010813832283020e-02 8.876625299453735352e-01 -2.215555310249328613e-01 -1.791253387928009033e-01 -2.324954569339752197e-01 -2.180422246456146240e-01 -1.144816130399703979e-01
2.443261742591857910e-01 -4.364980757236480713e-01 6.363333463668823242e-01 1.100379228591918945e-01 -4.914019107818603516e-01 1.686004400253295898e-01 -2.496763616800308228e-01 -2.248383127152919769e-02
-5.857951045036315918e-01 -1.868009269237518311e-01 4.753206670284271240e-01 1.191047057509422302e-01 -3.615057468414306641e-01 8.466454595327377319e-02 -3.866812288761138916e-01 -3.073385953903198242e-01
4.100814461708068848e-01 -1.028992906212806702e-01 5.268730521202087402e-01 4.293048679828643799e-01 -5.369580909609794617e-02 5.050708651542663574e-01 -3.181029260158538818e-01 -1.333768572658300400e-02
2.155335843563079834e-01 8.024100214242935181e-03 9.232230186462402344e-01 2.779059708118438721e-01 7.485372573137283325e-02 -3.990112990140914917e-02 -1.289102286100387573e-01 -9.766418486833572388e-03
-3.214907050132751465e-01 1.217302773147821426e-02 8.745498657226562500e-01 2.407419979572296143e-01 -8.770772814750671387e-02 1.817723363637924194e-01 -1.194694936275482178e-01 -1.367278099060058594e-01
1.675830483436584473e-01 3.866773843765258789e-02 5.033975839614868164e-01 -1.150846704840660095e-01 1.494213342666625977e-01 4.585626423358917236e-01 -4.370384663343429565e-02 -6.850189566612243652e-01
1.590822935104370117e-01 -2.072295844554901123e-01 3.753552734851837158e-01 3.687218949198722839e-02 -5.770715475082397461e-01 1.569502651691436768e-01 -6.102139353752136230e-01 -2.439088821411132812e-01
2.082060426473617554e-01 2.784035801887512207e-01 7.198227941989898682e-02 3.144733309745788574e-01 -1.058752611279487610e-01 2.268594354391098022e-01 -6.043486762791872025e-03 -8.440114855766296387e-01
-3.752102851867675781e-01 2.313526570796966553e-01 7.883833050727844238e-01 1.340215057134628296e-01 9.915121644735336304e-02 4.239402711391448975e-02 -7.961011677980422974e-02 -3.849901556968688965e-01
2.382116913795471191e-01 5.684887170791625977e-01 2.108180969953536987e-01 1.483064740896224976e-01 3.524812757968902588e-01 2.065172046422958374e-01 -5.671394467353820801e-01 -2.551415860652923584e-01
-5.659886598587036133e-01 -5.263580381870269775e-02 4.713033735752105713e-01 1.403647363185882568e-01 1.564695835113525391e-01 2.346780896186828613e-02 -6.197361946105957031e-01 -1.610926091670989990e-01
-4.082545340061187744e-01 -5.173716545104980469e-01 4.226514399051666260e-01 9.283037483692169189e-02 -8.525040745735168457e-02 2.710496485233306885e-01 -4.148693084716796875e-01 -3.543320298194885254e-01
9.896642714738845825e-02 3.402785956859588623e-01 7.341546416282653809e-01 2.003060728311538696e-01 2.358267456293106079e-01 -2.143184691667556763e-01 5.919741466641426086e-02 -4.361873865127563477e-01
-6.119679212570190430e-01 -2.064413428306579590e-01 3.584494292736053467e-01 1.820486597716808319e-02 -2.957226932048797607e-01 8.398764580488204956e-02 -4.008449018001556396e-01 -4.459567368030548096e-01
-8.066794276237487793e-02 6.379961371421813965e-01 6.147707104682922363e-01 1.393236815929412842e-01 1.100030243396759033e-01 -4.181758686900138855e-02 -4.155015200376510620e-02 -4.165617525577545166e-01
3.618153333663940430e-01 -3.852689564228057861e-01 4.402329623699188232e-01 -1.477908790111541748e-01 -5.805102586746215820e-01 -2.309054136276245117e-01 -1.295592486858367920e-01 -3.129140436649322510e-01
3.297580778598785400e-01 -1.029838342219591141e-02 3.704844415187835693e-01 -4.042764604091644287e-01 -7.535869628190994263e-02 -2.896136045455932617e-01 -6.707377731800079346e-03 -7.077113986015319824e-01
-1.364778727293014526e-01 -2.357088625431060791e-01 2.801772356033325195e-01 6.367250084877014160e-01 -5.371979475021362305e-01 5.936545133590698242e-02 -3.778989017009735107e-01 8.356962352991104126e-02
4.435065388679504395e-01 1.751395687460899353e-02 -5.203428491950035095e-02 2.627587914466857910e-01 -4.579628109931945801e-01 -3.168051838874816895e-01 -4.035777747631072998e-01 -5.082074999809265137e-01
1.256961822509765625e-01 6.973318010568618774e-02 1.985521316528320312e-01 3.522205725312232971e-02 1.004035770893096924e-02 6.888970732688903809e-01 -6.564882397651672363e-01 -1.817067563533782959e-01
1.872238367795944214e-01 -4.883389770984649658e-01 2.612072825431823730e-01 2.285246700048446655e-01 2.576219737529754639e-01 4.979317262768745422e-02 -1.784737706184387207e-01 -7.108573913574218750e-01
-2.063506990671157837e-01 -8.562026172876358032e-02 7.556573748588562012e-01 5.246618986129760742e-01 -2.686609029769897461e-01 1.459440439939498901e-01 -7.679682970046997070e-02 -6.651526689529418945e-02
-1.757599413394927979e-01 2.690436542034149170e-01 6.968814730644226074e-01 1.408728659152984619e-01 9.612924605607986450e-02 -2.105326950550079346e-02 1.637177318334579468e-01 -5.956068038940429688e-01
-3.307766318321228027e-01 8.518015593290328979e-02 4.414478242397308350e-01 -3.884989917278289795e-01 -4.572964310646057129e-01 -2.022681757807731628e-02 -4.386852383613586426e-01 -3.681706190109252930e-01
5.199861899018287659e-02 -2.944543957710266113e-01 3.669761717319488525e-01 -1.137721166014671326e-01 -7.574623227119445801e-01 -1.308012902736663818e-01 -3.721690773963928223e-01 -1.833278685808181763e-01
-2.936903238296508789e-01 5.519102886319160461e-02 7.156991958618164062e-01 -1.843823343515396118e-01 -4.839788973331451416e-01 -1.706022769212722778e-02 -3.593805134296417236e-01 2.822853438556194305e-02
3.626283109188079834e-01 -4.450025558471679688e-01 6.288464665412902832e-01 2.155746519565582275e-01 2.383671700954437256e-01 -7.448907941579818726e-02 -1.612141132354736328e-01 -3.744269907474517822e-01
3.966225683689117432e-01 1.970232725143432617e-01 6.758852601051330566e-01 1.943386346101760864e-01 7.414717227220535278e-02 2.860059738159179688e-01 1.099264398217201233e-01 -4.581519365310668945e-01
2.445602566003799438e-01 -1.395478397607803345e-01 3.515859842300415039e-01 -2.686022520065307617e-01 -7.069417238235473633e-01 -2.119291387498378754e-02 -4.739008247852325439e-01 -1.260514464229345322e-02
1.283080279827117920e-01 2.517589926719665527e-01 4.964132979512214661e-02 4.211699664592742920e-01 -4.107998013496398926e-01 -3.849977552890777588e-01 -2.320281714200973511e-01 -6.078562736511230469e-01
8.730427920818328857e-02 -5.097947716712951660e-01 8.233020454645156860e-02 6.880214810371398926e-02 -1.016085222363471985e-01 4.331062734127044678e-01 -6.233940124511718750e-01 -3.666737973690032959e-01
-1.309249252080917358e-01 -1.794954538345336914e-01 2.477040290832519531e-01 -9.054382890462875366e-02 1.279858499765396118e-01 6.046710014343261719e-01 -4.782761931419372559e-01 -5.199319124221801758e-01
5.865576863288879395e-01 -2.100041508674621582e-01 6.222252845764160156e-01 -1.984689235687255859e-01 -1.359156221151351929e-01 -1.397691573947668076e-02 -2.023371309041976929e-01 -3.545213043689727783e-01
-1.085916981101036072e-01 -1.797803938388824463e-01 6.625577211380004883e-01 -3.030766546726226807e-01 5.371810495853424072e-02 -6.437745690345764160e-02 -1.901874095201492310e-01 -6.179380416870117188e-01
1.792747825384140015e-01 -4.457048475742340088e-01 7.312729358673095703e-01 3.361689448356628418e-01 7.168362289667129517e-02 9.802322089672088623e-02 -1.222936585545539856e-01 -3.028782010078430176e-01
-1.458273082971572876e-01 4.254273176193237305e-01 6.224800944328308105e-01 1.171138733625411987e-01 1.126051768660545349e-01 -3.711865842342376709e-01 -3.564341664314270020e-01 -3.450279831886291504e-01
8.602648042142391205e-03 3.413837552070617676e-01 7.608265876770019531e-01 -3.725154995918273926e-01 -3.139185607433319092e-01 5.846773087978363037e-02 -2.007995843887329102e-01 -1.532130986452102661e-01
-3.952777683734893799e-01 -6.073993816971778870e-02 2.198527455329895020e-01 7.659665774554014206e-03 2.228168398141860962e-02 -3.903864622116088867e-01 -2.184996157884597778e-01 -7.687860727310180664e-01
-6.857879459857940674e-02 4.647332131862640381e-01 8.031015396118164062e-01 -1.570146083831787109e-01 -3.854143992066383362e-02 1.420153975486755371e-01 -9.183806926012039185e-02 -2.821456789970397949e-01
-2.279597222805023193e-01 -4.148811995983123779e-01 3.292100131511688232e-01 -1.148450076580047607e-01 -1.863576471805572510e-01 4.864890277385711670e-01 -3.479835093021392822e-01 -5.117092728614807129e-01
1.219252720475196838e-01 -1.014587208628654480e-01 -1.603725701570510864e-01 4.166672527790069580e-01 -3.917111083865165710e-02 2.731596529483795166e-01 -7.975548505783081055e-01 -2.515253126621246338e-01
6.361256837844848633e-01 1.926387846469879150e-01 3.548720180988311768e-01 2.315058708190917969e-01 2.775959372520446777e-01 -1.631061285734176636e-01 -4.152774512767791748e-01 -3.202917575836181641e-01
-2.354937344789505005e-01 -2.155496329069137573e-01 4.855678677558898926e-01 6.788357496261596680e-01 -4.052538871765136719e-01 3.298118710517883301e-02 -1.846689879894256592e-01 -4.545172303915023804e-02
-2.003528326749801636e-01 2.743688523769378662e-01 6.975162625312805176e-01 -3.415066003799438477e-01 -2.615546286106109619e-01 -2.172955274581909180e-01 -2.423279285430908203e-01 -3.272213339805603027e-01
2.644431889057159424e-01 -4.003929495811462402e-01 7.015320062637329102e-01 4.039951562881469727e-01 -3.982010856270790100e-02 1.210273429751396179e-01 4.638895392417907715e-02 -3.098563551902770996e-01
5.470844916999340057e-04 1.886127889156341553e-01 6.547977328300476074e-01 2.441976517438888550e-01 -6.110327318310737610e-02 3.129406273365020752e-01 -2.897032201290130615e-01 -5.389238595962524414e-01
2.186473160982131958e-01 4.904735833406448364e-02 5.507791638374328613e-01 4.041646420955657959e-02 2.772985994815826416e-01 3.547714650630950928e-01 2.810986153781414032e-02 -6.642661094665527344e-01
2.352888882160186768e-01 -2.974402010440826416e-01 6.924558877944946289e-01 2.731814682483673096e-01 3.537843525409698486e-01 -1.257940083742141724e-01 -9.995400905609130859e-02 -3.886731266975402832e-01
9.034937620162963867e-02 2.714793682098388672e-01 7.554315030574798584e-02 3.501760363578796387e-01 1.493589878082275391e-01 5.690782070159912109e-01 -6.170548200607299805e-01 -2.507808506488800049e-01
3.397842645645141602e-01 -3.704009056091308594e-01 6.897653341293334961e-01 2.359956204891204834e-01 1.281306445598602295e-01 6.952289491891860962e-02 -1.069149188697338104e-02 -4.410380125045776367e-01
-4.590080976486206055e-01 3.466676175594329834e-01 6.629251241683959961e-01 1.237522959709167480e-01 -1.506608873605728149e-01 1.310129910707473755e-01 -1.239749267697334290e-01 -3.988934159278869629e-01
-1.144707947969436646e-01 3.229072690010070801e-02 5.441280603408813477e-01 2.807821333408355713e-01 1.505898684263229370e-01 -5.988188982009887695e-01 -7.418325543403625488e-02 -4.734715819358825684e-01
6.268411874771118164e-01 2.410554140806198120e-02 6.477025151252746582e-01 1.908189058303833008e-01 1.191542521119117737e-01 2.377291396260261536e-02 -1.067095622420310974e-01 -3.527162969112396240e-01
1.009158715605735779e-01 5.676902085542678833e-02 2.363100647926330566e-01 3.268128335475921631e-01 2.538403272628784180e-01 6.554195880889892578e-01 -4.898889958858489990e-01 -2.999054491519927979e-01
3.037061989307403564e-01 7.828424870967864990e-02 5.642956495285034180e-01 -1.158625334501266479e-01 2.973003685474395752e-01 2.877666354179382324e-01 -3.908520936965942383e-02 -6.301234364509582520e-01
-4.294503331184387207e-01 -2.854038476943969727e-01 5.785463452339172363e-01 3.236321806907653809e-01 -3.883149623870849609e-01 1.288231164216995239e-01 -1.293847262859344482e-01 -3.324740231037139893e-01
-5.338737741112709045e-02 2.379771023988723755e-01 8.876934647560119629e-01 1.407413929700851440e-01 1.528770774602890015e-01 2.868396928533911705e-03 1.428182143718004227e-02 -3.303413093090057373e-01
3.686752915382385254e-01 -6.004396677017211914e-01 2.334824353456497192e-01 5.083344876766204834e-03 -4.858019948005676270e-01 -7.237897813320159912e-02 -3.147629201412200928e-01 -3.296858966350555420e-01
2.200742661952972412e-01 -3.976028412580490112e-02 8.994099497795104980e-01 -1.415009647607803345e-01 9.014674462378025055e-03 -7.803217321634292603e-02 -3.297784328460693359e-01 7.811129093170166016e-02
-5.216177105903625488e-01 3.702091926243156195e-04 3.681839406490325928e-01 4.083671048283576965e-02 -3.279083073139190674e-01 -1.981841474771499634e-01 -6.564665436744689941e-01 -1.137481778860092163e-01
6.415701657533645630e-02 4.160626232624053955e-01 8.165751099586486816e-01 -2.329086959362030029e-01 -1.104749217629432678e-01 -1.209266856312751770e-01 -2.144571542739868164e-01 -1.700433194637298584e-01
5.891519412398338318e-02 -3.206199407577514648e-01 2.076703608036041260e-01 -7.713255286216735840e-02 3.004696965217590332e-01 3.797181844711303711e-01 -4.473029971122741699e-01 -6.403965950012207031e-01
-3.935408294200897217e-01 -1.720752865076065063e-01 2.144132107496261597e-01 2.855827510356903076e-01 2.142317295074462891e-01 1.356331259012222290e-01 -3.550181984901428223e-01 -7.054470777511596680e-01
3.578486144542694092e-01 5.339553952217102051e-01 2.900974750518798828e-01 4.386027529835700989e-02 6.151970848441123962e-02 2.688454389572143555e-01 -6.299207806587219238e-01 -1.670119911432266235e-01
-4.788154065608978271e-01 -3.249534964561462402e-01 4.273072779178619385e-01 4.649553894996643066e-01 -1.538921892642974854e-01 1.821151077747344971e-01 -2.624499201774597168e-01 -3.750165402889251709e-01
5.748645067214965820e-01 -6.457391381263732910e-02 6.961059570312500000e-01 2.160639613866806030e-01 -1.040107607841491699e-01 1.994971483945846558e-01 -5.182954482734203339e-03 -2.889114916324615479e-01
1.747030317783355713e-01 -3.969767689704895020e-01 3.431514799594879150e-01 2.070799320936203003e-01 2.954274117946624756e-01 2.573933899402618408e-01 -1.448527127504348755e-01 -6.904651522636413574e-01
2.066763490438461304e-01 -3.344450592994689941e-01 3.915182948112487793e-01 -1.133864298462867737e-01 -6.991351842880249023e-01 2.043772190809249878e-01 -3.585986495018005371e-01 -1.418989300727844238e-01
5.267903208732604980e-02 2.827338576316833496e-01 8.161039352416992188e-01 -2.585868835449218750e-01 4.800248146057128906e-02 3.060158789157867432e-01 -2.428483217954635620e-01 -1.716642975807189941e-01
-3.699287176132202148e-01 -8.032839745283126831e-02 6.337056159973144531e-01 -1.540950965136289597e-02 -4.359261691570281982e-01 -2.281073927879333496e-01 -2.986275255680084229e-01 -3.516204059123992920e-01
1.087098419666290283e-01 1.869711428880691528e-01 7.663917541503906250e-01 -2.654864192008972168e-01 9.950182586908340454e-02 -1.912190914154052734e-01 -9.548003226518630981e-02 -4.896966218948364258e-01
-3.780009448528289795e-01 3.895006477832794189e-01 6.299819350242614746e-01 -2.395978868007659912e-01 -2.416020780801773071e-01 1.350919455289840698e-01 -1.217523291707038879e-01 -3.995938301086425781e-01
2.952060103416442871e-01 3.015005588531494141e-01 2.068848013877868652e-01 5.869675278663635254e-01 3.220903277397155762e-01 2.230347245931625366e-01 -5.014342665672302246e-01 -1.723240464925765991e-01
-1.292338520288467407e-01 4.001705348491668701e-01 5.820264816284179688e-01 4.426312744617462158e-01 1.380018144845962524e-01 3.783643245697021484e-02 9.137164056301116943e-02 -5.095686912536621094e-01
3.405652344226837158e-01 -3.892750144004821777e-01 1.967076957225799561e-01 2.050520777702331543e-01 -6.535009741783142090e-01 2.134071290493011475e-01 -3.932892084121704102e-01 -1.563887745141983032e-01
-1.095764804631471634e-03 4.933280646800994873e-01 7.282836437225341797e-01 -1.305349618196487427e-01 2.789208851754665375e-02 8.782728761434555054e-02 -1.883329451084136963e-01 -4.064838290214538574e-01
-2.335004657506942749e-01 -2.824154198169708252e-01 4.757404327392578125e-01 -1.288783252239227295e-01 -6.728111207485198975e-02 4.100773036479949951e-01 -3.829252123832702637e-01 -5.508707165718078613e-01
1.017713695764541626e-01 1.466671824455261230e-01 8.043758273124694824e-01 9.135163575410842896e-02 1.430466771125793457e-01 7.081744074821472168e-02 -4.469820763915777206e-03 -5.359741449356079102e-01
2.624185085296630859e-01 1.189515832811594009e-02 1.824321746826171875e-01 1.922582834959030151e-01 1.685658097267150879e-02 6.247914433479309082e-01 -6.780054569244384766e-01 -1.020317152142524719e-01
6.302534937858581543e-01 -2.831173539161682129e-01 1.017537117004394531e-01 1.603895574808120728e-01 8.632095158100128174e-02 -6.433139741420745850e-02 -6.302345991134643555e-01 -2.788564264774322510e-01
1.030044779181480408e-01 -2.893611788749694824e-01 6.613988280296325684e-01 1.707417666912078857e-01 4.162098467350006104e-01 8.755808323621749878e-02 -1.717289835214614868e-01 -4.781956076622009277e-01
-2.516490221023559570e-01 3.794730007648468018e-01 5.996881723403930664e-01 -4.283141791820526123e-01 -3.224126696586608887e-01 -8.296602219343185425e-02 -3.131822645664215088e-01 -2.016871124505996704e-01
2.592066526412963867e-01 2.017219960689544678e-01 6.931990981101989746e-01 -3.883608281612396240e-01 -2.759191393852233887e-02 -2.034280747175216675e-01 -4.362776409834623337e-03 -4.675549268722534180e-01
-1.140896826982498169e-01 -5.715546011924743652e-01 3.549744188785552979e-02 -2.200922928750514984e-02 -1.972119212150573730e-01 -1.137891262769699097e-01 -4.928369522094726562e-01 -6.031879782676696777e-01
-2.587054073810577393e-01 -3.066689074039459229e-01 2.820035517215728760e-01 -1.105095893144607544e-01 -9.517744183540344238e-02 4.677998721599578857e-01 -6.565812230110168457e-01 -2.971410751342773438e-01
3.819013833999633789e-01 5.331182479858398438e-01 1.169336438179016113e-01 1.691229194402694702e-01 8.108887076377868652e-02 5.370797123759984970e-03 -6.567755937576293945e-01 -2.995024919509887695e-01
4.634024500846862793e-01 4.898981451988220215e-01 2.936639785766601562e-01 -9.407033771276473999e-02 4.479353874921798706e-02 4.581080675125122070e-01 -2.528469860553741455e-01 -4.175755083560943604e-01
4.944140315055847168e-01 -2.935594618320465088e-01 3.091975748538970947e-01 1.529898196458816528e-01 2.353378236293792725e-01 1.803015917539596558e-01 -2.919302582740783691e-01 -6.142091155052185059e-01
2.749737501144409180e-01 4.363582432270050049e-01 -7.516806572675704956e-02 5.259109735488891602e-01 -8.116985857486724854e-02 -5.412296950817108154e-02 -4.126171469688415527e-01 -5.215146541595458984e-01
3.917330503463745117e-01 -1.506366282701492310e-01 2.342629730701446533e-01 1.092992909252643585e-02 -6.329249143600463867e-01 3.217914104461669922e-01 -2.947658896446228027e-01 -4.216925501823425293e-01
2.636459767818450928e-01 -1.213187575340270996e-01 3.359972536563873291e-01 3.603874146938323975e-01 4.740261435508728027e-01 2.217697948217391968e-01 -5.310686230659484863e-01 -3.421737849712371826e-01
