# Supplementary material for: Where is your field going? A machine learning approach to study the relative motion of the domains of physics
Source: PLoS One. 2020 Jun 18;15(6):e0233997. doi: 10.1371/journal.pone.0233997 (PMC7302634; doi:10.1371/journal.pone.0233997)
Supplement: S7 Data — (ZIP) [file pone.0233997.s007.zip › 6/Pacs4Run_6_VS_500_embeddings1996-2000ED8.txt]

2.732627391815185547e-01 -3.572410941123962402e-01 -2.847416996955871582e-01 -6.406578421592712402e-01 1.467209458351135254e-01 5.084188580513000488e-01 -5.200753733515739441e-02 -1.531810909509658813e-01
2.317278087139129639e-01 7.716277986764907837e-02 -4.780912995338439941e-01 -4.969843029975891113e-01 4.139500558376312256e-01 -1.217910572886466980e-01 5.038661956787109375e-01 -1.572081744670867920e-01
4.046180844306945801e-01 2.218530625104904175e-01 6.100879982113838196e-02 -4.390164613723754883e-01 5.305213928222656250e-01 5.316129326820373535e-01 -8.893518894910812378e-02 1.365031152963638306e-01
9.449851512908935547e-02 -2.073596864938735962e-01 2.803922891616821289e-01 -3.255380988121032715e-01 6.348960399627685547e-01 3.919044137001037598e-01 3.549683988094329834e-01 -2.842401564121246338e-01
-6.412734836339950562e-02 -4.271551072597503662e-01 -3.103747777640819550e-02 -4.004506170749664307e-01 -3.439835906028747559e-01 5.625466108322143555e-01 4.661692380905151367e-01 2.292082644999027252e-03
1.947869211435317993e-01 -4.571069777011871338e-01 -2.406813055276870728e-01 -6.757515072822570801e-01 -1.171041373163461685e-02 -1.124659329652786255e-01 4.104867577552795410e-01 2.392878383398056030e-01
3.295283913612365723e-01 -4.228136539459228516e-01 -3.583480790257453918e-02 -1.645161062479019165e-01 3.601700961589813232e-01 7.427462339401245117e-01 5.377782136201858521e-02 1.853904221206903458e-03
-2.173414528369903564e-01 1.842670887708663940e-01 -5.109480619430541992e-01 -4.161965847015380859e-01 -3.482441604137420654e-02 3.036077916622161865e-01 6.051572561264038086e-01 -1.578454226255416870e-01
2.193507105112075806e-01 -6.014792323112487793e-01 -1.050560101866722107e-01 -2.858036160469055176e-01 4.515889100730419159e-03 5.806414484977722168e-01 3.885692954063415527e-01 -9.610664099454879761e-02
1.389606948941946030e-02 -2.488180994987487793e-01 3.748646974563598633e-01 -6.030663251876831055e-01 6.200309395790100098e-01 2.013103663921356201e-01 -4.495678097009658813e-02 8.184482902288436890e-02
-1.181623488664627075e-01 1.039903145283460617e-02 -1.751539558172225952e-01 -3.011277318000793457e-01 -7.452286034822463989e-02 7.976197600364685059e-01 4.612416625022888184e-01 1.003886461257934570e-01
3.846672177314758301e-01 -1.392912417650222778e-01 -2.690541744232177734e-01 -3.734844326972961426e-01 3.381041884422302246e-01 3.347489833831787109e-01 6.263226270675659180e-01 -4.579307883977890015e-02
3.843675553798675537e-01 2.961889803409576416e-01 -4.583211839199066162e-01 -4.817649126052856445e-01 -2.681868672370910645e-01 2.373985648155212402e-01 2.949092388153076172e-01 -3.272983133792877197e-01
1.160070225596427917e-01 -5.063338875770568848e-01 6.091842427849769592e-02 -3.926431834697723389e-01 -3.392466306686401367e-01 5.152065157890319824e-01 4.083499014377593994e-01 -1.581547409296035767e-01
-6.915663368999958038e-03 -2.945215106010437012e-01 -1.348430365324020386e-01 -6.536766290664672852e-01 -2.244209945201873779e-01 3.180432617664337158e-01 2.120266854763031006e-01 5.208280086517333984e-01
-1.405880004167556763e-01 5.315355956554412842e-02 -5.111042261123657227e-01 -3.978887200355529785e-01 -1.014588922262191772e-01 4.418052732944488525e-01 5.895124673843383789e-01 -6.968556344509124756e-02
-1.332399547100067139e-01 -1.684145182371139526e-01 -2.323103547096252441e-01 -2.396691441535949707e-01 1.973519921302795410e-01 4.269018471240997314e-01 1.088427305221557617e-01 -7.806627750396728516e-01
-4.867514967918395996e-02 7.457730174064636230e-02 6.698231399059295654e-02 -4.874771833419799805e-01 6.273624300956726074e-02 2.605379521846771240e-01 3.100104331970214844e-01 -7.629064321517944336e-01
3.967737853527069092e-01 3.165142834186553955e-01 -5.344542860984802246e-01 -4.757099449634552002e-01 -1.907041966915130615e-01 4.063066542148590088e-01 1.546584218740463257e-01 -7.124418020248413086e-02
4.958758056163787842e-01 -2.623479962348937988e-01 -1.887200921773910522e-01 -4.642258882522583008e-01 6.140445470809936523e-01 1.839741468429565430e-01 -1.227503195405006409e-01 9.052652120590209961e-02
-9.335967898368835449e-02 5.357919260859489441e-02 2.232630401849746704e-01 -3.885252177715301514e-01 1.660727262496948242e-01 4.874032735824584961e-01 3.566513061523437500e-01 -6.287071704864501953e-01
9.483437985181808472e-02 -1.617126315832138062e-01 -4.668168127536773682e-01 -5.145840048789978027e-01 5.408473610877990723e-01 1.316496133804321289e-01 2.040467262268066406e-01 3.614668548107147217e-01
2.889417111873626709e-01 4.982461407780647278e-02 -2.963055968284606934e-01 -4.101759195327758789e-01 2.147628962993621826e-01 4.290053844451904297e-01 6.514632701873779297e-01 -5.844364315271377563e-02
-4.810727238655090332e-01 -5.703480914235115051e-02 -8.190979063510894775e-02 -6.433120965957641602e-01 1.820219904184341431e-01 3.101623356342315674e-01 -4.526534378528594971e-01 -1.026088148355484009e-01
8.174568414688110352e-02 2.826863825321197510e-01 -4.888628423213958740e-02 -5.553745031356811523e-01 1.802579313516616821e-01 3.526787459850311279e-01 6.675694584846496582e-01 -7.162644062191247940e-03
-1.685067415237426758e-01 -4.280004277825355530e-02 -2.589407861232757568e-01 -4.551000893115997314e-01 -2.281252443790435791e-01 4.279402494430541992e-01 6.771978735923767090e-01 -4.285444691777229309e-02
-3.107085451483726501e-02 2.129886746406555176e-01 -3.670521378517150879e-01 -7.094667553901672363e-01 1.428882330656051636e-01 5.855555832386016846e-02 4.907310307025909424e-01 2.256934195756912231e-01
-1.148064360022544861e-01 -1.835755854845046997e-01 3.565920591354370117e-01 -4.323294758796691895e-01 6.314466893672943115e-02 3.812008500099182129e-01 4.112482964992523193e-01 -5.662387609481811523e-01
-1.852807030081748962e-02 1.275100558996200562e-01 -4.724843502044677734e-01 -5.137276053428649902e-01 4.480825364589691162e-01 3.087598085403442383e-01 2.652037441730499268e-01 3.602733314037322998e-01
-6.766930967569351196e-02 9.305524080991744995e-02 -6.297054141759872437e-02 -7.626534104347229004e-01 6.508209556341171265e-02 3.624904900789260864e-02 5.607548356056213379e-01 2.848865389823913574e-01
-2.024541981518268585e-02 -4.520254582166671753e-02 3.528483510017395020e-01 -6.260029673576354980e-01 -3.703847229480743408e-01 4.205395579338073730e-01 -3.587434440851211548e-02 -4.072343409061431885e-01
-5.800998806953430176e-01 1.813417822122573853e-01 9.536899626255035400e-02 -6.067460775375366211e-01 8.618491888046264648e-02 4.908725619316101074e-01 -6.970593333244323730e-02 1.097647007554769516e-02
1.062494441866874695e-01 -1.097478047013282776e-01 4.664972797036170959e-02 -5.786988735198974609e-01 6.049180403351783752e-02 5.490635056048631668e-03 -1.897762343287467957e-02 -7.972129583358764648e-01
2.616619765758514404e-01 5.230767652392387390e-02 3.985269367694854736e-01 -4.538533389568328857e-01 1.397604793310165405e-01 6.028668284416198730e-01 4.253169894218444824e-01 1.069830171763896942e-02
3.668301999568939209e-01 1.064099445939064026e-01 -3.651324510574340820e-01 -6.505651473999023438e-01 4.586009774357080460e-03 3.426837027072906494e-01 1.754671484231948853e-01 3.864116668701171875e-01
5.961955785751342773e-01 -2.529778145253658295e-02 -1.309924870729446411e-01 -5.266759395599365234e-01 -3.432400524616241455e-01 3.211686611175537109e-01 3.309233784675598145e-01 -1.374445706605911255e-01
2.894704230129718781e-02 -7.973843067884445190e-02 -7.563261985778808594e-01 -3.220755755901336670e-01 6.073671206831932068e-02 2.834991514682769775e-01 4.823588430881500244e-01 -1.764103025197982788e-02
-3.223568201065063477e-01 -6.835743784904479980e-02 -5.308339372277259827e-02 -4.302096366882324219e-01 3.711166977882385254e-01 1.723303347826004028e-01 3.283367753028869629e-01 -6.544345617294311523e-01
6.459486484527587891e-02 3.053820431232452393e-01 -1.598970592021942139e-01 -6.246494054794311523e-01 1.349934563040733337e-02 2.735353410243988037e-01 6.414520740509033203e-01 -1.873305812478065491e-02
3.607442378997802734e-01 1.301652491092681885e-01 -3.302843868732452393e-01 -7.015419602394104004e-01 9.651332162320613861e-03 1.960137933492660522e-01 2.121352702379226685e-01 4.100681543350219727e-01
2.952247858047485352e-01 -3.476014137268066406e-01 -4.042487144470214844e-01 -5.618036985397338867e-01 6.855749338865280151e-02 -1.779838502407073975e-01 5.213449001312255859e-01 -6.925591826438903809e-02
4.688210189342498779e-01 2.248014658689498901e-01 -6.805010885000228882e-02 -4.982360899448394775e-01 -1.646035760641098022e-01 5.201852321624755859e-01 4.030838608741760254e-01 -1.289861500263214111e-01
2.926985025405883789e-01 -4.787101969122886658e-02 -4.964154064655303955e-01 -7.345234155654907227e-01 -1.115938425064086914e-01 -1.025956347584724426e-01 1.945355385541915894e-01 2.554601132869720459e-01
8.123755455017089844e-02 2.956584990024566650e-01 -3.609302639961242676e-01 -5.049471855163574219e-01 1.631157845258712769e-01 3.810835778713226318e-01 5.898051857948303223e-01 3.229052945971488953e-02
-5.638956557959318161e-03 -3.977294564247131348e-01 -5.636064410209655762e-01 -5.365388989448547363e-01 -6.534227728843688965e-02 -2.396185994148254395e-01 4.132723808288574219e-01 -6.142050027847290039e-02
2.534262835979461670e-01 1.376357227563858032e-01 -4.822808504104614258e-01 -6.565802693367004395e-01 2.340641468763351440e-01 7.484008371829986572e-02 3.846337795257568359e-01 2.116807401180267334e-01
-5.847516059875488281e-01 -1.081819981336593628e-01 -3.364064991474151611e-01 -3.034963011741638184e-01 1.860262751579284668e-01 5.470631122589111328e-01 -8.191828429698944092e-02 -3.169992268085479736e-01
1.285615414381027222e-01 6.592483073472976685e-02 -1.252790689468383789e-01 -7.101681828498840332e-01 1.199997439980506897e-01 -8.297157287597656250e-02 6.580776572227478027e-01 6.886023283004760742e-02
5.802413821220397949e-01 -1.704449504613876343e-01 3.805099427700042725e-01 -5.319990515708923340e-01 3.441503942012786865e-01 1.411487460136413574e-01 1.871897727251052856e-01 -1.818114221096038818e-01
3.122575581073760986e-01 -9.020074270665645599e-03 2.735332846641540527e-01 -8.151001930236816406e-01 2.071216404438018799e-01 -2.840930521488189697e-01 1.521241813898086548e-01 -1.282776743173599243e-01
9.970745444297790527e-02 -3.267125785350799561e-01 -3.494747579097747803e-01 -6.670702695846557617e-01 -2.457056343555450439e-01 2.124646008014678955e-01 2.110508829355239868e-01 4.076112508773803711e-01
3.829817175865173340e-01 -1.377230435609817505e-01 -3.954026997089385986e-01 -3.683580458164215088e-01 3.938019275665283203e-01 1.882934421300888062e-01 5.752090811729431152e-01 -1.446603238582611084e-01
-1.855806112289428711e-01 -2.955366969108581543e-01 2.432476133108139038e-01 -4.526122808456420898e-01 -9.917699731886386871e-03 6.965665221214294434e-01 3.587950468063354492e-01 1.238853111863136292e-02
-1.721454560756683350e-01 2.080480158329010010e-01 3.856389224529266357e-01 -7.601985335350036621e-01 2.645149827003479004e-01 9.572564065456390381e-02 3.379737436771392822e-01 8.429070562124252319e-02
-6.710186600685119629e-02 -2.036711201071739197e-02 -1.542710065841674805e-01 -5.199265480041503906e-01 -1.897186040878295898e-01 2.035775333642959595e-01 1.162125822156667709e-02 -7.895488142967224121e-01
1.299973428249359131e-01 -6.075268387794494629e-01 4.086297750473022461e-02 -2.393444180488586426e-01 6.564608216285705566e-02 6.556534767150878906e-01 3.390776813030242920e-01 -7.675768435001373291e-02
7.194305062294006348e-01 -4.099522158503532410e-02 -9.793270379304885864e-02 -4.325565993785858154e-01 -3.071627765893936157e-02 2.969307899475097656e-01 3.668447732925415039e-01 -2.456756383180618286e-01
4.429697394371032715e-01 -1.400740593671798706e-01 -2.793806791305541992e-01 -2.613101303577423096e-01 4.407327771186828613e-01 4.045899510383605957e-01 4.992698431015014648e-01 -1.749618798494338989e-01
2.511255741119384766e-01 1.776725240051746368e-02 -4.584902524948120117e-01 -6.501355767250061035e-01 4.302686750888824463e-01 7.553894072771072388e-03 1.548920273780822754e-01 3.074916899204254150e-01
1.306541711091995239e-01 3.599026799201965332e-02 -3.366982638835906982e-01 -5.725463628768920898e-01 6.186158657073974609e-01 1.116469725966453552e-01 2.748424410820007324e-01 2.641403973102569580e-01
-5.875145792961120605e-01 -2.091983407735824585e-01 8.392622321844100952e-02 -4.861032366752624512e-01 1.620177030563354492e-01 5.555691719055175781e-01 -1.784151047468185425e-01 -3.136931359767913818e-02
-1.042320951819419861e-01 -3.806222602725028992e-02 -5.427744388580322266e-01 -6.766656637191772461e-01 -2.322978377342224121e-01 -1.435246551409363747e-03 3.853842318058013916e-01 1.808902025222778320e-01
3.529269993305206299e-01 -9.994971007108688354e-02 -4.568524062633514404e-01 -3.826099038124084473e-01 3.655354678630828857e-01 3.632736802101135254e-01 4.925523698329925537e-01 4.643516615033149719e-02
9.949712455272674561e-02 -7.453073263168334961e-01 8.745338767766952515e-02 -4.957893192768096924e-01 3.333051875233650208e-02 1.685922741889953613e-01 3.838423490524291992e-01 6.551993638277053833e-02
1.305405944585800171e-01 1.526123434305191040e-01 3.073961734771728516e-01 -6.121546626091003418e-01 -2.478644251823425293e-01 5.501124262809753418e-01 -7.588925212621688843e-02 -3.473086655139923096e-01
-3.336745798587799072e-01 -3.522115647792816162e-01 -2.052252441644668579e-01 -4.411990046501159668e-01 -3.405083343386650085e-02 1.755591109395027161e-02 1.139781102538108826e-01 -7.165024876594543457e-01
3.849823474884033203e-01 6.828061491250991821e-02 -3.810201287269592285e-01 -4.253236055374145508e-01 3.583309054374694824e-01 3.269225060939788818e-01 5.311928987503051758e-01 -6.003835797309875488e-02
1.100891232490539551e-01 -5.607879161834716797e-01 1.168626621365547180e-01 -3.850978910923004150e-01 -1.386460810899734497e-01 6.717553138732910156e-01 2.021297067403793335e-01 -1.027419976890087128e-02
2.357074320316314697e-01 1.895315051078796387e-01 -1.555683165788650513e-01 -6.671508550643920898e-01 2.387176454067230225e-01 1.246070042252540588e-01 5.957135558128356934e-01 1.088140010833740234e-01
-1.128063276410102844e-01 -4.515297114849090576e-01 1.111793052405118942e-02 -3.068265914916992188e-01 -1.899671703577041626e-01 5.164074301719665527e-01 6.053915023803710938e-01 -1.409482061862945557e-01
2.639771401882171631e-01 -1.660285592079162598e-01 -4.847831428050994873e-01 -4.276485443115234375e-01 4.242624342441558838e-01 2.633794210851192474e-02 5.512202382087707520e-01 -1.779141649603843689e-02
-1.181906536221504211e-01 2.683407962322235107e-01 -4.882217645645141602e-01 -6.720458269119262695e-01 -8.079829066991806030e-02 3.023737110197544098e-02 4.611974656581878662e-01 6.222783774137496948e-02
2.375658303499221802e-01 -7.851375937461853027e-01 -2.170529514551162720e-01 -4.214388132095336914e-01 -2.580438740551471710e-02 1.947562247514724731e-01 -2.525741159915924072e-01 -3.039803123101592064e-03
-4.534047544002532959e-01 1.912119984626770020e-01 -3.489067852497100830e-01 -6.051596999168395996e-01 1.886166632175445557e-01 3.392188847064971924e-01 -3.201913833618164062e-01 1.293821781873703003e-01
1.674881875514984131e-01 -2.585608325898647308e-02 -4.218873083591461182e-01 -5.197486281394958496e-01 6.335097551345825195e-01 1.449079662561416626e-01 2.014367580413818359e-01 2.454429119825363159e-01
5.512157082557678223e-01 -2.479157149791717529e-01 -1.229795143008232117e-01 -5.794058442115783691e-01 9.577465057373046875e-02 8.543725311756134033e-02 -5.074696540832519531e-01 -9.932892024517059326e-02
3.067526966333389282e-02 -5.190650224685668945e-01 -4.764316603541374207e-02 -6.789484024047851562e-01 -3.467046190053224564e-03 -1.499744057655334473e-01 4.688701629638671875e-01 1.550680696964263916e-01
9.085870115086436272e-04 7.876499742269515991e-02 -7.246434688568115234e-02 -5.714355707168579102e-01 1.990788243710994720e-02 2.063170541077852249e-03 1.506921350955963135e-01 -7.993102669715881348e-01
-2.558017075061798096e-01 -3.430113494396209717e-01 -1.042880043387413025e-01 -7.027823328971862793e-01 -3.820088505744934082e-01 2.377324998378753662e-01 4.679334908723831177e-02 3.278604745864868164e-01
-1.386259645223617554e-01 1.654726117849349976e-01 9.226405620574951172e-02 -7.201623320579528809e-01 -1.554103195667266846e-01 5.542618408799171448e-02 -1.374801844358444214e-01 -6.165467500686645508e-01
2.832054197788238525e-01 -7.134118676185607910e-02 2.450116723775863647e-01 -4.953843057155609131e-01 -1.186362132430076599e-01 3.405369520187377930e-01 2.387029081583023071e-01 -6.498076319694519043e-01
-2.277480512857437134e-01 -5.331601500511169434e-01 -3.353392481803894043e-01 -5.797395706176757812e-01 -1.942232549190521240e-01 2.151483446359634399e-01 -2.837485074996948242e-02 3.612536489963531494e-01
-2.515123188495635986e-01 -4.721034467220306396e-01 -5.200005173683166504e-01 -5.199312567710876465e-01 -1.505567878484725952e-01 1.932376176118850708e-01 -8.469656854867935181e-02 3.254981935024261475e-01
4.605512022972106934e-01 -6.555675715208053589e-02 2.081768810749053955e-01 -5.365149974822998047e-01 -1.520477086305618286e-01 3.983819484710693359e-01 -1.388057470321655273e-01 -5.013135075569152832e-01
-1.721260994672775269e-01 -7.695648670196533203e-01 -4.146720468997955322e-02 -2.596029639244079590e-01 2.244515568017959595e-01 3.819890320301055908e-01 3.178914189338684082e-01 -1.080761104822158813e-01
-3.192240595817565918e-01 -3.837629035115242004e-02 -2.258109450340270996e-01 -4.157072305679321289e-01 2.633798718452453613e-01 1.809188127517700195e-01 2.525024116039276123e-01 -7.120128273963928223e-01
-5.035715103149414062e-01 -3.721289336681365967e-01 8.657792955636978149e-02 -3.943818211555480957e-01 1.027008518576622009e-01 4.684264361858367920e-01 -1.112503185868263245e-02 -4.634743630886077881e-01
-3.768969178199768066e-01 1.346183717250823975e-01 -2.493991106748580933e-01 -3.591446280479431152e-01 4.384984970092773438e-01 3.830283880233764648e-01 1.020232290029525757e-01 -5.470296740531921387e-01
1.369787566363811493e-02 -6.699135899543762207e-01 -1.926647424697875977e-01 -6.340321898460388184e-01 -2.152681052684783936e-01 -7.389415800571441650e-02 1.901528239250183105e-01 1.547670513391494751e-01
2.821715176105499268e-01 -2.385054975748062134e-01 -5.183684825897216797e-01 -6.288141012191772461e-01 -2.982372641563415527e-01 1.714348196983337402e-01 1.499357223510742188e-01 2.420030236244201660e-01
-5.267809629440307617e-01 -1.108017936348915100e-01 -3.060276210308074951e-01 -4.907450079917907715e-01 1.321776360273361206e-01 7.332997769117355347e-02 1.282227486371994019e-01 -5.800446867942810059e-01
3.332869112491607666e-01 -2.601129710674285889e-01 7.614835351705551147e-02 -6.921106576919555664e-01 1.536048352718353271e-01 7.324314117431640625e-02 -5.494585037231445312e-01 -7.471250742673873901e-02
-1.843514852225780487e-02 1.815335750579833984e-01 -2.816327512264251709e-01 -5.491577386856079102e-01 -2.463000565767288208e-01 5.126033425331115723e-01 5.009256601333618164e-01 1.070614531636238098e-01
-3.501143157482147217e-01 8.701616525650024414e-02 -2.036792039871215820e-01 -4.689524471759796143e-01 2.631895542144775391e-01 2.475594431161880493e-01 1.009167451411485672e-02 -6.912236809730529785e-01
1.162840574979782104e-01 2.479719221591949463e-01 -4.672800302505493164e-01 -5.598319768905639648e-01 3.383296132087707520e-01 2.523906230926513672e-01 4.346191287040710449e-01 1.617521196603775024e-01
1.954272240400314331e-01 7.229629904031753540e-02 -5.080703496932983398e-01 -4.620983600616455078e-01 3.133951127529144287e-01 3.107077479362487793e-01 5.251959562301635742e-01 1.196856424212455750e-01
-6.504577994346618652e-01 -1.645080894231796265e-01 7.316922303289175034e-03 -5.590502023696899414e-01 2.450445145368576050e-01 2.908737659454345703e-01 -1.635240465402603149e-01 -2.566255629062652588e-01
4.015199840068817139e-01 -5.583996176719665527e-01 -4.280096665024757385e-02 -2.617355883121490479e-01 1.899406872689723969e-02 5.993658304214477539e-01 3.079970777034759521e-01 -4.660450667142868042e-02
2.697434127330780029e-01 -6.962955594062805176e-01 -2.234121561050415039e-01 -3.043670356273651123e-01 -1.193809658288955688e-01 4.285990297794342041e-01 -2.204116582870483398e-01 -2.309296876192092896e-01
2.839856445789337158e-01 -1.879514157772064209e-01 -4.078131616115570068e-01 -3.851688802242279053e-01 6.453861594200134277e-01 3.439510762691497803e-01 -7.902732491493225098e-02 1.681934744119644165e-01
1.790803074836730957e-01 -4.985756576061248779e-01 -5.470119714736938477e-01 -5.400585532188415527e-01 -8.685839921236038208e-02 1.124476641416549683e-01 2.545516788959503174e-01 2.085230648517608643e-01
-2.565087378025054932e-01 5.785396695137023926e-02 -9.087441116571426392e-02 -5.302515029907226562e-01 2.809125483036041260e-01 8.033996820449829102e-02 1.000315099954605103e-01 -7.389579415321350098e-01
7.896669954061508179e-02 -5.372786521911621094e-01 -5.603703483939170837e-02 -7.126873731613159180e-01 -3.260958492755889893e-01 -7.815308123826980591e-02 2.545309960842132568e-01 1.296147108078002930e-01
-2.170233242213726044e-02 3.204882442951202393e-01 -4.029958844184875488e-01 -4.720548987388610840e-01 7.779947668313980103e-02 4.722351431846618652e-01 5.308119058609008789e-01 -2.747271955013275146e-02
-1.962958872318267822e-01 -8.637065440416336060e-02 1.444800347089767456e-01 -7.958586812019348145e-01 2.044129967689514160e-01 -1.177909299731254578e-01 4.167756438255310059e-01 2.652947604656219482e-01
5.965535640716552734e-01 -6.351414322853088379e-02 -3.744566440582275391e-01 -3.723208606243133545e-01 -6.553938239812850952e-02 3.198688924312591553e-01 4.094929695129394531e-01 -2.948784232139587402e-01
4.365287125110626221e-01 1.934963464736938477e-01 -3.404090702533721924e-01 -6.060251593589782715e-01 -3.437110185623168945e-01 2.450445443391799927e-01 3.190816640853881836e-01 -9.412644058465957642e-02
1.026524752378463745e-01 -9.710813313722610474e-02 1.273111701011657715e-01 -2.946509122848510742e-01 6.850045323371887207e-01 6.083126068115234375e-01 1.831388324499130249e-01 -6.472927331924438477e-02
-1.571521461009979248e-01 1.832955330610275269e-01 -6.002670526504516602e-01 -5.139747262001037598e-01 -1.638541668653488159e-01 1.875937879085540771e-01 5.019002556800842285e-01 -5.720170214772224426e-02
-6.287388503551483154e-02 4.446714743971824646e-02 -1.410134732723236084e-01 -7.238972187042236328e-01 -3.925684690475463867e-01 2.997984886169433594e-01 3.535391092300415039e-01 2.849187850952148438e-01
1.960416585206985474e-01 -4.597806632518768311e-01 -5.381374955177307129e-01 -5.573495030403137207e-01 -3.036276996135711670e-02 -2.254714220762252808e-01 3.131861090660095215e-01 9.706112556159496307e-03
-3.390974104404449463e-01 -4.187029302120208740e-01 -1.390717923641204834e-01 -6.565222144126892090e-01 -2.412758320569992065e-01 1.902259290218353271e-01 8.534856885671615601e-02 3.970567882061004639e-01
-1.591157019138336182e-01 -4.454641137272119522e-03 2.289926707744598389e-01 -5.056315660476684570e-01 2.100685983896255493e-01 3.912846744060516357e-01 4.779491126537322998e-01 -4.908093214035034180e-01
2.535851597785949707e-01 2.189526557922363281e-01 -3.459441959857940674e-01 -5.600679516792297363e-01 2.260306775569915771e-01 3.703070878982543945e-01 4.553651213645935059e-01 2.425411641597747803e-01
1.494429409503936768e-01 -7.546780705451965332e-01 -3.863457143306732178e-01 -3.683240413665771484e-01 1.317207217216491699e-01 2.341199815273284912e-01 -2.129398733377456665e-01 7.547391206026077271e-02
-3.131631612777709961e-01 8.187670260667800903e-03 -4.125147312879562378e-02 -6.032038331031799316e-01 1.785566508769989014e-01 2.047297544777393341e-03 2.891144156455993652e-01 -6.487153768539428711e-01
1.005749776959419250e-01 5.255106836557388306e-02 2.867209613323211670e-01 -4.611981213092803955e-01 4.880374968051910400e-01 2.230190336704254150e-01 1.709137409925460815e-01 -6.124383211135864258e-01
1.717225313186645508e-01 2.290972508490085602e-02 7.192258257418870926e-03 -4.636418819427490234e-01 -2.502595782279968262e-01 5.115427970886230469e-01 -8.470061421394348145e-02 -6.507618427276611328e-01
-5.688535422086715698e-02 5.464128777384757996e-02 -1.898433715105056763e-01 -8.205090761184692383e-01 -3.323392868041992188e-01 7.516476511955261230e-02 2.256895452737808228e-01 3.427357375621795654e-01
1.048700809478759766e-01 -2.030718922615051270e-01 -4.786100387573242188e-01 -4.790585637092590332e-01 5.250889062881469727e-01 2.286489754915237427e-01 -7.592406868934631348e-02 3.942540287971496582e-01
-2.971717715263366699e-01 3.051173985004425049e-01 -7.338332384824752808e-02 -6.202505826950073242e-01 6.950274854898452759e-02 5.190664529800415039e-01 -3.685121834278106689e-01 -1.357738524675369263e-01
1.354508548974990845e-01 -3.257361948490142822e-01 -1.102659553289413452e-01 -5.898716449737548828e-01 4.079033434391021729e-01 -1.772098615765571594e-02 -5.826319456100463867e-01 -9.634692221879959106e-02
1.619330793619155884e-01 -3.893967345356941223e-02 2.165697664022445679e-01 -7.670614123344421387e-01 5.466651320457458496e-01 -8.360228687524795532e-02 2.602848596870899200e-02 1.745454221963882446e-01
2.921787500381469727e-01 3.960297405719757080e-01 -5.068644881248474121e-01 -4.661929309368133545e-01 -1.822358518838882446e-01 4.481872618198394775e-01 2.194345742464065552e-01 -3.621093556284904480e-02
1.832863241434097290e-01 -1.541955471038818359e-01 -8.784601837396621704e-02 -7.247930765151977539e-01 2.996641397476196289e-01 -4.097949564456939697e-01 3.851715624332427979e-01 -5.916198343038558960e-02
-3.052504658699035645e-01 1.261735707521438599e-01 -1.513169407844543457e-01 -5.706470012664794922e-01 1.274123638868331909e-01 1.099167540669441223e-01 2.399148792028427124e-01 -6.756426095962524414e-01
3.428468704223632812e-01 -2.589226365089416504e-01 -1.610183417797088623e-01 -4.961718618869781494e-01 6.820996403694152832e-01 1.468212306499481201e-01 -2.192614972591400146e-01 9.170439839363098145e-02
4.350074008107185364e-02 1.754773557186126709e-01 1.031686961650848389e-01 -5.920004248619079590e-01 -2.683559656143188477e-01 5.130399465560913086e-01 -2.323465049266815186e-01 -4.658297300338745117e-01
-5.359822511672973633e-01 -1.429855674505233765e-01 -2.832186520099639893e-01 -3.108497262001037598e-01 1.607768535614013672e-01 4.101905226707458496e-01 2.127206027507781982e-01 -5.254353880882263184e-01
3.193238079547882080e-01 -1.957906186580657959e-01 -3.313196003437042236e-01 -7.185516953468322754e-01 -3.219430148601531982e-01 1.338734924793243408e-01 2.468787729740142822e-01 2.260324358940124512e-01
-1.684050709009170532e-01 -9.913896769285202026e-02 -1.757275313138961792e-01 -7.663295269012451172e-01 1.247285008430480957e-01 -1.323224306106567383e-01 4.318334162235260010e-01 3.523114323616027832e-01
2.642657160758972168e-01 -2.419346757233142853e-02 7.533279806375503540e-02 -3.713226616382598877e-01 -4.038983955979347229e-02 6.608785390853881836e-01 -9.843076579272747040e-03 -5.895202159881591797e-01
-1.082862354815006256e-02 2.041585594415664673e-01 -2.854542136192321777e-01 -7.599254846572875977e-01 -3.121717572212219238e-01 1.850493103265762329e-01 -1.414915733039379120e-02 4.090680181980133057e-01
-5.301602482795715332e-01 3.307737782597541809e-02 -6.413323432207107544e-02 -5.143253207206726074e-01 3.813023865222930908e-01 4.118363857269287109e-01 -1.264493167400360107e-01 -3.438053131103515625e-01
1.443392336368560791e-01 1.402581669390201569e-02 2.571872770786285400e-01 -8.099658489227294922e-01 4.337597489356994629e-01 -2.049119472503662109e-01 7.173071056604385376e-02 -1.466205120086669922e-01
-2.057250291109085083e-01 -1.390411704778671265e-01 -5.879814028739929199e-01 -2.743166387081146240e-01 -5.312247946858406067e-02 3.945252895355224609e-01 5.819264650344848633e-01 -1.423463821411132812e-01
4.556771814823150635e-01 -1.711159646511077881e-01 4.341976642608642578e-01 -5.800072550773620605e-01 -1.311433911323547363e-01 3.615640103816986084e-01 2.964092195034027100e-01 4.854024946689605713e-02
2.917554676532745361e-01 9.889383614063262939e-02 -1.599344424903392792e-02 -4.840853512287139893e-01 -2.731505334377288818e-01 5.850487947463989258e-01 -3.156373500823974609e-01 -3.924080729484558105e-01
5.047347545623779297e-01 -3.317853510379791260e-01 -2.987976968288421631e-01 -2.790663838386535645e-01 1.516739726066589355e-01 6.231139302253723145e-01 -1.896173506975173950e-01 1.441269367933273315e-01
1.102477610111236572e-01 -1.622929275035858154e-01 -1.886153668165206909e-01 -4.620824456214904785e-01 -4.050786495208740234e-01 3.004618287086486816e-01 -3.251405954360961914e-01 -5.935722589492797852e-01
1.285061091184616089e-01 -5.686034560203552246e-01 -4.026034474372863770e-01 -5.491107702255249023e-01 -2.661939561367034912e-01 -1.583009585738182068e-02 3.471851646900177002e-01 7.011937350034713745e-02
4.463237822055816650e-01 -1.255115419626235962e-01 -4.899323284626007080e-01 -2.950262427330017090e-01 4.505505263805389404e-01 4.649035632610321045e-01 -9.349306672811508179e-02 -1.734810918569564819e-01
1.571851074695587158e-01 -2.313696295022964478e-01 8.746264129877090454e-02 -3.950726389884948730e-01 -3.319503068923950195e-01 4.740968346595764160e-01 1.472721993923187256e-01 -6.335463523864746094e-01
3.560799658298492432e-01 -1.396288275718688965e-01 2.162925153970718384e-01 -3.781284987926483154e-01 8.235359936952590942e-02 5.301918387413024902e-01 -1.798291876912117004e-02 -6.129751205444335938e-01
9.058433026075363159e-02 1.549940258264541626e-01 1.830850690603256226e-01 -7.602459192276000977e-01 5.556148886680603027e-01 -1.376692857593297958e-02 -2.123374342918395996e-01 -4.788259789347648621e-02
1.868884116411209106e-01 1.299411505460739136e-01 -2.843801677227020264e-01 -5.609266757965087891e-01 2.735912799835205078e-01 3.494394719600677490e-01 5.702604055404663086e-01 1.746999174356460571e-01
-4.376642107963562012e-01 2.249338198453187943e-03 -8.870930224657058716e-02 -3.504404127597808838e-01 7.373692840337753296e-02 7.000885605812072754e-01 -5.790204554796218872e-02 -4.229103922843933105e-01
-4.024509191513061523e-01 -5.682926774024963379e-01 -2.136291749775409698e-02 -5.034003853797912598e-01 1.735777854919433594e-01 2.680459022521972656e-01 2.573482990264892578e-01 3.049629926681518555e-01
3.387168422341346741e-02 -2.491828203201293945e-01 -4.487304389476776123e-01 -6.120048165321350098e-01 7.624895311892032623e-03 -3.246213495731353760e-01 4.912964403629302979e-01 -1.185005828738212585e-01
3.034535944461822510e-01 1.506342925131320953e-02 7.788833975791931152e-02 -5.778294205665588379e-01 -2.821730077266693115e-01 4.731442332267761230e-01 -3.462802469730377197e-01 -3.799190819263458252e-01
-1.131663993000984192e-01 -5.082895159721374512e-01 -1.210895776748657227e-01 -6.415160298347473145e-01 -4.333300590515136719e-01 1.843799501657485962e-01 2.143281102180480957e-01 1.868745088577270508e-01
-1.337881535291671753e-01 4.047786891460418701e-01 -3.233168125152587891e-01 -5.903713107109069824e-01 1.411894261837005615e-01 1.793887317180633545e-01 5.594921708106994629e-01 -6.058875471353530884e-03
5.955994129180908203e-01 -7.766151428222656250e-02 -2.234634757041931152e-01 -4.538168013095855713e-01 -1.921974569559097290e-01 4.308539032936096191e-01 3.558253645896911621e-01 -1.848183125257492065e-01
-9.349382482469081879e-03 -3.148118853569030762e-01 9.242878854274749756e-02 -1.649874299764633179e-01 6.063094139099121094e-01 6.737150549888610840e-01 1.950519979000091553e-01 -7.411924004554748535e-02
9.514418989419937134e-02 -1.592478603124618530e-01 2.053227275609970093e-01 -5.969738960266113281e-01 -1.069131791591644287e-01 3.509451746940612793e-01 -4.012462496757507324e-01 -5.210191011428833008e-01
7.288266718387603760e-02 2.722337543964385986e-01 9.351473301649093628e-02 -7.819557189941406250e-01 4.618012011051177979e-01 3.117028065025806427e-02 -2.912766337394714355e-01 3.609954938292503357e-02
-2.437964081764221191e-01 -2.428933233022689819e-01 -1.422216743230819702e-01 -5.423889756202697754e-01 -2.380835264921188354e-02 -2.355700545012950897e-02 1.205023303627967834e-01 -7.426376938819885254e-01
-5.075668096542358398e-01 1.558100581169128418e-01 -2.781955599784851074e-01 -5.561735033988952637e-01 1.897731721401214600e-01 3.818831443786621094e-01 -2.871905565261840820e-01 -2.589408755302429199e-01
1.591507047414779663e-01 -3.170806169509887695e-01 -6.191020011901855469e-01 -5.453308820724487305e-01 7.789976894855499268e-02 -9.749627113342285156e-02 3.945790231227874756e-01 1.489677429199218750e-01
2.496770769357681274e-01 -2.196068316698074341e-02 1.450435966253280640e-01 -4.980055093765258789e-01 -3.029664754867553711e-01 6.063655018806457520e-01 -2.234639823436737061e-01 -3.984070420265197754e-01
-3.753885328769683838e-01 -2.133963108062744141e-01 -2.036175280809402466e-01 -5.285568237304687500e-01 1.415798664093017578e-01 -5.305786058306694031e-02 -3.577491035684943199e-03 -6.854490041732788086e-01
2.447970509529113770e-01 -7.005670070648193359e-01 -2.369270473718643188e-01 -4.564744532108306885e-01 -2.957744002342224121e-01 2.988137900829315186e-01 4.508814215660095215e-02 -7.727640122175216675e-02
5.716380104422569275e-02 1.071829646825790405e-01 -5.629618763923645020e-01 -6.115024685859680176e-01 3.986219167709350586e-01 5.639499425888061523e-02 1.977218538522720337e-01 3.053013980388641357e-01
2.883466184139251709e-01 -3.053077161312103271e-01 -6.629471778869628906e-01 -4.757697880268096924e-01 -2.513517141342163086e-01 2.000084668397903442e-01 9.524230659008026123e-02 2.133907079696655273e-01
-3.544737994670867920e-01 -1.012667566537857056e-01 -2.569757103919982910e-01 -4.058234393596649170e-01 2.443131059408187866e-01 2.429366260766983032e-01 1.037805974483489990e-01 -7.098498344421386719e-01
-1.712585836648941040e-01 -2.390813082456588745e-01 -4.777489304542541504e-01 -5.121265053749084473e-01 1.414184421300888062e-01 3.068355619907379150e-01 9.514613449573516846e-02 5.475335717201232910e-01
5.613989830017089844e-01 -3.072603419423103333e-02 -4.404064118862152100e-01 -4.741087853908538818e-01 -2.844912707805633545e-01 2.917875945568084717e-01 2.702417969703674316e-01 -1.613821685314178467e-01
-1.242802515625953674e-01 6.886323541402816772e-02 -2.796883881092071533e-01 -7.822129726409912109e-01 -2.311873286962509155e-01 1.008606143295764923e-02 3.645620644092559814e-01 3.213640153408050537e-01
-1.917711198329925537e-01 -9.650635719299316406e-02 -4.395559728145599365e-01 -5.181101560592651367e-01 1.334472000598907471e-01 4.174261391162872314e-01 1.821122616529464722e-01 5.167642831802368164e-01
-1.669471263885498047e-01 3.359013199806213379e-01 3.778623938560485840e-01 -7.478573322296142578e-01 3.429629802703857422e-01 1.265313476324081421e-01 1.116431206464767456e-01 -1.054998487234115601e-01
2.108887769281864166e-03 -5.611961483955383301e-01 -4.548858106136322021e-01 -4.887859821319580078e-01 -2.142562121152877808e-01 2.947566211223602295e-01 -1.826127916574478149e-01 2.703464031219482422e-01
1.277547925710678101e-01 3.100537061691284180e-01 -6.568877100944519043e-01 -5.335534811019897461e-01 9.388884156942367554e-02 2.227612435817718506e-01 3.287602961063385010e-01 6.959598511457443237e-02
3.324037492275238037e-01 -1.622717529535293579e-01 -4.170718193054199219e-01 -3.988866209983825684e-01 4.177187681198120117e-01 -1.184372529387474060e-01 -3.145015835762023926e-01 -4.926343262195587158e-01
-4.258048832416534424e-01 -2.482459843158721924e-01 -1.472585201263427734e-01 -2.862778007984161377e-01 2.097295075654983521e-01 7.419092655181884766e-01 -1.860678493976593018e-01 -1.561629474163055420e-01
-2.449159324169158936e-01 3.327614367008209229e-01 -1.470773667097091675e-01 -5.926973819732666016e-01 1.431170552968978882e-01 4.882690906524658203e-01 -4.421294629573822021e-01 -4.468024149537086487e-02
4.964691400527954102e-02 1.323176454752683640e-02 2.023243606090545654e-01 -8.147718906402587891e-01 3.075506389141082764e-01 7.501654792577028275e-03 -8.175455150194466114e-04 4.448902308940887451e-01
2.016182094812393188e-01 1.761807315051555634e-02 -6.389965415000915527e-01 -3.014039993286132812e-01 2.303117811679840088e-01 1.937586367130279541e-01 -4.392666816711425781e-01 -4.199258387088775635e-01
-6.621698290109634399e-02 -1.723564565181732178e-01 3.503751754760742188e-01 -7.744767069816589355e-01 4.330952167510986328e-01 -1.678611934185028076e-01 1.332227289676666260e-01 -9.916862100362777710e-02
3.804717063903808594e-01 -1.414633542299270630e-01 2.970760688185691833e-03 -7.120538949966430664e-01 1.821606010198593140e-01 1.425490621477365494e-02 -5.424283742904663086e-01 2.419719099998474121e-02
-5.127373337745666504e-01 1.015712469816207886e-01 -1.064510643482208252e-01 -5.114307999610900879e-01 5.157262682914733887e-01 2.984805703163146973e-01 -9.610809385776519775e-02 -2.993150353431701660e-01
8.471777662634849548e-03 -3.109492659568786621e-01 -3.286911845207214355e-01 -6.616621017456054688e-01 -4.983991682529449463e-01 1.215811967849731445e-01 2.483330219984054565e-01 1.804196834564208984e-01
-4.228171110153198242e-01 -2.783088572323322296e-02 -2.452474460005760193e-02 -5.842317342758178711e-01 3.541668355464935303e-01 1.639767140150070190e-01 -3.226300179958343506e-01 -4.712855219841003418e-01
1.590269654989242554e-01 -7.837256789207458496e-02 2.372167259454727173e-01 -8.079471588134765625e-01 2.354675084352493286e-01 -3.871767222881317139e-01 1.494071185588836670e-01 -1.784500181674957275e-01
6.193039193749427795e-02 -3.359141349792480469e-01 5.586211755871772766e-02 -3.254492282867431641e-01 2.276876270771026611e-01 7.674091458320617676e-01 2.511235177516937256e-01 -2.654563784599304199e-01
3.048024177551269531e-01 -1.999233216047286987e-01 -4.165166020393371582e-01 -3.053979575634002686e-01 5.596012473106384277e-01 2.073771506547927856e-01 4.811370074748992920e-01 -1.127851828932762146e-01
3.813335001468658447e-01 6.243016570806503296e-02 -3.380098640918731689e-01 -7.833870053291320801e-01 -1.082350090146064758e-01 -2.874346077442169189e-01 1.611405611038208008e-01 4.941121861338615417e-02
-3.125621080398559570e-01 -5.097494721412658691e-01 -2.843131422996520996e-01 -5.576923489570617676e-01 -2.435903102159500122e-01 2.390901446342468262e-01 1.943713724613189697e-01 3.103629946708679199e-01
2.303601205348968506e-01 -3.447909355163574219e-01 9.237758070230484009e-02 -2.070032954216003418e-01 2.825706899166107178e-01 7.864938974380493164e-01 1.273307651281356812e-01 -2.490732967853546143e-01
1.645929217338562012e-01 5.844946578145027161e-02 -4.894593954086303711e-01 -6.530131101608276367e-01 -1.947275251150131226e-01 2.703812122344970703e-01 -3.756114840507507324e-02 4.371047317981719971e-01
-2.326147407293319702e-01 1.890801489353179932e-01 3.222929835319519043e-01 -7.270297408103942871e-01 3.985302150249481201e-01 -1.707363501191139221e-02 1.984525769948959351e-01 -2.814121544361114502e-01
4.065864980220794678e-01 -3.327969610691070557e-01 1.028568670153617859e-02 -5.950460433959960938e-01 1.462518721818923950e-01 8.592452108860015869e-02 -5.492510199546813965e-01 -1.982388198375701904e-01
-2.816075086593627930e-01 -7.330170273780822754e-02 -2.444650977849960327e-03 -4.207938611507415771e-01 3.115768432617187500e-01 2.649770081043243408e-01 3.235692083835601807e-01 -6.828329563140869141e-01
2.281257510185241699e-01 -3.176147341728210449e-01 -1.501095294952392578e-01 -4.584823548793792725e-01 6.502957344055175781e-01 2.519328594207763672e-01 -3.000141084194183350e-01 1.948775351047515869e-01
2.264071106910705566e-01 -8.376705050468444824e-01 -1.341672241687774658e-01 -4.046380519866943359e-01 2.208878099918365479e-01 1.018853783607482910e-01 6.252170354127883911e-02 -4.726635664701461792e-02
-8.261255919933319092e-03 4.266850054264068604e-01 2.783061861991882324e-01 -8.168476223945617676e-01 2.485859245061874390e-01 3.605956956744194031e-02 9.624758362770080566e-02 2.860889025032520294e-02
-5.814574360847473145e-01 -1.460626572370529175e-01 -1.992721259593963623e-01 -4.665494561195373535e-01 2.422764152288436890e-01 4.534563720226287842e-01 -3.044684231281280518e-01 -1.617829948663711548e-01
1.048632338643074036e-02 -1.169137582182884216e-01 3.405176401138305664e-01 -8.337714076042175293e-01 2.897025942802429199e-01 -7.646798342466354370e-02 2.705697715282440186e-01 1.100513264536857605e-01
1.976060271263122559e-01 -2.238045632839202881e-02 8.142787963151931763e-02 -5.449588894844055176e-01 -2.492409050464630127e-01 3.109184801578521729e-01 1.399441212415695190e-01 -6.917113661766052246e-01
2.822832018136978149e-02 -1.180963665246963501e-01 -2.398104220628738403e-01 -7.738248705863952637e-01 4.017986729741096497e-02 -1.577152907848358154e-01 4.535704255104064941e-01 3.110109269618988037e-01
-2.176628857851028442e-01 -1.217094734311103821e-01 -5.179481506347656250e-01 -4.785458743572235107e-01 8.377315849065780640e-02 3.935604989528656006e-01 1.180292889475822449e-01 5.144847035408020020e-01
3.331762552261352539e-02 9.238551557064056396e-02 6.767622381448745728e-02 -6.237488985061645508e-01 -2.279982864856719971e-01 1.332030743360519409e-01 7.632438093423843384e-02 -7.219145298004150391e-01
-4.536998271942138672e-01 3.080848753452301025e-01 8.880494162440299988e-03 -7.369443774223327637e-01 -4.443945735692977905e-02 1.190178543329238892e-01 -2.841798961162567139e-01 -2.432610839605331421e-01
-4.201151728630065918e-01 -1.121346056461334229e-01 1.341097708791494370e-02 -5.262499451637268066e-01 4.812133610248565674e-01 2.056600898504257202e-01 -2.948774695396423340e-01 -4.159269034862518311e-01
1.029492095112800598e-01 -4.098972976207733154e-01 7.549813389778137207e-02 -6.552250981330871582e-01 2.243607044219970703e-01 4.711163043975830078e-02 -5.674340128898620605e-01 -1.087523847818374634e-01
-3.815169036388397217e-01 -4.591351449489593506e-01 -2.626641392707824707e-01 -3.934139311313629150e-01 8.731868118047714233e-03 3.433471918106079102e-02 1.153287068009376526e-01 -6.366450786590576172e-01
2.399641424417495728e-01 1.209514290094375610e-01 3.408298492431640625e-01 -6.208682060241699219e-01 5.399317741394042969e-01 3.171260058879852295e-01 -1.532608121633529663e-01 -1.027698665857315063e-01
-5.842539668083190918e-01 -3.176831407472491264e-03 -2.456089556217193604e-01 -4.982126951217651367e-01 4.856632053852081299e-01 1.544122546911239624e-01 -7.317643612623214722e-02 -2.916007041931152344e-01
-2.874799966812133789e-01 -5.967660620808601379e-02 2.258019521832466125e-02 -4.114755988121032715e-01 4.866935908794403076e-01 3.309508562088012695e-01 1.111773550510406494e-01 -6.206549406051635742e-01
3.470329940319061279e-01 -4.706831574440002441e-01 -3.807632923126220703e-01 -3.200806379318237305e-01 -1.552442610263824463e-01 5.995429158210754395e-01 -4.201453924179077148e-02 1.589825153350830078e-01
5.926714837551116943e-02 -2.346042096614837646e-01 1.111032515764236450e-01 -6.250510215759277344e-01 -4.199093878269195557e-01 1.375423222780227661e-01 -1.555977016687393188e-01 -5.647681355476379395e-01
-5.532730221748352051e-01 -2.961410768330097198e-02 -3.417211174964904785e-01 -4.800799787044525146e-01 4.177010655403137207e-01 1.197833120822906494e-01 -1.542879641056060791e-01 -3.648765385150909424e-01
1.326919049024581909e-01 3.001541495323181152e-01 -3.374117910861968994e-01 -6.569323539733886719e-01 1.043560951948165894e-01 6.224270537495613098e-02 5.761697888374328613e-01 -1.254850439727306366e-02
-3.672402501106262207e-01 -4.664700031280517578e-01 -7.467801868915557861e-02 -5.937710404396057129e-01 1.701170057058334351e-01 1.876034736633300781e-01 2.648763954639434814e-01 3.938340544700622559e-01
-2.219489067792892456e-01 2.710925340652465820e-01 -5.153861641883850098e-01 -5.575550198554992676e-01 -1.035981550812721252e-01 2.933806777000427246e-01 4.349107146263122559e-01 1.216749325394630432e-01
-4.104722291231155396e-02 3.992751240730285645e-01 2.554272413253784180e-01 -8.023616075515747070e-01 3.157166242599487305e-01 6.360957026481628418e-02 -1.613485217094421387e-01 -1.052220351994037628e-02
1.265466809272766113e-01 -5.828956887125968933e-02 -3.169679641723632812e-01 -7.312020659446716309e-01 -2.154979407787322998e-01 1.648225486278533936e-01 4.533299803733825684e-01 2.575836777687072754e-01
3.204814791679382324e-01 1.024282947182655334e-01 -3.456376791000366211e-01 -3.852520883083343506e-01 5.813530087471008301e-01 1.094431355595588684e-01 -3.169426023960113525e-01 -4.105041921138763428e-01
-1.020897999405860901e-01 -1.264014989137649536e-01 -1.700689047574996948e-01 -5.346367955207824707e-01 -9.723345190286636353e-02 2.427507750689983368e-02 2.219584397971630096e-02 -8.051734566688537598e-01
-2.016023546457290649e-01 3.334217965602874756e-01 3.903198242187500000e-01 -7.572447657585144043e-01 1.468509882688522339e-01 1.640773415565490723e-01 2.454386204481124878e-01 1.170065402984619141e-01
2.247411310672760010e-01 -8.669199794530868530e-02 5.729209631681442261e-02 -7.571660876274108887e-01 1.825743764638900757e-01 2.760112658143043518e-02 -5.728713274002075195e-01 5.582381784915924072e-02
1.206794381141662598e-01 -5.016435980796813965e-01 -1.804851889610290527e-01 -5.730341076850891113e-01 -1.903320252895355225e-01 4.294588565826416016e-01 8.181037008762359619e-02 3.814358115196228027e-01
-3.124465420842170715e-02 -5.167020559310913086e-01 -3.485498949885368347e-02 -2.810578644275665283e-01 1.948443204164505005e-01 7.291316390037536621e-01 2.831475138664245605e-01 -4.543934389948844910e-02
-6.058229207992553711e-01 -5.167825892567634583e-02 -7.823464274406433105e-02 -4.993579387664794922e-01 4.601930081844329834e-01 2.381034791469573975e-01 2.042168937623500824e-02 -3.254853188991546631e-01
-2.957119047641754150e-01 2.521928846836090088e-01 -1.696602106094360352e-01 -5.345194339752197266e-01 2.702639997005462646e-01 5.126758217811584473e-01 -4.356700181961059570e-01 -9.364890307188034058e-02
2.990510761737823486e-01 2.217372059822082520e-01 5.840440094470977783e-02 -6.618191003799438477e-01 -2.679649293422698975e-01 3.410514593124389648e-01 -3.496844470500946045e-01 -3.310364186763763428e-01
-2.905273139476776123e-01 -7.391002774238586426e-01 -3.231178224086761475e-01 -4.465169012546539307e-01 -8.186598867177963257e-02 1.595432311296463013e-01 -1.046906411647796631e-01 1.497529298067092896e-01
-3.700104653835296631e-01 1.236895099282264709e-01 -7.420425862073898315e-02 -5.500996708869934082e-01 2.874643504619598389e-01 8.395158499479293823e-02 1.662014275789260864e-01 -6.499004960060119629e-01
-1.314895004034042358e-01 2.098913937807083130e-01 -1.008842587471008301e-01 -6.760004758834838867e-01 -7.431963831186294556e-02 4.499075561761856079e-02 -3.122208118438720703e-01 -6.053697466850280762e-01
-1.412475556135177612e-01 -7.614355087280273438e-01 -1.293922662734985352e-01 -4.101028144359588623e-01 1.848470121622085571e-01 3.020230531692504883e-01 2.255894094705581665e-01 1.976399123668670654e-01
-1.976581811904907227e-01 3.689825907349586487e-02 -1.848775297403335571e-01 -6.726195812225341797e-01 3.825066685676574707e-01 -1.037131696939468384e-01 5.001677274703979492e-01 2.563933134078979492e-01
-1.614219695329666138e-01 -6.536058783531188965e-01 -4.159785211086273193e-01 -4.647776484489440918e-01 -2.232400029897689819e-01 1.865833103656768799e-01 -2.415568828582763672e-01 1.211889982223510742e-01
6.025758981704711914e-01 -2.261408865451812744e-01 -4.122284352779388428e-01 -4.585185348987579346e-01 4.493730962276458740e-01 2.715575136244297028e-02 -4.818315058946609497e-02 -2.440983057022094727e-02
3.127064555883407593e-02 -6.529210805892944336e-01 -1.237762942910194397e-01 -6.472815871238708496e-01 -2.688072919845581055e-01 -1.140543445944786072e-02 1.322930902242660522e-01 2.203032225370407104e-01
4.610818251967430115e-02 2.335522770881652832e-01 3.410765230655670166e-01 -8.253009319305419922e-01 3.702519237995147705e-01 -6.938598584383726120e-03 5.110997706651687622e-02 7.826749980449676514e-02
1.016452312469482422e-01 -5.596047043800354004e-01 8.937016874551773071e-02 -3.479022979736328125e-01 -1.322030276060104370e-01 5.576472878456115723e-01 4.409174025058746338e-01 -1.569439768791198730e-01
3.010845184326171875e-01 -2.763333320617675781e-01 -3.117341995239257812e-01 -2.677604258060455322e-01 5.291922092437744141e-01 5.420029759407043457e-01 -2.453422546386718750e-01 1.735216528177261353e-01
-1.053561270236968994e-01 3.684176877140998840e-02 3.228273615241050720e-02 -6.701192855834960938e-01 7.799162529408931732e-03 -6.285029649734497070e-02 -2.851256169378757477e-02 -7.298062443733215332e-01
-1.948638111352920532e-01 -4.508982598781585693e-02 2.525048255920410156e-01 -8.011680841445922852e-01 3.290971219539642334e-01 4.076904058456420898e-02 6.959261745214462280e-02 3.735716938972473145e-01
5.063534379005432129e-01 -8.292133361101150513e-02 -2.740465700626373291e-01 -4.697539210319519043e-01 4.378499090671539307e-01 3.606369346380233765e-02 -4.227644801139831543e-01 -2.630913555622100830e-01
-3.023934364318847656e-01 3.255205750465393066e-01 -1.229689940810203552e-01 -6.360656619071960449e-01 -5.035028234124183655e-02 4.760303497314453125e-01 -3.740552067756652832e-01 -1.176272183656692505e-01
-6.137099862098693848e-01 -1.365055143833160400e-01 -1.999808251857757568e-01 -5.300679802894592285e-01 2.982946112751960754e-02 3.651917874813079834e-01 -2.917458117008209229e-01 -2.537547647953033447e-01
2.445249855518341064e-01 -7.273577451705932617e-01 -2.822729945182800293e-01 -2.224119454622268677e-01 2.438479512929916382e-01 3.443116545677185059e-01 -2.096745371818542480e-01 -2.450253069400787354e-01
2.671809196472167969e-01 -5.435757637023925781e-01 3.187588453292846680e-01 -6.016834378242492676e-01 -1.427073031663894653e-01 3.238501846790313721e-01 -1.930484920740127563e-01 8.365160971879959106e-02
1.371412575244903564e-01 -3.582288697361946106e-02 -3.569946587085723877e-01 -5.035220980644226074e-01 7.300178408622741699e-01 1.232462674379348755e-01 6.831920146942138672e-02 2.148164510726928711e-01
-1.108599230647087097e-01 -1.845766454935073853e-01 -6.969394683837890625e-01 -4.930431246757507324e-01 6.057535856962203979e-02 2.240758240222930908e-01 7.381764240562915802e-03 4.133903682231903076e-01
3.989660739898681641e-01 -3.715880811214447021e-01 -1.536998897790908813e-01 -1.856497675180435181e-01 3.557976782321929932e-01 6.843485236167907715e-01 5.573111400008201599e-02 -2.159354686737060547e-01
1.480737328529357910e-01 -1.372900307178497314e-01 -2.824130058288574219e-01 -3.208575248718261719e-01 7.127228379249572754e-01 4.830062091350555420e-01 -1.079807654023170471e-01 1.535911858081817627e-01
-4.588269293308258057e-01 2.098213732242584229e-01 -1.239970624446868896e-01 -6.299035549163818359e-01 -3.064892441034317017e-02 4.144337773323059082e-01 -3.382889628410339355e-01 -2.148601263761520386e-01
4.249902069568634033e-02 -1.149742864072322845e-02 2.101963572204113007e-02 -6.144542098045349121e-01 7.245886921882629395e-01 1.627110242843627930e-01 -2.291662991046905518e-01 1.266692578792572021e-01
1.374852061271667480e-01 -6.651012301445007324e-01 -5.240194201469421387e-01 -2.573884725570678711e-01 -1.548001021146774292e-01 4.062094986438751221e-01 -2.741273026913404465e-03 -9.442722797393798828e-02
4.103991389274597168e-01 -2.471796274185180664e-01 -3.275129795074462891e-01 -1.840755939483642578e-01 3.407800793647766113e-01 4.940265417098999023e-01 4.843726456165313721e-01 -1.857857555150985718e-01
-5.873447284102439880e-03 -4.673656821250915527e-01 -6.252848505973815918e-01 -5.305024981498718262e-01 -1.736412644386291504e-01 -1.099128350615501404e-01 2.256293445825576782e-01 1.264113634824752808e-01
-2.634029388427734375e-01 -2.472113966941833496e-01 -2.247758656740188599e-01 -4.497794210910797119e-01 8.520025759935379028e-02 -6.694095674902200699e-03 2.271708995103836060e-01 -7.468395233154296875e-01
-3.322655856609344482e-01 1.658063679933547974e-01 -1.822377592325210571e-01 -7.027268409729003906e-01 -2.038801759481430054e-01 -2.614747732877731323e-02 -3.499868512153625488e-01 -4.127113819122314453e-01
-3.436703979969024658e-02 -9.611783921718597412e-02 -2.482595145702362061e-01 -7.463858723640441895e-01 2.089867889881134033e-01 -3.148939013481140137e-01 4.522721469402313232e-01 1.532055884599685669e-01
1.892352104187011719e-01 -4.262318909168243408e-01 -4.977168738842010498e-01 -4.987880587577819824e-01 3.895053863525390625e-01 -1.716974675655364990e-01 2.977949082851409912e-01 1.269979327917098999e-01
-2.514016926288604736e-01 1.347907185554504395e-01 -1.616210639476776123e-01 -4.837066531181335449e-01 2.806608080863952637e-01 5.986651182174682617e-01 -4.674261808395385742e-01 -5.364048853516578674e-02
5.598241463303565979e-02 -1.709470339119434357e-02 1.788254678249359131e-01 -8.416114449501037598e-01 3.270082175731658936e-01 -1.162863597273826599e-01 -5.792155116796493530e-02 3.639693260192871094e-01
-1.891756206750869751e-01 -1.679743975400924683e-01 -2.173982560634613037e-02 -6.650494337081909180e-01 -1.860533952713012695e-01 2.335620671510696411e-02 -4.021424353122711182e-01 -5.443837642669677734e-01
2.767740488052368164e-01 -1.840946376323699951e-01 3.870772719383239746e-01 -3.251722753047943115e-01 4.591844975948333740e-01 3.798130452632904053e-01 2.948364317417144775e-01 -4.380670189857482910e-01
-4.229865372180938721e-01 2.066321820020675659e-01 -2.073248475790023804e-01 -5.812458395957946777e-01 -3.784622997045516968e-02 4.771092236042022705e-01 -3.445670902729034424e-01 -2.230769246816635132e-01
5.702943801879882812e-01 -5.250874161720275879e-01 -8.521696180105209351e-02 -3.256257176399230957e-01 -8.249017596244812012e-02 4.902893304824829102e-01 -1.496965438127517700e-01 -1.271065026521682739e-01
-5.312299821525812149e-03 -4.496453702449798584e-02 5.747032538056373596e-02 -6.073382496833801270e-01 -2.736293375492095947e-01 5.543385744094848633e-01 4.003037810325622559e-01 2.887560725212097168e-01
-2.056780010461807251e-01 1.475075036287307739e-01 -1.268474292010068893e-02 -6.783738136291503906e-01 -2.994840405881404877e-02 2.660441212356090546e-02 -3.413363173604011536e-02 -6.876164674758911133e-01
2.976902127265930176e-01 -6.965046525001525879e-01 -2.674678154289722443e-02 -3.699153363704681396e-01 -1.313391327857971191e-01 4.376296997070312500e-01 -2.268572747707366943e-01 -1.687457710504531860e-01
-5.920380949974060059e-01 -1.572284251451492310e-01 8.131739497184753418e-02 -5.813658833503723145e-01 1.530723571777343750e-01 4.062583446502685547e-01 -2.737470269203186035e-01 -1.294479668140411377e-01
-1.633204966783523560e-01 2.160807847976684570e-01 -6.855706218630075455e-03 -7.461284399032592773e-01 -4.333370625972747803e-01 2.966564893722534180e-01 2.204029634594917297e-02 3.059557080268859863e-01
1.793636828660964966e-01 -4.318154454231262207e-01 2.703352868556976318e-01 -2.735125422477722168e-01 4.562567919492721558e-02 6.510658264160156250e-01 3.204415440559387207e-01 -3.237637281417846680e-01
1.453920453786849976e-01 -6.686038374900817871e-01 -3.238493204116821289e-01 -1.498988568782806396e-01 -8.416067808866500854e-02 4.302991330623626709e-01 3.178085088729858398e-01 -3.335258066654205322e-01
6.663563847541809082e-02 -6.000428795814514160e-01 -5.117469280958175659e-02 -2.382027655839920044e-01 8.487974852323532104e-02 7.102084159851074219e-01 2.450675666332244873e-01 6.700804084539413452e-02
2.231380045413970947e-01 -7.131977081298828125e-01 -1.746243685483932495e-01 -4.522533416748046875e-01 -2.944072782993316650e-01 1.651820242404937744e-01 -2.352118045091629028e-01 -1.929937005043029785e-01
-1.951679587364196777e-01 -1.693607307970523834e-02 -4.316504895687103271e-01 -2.382058352231979370e-01 3.435515984892845154e-02 6.340981125831604004e-01 5.489769577980041504e-01 -1.179923862218856812e-01
1.477199792861938477e-01 1.048805043101310730e-01 -1.958002001047134399e-01 -5.625137686729431152e-01 -1.810704022645950317e-01 5.802215933799743652e-01 3.556708097457885742e-01 3.412833809852600098e-01
1.382686048746109009e-01 -1.890848875045776367e-01 -4.445575475692749023e-01 -3.809542953968048096e-01 4.804982244968414307e-01 -7.496514916419982910e-02 -3.356049954891204834e-01 -5.032317042350769043e-01
3.334987461566925049e-01 -2.203739136457443237e-01 -5.654751658439636230e-01 -3.167406618595123291e-01 3.179093599319458008e-01 -8.660667389631271362e-02 -2.551272213459014893e-01 -4.964576065540313721e-01
4.468154609203338623e-01 -8.693198859691619873e-02 -4.172893166542053223e-01 -6.674927473068237305e-01 1.664053201675415039e-01 5.680534988641738892e-02 1.789350658655166626e-01 3.319433629512786865e-01
4.428538978099822998e-01 -4.487667083740234375e-01 -5.061715841293334961e-01 -4.631135463714599609e-01 -2.557734847068786621e-01 2.268382161855697632e-01 -1.539954915642738342e-02 1.212118789553642273e-01
2.358841598033905029e-01 2.434023171663284302e-01 -4.666265547275543213e-01 -5.065903067588806152e-01 -3.046996295452117920e-01 4.154124855995178223e-01 3.811556696891784668e-01 -7.121610455214977264e-03
-2.487946301698684692e-01 -2.705041468143463135e-01 -1.466554254293441772e-01 -5.726602673530578613e-01 -9.972925484180450439e-02 -1.516618728637695312e-01 1.130541414022445679e-01 -6.853849887847900391e-01
-2.538154087960720062e-02 -2.283839583396911621e-01 1.210331618785858154e-01 -2.045423090457916260e-01 5.263966917991638184e-01 7.367216944694519043e-01 2.598550617694854736e-01 -5.773126706480979919e-02
4.711889922618865967e-01 -3.318603616207838058e-03 -1.930911540985107422e-01 -1.506024748086929321e-01 3.775919675827026367e-01 6.583554744720458984e-01 -9.339390695095062256e-02 -3.650678694248199463e-01
-6.680312752723693848e-02 -2.941375076770782471e-01 3.764315843582153320e-01 -7.607810497283935547e-01 3.766140639781951904e-01 -1.021918579936027527e-01 -2.808046899735927582e-02 -1.883141845464706421e-01
1.765040904283523560e-01 -3.749995306134223938e-02 -3.809240758419036865e-01 -8.185626268386840820e-01 -5.089227110147476196e-02 -2.751151919364929199e-01 1.451281011104583740e-01 2.301121950149536133e-01
3.252217471599578857e-01 -2.417738586664199829e-01 2.501742243766784668e-01 -7.214601039886474609e-01 -4.276663064956665039e-01 -2.345970273017883301e-02 2.579413056373596191e-01 5.198030918836593628e-02
2.350385673344135284e-02 9.560925886034965515e-03 -8.261302113533020020e-01 -2.396325021982192993e-01 -9.803726524114608765e-02 3.664392530918121338e-01 3.264053463935852051e-01 -9.493181854486465454e-02
3.103013932704925537e-01 -6.303973197937011719e-01 -4.702801406383514404e-01 -3.019252419471740723e-01 4.601453244686126709e-02 3.410091996192932129e-01 -2.634065151214599609e-01 -7.875555008649826050e-02
5.340678095817565918e-01 -8.154109865427017212e-02 -2.169485092163085938e-01 -3.514245450496673584e-01 5.891063809394836426e-01 1.683529764413833618e-01 -2.296123951673507690e-01 -3.308262228965759277e-01
-3.694199919700622559e-01 -9.010294079780578613e-02 -2.405908405780792236e-01 -4.491556286811828613e-01 3.551580309867858887e-01 5.057876110076904297e-01 -4.622683525085449219e-01 1.163538265973329544e-02
6.864295601844787598e-01 -1.692272573709487915e-01 -3.214806318283081055e-01 -2.146362811326980591e-01 1.167256981134414673e-01 5.086045861244201660e-01 1.382161527872085571e-01 -2.436200827360153198e-01
-2.548091672360897064e-02 -4.393009543418884277e-01 2.779936194419860840e-01 -7.688676714897155762e-01 3.505212068557739258e-02 -1.923064887523651123e-01 3.030389547348022461e-01 8.879465609788894653e-02
5.283963084220886230e-01 -1.265449821949005127e-01 3.681312799453735352e-01 -5.750364661216735840e-01 -2.029892653226852417e-01 3.860898613929748535e-01 2.196360230445861816e-01 -9.283806197345256805e-03
1.129965111613273621e-01 -6.789728403091430664e-01 -9.111884236335754395e-02 -4.042986631393432617e-01 -3.238300383090972900e-01 4.262032508850097656e-01 -2.308462411165237427e-01 -1.210886240005493164e-01
-4.189176857471466064e-01 1.371430009603500366e-01 9.445275366306304932e-02 -4.690311551094055176e-01 -9.267839789390563965e-02 6.568765640258789062e-01 -1.778860948979854584e-02 -3.693183362483978271e-01
1.980187743902206421e-01 3.535178303718566895e-01 -1.203421354293823242e-01 -6.487290263175964355e-01 -2.496731728315353394e-01 2.090521156787872314e-01 -3.625011444091796875e-01 -4.037768840789794922e-01
2.857858315110206604e-02 -6.614704132080078125e-01 -1.668028980493545532e-01 -4.940389096736907959e-01 -1.185245662927627563e-01 2.337944358587265015e-01 -4.657088518142700195e-01 -6.442043930292129517e-02
9.481509774923324585e-02 -2.718135714530944824e-01 6.579437851905822754e-02 -5.469568967819213867e-01 -3.370884954929351807e-01 2.770340144634246826e-01 -3.781669139862060547e-01 -5.293863415718078613e-01
-1.263572573661804199e-01 -8.218529820442199707e-01 -2.014648616313934326e-01 -1.807143390178680420e-01 2.925322651863098145e-01 3.210743665695190430e-01 1.476692557334899902e-01 -1.577202826738357544e-01
2.743688225746154785e-01 -6.112109422683715820e-01 -3.067324757575988770e-01 -5.123966336250305176e-01 -3.997456729412078857e-01 6.677585840225219727e-02 1.739196181297302246e-01 2.022855915129184723e-03
-3.927990198135375977e-01 -7.687347531318664551e-01 -2.005515992641448975e-01 -3.608178794384002686e-01 1.252237111330032349e-01 1.613484472036361694e-01 1.969129592180252075e-01 6.209814175963401794e-02
6.377407163381576538e-02 1.055347248911857605e-01 -2.757459282875061035e-01 -6.985574960708618164e-01 -4.407528936862945557e-01 3.140603899955749512e-01 2.428393363952636719e-01 2.625051736831665039e-01
2.138479612767696381e-02 -6.382493972778320312e-01 -1.648182719945907593e-01 -5.169920325279235840e-01 -2.545834779739379883e-01 3.523455858230590820e-01 -3.105092048645019531e-01 1.111691594123840332e-01
-2.678077220916748047e-01 -6.736930608749389648e-01 -2.573198378086090088e-01 -4.815597236156463623e-01 -2.021032571792602539e-01 2.620142698287963867e-01 -2.011204212903976440e-01 1.623475104570388794e-01
3.316186666488647461e-01 -4.235271513462066650e-01 3.023374378681182861e-01 -6.689545512199401855e-01 2.155345380306243896e-01 -1.281811147928237915e-01 -2.734864652156829834e-01 -1.845677793025970459e-01
3.704064488410949707e-01 -4.970853030681610107e-01 7.046046108007431030e-02 -6.149281859397888184e-01 1.620215326547622681e-01 -1.416729539632797241e-01 -3.823778927326202393e-01 -2.001723945140838623e-01
2.377930581569671631e-01 -2.713403105735778809e-01 -7.154563069343566895e-02 -5.944107770919799805e-01 -1.160714775323867798e-01 1.572445929050445557e-01 -6.632390618324279785e-01 -1.824864596128463745e-01
-1.060360148549079895e-01 -2.233312875032424927e-01 1.848701387643814087e-01 -6.433467268943786621e-01 -4.226372838020324707e-01 4.414396584033966064e-01 2.453582733869552612e-01 2.389884591102600098e-01
1.393986195325851440e-01 -3.929643630981445312e-01 -2.941987514495849609e-01 -7.019190192222595215e-01 5.124681815505027771e-02 -3.670219480991363525e-01 3.130814135074615479e-01 1.074836999177932739e-01
-1.015088707208633423e-01 -5.915734171867370605e-02 -7.174621224403381348e-01 -3.791361749172210693e-01 -1.432543992996215820e-01 3.179488182067871094e-01 4.537201523780822754e-01 -1.500412356108427048e-02
-2.524370886385440826e-02 -3.600518405437469482e-02 -1.534548960626125336e-02 -7.176576852798461914e-01 -3.842091560363769531e-01 8.228972554206848145e-02 -3.460322022438049316e-01 -4.568061232566833496e-01
-3.491702973842620850e-01 -4.730759561061859131e-01 -2.579609453678131104e-01 -5.070068240165710449e-01 3.201299011707305908e-01 7.471001893281936646e-02 3.887261748313903809e-01 2.674073576927185059e-01
2.471530139446258545e-01 3.315820991992950439e-01 -5.467939376831054688e-01 -6.680203080177307129e-01 1.305996477603912354e-01 1.134672164916992188e-01 1.099589094519615173e-01 2.042357176542282104e-01
-2.894427478313446045e-01 5.629846081137657166e-02 -2.072340250015258789e-01 -5.378915071487426758e-01 2.818461060523986816e-01 4.976677298545837402e-01 -5.007648468017578125e-01 5.389222130179405212e-02
8.647583425045013428e-02 -1.024181395769119263e-01 2.255207896232604980e-01 -7.974196672439575195e-01 3.729455471038818359e-01 3.999068588018417358e-02 2.117640376091003418e-01 3.313053250312805176e-01
1.785241365432739258e-01 -1.206232607364654541e-01 1.327325403690338135e-01 -2.392209470272064209e-01 4.356406033039093018e-01 7.458416223526000977e-01 2.897612452507019043e-01 -2.207044363021850586e-01
-1.351853013038635254e-01 -4.152049422264099121e-01 1.118740662932395935e-01 -6.730075478553771973e-01 -4.129423201084136963e-01 2.443452775478363037e-01 2.827049195766448975e-01 1.836483478546142578e-01
-4.675639271736145020e-01 2.169547975063323975e-01 6.117724999785423279e-02 -6.588853001594543457e-01 2.395526617765426636e-01 2.436039000749588013e-01 -1.373337656259536743e-01 -4.010649323463439941e-01
1.237051039934158325e-01 9.207507222890853882e-02 2.091274261474609375e-01 -8.538844585418701172e-01 2.301495969295501709e-01 -1.327114850282669067e-01 1.809377521276473999e-01 3.163017630577087402e-01
2.794990241527557373e-01 5.079462751746177673e-02 1.492669805884361267e-02 -5.596683025360107422e-01 5.727583169937133789e-01 4.807673692703247070e-01 -1.950740814208984375e-01 -9.276713430881500244e-02
9.721534699201583862e-02 2.869853377342224121e-01 2.015662193298339844e-01 -6.540551185607910156e-01 5.014542341232299805e-01 2.101228535175323486e-01 -6.882409006357192993e-02 -3.733990192413330078e-01
4.993753731250762939e-01 -5.774789676070213318e-02 3.447477817535400391e-01 -6.157058477401733398e-01 1.028396040201187134e-01 3.331461548805236816e-01 3.243086040019989014e-01 1.503540277481079102e-01
2.359125614166259766e-01 -1.123393326997756958e-01 -2.692322432994842529e-01 -5.867099165916442871e-01 2.696952819824218750e-01 -3.068955838680267334e-01 5.515753030776977539e-01 -2.094157636165618896e-01
4.641882181167602539e-01 -3.374191522598266602e-01 -4.577446281909942627e-01 -5.417492389678955078e-01 1.287477016448974609e-01 -1.056791469454765320e-01 3.740197718143463135e-01 -4.529287572950124741e-03
2.991481423377990723e-01 -6.353480815887451172e-01 -3.354504108428955078e-01 -4.287216067314147949e-01 5.467914044857025146e-03 4.111316502094268799e-01 -1.415439099073410034e-01 1.463565230369567871e-01
2.477079331874847412e-01 -7.486640810966491699e-01 -1.979002505540847778e-01 -2.883847951889038086e-01 -2.555482089519500732e-02 4.946332275867462158e-01 2.349361777305603027e-02 -9.972783178091049194e-02
1.484773457050323486e-01 -3.964536264538764954e-02 -1.813042461872100830e-01 -7.622001171112060547e-01 2.735731303691864014e-01 -5.090221166610717773e-01 4.918107017874717712e-02 -1.618575602769851685e-01
-2.000883817672729492e-01 -7.001909613609313965e-01 -3.557688295841217041e-01 -5.157532691955566406e-01 3.492935001850128174e-02 3.384840115904808044e-02 1.676476448774337769e-01 2.159927338361740112e-01
-3.431977629661560059e-01 -5.527861118316650391e-01 -4.851561486721038818e-01 -4.424885213375091553e-01 -2.096840739250183105e-01 2.565173804759979248e-01 -1.316951122134923935e-03 1.889441311359405518e-01
2.159880846738815308e-01 -6.401675194501876831e-02 1.935704611241817474e-02 -7.451062798500061035e-01 -4.189668297767639160e-01 1.577199548482894897e-01 3.950374424457550049e-01 1.929496824741363525e-01
4.447520151734352112e-02 -9.472469240427017212e-02 1.145998947322368622e-02 -6.289656758308410645e-01 -2.328687012195587158e-01 4.987940788269042969e-01 2.532319724559783936e-01 4.755737185478210449e-01
8.163554221391677856e-02 -1.033449470996856689e-01 -1.783983595669269562e-02 -7.570915818214416504e-01 4.420677423477172852e-01 -6.760650873184204102e-02 -2.532505802810192108e-02 4.566329717636108398e-01
4.476323127746582031e-01 -1.633998379111289978e-02 -4.372828900814056396e-01 -4.041644632816314697e-01 4.818185269832611084e-01 3.236061632633209229e-01 3.266909122467041016e-01 3.458384796977043152e-02
3.540165126323699951e-01 -5.729928612709045410e-01 -3.868969157338142395e-02 -5.998076200485229492e-01 7.393543422222137451e-02 1.509269177913665771e-01 -3.740592598915100098e-01 1.300754398107528687e-01
-4.856624007225036621e-01 1.641362905502319336e-01 -1.516155451536178589e-01 -5.461156964302062988e-01 4.494333863258361816e-01 2.835078537464141846e-01 -1.358955204486846924e-01 -3.393036127090454102e-01
4.769325256347656250e-02 -1.448161602020263672e-01 -4.027903974056243896e-01 -7.158384323120117188e-01 -2.335230857133865356e-01 -3.209419548511505127e-01 3.684780299663543701e-01 -9.368011355400085449e-02
3.397069275379180908e-01 1.082368642091751099e-01 -2.795861661434173584e-01 -5.879824161529541016e-01 -1.346542984247207642e-01 5.018661022186279297e-01 2.684229910373687744e-01 3.270170390605926514e-01
-5.651986598968505859e-01 -1.092587560415267944e-01 -3.276290139183402061e-03 -5.800870060920715332e-01 3.788443207740783691e-01 3.157334327697753906e-01 -2.275151312351226807e-01 -1.926854997873306274e-01
2.742535173892974854e-01 -1.510909795761108398e-01 6.740935891866683960e-02 -4.948497712612152100e-01 3.577162027359008789e-01 2.496287673711776733e-01 -5.011891126632690430e-01 -4.594237208366394043e-01
1.019855588674545288e-01 -8.608882129192352295e-02 -3.942915201187133789e-01 -6.582671999931335449e-01 5.630520582199096680e-01 -9.877888113260269165e-02 5.188752710819244385e-02 2.528415918350219727e-01
-7.871630042791366577e-02 2.251557558774948120e-01 1.299986392259597778e-01 -7.147166132926940918e-01 -5.151138827204704285e-02 3.192322552204132080e-01 -4.547281265258789062e-01 -3.225659430027008057e-01
-2.589436471462249756e-01 1.540254056453704834e-01 2.230490930378437042e-02 -4.785009324550628662e-01 3.571886122226715088e-01 3.199426531791687012e-01 1.888464093208312988e-01 -6.435478329658508301e-01
5.209635496139526367e-01 -4.525206685066223145e-01 -4.164494574069976807e-01 -4.557350277900695801e-01 1.566219329833984375e-01 1.338389217853546143e-01 -2.895274162292480469e-01 1.281718313694000244e-01
-8.654047548770904541e-02 -1.964969933032989502e-01 1.806172169744968414e-02 -7.055267691612243652e-01 -1.248294711112976074e-01 -3.879828751087188721e-02 -4.874627888202667236e-01 -4.484392404556274414e-01
-1.274071186780929565e-01 -7.135766148567199707e-01 -1.832584589719772339e-01 -1.066060662269592285e-01 1.960745602846145630e-01 5.072367787361145020e-01 2.949676215648651123e-01 -2.165345251560211182e-01
-5.336067676544189453e-01 1.641632169485092163e-01 -7.254449278116226196e-02 -5.504651665687561035e-01 4.442812502384185791e-01 2.888689935207366943e-01 -1.300618890672922134e-02 -3.147054910659790039e-01
1.615703403949737549e-01 1.619757562875747681e-01 1.925481110811233521e-01 -6.449958682060241699e-01 6.767438650131225586e-01 1.215471774339675903e-01 -1.354592442512512207e-01 -5.881502851843833923e-02
1.733657568693161011e-01 -7.405436038970947266e-01 1.304688155651092529e-01 -4.230668246746063232e-01 -1.349684894084930420e-01 4.348284602165222168e-01 4.429715499281883240e-02 -1.275826543569564819e-01
2.523285448551177979e-01 -8.305820822715759277e-01 5.257030134089291096e-04 -4.647681117057800293e-01 1.028853803873062134e-01 1.391586810350418091e-01 -1.997874490916728973e-02 1.021403539925813675e-02
1.798792630434036255e-01 -2.556373178958892822e-01 -3.768329918384552002e-01 -6.480209231376647949e-01 4.800647497177124023e-01 -3.262481465935707092e-02 -5.610970035195350647e-02 3.250908851623535156e-01
2.015545517206192017e-01 -2.768159806728363037e-01 -2.763314358890056610e-02 -6.376503109931945801e-01 1.695093214511871338e-01 2.289905697107315063e-01 3.124369978904724121e-01 -5.446100831031799316e-01
3.030849993228912354e-01 6.315284408628940582e-03 -5.257961750030517578e-01 -6.035112738609313965e-01 -3.374257087707519531e-01 3.182902634143829346e-01 5.420930683612823486e-02 2.220560610294342041e-01
4.794878661632537842e-01 -1.418969631195068359e-01 -4.675363898277282715e-01 -4.360023736953735352e-01 -8.555206656455993652e-02 4.267775118350982666e-01 -3.127029240131378174e-01 2.324371188879013062e-01
3.668021559715270996e-01 -8.636058308184146881e-03 -5.478070378303527832e-01 -4.319100081920623779e-01 5.377977490425109863e-01 2.415057569742202759e-01 -1.273689605295658112e-02 1.761505901813507080e-01
-5.694599151611328125e-01 1.039758473634719849e-01 -1.270161122083663940e-01 -5.960382819175720215e-01 1.608756035566329956e-01 4.696304500102996826e-01 -2.141064405441284180e-01 3.513570129871368408e-02
-1.092876791954040527e-01 -3.838051557540893555e-01 5.212350934743881226e-02 -6.770435571670532227e-01 -3.556272387504577637e-01 3.182901740074157715e-01 -1.628327369689941406e-01 3.540501594543457031e-01
2.093915343284606934e-01 7.215049117803573608e-02 2.958392500877380371e-01 -6.151115298271179199e-01 5.802363157272338867e-01 2.971181571483612061e-01 -2.157784998416900635e-01 -1.164165735244750977e-01
-3.655712008476257324e-01 2.668170928955078125e-01 -2.014933079481124878e-01 -6.546913385391235352e-01 2.201206237077713013e-01 3.241357803344726562e-01 -4.115499556064605713e-01 5.527944490313529968e-02
3.418050333857536316e-02 2.743333205580711365e-02 -5.584151148796081543e-01 -1.787511110305786133e-01 2.351260371506214142e-02 7.334795594215393066e-01 3.393792808055877686e-01 -2.400517836213111877e-02
-4.786454141139984131e-01 2.442358583211898804e-01 -1.644223034381866455e-01 -6.438456773757934570e-01 -1.444784253835678101e-01 2.725584805011749268e-01 -2.938891053199768066e-01 -2.968882024288177490e-01
3.227773606777191162e-01 -2.810604274272918701e-01 -4.915138240903615952e-03 -7.638488411903381348e-01 2.705911099910736084e-01 -1.681149601936340332e-01 9.730456024408340454e-02 3.498289585113525391e-01
-6.282944679260253906e-01 1.365309115499258041e-02 -2.804563343524932861e-01 -4.970649182796478271e-01 2.120853513479232788e-01 3.616106212139129639e-01 -2.175125926733016968e-01 -2.372260987758636475e-01
6.276274323463439941e-01 5.155932903289794922e-02 -3.816788196563720703e-01 -4.449560046195983887e-01 8.812479674816131592e-02 3.579737246036529541e-01 3.518292009830474854e-01 -8.118175901472568512e-03
-1.367606818675994873e-01 -1.319020837545394897e-01 -3.253125771880149841e-02 -4.854687154293060303e-01 -1.103655397891998291e-01 4.199651479721069336e-01 -3.639107942581176758e-01 -6.373208165168762207e-01
1.048737168312072754e-01 -3.302720487117767334e-01 1.168263480067253113e-01 -5.289436578750610352e-01 -4.109959304332733154e-01 3.209552764892578125e-01 -2.854496240615844727e-01 -4.827841818332672119e-01
5.415346622467041016e-01 -1.937320679426193237e-01 -4.919244945049285889e-01 -4.480824172496795654e-01 -5.740470439195632935e-02 3.642001450061798096e-01 -2.922185063362121582e-01 7.149664312601089478e-02
-1.335900425910949707e-01 2.202118635177612305e-01 -1.629324406385421753e-01 -6.078808903694152832e-01 5.132211446762084961e-01 7.364948838949203491e-02 -4.508573114871978760e-01 -2.559333443641662598e-01
1.061901226639747620e-01 -3.099783658981323242e-01 1.536671370267868042e-01 -1.948110759258270264e-01 1.686793714761734009e-01 7.883953452110290527e-01 3.986604809761047363e-01 -1.487358808517456055e-01
3.313266932964324951e-01 2.682386524975299835e-02 2.095873653888702393e-01 -6.659122109413146973e-01 6.018123030662536621e-01 8.420659601688385010e-02 -1.783349066972732544e-01 -3.263839334249496460e-02
-3.559216111898422241e-02 -6.063000857830047607e-02 1.611549258232116699e-01 -3.434268832206726074e-01 7.186409235000610352e-01 5.011700391769409180e-01 2.163110226392745972e-01 -1.916703730821609497e-01
2.473210543394088745e-01 -1.257905513048171997e-01 -1.879451423883438110e-01 -6.998755931854248047e-01 3.033519685268402100e-01 -2.011242210865020752e-01 4.971626996994018555e-01 1.349654197692871094e-01
2.757449634373188019e-02 5.591183528304100037e-02 -7.667660117149353027e-01 -5.425228476524353027e-01 1.970077678561210632e-02 -2.260444760322570801e-01 -2.227233797311782837e-01 -1.129707023501396179e-01
8.097869157791137695e-02 -1.348661184310913086e-01 -8.156876564025878906e-01 -9.252399951219558716e-02 1.694281548261642456e-01 3.693606257438659668e-01 3.133518397808074951e-01 -1.949978023767471313e-01
1.510079950094223022e-01 1.233471930027008057e-01 1.121657192707061768e-01 -7.375915050506591797e-01 5.274223685264587402e-01 1.778524667024612427e-01 -3.115128912031650543e-02 3.075438737869262695e-01
-3.847666829824447632e-02 3.823830783367156982e-01 -2.678097188472747803e-01 -7.551985979080200195e-01 5.902759730815887451e-02 -3.601414859294891357e-01 2.298063188791275024e-01 -1.557516753673553467e-01
-1.203523054718971252e-01 -6.727988123893737793e-01 -8.536564558744430542e-02 -1.021768301725387573e-01 2.639313936233520508e-01 5.636308193206787109e-01 3.062723278999328613e-01 -1.843574196100234985e-01
4.922240674495697021e-01 -4.560394883155822754e-01 -1.467063874006271362e-01 -4.732295274734497070e-01 -1.779980957508087158e-01 5.053749084472656250e-01 6.713090837001800537e-02 1.126086935400962830e-01
1.842624694108963013e-01 -2.428912743926048279e-02 3.005726039409637451e-01 -7.604013085365295410e-01 5.119724273681640625e-01 -4.863458871841430664e-02 -1.797922402620315552e-01 -9.852416813373565674e-03
1.712452024221420288e-01 1.442453563213348389e-01 -2.799571752548217773e-01 -7.143729329109191895e-01 -1.140916794538497925e-01 2.987470030784606934e-01 1.577897667884826660e-01 4.837347269058227539e-01
-1.772969514131546021e-01 -7.519182562828063965e-01 -1.839923709630966187e-01 -1.488871276378631592e-01 2.608283758163452148e-01 4.039415717124938965e-01 2.726645171642303467e-01 -2.040053904056549072e-01
-2.196320295333862305e-01 9.827098995447158813e-02 -3.101128637790679932e-01 -6.685123443603515625e-01 3.070048242807388306e-02 4.400113597512245178e-02 -1.193529292941093445e-01 -6.179823875427246094e-01
-1.792178601026535034e-01 -2.166488915681838989e-01 -5.887667536735534668e-01 -4.025222063064575195e-01 3.790275454521179199e-01 2.444181889295578003e-01 1.880049407482147217e-01 4.165643453598022461e-01
-1.919664740562438965e-01 2.144652605056762695e-01 -5.397806763648986816e-01 -5.081328153610229492e-01 -6.061337888240814209e-02 2.470782995223999023e-01 5.491100549697875977e-01 -3.671310096979141235e-02
4.159874022006988525e-01 -1.718281358480453491e-01 6.676456332206726074e-02 -4.634365439414978027e-01 2.919294126331806183e-02 4.720923900604248047e-01 -3.460659384727478027e-01 -4.844722747802734375e-01
-5.383744239807128906e-01 -5.115521550178527832e-01 -1.703749783337116241e-02 -4.744736254215240479e-01 1.002890542149543762e-01 2.491950839757919312e-01 3.038440644741058350e-01 2.420219182968139648e-01
-2.197192162275314331e-01 -1.851914972066879272e-01 -1.640294045209884644e-01 -3.593119680881500244e-01 2.302973568439483643e-01 7.029190659523010254e-01 -4.613189697265625000e-01 -3.833522647619247437e-02
-5.361584424972534180e-01 7.203681766986846924e-02 -1.868812739849090576e-01 -6.437018513679504395e-01 -7.796961814165115356e-02 1.898731440305709839e-01 -4.098659753799438477e-01 -2.189684212207794189e-01
2.361965924501419067e-01 -1.401164978742599487e-01 3.742392957210540771e-01 -7.162964940071105957e-01 -4.170985519886016846e-01 1.306542754173278809e-01 2.671540081501007080e-01 9.502638131380081177e-02
2.932094037532806396e-01 2.588422000408172607e-01 -4.828518722206354141e-03 -6.208422780036926270e-01 -3.308443725109100342e-01 4.148169755935668945e-01 -3.404282331466674805e-01 -2.532550394535064697e-01
3.181309401988983154e-01 -1.484575122594833374e-01 -5.740088820457458496e-01 -5.058638453483581543e-01 -3.213719427585601807e-01 3.425219953060150146e-01 5.142032355070114136e-02 2.610042691230773926e-01
-1.234591007232666016e-02 -2.000817060470581055e-01 -4.662771522998809814e-02 -6.707410812377929688e-01 -4.861550629138946533e-01 3.796319663524627686e-01 -2.991597633808851242e-03 3.567506670951843262e-01
2.122367024421691895e-01 -6.915805488824844360e-02 4.195575416088104248e-01 -7.925623059272766113e-01 3.078964650630950928e-01 -1.896483302116394043e-01 1.145069114863872528e-02 -1.228466182947158813e-01
5.228951573371887207e-01 -2.006709277629852295e-01 2.364991903305053711e-01 -6.420275568962097168e-01 -3.037365972995758057e-01 2.759920060634613037e-01 1.806758046150207520e-01 1.308024376630783081e-01
-8.751305192708969116e-02 -3.628221452236175537e-01 -6.023082137107849121e-01 -4.531371891498565674e-01 2.437421381473541260e-01 1.204569190740585327e-01 2.213943898677825928e-01 4.118949472904205322e-01
4.540154635906219482e-01 -2.416538596153259277e-01 -5.241582393646240234e-01 -3.480057716369628906e-01 4.410342872142791748e-02 4.269895553588867188e-01 -3.938656151294708252e-01 1.510828547179698944e-02
2.922535538673400879e-01 -6.354312598705291748e-02 -5.438473224639892578e-01 -3.866124153137207031e-01 2.597722411155700684e-01 3.371428232640028000e-03 -3.596319854259490967e-01 -5.181534290313720703e-01
3.555696904659271240e-01 8.847270160913467407e-03 -4.436078965663909912e-01 -4.496539533138275146e-01 2.959382534027099609e-01 3.377847671508789062e-01 5.208314657211303711e-01 3.964871168136596680e-02
3.123961091041564941e-01 1.982498764991760254e-01 -5.515032261610031128e-02 -7.754921913146972656e-01 -1.554523110389709473e-01 3.775051534175872803e-01 1.505743861198425293e-01 2.633013725280761719e-01
4.327295348048210144e-02 -4.042024314403533936e-01 -4.292951226234436035e-01 -4.031673967838287354e-01 6.393909454345703125e-01 1.619307547807693481e-01 -1.703013479709625244e-02 2.292972058057785034e-01
2.152191400527954102e-01 -2.877508401870727539e-01 1.639478802680969238e-01 -2.549452185630798340e-01 5.123797059059143066e-01 7.097917795181274414e-01 1.052642837166786194e-01 -3.982947394251823425e-02
-2.405466884374618530e-01 -8.268072605133056641e-01 -1.501621603965759277e-01 -2.744703590869903564e-01 2.714776992797851562e-01 2.162139862775802612e-01 1.656415462493896484e-01 -1.129540055990219116e-01
2.613587379455566406e-01 -6.061760783195495605e-01 -3.728518784046173096e-01 -1.950539052486419678e-01 -6.666316092014312744e-02 5.794447660446166992e-01 1.565145999193191528e-01 -1.499352902173995972e-01
2.450439780950546265e-01 -7.673121988773345947e-02 4.419064819812774658e-01 -7.177537083625793457e-01 4.644051194190979004e-01 6.630227714776992798e-02 1.691881567239761353e-03 -5.952451750636100769e-02
-9.524887055158615112e-02 -5.313484072685241699e-01 -5.968489050865173340e-01 -4.754632711410522461e-01 1.215511467307806015e-02 -9.663092344999313354e-02 3.221935033798217773e-01 1.140558347105979919e-01
3.167442977428436279e-01 2.752537094056606293e-02 2.993977665901184082e-01 -6.716638803482055664e-01 -2.029765993356704712e-01 4.289796054363250732e-01 2.150326669216156006e-01 2.944179177284240723e-01
-3.793740868568420410e-01 -5.944035053253173828e-01 -2.011688053607940674e-02 -5.529210567474365234e-01 -1.775473505258560181e-01 2.257328778505325317e-01 2.537246346473693848e-01 2.231117337942123413e-01
1.837182343006134033e-01 -5.944496989250183105e-01 2.619033753871917725e-01 -6.286996006965637207e-01 -1.833387166261672974e-01 3.116855025291442871e-01 -9.939892590045928955e-02 9.153997898101806641e-02
5.448558181524276733e-02 -1.084580197930335999e-01 2.631469070911407471e-01 -7.379826903343200684e-01 5.285922288894653320e-01 6.336236745119094849e-02 3.624079748988151550e-02 2.943898439407348633e-01
-2.164215147495269775e-01 -2.584793232381343842e-02 -1.878302395343780518e-01 -7.212182879447937012e-01 6.411200016736984253e-02 1.244350671768188477e-01 3.286810219287872314e-01 5.190684199333190918e-01
3.258949518203735352e-01 -7.330834865570068359e-01 -2.147213220596313477e-01 -3.540933132171630859e-01 -9.151294827461242676e-03 3.535534739494323730e-01 -1.547307670116424561e-01 -1.893893927335739136e-01
2.458216398954391479e-01 -1.390334367752075195e-01 -2.763981819152832031e-01 -6.490313410758972168e-01 -4.869023859500885010e-01 3.418481349945068359e-01 -3.988435119390487671e-02 2.589960694313049316e-01
2.455804049968719482e-01 -8.193220198154449463e-02 1.485493332147598267e-01 -3.052104413509368896e-01 4.771787822246551514e-01 5.744154453277587891e-01 -1.777902841567993164e-01 -4.780114889144897461e-01
-3.486890196800231934e-01 -1.728168427944183350e-01 1.059111952781677246e-02 -5.797948837280273438e-01 -1.643279492855072021e-01 4.358773827552795410e-01 3.945473730564117432e-01 3.736517727375030518e-01
3.939530253410339355e-01 -1.328882277011871338e-01 -3.621942996978759766e-01 -5.052028298377990723e-01 3.127146661281585693e-01 6.369309872388839722e-02 5.806218981742858887e-01 -4.193152859807014465e-02
2.040577679872512817e-01 -2.017596215009689331e-01 -4.685443937778472900e-01 -4.184003472328186035e-01 5.966646075248718262e-01 1.242065131664276123e-01 3.848020136356353760e-01 5.960159376263618469e-02
3.498122990131378174e-01 -3.275797963142395020e-01 -4.308786690235137939e-01 -2.046347409486770630e-02 4.428712129592895508e-01 5.758369565010070801e-01 -4.260528460144996643e-02 -2.339009791612625122e-01
-1.551534701138734818e-02 -2.321520745754241943e-01 3.332830071449279785e-01 -7.626235485076904297e-01 2.892876863479614258e-01 -8.025870472192764282e-02 3.263976275920867920e-01 2.377566546201705933e-01
-5.409240722656250000e-02 -1.823763549327850342e-01 -1.191427092999219894e-02 -6.079056859016418457e-01 -4.897847175598144531e-01 2.465277165174484253e-01 -2.988105416297912598e-01 -4.518506228923797607e-01
1.818434447050094604e-01 -4.521220028400421143e-01 -6.017041206359863281e-01 -4.698175787925720215e-01 -1.291331052780151367e-01 2.218477129936218262e-01 1.532925516366958618e-01 3.005861639976501465e-01
3.207105398178100586e-01 4.148105084896087646e-01 -3.340635001659393311e-01 -6.172702312469482422e-01 -2.224837094545364380e-01 2.482919245958328247e-01 3.369716405868530273e-01 -8.808101713657379150e-02
2.592066824436187744e-01 1.179860159754753113e-01 -5.459157824516296387e-01 -4.810180366039276123e-01 3.996948003768920898e-01 1.985047459602355957e-01 4.292552173137664795e-01 7.790169864892959595e-02
2.710157036781311035e-01 -4.661535322666168213e-01 1.788427531719207764e-01 -7.406560778617858887e-01 -2.778255380690097809e-02 -5.412550270557403564e-02 -3.535391092300415039e-01 2.015476347878575325e-03
-4.118403792381286621e-01 -6.862973421812057495e-02 2.144616097211837769e-01 -5.184816718101501465e-01 4.908570051193237305e-01 3.138401210308074951e-01 -1.146868616342544556e-02 -4.138752520084381104e-01
1.134415194392204285e-01 -5.400633215904235840e-01 -5.165840983390808105e-01 -5.509253144264221191e-01 2.445274591445922852e-02 -1.051206290721893311e-01 3.087183237075805664e-01 1.346458941698074341e-01
-6.810375303030014038e-02 -8.522470593452453613e-01 -2.167777866125106812e-01 -3.791157901287078857e-01 6.895995140075683594e-02 2.570513486862182617e-01 -1.199250202625989914e-02 8.567762374877929688e-02
2.305817306041717529e-01 -1.387452185153961182e-01 -4.058755040168762207e-01 -3.647705316543579102e-01 1.185312569141387939e-01 5.382060408592224121e-01 5.451130867004394531e-01 1.700757592916488647e-01
3.258191347122192383e-01 -5.556267499923706055e-01 -1.810821294784545898e-01 -1.134427264332771301e-01 3.841902017593383789e-01 4.154230356216430664e-01 9.863341599702835083e-02 -4.577705860137939453e-01
3.608416318893432617e-01 -1.166295558214187622e-01 5.238356590270996094e-01 -7.125421762466430664e-01 -8.778023533523082733e-03 1.938108801841735840e-01 1.418874412775039673e-01 1.276666224002838135e-01
2.863339781761169434e-01 -7.775634527206420898e-02 -3.904275894165039062e-01 -4.513765573501586914e-01 6.229311823844909668e-01 2.978067994117736816e-01 -1.619308292865753174e-01 2.298670113086700439e-01
1.876740604639053345e-01 -5.885148048400878906e-01 -1.813667118549346924e-01 -4.188649654388427734e-01 -4.587247669696807861e-01 3.834846019744873047e-01 2.149823606014251709e-01 -7.988002896308898926e-02
6.288680434226989746e-01 -2.648746669292449951e-01 2.528817057609558105e-01 -5.440528392791748047e-01 -2.267677038908004761e-01 3.394614160060882568e-01 2.419093251228332520e-02 -8.473966270685195923e-02
2.767421305179595947e-01 -3.205069601535797119e-01 -4.129142761230468750e-01 -3.669495582580566406e-01 6.264355182647705078e-01 1.966307312250137329e-01 -2.906005680561065674e-01 -2.302522771060466766e-03
-2.778919935226440430e-01 -6.872021555900573730e-01 -1.749390065670013428e-01 -2.454581707715988159e-01 4.632331728935241699e-01 1.537755727767944336e-01 3.301222622394561768e-01 -1.116394326090812683e-01
2.950901389122009277e-01 -5.617379546165466309e-01 -6.196568012237548828e-01 -4.166368246078491211e-01 -1.278040707111358643e-01 2.444869093596935272e-02 1.071930080652236938e-01 -1.067222058773040771e-01
-2.401899546384811401e-01 1.458271406590938568e-03 -6.969062089920043945e-01 -2.758320868015289307e-01 2.305998057126998901e-01 4.249037504196166992e-01 3.786847293376922607e-01 5.851013213396072388e-02
3.235528767108917236e-01 -1.198234483599662781e-01 -1.128167882561683655e-01 -6.992688179016113281e-01 9.910997748374938965e-02 5.135989189147949219e-02 -6.042219996452331543e-01 -4.131172969937324524e-02
1.231658160686492920e-01 -3.601321876049041748e-01 -5.409470796585083008e-01 -6.627916693687438965e-01 -1.385056674480438232e-01 -3.594264388084411621e-02 1.925833970308303833e-01 2.562315464019775391e-01
-1.397022306919097900e-01 7.036192715167999268e-02 1.217280924320220947e-01 -7.627529501914978027e-01 4.278787970542907715e-01 3.381136655807495117e-01 -3.324289992451667786e-02 2.835782170295715332e-01
6.742595881223678589e-02 -2.502815127372741699e-01 -4.843543171882629395e-01 -3.219875693321228027e-01 4.988093078136444092e-01 -8.902467787265777588e-02 5.307034850120544434e-01 -2.369714379310607910e-01
3.573410809040069580e-01 -1.464152187108993530e-01 5.081126093864440918e-01 -6.184167265892028809e-01 3.756421804428100586e-01 2.390073537826538086e-01 8.307834714651107788e-02 -7.154508680105209351e-02
3.688156902790069580e-01 -3.794472217559814453e-01 -5.752336978912353516e-01 -3.943385779857635498e-01 -3.500961065292358398e-01 3.115038573741912842e-01 -3.489976376295089722e-02 1.130405217409133911e-01
-3.912415355443954468e-02 9.141880273818969727e-02 3.485664129257202148e-01 -7.370570898056030273e-01 3.818367719650268555e-01 2.513689994812011719e-01 2.663463354110717773e-01 2.131527364253997803e-01
-2.620283365249633789e-01 -1.093244478106498718e-01 -1.800681650638580322e-01 -4.925031960010528564e-01 2.364548891782760620e-01 5.232643485069274902e-01 -5.582529306411743164e-01 -5.515952035784721375e-02
-6.382869929075241089e-02 7.598989456892013550e-02 -3.816132545471191406e-01 -6.164312958717346191e-01 1.912628859281539917e-01 4.187490344047546387e-01 2.052010595798492432e-01 4.587978422641754150e-01
-6.125147342681884766e-01 1.217646151781082153e-01 -1.344192028045654297e-01 -5.722432136535644531e-01 1.189057528972625732e-01 4.521326422691345215e-01 -1.222581863403320312e-01 -1.759503483772277832e-01
1.857890337705612183e-01 -1.491268724203109741e-01 -1.216066777706146240e-01 -6.365746855735778809e-01 3.490888476371765137e-01 -1.524423509836196899e-01 6.122385263442993164e-01 -5.736006796360015869e-02
-6.835977546870708466e-04 -8.575245141983032227e-01 -2.810043394565582275e-01 -3.592729568481445312e-01 -2.200548723340034485e-02 1.471975445747375488e-01 -1.302837580442428589e-01 -1.322329044342041016e-01
4.004719853401184082e-01 -5.335920453071594238e-01 -2.773168087005615234e-01 -4.776897132396697998e-01 -3.292276561260223389e-01 3.604413866996765137e-01 8.484505116939544678e-02 6.559076160192489624e-02
2.228563874959945679e-01 1.316599696874618530e-01 -3.994875773787498474e-02 -6.269871592521667480e-01 -3.382642269134521484e-01 2.884162664413452148e-01 -4.362606704235076904e-01 -3.877652287483215332e-01
5.367901325225830078e-01 1.086990684270858765e-01 -2.791373729705810547e-01 -4.255574941635131836e-01 -2.465310692787170410e-01 1.916441321372985840e-01 3.742983937263488770e-01 -4.510208666324615479e-01
1.296032816171646118e-01 -6.292980909347534180e-01 4.454538226127624512e-03 -2.594695985317230225e-01 6.786896381527185440e-03 6.181492805480957031e-01 3.538433015346527100e-01 -1.117267981171607971e-01
2.386565506458282471e-01 -2.406855225563049316e-01 -2.689027488231658936e-01 -5.009799003601074219e-01 -2.243166044354438782e-02 8.436142653226852417e-02 -6.079975962638854980e-01 -4.295845627784729004e-01
1.088136136531829834e-01 6.319168210029602051e-02 4.076324999332427979e-01 -8.023648858070373535e-01 3.983829319477081299e-01 5.855739861726760864e-02 -1.070472747087478638e-01 2.481260336935520172e-02
-2.522213757038116455e-01 -1.380505114793777466e-01 -2.453004419803619385e-01 -6.626570224761962891e-01 -4.224079549312591553e-01 4.455077946186065674e-01 2.003725916147232056e-01 3.138425201177597046e-02
1.996747106313705444e-01 -2.496398538351058960e-01 1.728431135416030884e-01 -4.805004000663757324e-01 -3.149746954441070557e-01 5.537675619125366211e-01 -1.869550496339797974e-01 -4.429839551448822021e-01
1.006173118948936462e-01 -1.369435489177703857e-01 -7.520595937967300415e-02 -7.032607793807983398e-01 -3.390126526355743408e-01 3.947833776473999023e-01 -3.354841470718383789e-02 4.460740685462951660e-01
2.901323437690734863e-01 -4.071643948554992676e-01 3.408967554569244385e-01 -6.340556740760803223e-01 -1.566099375486373901e-01 3.996116816997528076e-01 -1.553314477205276489e-01 1.531644463539123535e-01
-5.550383031368255615e-02 -4.211237430572509766e-01 -2.657226622104644775e-01 -6.424978375434875488e-01 -4.656223654747009277e-01 2.742757797241210938e-01 1.764320768415927887e-02 2.093307375907897949e-01
1.870710551738739014e-01 4.750928375869989395e-03 -9.730058908462524414e-02 -7.575619220733642578e-01 3.138042986392974854e-01 -4.750731587409973145e-01 2.152575105428695679e-01 -1.054083853960037231e-01
1.085416376590728760e-01 -6.945140361785888672e-01 -3.653469979763031006e-01 -2.409912049770355225e-01 -6.796111911535263062e-02 4.292363822460174561e-01 -3.004663288593292236e-01 -1.875399947166442871e-01
2.432971596717834473e-01 -6.690276861190795898e-01 -3.765235245227813721e-01 -2.489180564880371094e-01 5.994050204753875732e-02 4.573162198066711426e-01 -2.211986035108566284e-01 -1.667887717485427856e-01
1.853356882929801941e-02 3.187535107135772705e-01 3.379386067390441895e-01 -7.473157048225402832e-01 4.051951169967651367e-01 1.918144077062606812e-01 1.407660245895385742e-01 6.766500324010848999e-02
4.128437340259552002e-01 2.911176905035972595e-02 -1.702592223882675171e-01 -7.370837330818176270e-01 -7.786815613508224487e-02 2.220651358366012573e-01 3.146498501300811768e-01 3.194541633129119873e-01
3.822985589504241943e-01 -2.651409208774566650e-01 -3.147816061973571777e-01 -2.888920903205871582e-01 -3.516634702682495117e-01 5.338556766510009766e-01 3.969361782073974609e-01 -1.864797919988632202e-01
3.816479146480560303e-01 -1.940425485372543335e-01 -1.447187513113021851e-01 -5.165602564811706543e-01 2.622637152671813965e-02 2.898970842361450195e-01 -6.361688971519470215e-01 -1.986840516328811646e-01
-3.946054279804229736e-01 2.707927525043487549e-01 -6.986850500106811523e-02 -6.213854551315307617e-01 -1.562721878290176392e-01 3.769375681877136230e-01 -2.772110402584075928e-01 -3.696044385433197021e-01
-2.427813410758972168e-01 3.328520059585571289e-01 -3.747124969959259033e-01 -5.874419808387756348e-01 1.249666735529899597e-01 1.399099230766296387e-01 5.563971996307373047e-01 2.223485935246571898e-04
4.310917854309082031e-01 -2.244200706481933594e-01 -8.940023928880691528e-02 -4.711706638336181641e-01 -3.708976879715919495e-02 6.512559652328491211e-01 2.336445599794387817e-01 2.317360341548919678e-01
3.029328882694244385e-01 -4.875447750091552734e-01 -4.505962729454040527e-01 -3.795118033885955811e-01 2.987514734268188477e-01 4.558459520339965820e-01 -1.086970791220664978e-01 -1.208419501781463623e-01
9.820973500609397888e-03 -1.855492293834686279e-01 -1.420979201793670654e-01 -6.477435231208801270e-01 -5.292813181877136230e-01 4.519627094268798828e-01 -6.032409891486167908e-02 1.940708160400390625e-01
2.220919877290725708e-01 -1.262442022562026978e-02 -1.337461322546005249e-01 -2.939957976341247559e-01 5.769844055175781250e-01 1.477527618408203125e-01 4.007740318775177002e-01 -5.751804709434509277e-01
2.011955082416534424e-01 -1.220207065343856812e-01 -1.839587986469268799e-01 -5.681813955307006836e-01 2.379497438669204712e-01 -1.969877779483795166e-01 -3.776521086692810059e-01 -5.915362238883972168e-01
-1.989401578903198242e-01 -6.152340173721313477e-01 -4.200602769851684570e-01 -5.381377339363098145e-01 -9.019988775253295898e-02 1.583070009946823120e-01 -1.889557838439941406e-01 2.167158424854278564e-01
-2.247694879770278931e-01 -2.292381376028060913e-01 -1.304805129766464233e-01 -4.212916195392608643e-01 -1.451056003570556641e-01 2.898068130016326904e-01 9.420627728104591370e-03 -7.728418707847595215e-01
-5.350701510906219482e-03 -1.273090839385986328e-01 -5.696195363998413086e-01 -5.341643095016479492e-01 -2.428969889879226685e-01 4.169278740882873535e-01 7.398518919944763184e-02 3.683263957500457764e-01
-1.237399354577064514e-01 -2.712609469890594482e-01 1.866252720355987549e-01 -8.050838112831115723e-01 -1.561091933399438858e-02 -3.642878308892250061e-02 -3.433271050453186035e-01 -3.296555876731872559e-01
1.265138480812311172e-02 -7.967891693115234375e-01 -1.593898683786392212e-01 -2.504872083663940430e-01 3.727297186851501465e-01 2.073705047369003296e-01 2.816371619701385498e-01 -1.247743517160415649e-01
5.355342105031013489e-02 -7.005118727684020996e-01 -1.413763910531997681e-01 -1.255657523870468140e-01 4.813657701015472412e-01 3.872400820255279541e-01 5.217674747109413147e-02 -2.937190532684326172e-01
3.722361028194427490e-01 -5.328984856605529785e-01 -3.421425223350524902e-01 -3.783156275749206543e-01 -2.204927653074264526e-01 5.029303431510925293e-01 8.150791376829147339e-02 -9.526622295379638672e-02
5.096846818923950195e-01 8.431911468505859375e-02 -4.580816030502319336e-01 -4.534749984741210938e-01 4.419633746147155762e-01 1.104838922619819641e-01 -2.021783292293548584e-01 -2.630952596664428711e-01
2.145056985318660736e-02 -4.848342537879943848e-01 -1.923297792673110962e-01 -4.069422483444213867e-01 -1.036345437169075012e-01 3.060852587223052979e-01 -5.525474548339843750e-01 -3.900589942932128906e-01
5.029504373669624329e-02 -8.047110587358474731e-02 3.467938899993896484e-01 -7.776363492012023926e-01 4.615383446216583252e-01 9.195525944232940674e-02 -1.641565002501010895e-02 2.103984057903289795e-01
-3.216659277677536011e-02 -6.836399435997009277e-01 -3.280267119407653809e-01 -3.614937961101531982e-01 4.847382307052612305e-01 1.186447441577911377e-01 1.975598931312561035e-01 7.242251932621002197e-02
2.488285601139068604e-01 -1.740916222333908081e-01 -2.916190586984157562e-02 -6.447792649269104004e-01 1.233560293912887573e-01 1.359274834394454956e-01 -6.710678339004516602e-01 -8.462111651897430420e-02
2.399785369634628296e-01 -5.322278141975402832e-01 -4.368880987167358398e-01 -4.347130954265594482e-01 1.039458066225051880e-01 4.290903806686401367e-01 -2.807939946651458740e-01 -7.435486465692520142e-02
2.058249711990356445e-01 -5.653858184814453125e-01 2.590432167053222656e-01 -6.875501275062561035e-01 1.120460256934165955e-01 1.510133594274520874e-01 -2.154969424009323120e-01 1.278599351644515991e-01
1.924226433038711548e-01 4.530838876962661743e-02 -1.790665835142135620e-01 -6.679146885871887207e-01 -2.028849124908447266e-01 4.621202051639556885e-01 3.541179597377777100e-01 3.203573226928710938e-01
-1.087324097752571106e-01 -4.984135627746582031e-01 2.984609901905059814e-01 -4.440915286540985107e-01 1.821662113070487976e-02 6.309831738471984863e-01 -1.174305826425552368e-01 -2.029859721660614014e-01
3.803959488868713379e-01 -3.623908758163452148e-01 -2.426010668277740479e-01 -2.298561781644821167e-01 4.216648936271667480e-01 5.529950261116027832e-01 -2.591161429882049561e-01 -2.480655759572982788e-01
3.296359181404113770e-01 -2.962323427200317383e-01 -1.184614226222038269e-01 -4.527283906936645508e-01 1.257681697607040405e-01 3.153677582740783691e-01 -5.790983438491821289e-01 -3.660068213939666748e-01
3.337658047676086426e-01 -1.677918583154678345e-01 -4.021842181682586670e-01 -5.831239223480224609e-01 5.274949073791503906e-01 2.321778684854507446e-01 -1.104839518666267395e-01 1.195682883262634277e-01
-3.731110394001007080e-01 1.253456808626651764e-02 -9.003618359565734863e-02 -4.866302013397216797e-01 2.920384705066680908e-01 6.458808183670043945e-01 -3.317263424396514893e-01 5.678480491042137146e-02
2.381223887205123901e-01 -3.415842652320861816e-01 -1.861719787120819092e-01 -5.931548476219177246e-01 -3.737725913524627686e-01 4.741416573524475098e-01 -1.257196962833404541e-01 2.445483058691024780e-01
6.854167580604553223e-02 -7.016613483428955078e-01 1.883565336465835571e-01 -6.460378766059875488e-01 -5.253224819898605347e-02 3.207848966121673584e-02 -1.693649739027023315e-01 -1.328805536031723022e-01
2.516903281211853027e-01 -1.328470557928085327e-01 -4.731597006320953369e-01 -3.622708916664123535e-01 4.312474727630615234e-01 3.750495016574859619e-01 4.747301638126373291e-01 1.089866608381271362e-01
-5.114588141441345215e-01 -1.367501765489578247e-01 1.561506651341915131e-02 -6.131816506385803223e-01 -1.168754473328590393e-01 3.623498380184173584e-01 -3.748199343681335449e-01 -2.408869117498397827e-01
-1.175046488642692566e-01 -1.161954328417778015e-01 2.261376380920410156e-01 -7.005762457847595215e-01 -3.294738829135894775e-01 1.543570756912231445e-01 -1.474217176437377930e-01 -5.259597897529602051e-01
-1.360720247030258179e-01 -1.627230942249298096e-01 -1.687815934419631958e-01 -4.474430382251739502e-01 -4.781273379921913147e-02 2.140897214412689209e-01 2.569617331027984619e-02 -8.231233954429626465e-01
-3.538105487823486328e-01 2.340476959943771362e-01 -2.920130454003810883e-02 -7.543936371803283691e-01 -3.031944334506988525e-01 -3.970217704772949219e-02 1.118660531938076019e-02 -3.955364525318145752e-01
4.697589278221130371e-01 -4.117822945117950439e-01 -2.454239875078201294e-01 -5.848327875137329102e-01 -2.793850377202033997e-02 5.292158946394920349e-02 -4.512971043586730957e-01 -1.578514836728572845e-02
-4.793156087398529053e-01 2.726401388645172119e-01 -1.891584694385528564e-01 -5.252291560173034668e-01 2.368458658456802368e-01 4.956934452056884766e-01 -1.953098326921463013e-01 -2.105315774679183960e-01
2.758451700210571289e-01 -5.495655536651611328e-01 -4.845573604106903076e-01 -4.097557067871093750e-01 -2.321588695049285889e-01 3.629670739173889160e-01 1.727952957153320312e-01 6.074875593185424805e-02
