# Supplementary material for: Where is your field going? A machine learning approach to study the relative motion of the domains of physics
Source: PLoS One. 2020 Jun 18;15(6):e0233997. doi: 10.1371/journal.pone.0233997 (PMC7302634; doi:10.1371/journal.pone.0233997)
Supplement: S7 Data — (ZIP) [file pone.0233997.s007.zip › 6/Pacs4Run_6_VS_500_embeddings1997-2001ED8.txt]

2.628754377365112305e-01 5.534914135932922363e-01 -3.446174263954162598e-01 -2.193383276462554932e-01 -1.103367432951927185e-01 3.691186010837554932e-01 -2.417064160108566284e-01 -5.008279085159301758e-01
1.411891728639602661e-01 -2.660218477249145508e-01 -4.406178891658782959e-01 -3.524631857872009277e-01 2.159634828567504883e-01 3.766873776912689209e-01 -1.736998111009597778e-01 -6.100969314575195312e-01
-1.772523373365402222e-01 4.726377781480550766e-03 -1.173100098967552185e-01 -9.398065507411956787e-02 2.729524075984954834e-01 3.980354666709899902e-01 -7.744227051734924316e-01 -3.365998864173889160e-01
-1.572002023458480835e-01 7.607612013816833496e-02 -9.680514782667160034e-02 -1.458755880594253540e-01 2.966850101947784424e-01 9.025071263313293457e-01 2.323607914149761200e-02 -1.891259849071502686e-01
2.303098142147064209e-01 2.264470607042312622e-01 1.800267398357391357e-01 8.288749493658542633e-03 2.680955231189727783e-01 6.413816809654235840e-01 -1.726856529712677002e-01 -5.917220115661621094e-01
4.566883444786071777e-01 -1.128055155277252197e-01 -2.417457252740859985e-01 -6.052037477493286133e-01 -2.314547449350357056e-01 -1.620056293904781342e-02 -4.590199291706085205e-01 -2.991074919700622559e-01
2.722761631011962891e-01 -2.349558919668197632e-01 -5.118045210838317871e-01 -6.054360792040824890e-02 -4.952841997146606445e-01 4.985503554344177246e-01 -2.520971894264221191e-01 -2.182661592960357666e-01
2.501184940338134766e-01 2.851683460175991058e-02 1.583728194236755371e-01 1.133814081549644470e-02 -4.641791880130767822e-01 3.463970422744750977e-01 -2.861642241477966309e-01 -7.029038667678833008e-01
-4.099759459495544434e-01 1.384300142526626587e-01 -4.678514897823333740e-01 -1.231771036982536316e-01 4.645540714263916016e-01 3.494097888469696045e-01 -3.496855795383453369e-01 -3.442696630954742432e-01
3.075996041297912598e-01 1.460548788309097290e-01 2.020782828330993652e-01 -8.741832524538040161e-02 -1.285322308540344238e-01 2.875755429267883301e-01 -4.219378530979156494e-01 -7.472088336944580078e-01
6.342174112796783447e-02 -1.105240806937217712e-01 -1.334447413682937622e-02 9.362323582172393799e-02 -3.958746492862701416e-01 7.275029420852661133e-01 -4.648133367300033569e-02 -5.354258418083190918e-01
1.759621649980545044e-01 1.125939711928367615e-01 -5.107320547103881836e-01 2.337028980255126953e-01 -2.252437621355056763e-01 3.399956226348876953e-01 1.957693994045257568e-01 -6.604834198951721191e-01
3.700186908245086670e-01 -1.798433810472488403e-01 -3.056786358356475830e-01 -7.144565135240554810e-02 -5.558144450187683105e-01 5.241758227348327637e-01 -9.004463255405426025e-02 -3.747006952762603760e-01
1.713419407606124878e-01 1.038700714707374573e-01 2.137165963649749756e-01 -2.462457399815320969e-03 -4.282608926296234131e-01 2.302399277687072754e-01 -5.417134165763854980e-01 -6.199201941490173340e-01
3.537899851799011230e-01 -2.201816439628601074e-01 -5.511105656623840332e-01 -2.195923589169979095e-02 1.667260974645614624e-01 3.815309405326843262e-01 -5.024301409721374512e-01 -3.104001879692077637e-01
3.585838079452514648e-01 1.587671041488647461e-01 -6.507136672735214233e-02 -4.372760653495788574e-01 -6.712253689765930176e-01 3.171302676200866699e-01 1.226534694433212280e-01 -2.908729612827301025e-01
3.868925571441650391e-02 2.767213284969329834e-01 -4.232728779315948486e-01 5.733768641948699951e-02 -3.356531560420989990e-01 1.861708164215087891e-01 -7.694873809814453125e-01 6.882598157972097397e-03
-6.982140243053436279e-02 3.161960840225219727e-01 -2.775648534297943115e-01 2.304376661777496338e-01 -2.192592173814773560e-01 6.237179636955261230e-01 -5.718953013420104980e-01 2.895453944802284241e-02
4.383371174335479736e-01 6.872630864381790161e-02 -7.267424464225769043e-01 2.318261712789535522e-01 -3.346728086471557617e-01 1.547708064317703247e-01 -9.621158242225646973e-03 -2.918675243854522705e-01
1.697983890771865845e-01 9.507445991039276123e-02 -2.290583252906799316e-01 -3.816993534564971924e-01 5.746927857398986816e-01 4.730271100997924805e-01 3.378462046384811401e-02 -4.569458961486816406e-01
2.047069370746612549e-02 2.855459749698638916e-01 -5.093948915600776672e-02 1.662887334823608398e-01 -2.216469049453735352e-01 5.919574499130249023e-01 -6.978719830513000488e-01 -3.509256988763809204e-02
-1.523840129375457764e-01 -2.830616235733032227e-01 -4.931532740592956543e-01 6.218551471829414368e-02 -2.068194448947906494e-01 4.642292559146881104e-01 -3.114090859889984131e-01 -5.425212383270263672e-01
-8.053909242153167725e-02 -2.662781476974487305e-01 -5.965006947517395020e-01 -4.703939855098724365e-01 -2.724595963954925537e-01 2.628392875194549561e-01 -1.517585366964340210e-01 -4.232923686504364014e-01
1.952724605798721313e-01 -2.688441276550292969e-01 -4.899072349071502686e-01 7.662388682365417480e-02 -3.503599390387535095e-02 4.509494900703430176e-01 -3.034332394599914551e-01 -5.891148447990417480e-01
1.553453505039215088e-02 -2.913955152034759521e-01 -6.975803375244140625e-01 -3.734403252601623535e-01 -2.330699861049652100e-01 3.185383081436157227e-01 -9.979762136936187744e-02 -3.507470488548278809e-01
3.196838796138763428e-01 -1.104924380779266357e-01 -6.322168111801147461e-01 -4.507624208927154541e-01 2.978465259075164795e-01 4.295450150966644287e-01 1.577894017100334167e-02 -9.611672163009643555e-02
-4.027602076530456543e-01 5.444273352622985840e-01 -3.624337613582611084e-01 -3.373233079910278320e-01 -4.339986443519592285e-01 2.738813757896423340e-01 1.442752629518508911e-01 -1.098034381866455078e-01
1.886993050575256348e-01 -1.874219179153442383e-01 -1.756303608417510986e-01 -6.079117208719253540e-02 -6.018523573875427246e-01 5.108581781387329102e-01 -3.353234529495239258e-01 -3.988482356071472168e-01
3.260868489742279053e-01 7.055817246437072754e-01 1.277026832103729248e-01 1.514794975519180298e-01 -3.263918310403823853e-02 5.256009101867675781e-01 -2.682901918888092041e-01 -8.524376899003982544e-02
8.621036261320114136e-02 2.666138410568237305e-01 1.244645845144987106e-02 -2.256921119987964630e-02 -2.987609505653381348e-01 6.784663796424865723e-01 -6.028017997741699219e-01 8.874637633562088013e-02
2.643567919731140137e-01 -1.967339813709259033e-01 -4.796330332756042480e-01 -2.997946441173553467e-01 5.777565017342567444e-02 7.069031000137329102e-01 1.278798282146453857e-01 -2.282174527645111084e-01
-3.867382109165191650e-01 5.233543738722801208e-02 -8.629887551069259644e-02 2.015282511711120605e-01 -2.107585035264492035e-02 5.038616657257080078e-01 -3.837081491947174072e-01 -6.309365034103393555e-01
2.166100293397903442e-01 4.354267716407775879e-01 -5.308652520179748535e-01 1.444109380245208740e-01 1.020413786172866821e-01 4.224176406860351562e-01 -4.919774830341339111e-01 1.729748994112014771e-01
6.209622621536254883e-01 -1.839310973882675171e-01 -3.539517819881439209e-01 -1.288841962814331055e-01 -2.665274739265441895e-01 4.996651411056518555e-01 -1.109082922339439392e-01 -3.250836133956909180e-01
-4.403375387191772461e-01 7.224010825157165527e-01 -1.535087823867797852e-01 4.843420535326004028e-02 -2.429053038358688354e-01 3.351954817771911621e-01 -8.174814283847808838e-02 -2.833496034145355225e-01
1.702625006437301636e-01 1.116467416286468506e-01 -4.677226245403289795e-01 1.798020601272583008e-01 -1.870585829019546509e-01 -1.611835062503814697e-01 -2.562368512153625488e-01 -7.621182203292846680e-01
2.235153168439865112e-01 -2.490296028554439545e-03 -4.835723340511322021e-01 -2.459619939327239990e-01 -2.281974069774150848e-02 3.681160211563110352e-01 3.524094820022583008e-01 -6.288660168647766113e-01
-4.129299819469451904e-01 1.780729293823242188e-01 -1.330357640981674194e-01 -9.143368154764175415e-02 3.532275557518005371e-01 3.271513283252716064e-01 -2.865899503231048584e-01 -6.766007542610168457e-01
-4.892401397228240967e-02 -2.656210362911224365e-01 -6.216378211975097656e-01 4.174909368157386780e-02 -3.570903837680816650e-01 3.618302047252655029e-01 -3.207313418388366699e-01 -4.213929772377014160e-01
-1.261729001998901367e-02 5.426739156246185303e-02 -5.393921136856079102e-01 4.557049274444580078e-01 -2.064620852470397949e-01 2.312213927507400513e-01 -2.563991546630859375e-01 -5.800469517707824707e-01
-1.541342586278915405e-01 2.876528799533843994e-01 -3.317838609218597412e-01 -1.284411996603012085e-01 -3.691990971565246582e-01 4.725570082664489746e-01 -6.204666495323181152e-01 1.494117379188537598e-01
9.911201894283294678e-02 -2.751299738883972168e-01 -6.083432435989379883e-01 2.868359908461570740e-02 -1.911185830831527710e-01 5.286095738410949707e-01 -1.883403062820434570e-01 -4.383488595485687256e-01
1.219360455870628357e-01 -1.392020881175994873e-01 -6.307580471038818359e-01 -2.045291215181350708e-01 -8.569209277629852295e-02 4.002608358860015869e-01 3.002198040485382080e-01 -5.180569887161254883e-01
2.850772142410278320e-01 -1.557153165340423584e-01 -4.449990391731262207e-01 1.416139900684356689e-01 2.816257178783416748e-01 3.287737071514129639e-01 -4.986348450183868408e-01 -4.902684688568115234e-01
2.205009609460830688e-01 -1.846147701144218445e-02 -6.769810318946838379e-01 -4.839303493499755859e-01 -1.562608033418655396e-01 -4.487549513578414917e-02 9.804145991802215576e-02 -4.717023372650146484e-01
6.383238732814788818e-02 -2.999614477157592773e-01 -6.936909556388854980e-01 -2.625291645526885986e-01 -2.349247783422470093e-01 1.058772504329681396e-01 -3.718487918376922607e-01 -3.887786269187927246e-01
5.071275234222412109e-01 -1.536659002304077148e-01 -2.257696390151977539e-01 -6.341583728790283203e-01 -1.908092200756072998e-01 1.270032525062561035e-01 -2.123718857765197754e-01 -4.104143381118774414e-01
-3.657097816467285156e-01 5.140661001205444336e-01 -3.178369402885437012e-01 -4.080755263566970825e-02 -4.745166003704071045e-01 -3.671204298734664917e-02 -4.133745431900024414e-01 -3.192405998706817627e-01
4.043201506137847900e-01 -2.602239847183227539e-01 -3.983980417251586914e-01 -9.609303623437881470e-02 1.828524470329284668e-01 4.445506334304809570e-01 -3.533630073070526123e-01 -4.949021935462951660e-01
3.732333183288574219e-01 1.236082687973976135e-01 -2.475064545869827271e-01 -4.437443315982818604e-01 -3.913243412971496582e-01 7.941988110542297363e-02 1.668233871459960938e-01 -6.324375867843627930e-01
-4.946732521057128906e-01 1.000341624021530151e-01 -3.049088418483734131e-01 -5.542560219764709473e-01 1.478985846042633057e-01 6.020773947238922119e-02 -4.167126417160034180e-01 -3.820655941963195801e-01
2.655872106552124023e-01 -1.317484676837921143e-01 -4.311960637569427490e-01 -5.513182282447814941e-01 -4.329685866832733154e-01 2.294117212295532227e-01 6.604550033807754517e-02 -4.216282367706298828e-01
1.669188439846038818e-01 -1.610792577266693115e-01 -7.204117774963378906e-01 -3.366407155990600586e-01 6.032680720090866089e-02 2.798236906528472900e-01 7.198125869035720825e-02 -4.761821925640106201e-01
9.424366801977157593e-02 1.040045469999313354e-01 -4.409060180187225342e-01 3.658696413040161133e-01 1.141058802604675293e-01 1.089757606387138367e-01 -2.119378447532653809e-01 -7.630392909049987793e-01
-5.338004827499389648e-01 -1.129875183105468750e-01 -3.214317262172698975e-01 -4.448377192020416260e-01 -6.428773701190948486e-02 4.822665154933929443e-01 -3.303932547569274902e-01 -2.349859625101089478e-01
3.490231335163116455e-01 -1.667985022068023682e-01 -3.628239631652832031e-01 -5.786137580871582031e-01 -6.415177881717681885e-02 3.959808498620986938e-03 -2.193153500556945801e-01 -5.759302973747253418e-01
6.813372671604156494e-02 -1.769887953996658325e-01 -6.624954342842102051e-01 -3.204349577426910400e-01 2.914474904537200928e-01 5.354821085929870605e-01 2.353250049054622650e-02 -2.240931242704391479e-01
-1.270401328802108765e-01 2.307726070284843445e-02 8.092688024044036865e-02 -2.610852718353271484e-01 -4.164284467697143555e-01 2.406428158283233643e-01 -5.382531881332397461e-01 -6.225556731224060059e-01
2.105800062417984009e-01 1.463292688131332397e-01 2.895728647708892822e-01 -1.201236918568611145e-01 -8.214242756366729736e-02 3.196078240871429443e-01 -5.283951163291931152e-01 -6.692263484001159668e-01
2.110957205295562744e-01 5.583972930908203125e-01 -4.503199458122253418e-01 2.343856841325759888e-01 -2.823612689971923828e-01 4.420342445373535156e-01 -3.114436864852905273e-01 1.174183562397956848e-01
7.975642383098602295e-02 1.216759011149406433e-01 -8.520638942718505859e-02 5.897037684917449951e-02 4.691416323184967041e-01 7.491055130958557129e-01 -3.059367835521697998e-01 -3.053624927997589111e-01
2.216183245182037354e-01 -1.158694997429847717e-01 -6.072040200233459473e-01 -4.330141842365264893e-01 2.699175179004669189e-01 4.597197771072387695e-01 1.436441391706466675e-01 -2.764600813388824463e-01
4.068962335586547852e-01 -2.686122357845306396e-01 -5.071960091590881348e-01 -2.869399785995483398e-01 2.019517272710800171e-01 3.132675886154174805e-01 -2.640373408794403076e-01 -4.626703858375549316e-01
-2.631046473979949951e-01 7.454414367675781250e-01 8.782560937106609344e-03 6.151107139885425568e-03 -4.455302059650421143e-01 2.020588517189025879e-01 -5.500543490052223206e-02 -3.641807734966278076e-01
2.895064353942871094e-01 6.765460968017578125e-01 5.796233564615249634e-02 1.287401840090751648e-02 1.922098100185394287e-01 4.472756981849670410e-01 -4.478910267353057861e-01 -1.316800415515899658e-01
8.423077315092086792e-02 3.226508498191833496e-01 2.688836753368377686e-01 -2.496321126818656921e-02 -2.502703368663787842e-01 2.297213524580001831e-01 -3.617048561573028564e-01 -7.547466754913330078e-01
4.968008771538734436e-02 -2.568992078304290771e-01 -6.519417762756347656e-01 -3.327962458133697510e-01 -4.527559280395507812e-01 3.351816534996032715e-01 -9.056281298398971558e-02 -2.649849653244018555e-01
3.491025865077972412e-01 -2.128170430660247803e-01 -5.642666220664978027e-01 -3.445057570934295654e-02 1.806784421205520630e-01 4.122766256332397461e-01 -1.352651566267013550e-01 -5.406839251518249512e-01
2.932683229446411133e-01 -2.070314288139343262e-01 -5.638135671615600586e-01 4.667641222476959229e-02 1.871150732040405273e-01 3.890639841556549072e-01 -3.096846044063568115e-01 -5.184399485588073730e-01
1.967621296644210815e-01 -1.004423387348651886e-02 1.745731979608535767e-01 -4.871322214603424072e-02 -4.719242453575134277e-01 2.979600727558135986e-01 -5.712933540344238281e-01 -5.389490127563476562e-01
2.570134401321411133e-01 5.013145208358764648e-01 -4.597099423408508301e-01 -5.579039826989173889e-02 -4.661106765270233154e-01 3.346398174762725830e-01 -2.607882618904113770e-01 2.663242220878601074e-01
-2.285067737102508545e-02 -2.774894833564758301e-01 -7.137638330459594727e-01 -1.455000489950180054e-01 -4.207882285118103027e-02 3.878902494907379150e-01 -1.607109308242797852e-01 -4.623754024505615234e-01
3.376549109816551208e-02 7.538713812828063965e-01 -3.643383383750915527e-01 9.662202745676040649e-02 9.293906390666961670e-02 4.886811077594757080e-01 -1.351066827774047852e-01 1.508606374263763428e-01
5.223354697227478027e-01 2.227725535631179810e-01 -1.603933423757553101e-01 1.241685077548027039e-01 -1.151912435889244080e-01 5.581763386726379395e-01 -5.551020503044128418e-01 5.853378400206565857e-02
9.683004021644592285e-02 8.895550668239593506e-02 1.612875014543533325e-01 -5.358922481536865234e-01 -7.462392747402191162e-02 1.338361203670501709e-01 -4.201172590255737305e-01 -6.852280497550964355e-01
1.929150521755218506e-01 -1.069649681448936462e-01 -5.421473979949951172e-01 -3.727781474590301514e-01 3.492471873760223389e-01 5.285493135452270508e-01 1.145704537630081177e-01 -3.224756717681884766e-01
2.256918326020240784e-02 2.265200763940811157e-01 7.136299461126327515e-02 -5.056416988372802734e-01 -4.898767471313476562e-01 3.356777727603912354e-01 2.219866663217544556e-01 -5.342996120452880859e-01
2.150595039129257202e-01 6.689385175704956055e-01 -1.946409344673156738e-01 -4.831564426422119141e-01 4.152656793594360352e-01 -8.252201229333877563e-02 -6.499961018562316895e-02 -2.268591821193695068e-01
-5.508371591567993164e-01 5.044430494308471680e-01 -4.687955677509307861e-01 -1.676681488752365112e-01 -2.020886093378067017e-01 1.186504736542701721e-01 1.147648394107818604e-01 -3.551692068576812744e-01
3.140413463115692139e-01 3.094051778316497803e-01 1.331603974103927612e-01 -5.985581874847412109e-01 -3.304168283939361572e-01 3.210496902465820312e-01 1.422631293535232544e-01 -4.440224468708038330e-01
2.461282350122928619e-02 3.826727271080017090e-01 -5.658666491508483887e-01 2.183408290147781372e-01 -1.485959142446517944e-01 5.454421639442443848e-01 -3.801380693912506104e-01 1.448631882667541504e-01
2.929328680038452148e-01 1.878230422735214233e-01 8.947336673736572266e-02 -5.308351516723632812e-01 -1.152341589331626892e-01 5.105419754981994629e-01 3.847762346267700195e-01 -4.088236391544342041e-01
4.296941459178924561e-01 5.173581838607788086e-01 1.974058300256729126e-01 -4.015496671199798584e-01 1.070300415158271790e-01 2.114318758249282837e-01 1.046422198414802551e-01 -5.295122265815734863e-01
-1.642142236232757568e-01 3.957089781761169434e-01 -4.826023578643798828e-01 -9.646483510732650757e-02 -2.837115824222564697e-01 4.102109968662261963e-01 -5.492266416549682617e-01 1.543452292680740356e-01
2.086602449417114258e-01 2.428041249513626099e-01 3.578208684921264648e-01 -4.259262382984161377e-01 -3.894244506955146790e-02 2.879032492637634277e-01 -5.645551681518554688e-01 -4.300359785556793213e-01
4.789189696311950684e-01 5.238335132598876953e-01 -9.084708243608474731e-02 6.954718381166458130e-02 1.475995928049087524e-01 2.325509786605834961e-01 -6.223345994949340820e-01 -1.413470953702926636e-01
1.800658553838729858e-02 5.893635153770446777e-01 -3.821361362934112549e-01 -3.138122260570526123e-01 -3.433827459812164307e-01 2.795982360839843750e-01 -3.599552512168884277e-01 2.866454422473907471e-01
-8.116525411605834961e-02 5.196025967597961426e-01 -9.541679173707962036e-02 -1.865183562040328979e-01 -6.722624301910400391e-01 1.877956390380859375e-01 -4.323741495609283447e-01 -7.335158437490463257e-02
5.351436138153076172e-01 9.846259653568267822e-02 -1.786082237958908081e-01 -4.519329965114593506e-01 -1.121765822172164917e-01 4.452381399460136890e-04 -7.565201073884963989e-02 -6.704290509223937988e-01
6.057810410857200623e-02 -1.541484296321868896e-01 -4.165041744709014893e-01 3.455401584506034851e-02 -5.558952689170837402e-01 4.067777693271636963e-01 -6.470859795808792114e-02 -5.649992227554321289e-01
4.330359995365142822e-01 -2.322209477424621582e-01 -5.560364127159118652e-01 -1.292863488197326660e-01 -3.011373430490493774e-02 4.377673268318176270e-01 -7.289922982454299927e-02 -4.845618903636932373e-01
3.973488807678222656e-01 1.399474292993545532e-01 -2.768582701683044434e-01 -3.143886923789978027e-01 5.111678242683410645e-01 5.773118734359741211e-01 8.185509592294692993e-02 -2.139068543910980225e-01
-2.924335002899169922e-01 4.701157212257385254e-01 -4.090627729892730713e-01 -2.023656368255615234e-01 -2.700679004192352295e-01 9.696155041456222534e-02 -6.337393522262573242e-01 -3.501558303833007812e-02
1.886326670646667480e-01 -1.081449091434478760e-01 -9.384481608867645264e-02 -7.736359834671020508e-01 -1.582742035388946533e-01 1.199926659464836121e-01 -3.770843744277954102e-01 -4.046742916107177734e-01
-1.849182993173599243e-01 6.277537345886230469e-01 -1.888636797666549683e-01 -3.741349577903747559e-01 3.298109471797943115e-01 -4.867002367973327637e-02 1.818749122321605682e-02 -5.334878563880920410e-01
5.089070796966552734e-01 1.940651684999465942e-01 -3.295180201530456543e-01 -3.942379653453826904e-01 -2.852649092674255371e-01 -1.045524254441261292e-01 1.328204274177551270e-01 -5.739321112632751465e-01
-1.247868984937667847e-01 5.144734978675842285e-01 -4.583668708801269531e-01 -2.312235981225967407e-01 -1.881499439477920532e-01 1.893938630819320679e-01 -5.946683287620544434e-01 1.768606901168823242e-01
2.565101683139801025e-01 2.447371333837509155e-01 1.308438926935195923e-01 -2.899835258722305298e-02 -3.366471827030181885e-02 5.718546360731124878e-02 -4.357480406761169434e-01 -8.136739730834960938e-01
1.825671494007110596e-01 -2.327653914690017700e-01 -6.844009757041931152e-01 -1.271612942218780518e-01 3.341859905049204826e-03 5.718690156936645508e-01 8.605274371802806854e-03 -3.174832165241241455e-01
1.888964325189590454e-01 6.075643897056579590e-01 3.059346675872802734e-01 -1.838982254266738892e-01 9.569535404443740845e-02 2.474667876958847046e-01 8.382678963243961334e-03 -6.303184032440185547e-01
4.219426512718200684e-01 2.404174394905567169e-02 -5.116800665855407715e-01 2.515127360820770264e-01 -5.125365778803825378e-02 1.555404514074325562e-01 -2.461540699005126953e-01 -6.394526958465576172e-01
3.238039314746856689e-01 -1.963181793689727783e-01 -4.581328928470611572e-01 -9.461161494255065918e-02 -5.723970532417297363e-01 4.729440212249755859e-01 -1.427897065877914429e-01 -2.570407092571258545e-01
-1.512598991394042969e-01 5.280768275260925293e-01 -4.826525151729583740e-01 -5.040191859006881714e-02 -1.880525797605514526e-01 4.084590673446655273e-01 -4.790786206722259521e-01 1.761890500783920288e-01
1.415586471557617188e-01 -2.180800139904022217e-01 -5.121346712112426758e-01 5.791496112942695618e-02 -3.669020533561706543e-01 5.800161957740783691e-01 -1.367135941982269287e-01 -4.207609891891479492e-01
-1.074465364217758179e-01 1.183453127741813660e-01 -2.818187177181243896e-01 5.411500483751296997e-02 -3.027077615261077881e-01 5.714536905288696289e-01 -6.578234434127807617e-01 -2.029193192720413208e-01
3.781837224960327148e-01 5.523636937141418457e-01 -1.476545184850692749e-01 2.327999621629714966e-01 4.013850539922714233e-02 3.877114653587341309e-01 -5.506080985069274902e-01 -1.441293805837631226e-01
3.487343788146972656e-01 1.116988621652126312e-02 -7.315502166748046875e-01 2.328728586435317993e-01 -3.560141921043395996e-01 2.809667289257049561e-01 4.186810180544853210e-02 -2.853467464447021484e-01
-3.416193723678588867e-01 -1.621147394180297852e-01 -3.088218569755554199e-01 -6.465241909027099609e-01 -1.142599284648895264e-01 2.041095197200775146e-01 -2.888746559619903564e-01 -4.533055722713470459e-01
3.618544638156890869e-01 1.230614334344863892e-01 -2.421005964279174805e-01 -5.192154049873352051e-01 3.377070128917694092e-01 5.937020778656005859e-01 2.128923684358596802e-01 -1.177653819322586060e-01
5.305433869361877441e-01 -1.231461837887763977e-01 -3.101290762424468994e-01 -5.712404251098632812e-01 -1.092011854052543640e-01 7.423273473978042603e-02 -1.838400214910507202e-01 -4.791978299617767334e-01
-2.829423546791076660e-01 7.350524067878723145e-01 -2.908974289894104004e-01 -2.231243699789047241e-01 -4.496397078037261963e-01 1.504832208156585693e-01 -1.304388046264648438e-01 -5.831410735845565796e-02
3.548695147037506104e-02 -7.822155207395553589e-02 -2.768178582191467285e-01 -2.365352958440780640e-01 -6.221128106117248535e-01 4.065919816493988037e-01 1.582804769277572632e-01 -5.316492915153503418e-01
-1.236195713281631470e-01 4.202502965927124023e-01 -4.186746478080749512e-01 -1.413938403129577637e-01 -2.787656486034393311e-01 6.385983228683471680e-01 -2.690696418285369873e-01 2.343302220106124878e-01
2.319838702678680420e-01 1.160918846726417542e-01 -6.286789178848266602e-01 2.110110819339752197e-01 -3.596980273723602295e-01 2.177456207573413849e-02 -5.169956758618354797e-02 -6.003445982933044434e-01
3.763807762879878283e-05 -2.722474634647369385e-01 -4.225994646549224854e-01 -7.105431556701660156e-01 -2.090139240026473999e-01 2.631796896457672119e-01 -2.158251851797103882e-01 -2.879039645195007324e-01
5.619629025459289551e-01 4.117751121520996094e-01 1.879646331071853638e-01 -4.698007106781005859e-01 1.960951238870620728e-01 2.397962659597396851e-01 -2.610561624169349670e-02 -4.024406671524047852e-01
8.232054114341735840e-02 2.681262791156768799e-01 1.422036141157150269e-01 -5.572100877761840820e-01 -5.234089493751525879e-01 3.595517277717590332e-01 1.839874684810638428e-01 -3.918429315090179443e-01
3.692218363285064697e-01 8.881588280200958252e-02 5.682639032602310181e-02 -7.461858391761779785e-01 -2.427036911249160767e-01 1.287930160760879517e-01 -1.351621747016906738e-01 -4.494475722312927246e-01
1.426743119955062866e-01 -1.867222785949707031e-01 -6.276688575744628906e-01 -3.527801251038908958e-03 -6.093683093786239624e-02 5.339877605438232422e-01 1.273884624242782593e-01 -4.956957399845123291e-01
3.398782014846801758e-02 -3.626388683915138245e-02 -4.574450552463531494e-01 -4.754697382450103760e-01 -5.104175209999084473e-01 1.574648320674896240e-01 1.800187081098556519e-01 -4.944434762001037598e-01
-1.985227465629577637e-01 9.813903272151947021e-02 -1.743065416812896729e-01 -7.239573597908020020e-01 3.621210753917694092e-01 4.226074218750000000e-01 -1.901514828205108643e-01 -2.248871475458145142e-01
4.594824016094207764e-01 -2.127726376056671143e-01 -1.513008624315261841e-01 -7.713724672794342041e-02 -3.706144690513610840e-01 6.446447968482971191e-01 -2.979736924171447754e-01 -2.702802717685699463e-01
-1.382814198732376099e-01 2.014549970626831055e-01 -3.176366388797760010e-01 -1.897632926702499390e-01 2.298821061849594116e-01 5.079669356346130371e-01 -6.953080892562866211e-01 9.519146382808685303e-02
-1.006620898842811584e-01 5.042942240834236145e-02 -4.379217326641082764e-01 -3.692933320999145508e-01 -4.239624440670013428e-01 2.661428153514862061e-01 3.870944976806640625e-01 -5.086777210235595703e-01
-2.490469366312026978e-01 2.425753474235534668e-01 4.079085588455200195e-02 2.985595762729644775e-01 8.067300543189048767e-03 5.149427056312561035e-01 -1.083821151405572891e-02 -7.231754064559936523e-01
2.580621838569641113e-01 7.878692150115966797e-01 -1.022285073995590210e-01 -2.998794615268707275e-02 -7.886531203985214233e-02 4.382415860891342163e-02 -5.384277701377868652e-01 -5.719581991434097290e-02
-8.150551468133926392e-02 -8.258503675460815430e-02 -5.086083412170410156e-01 -5.876309275627136230e-01 7.470385730266571045e-02 -1.566162556409835815e-01 -4.488243758678436279e-01 -3.885761499404907227e-01
1.219931170344352722e-01 2.789838612079620361e-01 -1.669662743806838989e-01 -4.549598395824432373e-01 6.048278212547302246e-01 4.378162026405334473e-01 1.064813975244760513e-02 -3.388310074806213379e-01
-5.490437522530555725e-02 5.948880910873413086e-01 -2.346026003360748291e-01 -1.645299345254898071e-01 -4.873813986778259277e-01 2.165270745754241943e-01 -5.252200365066528320e-01 2.654020301997661591e-02
4.652249217033386230e-01 6.632512807846069336e-01 -3.895774483680725098e-01 3.016735911369323730e-01 -1.371977180242538452e-01 7.868261635303497314e-02 -2.552101612091064453e-01 -1.036313921213150024e-01
2.054342329502105713e-01 1.677742414176464081e-02 -4.515135288238525391e-01 -3.876012265682220459e-01 -1.318886131048202515e-01 -9.760528057813644409e-02 2.671692520380020142e-02 -7.588022947311401367e-01
-1.452905535697937012e-01 4.815906286239624023e-01 -4.092347919940948486e-01 -2.689964324235916138e-02 -2.927661836147308350e-01 5.755198597908020020e-01 -3.663056492805480957e-01 1.662813574075698853e-01
1.030033081769943237e-01 1.105218529701232910e-01 3.311620652675628662e-01 -5.759634375572204590e-01 -3.043797016143798828e-01 5.887265205383300781e-01 -1.257377713918685913e-01 -2.841076552867889404e-01
4.721498787403106689e-01 2.730799019336700439e-01 -3.432147502899169922e-01 -9.617834538221359253e-02 4.372849762439727783e-01 5.692393183708190918e-01 -7.202522456645965576e-02 -2.345548868179321289e-01
-2.788106501102447510e-01 5.130292177200317383e-01 -5.891628265380859375e-01 9.275968372821807861e-02 -4.330212473869323730e-01 2.536179423332214355e-01 1.358716487884521484e-01 -1.818177849054336548e-01
9.302595257759094238e-02 -3.079065680503845215e-01 -5.602039098739624023e-01 -1.692460626363754272e-01 -1.022384129464626312e-02 4.627542495727539062e-01 -1.735915243625640869e-01 -5.564954280853271484e-01
2.549387514591217041e-01 5.985891819000244141e-02 3.543148515745997429e-03 -7.854175567626953125e-01 -2.535865604877471924e-01 1.299815922975540161e-01 -8.960393816232681274e-02 -4.746572375297546387e-01
-4.887153804302215576e-01 2.252367883920669556e-01 -2.633855640888214111e-01 -6.025625467300415039e-01 1.680974215269088745e-01 1.919144093990325928e-01 -3.517592847347259521e-01 -2.985793352127075195e-01
-4.802724123001098633e-01 5.597745180130004883e-01 -2.972438037395477295e-01 -1.981682330369949341e-01 -3.665328323841094971e-01 2.120617479085922241e-01 -3.496885895729064941e-01 -1.636084616184234619e-01
6.037660837173461914e-01 6.432732343673706055e-01 -1.359169930219650269e-01 -1.040127202868461609e-01 4.291586205363273621e-02 -3.005559556186199188e-02 -4.254064857959747314e-01 -9.304967522621154785e-02
3.468469083309173584e-01 4.353705644607543945e-01 -5.382244661450386047e-02 3.216601610183715820e-01 -1.842328757047653198e-01 4.525713622570037842e-01 -5.617492198944091797e-01 -1.716471016407012939e-01
-6.844249367713928223e-02 6.036924123764038086e-01 -4.414187371730804443e-01 -3.483659923076629639e-01 4.051540493965148926e-01 -1.512698736041784286e-02 2.074509859085083008e-01 -3.274863064289093018e-01
5.448182821273803711e-01 5.285221338272094727e-02 -8.257798105478286743e-02 -4.851930141448974609e-01 -2.676081955432891846e-01 1.112733967602252960e-02 -1.800081878900527954e-01 -5.949853062629699707e-01
3.353385031223297119e-01 6.990254521369934082e-01 -1.572169661521911621e-01 5.694302543997764587e-02 3.014577031135559082e-01 5.959218740463256836e-02 -4.782862961292266846e-01 -2.185541987419128418e-01
4.024275243282318115e-01 4.202696979045867920e-01 -4.486787691712379456e-02 1.414532065391540527e-01 1.505234539508819580e-01 4.019546508789062500e-01 -6.502419710159301758e-01 -1.798995435237884521e-01
5.033446550369262695e-01 5.777420848608016968e-02 -2.088393121957778931e-01 -3.811360001564025879e-01 -2.024628669023513794e-01 5.844040513038635254e-01 3.708020150661468506e-01 -1.855118721723556519e-01
-2.771864533424377441e-01 4.620897769927978516e-01 -2.377585321664810181e-01 7.206894457340240479e-02 -5.479989647865295410e-01 1.274221986532211304e-01 -5.088891983032226562e-01 -2.690917253494262695e-01
2.718059122562408447e-01 6.052219867706298828e-02 -4.370406270027160645e-01 3.231902420520782471e-01 -4.966242983937263489e-02 4.797555506229400635e-02 -3.044912219047546387e-01 -7.276806831359863281e-01
-4.099505245685577393e-01 3.433993160724639893e-01 -4.150706529617309570e-01 -4.816980659961700439e-01 3.697874844074249268e-01 4.081335365772247314e-01 -5.553122237324714661e-02 -5.745634064078330994e-02
2.726746499538421631e-01 -2.124099284410476685e-01 -3.685881495475769043e-01 -6.347250938415527344e-01 -1.544966846704483032e-01 4.394287616014480591e-02 -3.226039409637451172e-01 -4.603520929813385010e-01
4.199141561985015869e-01 2.811835408210754395e-01 -1.275797337293624878e-01 8.229911327362060547e-02 1.415084600448608398e-01 3.279991447925567627e-01 -7.621201872825622559e-01 -1.145555600523948669e-01
5.302689969539642334e-02 4.472519457340240479e-02 1.769189834594726562e-01 -2.169601470232009888e-01 2.925420701503753662e-01 7.024253010749816895e-01 -4.628926515579223633e-01 -3.515169620513916016e-01
1.044659093022346497e-01 8.527721166610717773e-01 -9.495695680379867554e-02 -1.150734606198966503e-03 1.695428043603897095e-01 1.127838268876075745e-01 -4.269953966140747070e-01 -1.704654991626739502e-01
5.016250610351562500e-01 6.831511259078979492e-01 -4.303794726729393005e-02 -8.346398174762725830e-02 9.376442991197109222e-03 7.188761979341506958e-02 -5.055457949638366699e-01 -1.096642166376113892e-01
3.320035934448242188e-01 2.097137421369552612e-01 8.924678713083267212e-02 -4.088648259639739990e-01 -5.360736846923828125e-01 9.923671185970306396e-02 -1.185700297355651855e-01 -5.994802713394165039e-01
5.160666704177856445e-01 -1.913356184959411621e-01 -3.924477696418762207e-01 -5.432093143463134766e-01 -6.315893679857254028e-02 2.609487771987915039e-01 -7.145002484321594238e-02 -4.132623970508575439e-01
9.553485363721847534e-02 -2.484678477048873901e-01 -5.645767450332641602e-01 -1.608991622924804688e-01 2.811871170997619629e-01 5.906643867492675781e-01 -1.856234222650527954e-01 -3.494207262992858887e-01
9.106637537479400635e-02 1.571841537952423096e-01 2.536500692367553711e-01 1.797637529671192169e-02 -2.088350355625152588e-01 3.289572298526763916e-01 -4.891501665115356445e-01 -7.150143980979919434e-01
1.058665663003921509e-01 -9.578764438629150391e-02 -5.183801651000976562e-01 -4.347834885120391846e-01 -5.575588941574096680e-01 1.346365362405776978e-01 6.595667451620101929e-02 -4.341808557510375977e-01
-2.949104607105255127e-01 6.993224620819091797e-01 -5.124393701553344727e-01 -5.817960202693939209e-02 -3.390927612781524658e-01 -5.940571893006563187e-03 -6.806132942438125610e-02 -1.958201080560684204e-01
-7.440892606973648071e-02 -2.898060083389282227e-01 -6.156821250915527344e-01 -1.665896326303482056e-01 -3.276599049568176270e-01 5.125051736831665039e-01 -1.472441405057907104e-01 -3.345982432365417480e-01
4.319043457508087158e-01 4.657566249370574951e-01 1.476340889930725098e-01 -3.349890112876892090e-01 -1.049778610467910767e-01 -2.428514137864112854e-02 -1.559320390224456787e-01 -6.531392931938171387e-01
1.452181190252304077e-01 -1.574961990118026733e-01 -6.495555639266967773e-01 -4.468277692794799805e-01 8.543619513511657715e-02 4.885771870613098145e-01 1.704439967870712280e-01 -2.397316694259643555e-01
-4.371939897537231445e-01 1.080646663904190063e-01 -3.724712729454040527e-01 -4.174095690250396729e-01 -1.496407389640808105e-01 6.552729010581970215e-01 -1.169258579611778259e-01 1.370083540678024292e-01
2.692546546459197998e-01 1.976824179291725159e-02 -1.360928714275360107e-01 -3.434837758541107178e-01 -1.797521710395812988e-01 6.140612363815307617e-01 4.088170826435089111e-01 -4.627044200897216797e-01
6.063635349273681641e-01 1.405572742223739624e-01 -3.956543207168579102e-01 -3.170106112957000732e-01 -2.827720642089843750e-01 -7.458407431840896606e-02 1.012791916728019714e-01 -5.096552968025207520e-01
4.869436025619506836e-01 9.169942885637283325e-02 -4.976536631584167480e-01 2.465416938066482544e-01 -2.142002582550048828e-01 1.914269174449145794e-03 -1.289117038249969482e-01 -6.192990541458129883e-01
8.893018215894699097e-02 -2.016081064939498901e-01 -5.838683247566223145e-01 -6.141914129257202148e-01 -2.501093447208404541e-01 1.059476584196090698e-01 -9.845835715532302856e-02 -3.870899379253387451e-01
2.092711627483367920e-01 -2.038760781288146973e-01 -6.958373785018920898e-01 -1.018783450126647949e-01 -2.840692400932312012e-01 3.926194906234741211e-01 2.360202930867671967e-02 -4.297310709953308105e-01
2.952055633068084717e-01 3.138109445571899414e-01 2.391003817319869995e-01 -4.910145401954650879e-01 2.247190177440643311e-01 2.308205515146255493e-01 -2.623846828937530518e-01 -5.860799551010131836e-01
1.792420744895935059e-01 5.211269259452819824e-01 -4.980152845382690430e-01 -5.709286034107208252e-02 -2.960335314273834229e-01 4.422118067741394043e-01 -2.656034231185913086e-01 3.021389245986938477e-01
3.309181332588195801e-01 8.354506641626358032e-02 -1.713964790105819702e-01 -3.946734666824340820e-01 -5.314931869506835938e-01 1.190710738301277161e-01 1.103468760848045349e-01 -6.241236329078674316e-01
-4.306827485561370850e-01 1.377706527709960938e-01 -1.907318532466888428e-01 -5.974070429801940918e-01 1.510750651359558105e-01 1.763501614332199097e-01 -5.425978302955627441e-01 -2.322119027376174927e-01
-4.977833032608032227e-01 3.606333136558532715e-01 -3.759677112102508545e-01 -5.049100518226623535e-01 2.107942998409271240e-01 4.177857637405395508e-01 3.347833082079887390e-02 -7.595701515674591064e-02
-5.218445882201194763e-02 4.980693757534027100e-01 -4.526934623718261719e-01 -1.405118554830551147e-01 -3.768711388111114502e-01 2.687696218490600586e-01 -5.402125716209411621e-01 1.357577294111251831e-01
7.213577628135681152e-02 4.553679823875427246e-01 -6.820430159568786621e-01 -1.438142508268356323e-01 4.355186522006988525e-01 -1.662688106298446655e-01 -1.225504279136657715e-01 -2.631177604198455811e-01
4.960137605667114258e-01 5.281967669725418091e-02 -1.593304872512817383e-01 -2.790206372737884521e-01 -2.363461107015609741e-01 5.521167516708374023e-01 4.231683611869812012e-01 -3.289039731025695801e-01
-2.423578053712844849e-01 7.317571640014648438e-01 -4.429021179676055908e-01 -1.343953162431716919e-01 -2.703403532505035400e-01 1.917947381734848022e-01 -2.702831029891967773e-01 9.299314767122268677e-02
5.419919267296791077e-02 5.756889581680297852e-01 -5.183794498443603516e-01 -1.931522488594055176e-01 -2.995328307151794434e-01 2.631916105747222900e-01 -3.272995948791503906e-01 3.057855665683746338e-01
8.351907134056091309e-02 1.522778421640396118e-01 9.982664883136749268e-02 3.541643172502517700e-02 -6.544341892004013062e-02 4.556117355823516846e-01 -6.151838898658752441e-01 -6.068776249885559082e-01
1.046601608395576477e-01 2.422569841146469116e-01 1.488200873136520386e-01 2.101652696728706360e-02 1.145324781537055969e-01 4.924758076667785645e-01 -5.966325998306274414e-01 -5.441949963569641113e-01
-4.857034087181091309e-01 5.963695645332336426e-01 -3.747323751449584961e-01 -2.463659793138504028e-01 -1.770950704813003540e-01 9.016303718090057373e-02 -3.877715170383453369e-01 -1.321228891611099243e-01
4.784096181392669678e-01 -2.132381945848464966e-01 -3.608280122280120850e-01 -2.135238349437713623e-01 3.072580695152282715e-01 4.522607326507568359e-01 -2.996710240840911865e-01 -4.013906121253967285e-01
4.017849564552307129e-01 1.116715148091316223e-01 1.102892160415649414e-01 -5.763913393020629883e-01 -4.994688034057617188e-01 3.455078005790710449e-01 -3.354700282216072083e-02 -3.342713415622711182e-01
1.005684062838554382e-01 -4.277243278920650482e-03 -6.067590713500976562e-01 -5.295784473419189453e-01 6.173388101160526276e-03 -1.784638166427612305e-01 -2.572664245963096619e-02 -5.556153655052185059e-01
-3.965229392051696777e-01 1.196705773472785950e-01 -2.869766056537628174e-01 -6.847468614578247070e-01 9.676322340965270996e-02 3.173046279698610306e-04 -4.185708463191986084e-01 -3.043845891952514648e-01
3.769136369228363037e-01 4.309837520122528076e-01 -1.672623306512832642e-01 2.565301954746246338e-01 -9.371115267276763916e-02 5.783399939537048340e-01 -4.836573004722595215e-01 -3.494723886251449585e-02
4.716602265834808350e-01 3.868286609649658203e-01 3.254429623484611511e-02 -1.102884635329246521e-01 3.373167514801025391e-01 5.004035830497741699e-01 2.256448268890380859e-01 -4.467391073703765869e-01
-1.708761751651763916e-01 4.899095296859741211e-01 -3.351110219955444336e-01 -4.867520034313201904e-01 3.536538183689117432e-01 -3.715776652097702026e-02 2.036576122045516968e-01 -4.622064530849456787e-01
-3.245189785957336426e-01 4.442246630787849426e-02 -1.666370183229446411e-01 -7.689279913902282715e-01 7.703785598278045654e-02 4.676999151706695557e-01 -2.811289951205253601e-02 -2.196076661348342896e-01
-6.612637639045715332e-02 6.976045966148376465e-01 -2.561917304992675781e-01 -3.380045592784881592e-01 3.760531842708587646e-01 -9.854965656995773315e-02 -1.010438613593578339e-02 -4.217389225959777832e-01
-3.429518938064575195e-01 5.157520174980163574e-01 -5.958227515220642090e-01 6.581985950469970703e-02 -3.523231446743011475e-01 2.667648792266845703e-01 1.559061259031295776e-01 -1.935070306062698364e-01
1.351621896028518677e-01 4.387584328651428223e-01 -7.107623219490051270e-01 -1.475456953048706055e-01 3.102833330631256104e-01 -2.699477970600128174e-01 -2.602761089801788330e-01 -1.593054085969924927e-01
-4.133315980434417725e-01 4.217516779899597168e-01 -1.036117076873779297e-01 1.007868349552154541e-01 -4.353640079498291016e-01 6.977891176939010620e-02 -3.763698935508728027e-01 -5.425162911415100098e-01
2.768468260765075684e-01 1.980714797973632812e-01 -3.826262354850769043e-01 -3.106851279735565186e-01 -2.583366930484771729e-01 2.375419139862060547e-01 5.185143947601318359e-01 -4.991733729839324951e-01
5.401313304901123047e-01 4.195255935192108154e-01 5.612115934491157532e-02 -4.336470067501068115e-01 -2.851661741733551025e-01 1.245892420411109924e-01 2.217455208301544189e-01 -4.416376352310180664e-01
4.849537014961242676e-01 4.187001585960388184e-01 7.040094584226608276e-02 -1.757785230875015259e-01 -1.077875941991806030e-01 -7.064775377511978149e-02 -1.255006045103073120e-01 -7.220084667205810547e-01
-7.375921308994293213e-02 3.336908519268035889e-01 -2.680091857910156250e-01 -2.052195370197296143e-01 -2.836337983608245850e-01 4.105146229267120361e-01 -7.015838027000427246e-01 1.675587147474288940e-01
-4.319171607494354248e-01 2.049742490053176880e-01 -3.025323748588562012e-01 -5.378267168998718262e-01 -5.829259380698204041e-02 2.787931263446807861e-01 -5.563434362411499023e-01 -2.846568124368786812e-03
1.957146376371383667e-01 3.241359889507293701e-01 -1.748915016651153564e-01 -3.381435573101043701e-01 6.202556490898132324e-01 4.885232448577880859e-01 9.449857473373413086e-02 -2.817827463150024414e-01
3.677607178688049316e-01 6.967335939407348633e-01 -2.923622429370880127e-01 3.030450344085693359e-01 -1.699098050594329834e-01 3.500922322273254395e-01 -2.228673696517944336e-01 -2.997412718832492828e-02
-2.861002981662750244e-01 6.615746617317199707e-01 -4.568910300731658936e-01 -2.887824177742004395e-01 -3.348420858383178711e-01 2.141605764627456665e-01 -9.173527359962463379e-02 1.480590552091598511e-01
-1.770262233912944794e-02 -2.399041652679443359e-01 -7.733888626098632812e-01 -9.790916740894317627e-02 -2.433008700609207153e-01 2.372892051935195923e-01 -1.633210182189941406e-01 -4.384526908397674561e-01
-4.841544628143310547e-01 -3.407788276672363281e-02 -2.623178958892822266e-01 -6.014103293418884277e-01 8.990020491182804108e-03 2.001869380474090576e-01 -3.142117857933044434e-01 -4.416373670101165771e-01
-3.873724639415740967e-01 6.530755162239074707e-01 -3.332860469818115234e-01 -1.312131732702255249e-01 -4.495736360549926758e-01 1.025099232792854309e-01 -1.173846125602722168e-01 -2.621725499629974365e-01
-5.794418454170227051e-01 1.692987419664859772e-02 -3.927843272686004639e-01 -4.502609074115753174e-01 -7.797282934188842773e-02 5.161250829696655273e-01 -1.371161937713623047e-01 -1.252211183309555054e-01
-1.451749205589294434e-01 7.592333555221557617e-01 -1.888581365346908569e-01 -3.347842395305633545e-01 2.434254884719848633e-01 5.923717468976974487e-02 2.135012596845626831e-01 -3.826137483119964600e-01
-4.197530448436737061e-01 5.738921165466308594e-01 -4.684705138206481934e-01 1.188241764903068542e-01 -2.553429901599884033e-01 4.295215904712677002e-01 -1.221958454698324203e-02 -1.050409227609634399e-01
-2.341676503419876099e-01 3.862423002719879150e-01 -2.338071763515472412e-01 -2.552506029605865479e-01 -1.278380304574966431e-01 2.011882364749908447e-01 -7.857605814933776855e-01 4.387378692626953125e-02
3.557583689689636230e-01 -2.176850140094757080e-01 -2.866703569889068604e-01 -6.477106213569641113e-01 -2.744763158261775970e-02 1.785899549722671509e-01 -3.181352913379669189e-01 -4.364429116249084473e-01
-5.150312185287475586e-01 3.273220360279083252e-01 -1.277138590812683105e-01 -3.680665493011474609e-01 2.796881496906280518e-01 5.257965326309204102e-01 -2.766547501087188721e-01 -2.111731022596359253e-01
-2.761065065860748291e-01 7.102630138397216797e-01 -3.658741414546966553e-01 -3.528217971324920654e-01 -2.057706266641616821e-01 5.286599695682525635e-02 -3.391776382923126221e-01 -2.769186533987522125e-02
1.273391395807266235e-01 5.266419053077697754e-01 -3.292768597602844238e-01 3.262712359428405762e-01 -5.825337767601013184e-02 6.011617779731750488e-01 -3.547756373882293701e-01 3.003429435193538666e-02
-2.484019100666046143e-01 7.132380604743957520e-01 -4.569371938705444336e-01 -3.185740411281585693e-01 -2.246938645839691162e-01 -1.539357192814350128e-02 -2.611269950866699219e-01 1.988448947668075562e-02
-9.662539698183536530e-03 7.777835130691528320e-01 -4.855367541313171387e-01 1.674393415451049805e-01 1.611171849071979523e-02 2.111867815256118774e-01 -2.884256541728973389e-01 5.593648552894592285e-02
-5.634093880653381348e-01 2.933358252048492432e-01 -3.976873755455017090e-01 -3.735861778259277344e-01 1.330683231353759766e-01 5.185761451721191406e-01 -1.050827652215957642e-01 -3.363332524895668030e-02
2.357557266950607300e-01 -1.152203381061553955e-01 -4.565329253673553467e-01 -4.276015758514404297e-01 -4.951315820217132568e-01 1.489198207855224609e-01 -1.419808529317378998e-02 -5.218659639358520508e-01
1.666825711727142334e-01 -2.008041292428970337e-01 -4.989556968212127686e-01 -2.813651859760284424e-01 -5.967124700546264648e-01 4.699324071407318115e-01 -4.697963595390319824e-02 -1.570415943861007690e-01
-8.636893332004547119e-02 6.670895218849182129e-02 1.937946379184722900e-01 -6.817107200622558594e-01 -3.412333130836486816e-01 5.281028747558593750e-01 -1.104368194937705994e-01 -2.797774672508239746e-01
-2.024791575968265533e-02 4.501826465129852295e-01 -7.084695100784301758e-01 -9.272925555706024170e-02 4.852638542652130127e-01 2.171954661607742310e-01 8.164325729012489319e-03 -6.063180044293403625e-02
5.516189336776733398e-01 2.881376147270202637e-01 2.033337205648422241e-01 -6.335952132940292358e-02 -2.353321388363838196e-02 1.570452898740768433e-01 -3.925856947898864746e-01 -6.228913068771362305e-01
2.767777144908905029e-01 5.340443253517150879e-01 -4.042098224163055420e-01 -1.664071679115295410e-01 -5.010043382644653320e-01 2.593415677547454834e-01 -2.404205948114395142e-01 2.665490210056304932e-01
3.956319689750671387e-01 1.732758283615112305e-01 2.115982025861740112e-01 -3.178319036960601807e-01 1.152780875563621521e-01 3.865669071674346924e-01 -5.366414785385131836e-01 -4.657820165157318115e-01
-2.510669529438018799e-01 5.389956831932067871e-01 -4.131367504596710205e-01 -4.741175174713134766e-01 3.282631039619445801e-01 6.460767984390258789e-02 1.724806576967239380e-01 -3.306041061878204346e-01
4.527010023593902588e-01 6.684724092483520508e-01 -2.449326664209365845e-01 -4.160582646727561951e-02 3.622814416885375977e-01 1.828666329383850098e-01 -3.489914238452911377e-01 5.304986261762678623e-04
-5.247870683670043945e-01 -9.632962942123413086e-02 -4.234089553356170654e-01 -4.408976733684539795e-01 -1.435297578573226929e-01 5.057917237281799316e-01 -2.139819562435150146e-01 -1.394226253032684326e-01
3.194010555744171143e-01 4.258408844470977783e-01 2.387264817953109741e-01 -6.261799335479736328e-01 -2.473180741071701050e-01 2.191567420959472656e-01 1.505724247545003891e-02 -3.976534903049468994e-01
2.708914279937744141e-01 2.817047834396362305e-01 4.498722031712532043e-02 -4.695935547351837158e-01 -3.043909072875976562e-01 1.491354256868362427e-01 8.621915429830551147e-02 -7.087943553924560547e-01
2.014940232038497925e-01 4.833233654499053955e-01 -4.903099536895751953e-01 5.485854670405387878e-02 -2.224100232124328613e-01 5.015332102775573730e-01 -3.176797032356262207e-01 2.836604118347167969e-01
-2.269798517227172852e-01 5.766730308532714844e-01 -3.924200236797332764e-01 -1.622980087995529175e-01 -1.749776005744934082e-01 4.571029245853424072e-01 -3.927484750747680664e-01 2.044083327054977417e-01
7.450791448354721069e-02 5.702684521675109863e-01 -5.256826877593994141e-01 1.323581188917160034e-01 -5.002715066075325012e-02 5.298843979835510254e-01 -2.061850428581237793e-01 2.226862162351608276e-01
-1.732415556907653809e-01 7.711690068244934082e-01 -2.990983426570892334e-01 -1.248744502663612366e-01 -4.373143315315246582e-01 -3.396464511752128601e-02 -5.832466483116149902e-02 -2.728240787982940674e-01
3.761074841022491455e-01 1.790015399456024170e-01 1.476778388023376465e-01 -7.188366055488586426e-01 -2.240438461303710938e-01 2.861745655536651611e-01 4.611045122146606445e-02 -3.921084702014923096e-01
2.921093404293060303e-01 1.035012081265449524e-01 -1.305161118507385254e-01 -4.170467853546142578e-01 3.999884426593780518e-01 7.423068284988403320e-01 -2.573101967573165894e-02 -3.639893233776092529e-02
4.046252965927124023e-01 2.557902634143829346e-01 3.356091380119323730e-01 -4.591114521026611328e-01 1.343806385993957520e-01 3.229893147945404053e-01 -4.648818671703338623e-01 -3.300566673278808594e-01
3.639390766620635986e-01 5.153574347496032715e-01 8.075243234634399414e-02 -5.358124375343322754e-01 -3.160682916641235352e-01 1.395042799413204193e-02 1.956322640180587769e-01 -4.122783541679382324e-01
2.845983207225799561e-01 -7.498327642679214478e-02 -4.607850909233093262e-01 -4.119545519351959229e-01 1.371226757764816284e-01 3.357179462909698486e-01 2.627524137496948242e-01 -5.751556158065795898e-01
-3.970654904842376709e-01 4.968758225440979004e-01 -5.922152996063232422e-01 2.689186297357082367e-02 -3.599176406860351562e-01 2.754519879817962646e-01 8.428846299648284912e-02 -1.774605512619018555e-01
-3.081275224685668945e-01 4.943049848079681396e-01 -6.121077537536621094e-01 1.227360740303993225e-01 -3.785074055194854736e-01 2.784746587276458740e-01 1.444351971149444580e-01 -1.711801141500473022e-01
4.292520880699157715e-01 3.256361484527587891e-01 -3.539240732789039612e-02 -2.367403358221054077e-01 5.108136534690856934e-01 6.094436049461364746e-01 4.093586653470993042e-02 -1.355623155832290649e-01
5.502711534500122070e-01 -1.605030745267868042e-01 -3.336040377616882324e-01 -5.745036602020263672e-01 8.532423526048660278e-02 2.552182376384735107e-01 -3.030724227428436279e-01 -2.565631568431854248e-01
-3.729506433010101318e-01 5.510835647583007812e-01 -2.830810546875000000e-01 -4.455463290214538574e-01 -3.849102854728698730e-01 1.509990841150283813e-01 -3.275429010391235352e-01 1.809275709092617035e-02
5.372971296310424805e-01 8.634217083454132080e-02 -4.094263315200805664e-01 -4.588266909122467041e-01 4.000237286090850830e-01 2.834412455558776855e-01 6.707733124494552612e-02 -2.843368053436279297e-01
-1.694733798503875732e-01 2.176028639078140259e-01 -2.639760971069335938e-01 -5.782676935195922852e-01 3.956378698348999023e-01 5.934699773788452148e-01 -2.886333689093589783e-02 -1.013994440436363220e-01
4.195309579372406006e-01 3.409801125526428223e-01 8.389916270971298218e-02 -1.572734713554382324e-01 -1.115434765815734863e-01 1.325564682483673096e-01 1.375808473676443100e-02 -8.035855889320373535e-01
-9.189972281455993652e-02 -2.937979698181152344e-01 -5.425782799720764160e-01 -5.850633978843688965e-01 -2.950966730713844299e-02 3.840011358261108398e-01 -1.344048082828521729e-01 -3.196163773536682129e-01
5.996950864791870117e-01 9.887107647955417633e-03 -1.504166871309280396e-01 -6.465240120887756348e-01 -2.555497586727142334e-01 1.873825043439865112e-01 4.131191875785589218e-03 -3.149833083152770996e-01
2.975153028964996338e-01 -1.403655707836151123e-01 -1.321263462305068970e-01 1.172869578003883362e-01 -3.437550365924835205e-01 8.046740889549255371e-01 -1.748948395252227783e-01 -2.535991668701171875e-01
-8.535315096378326416e-02 7.921942472457885742e-01 -5.007124543190002441e-01 2.509233355522155762e-01 -1.183701213449239731e-02 9.968862682580947876e-02 -1.446535885334014893e-01 -1.430560201406478882e-01
-2.030297927558422089e-02 -2.052070945501327515e-01 -4.835281968116760254e-01 -7.363716363906860352e-01 -1.410822421312332153e-01 1.620734632015228271e-01 -2.224521040916442871e-01 -2.928788363933563232e-01
4.897395968437194824e-01 -1.100096181035041809e-01 -2.755157649517059326e-01 1.437878906726837158e-01 2.245474606752395630e-01 4.547036588191986084e-01 -2.966240644454956055e-01 -5.534497499465942383e-01
3.219997584819793701e-01 1.849015653133392334e-01 2.999999523162841797e-01 -6.395938992500305176e-01 -2.038158625364303589e-01 4.222678244113922119e-01 -2.626465559005737305e-01 -2.724208235740661621e-01
2.326361387968063354e-01 -2.846528403460979462e-02 -5.016023516654968262e-01 -4.000712335109710693e-01 4.461236298084259033e-01 5.542158484458923340e-01 5.896731838583946228e-02 -1.541092991828918457e-01
-3.636821508407592773e-01 4.782679490745067596e-03 -2.302065491676330566e-01 -7.429431080818176270e-01 -9.108137339353561401e-02 4.718684256076812744e-01 -5.836247280240058899e-02 -1.684961020946502686e-01
-1.328764557838439941e-01 5.504530072212219238e-01 1.235280781984329224e-01 -2.529967725276947021e-01 -1.222608983516693115e-02 -1.083776131272315979e-01 -1.151000112295150757e-01 -7.582451701164245605e-01
1.533951610326766968e-01 8.186736702919006348e-01 -4.429253339767456055e-01 1.605571210384368896e-01 -5.089681968092918396e-02 1.795786321163177490e-01 -2.169442772865295410e-01 4.876648262143135071e-02
3.771018683910369873e-01 -2.669448778033256531e-02 -1.134969666600227356e-01 -4.353845417499542236e-01 -1.979995816946029663e-01 5.850834250450134277e-01 3.586227893829345703e-01 -3.801365792751312256e-01
1.213183999061584473e-01 8.730372413992881775e-03 -6.145388484001159668e-01 -6.068646907806396484e-01 -1.425126641988754272e-01 -1.339609920978546143e-01 3.271487727761268616e-02 -4.471433460712432861e-01
-1.319673061370849609e-01 1.563531160354614258e-01 -3.431443870067596436e-01 -4.493990540504455566e-01 -6.359164118766784668e-01 1.914936751127243042e-01 2.848235964775085449e-01 -3.409498035907745361e-01
5.061725378036499023e-01 4.270237982273101807e-01 6.511797010898590088e-02 -4.489440023899078369e-01 -4.128637015819549561e-01 1.214910000562667847e-01 1.712672710418701172e-01 -3.756329119205474854e-01
9.436315298080444336e-02 2.105320841073989868e-01 -1.080061346292495728e-01 -7.376056164503097534e-02 3.121201992034912109e-01 5.909158587455749512e-01 -6.947312355041503906e-01 2.034098282456398010e-02
9.601676464080810547e-02 5.126686096191406250e-01 -5.201534032821655273e-01 -2.911798655986785889e-01 5.544801950454711914e-01 1.431299094110727310e-02 1.107595041394233704e-01 -2.295334041118621826e-01
-5.782112479209899902e-01 2.903339453041553497e-02 -3.943965733051300049e-01 -5.258896946907043457e-01 7.480777800083160400e-02 3.484943509101867676e-01 -2.033931165933609009e-01 -2.535881698131561279e-01
9.284389764070510864e-02 -2.030874788761138916e-01 -5.847733020782470703e-01 1.697403192520141602e-01 1.000319123268127441e-01 5.522807836532592773e-01 -4.932643175125122070e-01 -1.450304836034774780e-01
-6.206058338284492493e-02 6.336668729782104492e-01 -4.854391217231750488e-01 2.018773555755615234e-01 -5.051650851964950562e-02 4.700123965740203857e-01 -2.905907630920410156e-01 1.015025377273559570e-01
3.603951632976531982e-01 4.936254322528839111e-01 1.876710802316665649e-01 -3.466244637966156006e-01 3.473883867263793945e-01 2.297469675540924072e-01 -9.099873155355453491e-02 -5.379007458686828613e-01
-2.676678895950317383e-01 6.254815459251403809e-01 -5.205267071723937988e-01 8.457377552986145020e-02 -4.176172912120819092e-01 2.319972813129425049e-01 1.015636324882507324e-01 -1.431211978197097778e-01
3.160676658153533936e-01 5.515190362930297852e-01 1.394442617893218994e-01 9.099881350994110107e-02 1.111363023519515991e-01 3.415771424770355225e-01 1.953741610050201416e-01 -6.332497596740722656e-01
4.705348983407020569e-02 -6.013188138604164124e-02 -2.657577395439147949e-01 -7.760435342788696289e-02 -4.258959293365478516e-01 4.983711838722229004e-01 2.099133580923080444e-01 -6.661049127578735352e-01
-4.780346155166625977e-01 4.338548779487609863e-01 -5.125806331634521484e-01 2.969120256602764130e-02 -3.726129829883575439e-01 3.172248601913452148e-01 1.142588332295417786e-01 -2.590469121932983398e-01
4.071801900863647461e-01 5.986074209213256836e-01 2.352977693080902100e-01 -3.826156556606292725e-01 -1.474610716104507446e-02 1.622230261564254761e-01 6.550229340791702271e-02 -4.932439625263214111e-01
2.286903858184814453e-01 2.520142495632171631e-01 2.590807378292083740e-01 -8.829813450574874878e-03 -8.687186986207962036e-02 5.588708519935607910e-01 -5.900474786758422852e-01 -3.859396874904632568e-01
4.334231019020080566e-01 1.308482438325881958e-01 2.779118716716766357e-01 -5.675821304321289062e-01 -1.042140796780586243e-01 4.693157970905303955e-01 -1.735329031944274902e-01 -3.666156232357025146e-01
-2.090295404195785522e-01 6.232703924179077148e-01 -5.345688462257385254e-01 9.210337698459625244e-02 -4.543739557266235352e-01 9.738981723785400391e-02 8.166404068470001221e-02 -2.257966697216033936e-01
-2.351147085428237915e-01 2.001757621765136719e-01 1.627450995147228241e-02 2.894999980926513672e-01 -1.688129641115665436e-02 4.696627855300903320e-01 4.727299883961677551e-02 -7.729637622833251953e-01
2.617692351341247559e-01 6.377554535865783691e-01 3.035206198692321777e-01 -1.122061535716056824e-01 -2.125405147671699524e-02 2.135278433561325073e-01 -6.001216173171997070e-02 -6.085907816886901855e-01
-2.665429115295410156e-01 4.358845576643943787e-02 -2.019906789064407349e-01 -8.319327831268310547e-01 1.373847424983978271e-01 3.882523477077484131e-01 -6.560958176851272583e-02 -1.422093361616134644e-01
3.179647326469421387e-01 2.150100022554397583e-01 2.903317511081695557e-01 -8.679739385843276978e-02 -2.242323011159896851e-02 4.077289998531341553e-01 -3.603005111217498779e-01 -6.813813447952270508e-01
5.663053989410400391e-01 2.853537797927856445e-01 -2.924421429634094238e-01 -4.534836485981941223e-02 4.010088443756103516e-01 5.026526451110839844e-01 -3.109073936939239502e-01 -1.271042414009571075e-02
5.693112611770629883e-01 -1.185308471322059631e-01 -3.427203595638275146e-01 2.900869399309158325e-02 -4.097163081169128418e-01 5.697236657142639160e-01 -4.942504316568374634e-02 -2.205467671155929565e-01
2.332077920436859131e-01 -5.597979575395584106e-02 -5.415724515914916992e-01 1.870370060205459595e-01 -5.054736137390136719e-01 2.608940303325653076e-01 -3.370763361454010010e-02 -5.380441546440124512e-01
-1.003206744790077209e-01 7.247743606567382812e-01 1.393048092722892761e-02 9.581636637449264526e-02 -3.635418415069580078e-01 1.522678732872009277e-01 -4.888035058975219727e-01 -2.469535320997238159e-01
3.142268061637878418e-01 1.901258677244186401e-01 -2.101471126079559326e-01 3.889397680759429932e-01 3.143292367458343506e-01 2.978029549121856689e-01 -1.849601864814758301e-01 -6.693115234375000000e-01
3.903095722198486328e-01 1.960721015930175781e-01 3.214133381843566895e-01 -1.720951646566390991e-01 -2.515031769871711731e-02 4.482676684856414795e-01 -4.358587861061096191e-01 -5.336117744445800781e-01
3.777454495429992676e-01 3.704460859298706055e-01 -5.810863524675369263e-02 -2.495237886905670166e-01 1.882154196500778198e-01 -3.404100984334945679e-02 -6.437060236930847168e-02 -7.833976149559020996e-01
4.551280140876770020e-01 7.341723442077636719e-01 -2.393548041582107544e-01 2.484350055456161499e-01 -7.336037606000900269e-02 1.381461173295974731e-01 -2.960486114025115967e-01 -1.507589221000671387e-01
-2.808250486850738525e-01 8.071358799934387207e-01 -1.898913383483886719e-01 -1.414740085601806641e-01 -3.854992389678955078e-01 1.089190170168876648e-01 1.197448559105396271e-02 -2.301713675260543823e-01
1.182837486267089844e-01 3.397983908653259277e-01 -5.354237556457519531e-01 -1.066249385476112366e-01 -3.942010700702667236e-01 4.150606989860534668e-01 -4.092926681041717529e-01 2.780436575412750244e-01
1.149096488952636719e-01 3.828051686286926270e-01 -7.134554386138916016e-01 -4.802474007010459900e-02 3.693360686302185059e-01 -2.465480417013168335e-01 -2.370526790618896484e-01 -2.748492658138275146e-01
-1.580691933631896973e-01 4.041603803634643555e-01 -6.694886684417724609e-01 -2.830789610743522644e-02 3.266842365264892578e-01 -2.124489396810531616e-01 -2.977573275566101074e-01 -3.494791090488433838e-01
2.931233644485473633e-01 -1.025364324450492859e-01 -5.800476670265197754e-02 -7.896091938018798828e-01 -1.476371735334396362e-01 4.746482372283935547e-01 -1.535248756408691406e-01 -7.784699648618698120e-02
3.635691404342651367e-01 6.703478097915649414e-01 -4.201931059360504150e-01 1.079453229904174805e-01 3.406415283679962158e-01 1.338368356227874756e-01 -3.090208470821380615e-01 -2.817614376544952393e-02
-1.532874554395675659e-01 7.413034327328205109e-03 -2.223853170871734619e-01 -7.417117357254028320e-01 -1.300329566001892090e-01 -9.012255817651748657e-02 -4.346494674682617188e-01 -4.036158621311187744e-01
1.915711909532546997e-01 6.298915743827819824e-01 2.760692238807678223e-01 -3.176765441894531250e-01 -1.250995844602584839e-01 -2.018930017948150635e-02 -1.829901486635208130e-01 -5.829764604568481445e-01
1.455795951187610626e-02 2.699594199657440186e-01 1.041117087006568909e-01 -2.531790435314178467e-01 -6.881214380264282227e-01 1.947167515754699707e-01 3.087541088461875916e-02 -5.827452540397644043e-01
2.675450444221496582e-01 -1.515723019838333130e-02 -3.230096995830535889e-01 -7.769907712936401367e-01 6.709970068186521530e-03 -8.574701100587844849e-02 -1.710622012615203857e-01 -4.283457398414611816e-01
4.138218462467193604e-01 1.696061939001083374e-01 3.658256530761718750e-01 -2.132125645875930786e-01 -1.652356237173080444e-02 4.812067747116088867e-01 -4.494046270847320557e-01 -4.323190450668334961e-01
-4.448725581169128418e-01 5.351778864860534668e-01 -2.623851001262664795e-01 -1.334425061941146851e-01 -4.969230294227600098e-01 2.722820937633514404e-01 1.691568344831466675e-01 -2.816668450832366943e-01
-2.611581981182098389e-01 4.748253226280212402e-01 -2.421356588602066040e-01 -4.943460524082183838e-01 3.572830557823181152e-01 -1.082912608981132507e-01 -2.213127464056015015e-01 -4.636507928371429443e-01
2.338661402463912964e-01 5.604723095893859863e-01 1.724960505962371826e-01 -4.603147506713867188e-01 -1.537407934665679932e-01 4.515037313103675842e-02 1.076215505599975586e-01 -5.935283303260803223e-01
1.073139905929565430e-02 -3.312049433588981628e-02 -8.725938200950622559e-02 -1.550864428281784058e-01 -4.374550282955169678e-01 4.026570022106170654e-01 4.298653453588485718e-02 -7.821599841117858887e-01
-2.410299479961395264e-01 3.643821179866790771e-02 1.203545462340116501e-02 -3.473023474216461182e-01 -2.484399825334548950e-01 2.083059102296829224e-01 -2.136160247027873993e-02 -8.451290130615234375e-01
1.997974365949630737e-01 -1.931614875793457031e-01 -2.016829997301101685e-01 -7.717440128326416016e-01 -1.162435784935951233e-01 1.731064319610595703e-01 -3.583252131938934326e-01 -3.385698199272155762e-01
-4.596346914768218994e-01 2.185219526290893555e-01 -2.527316510677337646e-01 -5.391739010810852051e-01 1.326939463615417480e-01 1.667127013206481934e-01 -5.548294186592102051e-01 -1.821154952049255371e-01
2.674749195575714111e-01 7.731664776802062988e-01 -4.049893319606781006e-01 3.135094642639160156e-01 6.588337570428848267e-02 2.036853730678558350e-01 -1.123744994401931763e-01 -9.954837709665298462e-02
-5.677517876029014587e-02 5.317811369895935059e-01 -1.320540606975555420e-01 -4.451989531517028809e-01 3.452016711235046387e-01 -1.018728688359260559e-01 6.328800227493047714e-04 -6.072908639907836914e-01
4.555007815361022949e-01 4.967724382877349854e-01 1.686362773180007935e-01 -3.197232782840728760e-01 2.189452797174453735e-01 3.030599057674407959e-01 1.612430363893508911e-01 -4.992928802967071533e-01
1.369671225547790527e-01 2.482297271490097046e-01 -1.041069552302360535e-01 3.316196380183100700e-03 3.565241396427154541e-01 1.282336413860321045e-01 -4.425398707389831543e-01 -7.545713186264038086e-01
5.305538177490234375e-01 -1.581615805625915527e-01 -3.575266897678375244e-01 -1.070153638720512390e-01 -5.054631233215332031e-01 4.579020142555236816e-01 -1.118878424167633057e-01 -2.766472697257995605e-01
-2.683676481246948242e-01 -7.604042440652847290e-02 -1.704270839691162109e-01 -6.589461565017700195e-01 1.196537390351295471e-01 4.476123750209808350e-01 -7.069816440343856812e-02 -4.891515076160430908e-01
2.651797235012054443e-01 4.972669482231140137e-01 -4.873397052288055420e-01 -5.939958989620208740e-02 -1.706652641296386719e-01 5.043740272521972656e-01 -2.063668221235275269e-01 3.395141363143920898e-01
-2.739428579807281494e-01 4.119626581668853760e-01 -4.559302330017089844e-01 -5.493867024779319763e-02 3.642269074916839600e-01 4.957994222640991211e-01 -4.071025550365447998e-01 -1.185087673366069794e-02
4.549971967935562134e-02 1.006846502423286438e-01 1.170009225606918335e-01 -4.410882294178009033e-01 -6.471013426780700684e-01 2.030089497566223145e-01 -1.810368448495864868e-01 -5.355533361434936523e-01
3.817418217658996582e-01 7.644764780998229980e-01 1.047827824950218201e-01 -2.897467911243438721e-01 2.698639966547489166e-02 1.107240319252014160e-01 1.624449193477630615e-01 -3.681575059890747070e-01
1.804867014288902283e-02 7.473493926227092743e-03 2.121285945177078247e-01 -2.494879513978958130e-01 1.625877916812896729e-01 6.714867949485778809e-01 -4.898196756839752197e-01 -4.184770286083221436e-01
4.242010414600372314e-02 8.728643059730529785e-01 -4.164307191967964172e-02 -2.316916733980178833e-01 2.650108039379119873e-01 6.863243877887725830e-02 7.053492963314056396e-02 -3.177689015865325928e-01
2.672533094882965088e-01 4.534474909305572510e-01 -4.181466698646545410e-01 -7.480042427778244019e-02 6.185048222541809082e-01 2.586090564727783203e-01 -1.382104493677616119e-02 -3.047975003719329834e-01
7.714948803186416626e-02 7.282177358865737915e-02 2.623220682144165039e-01 -5.671197175979614258e-01 -3.266755640506744385e-01 6.374486088752746582e-01 -1.015978157520294189e-01 -2.737291455268859863e-01
1.843850463628768921e-01 -3.020139634609222412e-01 -4.482600986957550049e-01 -4.468888640403747559e-01 7.336342334747314453e-02 1.554291397333145142e-01 -5.260579586029052734e-01 -4.097138941287994385e-01
3.141012787818908691e-01 1.917123608291149139e-02 -3.812760412693023682e-01 6.163115426898002625e-02 -2.054176032543182373e-01 4.052657186985015869e-01 1.967022716999053955e-01 -7.118108868598937988e-01
-4.145469367504119873e-01 1.212535053491592407e-01 -1.669215261936187744e-01 9.284070134162902832e-02 1.139606013894081116e-01 5.297185182571411133e-01 -2.047549374401569366e-02 -6.949520707130432129e-01
-4.407514929771423340e-01 5.346441864967346191e-01 -3.727023005485534668e-01 -2.327718399465084076e-02 -3.751657605171203613e-01 3.189746737480163574e-01 1.588313728570938110e-01 -3.357431292533874512e-01
3.822174072265625000e-01 1.302933692932128906e-01 1.622105538845062256e-01 -7.037512063980102539e-01 -2.082668244838714600e-01 2.520165443420410156e-01 -1.029506102204322815e-01 -4.448250532150268555e-01
4.606902599334716797e-01 -1.303976923227310181e-01 -5.435657501220703125e-01 -3.845020383596420288e-02 2.453524619340896606e-01 4.696829915046691895e-01 -1.405716221779584885e-02 -4.391142427921295166e-01
4.432418644428253174e-01 -8.219374716281890869e-02 -4.021654129028320312e-01 -5.302959680557250977e-01 1.682118624448776245e-01 -1.251739915460348129e-02 -2.324315756559371948e-01 -5.209163427352905273e-01
-7.946499437093734741e-02 -3.407783508300781250e-01 -5.672872662544250488e-01 -4.712483286857604980e-01 8.377113193273544312e-02 3.896515965461730957e-01 -2.585486173629760742e-01 -3.285914063453674316e-01
-8.112839609384536743e-02 4.257926344871520996e-02 -2.920227497816085815e-02 4.935200512409210205e-02 1.825321316719055176e-01 7.915877699851989746e-01 -4.887127876281738281e-01 -2.992449700832366943e-01
3.566154539585113525e-01 4.369217157363891602e-01 2.636438310146331787e-01 -1.741025894880294800e-01 9.308510459959506989e-03 2.345830202102661133e-01 -9.115607291460037231e-02 -7.201942205429077148e-01
7.275928556919097900e-02 8.385323453694581985e-04 -8.564756512641906738e-01 -3.040623366832733154e-01 -8.319061249494552612e-02 2.246315777301788330e-01 2.221009284257888794e-01 -2.489821761846542358e-01
2.897342741489410400e-01 5.440565943717956543e-01 2.365442216396331787e-01 -5.580133795738220215e-01 -3.854742944240570068e-01 2.028438821434974670e-02 1.016703154891729355e-02 -3.218993246555328369e-01
1.198717281222343445e-01 -1.403980106115341187e-01 -3.878562450408935547e-01 -6.396929025650024414e-01 -3.699283003807067871e-01 -1.557718776166439056e-02 -2.249772548675537109e-01 -4.675202071666717529e-01
5.708688497543334961e-01 1.948991864919662476e-01 5.240915715694427490e-02 -4.408502280712127686e-01 -3.166044056415557861e-01 1.204493176192045212e-02 -1.018868386745452881e-01 -5.729423761367797852e-01
1.764901131391525269e-01 -2.481094598770141602e-01 -4.957842528820037842e-01 4.497528821229934692e-02 2.408532351255416870e-01 5.618972778320312500e-01 -4.449700117111206055e-01 -2.961941957473754883e-01
-9.687554091215133667e-02 3.055289089679718018e-01 -1.449069678783416748e-01 5.959446355700492859e-02 -4.078199863433837891e-01 5.875636935234069824e-01 -3.496126830577850342e-01 -4.888154566287994385e-01
-3.333245813846588135e-01 -1.263783425092697144e-01 -2.583765089511871338e-01 -7.387068867683410645e-01 2.348536811769008636e-02 4.252148568630218506e-01 -1.431638151407241821e-01 -2.421195805072784424e-01
1.510056555271148682e-01 -2.197402268648147583e-01 -4.135517776012420654e-01 -3.580363467335700989e-02 3.533418178558349609e-01 6.274185776710510254e-01 -3.366448283195495605e-01 -3.532284200191497803e-01
-2.465246617794036865e-01 8.083676546812057495e-02 -5.766312479972839355e-01 -4.878554642200469971e-01 9.119652956724166870e-02 -2.596099376678466797e-01 -3.623900115489959717e-01 -3.938828110694885254e-01
3.590979278087615967e-01 2.191314846277236938e-01 1.391857117414474487e-01 -7.195789813995361328e-01 -1.392463296651840210e-01 1.681257933378219604e-01 -1.312450021505355835e-01 -4.700877070426940918e-01
-1.331115025095641613e-03 8.732586503028869629e-01 -1.881399303674697876e-01 1.044798344373703003e-01 -6.807338446378707886e-02 -5.928707122802734375e-02 -3.602149486541748047e-01 -2.306538224220275879e-01
1.650431007146835327e-01 3.396541476249694824e-01 -3.210161626338958740e-01 -2.860669419169425964e-02 5.517817139625549316e-01 5.686063170433044434e-01 -2.963007390499114990e-01 -1.948224753141403198e-01
1.025928184390068054e-01 7.487311959266662598e-02 -4.203971028327941895e-01 -2.022639513015747070e-01 -5.787108540534973145e-01 1.590885072946548462e-01 2.634414732456207275e-01 -5.801790356636047363e-01
6.251577734947204590e-01 3.059056997299194336e-01 -1.581534892320632935e-01 -3.254407048225402832e-01 -2.438807487487792969e-02 -1.397151648998260498e-01 2.096204087138175964e-02 -6.034243106842041016e-01
1.146283149719238281e-01 -1.596943587064743042e-01 -5.609948039054870605e-01 -4.232724308967590332e-01 2.798455655574798584e-01 6.199947595596313477e-01 -6.824451684951782227e-02 -1.091086864471435547e-02
1.091253235936164856e-01 6.526563167572021484e-01 1.742612570524215698e-02 -4.203369319438934326e-01 2.079134434461593628e-01 5.428374931216239929e-02 1.051255688071250916e-01 -5.726416110992431641e-01
3.676435649394989014e-01 4.710690677165985107e-01 2.541806101799011230e-01 -1.034462153911590576e-01 -1.237416937947273254e-01 3.866203874349594116e-02 -2.946932613849639893e-01 -6.811552047729492188e-01
-4.241537749767303467e-01 6.386969089508056641e-01 -3.925109505653381348e-01 -2.726850658655166626e-02 -2.332920134067535400e-01 3.913023173809051514e-01 -2.231573462486267090e-01 3.059867536649107933e-03
3.421799540519714355e-01 1.640162914991378784e-01 3.769551515579223633e-01 -1.345667690038681030e-01 5.110739730298519135e-03 4.995075166225433350e-01 -4.404068887233734131e-01 -5.023106336593627930e-01
1.385176032781600952e-01 -8.788099139928817749e-02 -6.262425184249877930e-01 -6.025597453117370605e-01 2.354286760091781616e-01 3.998638689517974854e-01 7.764454465359449387e-03 -4.953679814934730530e-02
6.463913917541503906e-01 4.535006284713745117e-01 -1.841851919889450073e-01 -4.067974686622619629e-01 2.843752503395080566e-01 1.628096699714660645e-01 1.753276437520980835e-01 -1.974616348743438721e-01
3.477673232555389404e-02 4.596475362777709961e-01 1.371629983186721802e-01 -4.746990501880645752e-01 -3.975888192653656006e-01 1.013667359948158264e-01 1.744113862514495850e-01 -5.870182514190673828e-01
2.434437721967697144e-01 1.374188065528869629e-02 -2.172660678625106812e-01 -7.646573185920715332e-01 1.989682614803314209e-01 5.150594115257263184e-01 4.783254116773605347e-02 -3.845107182860374451e-02
-7.741209864616394043e-02 6.182082891464233398e-01 -3.949159979820251465e-01 -3.299684524536132812e-01 3.778501451015472412e-01 -5.273463577032089233e-02 2.064447402954101562e-01 -3.985183537006378174e-01
4.674428328871726990e-02 3.574185445904731750e-02 -8.286107331514358521e-02 -1.989531069993972778e-01 -4.800996780395507812e-01 4.156337380409240723e-01 1.448814123868942261e-01 -7.251560688018798828e-01
-4.317542016506195068e-01 6.328186988830566406e-01 -4.414108693599700928e-01 -2.301167398691177368e-01 -2.249027490615844727e-01 1.172368973493576050e-01 -3.114899396896362305e-01 -6.308669596910476685e-02
-5.021980404853820801e-01 6.305707097053527832e-01 -3.149277865886688232e-01 -1.774555444717407227e-01 -1.868081241846084595e-01 2.655029296875000000e-01 -3.298542797565460205e-01 -7.290400564670562744e-02
4.851989746093750000e-01 1.596104353666305542e-01 -3.565654456615447998e-01 -2.509264945983886719e-01 -1.515423804521560669e-01 2.337203770875930786e-01 3.591309785842895508e-01 -5.851820707321166992e-01
-1.538461893796920776e-01 8.192041516304016113e-01 -3.733208775520324707e-01 1.457566469907760620e-01 -2.262848168611526489e-01 -6.109107285737991333e-02 -5.329137668013572693e-02 -2.946957647800445557e-01
-1.964040994644165039e-01 -1.830775476992130280e-02 -2.591137588024139404e-01 -2.623085379600524902e-01 -3.350260257720947266e-01 4.113503098487854004e-01 2.259984016418457031e-01 -7.018672823905944824e-01
-4.383132457733154297e-01 6.727512478828430176e-01 -3.033048212528228760e-01 -3.935554064810276031e-03 -3.033490180969238281e-01 1.793769896030426025e-01 4.196420684456825256e-02 -3.705676198005676270e-01
5.620281100273132324e-01 -2.180998586118221283e-02 -3.449100553989410400e-01 -3.487741053104400635e-01 6.822524219751358032e-02 5.625059008598327637e-01 2.780973017215728760e-01 -2.112744599580764771e-01
4.243073165416717529e-01 2.209282964468002319e-01 3.615719377994537354e-01 -3.844197392463684082e-01 4.736522957682609558e-02 4.184119105339050293e-01 -3.946284055709838867e-01 -3.994966149330139160e-01
-3.392102420330047607e-01 7.711771726608276367e-01 -3.484689593315124512e-01 -2.504214346408843994e-01 -2.818671762943267822e-01 4.426262527704238892e-02 -1.028437316417694092e-01 -1.187249049544334412e-01
4.321056902408599854e-01 1.098758652806282043e-01 5.218800529837608337e-02 -7.046929597854614258e-01 -4.027455747127532959e-01 1.944426745176315308e-01 -1.233462467789649963e-01 -2.943978011608123779e-01
2.362928688526153564e-01 4.691463112831115723e-01 2.596891820430755615e-01 -4.730356931686401367e-01 1.969088912010192871e-01 9.344845265150070190e-02 -2.389551997184753418e-01 -5.729404091835021973e-01
-1.210880056023597717e-01 1.498381979763507843e-02 -2.397991716861724854e-01 -7.744683623313903809e-01 2.699851989746093750e-01 4.638549685478210449e-01 1.046736026182770729e-03 -1.993830949068069458e-01
-2.271952927112579346e-01 5.150164961814880371e-01 -3.038133680820465088e-01 -7.839843630790710449e-02 -1.798523366451263428e-01 4.254554808139801025e-01 -6.039660573005676270e-01 8.097663521766662598e-02
3.423729836940765381e-01 -1.410924494266510010e-01 -1.769947856664657593e-01 1.282222568988800049e-01 -2.482638508081436157e-01 7.994208335876464844e-01 -1.610815376043319702e-01 -2.974048852920532227e-01
1.470605581998825073e-01 -2.975955009460449219e-01 -6.063531637191772461e-01 -5.035333037376403809e-01 1.642277538776397705e-01 3.104582726955413818e-01 -2.702286839485168457e-01 -2.687410414218902588e-01
-2.402542084455490112e-01 3.834693133831024170e-01 -9.724142402410507202e-02 -4.149076342582702637e-01 3.647079467773437500e-01 6.769658327102661133e-01 -1.423744410276412964e-01 -4.538548737764358521e-02
-4.969772100448608398e-01 4.560502469539642334e-01 -5.635916590690612793e-01 -1.353203207254409790e-01 -3.129202723503112793e-01 1.414875537157058716e-01 1.409625858068466187e-01 -2.669763863086700439e-01
1.305185407400131226e-01 2.532379925251007080e-01 2.090563178062438965e-01 1.943570524454116821e-01 -8.932863175868988037e-02 4.688799381256103516e-01 -5.756410956382751465e-01 -5.274140834808349609e-01
1.307978183031082153e-01 7.068192958831787109e-01 -2.393705546855926514e-01 3.615285754203796387e-01 -2.186786383390426636e-01 3.604652360081672668e-02 -4.149066805839538574e-01 -2.720845341682434082e-01
5.844613909721374512e-01 -2.212536633014678955e-01 -3.351650536060333252e-01 -5.197676271200180054e-02 -1.206906139850616455e-01 6.235717535018920898e-01 -2.703924179077148438e-01 -1.337704062461853027e-01
-9.657387435436248779e-02 8.609728813171386719e-01 -3.319658935070037842e-01 1.449470520019531250e-01 1.654936671257019043e-01 2.774813771247863770e-01 -9.417962282896041870e-02 -7.024502754211425781e-02
-1.423502117395401001e-01 7.916972637176513672e-01 -4.123080968856811523e-01 -1.168463304638862610e-01 -3.341929912567138672e-01 -8.015131205320358276e-02 -7.111717760562896729e-02 -2.147880792617797852e-01
5.661107897758483887e-01 4.292225539684295654e-01 -3.092038035392761230e-01 -2.933538854122161865e-01 1.575665175914764404e-01 2.820204794406890869e-01 3.119700849056243896e-01 -3.345668315887451172e-01
4.297536611557006836e-01 7.054139971733093262e-01 -9.872216731309890747e-02 3.266909122467041016e-01 -5.922524258494377136e-02 2.544882595539093018e-01 -2.231204956769943237e-01 -2.884013652801513672e-01
3.828919827938079834e-01 5.225544422864913940e-02 -6.429623812437057495e-02 -6.347382068634033203e-01 3.471794128417968750e-01 5.251014232635498047e-01 -1.669585257768630981e-01 -1.396286934614181519e-01
2.929239869117736816e-01 2.875779867172241211e-01 -6.562428176403045654e-02 1.524254120886325836e-02 3.490975871682167053e-02 7.767600566148757935e-02 -2.686746418476104736e-02 -9.049760103225708008e-01
5.657167732715606689e-02 1.605295389890670776e-01 -2.382991835474967957e-02 -1.942673921585083008e-01 -5.990682840347290039e-01 4.019806385040283203e-01 2.898901104927062988e-01 -5.729003548622131348e-01
3.065448403358459473e-01 9.197121858596801758e-02 -5.059388875961303711e-01 -2.324621081352233887e-01 4.634039998054504395e-01 4.729843735694885254e-01 2.467795014381408691e-01 -2.969866991043090820e-01
-3.921349644660949707e-01 3.295825719833374023e-01 -2.479506731033325195e-01 -3.947341144084930420e-01 4.012909233570098877e-01 5.123016834259033203e-01 -2.816700935363769531e-01 -1.322326362133026123e-01
-1.843861192464828491e-01 6.536232233047485352e-01 -2.820426225662231445e-01 -2.723383307456970215e-01 3.388989865779876709e-01 -5.530752241611480713e-02 7.884824275970458984e-02 -5.108168125152587891e-01
6.784974932670593262e-01 3.941407203674316406e-01 -3.433498442173004150e-01 -2.503369748592376709e-01 6.241682171821594238e-02 1.753225922584533691e-01 3.300715982913970947e-01 -2.452662140130996704e-01
-3.552134037017822266e-01 3.293366730213165283e-01 -2.576941847801208496e-01 -4.410758614540100098e-01 4.610109925270080566e-01 4.911930561065673828e-01 -1.605323851108551025e-01 -1.575884968042373657e-01
3.564193546772003174e-01 2.475264668464660645e-02 -5.932502746582031250e-01 3.102405369281768799e-01 2.117463387548923492e-02 3.337905108928680420e-01 1.009378358721733093e-01 -5.496403574943542480e-01
-7.424917817115783691e-02 7.830213308334350586e-01 -3.050759136676788330e-01 -3.461265265941619873e-01 3.594837784767150879e-01 -1.061812229454517365e-02 -1.182599589228630066e-01 -1.586288660764694214e-01
2.512332797050476074e-01 -2.336542159318923950e-01 -4.386118650436401367e-01 -1.053249388933181763e-01 -4.670678079128265381e-01 6.247684955596923828e-01 -1.173905655741691589e-01 -2.377925664186477661e-01
3.526054322719573975e-01 2.235516160726547241e-01 3.404514193534851074e-01 -1.683778129518032074e-02 5.608493089675903320e-02 4.917165338993072510e-01 -4.036180675029754639e-01 -5.492404699325561523e-01
2.247990518808364868e-01 1.553755849599838257e-01 -6.486814022064208984e-01 -6.119748353958129883e-01 -2.471770197153091431e-01 1.080412715673446655e-01 1.785505115985870361e-01 1.592903286218643188e-01
-2.439903467893600464e-01 -3.544130362570285797e-03 -8.878707140684127808e-02 -6.144666075706481934e-01 1.085695102810859680e-01 7.288219928741455078e-01 -3.198864310979843140e-02 -1.049360781908035278e-01
-4.046999514102935791e-01 9.832718968391418457e-02 7.262391597032546997e-02 -1.037178933620452881e-01 -2.988003194332122803e-01 3.866617977619171143e-01 6.355417519807815552e-02 -7.534520030021667480e-01
-4.356322288513183594e-01 6.145430207252502441e-01 -5.497014522552490234e-01 -2.828350663185119629e-01 1.072218939661979675e-01 -2.677309699356555939e-02 -1.280720829963684082e-01 -1.475747525691986084e-01
-4.567067623138427734e-01 2.709023654460906982e-01 -2.894074618816375732e-01 -5.470955371856689453e-01 3.372320830821990967e-01 3.559066355228424072e-01 -2.368116527795791626e-01 -1.961782425642013550e-01
-2.513253688812255859e-01 2.547457814216613770e-01 3.250210359692573547e-02 3.251020237803459167e-02 -1.041791513562202454e-01 3.505796790122985840e-01 1.850159466266632080e-01 -8.377568721771240234e-01
5.910456776618957520e-01 4.757721722126007080e-01 -2.847210466861724854e-01 -2.832674086093902588e-01 1.741398423910140991e-01 2.280171364545822144e-01 3.851828873157501221e-01 -1.797692328691482544e-01
6.457341313362121582e-01 -6.567597389221191406e-02 -2.520222067832946777e-01 -4.792455434799194336e-01 -7.943940162658691406e-02 4.511962831020355225e-01 1.457105726003646851e-01 -2.332430630922317505e-01
5.014982223510742188e-01 2.212973684072494507e-01 -3.243145048618316650e-01 -1.773772835731506348e-01 -2.321753799915313721e-01 -6.879201531410217285e-02 1.914779841899871826e-01 -6.838002204895019531e-01
4.491083323955535889e-01 6.668445467948913574e-01 -1.830072551965713501e-01 -1.244480237364768982e-01 2.297994345426559448e-01 -1.574020385742187500e-01 -4.475726187229156494e-01 -1.635136902332305908e-01
-1.029871180653572083e-01 8.008966445922851562e-01 -4.367458522319793701e-01 5.655397661030292511e-03 -3.217958509922027588e-01 -6.716563552618026733e-02 1.448892429471015930e-02 -2.211459726095199585e-01
6.074447631835937500e-01 2.833068370819091797e-01 -2.545542418956756592e-01 -3.955292999744415283e-01 1.715763285756111145e-02 -2.515575289726257324e-01 -9.460614621639251709e-02 -5.069327950477600098e-01
-7.039640098810195923e-02 -1.028890460729598999e-01 -7.318367362022399902e-01 -5.645074844360351562e-01 -3.106800615787506104e-01 -3.788235830143094063e-03 -1.819911152124404907e-01 2.339481562376022339e-02
3.067934811115264893e-01 1.198357790708541870e-01 3.449493944644927979e-01 -5.524145364761352539e-01 -3.387536108493804932e-02 4.330073595046997070e-01 -4.443208873271942139e-01 -2.851336300373077393e-01
-3.202325478196144104e-02 -9.415787458419799805e-02 -2.484518289566040039e-01 -8.021171689033508301e-01 2.534171044826507568e-01 2.583962678909301758e-01 -1.948747634887695312e-01 -3.406223356723785400e-01
-3.640955388545989990e-01 4.749555587768554688e-01 -1.689727008342742920e-01 -2.232721447944641113e-02 -6.222471594810485840e-01 2.758705317974090576e-01 5.625982955098152161e-02 -3.825441598892211914e-01
9.468161500990390778e-03 4.561530351638793945e-01 -7.526972293853759766e-01 -5.937149748206138611e-03 3.757016956806182861e-01 -1.217377558350563049e-01 -1.365775913000106812e-01 -2.249917238950729370e-01
3.692040443420410156e-01 5.663725733757019043e-01 -1.134980767965316772e-01 7.157915830612182617e-02 4.561707973480224609e-01 5.182697996497154236e-02 -4.287814497947692871e-01 -3.609346449375152588e-01
-1.226514130830764771e-01 -6.107150111347436905e-03 2.498710900545120239e-02 -3.112172186374664307e-01 -5.353540182113647461e-01 5.149769783020019531e-01 3.124969452619552612e-02 -5.784957408905029297e-01
-6.185557693243026733e-02 4.533844590187072754e-01 -7.964084744453430176e-01 1.447055637836456299e-01 -1.035423725843429565e-01 2.208782546222209930e-02 -3.505066633224487305e-01 -3.669389709830284119e-02
2.432574778795242310e-01 7.227487862110137939e-02 -4.775128066539764404e-01 -2.814123928546905518e-01 -2.270265072584152222e-01 2.438727021217346191e-01 3.259794712066650391e-01 -6.411811113357543945e-01
-5.531131625175476074e-01 2.584227621555328369e-01 -2.766229212284088135e-01 -2.793870568275451660e-01 3.134425580501556396e-01 3.193028271198272705e-01 -3.344905674457550049e-01 -4.007765352725982666e-01
2.644845843315124512e-01 -2.352300584316253662e-01 -5.221650600433349609e-01 -8.764392882585525513e-02 7.273468375205993652e-02 3.708339631557464600e-01 -1.582715809345245361e-01 -6.530843377113342285e-01
3.266132473945617676e-01 1.371653676033020020e-01 -2.345155477523803711e-01 -4.495829045772552490e-01 4.212907254695892334e-01 6.451272368431091309e-01 1.436073035001754761e-01 -5.557983741164207458e-02
8.925078809261322021e-02 5.342494845390319824e-01 -1.374880671501159668e-01 7.223372906446456909e-02 4.939348697662353516e-01 5.526201725006103516e-01 -3.607214391231536865e-01 -5.486787110567092896e-02
-7.342369854450225830e-02 5.114361643791198730e-01 1.188833862543106079e-01 -3.820481896400451660e-01 -1.697077751159667969e-01 -1.628842353820800781e-01 -1.059326082468032837e-01 -7.116137742996215820e-01
-4.453608393669128418e-01 1.524288952350616455e-01 -1.852510273456573486e-01 -5.470876693725585938e-01 1.667244583368301392e-01 2.068772614002227783e-01 -5.408632159233093262e-01 -2.857760190963745117e-01
-1.214721146970987320e-02 -8.644989132881164551e-02 -4.238075315952301025e-01 -5.455637574195861816e-01 -3.172204196453094482e-01 3.564160764217376709e-01 2.778555750846862793e-01 -4.585425257682800293e-01
4.497845470905303955e-01 5.401083827018737793e-01 1.369166970252990723e-01 -1.249118596315383911e-01 2.176398634910583496e-01 2.641067802906036377e-01 -3.007902950048446655e-02 -5.946457386016845703e-01
4.983588159084320068e-01 -2.012931853532791138e-01 -5.838705897331237793e-01 -1.838730871677398682e-01 1.442849189043045044e-01 1.426550447940826416e-01 -3.342783451080322266e-01 -4.283629357814788818e-01
6.421067118644714355e-01 -5.914166942238807678e-02 -5.534619092941284180e-02 -6.044236421585083008e-01 -1.436153650283813477e-01 3.324986994266510010e-01 -8.248580247163772583e-02 -2.789719104766845703e-01
6.203701496124267578e-01 1.206697523593902588e-02 -2.513903081417083740e-01 -3.547343611717224121e-01 -1.828219294548034668e-01 1.921931356191635132e-01 6.424161791801452637e-02 -5.928514599800109863e-01
3.825776875019073486e-01 6.048495173454284668e-01 2.598440349102020264e-01 -1.678994596004486084e-01 4.314977303147315979e-02 2.280000746250152588e-01 6.252735853195190430e-02 -5.782096982002258301e-01
1.018617376685142517e-01 1.551577597856521606e-01 1.587524414062500000e-01 -2.270262986421585083e-01 3.682284653186798096e-01 6.767407655715942383e-01 -3.244600296020507812e-01 -4.358470141887664795e-01
3.697241842746734619e-01 -1.981818974018096924e-01 -4.108757376670837402e-01 -2.970844209194183350e-01 3.723398745059967041e-01 5.183635354042053223e-01 -1.599618643522262573e-01 -3.660937845706939697e-01
2.900081276893615723e-01 3.426173031330108643e-01 -2.794826626777648926e-01 -2.499643564224243164e-01 -4.354832470417022705e-01 -1.175722777843475342e-01 1.993615776300430298e-01 -6.439737677574157715e-01
4.338282644748687744e-01 3.998409509658813477e-01 -2.817133665084838867e-01 -2.386171966791152954e-01 -1.965444535017013550e-01 -3.752161860466003418e-01 -1.055038720369338989e-02 -5.797337889671325684e-01
4.330810606479644775e-01 7.620829939842224121e-01 -2.188362777233123779e-01 2.902520596981048584e-01 -1.445760577917098999e-01 1.622400283813476562e-01 -1.608397960662841797e-01 -1.626073569059371948e-01
6.018548607826232910e-01 3.514439761638641357e-01 -1.225703209638595581e-02 -1.045336425304412842e-01 6.388501077890396118e-02 -1.556892180815339088e-03 -2.295546680688858032e-01 -6.681328415870666504e-01
7.009419053792953491e-02 -1.311052404344081879e-02 -7.195811867713928223e-01 1.901144683361053467e-01 -3.355425894260406494e-01 2.072063982486724854e-01 1.827960275113582611e-02 -5.339633822441101074e-01
-2.430294901132583618e-01 3.187712654471397400e-02 -1.778279989957809448e-01 -6.220533251762390137e-01 2.913487851619720459e-01 6.254900693893432617e-01 -1.945658326148986816e-01 -8.584616333246231079e-02
-4.323884844779968262e-01 2.319881319999694824e-01 -2.127052098512649536e-01 8.740260452032089233e-02 3.188413679599761963e-01 6.049779653549194336e-01 -3.791787326335906982e-01 -3.080653548240661621e-01
4.659190773963928223e-01 3.411689996719360352e-01 1.093348860740661621e-01 -1.447367221117019653e-01 -2.351180016994476318e-01 -9.410910308361053467e-02 -1.637620329856872559e-01 -7.366583347320556641e-01
3.680614531040191650e-01 -2.279341071844100952e-01 -3.509208559989929199e-01 -6.662124395370483398e-01 -1.098978593945503235e-01 2.850868105888366699e-01 -1.914945244789123535e-01 -3.399559557437896729e-01
-1.367866992950439453e-01 4.901541173458099365e-01 8.094041794538497925e-02 2.723151147365570068e-01 4.618810117244720459e-02 2.465064972639083862e-01 3.435835242271423340e-02 -7.721737027168273926e-01
-2.892953753471374512e-01 1.080616787075996399e-01 -5.327146053314208984e-01 -3.275600969791412354e-01 -3.158529400825500488e-01 2.489906996488571167e-01 -1.818639189004898071e-01 -5.645496845245361328e-01
-1.602217704057693481e-01 1.498027145862579346e-01 6.384411826729774475e-03 -1.860933005809783936e-01 1.859884709119796753e-01 7.979264259338378906e-01 -4.783461391925811768e-01 -1.308556497097015381e-01
8.039613813161849976e-02 -2.005450613796710968e-02 2.184084802865982056e-01 -7.206351310014724731e-02 1.010841317474842072e-02 4.962567687034606934e-01 -6.354452371597290039e-01 -5.385864377021789551e-01
-1.742991060018539429e-01 4.564475417137145996e-01 -1.667321771383285522e-01 -5.086250901222229004e-01 1.980860382318496704e-01 -2.479463070631027222e-01 -1.956229507923126221e-01 -5.794761776924133301e-01
5.034128427505493164e-01 6.351559758186340332e-01 -3.896519243717193604e-01 9.904383867979049683e-02 2.165483981370925903e-01 -5.440177023410797119e-02 -3.248096704483032227e-01 -1.617405712604522705e-01
-2.967163324356079102e-01 7.834684848785400391e-02 -7.977437227964401245e-02 -2.894133143126964569e-02 -1.162737235426902771e-01 5.148470997810363770e-01 2.033897787332534790e-01 -7.607004642486572266e-01
4.284967780113220215e-01 3.174561858177185059e-01 -3.059990704059600830e-01 -3.650234937667846680e-01 5.113429427146911621e-01 4.744067192077636719e-01 3.521702811121940613e-02 -3.100044280290603638e-02
3.923599421977996826e-01 -2.466954886913299561e-01 -3.114735782146453857e-01 -3.809236884117126465e-01 2.339562177658081055e-01 3.040509521961212158e-01 -4.534780383110046387e-01 -4.361785650253295898e-01
3.967270255088806152e-01 4.239965081214904785e-01 -6.350992619991302490e-02 -1.181297302246093750e-01 2.213051766157150269e-01 9.001350402832031250e-02 -1.987858712673187256e-01 -7.404406070709228516e-01
-3.270721733570098877e-01 -4.489121213555335999e-02 -2.039010673761367798e-01 -7.226254940032958984e-01 1.169431060552597046e-01 2.160068005323410034e-01 -2.172732800245285034e-01 -4.687250256538391113e-01
3.024773895740509033e-01 -2.867509424686431885e-01 -4.518547058105468750e-01 4.254634678363800049e-02 4.177061095833778381e-02 5.605289340019226074e-01 -4.822347760200500488e-01 -2.679751217365264893e-01
4.928185939788818359e-01 6.208335608243942261e-02 -3.268198966979980469e-01 -6.889753937721252441e-01 -2.009709477424621582e-01 6.896419078111648560e-02 6.415616720914840698e-02 -3.500225543975830078e-01
4.968920648097991943e-01 -1.959851086139678955e-01 -3.172465264797210693e-01 5.144072324037551880e-02 -1.065612211823463440e-01 4.342662096023559570e-01 -1.848984360694885254e-01 -6.142202615737915039e-01
2.539147138595581055e-01 3.129929602146148682e-01 8.425451070070266724e-02 -5.147780105471611023e-02 4.312759935855865479e-01 1.982771754264831543e-01 -4.467691481113433838e-01 -6.347428560256958008e-01
2.952269613742828369e-01 -1.657092869281768799e-01 -7.708987593650817871e-01 -2.926379628479480743e-02 1.041984930634498596e-01 3.964006006717681885e-01 1.688579469919204712e-02 -3.492337465286254883e-01
-5.383666157722473145e-01 1.047482937574386597e-01 2.130662277340888977e-02 -1.410991400480270386e-01 -4.800723865628242493e-02 4.531300067901611328e-01 -8.615721762180328369e-02 -6.810079216957092285e-01
2.471737861633300781e-01 1.876706629991531372e-01 2.909694314002990723e-01 -7.166377454996109009e-02 -4.809234291315078735e-02 3.809563219547271729e-01 -3.989490270614624023e-01 -7.122395634651184082e-01
9.661410003900527954e-02 -2.972994446754455566e-01 -3.786681294441223145e-01 -5.177453756332397461e-01 9.791287779808044434e-02 2.645821869373321533e-01 -5.245391130447387695e-01 -3.689132034778594971e-01
-2.894724011421203613e-01 5.922317877411842346e-02 -1.533649265766143799e-01 -6.320818066596984863e-01 -2.377272695302963257e-01 6.489925980567932129e-01 -1.088847890496253967e-01 9.413133375346660614e-03
4.140367358922958374e-02 7.056986689567565918e-01 -3.207911849021911621e-01 -5.209934115409851074e-01 3.100635409355163574e-01 -7.043725997209548950e-02 -1.733888871967792511e-02 -1.566286087036132812e-01
4.245374202728271484e-01 6.069630980491638184e-01 2.994062900543212891e-01 -4.739966392517089844e-01 -2.148383669555187225e-02 1.053608059883117676e-01 -1.277228146791458130e-01 -3.304107487201690674e-01
-5.747467875480651855e-01 2.060531824827194214e-01 -3.363960981369018555e-01 -4.348487257957458496e-01 2.519252002239227295e-01 3.319956362247467041e-01 -2.738636434078216553e-01 -2.761591970920562744e-01
4.636193513870239258e-01 2.975986301898956299e-01 1.740164309740066528e-02 -3.294746577739715576e-02 4.986658394336700439e-01 4.358874261379241943e-01 -2.017362117767333984e-01 -4.644791185855865479e-01
-6.481380015611648560e-02 -1.939456351101398468e-02 -4.990765452384948730e-01 -1.314557343721389771e-01 5.387566238641738892e-02 -2.222069352865219116e-02 -1.552812010049819946e-02 -8.517203330993652344e-01
4.710844159126281738e-01 -1.206722706556320190e-01 -1.589186042547225952e-01 -2.056564837694168091e-01 -2.762112617492675781e-01 7.414771914482116699e-01 -1.045637130737304688e-01 -2.428028732538223267e-01
3.724944293498992920e-01 4.916152358055114746e-01 1.411034166812896729e-01 -5.888032317161560059e-01 -2.876942753791809082e-01 2.593691945075988770e-01 2.184698432683944702e-01 -2.349329441785812378e-01
3.991876840591430664e-01 1.634510457515716553e-01 2.244188636541366577e-01 -5.362684130668640137e-01 -4.264029264450073242e-01 3.462106883525848389e-01 -1.531580239534378052e-01 -3.883900940418243408e-01
-5.124840736389160156e-01 6.167999282479286194e-02 -2.000207304954528809e-01 -3.503635227680206299e-01 1.011704653501510620e-02 4.761662781238555908e-01 -5.092940330505371094e-01 -2.908192873001098633e-01
-6.237027421593666077e-02 8.243213295936584473e-01 -3.391801416873931885e-01 1.476029157638549805e-01 -2.732815146446228027e-01 -1.063137128949165344e-02 -2.504146993160247803e-01 -2.055998891592025757e-01
1.430570781230926514e-01 7.939231395721435547e-01 -3.865823745727539062e-01 -6.979931890964508057e-02 3.424393534660339355e-01 -7.573552429676055908e-02 2.107684500515460968e-02 -2.673160135746002197e-01
1.932619214057922363e-01 -3.548059985041618347e-02 -3.592836856842041016e-01 -2.788578867912292480e-01 -3.410825431346893311e-01 6.541480422019958496e-01 3.711653351783752441e-01 -2.693212032318115234e-01
2.841724455356597900e-01 7.151115536689758301e-01 6.836394965648651123e-02 1.384052168577909470e-02 -1.041087284684181213e-01 3.818652033805847168e-02 -5.692096948623657227e-01 -2.582631707191467285e-01
4.418461024761199951e-01 -5.897837877273559570e-02 -5.167568847537040710e-02 -6.545241475105285645e-01 -1.798970997333526611e-01 2.855587005615234375e-01 -4.750360548496246338e-02 -5.040416717529296875e-01
-1.158563345670700073e-01 4.934443831443786621e-01 5.799013376235961914e-02 -1.624120771884918213e-01 -5.504863709211349487e-02 8.443043380975723267e-02 1.079488694667816162e-01 -8.315873742103576660e-01
5.793502330780029297e-01 5.002852678298950195e-01 -1.464433223009109497e-01 -3.372654616832733154e-01 2.197153866291046143e-01 9.614643454551696777e-02 2.080662399530410767e-01 -4.219759702682495117e-01
8.441824465990066528e-02 -1.906756609678268433e-01 -7.020645737648010254e-01 -2.906723618507385254e-01 -5.125249028205871582e-01 2.706907391548156738e-01 -1.877852231264114380e-01 -8.895329385995864868e-02
1.141418293118476868e-01 -3.344558775424957275e-01 -3.631045520305633545e-01 -2.663957774639129639e-01 -4.523457586765289307e-01 5.152297019958496094e-01 -3.977192938327789307e-01 -2.098582386970520020e-01
-4.459205865859985352e-01 4.944468736648559570e-01 -2.045357972383499146e-01 -1.383155211806297302e-02 -3.166591525077819824e-01 3.926469087600708008e-01 -4.926002323627471924e-01 -1.324818432331085205e-01
-5.394068360328674316e-01 3.831882029771804810e-02 -2.556959986686706543e-01 -5.256156921386718750e-01 -2.081529982388019562e-02 5.680087208747863770e-01 -1.008549109101295471e-01 -1.807779222726821899e-01
-3.737600743770599365e-01 3.932769894599914551e-01 -2.557987868785858154e-01 -2.368642762303352356e-02 -6.240627169609069824e-01 4.626156985759735107e-01 5.205189064145088196e-02 -1.829360276460647583e-01
4.699690043926239014e-01 6.143575906753540039e-01 1.902016252279281616e-01 -2.500849366188049316e-01 1.874503791332244873e-01 8.509796112775802612e-02 -6.846990901976823807e-03 -5.104393959045410156e-01
4.038268327713012695e-01 3.955108225345611572e-01 3.324179947376251221e-01 -4.997603893280029297e-01 -1.312509551644325256e-02 2.657505869865417480e-01 -1.345553398132324219e-01 -4.809700846672058105e-01
1.094193309545516968e-01 2.864508926868438721e-01 -1.582201570272445679e-01 -2.903081178665161133e-01 -5.059753060340881348e-01 2.647083699703216553e-01 3.979350626468658447e-01 -5.587728023529052734e-01
7.909885048866271973e-02 7.947574257850646973e-01 -2.772602438926696777e-01 -1.397293359041213989e-01 3.502708673477172852e-01 -5.193237680941820145e-03 1.228915452957153320e-01 -3.576136231422424316e-01
2.299096286296844482e-01 1.783734112977981567e-01 -1.055905371904373169e-01 2.577344514429569244e-02 -4.807417467236518860e-02 4.108761250972747803e-01 1.951166540384292603e-01 -8.332526087760925293e-01
1.100039407610893250e-01 -4.638719558715820312e-02 -6.129677295684814453e-01 1.427777856588363647e-01 1.961306631565093994e-01 5.531348586082458496e-01 -4.921153187751770020e-01 -5.504070967435836792e-02
1.761692911386489868e-01 1.645680144429206848e-02 -5.357222557067871094e-01 3.204430043697357178e-01 -2.231876105070114136e-01 1.009854301810264587e-01 -2.106538712978363037e-01 -6.889307498931884766e-01
-3.673289418220520020e-01 6.076061725616455078e-01 -5.249103307723999023e-01 1.163765266537666321e-01 -3.357498645782470703e-01 1.996409744024276733e-01 -1.214849874377250671e-01 -1.986626833677291870e-01
2.470328211784362793e-01 3.950663805007934570e-01 2.596343457698822021e-01 -4.900774657726287842e-01 1.173701435327529907e-01 2.887687087059020996e-01 -5.639292597770690918e-01 -2.452187240123748779e-01
3.126179873943328857e-01 3.030875325202941895e-01 -1.364196687936782837e-01 -2.266314774751663208e-01 -5.389421433210372925e-02 -6.727872043848037720e-02 8.082876354455947876e-02 -8.523329496383666992e-01
1.792189627885818481e-01 2.339491844177246094e-01 -6.696228981018066406e-01 -2.116893082857131958e-01 4.910966455936431885e-01 3.877764046192169189e-01 -1.626974642276763916e-01 -4.386584088206291199e-02
-9.975377470254898071e-02 -8.157010376453399658e-02 -4.994230568408966064e-01 -6.658657789230346680e-01 5.415815487504005432e-02 -4.576719552278518677e-02 -4.904231429100036621e-01 -2.122554183006286621e-01
2.918697893619537354e-01 2.531459033489227295e-01 2.505325973033905029e-01 -6.244376301765441895e-01 -3.357258141040802002e-01 3.399474620819091797e-01 -8.312288671731948853e-03 -4.119406342506408691e-01
-1.580197364091873169e-02 7.839421033859252930e-01 -2.897607684135437012e-01 -8.227790892124176025e-02 7.546234875917434692e-02 -5.468001961708068848e-02 -4.521379768848419189e-01 -2.852030098438262939e-01
3.616049885749816895e-01 3.388588726520538330e-01 1.245938241481781006e-01 -6.557841300964355469e-01 -3.279149234294891357e-01 9.802819788455963135e-02 7.527314871549606323e-02 -4.313192963600158691e-01
4.753128290176391602e-01 7.400035113096237183e-02 4.215506091713905334e-02 -5.888340473175048828e-01 1.875180900096893311e-01 4.110497832298278809e-01 -3.830905854701995850e-01 -2.630891203880310059e-01
3.347063064575195312e-01 1.699615567922592163e-01 2.937246859073638916e-01 -3.187726140022277832e-01 2.309218645095825195e-01 4.402510821819305420e-01 -4.918044209480285645e-01 -4.268221557140350342e-01
1.535495519638061523e-01 1.928269863128662109e-01 -4.871820658445358276e-02 -9.585967659950256348e-02 -5.264383554458618164e-01 6.755735278129577637e-01 7.371882349252700806e-02 -4.344033300876617432e-01
1.012963131070137024e-01 4.221691191196441650e-01 6.210579350590705872e-02 -3.015385568141937256e-01 -3.553974032402038574e-01 2.814565002918243408e-01 3.970383405685424805e-01 -5.946134328842163086e-01
6.642653942108154297e-01 3.098574578762054443e-01 -6.377986818552017212e-02 -1.620046943426132202e-01 -1.815761327743530273e-01 6.624550558626651764e-03 -1.069946289062500000e-01 -6.228681802749633789e-01
4.011464416980743408e-01 1.454865485429763794e-01 -2.485389858484268188e-01 4.191702604293823242e-01 -3.212887942790985107e-01 3.422668874263763428e-01 -5.010194331407546997e-02 -5.979604721069335938e-01
-1.107281818985939026e-01 4.658282697200775146e-01 -2.964226305484771729e-01 -5.950023531913757324e-01 4.402455389499664307e-01 3.043808639049530029e-01 5.709588527679443359e-02 -1.978019028902053833e-01
1.814158074557781219e-02 5.971677303314208984e-01 -2.082330435514450073e-01 7.854432612657546997e-02 -2.028861641883850098e-01 5.781092643737792969e-01 -4.517445564270019531e-01 1.186806634068489075e-01
-3.899723887443542480e-01 5.615914240479469299e-02 -1.785795539617538452e-01 -5.924862027168273926e-01 2.940418124198913574e-01 3.868821561336517334e-01 -3.477815389633178711e-01 -3.236460387706756592e-01
-1.582430154085159302e-01 4.314161837100982666e-01 -7.205495238304138184e-01 -5.751679092645645142e-02 4.358125329017639160e-01 2.370891571044921875e-01 -1.419046819210052490e-01 7.654342800378799438e-03
1.919237673282623291e-01 7.901903390884399414e-01 -2.735304534435272217e-01 3.413775861263275146e-01 1.762356795370578766e-02 2.499389797449111938e-01 -2.490337491035461426e-01 -1.503632366657257080e-01
