# Supplementary material for: Where is your field going? A machine learning approach to study the relative motion of the domains of physics
Source: PLoS One. 2020 Jun 18;15(6):e0233997. doi: 10.1371/journal.pone.0233997 (PMC7302634; doi:10.1371/journal.pone.0233997)
Supplement: S7 Data — (ZIP) [file pone.0233997.s007.zip › 6/Pacs4Run_6_VS_500_embeddings1998-2002ED8.txt]

-1.751932203769683838e-01 8.437327924184501171e-04 5.647883564233779907e-02 2.245942652225494385e-01 -4.543324112892150879e-01 3.105004727840423584e-01 7.451301217079162598e-01 -2.400557845830917358e-01
9.002141654491424561e-02 -4.812602698802947998e-01 -4.423983693122863770e-01 1.077746674418449402e-01 -4.893327057361602783e-01 1.369577050209045410e-01 4.531623125076293945e-01 2.989867329597473145e-01
2.218969017267227173e-01 -3.979716300964355469e-01 -2.206730991601943970e-01 3.700293302536010742e-01 -1.678597033023834229e-01 2.382771074771881104e-01 7.125943303108215332e-01 -1.183996275067329407e-01
5.038689374923706055e-01 -1.918036490678787231e-01 -1.840907931327819824e-01 -7.658439874649047852e-02 -5.238273143768310547e-01 -9.154584258794784546e-03 5.962299108505249023e-01 1.990071386098861694e-01
2.759068831801414490e-02 -5.148137211799621582e-01 2.874229848384857178e-01 -3.948749005794525146e-01 -2.734352946281433105e-01 -2.028827965259552002e-01 6.095435023307800293e-01 9.053160250186920166e-02
-1.327115297317504883e-01 -3.992910087108612061e-01 1.706674546003341675e-01 -4.392099380493164062e-01 -1.556169837713241577e-01 5.099255442619323730e-01 5.606110692024230957e-01 -4.894871264696121216e-02
-2.278380393981933594e-01 -1.496752053499221802e-01 3.648128211498260498e-01 -1.343524269759654999e-02 1.604367792606353760e-01 -1.018308177590370178e-01 8.668456077575683594e-01 -6.990944594144821167e-02
-3.515585511922836304e-02 -2.620529830455780029e-01 -1.021947935223579407e-01 3.252619802951812744e-01 -5.312020778656005859e-01 -1.206699162721633911e-01 5.021555423736572266e-01 5.147387981414794922e-01
-2.701570987701416016e-01 -2.009639889001846313e-01 -2.200550585985183716e-01 -9.227291494607925415e-02 1.867903470993041992e-01 4.784280657768249512e-01 6.695516109466552734e-01 -3.429381549358367920e-01
5.682501569390296936e-02 -3.568720221519470215e-01 -3.055184483528137207e-01 1.511640101671218872e-01 3.995647281408309937e-02 1.891975998878479004e-01 7.684748172760009766e-01 -3.539426326751708984e-01
-7.375616431236267090e-01 -4.374505281448364258e-01 1.635661125183105469e-01 -2.565562427043914795e-01 -4.450483247637748718e-02 9.835550934076309204e-02 3.855079710483551025e-01 -1.086001768708229065e-01
-2.368191033601760864e-01 -2.759852409362792969e-01 -2.562253773212432861e-01 -4.913876652717590332e-01 1.320992410182952881e-01 2.675059139728546143e-01 6.747044920921325684e-01 -1.280623078346252441e-01
-1.914106309413909912e-02 -3.016391694545745850e-01 6.722643971443176270e-02 -5.200451612472534180e-01 -1.169559061527252197e-01 5.195122361183166504e-01 5.826110839843750000e-01 -1.033139675855636597e-01
-2.947907149791717529e-01 -1.388952136039733887e-01 -3.920193910598754883e-01 7.860694825649261475e-02 1.704904586076736450e-01 3.509374856948852539e-01 6.952954530715942383e-01 -3.135099411010742188e-01
-2.719981968402862549e-01 -7.296254485845565796e-02 -5.221051573753356934e-01 -4.506548345088958740e-01 -3.822400867938995361e-01 1.367717236280441284e-02 3.470652103424072266e-01 -4.222096800804138184e-01
-2.486218810081481934e-01 3.571569174528121948e-02 -5.029338002204895020e-01 -4.263502359390258789e-01 -5.750758647918701172e-01 2.565268576145172119e-01 3.236193358898162842e-01 3.077193349599838257e-02
-2.712742090225219727e-01 7.497418671846389771e-02 3.398134410381317139e-01 7.596017420291900635e-02 1.070013642311096191e-01 5.165783166885375977e-01 7.165725827217102051e-01 -8.813251554965972900e-02
-1.063869595527648926e-01 -6.712673306465148926e-01 1.075432151556015015e-01 -4.524300247430801392e-02 -9.491776674985885620e-02 3.785420581698417664e-02 6.972489356994628906e-01 1.669459789991378784e-01
3.535063266754150391e-01 -2.380882799625396729e-01 9.505981206893920898e-02 3.261117041110992432e-01 -4.411723315715789795e-01 4.198892116546630859e-01 5.450738072395324707e-01 1.868599206209182739e-01
-3.837232589721679688e-01 -4.833479225635528564e-01 -1.124029010534286499e-01 -2.846103310585021973e-01 -1.297198534011840820e-01 2.535693943500518799e-01 5.127894282341003418e-01 4.259297847747802734e-01
-2.585880756378173828e-01 -1.674637198448181152e-01 -6.645265221595764160e-01 -2.776533663272857666e-01 -3.285501301288604736e-01 3.675598800182342529e-01 3.778830170631408691e-01 2.367139421403408051e-02
-5.239672064781188965e-01 -4.867981374263763428e-01 2.174147814512252808e-01 -4.596011340618133545e-01 -3.326458334922790527e-01 1.834968030452728271e-01 1.063804030418395996e-01 -2.726582288742065430e-01
-2.391155511140823364e-01 -1.133042201399803162e-01 4.200330674648284912e-01 -2.429712563753128052e-01 -5.367353186011314392e-02 2.417348474264144897e-01 7.082128524780273438e-01 3.628236353397369385e-01
-2.826024293899536133e-01 -2.142555862665176392e-01 4.409370720386505127e-01 -4.543191194534301758e-01 -1.705069243907928467e-01 2.014167606830596924e-01 5.833770632743835449e-01 2.518507838249206543e-01
-2.053288072347640991e-01 -7.213108539581298828e-01 7.794469594955444336e-02 -1.731746047735214233e-01 -1.861008256673812866e-01 2.785794734954833984e-01 5.264382958412170410e-01 1.100391224026679993e-01
-2.031130790710449219e-01 -2.762964367866516113e-01 -7.866268604993820190e-02 -3.276900351047515869e-01 -2.358874492347240448e-02 6.382322311401367188e-01 5.939903259277343750e-01 -9.008615463972091675e-02
-6.910529136657714844e-01 1.766202896833419800e-01 7.559367269277572632e-02 1.129161193966865540e-01 -4.436255097389221191e-01 -3.708394169807434082e-01 3.552333414554595947e-01 1.107724979519844055e-01
-4.871401786804199219e-01 -1.259708553552627563e-01 -3.013011813163757324e-01 2.274142205715179443e-02 -5.029919743537902832e-01 4.168230295181274414e-01 1.062772572040557861e-01 -4.663573503494262695e-01
1.884972602128982544e-01 -5.449677705764770508e-01 -3.233989179134368896e-01 2.373626679182052612e-01 -5.043282508850097656e-01 3.553596884012222290e-02 4.755012691020965576e-01 1.576061099767684937e-01
-2.067728638648986816e-01 -1.782379001379013062e-01 -2.676523327827453613e-01 4.169390499591827393e-01 -2.547955513000488281e-01 2.729951739311218262e-01 5.611407160758972168e-01 4.750517308712005615e-01
-2.249259948730468750e-01 -3.140785992145538330e-01 -4.929355978965759277e-01 1.192102283239364624e-01 -3.351883590221405029e-02 1.167420819401741028e-01 6.537684202194213867e-01 3.891028463840484619e-01
2.567787282168865204e-02 -4.564191102981567383e-01 1.931395977735519409e-01 -5.890412330627441406e-01 -1.662823110818862915e-01 7.478417456150054932e-02 5.041667222976684570e-01 -3.454320728778839111e-01
-2.137701064348220825e-01 3.881775140762329102e-01 -3.406496942043304443e-01 -3.367760777473449707e-01 -5.962167382240295410e-01 2.331084012985229492e-01 3.287129402160644531e-01 -2.372636198997497559e-01
-4.585615396499633789e-01 -4.308797046542167664e-02 -6.035046577453613281e-01 -1.962857842445373535e-01 -2.882454097270965576e-01 3.516430258750915527e-01 3.945378065109252930e-01 1.507337242364883423e-01
-1.269757188856601715e-02 -4.078229069709777832e-01 6.072462201118469238e-01 8.639038354158401489e-02 -4.546051621437072754e-01 7.671384513378143311e-02 4.509046673774719238e-01 2.035733014345169067e-01
1.602299213409423828e-01 -2.929893732070922852e-01 4.032712578773498535e-01 -2.376257330179214478e-01 -4.128209352493286133e-01 4.461976587772369385e-01 5.043709278106689453e-01 2.132756263017654419e-01
-6.180763244628906250e-02 -8.293194174766540527e-01 -1.719725877046585083e-02 2.055502310395240784e-02 -2.472166419029235840e-01 5.770000279881060123e-04 4.965591132640838623e-01 1.863242592662572861e-03
-4.722563624382019043e-01 -2.601730227470397949e-01 -1.093367263674736023e-01 2.428368479013442993e-01 -5.787815451622009277e-01 -4.608341157436370850e-01 2.982955276966094971e-01 -4.497980698943138123e-02
-6.507621407508850098e-01 -4.910014867782592773e-01 5.752071365714073181e-02 1.096307560801506042e-01 -1.895369291305541992e-01 4.667158126831054688e-01 2.210590541362762451e-01 -1.322261691093444824e-01
-6.113255023956298828e-01 -5.657992362976074219e-01 -1.112366095185279846e-01 -9.010392427444458008e-02 -2.194418907165527344e-01 3.408382236957550049e-01 2.983512580394744873e-01 1.797810047864913940e-01
-1.927875876426696777e-01 -3.324706256389617920e-01 5.460164546966552734e-01 -8.177053183317184448e-02 -3.592711389064788818e-01 4.834276437759399414e-01 4.178381860256195068e-01 1.005442142486572266e-01
-3.849289417266845703e-01 -3.717023730278015137e-01 8.467607200145721436e-02 -4.689011275768280029e-01 -2.013945877552032471e-01 4.017655849456787109e-01 4.716877639293670654e-01 2.493271231651306152e-01
-2.245497703552246094e-01 -5.617603063583374023e-01 1.753603667020797729e-01 -4.408526122570037842e-01 -2.306103706359863281e-01 2.470609098672866821e-01 5.236844420433044434e-01 1.429508775472640991e-01
-1.138029992580413818e-01 -1.997475028038024902e-01 5.226254463195800781e-01 1.089439727365970612e-02 -2.636037468910217285e-01 5.147392153739929199e-01 5.187177658081054688e-01 2.652963399887084961e-01
-3.766163289546966553e-01 8.849854581058025360e-03 -4.505575299263000488e-01 -5.154506564140319824e-01 -4.484817981719970703e-01 -3.788599744439125061e-02 4.205130934715270996e-01 9.993948787450790405e-02
-3.539046347141265869e-01 -1.047014370560646057e-01 7.423776984214782715e-01 -7.154716551303863525e-02 -2.439751923084259033e-01 9.593570232391357422e-02 4.882540106773376465e-01 -2.063983865082263947e-02
-1.401777714490890503e-01 -2.346896678209304810e-01 4.217561185359954834e-01 -2.301063090562820435e-01 5.247487500309944153e-02 -1.720567345619201660e-01 7.475138902664184570e-01 -3.214181065559387207e-01
-4.035497009754180908e-01 -3.260058164596557617e-01 3.128680586814880371e-01 -2.347462922334671021e-01 3.405439108610153198e-02 1.991857215762138367e-02 6.807659268379211426e-01 3.359718322753906250e-01
-2.724471092224121094e-01 1.691406010650098324e-03 5.279259681701660156e-01 -3.666683658957481384e-02 2.545319730415940285e-03 3.747251927852630615e-01 6.618084907531738281e-01 -2.594295144081115723e-01
-5.899179354310035706e-02 -2.888866066932678223e-01 -3.850627243518829346e-01 2.224430143833160400e-01 4.296986758708953857e-02 1.360425204038619995e-01 7.054627537727355957e-01 -4.441606700420379639e-01
-1.958268135786056519e-01 3.704683482646942139e-02 4.527447819709777832e-01 -3.784144222736358643e-01 2.459983807057142258e-03 3.042739331722259521e-01 7.062623500823974609e-01 -1.439061313867568970e-01
-8.944521844387054443e-02 -7.595359086990356445e-01 1.992278993129730225e-01 -1.698798090219497681e-01 -2.279798537492752075e-01 -9.068720042705535889e-02 5.341026782989501953e-01 -3.300339356064796448e-02
-3.846396505832672119e-01 1.739794462919235229e-01 -3.491680622100830078e-01 -6.828840821981430054e-02 -2.953920364379882812e-01 -4.648970961570739746e-01 5.806444287300109863e-01 -2.338130921125411987e-01
1.080954745411872864e-01 2.078552395105361938e-01 -1.496264040470123291e-01 -1.988932937383651733e-01 -1.732659041881561279e-01 -2.286550104618072510e-01 8.201080560684204102e-01 3.581665456295013428e-01
-4.855353534221649170e-01 -7.288439869880676270e-01 -1.169219911098480225e-01 2.249990254640579224e-01 -1.663297265768051147e-01 1.654508858919143677e-01 3.262281119823455811e-01 8.533538132905960083e-02
-1.877835988998413086e-01 1.102912425994873047e-01 -6.705347448587417603e-02 -1.888923346996307373e-01 -2.192276120185852051e-01 1.822063028812408447e-01 6.581944227218627930e-01 6.308065056800842285e-01
-3.013623356819152832e-01 -6.755421310663223267e-02 -4.682463705539703369e-01 -1.061176955699920654e-01 9.539055079221725464e-02 3.074075281620025635e-01 7.523205280303955078e-01 6.720510870218276978e-02
5.022805556654930115e-02 -3.612333238124847412e-01 4.317600429058074951e-01 -9.084318578243255615e-02 -4.305608272552490234e-01 2.066786736249923706e-01 5.143486857414245605e-01 4.238694310188293457e-01
-4.757846295833587646e-01 2.010125964879989624e-01 -2.692548334598541260e-01 -3.138242661952972412e-01 -6.088764071464538574e-01 3.651573956012725830e-01 1.834984868764877319e-01 -1.565153151750564575e-01
-2.524663805961608887e-01 1.275526434183120728e-01 -2.106470018625259399e-01 -1.977484822273254395e-01 -8.824586868286132812e-01 1.318345218896865845e-01 7.986073195934295654e-02 -1.844533532857894897e-01
-2.479233592748641968e-01 -3.897532522678375244e-01 6.030967235565185547e-01 -1.858106702566146851e-01 -3.619770407676696777e-01 1.536809056997299194e-01 4.559233784675598145e-01 1.608222126960754395e-01
-3.170460164546966553e-01 -1.212219297885894775e-01 4.206000268459320068e-01 -4.972969889640808105e-01 -2.354530990123748779e-01 3.683380186557769775e-01 4.872240722179412842e-01 1.791082173585891724e-01
-4.001149237155914307e-01 -2.489835172891616821e-01 -4.303261637687683105e-01 2.189278006553649902e-01 -5.645697116851806641e-01 3.767249882221221924e-01 1.420366019010543823e-01 -2.529238462448120117e-01
9.057527780532836914e-02 -2.957020699977874756e-01 5.934419035911560059e-01 -8.751910924911499023e-02 -4.439830482006072998e-01 1.212497055530548096e-01 5.105763673782348633e-01 2.683527171611785889e-01
-1.177340149879455566e-01 -2.761356234550476074e-01 -3.434720635414123535e-01 -9.324149042367935181e-02 9.860780835151672363e-02 5.077074170112609863e-01 6.542202234268188477e-01 -2.961862683296203613e-01
-5.450749769806861877e-02 -6.502564549446105957e-01 3.325291872024536133e-01 -1.398326009511947632e-01 -2.278621792793273926e-01 -8.955682069063186646e-02 6.124545931816101074e-01 9.499778598546981812e-02
-1.560217440128326416e-01 -1.183434501290321350e-01 -3.935113549232482910e-01 2.469518035650253296e-01 6.129837781190872192e-02 3.943778872489929199e-01 7.262455224990844727e-01 -2.430884689092636108e-01
-8.958179503679275513e-02 -3.565256297588348389e-02 -4.791333079338073730e-01 -1.963113099336624146e-01 -5.385813117027282715e-01 5.634119510650634766e-01 2.636374533176422119e-01 -2.135170400142669678e-01
-1.269276738166809082e-01 -7.506539225578308105e-01 1.823457032442092896e-01 -9.335805475711822510e-02 -2.533577978610992432e-01 6.277365982532501221e-02 5.454848408699035645e-01 1.129514873027801514e-01
6.796468794345855713e-02 -4.086482822895050049e-01 4.808853864669799805e-01 2.359929494559764862e-02 -4.815453588962554932e-01 3.002422451972961426e-01 4.451152980327606201e-01 2.764435410499572754e-01
-5.858064889907836914e-01 -1.187234669923782349e-01 -1.513381153345108032e-01 2.470055967569351196e-01 -3.031733930110931396e-01 -4.621923267841339111e-01 4.350467920303344727e-01 -2.530199885368347168e-01
-2.975025027990341187e-02 2.766122519969940186e-01 2.509989142417907715e-01 8.647046983242034912e-02 -2.943914756178855896e-02 3.762418627738952637e-01 7.108969092369079590e-01 -4.520220458507537842e-01
-2.538706064224243164e-01 -3.850195705890655518e-01 3.278371989727020264e-01 -3.019606173038482666e-01 -2.595362365245819092e-01 2.165852636098861694e-01 5.557827353477478027e-01 4.068041741847991943e-01
-5.190942063927650452e-02 -7.413216829299926758e-01 2.778667211532592773e-01 -7.812522351741790771e-02 -3.170765638351440430e-01 1.300919800996780396e-01 4.910222589969635010e-01 7.661439478397369385e-02
-5.161270499229431152e-01 2.736182808876037598e-01 -3.118231296539306641e-01 -4.543476402759552002e-01 -4.105878472328186035e-01 8.591383695602416992e-02 3.472247421741485596e-01 -2.419749647378921509e-01
-2.131873071193695068e-01 3.037056624889373779e-01 -2.593728005886077881e-01 -4.590175747871398926e-01 -6.580694317817687988e-01 2.597712278366088867e-01 2.807597815990447998e-01 -7.057072222232818604e-02
-2.648237943649291992e-01 3.946414291858673096e-01 2.135325819253921509e-01 -6.828606128692626953e-02 5.776603147387504578e-02 4.205784499645233154e-01 6.811431050300598145e-01 -2.822911441326141357e-01
-5.142946839332580566e-01 -4.612010121345520020e-01 2.566753327846527100e-01 -5.045760273933410645e-01 -3.431948125362396240e-01 1.889107227325439453e-01 1.287958025932312012e-01 -1.796029210090637207e-01
-3.205038905143737793e-01 1.764268875122070312e-01 -4.034979343414306641e-01 -5.420974493026733398e-01 -4.148717820644378662e-01 -5.648202449083328247e-02 4.827431440353393555e-01 -3.347948193550109863e-02
7.776226103305816650e-02 1.341164261102676392e-01 4.629478454589843750e-01 4.869274422526359558e-02 -1.969446092844009399e-01 3.608373701572418213e-01 5.453928709030151367e-01 -5.411375164985656738e-01
1.222188472747802734e-01 4.007379710674285889e-01 6.107978150248527527e-02 4.252101778984069824e-01 -6.444221735000610352e-01 1.146065890789031982e-01 4.350154697895050049e-01 -1.492789685726165771e-01
-1.550351232290267944e-01 -2.788296937942504883e-01 5.680943131446838379e-01 -5.559306964278221130e-02 -7.058259844779968262e-02 1.288686990737915039e-01 6.825566291809082031e-01 -2.914167642593383789e-01
-1.033180654048919678e-01 -7.044175267219543457e-02 -4.155820310115814209e-01 2.306273132562637329e-01 -6.361433863639831543e-01 4.964153766632080078e-01 2.352085411548614502e-01 -2.281146049499511719e-01
-2.164316773414611816e-01 6.337137520313262939e-02 5.468044057488441467e-02 2.058424651622772217e-01 -6.099907159805297852e-01 -5.432401299476623535e-01 4.863925576210021973e-01 2.036139834672212601e-03
6.551591679453849792e-03 -6.810459773987531662e-03 -4.559954255819320679e-02 2.047141641378402710e-01 1.675645262002944946e-01 -5.595378577709197998e-02 9.578112959861755371e-01 -8.551172912120819092e-02
3.931052610278129578e-02 -6.111625432968139648e-01 1.775755286216735840e-01 -3.490252196788787842e-01 -4.316960871219635010e-01 -7.093818485736846924e-02 4.633390903472900391e-01 2.559422552585601807e-01
4.415134787559509277e-01 -3.095034062862396240e-01 1.532079875469207764e-01 1.399249881505966187e-01 -5.977764129638671875e-01 2.977351248264312744e-01 4.690079987049102783e-01 -1.644256338477134705e-02
-2.101899981498718262e-01 -3.438508510589599609e-01 4.204064905643463135e-01 -1.275909096002578735e-01 5.944218114018440247e-02 -2.731901407241821289e-01 7.394266724586486816e-01 -1.401697695255279541e-01
-4.129844307899475098e-01 1.109197363257408142e-01 -4.293348491191864014e-01 1.041067615151405334e-01 -4.816753268241882324e-01 5.456541180610656738e-01 2.570214569568634033e-01 -1.617552638053894043e-01
-5.518452823162078857e-02 -3.402493521571159363e-02 2.098767161369323730e-01 6.093522906303405762e-01 -1.429433375597000122e-01 2.061918973922729492e-01 6.590898036956787109e-01 -2.882553935050964355e-01
-4.947715699672698975e-01 2.883752584457397461e-01 -2.101011872291564941e-01 -4.662898480892181396e-01 -4.631608426570892334e-01 -2.175185084342956543e-01 3.855374455451965332e-01 -8.016967331059277058e-04
-3.226911127567291260e-01 -3.417069613933563232e-01 8.882292360067367554e-02 -3.683925867080688477e-01 -1.594571173191070557e-01 6.195626854896545410e-01 4.726118147373199463e-01 5.345860868692398071e-02
2.580310404300689697e-01 -6.942143291234970093e-02 -2.976223826408386230e-01 7.251338660717010498e-02 -1.112419143319129944e-01 8.301057666540145874e-02 7.381146550178527832e-01 -5.202736854553222656e-01
-7.241282463073730469e-01 8.022340387105941772e-02 -3.929107189178466797e-01 -1.767932325601577759e-01 -1.509925425052642822e-01 -1.361952722072601318e-01 4.671047031879425049e-01 -1.550259143114089966e-01
-1.354407817125320435e-01 -5.962885618209838867e-01 3.871478438377380371e-01 -2.369217276573181152e-01 -2.504465579986572266e-01 2.730841040611267090e-01 5.303347110748291016e-01 3.907737508416175842e-02
-4.994733929634094238e-01 -8.397711068391799927e-02 5.395516157150268555e-01 1.340735796838998795e-02 -9.320118278264999390e-02 1.833234280347824097e-01 4.659528434276580811e-01 -4.390586614608764648e-01
-1.291912794113159180e-01 -3.434334993362426758e-01 -2.870280146598815918e-01 3.783697187900543213e-01 6.452909857034683228e-02 2.266397774219512939e-01 7.438409924507141113e-01 -1.760267615318298340e-01
-2.830910980701446533e-01 -1.066981479525566101e-01 -4.282348453998565674e-01 -3.764095306396484375e-01 -4.696958065032958984e-01 -3.930095136165618896e-01 4.227630794048309326e-01 -1.720656007528305054e-01
-3.654971122741699219e-01 -2.579339779913425446e-03 -3.497876524925231934e-01 -5.001668334007263184e-01 -5.421194434165954590e-01 -2.081797719001770020e-01 3.606388270854949951e-01 -1.630771905183792114e-01
-2.016955763101577759e-01 -2.484888434410095215e-01 1.979460269212722778e-01 -6.167182922363281250e-01 -1.429001539945602417e-01 4.418408274650573730e-01 4.870536327362060547e-01 -1.586917787790298462e-01
-2.508438527584075928e-01 -1.171736270189285278e-01 -4.438389837741851807e-01 -4.793220460414886475e-01 -2.789562344551086426e-01 2.160422056913375854e-01 5.887437462806701660e-01 1.596724092960357666e-01
3.091471791267395020e-01 -2.305158674716949463e-01 4.419339001178741455e-01 1.062590852379798889e-01 -5.392099618911743164e-01 3.614076972007751465e-01 4.720553755760192871e-01 2.223852835595607758e-02
2.608429268002510071e-02 4.410082399845123291e-01 -3.741609689313918352e-04 4.212203025817871094e-01 -4.873438179492950439e-01 2.575515508651733398e-01 5.636851191520690918e-01 7.633432745933532715e-02
-5.596822500228881836e-02 -5.303992629051208496e-01 2.944858968257904053e-01 -3.871767818927764893e-01 -3.514178395271301270e-01 1.856525838375091553e-01 5.127035379409790039e-01 2.410189807415008545e-01
-4.143826067447662354e-01 -7.590005993843078613e-01 1.368858218193054199e-01 -6.906926631927490234e-02 -2.268017232418060303e-01 1.546862274408340454e-01 2.912149727344512939e-01 -2.617703378200531006e-01
-3.681792318820953369e-01 4.632589593529701233e-02 -3.378081917762756348e-01 -4.960781037807464600e-01 -6.693943738937377930e-01 -2.779074199497699738e-02 2.305112332105636597e-01 -9.673528373241424561e-03
-4.656410962343215942e-02 -8.320182561874389648e-03 4.787189960479736328e-01 -1.569427102804183960e-01 -8.558063954114913940e-02 3.273576498031616211e-02 8.041758537292480469e-01 2.981024682521820068e-01
-3.204414844512939453e-01 -4.014351665973663330e-01 -4.570447839796543121e-03 -5.981216430664062500e-01 -1.166011095046997070e-01 3.087770044803619385e-01 5.071157217025756836e-01 1.108662784099578857e-01
6.877266615629196167e-02 2.016669809818267822e-01 2.016209214925765991e-01 -2.603562474250793457e-01 -9.692551195621490479e-02 -5.455932114273309708e-03 8.425300717353820801e-01 3.562064766883850098e-01
-5.294103026390075684e-01 4.371357709169387817e-02 -2.223683297634124756e-01 -4.709829986095428467e-01 -6.067347526550292969e-01 9.114874154329299927e-02 2.343237102031707764e-01 1.232820823788642883e-01
-2.604658603668212891e-01 -1.843323558568954468e-02 -1.755777373909950256e-02 6.839633584022521973e-01 -2.003684788942337036e-01 1.591438204050064087e-01 5.610388517379760742e-01 -2.889031171798706055e-01
9.544223546981811523e-02 -9.183192998170852661e-02 1.830272227525711060e-01 5.410476922988891602e-01 -2.342965751886367798e-01 -3.373863175511360168e-02 6.444160938262939453e-01 -4.300243556499481201e-01
-5.143110081553459167e-02 -2.264651954174041748e-01 4.798019230365753174e-01 -1.300304681062698364e-01 1.271041110157966614e-02 -1.442959010601043701e-01 7.478132247924804688e-01 -3.445914983749389648e-01
-1.079698577523231506e-01 -2.428770363330841064e-01 -3.716062605381011963e-01 7.434102147817611694e-02 1.345878690481185913e-01 3.599233925342559814e-01 7.530459761619567871e-01 -2.664557099342346191e-01
1.209480091929435730e-01 -4.254627525806427002e-01 3.092474862933158875e-02 -4.493951201438903809e-01 -5.928159877657890320e-02 3.444385230541229248e-01 6.349114179611206055e-01 -2.760001718997955322e-01
-6.969273686408996582e-01 -4.281812012195587158e-01 2.572529911994934082e-01 -1.723435819149017334e-01 -2.288480252027511597e-01 3.341434895992279053e-01 2.286570519208908081e-01 -1.369829177856445312e-01
-3.226199746131896973e-01 -6.243280135095119476e-03 2.197754085063934326e-01 -3.349061906337738037e-01 9.948755800724029541e-02 5.576111674308776855e-01 6.430544853210449219e-01 -3.266590088605880737e-02
-6.698496341705322266e-01 -1.605865359306335449e-02 7.794131059199571609e-03 -1.717777997255325317e-01 -4.614007472991943359e-01 -4.487024247646331787e-01 2.573155760765075684e-01 -2.025821357965469360e-01
-1.546702235937118530e-01 2.545650117099285126e-02 1.996050775051116943e-01 -4.109836742281913757e-02 2.046826481819152832e-01 -2.205716967582702637e-01 9.148487448692321777e-01 -8.001638203859329224e-02
2.671254277229309082e-01 2.298256009817123413e-01 -6.254688650369644165e-02 -1.267586648464202881e-01 -1.559436228126287460e-02 2.419986277818679810e-01 7.995238900184631348e-01 -3.972396254539489746e-01
-4.272496402263641357e-01 -2.228159904479980469e-01 -2.815997302532196045e-01 3.909199535846710205e-01 5.778993666172027588e-02 1.488724350929260254e-01 6.207818984985351562e-01 3.533002436161041260e-01
-4.682714343070983887e-01 1.715992987155914307e-01 4.961141049861907959e-01 -2.213578969240188599e-01 -5.976385250687599182e-02 4.072970747947692871e-01 5.352922677993774414e-01 -1.210687495768070221e-02
-1.868351101875305176e-01 -4.703869521617889404e-01 3.155012428760528564e-01 -1.777267456054687500e-01 -2.551122009754180908e-01 4.418024122714996338e-01 5.110801458358764648e-01 3.020370602607727051e-01
-9.823811054229736328e-02 3.969316184520721436e-01 2.129738777875900269e-01 -2.147090621292591095e-02 2.089912258088588715e-02 4.265260100364685059e-01 7.253579497337341309e-01 -2.801253199577331543e-01
7.683878391981124878e-02 -5.492583289742469788e-02 1.145241558551788330e-01 2.329317927360534668e-01 -4.763403236865997314e-01 -8.749063313007354736e-02 6.278288364410400391e-01 5.431225895881652832e-01
-1.076353937387466431e-01 -3.320404291152954102e-01 3.990800678730010986e-01 -1.227734088897705078e-01 2.288070879876613617e-02 -2.800773978233337402e-01 7.846416234970092773e-01 -9.589742869138717651e-02
-5.472657680511474609e-01 2.507172059267759323e-03 -2.845446765422821045e-01 3.434723615646362305e-01 -6.512848138809204102e-01 2.596367895603179932e-01 9.471409767866134644e-02 -3.163930773735046387e-02
-1.099769175052642822e-01 5.394664593040943146e-03 -4.697026014328002930e-01 -1.991148144006729126e-01 -7.049138545989990234e-01 1.312157511711120605e-01 3.362619876861572266e-01 3.168841600418090820e-01
3.380587995052337646e-01 -2.440091818571090698e-01 1.666011065244674683e-01 3.535114526748657227e-01 -6.374319195747375488e-01 3.968969359993934631e-02 4.954696297645568848e-01 1.416501253843307495e-01
3.190837800502777100e-01 -2.278919816017150879e-01 1.255718916654586792e-01 3.926997631788253784e-02 -6.301962733268737793e-01 5.312345623970031738e-01 3.721427917480468750e-01 -1.053215637803077698e-01
-1.926296502351760864e-01 3.485106229782104492e-01 -3.249204456806182861e-01 1.134576573967933655e-01 -6.400847434997558594e-01 2.512140572071075439e-01 2.778919637203216553e-01 -4.158693850040435791e-01
-4.027137756347656250e-01 2.320100665092468262e-01 5.120869278907775879e-01 -1.814573109149932861e-01 -2.188562154769897461e-01 5.380316376686096191e-01 3.716750741004943848e-01 1.153897568583488464e-01
-1.874299943447113037e-01 3.189510852098464966e-02 3.258049488067626953e-01 -7.123711705207824707e-02 -5.804527550935745239e-02 -3.643449544906616211e-01 7.803182005882263184e-01 3.280491530895233154e-01
-1.591312289237976074e-01 -3.857379257678985596e-01 4.037346839904785156e-01 -2.144472897052764893e-01 -2.103595286607742310e-01 3.352333009243011475e-01 6.375874280929565430e-01 2.318270951509475708e-01
-4.567775130271911621e-01 3.395940735936164856e-02 -2.892663776874542236e-01 -5.021665096282958984e-01 -6.087141633033752441e-01 7.414454966783523560e-02 2.600099742412567139e-01 1.035336032509803772e-01
-4.535615146160125732e-01 -1.640043407678604126e-01 4.384912848472595215e-01 -9.023951739072799683e-02 -1.157632470130920410e-02 1.303281038999557495e-01 6.904920935630798340e-01 -2.703109681606292725e-01
-5.767832398414611816e-01 1.003359109163284302e-01 -4.674196243286132812e-01 -2.974640429019927979e-01 -2.765921652317047119e-01 -1.614220291376113892e-01 4.839692413806915283e-01 -1.161960139870643616e-01
2.015811624005436897e-03 -8.521174639463424683e-02 5.461536645889282227e-01 -2.048139087855815887e-02 -2.268833667039871216e-01 5.922507643699645996e-01 5.093103647232055664e-01 -1.799934208393096924e-01
-3.841003775596618652e-01 1.844812184572219849e-01 -1.499795913696289062e-01 2.827706038951873779e-01 -6.415027976036071777e-01 -3.497175872325897217e-01 3.718681931495666504e-01 -2.094431370496749878e-01
-2.725295424461364746e-01 -3.216372802853584290e-02 -1.891974210739135742e-01 3.751831650733947754e-01 -7.145301699638366699e-01 4.333910644054412842e-01 1.488796472549438477e-01 -1.660984605550765991e-01
-5.527527928352355957e-01 -1.570641249418258667e-01 -2.726678252220153809e-01 -1.102846786379814148e-01 -4.748768806457519531e-01 -4.838939607143402100e-01 3.450111746788024902e-01 6.775447726249694824e-02
1.084824427962303162e-01 3.174054324626922607e-01 -1.121964156627655029e-01 -1.306826025247573853e-01 -3.356971740722656250e-01 -1.780373007059097290e-01 7.521089911460876465e-01 3.843976855278015137e-01
-3.562298119068145752e-01 3.454734385013580322e-02 -5.721108913421630859e-01 7.390845566987991333e-03 -3.280052840709686279e-01 5.332559347152709961e-01 3.710439801216125488e-01 -1.221406906843185425e-01
-2.527511417865753174e-01 -1.894099861383438110e-01 1.292508244514465332e-01 4.197880029678344727e-01 -9.178992360830307007e-02 2.809972167015075684e-01 4.976775944232940674e-01 -6.101191043853759766e-01
-5.453922748565673828e-01 -6.975627541542053223e-01 -3.009749017655849457e-02 9.007841348648071289e-02 -1.960812211036682129e-01 2.692529857158660889e-01 2.703706026077270508e-01 -1.512889266014099121e-01
-2.647667527198791504e-01 -1.280618458986282349e-01 4.192194342613220215e-01 8.152920752763748169e-02 1.217019781470298767e-01 -4.477642849087715149e-02 7.431795597076416016e-01 -4.024606645107269287e-01
-3.910929560661315918e-01 2.021242380142211914e-01 -2.737676203250885010e-01 3.385182321071624756e-01 -6.940915584564208984e-01 3.171960115432739258e-01 1.590768098831176758e-01 -9.469496458768844604e-02
-1.934085786342620850e-01 6.048300117254257202e-02 3.487054109573364258e-01 2.584927082061767578e-01 1.440494358539581299e-01 -4.345826059579849243e-02 8.449081778526306152e-01 -1.844247877597808838e-01
-7.565591484308242798e-02 -3.425498008728027344e-01 5.634025931358337402e-01 -8.502168953418731689e-02 -6.957784295082092285e-02 -5.188851058483123779e-02 7.237496972084045410e-01 -1.446974873542785645e-01
-2.330000251531600952e-01 -7.433628290891647339e-02 -2.913166880607604980e-01 4.232116341590881348e-01 -6.768468022346496582e-01 3.515035808086395264e-01 1.392713338136672974e-01 -2.741145789623260498e-01
8.113165199756622314e-02 1.870482712984085083e-01 3.486046195030212402e-02 8.332604169845581055e-02 -6.815952062606811523e-01 3.511999920010566711e-02 4.715731143951416016e-01 5.119429230690002441e-01
-6.138839721679687500e-01 -9.395781159400939941e-02 -5.162616968154907227e-01 2.943301200866699219e-02 -3.214546442031860352e-01 -2.611097395420074463e-01 4.143454730510711670e-01 -6.109359487891197205e-02
-1.763947308063507080e-01 -2.066049426794052124e-01 4.138988852500915527e-01 -3.220875859260559082e-01 4.339036345481872559e-02 -2.067375779151916504e-01 7.500909566879272461e-01 -2.094923406839370728e-01
1.301702857017517090e-01 4.864115715026855469e-01 1.802629083395004272e-01 1.756390333175659180e-01 -6.324922442436218262e-01 3.197244405746459961e-01 4.209625720977783203e-01 6.029841303825378418e-02
-1.042333394289016724e-01 -5.458373948931694031e-02 -4.920541644096374512e-01 1.243942752480506897e-01 -5.841658711433410645e-01 5.381788611412048340e-01 3.119855821132659912e-01 1.853536069393157959e-02
-2.180629372596740723e-01 -1.035776287317276001e-01 -4.919529855251312256e-01 1.307524591684341431e-01 -4.979855120182037354e-01 5.866888165473937988e-01 3.003538548946380615e-01 1.415949687361717224e-02
-4.749636054039001465e-01 9.477577358484268188e-02 5.040400624275207520e-01 -3.021661639213562012e-01 -7.367049343883991241e-03 3.115031123161315918e-01 5.675220489501953125e-01 2.994538471102714539e-02
3.661693334579467773e-01 -4.580667614936828613e-01 -4.701320827007293701e-01 -8.598002046346664429e-02 -3.813600540161132812e-01 7.373056560754776001e-02 5.169115066528320312e-01 -9.802488237619400024e-02
-3.449526429176330566e-01 -1.006810963153839111e-01 5.877614617347717285e-01 -1.037778407335281372e-01 -3.667045012116432190e-02 -1.964960806071758270e-02 6.890395283699035645e-01 1.952727884054183960e-01
1.615761406719684601e-02 1.792540773749351501e-03 4.422206878662109375e-01 -7.746906578540802002e-02 -2.604815065860748291e-01 6.962418556213378906e-01 4.542669355869293213e-01 -1.980238258838653564e-01
1.146482676267623901e-01 -1.815884411334991455e-01 -3.332368656992912292e-02 4.748367965221405029e-01 -6.061754003167152405e-02 3.684345260262489319e-02 7.812670469284057617e-01 -3.345008790493011475e-01
-5.887621045112609863e-01 -6.281515359878540039e-01 1.821941137313842773e-01 -9.947811812162399292e-02 -2.498178929090499878e-01 1.935175508260726929e-01 1.877382099628448486e-01 -2.838848829269409180e-01
-4.543045759201049805e-01 -6.391468644142150879e-02 -2.912925183773040771e-01 3.775900006294250488e-01 -5.685367584228515625e-01 4.408238232135772705e-01 1.459452211856842041e-01 -1.524369865655899048e-01
-2.675679028034210205e-01 1.969547420740127563e-01 6.255817413330078125e-02 5.447936430573463440e-02 1.909896284341812134e-01 3.270927965641021729e-01 7.811540365219116211e-01 -3.592583239078521729e-01
-2.551744319498538971e-02 -1.106250807642936707e-01 4.875456988811492920e-01 -1.057769507169723511e-01 -2.702207565307617188e-01 5.988255739212036133e-01 4.026440978050231934e-01 -3.801153004169464111e-01
-3.361776471138000488e-01 -9.006513655185699463e-02 1.274811625480651855e-01 5.092484354972839355e-01 -1.564094610512256622e-02 4.682147502899169922e-02 6.275297403335571289e-01 -4.550350606441497803e-01
-3.842246830463409424e-01 1.289019137620925903e-01 -8.030463755130767822e-02 -2.686823718249797821e-02 -5.643197894096374512e-01 -4.811386466026306152e-01 3.765851855278015137e-01 -3.698882758617401123e-01
-2.707554101943969727e-01 1.867523193359375000e-01 3.534826040267944336e-01 1.568284034729003906e-01 1.741703003644943237e-01 1.239022705703973770e-03 8.386680483818054199e-01 -9.256856143474578857e-02
8.462882786989212036e-02 -3.371674120426177979e-01 -4.794703125953674316e-01 2.616551816463470459e-01 -2.054632157087326050e-01 3.983585536479949951e-01 6.000426411628723145e-01 -1.408718973398208618e-01
-3.441643416881561279e-01 -1.414034515619277954e-01 6.032894253730773926e-01 -5.123176425695419312e-02 -1.168387234210968018e-01 8.199824392795562744e-02 4.389154613018035889e-01 -5.309909582138061523e-01
4.251247644424438477e-02 -2.456569671630859375e-01 5.858743786811828613e-01 -1.950017213821411133e-01 -4.473632872104644775e-01 2.691309452056884766e-01 4.671254158020019531e-01 2.565139234066009521e-01
-1.053047850728034973e-01 -4.585452079772949219e-01 3.431992530822753906e-01 -4.904530942440032959e-01 -3.993382751941680908e-01 3.852764368057250977e-01 3.234713673591613770e-01 -8.817212283611297607e-02
-3.496816456317901611e-01 -2.557578086853027344e-01 1.372278630733489990e-01 -5.271092057228088379e-01 -1.257610470056533813e-01 2.653068006038665771e-01 5.626550912857055664e-01 3.359326720237731934e-01
-1.389997303485870361e-01 -6.705895662307739258e-01 -6.804339587688446045e-02 -8.127659559249877930e-02 -2.222552895545959473e-01 1.602582782506942749e-01 5.663051605224609375e-01 3.520957231521606445e-01
-7.013367861509323120e-02 -7.009486556053161621e-01 4.742835462093353271e-02 -2.009387463331222534e-01 -2.829316556453704834e-01 -2.291065305471420288e-01 5.450766086578369141e-01 1.774203777313232422e-01
1.200927868485450745e-01 -1.811209917068481445e-01 -4.693909883499145508e-01 8.691109716892242432e-03 -2.099711447954177856e-01 4.882688522338867188e-01 6.160807609558105469e-01 -2.651789486408233643e-01
4.020294919610023499e-02 4.387251138687133789e-01 2.932048141956329346e-01 3.649451732635498047e-01 -5.350539684295654297e-01 1.222115755081176758e-01 5.154228806495666504e-01 1.409633755683898926e-01
-1.033218279480934143e-01 1.200987771153450012e-01 -1.107107251882553101e-01 -2.292657345533370972e-01 -6.408390998840332031e-01 5.529422312974929810e-02 3.980065286159515381e-01 5.813258886337280273e-01
3.570537567138671875e-01 3.649328649044036865e-01 1.334501802921295166e-01 -1.811238229274749756e-01 -6.992333531379699707e-01 1.013333275914192200e-01 3.955924808979034424e-01 -1.817494779825210571e-01
-4.807659685611724854e-01 1.660928502678871155e-02 4.388831555843353271e-01 -4.876105114817619324e-02 1.104318276047706604e-01 3.495147228240966797e-01 5.850727558135986328e-01 -3.113297522068023682e-01
7.475431077182292938e-03 1.583856791257858276e-01 -8.628941327333450317e-02 -1.107925921678543091e-01 -3.222141563892364502e-01 -4.192353188991546631e-01 7.289808988571166992e-01 3.796626925468444824e-01
-3.491813242435455322e-01 -7.741095870733261108e-02 6.685315966606140137e-01 -2.328723818063735962e-01 -1.870407015085220337e-01 -1.657606214284896851e-01 5.553534030914306641e-01 -6.120202131569385529e-03
-2.075145989656448364e-01 -1.271713674068450928e-01 -3.016146719455718994e-01 -2.354524284601211548e-01 -5.062108635902404785e-01 -5.479709506034851074e-01 4.875837266445159912e-01 9.810287505388259888e-03
7.122514396905899048e-02 -4.520022869110107422e-01 4.021595120429992676e-01 -6.790238618850708008e-02 -5.228987932205200195e-01 -7.422716170549392700e-02 4.671904742717742920e-01 3.564802408218383789e-01
-4.092533290386199951e-01 3.008155710995197296e-02 -4.127234220504760742e-01 -1.075937300920486450e-01 -5.604268312454223633e-01 5.328839421272277832e-01 1.864321529865264893e-01 -1.299586743116378784e-01
5.280804820358753204e-03 -3.867081105709075928e-01 -1.495997309684753418e-01 2.548978924751281738e-01 -8.217219263315200806e-02 2.366539239883422852e-01 5.549186468124389648e-01 -6.264054775238037109e-01
-5.558006763458251953e-01 7.494707405567169189e-02 -1.375575065612792969e-01 -2.455586045980453491e-01 -6.538180708885192871e-01 -3.280148804187774658e-01 2.030170410871505737e-01 -1.730885505676269531e-01
-1.611121743917465210e-01 -9.262919425964355469e-02 2.513268887996673584e-01 3.998661879450082779e-03 1.489300876855850220e-01 -2.757931649684906006e-01 8.938556313514709473e-01 7.114631682634353638e-02
-5.227801799774169922e-01 2.917351722717285156e-01 -2.233891040086746216e-01 -4.626256227493286133e-01 -4.916099607944488525e-01 1.580219715833663940e-01 3.204017579555511475e-01 -9.142066538333892822e-02
-5.316436886787414551e-01 2.041126638650894165e-01 -1.016316339373588562e-01 -5.631207823753356934e-01 -4.785420894622802734e-01 -7.887693494558334351e-02 3.019146323204040527e-01 -1.479271054267883301e-01
3.215581923723220825e-02 2.527294158935546875e-01 3.250455018132925034e-03 5.839061737060546875e-02 -6.444102525711059570e-01 -1.162974908947944641e-02 5.060212612152099609e-01 5.101141333580017090e-01
3.930689096450805664e-01 3.069733083248138428e-01 -5.812713876366615295e-02 -2.218229174613952637e-01 -6.023351550102233887e-01 -5.904595926403999329e-02 4.678617715835571289e-01 -3.368850350379943848e-01
1.475028228014707565e-02 2.047869116067886353e-01 2.931033074855804443e-01 -9.740758687257766724e-02 4.494183138012886047e-02 2.779018878936767578e-01 7.484778165817260742e-01 -4.722062647342681885e-01
-4.658498764038085938e-01 3.409683331847190857e-02 -3.357264101505279541e-01 -5.399448275566101074e-01 -4.090667366981506348e-01 -1.372286379337310791e-01 4.021843969821929932e-01 -1.721893250942230225e-01
-5.109485983848571777e-01 -3.743566274642944336e-01 3.526913523674011230e-01 -4.035938382148742676e-01 -1.905205845832824707e-01 1.806868016719818115e-01 4.359559714794158936e-01 2.291417568922042847e-01
-3.343851566314697266e-01 3.121535778045654297e-01 -2.955449819564819336e-01 -3.411612659692764282e-02 -5.495849847793579102e-01 3.900701105594635010e-01 2.261709719896316528e-01 -4.437164664268493652e-01
9.188380092382431030e-02 5.058844089508056641e-01 9.463682025671005249e-02 3.286616504192352295e-01 -5.656778216361999512e-01 2.061857730150222778e-01 4.999867379665374756e-01 -7.856870442628860474e-02
4.029917418956756592e-01 -1.585167050361633301e-01 1.394237279891967773e-01 3.722770512104034424e-01 -6.117047667503356934e-01 1.067454069852828979e-01 5.180603861808776855e-01 2.184572629630565643e-02
-6.150705367326736450e-02 3.680146038532257080e-01 4.785900563001632690e-02 -1.673575490713119507e-01 -1.702732592821121216e-01 -2.780394852161407471e-01 7.729742527008056641e-01 3.559423089027404785e-01
1.021243184804916382e-01 1.640006005764007568e-01 1.738587617874145508e-01 -4.401333630084991455e-02 -4.025289714336395264e-01 2.226790226995944977e-02 7.130218744277954102e-01 5.094946026802062988e-01
1.086698323488235474e-01 -6.968421339988708496e-01 2.630352377891540527e-01 -4.373773559927940369e-02 -2.994588017463684082e-01 -6.148684397339820862e-02 5.814086794853210449e-01 3.023325465619564056e-03
-3.539834916591644287e-01 1.752788275480270386e-01 -9.761090576648712158e-02 3.208630383014678955e-01 -6.316483616828918457e-01 -3.547356724739074707e-01 3.843198716640472412e-01 -2.428440451622009277e-01
-3.575457930564880371e-01 -1.146122291684150696e-01 -4.734293818473815918e-01 2.759738862514495850e-01 -1.739137917757034302e-01 -3.903764784336090088e-01 5.992376804351806641e-01 -1.303938180208206177e-01
-6.908629834651947021e-02 1.955720335245132446e-01 -1.655166298151016235e-01 -3.863981962203979492e-01 -3.813081681728363037e-01 -2.668355405330657959e-01 6.110938787460327148e-01 4.361726641654968262e-01
2.876914143562316895e-01 -4.936276003718376160e-02 -1.524812281131744385e-01 1.848704814910888672e-01 -2.894115149974822998e-01 -1.809518598020076752e-02 5.884380936622619629e-01 -6.534703969955444336e-01
-4.359766542911529541e-01 -2.205855399370193481e-02 -4.809366166591644287e-01 -4.679564237594604492e-01 -4.501958489418029785e-01 5.368644837290048599e-03 3.947187960147857666e-01 2.542837895452976227e-02
-1.490905731916427612e-01 1.680667400360107422e-01 -7.180196046829223633e-02 1.759179309010505676e-02 -1.635042279958724976e-01 -6.302976049482822418e-03 7.812912464141845703e-01 5.539594888687133789e-01
-5.287953019142150879e-01 1.426492468453943729e-03 -8.305104821920394897e-02 -2.876611649990081787e-01 -6.229442358016967773e-01 -4.052466452121734619e-01 2.553403377532958984e-01 -1.150826588273048401e-01
-2.830561995506286621e-01 -5.737071484327316284e-02 6.743699908256530762e-01 -1.988511346280574799e-02 -3.001627027988433838e-01 4.725277423858642578e-01 3.601568043231964111e-01 -1.353679895401000977e-01
-3.090717196464538574e-01 1.624455153942108154e-01 -3.085954189300537109e-01 -2.110724896192550659e-01 -7.346547842025756836e-01 4.003136157989501953e-01 1.616313010454177856e-01 -1.104998290538787842e-01
-3.498604893684387207e-01 2.542910277843475342e-01 -2.387437522411346436e-01 -1.112294048070907593e-01 -8.172752857208251953e-01 5.822272226214408875e-02 1.398334205150604248e-01 -2.295235842466354370e-01
-7.516685873270034790e-02 2.568262517452239990e-01 3.870045766234397888e-02 -2.949349284172058105e-01 -4.117415249347686768e-01 2.257613390684127808e-01 5.209284424781799316e-01 5.899493098258972168e-01
5.034776777029037476e-02 -3.488502204418182373e-01 2.232453227043151855e-01 -3.353968858718872070e-01 -2.038924694061279297e-01 -1.390796750783920288e-01 7.376297116279602051e-01 3.292814791202545166e-01
-1.456257104873657227e-01 4.317327737808227539e-01 1.490859985351562500e-01 4.189338088035583496e-01 -5.083346962928771973e-01 3.668199181556701660e-01 4.132875800132751465e-01 1.757849454879760742e-01
-5.165277123451232910e-01 1.020921245217323303e-01 -3.685876727104187012e-02 4.528103023767471313e-02 -3.954257369041442871e-01 -5.427629351615905762e-01 4.877213239669799805e-01 -1.747628152370452881e-01
-7.481445372104644775e-02 2.223244309425354004e-01 -1.018990948796272278e-01 -8.330293744802474976e-02 -6.729484200477600098e-01 4.171568900346755981e-02 4.358236789703369141e-01 5.320807099342346191e-01
2.057413337752223015e-03 -2.057842314243316650e-01 -2.716671228408813477e-01 1.561095565557479858e-01 -8.094634413719177246e-01 1.865360885858535767e-01 9.412433952093124390e-02 -4.007358253002166748e-01
-5.078484416007995605e-01 1.747338473796844482e-01 -8.375876396894454956e-02 1.082110032439231873e-01 -7.601464986801147461e-01 -2.632247209548950195e-01 2.138041853904724121e-01 3.277067560702562332e-03
5.569142848253250122e-02 -4.184200763702392578e-01 -2.456927597522735596e-01 1.554307043552398682e-01 -1.333823204040527344e-01 -2.322480781003832817e-03 5.439307093620300293e-01 -6.508782505989074707e-01
3.585858345031738281e-01 1.290487051010131836e-01 7.095800340175628662e-02 -1.212794929742813110e-01 -8.467743396759033203e-01 1.276420503854751587e-01 3.122792243957519531e-01 -6.466230750083923340e-02
3.518185913562774658e-01 -2.075573056936264038e-01 -2.517391741275787354e-01 -1.777626015245914459e-02 -3.609477877616882324e-01 2.067414522171020508e-01 5.313453078269958496e-01 -5.604476332664489746e-01
1.856046915054321289e-01 1.005433201789855957e-01 -7.810730952769517899e-03 -5.479401722550392151e-02 -1.841350109316408634e-03 -4.862373322248458862e-02 7.738886475563049316e-01 -5.925431251525878906e-01
-1.870408058166503906e-01 -3.294597864151000977e-01 6.689902544021606445e-01 1.333338469266891479e-01 -3.400467932224273682e-01 2.067124843597412109e-01 4.608536362648010254e-01 1.428220868110656738e-01
-3.105092942714691162e-01 -1.136465147137641907e-01 -1.223613023757934570e-01 -3.882980048656463623e-01 -4.838953912258148193e-01 -5.464988350868225098e-01 3.900308012962341309e-01 -1.999524086713790894e-01
-4.015371948480606079e-02 1.628267914056777954e-01 3.688929677009582520e-01 1.885810494422912598e-01 -1.532320082187652588e-01 3.581962287425994873e-01 5.367010235786437988e-01 -6.003314852714538574e-01
-1.280672033317387104e-03 -1.247452720999717712e-01 2.853778302669525146e-01 -6.094136834144592285e-01 -1.708170026540756226e-01 4.403762221336364746e-01 5.548037886619567871e-01 -2.635799720883369446e-02
-2.933920323848724365e-01 -8.807229250669479370e-02 -5.534703135490417480e-01 -3.725568056106567383e-01 -4.909661114215850830e-01 -1.905257701873779297e-01 4.280253052711486816e-01 -2.197219617664813995e-02
1.080725342035293579e-01 1.319435238838195801e-01 -2.935141921043395996e-01 7.535083591938018799e-02 -5.596789121627807617e-01 7.595483213663101196e-02 5.595346093177795410e-01 4.969852268695831299e-01
-7.893708534538745880e-03 2.953073382377624512e-01 2.342007905244827271e-01 1.477230638265609741e-01 -1.419945955276489258e-01 1.471593081951141357e-01 5.947513580322265625e-01 -6.637105345726013184e-01
-5.498779471963644028e-03 4.542638361454010010e-01 2.451238036155700684e-01 2.752816975116729736e-01 -6.103463172912597656e-01 1.318769007921218872e-01 4.836204648017883301e-01 1.842431873083114624e-01
-3.467108011245727539e-01 -2.958579547703266144e-02 5.499432682991027832e-01 -3.090535104274749756e-01 -5.957639962434768677e-02 3.035472631454467773e-01 5.947811603546142578e-01 -1.775093078613281250e-01
2.092280983924865723e-01 3.477565348148345947e-01 2.906645275652408600e-02 -1.794144511222839355e-01 -2.151965536177158356e-02 2.747095227241516113e-01 8.420281410217285156e-01 -1.315848678350448608e-01
-4.816727042198181152e-01 4.516414925456047058e-02 -1.406031195074319839e-02 -1.245701126754283905e-02 -4.036503434181213379e-01 -4.731221199035644531e-01 3.630042076110839844e-01 -4.970398247241973877e-01
-2.429125607013702393e-01 2.441734075546264648e-01 6.846938282251358032e-02 -1.552414745092391968e-01 -3.815197944641113281e-01 1.781666129827499390e-01 4.896932244300842285e-01 6.599126458168029785e-01
1.359778791666030884e-01 -2.413928061723709106e-01 -2.742483913898468018e-01 9.446811676025390625e-02 -1.068113297224044800e-01 1.574580669403076172e-01 5.973003506660461426e-01 -6.679325699806213379e-01
-4.446414299309253693e-03 7.535438984632492065e-02 3.681522309780120850e-01 2.933805584907531738e-01 -2.085115611553192139e-01 3.202379047870635986e-01 5.238427519798278809e-01 -5.935091972351074219e-01
-3.248260617256164551e-01 -2.615267038345336914e-02 -6.070626899600028992e-02 -3.742663860321044922e-01 -5.123094916343688965e-01 -5.415498614311218262e-01 3.920472860336303711e-01 -2.015071660280227661e-01
5.510804057121276855e-01 -2.451953440904617310e-01 -1.116046961396932602e-02 -7.834022492170333862e-02 -6.178671121597290039e-01 2.075708359479904175e-01 4.528172612190246582e-01 -6.244403310120105743e-03
-1.633763462305068970e-01 1.131020486354827881e-01 2.153332680463790894e-01 1.145296618342399597e-01 -1.133182086050510406e-02 4.566138386726379395e-01 7.343211770057678223e-01 -3.913801610469818115e-01
1.137763485312461853e-01 -4.199810028076171875e-01 -1.651026159524917603e-01 -5.096843838691711426e-01 -1.739724725484848022e-01 4.099942147731781006e-01 5.481681823730468750e-01 -1.574284583330154419e-01
-5.218769311904907227e-01 2.932066321372985840e-01 -2.702402174472808838e-01 -4.232000708580017090e-01 -4.809617102146148682e-01 2.057799845933914185e-01 3.088739514350891113e-01 -1.430862396955490112e-01
-2.275433987379074097e-01 1.975753605365753174e-01 3.501514792442321777e-01 2.829348742961883545e-01 1.025094017386436462e-01 5.388470739126205444e-02 7.993329763412475586e-01 -2.327764034271240234e-01
1.594419479370117188e-01 -4.180642664432525635e-01 4.295583367347717285e-01 -1.356895118951797485e-01 -2.596736252307891846e-01 -2.832247912883758545e-01 6.389327645301818848e-01 -2.024520933628082275e-01
-6.946717500686645508e-01 2.291729599237442017e-01 -1.360182166099548340e-01 -4.653404355049133301e-01 -3.103878498077392578e-01 6.657899916172027588e-02 3.135029375553131104e-01 -1.755308806896209717e-01
-4.309788942337036133e-01 -6.159525737166404724e-02 -2.480441331863403320e-01 -4.785340726375579834e-01 -6.783486604690551758e-01 -9.715310484170913696e-02 2.012270838022232056e-01 9.926996380090713501e-02
-3.215239942073822021e-01 2.464282065629959106e-01 -2.347758710384368896e-01 -3.057062029838562012e-01 -7.856521010398864746e-01 1.235082522034645081e-01 1.737149655818939209e-01 -1.569681018590927124e-01
-4.773951470851898193e-01 -1.475951075553894043e-01 2.718979716300964355e-01 -2.059413492679595947e-01 -1.112762652337551117e-02 5.845465660095214844e-01 5.399356484413146973e-01 2.490286529064178467e-02
-1.235206052660942078e-01 -8.094848990440368652e-01 -3.711336851119995117e-02 2.286460436880588531e-02 -1.215077787637710571e-01 -1.226443797349929810e-02 5.356240868568420410e-01 -1.605281829833984375e-01
-2.193337827920913696e-01 4.153981506824493408e-01 -1.316340714693069458e-01 -5.168143659830093384e-02 -7.492289543151855469e-01 -1.040187627077102661e-01 2.394645065069198608e-01 -3.603211343288421631e-01
3.877380788326263428e-01 -3.513769805431365967e-01 1.222427338361740112e-01 3.269591331481933594e-01 -6.366629004478454590e-01 1.014787033200263977e-01 4.133630096912384033e-01 -1.335716843605041504e-01
3.109567165374755859e-01 -1.061898283660411835e-02 1.291592568159103394e-01 7.805992662906646729e-02 -7.892244458198547363e-01 -1.016632765531539917e-01 4.586817026138305664e-01 1.918805241584777832e-01
-8.749845623970031738e-02 -3.298547565937042236e-01 -5.388619303703308105e-01 -3.284258069470524788e-03 -5.837430953979492188e-01 2.995235025882720947e-01 2.829921841621398926e-01 2.874051630496978760e-01
-1.423270553350448608e-01 -1.571932882070541382e-01 5.570002794265747070e-01 -1.268539875745773315e-01 3.597307484596967697e-03 1.011804789304733276e-01 6.405249834060668945e-01 -4.562558531761169434e-01
-3.602737486362457275e-01 2.202740758657455444e-01 -1.370361596345901489e-01 3.096239566802978516e-01 -6.484141349792480469e-01 -3.262999653816223145e-01 3.823098540306091309e-01 -1.842902898788452148e-01
-1.479966789484024048e-01 2.262760400772094727e-01 3.829038739204406738e-01 2.795304358005523682e-01 -1.725949645042419434e-01 2.192234545946121216e-01 4.982539415359497070e-01 -6.132199168205261230e-01
2.898132503032684326e-01 -1.946410387754440308e-01 -1.804107427597045898e-01 8.438035100698471069e-02 -2.154541611671447754e-01 7.843216508626937866e-02 6.168206930160522461e-01 -6.367223858833312988e-01
-3.133715987205505371e-01 3.273669183254241943e-01 -1.324144154787063599e-01 -9.468402713537216187e-02 -7.294185757637023926e-01 1.148046776652336121e-01 1.693620532751083374e-01 -4.406986832618713379e-01
-9.577898681163787842e-02 3.389295423403382301e-03 3.506298363208770752e-01 -4.006748497486114502e-01 -1.208967342972755432e-01 -1.745387166738510132e-01 7.980581521987915039e-01 1.592375636100769043e-01
1.230808794498443604e-01 -3.265781700611114502e-01 4.382899701595306396e-01 1.818629205226898193e-01 -5.719001889228820801e-01 2.293260246515274048e-01 4.378868639469146729e-01 2.856928408145904541e-01
-3.754176497459411621e-01 5.961083248257637024e-02 6.996209025382995605e-01 -2.745155096054077148e-01 -2.057354003190994263e-01 -3.028092347085475922e-02 4.847453534603118896e-01 -1.116153821349143982e-01
-1.511110067367553711e-01 -2.728863358497619629e-01 5.449783802032470703e-01 4.290284812450408936e-01 -5.217067599296569824e-01 2.059037238359451294e-02 3.306505382061004639e-01 1.992481946945190430e-01
1.122811213135719299e-01 1.407703161239624023e-01 4.965877160429954529e-02 -1.310902237892150879e-01 -3.896812200546264648e-01 7.483897358179092407e-02 7.545993924140930176e-01 4.701631963253021240e-01
-5.201169252395629883e-01 -9.077916294336318970e-02 -1.466246247291564941e-01 -3.965831995010375977e-01 -4.150330722332000732e-01 -4.711523056030273438e-01 3.825543820858001709e-01 4.330855607986450195e-02
6.360545009374618530e-02 -3.457414731383323669e-02 5.207394957542419434e-01 -1.758511066436767578e-01 -2.584920823574066162e-01 5.458534359931945801e-01 4.817617535591125488e-01 -3.095113933086395264e-01
-1.934342384338378906e-01 -8.111407756805419922e-01 -2.519339621067047119e-01 1.563276499509811401e-01 -3.387508690357208252e-01 1.013911888003349304e-01 2.192150950431823730e-01 -2.088951617479324341e-01
1.029776856303215027e-01 -7.069360017776489258e-01 -8.063220418989658356e-03 -1.520641297101974487e-01 -3.794603347778320312e-01 -1.816392093896865845e-01 5.088242292404174805e-01 1.748246848583221436e-01
-7.448410391807556152e-01 -1.816836148500442505e-01 -3.692161440849304199e-01 1.889089643955230713e-01 -4.667791128158569336e-01 -1.482380204834043980e-03 1.374433338642120361e-01 5.848136171698570251e-02
-6.313456892967224121e-01 3.651648461818695068e-01 2.943239510059356689e-01 -1.025504395365715027e-01 5.367062520235776901e-03 3.869496583938598633e-01 4.529882967472076416e-01 1.263198703527450562e-01
-3.541695177555084229e-01 3.417106866836547852e-01 -2.288230359554290771e-01 -2.687724232673645020e-01 -7.550616264343261719e-01 1.376110017299652100e-01 2.100029140710830688e-01 -6.571016740053892136e-03
1.875897198915481567e-01 -2.982712388038635254e-01 1.629104763269424438e-01 5.319148302078247070e-01 -4.460044801235198975e-01 3.586909174919128418e-01 4.551989436149597168e-01 -1.777245402336120605e-01
5.746626853942871094e-02 -6.990061998367309570e-01 1.507833600044250488e-02 -3.422985970973968506e-01 -2.158855050802230835e-01 7.634691148996353149e-02 5.784938931465148926e-01 -6.001532077789306641e-02
-2.360405772924423218e-01 2.476513236761093140e-01 -1.914046853780746460e-01 5.300812125205993652e-01 -5.200215801596641541e-02 2.076308727264404297e-01 7.204561829566955566e-01 2.144788019359111786e-02
2.039640843868255615e-01 4.219343066215515137e-01 2.100858688354492188e-01 2.408902049064636230e-01 -5.841858386993408203e-01 3.038797378540039062e-01 4.909338653087615967e-01 5.978265404701232910e-02
6.461188942193984985e-02 -4.738179445266723633e-01 9.155684709548950195e-02 -5.216865539550781250e-01 -2.063270956277847290e-01 3.539355397224426270e-01 4.455734491348266602e-01 -3.527114689350128174e-01
-6.614571064710617065e-02 1.550520062446594238e-01 1.455286331474781036e-02 -1.519927680492401123e-01 -4.298500716686248779e-01 6.303529441356658936e-02 5.865525007247924805e-01 6.445786952972412109e-01
-4.807538688182830811e-01 2.032698839902877808e-01 -1.050658151507377625e-01 1.223031356930732727e-01 -5.988259315490722656e-01 -3.790870308876037598e-01 3.579449951648712158e-01 -2.667134106159210205e-01
-3.215014934539794922e-01 1.878059804439544678e-01 -1.353290230035781860e-01 2.507213354110717773e-01 -6.082459688186645508e-01 -4.280754327774047852e-01 4.625474810600280762e-01 -1.141442134976387024e-01
2.755450010299682617e-01 1.752424985170364380e-01 -1.293746195733547211e-02 -2.696241140365600586e-01 -2.023289725184440613e-02 2.523430883884429932e-01 7.768781781196594238e-01 -3.909915685653686523e-01
-8.413109928369522095e-02 -1.914542913436889648e-01 -6.453779339790344238e-01 1.508537121117115021e-02 -2.554463446140289307e-01 4.921377599239349365e-01 4.586741626262664795e-01 -1.472838968038558960e-01
-3.323627710342407227e-01 2.464862763881683350e-01 -1.960563957691192627e-01 3.649442195892333984e-01 -5.258864760398864746e-01 -3.705658018589019775e-01 4.926106631755828857e-01 -2.482332661747932434e-02
1.993528753519058228e-01 -2.884643673896789551e-01 -1.287797689437866211e-01 -4.700896888971328735e-02 -6.187503933906555176e-01 6.102619171142578125e-01 2.043041586875915527e-01 -2.474690377712249756e-01
-1.720703765749931335e-02 -6.181320920586585999e-02 3.992370665073394775e-01 -2.428949773311614990e-01 -1.575343459844589233e-01 1.576655060052871704e-01 7.344376444816589355e-01 4.340744912624359131e-01
-3.233325481414794922e-01 -2.096934020519256592e-01 -3.707973659038543701e-02 7.073686718940734863e-01 -2.110066264867782593e-01 2.650435864925384521e-01 4.745384156703948975e-01 -9.889840334653854370e-02
-1.158188749104738235e-02 -3.360534608364105225e-01 5.148843303322792053e-02 4.779863655567169189e-01 -2.523736655712127686e-01 2.277429997920989990e-01 6.024497151374816895e-01 -4.210782647132873535e-01
-5.129905939102172852e-01 -2.249881625175476074e-01 -3.108887076377868652e-01 3.484015166759490967e-01 3.013501502573490143e-02 2.450985312461853027e-01 5.500168204307556152e-01 3.235518336296081543e-01
3.828670382499694824e-01 -4.879424523096531630e-04 2.766423225402832031e-01 -2.549682557582855225e-01 -1.398351639509201050e-01 -1.238329894840717316e-02 7.821661829948425293e-01 -2.835162281990051270e-01
-5.165544748306274414e-01 -3.722873032093048096e-01 1.765520125627517700e-01 -4.251111447811126709e-01 -1.331888288259506226e-01 4.892803728580474854e-01 2.766789495944976807e-01 -2.213542461395263672e-01
-4.253602623939514160e-01 1.808352768421173096e-01 -1.358459293842315674e-01 1.999108493328094482e-01 -5.211659073829650879e-01 -3.643752038478851318e-01 3.873877823352813721e-01 -4.165289103984832764e-01
-1.628492921590805054e-01 1.784131228923797607e-01 4.099769294261932373e-01 1.861500293016433716e-01 9.230563044548034668e-02 2.045493759214878082e-02 8.069558739662170410e-01 -2.807127535343170166e-01
3.761726245284080505e-02 -1.721500605344772339e-01 -1.418740004301071167e-01 1.600885204970836639e-02 -8.783278465270996094e-01 7.980667799711227417e-02 4.151630215346813202e-03 -4.131812453269958496e-01
-3.774360716342926025e-01 3.440883755683898926e-01 -1.917086690664291382e-01 2.760418057441711426e-01 -5.342141389846801758e-01 3.739570379257202148e-01 2.377791255712509155e-01 -3.800347447395324707e-01
-2.240730524063110352e-01 -4.954149946570396423e-02 -1.371610313653945923e-01 6.596613526344299316e-01 -1.439448595046997070e-01 3.140241801738739014e-01 5.516850948333740234e-01 -2.639752328395843506e-01
-3.446012735366821289e-01 1.981502324342727661e-01 2.304674685001373291e-01 5.752515792846679688e-01 -1.263772249221801758e-01 1.176518797874450684e-01 5.487633347511291504e-01 -3.563742339611053467e-01
-1.226017102599143982e-01 1.890551447868347168e-01 3.729673027992248535e-01 1.876393407583236694e-01 6.052970141172409058e-02 1.984253711998462677e-02 8.185834288597106934e-01 -3.174549341201782227e-01
2.626011520624160767e-02 4.606901109218597412e-01 -1.647398434579372406e-02 3.261455297470092773e-01 -4.414902627468109131e-01 3.990992009639739990e-01 5.687512159347534180e-01 5.254398286342620850e-02
9.064174443483352661e-02 -1.499670296907424927e-01 5.338710546493530273e-01 -2.349832803010940552e-01 -1.569070518016815186e-01 -2.306748777627944946e-01 7.362037897109985352e-01 -9.608269482851028442e-02
2.333823032677173615e-02 -2.673768103122711182e-01 -3.963645398616790771e-01 2.746620178222656250e-01 -4.766016453504562378e-02 3.653795421123504639e-01 6.647585034370422363e-01 -3.431376218795776367e-01
3.461604565382003784e-02 -1.460093557834625244e-01 -4.513640701770782471e-02 6.724231243133544922e-01 -3.110213279724121094e-01 7.927408069372177124e-02 5.916146636009216309e-01 -2.650779187679290771e-01
3.444675505161285400e-01 3.191058337688446045e-01 1.865932941436767578e-01 1.726512461900711060e-01 -7.086600661277770996e-01 2.207810580730438232e-01 3.952285945415496826e-01 -8.797211945056915283e-02
4.509353041648864746e-01 2.021107375621795654e-01 3.033671714365482330e-02 -2.390986084938049316e-01 -6.469408273696899414e-01 7.048001140356063843e-02 4.106712937355041504e-01 -3.249145150184631348e-01
3.010045588016510010e-01 3.863850831985473633e-01 2.058302983641624451e-02 -2.787491977214813232e-01 -6.489216089248657227e-01 -1.176931634545326233e-01 4.614318907260894775e-01 -1.846825927495956421e-01
-4.939544200897216797e-01 3.167254328727722168e-01 -1.124892383813858032e-02 -3.431903570890426636e-02 1.753926277160644531e-01 4.535576403141021729e-01 6.197141408920288086e-01 -1.840299367904663086e-01
-3.453223109245300293e-01 1.478996723890304565e-01 -8.599593490362167358e-02 5.626847147941589355e-01 -7.959726452827453613e-02 1.703142523765563965e-01 5.551868081092834473e-01 -4.373711943626403809e-01
1.453627198934555054e-01 1.304622739553451538e-01 2.256312221288681030e-01 -7.004080712795257568e-02 -3.820457756519317627e-01 -1.849025636911392212e-01 7.184444665908813477e-01 4.579559564590454102e-01
-2.122397422790527344e-01 2.779731750488281250e-01 -1.661689579486846924e-01 6.339279562234878540e-02 -7.580766677856445312e-01 2.106162905693054199e-01 1.664073020219802856e-01 -4.464567005634307861e-01
-3.362713009119033813e-02 2.581648528575897217e-01 1.845916509628295898e-01 -1.087253019213676453e-01 3.069135732948780060e-02 -2.419202923774719238e-01 8.959693312644958496e-01 1.552304774522781372e-01
-2.014600038528442383e-01 -1.730654574930667877e-02 5.092172622680664062e-01 -9.918393194675445557e-02 1.805594377219676971e-02 -2.774458825588226318e-01 7.825466990470886230e-01 -1.712914370000362396e-02
-2.025028690695762634e-02 5.224372744560241699e-01 -1.618834026157855988e-02 2.756479978561401367e-01 -3.478007018566131592e-01 -7.759292423725128174e-02 6.847533583641052246e-01 2.335215359926223755e-01
-5.658997893333435059e-01 2.146891690790653229e-02 1.530200242996215820e-01 1.998954117298126221e-01 2.632531225681304932e-01 5.157900042831897736e-03 7.209233641624450684e-01 1.639022529125213623e-01
-4.095309972763061523e-01 2.610407173633575439e-01 -6.075391918420791626e-02 3.973305523395538330e-01 -3.846422731876373291e-01 -3.932075500488281250e-01 5.464170575141906738e-01 -3.802896291017532349e-02
-4.587295949459075928e-01 3.007475137710571289e-01 -2.243111580610275269e-01 -5.942217111587524414e-01 -3.590474426746368408e-01 4.732498526573181152e-02 3.993583917617797852e-01 -7.114274054765701294e-02
1.036815568804740906e-01 4.170600175857543945e-01 4.849591292440891266e-03 4.547650516033172607e-01 -3.800162076950073242e-01 1.992764919996261597e-01 6.514108777046203613e-01 4.096545279026031494e-03
-1.566516607999801636e-01 3.869650661945343018e-01 1.071713343262672424e-01 5.094154477119445801e-01 -5.760666728019714355e-01 2.611387372016906738e-01 3.565693795680999756e-01 -1.659537106752395630e-01
-5.520523190498352051e-01 -1.283753365278244019e-01 6.839226931333541870e-02 4.518938809633255005e-02 -4.902575314044952393e-01 -4.744320213794708252e-01 2.450567632913589478e-01 -3.828150629997253418e-01
-3.428166508674621582e-01 -3.901572823524475098e-01 2.885379493236541748e-01 2.023316621780395508e-01 -1.411358118057250977e-01 6.100602746009826660e-01 4.619847536087036133e-01 -2.321484498679637909e-02
-1.908155232667922974e-01 1.785547286272048950e-01 1.741643548011779785e-01 6.534651517868041992e-01 -3.603033721446990967e-01 2.941426336765289307e-01 4.172049462795257568e-01 -2.897578179836273193e-01
-6.935947388410568237e-02 2.249090373516082764e-01 1.190344244241714478e-01 4.095087945461273193e-01 -1.486549228429794312e-01 2.565898299217224121e-01 5.995203852653503418e-01 -5.615844726562500000e-01
2.650391757488250732e-01 -3.705053627490997314e-01 5.180657655000686646e-02 -5.145124197006225586e-01 -1.423639804124832153e-01 2.410813271999359131e-01 6.670061945915222168e-01 -4.228683933615684509e-02
-3.337360918521881104e-01 2.448609769344329834e-01 6.457520276308059692e-02 -4.802478477358818054e-02 2.155987322330474854e-01 3.754504919052124023e-01 7.821937799453735352e-01 -1.513732969760894775e-01
-1.552925258874893188e-01 -4.573643505573272705e-01 2.268659770488739014e-01 -3.015771508216857910e-01 -6.744552403688430786e-02 -3.609400689601898193e-01 6.915802359580993652e-01 1.057140678167343140e-01
-7.010065764188766479e-02 -3.103205561637878418e-01 2.418373078107833862e-01 -4.847345054149627686e-01 -1.360491216182708740e-01 5.007926225662231445e-01 4.967845678329467773e-01 -2.987257838249206543e-01
2.317575216293334961e-01 -2.473300248384475708e-01 -3.401303887367248535e-01 2.544005401432514191e-02 -1.982810199260711670e-01 1.303665935993194580e-01 5.707441568374633789e-01 -6.218687295913696289e-01
5.946991592645645142e-02 1.031746715307235718e-01 -3.237958848476409912e-01 1.552029792219400406e-02 -8.595399856567382812e-01 3.121324628591537476e-02 3.176288902759552002e-01 2.001557648181915283e-01
-4.748091697692871094e-01 4.312636852264404297e-01 -9.642352908849716187e-02 -3.763070404529571533e-01 -5.742372870445251465e-01 2.262031435966491699e-01 2.360078394412994385e-01 -3.236082568764686584e-02
-1.292689740657806396e-01 -2.135754972696304321e-01 -3.416338860988616943e-01 -2.785355746746063232e-01 -3.882303833961486816e-01 5.340664982795715332e-01 5.319158434867858887e-01 -1.565089523792266846e-01
1.609169840812683105e-01 -3.315282464027404785e-01 -4.333082437515258789e-01 -1.165959537029266357e-01 -3.597641885280609131e-01 2.810423970222473145e-01 6.108205318450927734e-01 2.851794064044952393e-01
-9.328095614910125732e-02 -9.306707978248596191e-02 1.971216797828674316e-01 6.868924498558044434e-01 -2.856523692607879639e-01 2.157018482685089111e-01 4.867230355739593506e-01 -3.270091712474822998e-01
4.643426835536956787e-01 -5.071875825524330139e-02 -7.997889816761016846e-02 -3.041923977434635162e-02 -7.198398113250732422e-01 2.999286353588104248e-01 3.657816946506500244e-01 -1.804682910442352295e-01
3.265387415885925293e-01 -1.586320810019969940e-02 -1.465834379196166992e-01 1.053433418273925781e-01 -1.620056331157684326e-01 -5.114341154694557190e-02 6.978662610054016113e-01 -5.870756506919860840e-01
8.945453912019729614e-02 5.667758360505104065e-02 8.200428634881973267e-02 9.833769872784614563e-03 -2.239290028810501099e-01 1.768627315759658813e-01 7.842467427253723145e-01 5.343189835548400879e-01
9.234225749969482422e-02 6.543608009815216064e-02 1.889047920703887939e-01 -2.541917860507965088e-01 -2.553657889366149902e-01 -8.476094156503677368e-02 7.318720221519470215e-01 5.280717611312866211e-01
-1.797146201133728027e-01 1.120693460106849670e-01 3.842014670372009277e-01 -3.949984908103942871e-01 5.174944549798965454e-02 -2.589544840157032013e-02 8.043645024299621582e-01 -3.402604907751083374e-02
1.304971426725387573e-02 7.919695973396301270e-02 3.387442231178283691e-01 2.147332131862640381e-01 -2.632818417623639107e-03 -8.188579231500625610e-03 8.556190133094787598e-01 -3.170828819274902344e-01
-9.555958956480026245e-02 -2.389211952686309814e-01 -5.008511617779731750e-02 4.762161076068878174e-01 -9.433018416166305542e-02 2.571454346179962158e-01 6.595550775527954102e-01 -4.409759640693664551e-01
-2.489852756261825562e-01 1.730256676673889160e-01 2.295821011066436768e-01 6.818575859069824219e-01 -2.662270665168762207e-01 1.641764938831329346e-01 5.342313051223754883e-01 8.483505249023437500e-02
-2.066981643438339233e-01 -2.424915134906768799e-01 2.120022624731063843e-01 4.500645399093627930e-01 -8.648282289505004883e-02 3.096927404403686523e-01 5.793748497962951660e-01 -4.603333175182342529e-01
-3.601588904857635498e-01 1.061874926090240479e-01 -3.461214303970336914e-01 -1.139221042394638062e-01 -7.080099582672119141e-01 -3.340140581130981445e-01 3.304978907108306885e-01 6.449177861213684082e-02
-5.691146850585937500e-01 1.603115648031234741e-01 -1.556977927684783936e-01 3.467048108577728271e-01 -6.940740942955017090e-01 -3.380804136395454407e-02 1.419051736593246460e-01 -5.425668135285377502e-02
-2.237604707479476929e-01 -2.409340143203735352e-01 -2.535441517829895020e-01 4.332420527935028076e-01 -2.490040659904479980e-02 1.899989098310470581e-01 5.517860054969787598e-01 -5.465450882911682129e-01
-4.012303650379180908e-01 -3.084551095962524414e-01 -1.989296972751617432e-01 -1.914983540773391724e-01 -6.058310866355895996e-01 -4.840022921562194824e-01 2.573798298835754395e-01 -9.548443369567394257e-03
-2.982325851917266846e-01 -1.932682394981384277e-01 -2.089898735284805298e-01 2.729631066322326660e-01 -6.654429435729980469e-02 1.841043084859848022e-01 6.271373629570007324e-01 5.691179633140563965e-01
-1.818788647651672363e-01 -1.684160828590393066e-01 6.142771840095520020e-01 -3.546631634235382080e-01 -5.737222433090209961e-01 1.408317238092422485e-01 2.556460797786712646e-01 1.452177613973617554e-01
4.592638313770294189e-01 -1.189335063099861145e-01 3.646689057350158691e-01 -2.308913171291351318e-01 -3.917689621448516846e-01 -2.659270353615283966e-02 6.481723189353942871e-01 -1.196657195687294006e-01
6.207900866866111755e-02 3.466405570507049561e-01 -1.756463199853897095e-01 -1.967087835073471069e-01 -3.831594586372375488e-01 -2.605834305286407471e-01 6.886324882507324219e-01 3.427987992763519287e-01
-3.804158568382263184e-01 1.479601114988327026e-01 -1.045364066958427429e-01 1.414961218833923340e-01 -6.175242066383361816e-01 -3.555842339992523193e-01 2.638811767101287842e-01 -4.743764400482177734e-01
3.396006524562835693e-01 -3.596012592315673828e-01 -9.774909913539886475e-02 2.391425706446170807e-02 -7.807775139808654785e-01 -7.402471452951431274e-02 3.563471138477325439e-01 -5.617038160562515259e-02
-3.936610221862792969e-01 -4.823733493685722351e-02 1.439149677753448486e-01 -8.257165551185607910e-02 4.476905986666679382e-02 6.493919491767883301e-01 6.229802966117858887e-01 -5.792895704507827759e-02
-2.728761434555053711e-01 -2.630445063114166260e-01 4.810060262680053711e-01 6.078334450721740723e-01 -3.957979083061218262e-01 -8.256802335381507874e-03 2.748654782772064209e-01 -1.524558365345001221e-01
6.947605311870574951e-02 -2.383826971054077148e-01 6.305559277534484863e-01 -1.033911854028701782e-02 -3.599926829338073730e-01 4.543502330780029297e-01 4.476051330566406250e-01 -6.526675075292587280e-02
-2.839424610137939453e-01 1.422191858291625977e-01 -1.970716565847396851e-02 3.718481659889221191e-01 -5.897496342658996582e-01 -4.383088648319244385e-01 4.592552185058593750e-01 -9.826642274856567383e-02
-8.847903460264205933e-02 -6.669776439666748047e-01 3.842335939407348633e-01 -3.310421109199523926e-02 -3.467174470424652100e-01 1.833302974700927734e-01 4.654801785945892334e-01 1.675895452499389648e-01
-3.377171456813812256e-01 -3.543159663677215576e-01 4.343271628022193909e-02 5.446170568466186523e-01 -1.003622859716415405e-01 4.053252935409545898e-01 4.836844801902770996e-01 -2.315197438001632690e-01
-1.244161184877157211e-02 -4.445632100105285645e-01 4.243461489677429199e-01 1.370784491300582886e-01 -2.420712411403656006e-01 -2.283855080604553223e-01 6.953080892562866211e-01 -9.558607637882232666e-02
-2.122380584478378296e-01 3.532307147979736328e-01 1.156280487775802612e-01 2.140390723943710327e-01 3.912538662552833557e-02 4.775339365005493164e-01 6.870584487915039062e-01 -2.634040117263793945e-01
-2.450733073055744171e-02 -1.986419036984443665e-02 -1.876722276210784912e-01 5.508664250373840332e-01 -6.664707511663436890e-02 5.449899472296237946e-03 7.732582092285156250e-01 -2.406868487596511841e-01
-3.987419009208679199e-01 -1.081833466887474060e-01 3.751964867115020752e-01 3.507695496082305908e-01 1.217887178063392639e-01 1.646759808063507080e-01 6.360377073287963867e-01 -3.449564874172210693e-01
3.266631662845611572e-01 -1.379849482327699661e-02 2.489048242568969727e-02 1.194384470582008362e-01 -4.919748380780220032e-02 1.327373385429382324e-01 8.396871089935302734e-01 -3.912820518016815186e-01
2.541214525699615479e-01 -1.248758137226104736e-01 4.670171737670898438e-01 -2.499728649854660034e-01 -5.527645945549011230e-01 1.613652259111404419e-01 5.173518657684326172e-01 1.999912261962890625e-01
-2.907790541648864746e-01 -2.716738879680633545e-01 5.497335195541381836e-01 9.494766592979431152e-02 -2.550314068794250488e-01 5.149530768394470215e-01 3.526291847229003906e-01 -2.754161357879638672e-01
-1.376832872629165649e-01 -3.539526462554931641e-01 3.454309999942779541e-01 -2.503344714641571045e-01 -2.086586207151412964e-01 -2.427631765604019165e-01 6.680799126625061035e-01 3.535078763961791992e-01
4.161931276321411133e-01 4.929535463452339172e-02 2.103590406477451324e-02 -2.061517089605331421e-01 -4.527790844440460205e-01 -4.377427324652671814e-02 6.929693222045898438e-01 3.070516884326934814e-01
4.818293154239654541e-01 -3.356218934059143066e-01 1.929571926593780518e-01 -1.265634745359420776e-01 -5.324996113777160645e-01 1.616187952458858490e-02 5.500972270965576172e-01 -1.245943084359169006e-01
-3.303877711296081543e-01 3.792437016963958740e-01 -4.127922654151916504e-01 1.627357900142669678e-01 -5.660236477851867676e-01 2.869912795722484589e-02 3.271594643592834473e-01 -3.491392135620117188e-01
3.230316936969757080e-01 -7.267981767654418945e-02 -2.102013379335403442e-01 -1.287085097283124924e-02 -7.388510107994079590e-01 -9.320187568664550781e-02 4.944203197956085205e-01 2.167464941740036011e-01
2.144470810890197754e-01 -4.508256316184997559e-01 -4.035620689392089844e-01 3.415527939796447754e-02 -1.815178394317626953e-01 3.841329813003540039e-01 5.245271921157836914e-01 -3.620831072330474854e-01
-4.549636542797088623e-01 -1.285268366336822510e-01 6.372279673814773560e-02 2.120169252157211304e-01 -5.280661582946777344e-01 -5.031588673591613770e-01 3.566944301128387451e-01 -2.611963450908660889e-01
-3.593617677688598633e-01 -6.422648578882217407e-02 5.309301428496837616e-03 -1.615963727235794067e-01 -5.434595942497253418e-01 -6.262698173522949219e-01 3.418492376804351807e-01 -1.901825815439224243e-01
-1.038558185100555420e-01 3.316628336906433105e-01 1.655741780996322632e-01 2.533859312534332275e-01 -1.142062321305274963e-01 2.736844718456268311e-01 6.007632613182067871e-01 -5.820066332817077637e-01
-5.493866652250289917e-02 -4.034078419208526611e-01 -5.709813833236694336e-01 6.522341072559356689e-02 -1.240505725145339966e-01 4.303150177001953125e-01 4.807114899158477783e-01 -2.689366042613983154e-01
6.889842450618743896e-02 2.943186461925506592e-01 2.217528671026229858e-01 -1.980729997158050537e-01 -2.248490005731582642e-01 -3.796990513801574707e-01 7.675625681877136230e-01 1.906343996524810791e-01
1.606218889355659485e-02 -2.978815436363220215e-01 9.707649052143096924e-02 -5.668782591819763184e-01 -1.446398049592971802e-01 4.369460940361022949e-01 5.991516113281250000e-01 -9.699720889329910278e-02
-5.377440452575683594e-01 -2.474498748779296875e-02 2.312785387039184570e-01 1.184327602386474609e-01 8.311910182237625122e-02 3.268777132034301758e-01 6.502966284751892090e-01 3.256680667400360107e-01
-3.547840416431427002e-01 2.521816194057464600e-01 -3.000659048557281494e-01 2.254120856523513794e-01 -4.215596616268157959e-01 3.567886948585510254e-01 2.948172986507415771e-01 -5.270242691040039062e-01
-3.309797644615173340e-01 -9.219113737344741821e-02 -1.113639548420906067e-01 -2.239791154861450195e-01 -6.332721710205078125e-01 -5.517553091049194336e-01 3.228080570697784424e-01 -9.854912757873535156e-02
2.815160714089870453e-02 -6.047872900962829590e-01 -4.463082924485206604e-02 -3.819715678691864014e-01 -2.724576592445373535e-01 4.534274637699127197e-01 3.822610974311828613e-01 -2.441153824329376221e-01
-4.102153480052947998e-01 1.368565112352371216e-01 2.017261683940887451e-01 -2.929890900850296021e-02 8.342727273702621460e-02 6.322778463363647461e-01 5.773242115974426270e-01 -1.772098839282989502e-01
-1.749399155378341675e-01 4.488790333271026611e-01 -7.693842798471450806e-02 9.000947326421737671e-02 -7.912990450859069824e-01 7.365446537733078003e-02 2.162870913743972778e-01 -2.748146057128906250e-01
-2.116667777299880981e-01 -8.905107527971267700e-02 2.136465013027191162e-01 -2.068796306848526001e-01 2.152687311172485352e-01 -2.765246331691741943e-01 8.528819084167480469e-01 -9.278394281864166260e-02
-6.622338891029357910e-01 5.385465919971466064e-04 -1.639777272939682007e-01 2.183415889739990234e-01 1.902229636907577515e-01 4.847174882888793945e-02 5.853831768035888672e-01 3.250794708728790283e-01
-1.004638224840164185e-01 -2.652682960033416748e-01 4.744165539741516113e-01 4.174331724643707275e-01 -5.991368889808654785e-01 1.954099833965301514e-01 1.338243633508682251e-01 -3.242826759815216064e-01
-2.272931784391403198e-01 -2.376749962568283081e-01 5.617232918739318848e-01 3.374353647232055664e-01 -4.332585632801055908e-01 3.610416650772094727e-01 2.153248339891433716e-01 -3.130874931812286377e-01
1.916906088590621948e-01 -4.561138525605201721e-02 2.558128237724304199e-01 3.426046669483184814e-02 -5.264701247215270996e-01 -1.965014934539794922e-01 6.163061857223510742e-01 4.460310041904449463e-01
-5.871672630310058594e-01 8.473577909171581268e-03 3.844305276870727539e-01 -5.586338415741920471e-02 -4.639429971575737000e-02 5.625032782554626465e-01 4.205843508243560791e-01 -9.381748735904693604e-02
3.727098107337951660e-01 -4.318487942218780518e-01 -4.546414911746978760e-01 -5.086778849363327026e-02 -2.884280979633331299e-01 1.247700750827789307e-01 5.660754442214965820e-01 -2.147276401519775391e-01
-2.868587374687194824e-01 -9.321010112762451172e-02 -5.382993817329406738e-01 -3.640138506889343262e-01 -5.960386395454406738e-01 -1.331423223018646240e-01 3.368452191352844238e-01 1.726046204566955566e-02
-4.019953012466430664e-01 -2.344044856727123260e-02 3.717860206961631775e-02 -1.328097879886627197e-01 -4.432496130466461182e-01 -5.280156135559082031e-01 3.545442819595336914e-01 -4.667518436908721924e-01
3.023759461939334869e-03 -2.655658125877380371e-01 6.508037447929382324e-01 -4.497535154223442078e-02 -1.859087795019149780e-01 2.862641811370849609e-01 5.696859955787658691e-01 -2.506906092166900635e-01
-3.229270875453948975e-01 1.915020793676376343e-01 1.451626569032669067e-01 2.623308002948760986e-01 -5.613703131675720215e-01 -5.102927088737487793e-01 4.327781796455383301e-01 -7.951828092336654663e-02
3.001878261566162109e-01 -5.240553021430969238e-01 5.156328529119491577e-02 -4.631117582321166992e-01 -2.434881776571273804e-01 1.484236419200897217e-01 4.831677079200744629e-01 -3.214886486530303955e-01
-2.949057705700397491e-02 1.878746151924133301e-01 3.758143186569213867e-01 2.151668816804885864e-01 -1.758814156055450439e-01 2.052323520183563232e-01 5.215702056884765625e-01 -6.566659808158874512e-01
-3.504511117935180664e-01 -2.240764796733856201e-01 5.180937051773071289e-01 2.234077602624893188e-01 -1.859807074069976807e-01 -1.457598507404327393e-01 3.726856410503387451e-01 -5.602787137031555176e-01
-4.301580786705017090e-01 -4.796244576573371887e-02 1.710905730724334717e-01 4.260436072945594788e-02 5.119347199797630310e-02 6.690479516983032227e-01 5.728443264961242676e-01 -5.639223009347915649e-02
3.088237643241882324e-01 1.332131028175354004e-02 -6.426609307527542114e-02 2.767533436417579651e-02 -1.528036147356033325e-01 -1.482246220111846924e-01 7.452741861343383789e-01 -5.466270446777343750e-01
-4.623209238052368164e-01 -2.368736714124679565e-01 5.273071527481079102e-01 1.293438971042633057e-01 -1.786178052425384521e-01 4.315859079360961914e-01 2.811312973499298096e-01 -3.717015385627746582e-01
4.481764882802963257e-02 -4.626803100109100342e-02 -2.542413473129272461e-01 1.919797956943511963e-01 -6.637233495712280273e-01 2.073881179094314575e-01 2.151144146919250488e-01 -6.037740111351013184e-01
-3.767314255237579346e-01 -2.508145570755004883e-01 5.112525224685668945e-01 4.859164655208587646e-01 -3.919527232646942139e-01 2.563422322273254395e-01 2.260636836290359497e-01 -1.650106757879257202e-01
-5.811613202095031738e-01 -1.394248455762863159e-01 4.154534637928009033e-01 2.739227414131164551e-01 -9.681568294763565063e-02 1.087445989251136780e-01 3.001863360404968262e-01 -5.327912569046020508e-01
1.390805691480636597e-01 9.082578122615814209e-02 -4.025535285472869873e-02 1.105817332863807678e-01 -6.136116981506347656e-01 -2.132583558559417725e-01 5.692008137702941895e-01 4.610537588596343994e-01
2.600166499614715576e-01 -3.313830792903900146e-01 4.572173655033111572e-01 3.759850189089775085e-02 -5.589528083801269531e-01 1.413300782442092896e-01 4.905980825424194336e-01 1.975509673357009888e-01
-3.760879337787628174e-01 2.170341014862060547e-01 3.334632515907287598e-02 9.832977503538131714e-02 -5.821680426597595215e-01 -3.938114941120147705e-01 2.961980104446411133e-01 -4.679029285907745361e-01
1.468805968761444092e-01 1.443691700696945190e-01 5.573207885026931763e-02 -1.244346499443054199e-01 3.330615907907485962e-02 2.635270357131958008e-01 7.876587510108947754e-01 -4.980277121067047119e-01
1.622553169727325439e-01 2.863988578319549561e-01 5.115157961845397949e-01 -4.117896556854248047e-01 -4.885834753513336182e-01 1.015615016222000122e-01 4.227047562599182129e-01 -1.808919906616210938e-01
-3.381558954715728760e-01 2.050695270299911499e-01 1.095091104507446289e-01 -1.559865176677703857e-01 6.691431254148483276e-02 5.618746876716613770e-01 6.811146140098571777e-01 -1.522339880466461182e-01
3.995701372623443604e-01 -3.677979409694671631e-01 2.927301526069641113e-01 1.085181608796119690e-01 -6.343649029731750488e-01 1.607391238212585449e-01 4.233502447605133057e-01 -1.094971876591444016e-02
2.460978031158447266e-01 -1.166170556098222733e-02 -2.467681840062141418e-02 1.125639155507087708e-01 -6.809700131416320801e-01 -2.128699608147144318e-02 5.173023343086242676e-01 4.407328665256500244e-01
-1.396849155426025391e-01 1.007893010973930359e-01 4.960996210575103760e-01 -1.998425871133804321e-01 -1.268994212150573730e-01 4.727984070777893066e-01 6.216568946838378906e-01 2.412026375532150269e-01
-5.036506056785583496e-01 1.033665835857391357e-01 4.457668960094451904e-01 1.454041153192520142e-01 -1.820055395364761353e-01 5.405296683311462402e-01 3.966505229473114014e-01 -1.821290701627731323e-01
-9.660034626722335815e-02 -1.587968319654464722e-01 -1.918967068195343018e-01 3.689409494400024414e-01 -7.501933574676513672e-01 2.721885144710540771e-01 1.034234836697578430e-01 -3.807059526443481445e-01
1.508109420537948608e-01 -2.344666719436645508e-01 -2.501187026500701904e-01 3.560698330402374268e-01 -6.515346765518188477e-01 2.124111205339431763e-01 2.665874361991882324e-01 -4.384651184082031250e-01
1.370423287153244019e-01 -3.035001643002033234e-02 -2.205670475959777832e-01 1.804464608430862427e-01 -3.449402749538421631e-01 -8.923663198947906494e-02 7.561557888984680176e-01 4.476259052753448486e-01
-4.554886221885681152e-01 -4.679907858371734619e-02 -6.392705440521240234e-02 4.521287381649017334e-01 7.661385834217071533e-02 3.188430368900299072e-01 6.073326468467712402e-01 3.247295022010803223e-01
1.928054839372634888e-01 -1.089737750589847565e-02 -1.798439621925354004e-01 1.396957039833068848e-02 -6.100155115127563477e-01 -8.184658735990524292e-02 5.720821619033813477e-01 4.733629524707794189e-01
-2.940884977579116821e-02 -6.311537623405456543e-01 2.038638293743133545e-01 -1.857284158468246460e-01 -2.172007262706756592e-01 -3.132781386375427246e-01 6.125656366348266602e-01 6.456357240676879883e-02
-5.300121381878852844e-02 2.561934292316436768e-01 3.008568286895751953e-01 -6.759631037712097168e-01 -2.708809375762939453e-01 -7.229270786046981812e-02 5.337154865264892578e-01 1.437359601259231567e-01
1.116784289479255676e-01 -2.136188447475433350e-01 -5.032556056976318359e-01 1.714851260185241699e-01 -7.336775064468383789e-01 2.008961290121078491e-01 2.798110246658325195e-01 4.780771583318710327e-02
-1.387792527675628662e-01 2.654691934585571289e-01 3.264011442661285400e-01 2.971831858158111572e-01 -1.763303726911544800e-01 2.199998646974563599e-01 6.355817317962646484e-01 -4.816164672374725342e-01
2.551258802413940430e-01 -1.279952526092529297e-01 -8.065454661846160889e-02 2.939289510250091553e-01 -3.982076346874237061e-01 2.509635984897613525e-01 6.076060533523559570e-01 -4.846562147140502930e-01
1.610385328531265259e-01 -3.838143944740295410e-01 -3.020753562450408936e-01 2.015858292579650879e-01 -2.499730288982391357e-01 3.940244615077972412e-01 6.765250563621520996e-01 -1.394235044717788696e-01
3.729675710201263428e-01 3.451972305774688721e-01 3.985618799924850464e-02 -2.542805969715118408e-01 -6.634911298751831055e-01 3.045885264873504639e-01 3.302539885044097900e-01 -1.828241348266601562e-01
-3.379804790019989014e-01 -7.290663719177246094e-01 2.389588803052902222e-01 5.849058274179697037e-03 -2.784533202648162842e-01 1.997025161981582642e-01 4.099037349224090576e-01 1.079693958163261414e-01
-3.576440513134002686e-01 2.517826855182647705e-01 -1.429572403430938721e-01 1.961334943771362305e-01 -5.186148285865783691e-01 3.622622787952423096e-01 2.153513431549072266e-01 -5.506538152694702148e-01
2.413405776023864746e-01 3.605519533157348633e-01 1.921470314264297485e-01 1.069055497646331787e-01 -7.572452425956726074e-01 2.456891983747482300e-01 3.596845865249633789e-01 1.585398986935615540e-02
5.134900286793708801e-02 3.936107456684112549e-01 -8.884789794683456421e-02 -2.456622943282127380e-02 -6.148201823234558105e-01 -4.481424093246459961e-01 4.763887226581573486e-01 -1.677938252687454224e-01
-3.730961680412292480e-02 -2.471435070037841797e-01 -4.769258797168731689e-01 1.594918817281723022e-01 -4.171151816844940186e-01 -1.602890640497207642e-01 5.530776381492614746e-01 4.231542348861694336e-01
-3.378852903842926025e-01 -2.952901721000671387e-01 4.500975310802459717e-01 3.141767084598541260e-01 -1.941143721342086792e-01 2.345425821840763092e-02 4.190486967563629150e-01 -5.324568152427673340e-01
-1.183951497077941895e-01 -3.132274448871612549e-01 3.897124528884887695e-01 4.843031764030456543e-01 -4.700930714607238770e-01 1.427907794713973999e-01 2.484784126281738281e-01 -4.453397691249847412e-01
-2.504389286041259766e-01 2.969691455364227295e-01 -1.296600997447967529e-01 5.023810863494873047e-01 -3.708005696535110474e-02 3.286075294017791748e-01 6.828712821006774902e-01 -6.496248394250869751e-02
1.025925949215888977e-01 -1.504639536142349243e-01 4.227073788642883301e-01 -1.052529662847518921e-01 -3.007885068655014038e-02 -2.184957712888717651e-01 8.274325132369995117e-01 -2.092507034540176392e-01
7.392157614231109619e-02 -2.591619789600372314e-01 -3.507532477378845215e-01 1.570477038621902466e-01 -2.656000480055809021e-02 1.903709918260574341e-01 7.276877164840698242e-01 -4.617389440536499023e-01
-3.386061191558837891e-01 1.921198368072509766e-01 -1.635405719280242920e-01 4.055819213390350342e-01 -2.708060741424560547e-01 -4.509070217609405518e-01 6.056466698646545410e-01 -1.171865463256835938e-01
-1.295243948698043823e-01 -3.374979496002197266e-01 2.623287439346313477e-01 -1.076351702213287354e-01 -1.277530640363693237e-01 -3.809727728366851807e-01 7.355416417121887207e-01 2.939971089363098145e-01
-2.161276787519454956e-01 -3.419245779514312744e-02 4.219105467200279236e-02 6.598181128501892090e-01 -1.803259998559951782e-01 3.843870759010314941e-01 5.088840723037719727e-01 -2.752195000648498535e-01
2.830627490766346455e-04 -8.833789825439453125e-02 5.452103614807128906e-01 8.957538753747940063e-02 -4.578399285674095154e-02 7.511831820011138916e-02 7.327530980110168457e-01 -3.771633207798004150e-01
4.641967639327049255e-02 -5.255439281463623047e-01 4.048512876033782959e-01 1.780403554439544678e-01 -4.878425598144531250e-01 8.701360225677490234e-02 4.546383917331695557e-01 2.716394066810607910e-01
2.110397070646286011e-01 -2.657850086688995361e-02 2.925162315368652344e-01 -2.197319455444812775e-02 -2.404862344264984131e-01 -1.954270899295806885e-01 8.112449645996093750e-01 3.384722173213958740e-01
-2.310558110475540161e-01 -5.323953032493591309e-01 3.388295769691467285e-01 -1.487610042095184326e-01 -6.166312843561172485e-02 -1.642035543918609619e-01 7.000216841697692871e-01 7.373966276645660400e-02
2.957457117736339569e-02 8.988798409700393677e-02 4.163707420229911804e-02 -8.000824600458145142e-02 -1.279011815786361694e-01 -9.825157374143600464e-02 8.484508991241455078e-01 4.868568480014801025e-01
-3.005295991897583008e-01 2.573922276496887207e-01 -9.880671650171279907e-02 -2.714483737945556641e-01 -7.749851346015930176e-01 -1.635067462921142578e-01 2.801296710968017578e-01 -2.327553033828735352e-01
2.212492674589157104e-01 -9.045055508613586426e-02 2.114932984113693237e-02 9.802500158548355103e-02 -5.264377593994140625e-01 -1.093490645289421082e-01 6.480281949043273926e-01 4.730505347251892090e-01
1.055331826210021973e-01 2.287667393684387207e-01 -1.474978625774383545e-01 -5.037112906575202942e-02 -2.700438201427459717e-01 -2.182491123676300049e-01 7.821991443634033203e-01 4.240801334381103516e-01
-5.001999139785766602e-01 4.596280679106712341e-02 -3.347440063953399658e-01 2.221072316169738770e-01 -6.816415786743164062e-01 -1.498539000749588013e-01 2.006130516529083252e-01 -2.428277879953384399e-01
4.710559546947479248e-02 5.208986997604370117e-01 -8.939259499311447144e-02 1.739674657583236694e-01 -6.671571731567382812e-01 2.490940392017364502e-01 4.212187528610229492e-01 6.015115976333618164e-02
-1.764703243970870972e-01 -1.568823605775833130e-01 1.449448027415201068e-04 6.716865301132202148e-01 -2.575659751892089844e-01 2.453380525112152100e-01 5.627215504646301270e-01 -2.233764678239822388e-01
-1.063543707132339478e-01 -6.336886882781982422e-01 1.915076971054077148e-01 -1.837092190980911255e-01 -1.948719620704650879e-01 2.024358958005905151e-01 6.358267664909362793e-01 1.829539835453033447e-01
-8.561244606971740723e-02 -2.705236077308654785e-01 5.672672390937805176e-01 -4.657387360930442810e-02 -9.484447538852691650e-02 2.476171553134918213e-01 6.256640553474426270e-01 -3.657336533069610596e-01
1.924390345811843872e-01 2.304669097065925598e-02 -1.822142601013183594e-01 -2.417558878660202026e-01 -3.552519679069519043e-01 6.591013073921203613e-02 7.992374300956726074e-01 3.185272216796875000e-01
-5.922787189483642578e-01 -1.585109829902648926e-01 -2.055995911359786987e-01 5.793629884719848633e-01 -1.320070922374725342e-01 2.525939047336578369e-01 3.795286715030670166e-01 1.444853544235229492e-01
-8.025911450386047363e-02 4.755331277847290039e-01 1.186175271868705750e-02 4.025436937808990479e-01 -2.237080931663513184e-01 5.760016664862632751e-02 7.301615476608276367e-01 1.369145959615707397e-01
-1.523511558771133423e-01 -2.928059361875057220e-02 6.146234869956970215e-01 3.321035765111446381e-03 -2.497132718563079834e-01 1.256593912839889526e-01 5.771887302398681641e-01 -4.322785735130310059e-01
-1.096371635794639587e-01 -1.372152268886566162e-01 4.233192503452301025e-01 -2.418940365314483643e-01 -2.961405739188194275e-02 -2.971512377262115479e-01 8.008924126625061035e-01 -2.890257723629474640e-02
-3.966008126735687256e-01 -2.826403081417083740e-01 3.968595713376998901e-02 4.292079210281372070e-01 2.393549494445323944e-02 1.182960122823715210e-01 5.102256536483764648e-01 -5.496641993522644043e-01
-6.517413258552551270e-01 -3.917014300823211670e-01 9.265810996294021606e-02 -3.313111960887908936e-01 -1.917259544134140015e-01 4.163922965526580811e-01 3.038763403892517090e-01 3.112069331109523773e-02
-1.891782432794570923e-01 -2.458972334861755371e-01 6.017337441444396973e-01 -1.113791465759277344e-01 -3.018879294395446777e-01 -1.816671937704086304e-01 6.268950104713439941e-01 1.100938841700553894e-01
2.316986918449401855e-01 -2.025811970233917236e-01 3.441745638847351074e-01 3.663564324378967285e-01 -7.273895740509033203e-01 1.739176064729690552e-01 3.003583848476409912e-01 -5.518481507897377014e-02
-3.573030531406402588e-01 -2.792035229504108429e-02 2.988336682319641113e-01 -2.975743263959884644e-02 -3.550671637058258057e-01 5.686471462249755859e-01 4.781192541122436523e-01 3.214618563652038574e-01
-1.022075302898883820e-02 1.753492206335067749e-01 2.646977603435516357e-01 3.340367376804351807e-01 -3.000075556337833405e-02 2.049770504236221313e-01 7.857056260108947754e-01 -3.567264080047607422e-01
-2.421312928199768066e-01 -2.159846872091293335e-01 4.789593219757080078e-01 1.296575814485549927e-01 -2.862250208854675293e-01 6.288461089134216309e-01 4.070536196231842041e-01 7.379107177257537842e-02
-7.737321779131889343e-03 -4.060981571674346924e-01 1.487181782722473145e-01 2.064131498336791992e-01 -3.150082826614379883e-01 1.537225097417831421e-01 2.645686268806457520e-01 -7.598969340324401855e-01
-1.838701516389846802e-01 -6.711447238922119141e-01 1.253717094659805298e-01 -2.371473796665668488e-02 -4.856011364609003067e-03 3.194330036640167236e-01 6.262357831001281738e-01 -7.241449505090713501e-02
7.199230045080184937e-02 4.999628961086273193e-01 9.909369796514511108e-02 2.528375685214996338e-01 -6.301115155220031738e-01 2.235440462827682495e-01 4.669221043586730957e-01 7.796884328126907349e-02
-8.332154154777526855e-02 1.362274289131164551e-01 7.365423440933227539e-02 5.267890095710754395e-01 -2.177117466926574707e-01 7.837374694645404816e-03 6.331080794334411621e-01 -4.932367205619812012e-01
-5.614725947380065918e-01 -2.770698368549346924e-01 4.086070060729980469e-01 2.177588343620300293e-01 -1.248660162091255188e-01 3.757338523864746094e-01 4.623860120773315430e-01 1.517697423696517944e-01
1.263656914234161377e-01 -2.760022580623626709e-01 5.071429014205932617e-01 1.799344643950462341e-02 -2.303676158189773560e-01 -1.508794128894805908e-01 7.425153255462646484e-01 1.522299796342849731e-01
4.109423756599426270e-01 -2.033571153879165649e-01 -1.361228376626968384e-01 5.005895346403121948e-02 -2.866134345531463623e-01 -1.989318877458572388e-01 6.124597787857055664e-01 -5.214484930038452148e-01
-3.039742112159729004e-01 7.458447664976119995e-02 -1.902992874383926392e-01 -1.357479840517044067e-01 -4.246288836002349854e-01 -5.328161716461181641e-01 5.525057911872863770e-01 -2.791591584682464600e-01
-1.450531482696533203e-01 -3.013305962085723877e-01 3.011862635612487793e-01 1.681800372898578644e-02 -1.616210341453552246e-01 6.202806904911994934e-02 4.192566871643066406e-01 -7.690371870994567871e-01
-2.771661579608917236e-01 -5.479067564010620117e-01 3.939368426799774170e-01 -2.735765576362609863e-01 -3.781390786170959473e-01 2.281620800495147705e-01 3.730033338069915771e-01 2.424216419458389282e-01
-3.712688684463500977e-01 4.945819079875946045e-02 -1.778827160596847534e-01 2.624187171459197998e-01 1.051568910479545593e-01 2.342312484979629517e-01 7.043243050575256348e-01 4.440862536430358887e-01
-8.042033761739730835e-02 -3.373304009437561035e-01 6.314297765493392944e-02 2.379150688648223877e-01 -2.405132204294204712e-01 3.582959771156311035e-01 4.451162815093994141e-01 -6.593930125236511230e-01
-4.324515759944915771e-01 5.993032827973365784e-03 4.699753969907760620e-02 3.523281514644622803e-01 4.681854043155908585e-03 4.499858915805816650e-01 6.056368350982666016e-01 3.424918949604034424e-01
3.675903975963592529e-01 1.204054579138755798e-01 -2.120917141437530518e-01 3.171835839748382568e-02 -2.491654157638549805e-01 -3.118560090661048889e-02 7.343303561210632324e-01 -4.495484232902526855e-01
5.476441606879234314e-02 -3.837044239044189453e-01 -3.198059201240539551e-01 -3.114666342735290527e-01 -5.911231637001037598e-01 3.757329881191253662e-01 3.709256649017333984e-01 1.493214666843414307e-01
3.418509662151336670e-01 -4.508101940155029297e-01 -2.126556634902954102e-01 6.607487052679061890e-02 -4.075939059257507324e-01 1.464927345514297485e-01 4.350555539131164551e-01 -5.034417510032653809e-01
5.736477300524711609e-02 -8.465107530355453491e-02 5.052220821380615234e-01 -2.860395424067974091e-02 -6.349141150712966919e-02 -1.177607774734497070e-01 7.569214105606079102e-01 -3.776865303516387939e-01
7.519400212913751602e-03 3.100675046443939209e-01 -5.080799385905265808e-02 -4.551066160202026367e-01 -3.177344202995300293e-01 -2.788200974464416504e-01 6.329550147056579590e-01 3.387777805328369141e-01
-1.203820556402206421e-01 -9.183565154671669006e-03 -3.010495603084564209e-01 -1.619707494974136353e-01 -4.036613702774047852e-01 -4.296580329537391663e-02 6.168304085731506348e-01 5.685861110687255859e-01
2.375532835721969604e-01 -3.284255266189575195e-01 1.360615044832229614e-01 -2.346306145191192627e-01 -2.446852326393127441e-01 6.170436143875122070e-01 5.326473712921142578e-01 -1.944584250450134277e-01
-3.652378618717193604e-01 2.819547951221466064e-01 -3.732479810714721680e-01 -3.183046579360961914e-01 -5.468552708625793457e-01 3.731433749198913574e-01 3.218154013156890869e-01 -6.796409934759140015e-02
1.063510105013847351e-01 -3.604514598846435547e-01 -4.421539604663848877e-01 1.557011753320693970e-01 -1.078118681907653809e-01 2.204598337411880493e-01 6.024143695831298828e-01 -4.646423161029815674e-01
4.058080911636352539e-02 1.325093358755111694e-01 -1.376357376575469971e-01 3.234850242733955383e-03 -5.241442918777465820e-01 -1.980683207511901855e-01 6.149429082870483398e-01 5.193529725074768066e-01
-2.280737012624740601e-01 8.931068331003189087e-02 -5.426206588745117188e-01 -2.400570921599864960e-02 -5.608351230621337891e-01 -3.118256926536560059e-01 4.799034893512725830e-01 5.398288741707801819e-02
4.588060081005096436e-01 -2.878975570201873779e-01 -7.599546015262603760e-02 1.297735422849655151e-01 -5.293650031089782715e-01 7.954537868499755859e-02 4.199274480342864990e-01 -4.702148139476776123e-01
3.743287324905395508e-01 -3.422879278659820557e-01 -3.187476098537445068e-01 2.130234539508819580e-01 -3.838359117507934570e-01 2.151452302932739258e-01 6.161394715309143066e-01 -1.499756574630737305e-01
6.827811896800994873e-02 -2.270439453423023224e-02 8.026093989610671997e-02 2.288967519998550415e-01 -5.663344264030456543e-01 -1.576669365167617798e-01 5.894445180892944336e-01 4.928982555866241455e-01
-5.135909318923950195e-01 -2.363964729011058807e-02 -4.308816194534301758e-01 4.682632684707641602e-01 -4.090794324874877930e-01 2.081111073493957520e-01 3.058817982673645020e-01 -1.628378480672836304e-01
8.430534973740577698e-03 -1.001957282423973083e-01 -7.047403603792190552e-02 8.640776574611663818e-02 -1.032391116023063660e-01 6.438753753900527954e-02 7.077034711837768555e-01 -6.795650720596313477e-01
2.981576621532440186e-01 -2.226559966802597046e-01 1.732099056243896484e-01 -2.087667137384414673e-01 -8.230997920036315918e-01 2.628700137138366699e-01 1.930299252271652222e-01 -6.392819434404373169e-02
-1.148595586419105530e-01 -6.627160310745239258e-02 8.674367517232894897e-02 6.867141127586364746e-01 -3.544334769248962402e-01 1.190828233957290649e-01 4.457516074180603027e-01 -4.059757590293884277e-01
-1.642308570444583893e-02 4.423215389251708984e-01 1.365143340080976486e-02 2.597604095935821533e-01 -7.021024227142333984e-01 2.778885662555694580e-01 3.230045139789581299e-01 -2.488341927528381348e-01
-1.369398534297943115e-01 -1.148520931601524353e-01 3.430053293704986572e-01 -7.315408587455749512e-01 -3.066050410270690918e-01 2.499745190143585205e-01 3.975387811660766602e-01 -2.684506960213184357e-02
-6.161160469055175781e-01 -6.143186688423156738e-01 -1.344971060752868652e-01 -2.755594551563262939e-01 -2.239798754453659058e-01 1.994074136018753052e-01 1.846678256988525391e-01 -1.579825580120086670e-01
-4.234785437583923340e-01 2.445565909147262573e-01 -1.091946959495544434e-01 -6.233726814389228821e-02 -6.039947271347045898e-01 2.695419490337371826e-01 9.923479706048965454e-02 -5.456541776657104492e-01
9.267462044954299927e-02 -9.800207614898681641e-02 2.748521566390991211e-01 -9.314059466123580933e-02 -1.386770606040954590e-01 4.724019765853881836e-01 7.567108869552612305e-01 -2.873703241348266602e-01
2.014370709657669067e-01 -2.730815708637237549e-01 -4.336135387420654297e-01 -1.584008783102035522e-01 -2.685008645057678223e-01 -3.263496458530426025e-01 6.957795619964599609e-01 9.503675997257232666e-02
-4.734261929988861084e-01 2.424382232129573822e-02 3.014023900032043457e-01 2.834575176239013672e-01 -8.967637270689010620e-02 5.880128145217895508e-01 4.501306712627410889e-01 -2.183341085910797119e-01
1.397723704576492310e-01 6.185582652688026428e-02 -1.573605090379714966e-01 -2.107386142015457153e-01 -4.636224508285522461e-01 1.692349314689636230e-01 6.028088927268981934e-01 5.481786131858825684e-01
-1.242494396865367889e-02 -2.978464365005493164e-01 1.793898791074752808e-01 2.208184152841567993e-01 -1.491668671369552612e-01 6.279059052467346191e-01 6.277848482131958008e-01 -1.398617029190063477e-01
2.422439306974411011e-01 -3.111299276351928711e-01 1.892977952957153320e-01 1.181138977408409119e-01 -1.969604343175888062e-01 -4.999081045389175415e-02 7.209841609001159668e-01 -4.833435416221618652e-01
-3.175343275070190430e-01 3.614986836910247803e-01 -2.118582278490066528e-01 3.430656492710113525e-01 -7.253723591566085815e-02 3.822454214096069336e-01 6.647531986236572266e-01 1.124404668807983398e-01
-3.553541302680969238e-01 4.241350889205932617e-01 -1.944181136786937714e-02 3.613941073417663574e-01 -6.567867994308471680e-01 1.912161856889724731e-01 2.954097688198089600e-01 -8.746224641799926758e-02
