# Supplementary material for: Where is your field going? A machine learning approach to study the relative motion of the domains of physics
Source: PLoS One. 2020 Jun 18;15(6):e0233997. doi: 10.1371/journal.pone.0233997 (PMC7302634; doi:10.1371/journal.pone.0233997)
Supplement: S7 Data — (ZIP) [file pone.0233997.s007.zip › 6/Pacs4Run_6_VS_500_embeddings1999-2003ED8.txt]

1.866740584373474121e-01 6.313225626945495605e-01 -4.728426039218902588e-01 1.699832677841186523e-01 -3.990547060966491699e-01 3.808753192424774170e-01 -7.950984686613082886e-02 5.897282809019088745e-02
6.668074131011962891e-01 3.078007996082305908e-01 5.836801975965499878e-02 -3.275379240512847900e-01 -3.215133249759674072e-01 -6.317219138145446777e-02 -4.890200495719909668e-01 -5.862186476588249207e-02
6.725364923477172852e-01 5.883307456970214844e-01 3.608829900622367859e-02 -4.947719722986221313e-02 1.635235995054244995e-01 5.022890120744705200e-02 -1.580286473035812378e-01 -3.789135515689849854e-01
3.486820161342620850e-01 7.421103715896606445e-01 1.391689479351043701e-01 -5.714529752731323242e-02 3.544155880808830261e-02 -4.800910651683807373e-01 -2.706907093524932861e-01 6.518142297863960266e-03
5.203264355659484863e-01 4.365361332893371582e-01 -3.567005097866058350e-01 -2.716345191001892090e-01 2.949625551700592041e-01 -3.198432177305221558e-02 1.763647496700286865e-01 4.674885272979736328e-01
5.312237739562988281e-01 1.619944125413894653e-01 -2.775478661060333252e-01 -2.475823909044265747e-01 9.385111182928085327e-02 4.887681603431701660e-01 -1.217170879244804382e-01 5.391767621040344238e-01
2.568431496620178223e-01 5.093483328819274902e-01 -1.799812316894531250e-01 -4.190382361412048340e-01 -2.211662977933883667e-01 -2.668223679065704346e-01 -5.803727507591247559e-01 -9.832824766635894775e-02
5.376476645469665527e-01 4.576421380043029785e-01 -3.435978293418884277e-01 -3.023343384265899658e-01 2.539077997207641602e-01 -8.785635977983474731e-02 3.042552471160888672e-01 3.567549288272857666e-01
5.058352351188659668e-01 1.378197818994522095e-01 -6.686015725135803223e-01 -9.215667843818664551e-03 2.262422591447830200e-01 -2.448331564664840698e-02 -4.179705679416656494e-01 2.270226180553436279e-01
1.963363140821456909e-01 3.817749917507171631e-01 -5.761883258819580078e-01 -2.763195335865020752e-01 4.349012374877929688e-01 4.410010278224945068e-01 -1.513798534870147705e-01 -2.859600819647312164e-02
6.165245771408081055e-01 4.389184713363647461e-01 -1.592630743980407715e-01 -1.588829904794692993e-01 1.455027759075164795e-01 4.752418398857116699e-01 2.365372888743877411e-02 -3.592408597469329834e-01
6.937132477760314941e-01 4.297909140586853027e-01 -1.392159014940261841e-01 -1.293475478887557983e-01 5.087801441550254822e-02 9.940772503614425659e-02 4.958546161651611328e-01 1.989660412073135376e-01
4.439869523048400879e-01 4.198363721370697021e-01 -2.610178589820861816e-01 -3.013952672481536865e-01 1.119933277368545532e-01 4.949454665184020996e-01 4.582720994949340820e-01 1.080455910414457321e-02
2.501224279403686523e-01 2.818122506141662598e-01 -3.874352574348449707e-01 -3.414833247661590576e-01 -7.048889398574829102e-01 2.960176765918731689e-01 -6.479359418153762817e-02 5.109305679798126221e-02
4.877269268035888672e-01 4.385167360305786133e-01 -2.256186455488204956e-01 -3.033208250999450684e-01 -2.476929314434528351e-02 5.184156298637390137e-01 3.234930336475372314e-01 -2.300048619508743286e-01
4.874658584594726562e-01 5.892140269279479980e-01 2.217992544174194336e-01 -4.366721510887145996e-01 1.682586222887039185e-01 -3.550259768962860107e-02 -3.780877292156219482e-01 -5.296141281723976135e-02
2.287525981664657593e-01 2.859796881675720215e-01 -1.394765079021453857e-01 -4.115259945392608643e-01 -5.450066328048706055e-01 3.772961795330047607e-01 -3.132864832878112793e-01 3.735605776309967041e-01
3.611198067665100098e-02 7.256669998168945312e-01 -4.173752665519714355e-01 1.970887370407581329e-02 3.331056237220764160e-01 1.412619501352310181e-01 4.080082178115844727e-01 1.129411347210407257e-02
3.678261637687683105e-01 6.233853697776794434e-01 -1.240449771285057068e-01 6.922828406095504761e-02 1.927765458822250366e-01 -2.234934419393539429e-01 -5.342860221862792969e-01 -2.886886894702911377e-01
6.749601960182189941e-01 1.474563032388687134e-01 -3.790886104106903076e-01 -3.531203866004943848e-01 -1.763798855245113373e-02 -6.192917004227638245e-02 -1.360150575637817383e-01 4.812865257263183594e-01
4.078139662742614746e-01 2.910821139812469482e-01 -1.491056382656097412e-02 -4.221449494361877441e-01 -5.020295977592468262e-01 4.570860862731933594e-01 -3.107606768608093262e-01 1.140035018324851990e-01
2.075919508934020996e-01 3.856551945209503174e-01 -6.436224579811096191e-01 -2.600472569465637207e-01 2.871726453304290771e-01 -5.659738555550575256e-02 -1.738485246896743774e-01 4.587011337280273438e-01
5.680595636367797852e-01 1.575314253568649292e-01 -2.457760274410247803e-01 1.834268420934677124e-01 -1.777679473161697388e-02 4.122883975505828857e-01 7.095520198345184326e-02 6.189575791358947754e-01
7.635132074356079102e-01 1.968054026365280151e-01 -3.101684749126434326e-01 -2.429945468902587891e-01 2.315581440925598145e-01 2.814091928303241730e-02 -3.824327290058135986e-01 1.496622860431671143e-01
2.992964088916778564e-01 3.386664390563964844e-01 -6.008112430572509766e-01 -3.301899507641792297e-02 2.818315029144287109e-01 -7.742073386907577515e-02 -1.618384122848510742e-01 5.674924850463867188e-01
4.895207583904266357e-01 3.179201781749725342e-01 -3.151187300682067871e-01 -4.735719561576843262e-01 -2.834189534187316895e-01 -2.122095525264739990e-01 -2.578760385513305664e-01 -3.792977631092071533e-01
2.239375412464141846e-01 2.795518338680267334e-01 -1.470542252063751221e-01 6.607088446617126465e-02 -4.111497104167938232e-01 6.742839217185974121e-01 -4.504697024822235107e-01 1.381544172763824463e-01
5.010156631469726562e-01 4.660470485687255859e-01 -2.254634797573089600e-01 -4.354060292243957520e-01 1.530322134494781494e-01 7.759525626897811890e-02 3.959076702594757080e-01 3.243279159069061279e-01
8.344783186912536621e-01 2.224122732877731323e-01 -2.531510293483734131e-01 -1.266275197267532349e-01 1.637529730796813965e-01 4.933802038431167603e-02 -8.887954056262969971e-02 3.700134754180908203e-01
8.626924157142639160e-01 2.422336786985397339e-01 -2.095993310213088989e-01 -1.142539307475090027e-01 1.711453944444656372e-01 5.273152142763137817e-02 -3.279232084751129150e-01 2.222489565610885620e-02
1.249719485640525818e-01 5.899925231933593750e-01 -3.119049668312072754e-01 3.005428016185760498e-01 -5.606957077980041504e-01 -3.534734547138214111e-01 -1.283760555088520050e-02 9.587544202804565430e-02
5.621039271354675293e-01 4.361952245235443115e-01 -1.173074394464492798e-01 -6.287830471992492676e-01 -1.793342530727386475e-01 -2.205475568771362305e-01 1.566069573163986206e-02 -5.997192114591598511e-02
6.353092789649963379e-01 2.476996779441833496e-01 -6.194698810577392578e-01 -6.229755654931068420e-02 2.604349255561828613e-01 3.863104060292243958e-02 2.184383124113082886e-01 1.742672771215438843e-01
-1.654869914054870605e-01 4.469437003135681152e-01 -3.100807964801788330e-01 -4.041335880756378174e-01 -4.846496582031250000e-01 3.869290351867675781e-01 -2.615037560462951660e-01 2.457596361637115479e-01
4.328879117965698242e-01 4.451820850372314453e-01 1.724357306957244873e-01 -4.202281534671783447e-01 -4.479009509086608887e-01 3.956949114799499512e-01 -8.106374740600585938e-02 2.105569988489151001e-01
3.006837069988250732e-01 6.229662299156188965e-01 -1.570116281509399414e-01 5.581833794713020325e-02 4.465798437595367432e-01 -2.292920053005218506e-01 -3.036547899246215820e-01 3.866776525974273682e-01
6.745703816413879395e-01 3.273246586322784424e-01 9.017281234264373779e-02 -2.168134152889251709e-01 -6.996662169694900513e-02 1.795938014984130859e-01 -2.539526857435703278e-02 5.872651338577270508e-01
2.326545417308807373e-01 6.760229468345642090e-01 -1.815507747232913971e-02 1.728237867355346680e-01 -4.750257432460784912e-01 -2.935428619384765625e-01 2.200838327407836914e-01 3.137092292308807373e-01
5.782178640365600586e-01 2.537793517112731934e-01 -3.161165118217468262e-01 -2.564390599727630615e-01 2.457621321082115173e-02 -6.164328753948211670e-02 6.021966040134429932e-02 6.538648605346679688e-01
4.415602982044219971e-01 4.764205217361450195e-01 -2.745048105716705322e-01 3.944576084613800049e-01 3.108934760093688965e-01 7.546138018369674683e-02 -4.051797837018966675e-02 4.930592477321624756e-01
6.426210403442382812e-01 1.743072718381881714e-01 -4.861743748188018799e-01 -3.475234378129243851e-03 9.328207373619079590e-02 -2.581801079213619232e-02 -1.413845829665660858e-02 5.574132800102233887e-01
2.888810336589813232e-01 4.973908662796020508e-01 -3.261152207851409912e-01 9.725832939147949219e-02 4.641999900341033936e-01 -1.153008565306663513e-01 -5.310520529747009277e-01 2.062710374593734741e-01
2.750321328639984131e-01 5.878971815109252930e-01 -2.279376387596130371e-01 1.281923651695251465e-01 4.535259306430816650e-01 -7.569845765829086304e-02 -2.056557834148406982e-01 5.065915584564208984e-01
3.818419948220252991e-02 4.013743698596954346e-01 -4.169030189514160156e-01 5.530126392841339111e-02 3.958194553852081299e-01 3.625831007957458496e-01 -3.185156583786010742e-01 5.205599069595336914e-01
3.161158561706542969e-01 4.366751015186309814e-01 -1.103925332427024841e-01 -3.774851858615875244e-01 -6.637393236160278320e-01 4.656266421079635620e-02 3.308695927262306213e-02 3.330035805702209473e-01
6.029937863349914551e-01 5.319505929946899414e-01 1.023051049560308456e-02 -1.688573658466339111e-01 3.454666351899504662e-03 4.622777700424194336e-01 1.091980114579200745e-01 -3.149170875549316406e-01
6.758442521095275879e-01 2.544887959957122803e-01 -4.646344780921936035e-01 -2.422076649963855743e-02 1.195569261908531189e-01 -3.035983145236968994e-01 -3.583858013153076172e-01 1.645963788032531738e-01
1.081569939851760864e-01 5.445953011512756348e-01 -5.080080032348632812e-01 -1.509430110454559326e-01 4.622994959354400635e-01 2.189663052558898926e-01 1.231922507286071777e-01 3.660856783390045166e-01
2.163049429655075073e-01 3.493801057338714600e-01 -6.284198164939880371e-01 -1.368513554334640503e-01 4.587728679180145264e-01 4.426941573619842529e-01 -1.051357984542846680e-01 1.352618564851582050e-03
5.376193523406982422e-01 3.761401474475860596e-01 9.117384254932403564e-02 -9.648862481117248535e-02 1.488059014081954956e-01 5.353284478187561035e-01 -1.030892133712768555e-01 4.821973145008087158e-01
2.920102179050445557e-01 2.375222891569137573e-01 -4.701264500617980957e-01 -4.256196320056915283e-01 2.469942420721054077e-01 1.034688577055931091e-01 -3.531689643859863281e-01 5.096095800399780273e-01
8.182575106620788574e-01 2.580474317073822021e-01 1.150716394186019897e-01 -2.332265377044677734e-01 7.822119444608688354e-02 2.563483715057373047e-01 -2.697257399559020996e-01 2.272560298442840576e-01
7.302309572696685791e-02 5.339111089706420898e-01 -3.994038105010986328e-01 -4.538367390632629395e-01 -9.690118581056594849e-02 -3.739508986473083496e-01 -2.871362566947937012e-01 3.353191018104553223e-01
5.643094703555107117e-02 6.304384469985961914e-01 -3.405740857124328613e-01 4.838866367936134338e-02 4.349144995212554932e-01 4.451607465744018555e-01 1.350977420806884766e-01 2.747009098529815674e-01
3.942654430866241455e-01 3.062534332275390625e-01 -4.428334236145019531e-01 1.305174529552459717e-01 -6.423178315162658691e-01 -5.989157408475875854e-02 3.128389120101928711e-01 1.536224633455276489e-01
7.827054858207702637e-01 2.066629230976104736e-01 -4.078493714332580566e-01 5.240539461374282837e-02 2.722093164920806885e-01 2.834415994584560394e-02 -2.997491657733917236e-01 1.040387898683547974e-01
2.812063507735729218e-02 3.582613766193389893e-01 -6.329768300056457520e-01 -4.729618132114410400e-01 -2.401187121868133545e-01 -2.185491472482681274e-01 -3.670048415660858154e-01 -7.995119690895080566e-02
4.295661449432373047e-01 5.789036154747009277e-01 -4.056501090526580811e-01 -2.814233303070068359e-01 -1.479542702436447144e-01 3.484276831150054932e-01 2.972252964973449707e-01 -7.040897011756896973e-02
3.494339287281036377e-01 4.747247695922851562e-01 -2.306477874517440796e-01 -6.835466623306274414e-02 3.072655498981475830e-01 -3.331303894519805908e-01 -4.924370944499969482e-01 3.831179738044738770e-01
-2.024692893028259277e-01 6.495602130889892578e-01 2.192461863160133362e-02 -6.346146017313003540e-02 -4.605663120746612549e-01 3.800939023494720459e-01 -1.635738909244537354e-01 3.862908780574798584e-01
3.359585404396057129e-01 2.705861628055572510e-01 -4.266664683818817139e-01 1.157616227865219116e-01 2.812190353870391846e-01 7.186055183410644531e-02 -4.749608635902404785e-01 5.555484890937805176e-01
2.482805401086807251e-01 4.478069543838500977e-01 -4.626115858554840088e-01 -2.426227927207946777e-01 2.804583013057708740e-01 -2.955141849815845490e-02 -3.203407675027847290e-02 6.199951171875000000e-01
1.744394153356552124e-01 3.837499618530273438e-01 -1.588852889835834503e-02 -4.559600949287414551e-01 -3.226100504398345947e-01 6.265909671783447266e-01 -3.355707824230194092e-01 6.966809183359146118e-02
5.153090953826904297e-01 1.523813903331756592e-01 -3.229300081729888916e-01 1.707552224397659302e-01 -3.108292352408170700e-03 3.223701417446136475e-01 1.123321056365966797e-01 6.791498064994812012e-01
5.071934461593627930e-01 4.396379292011260986e-01 -1.328164488077163696e-01 -4.389888048171997070e-01 7.629933953285217285e-02 3.853857219219207764e-01 4.256377220153808594e-01 -6.008838489651679993e-02
-4.444335773587226868e-02 5.257995128631591797e-01 -9.799098223447799683e-02 -2.078227549791336060e-01 -4.847160279750823975e-01 5.671179890632629395e-01 -6.476484984159469604e-02 3.286336958408355713e-01
3.562053740024566650e-01 3.553934395313262939e-01 6.015074253082275391e-02 1.095567494630813599e-01 -4.499224424362182617e-01 4.846857786178588867e-01 -5.405743122100830078e-01 4.026699438691139221e-02
4.978624284267425537e-01 5.380089879035949707e-01 -1.733036637306213379e-01 -1.579369753599166870e-01 -1.234753802418708801e-01 3.464463353157043457e-01 4.231989979743957520e-01 -3.055035471916198730e-01
2.605822980403900146e-01 4.724887013435363770e-01 -4.109282493591308594e-01 1.484581977128982544e-01 3.576720654964447021e-01 -2.569189071655273438e-01 -4.800403714179992676e-01 3.058985173702239990e-01
8.138138651847839355e-01 1.987739354372024536e-01 -3.172008395195007324e-01 3.691847249865531921e-02 1.908191293478012085e-01 4.379637166857719421e-02 -2.864651381969451904e-01 2.753620445728302002e-01
-7.052583992481231689e-02 8.019308447837829590e-01 -2.095445543527603149e-01 1.175918877124786377e-01 3.827869594097137451e-01 3.548764884471893311e-01 1.255940794944763184e-01 -7.719599455595016479e-02
3.276521861553192139e-01 5.472477674484252930e-01 -1.697772443294525146e-01 3.517732769250869751e-02 3.769434690475463867e-01 -1.868770122528076172e-01 -5.199568271636962891e-01 3.402025997638702393e-01
3.221634924411773682e-01 6.861305236816406250e-01 5.943464115262031555e-02 1.713387668132781982e-01 3.358929753303527832e-01 -5.540916696190834045e-02 -5.219812989234924316e-01 -6.470969319343566895e-02
7.392390370368957520e-01 1.851961016654968262e-01 -4.197353422641754150e-01 2.369445711374282837e-01 2.013693451881408691e-01 1.663715392351150513e-02 -2.562780678272247314e-01 2.835536301136016846e-01
-1.435464322566986084e-01 7.683514356613159180e-01 -2.650263309478759766e-01 -1.049264147877693176e-01 2.163857966661453247e-01 3.116008639335632324e-01 3.812622427940368652e-01 1.360260248184204102e-01
6.211715340614318848e-01 2.062869668006896973e-01 -5.446193218231201172e-01 2.972045540809631348e-02 3.194846808910369873e-01 -1.861743628978729248e-02 -3.863624036312103271e-01 1.496836245059967041e-01
1.276536285877227783e-01 5.147050023078918457e-01 -2.779554016888141632e-02 -8.942017704248428345e-02 -4.310919046401977539e-01 6.910536885261535645e-01 -2.158120870590209961e-01 6.668002344667911530e-03
3.282477557659149170e-01 3.014831840991973877e-01 -6.878027319908142090e-01 -1.940880566835403442e-01 4.284280836582183838e-01 2.250046730041503906e-01 -2.375606894493103027e-01 -2.390417270362377167e-03
-1.627747863531112671e-01 7.714478969573974609e-01 -1.342261582612991333e-01 1.334515511989593506e-01 4.685770869255065918e-01 3.395906388759613037e-01 -8.059244602918624878e-02 3.413415327668190002e-02
2.479903250932693481e-01 4.369493126869201660e-01 -6.503683328628540039e-01 2.508116662502288818e-01 3.996334075927734375e-01 3.110363483428955078e-01 -7.218280434608459473e-02 5.472567863762378693e-03
-7.512535899877548218e-02 4.009779393672943115e-01 -3.031690418720245361e-01 -3.499582111835479736e-01 -5.062071681022644043e-01 3.592443466186523438e-01 -1.396062225103378296e-01 4.630319476127624512e-01
4.271793961524963379e-01 5.337381362915039062e-01 -9.055516868829727173e-02 3.676248490810394287e-01 -5.060338973999023438e-01 -4.928795993328094482e-02 3.596613705158233643e-01 3.790632262825965881e-02
5.350625514984130859e-01 2.223894298076629639e-01 -4.950581490993499756e-01 -1.448536217212677002e-01 1.462486535310745239e-01 -1.417628079652786255e-01 -2.596609294414520264e-01 5.378447771072387695e-01
5.826141238212585449e-01 4.906957447528839111e-01 -1.223680302500724792e-01 -3.392081558704376221e-01 1.744217611849308014e-02 3.690002262592315674e-01 2.885634601116180420e-01 -2.645904421806335449e-01
2.543936669826507568e-01 3.668116331100463867e-01 -2.364409565925598145e-01 -4.283669292926788330e-01 -6.544631719589233398e-01 8.051938563585281372e-02 5.388282611966133118e-02 3.515989184379577637e-01
1.538718044757843018e-01 4.869579970836639404e-01 -3.540802747011184692e-02 -4.597863927483558655e-02 -4.535833001136779785e-01 4.441178143024444580e-01 -5.220244526863098145e-01 -2.456411123275756836e-01
1.459810137748718262e-01 3.435684740543365479e-01 -3.310490846633911133e-01 -3.213454410433769226e-02 -6.624642014503479004e-01 4.673458337783813477e-01 1.463235020637512207e-01 2.670999467372894287e-01
2.482048235833644867e-02 5.966448187828063965e-01 -3.926202356815338135e-01 4.857085347175598145e-01 -2.291922271251678467e-01 4.536862019449472427e-03 -2.865198552608489990e-01 -3.445173799991607666e-01
1.787745356559753418e-01 6.990277171134948730e-01 -7.197016477584838867e-02 2.104483842849731445e-01 4.136821329593658447e-01 -8.213844150304794312e-02 -5.019506216049194336e-01 -9.872775524854660034e-03
1.997949779033660889e-01 3.819353282451629639e-01 -8.314833045005798340e-01 -9.326405823230743408e-02 2.680732309818267822e-01 -1.918345838785171509e-01 -7.225874811410903931e-02 -1.610851846635341644e-02
6.804108023643493652e-01 2.415630370378494263e-01 -4.374523460865020752e-01 1.158010959625244141e-01 2.781831026077270508e-01 -1.314489357173442841e-02 -1.659727096557617188e-01 4.108631312847137451e-01
2.251929342746734619e-01 4.340400397777557373e-01 -2.115422934293746948e-01 -1.186842918395996094e-01 -7.165071368217468262e-01 1.581624150276184082e-01 1.167477071285247803e-01 3.873414099216461182e-01
4.297583401203155518e-01 4.433486759662628174e-01 -4.710233807563781738e-01 -2.108434736728668213e-01 2.597098648548126221e-01 -3.576009348034858704e-02 2.997858524322509766e-01 4.402640759944915771e-01
4.833159148693084717e-01 6.116392016410827637e-01 8.005619049072265625e-02 -1.449618637561798096e-01 2.354200184345245361e-01 -4.269539192318916321e-02 9.644945710897445679e-02 5.461981296539306641e-01
7.432241439819335938e-01 3.664429783821105957e-01 -2.485240548849105835e-01 -3.338148817420005798e-02 -1.019672490656375885e-02 3.031179606914520264e-01 6.680344790220260620e-02 -3.924435377120971680e-01
5.656564235687255859e-01 3.737510144710540771e-01 -3.578470945358276367e-01 -1.229560151696205139e-01 2.496775239706039429e-01 -2.108649462461471558e-01 -2.120766490697860718e-01 4.953694641590118408e-01
4.202346503734588623e-01 5.330010652542114258e-01 -1.901365630328655243e-02 -1.184854879975318909e-01 -6.578087806701660156e-01 1.206764653325080872e-01 2.785024344921112061e-01 -8.565770462155342102e-03
-3.200118988752365112e-02 7.333467006683349609e-01 -2.598368823528289795e-01 2.651756107807159424e-01 -4.059066176414489746e-01 -2.464921474456787109e-01 2.076053023338317871e-01 2.339373230934143066e-01
1.813386082649230957e-01 2.974899709224700928e-01 -6.104449629783630371e-01 3.551509082317352295e-01 1.923192590475082397e-01 5.543508529663085938e-01 1.071079373359680176e-01 1.551678478717803955e-01
1.533415913581848145e-01 5.127193927764892578e-01 -4.100886732339859009e-02 -2.126034945249557495e-01 -5.416527390480041504e-01 2.092212438583374023e-01 -2.360847033560276031e-02 5.735892057418823242e-01
5.851845070719718933e-02 6.388351917266845703e-01 -4.364699125289916992e-01 7.797249406576156616e-02 2.046222388744354248e-01 1.972656548023223877e-01 1.541871204972267151e-02 -5.575461983680725098e-01
2.789817750453948975e-01 4.802875518798828125e-01 -3.401797711849212646e-01 -4.200924634933471680e-01 1.888264566659927368e-01 4.833545088768005371e-01 -1.216413639485836029e-02 -3.603583276271820068e-01
2.553727328777313232e-01 3.796664476394653320e-01 -2.518498599529266357e-01 -1.802306026220321655e-01 -7.810217738151550293e-01 3.358563408255577087e-02 -9.462609887123107910e-02 2.732205390930175781e-01
4.817652702331542969e-02 4.399649500846862793e-01 -7.684754133224487305e-01 -2.959645092487335205e-01 9.234205633401870728e-02 -3.357710242271423340e-01 -4.262821748852729797e-02 -5.360799282789230347e-02
4.745526909828186035e-01 2.371178716421127319e-01 -2.939323186874389648e-01 -4.880068004131317139e-01 -3.865323662757873535e-01 2.520020604133605957e-01 -9.682305902242660522e-02 4.144166111946105957e-01
7.475543618202209473e-01 1.405529826879501343e-01 -5.510582327842712402e-01 -1.893230341374874115e-02 8.826986700296401978e-02 -2.168559879064559937e-01 -2.399443686008453369e-01 -7.065691798925399780e-02
2.020078450441360474e-01 3.801996111869812012e-01 -1.723178178071975708e-01 -1.197372004389762878e-01 -7.413623929023742676e-01 1.230443418025970459e-01 -1.764120906591415405e-01 4.180089235305786133e-01
6.400943994522094727e-01 5.017145276069641113e-01 -2.664799988269805908e-01 -1.982261687517166138e-01 3.769202232360839844e-01 -4.709387198090553284e-02 2.715975642204284668e-01 1.010182425379753113e-01
3.885937035083770752e-01 6.568552255630493164e-01 1.282131075859069824e-01 -1.767179518938064575e-01 2.178082913160324097e-01 4.871498644351959229e-01 -7.396265864372253418e-02 -2.822097241878509521e-01
5.948978662490844727e-01 2.738615870475769043e-01 -4.102911055088043213e-01 -2.699583768844604492e-01 6.403113156557083130e-02 -2.277862653136253357e-02 1.766077280044555664e-01 5.422831177711486816e-01
4.065989851951599121e-01 2.663836181163787842e-01 -3.205681145191192627e-01 -9.736096113920211792e-02 -7.356093525886535645e-01 -8.299732953310012817e-02 -2.206862159073352814e-02 3.209006488323211670e-01
3.685404360294342041e-01 4.282162785530090332e-01 -4.336273074150085449e-01 6.003447249531745911e-02 2.848396599292755127e-01 -3.123492896556854248e-01 -5.522191524505615234e-01 7.436515390872955322e-02
3.702229261398315430e-02 8.120543360710144043e-01 5.833500996232032776e-02 -2.894306480884552002e-01 4.020299613475799561e-01 2.970898747444152832e-01 -1.900302595458924770e-03 -4.615141823887825012e-02
8.157327771186828613e-02 4.747294187545776367e-01 -5.701205134391784668e-01 2.429214715957641602e-01 -3.189559876918792725e-01 -9.830893576145172119e-02 -3.188809454441070557e-01 -4.133363068103790283e-01
3.270458877086639404e-01 3.179281353950500488e-01 -6.354144215583801270e-01 -3.311335109174251556e-03 4.861052632331848145e-01 3.503243029117584229e-01 -1.652202606201171875e-01 4.332606866955757141e-02
2.244424074888229370e-01 5.778783559799194336e-01 -2.468837201595306396e-01 2.243000566959381104e-01 2.575944364070892334e-01 3.619580864906311035e-01 -2.294367998838424683e-01 -5.043910741806030273e-01
1.460037529468536377e-01 6.668238043785095215e-01 -2.222333848476409912e-01 -1.859831213951110840e-01 3.350515365600585938e-01 5.725665763020515442e-02 3.504426479339599609e-01 4.601126313209533691e-01
1.031755432486534119e-01 5.485914349555969238e-01 -3.675276339054107666e-01 -1.694056577980518341e-02 -1.225642859935760498e-01 4.066091775894165039e-01 -6.140870600938796997e-02 -6.073834896087646484e-01
4.579550027847290039e-01 3.108863830566406250e-01 -8.975090086460113525e-02 -4.014759510755538940e-02 1.382253319025039673e-01 4.424870014190673828e-01 -5.226151645183563232e-02 6.828818917274475098e-01
3.459005057811737061e-01 4.301312267780303955e-01 -3.406415283679962158e-01 4.171029627323150635e-01 5.439316853880882263e-02 5.034381151199340820e-01 2.110492587089538574e-01 -3.230757713317871094e-01
4.649414122104644775e-02 4.576818048954010010e-01 -5.508486032485961914e-01 9.759239107370376587e-02 2.626922428607940674e-01 2.356836348772048950e-01 2.441930472850799561e-01 5.396507382392883301e-01
4.039573371410369873e-01 4.577483236789703369e-01 -1.116594970226287842e-01 2.827271521091461182e-01 -6.305527091026306152e-01 -6.974356621503829956e-02 1.810411214828491211e-01 3.156671822071075439e-01
-6.801337003707885742e-02 6.538317799568176270e-01 -3.092671334743499756e-01 -4.002927541732788086e-01 1.473084986209869385e-01 -2.169696986675262451e-01 -4.729425311088562012e-01 -1.398123949766159058e-01
7.326362133026123047e-01 2.497025281190872192e-01 -9.479818493127822876e-02 -8.311330527067184448e-02 1.829038858413696289e-01 4.373236298561096191e-01 -2.099272459745407104e-01 3.409150540828704834e-01
3.933674991130828857e-01 4.482675790786743164e-01 -2.838893830776214600e-01 -6.638668775558471680e-01 -1.525342017412185669e-01 -1.036938130855560303e-01 1.775821596384048462e-01 -2.396897375583648682e-01
7.792105674743652344e-01 1.870515793561935425e-01 -2.795094251632690430e-01 -3.377988636493682861e-01 7.702025026082992554e-02 -9.274496883153915405e-02 -2.811906933784484863e-01 2.683414220809936523e-01
3.919771313667297363e-01 5.456250309944152832e-01 -1.228265166282653809e-01 2.267566621303558350e-01 1.571599096059799194e-01 -1.282302737236022949e-01 -6.081647872924804688e-01 -2.667125761508941650e-01
1.732246428728103638e-01 6.867809295654296875e-01 -3.618612289428710938e-01 3.142267465591430664e-01 4.801091849803924561e-01 -1.065561622381210327e-01 1.404016911983489990e-01 8.409248292446136475e-02
3.521576225757598877e-01 7.456116080284118652e-01 1.047754660248756409e-01 2.582296431064605713e-01 2.433856576681137085e-01 1.063416972756385803e-01 -4.051987826824188232e-01 -8.750146627426147461e-02
-2.366478890180587769e-01 7.988530993461608887e-01 -2.749652266502380371e-01 -2.195053994655609131e-01 2.640578448772430420e-01 2.120440155267715454e-01 2.365625947713851929e-01 1.067341640591621399e-01
2.923259437084197998e-01 1.967936754226684570e-01 -6.418581008911132812e-01 -1.405804902315139771e-01 3.726827502250671387e-01 4.292043149471282959e-01 -3.421865701675415039e-01 6.223157048225402832e-02
1.231278553605079651e-01 3.456659913063049316e-01 -6.688827872276306152e-01 -4.356834590435028076e-01 3.437198102474212646e-01 2.302618920803070068e-01 -2.214044183492660522e-01 -8.914419263601303101e-02
-8.851907402276992798e-02 5.361276268959045410e-01 -5.008053779602050781e-01 2.022625356912612915e-01 1.691713929176330566e-01 8.690508455038070679e-02 1.936056613922119141e-01 5.825468301773071289e-01
-2.492391765117645264e-01 6.312679052352905273e-01 -1.952108442783355713e-01 1.426727604120969772e-02 -4.213769435882568359e-01 4.839505553245544434e-01 -2.883476018905639648e-01 -7.847644388675689697e-02
6.258914470672607422e-01 3.396620750427246094e-01 -2.972856462001800537e-01 9.143336117267608643e-02 2.201876193284988403e-01 -1.282669156789779663e-01 -1.942458897829055786e-01 5.417419672012329102e-01
2.019903063774108887e-01 3.259970247745513916e-01 -6.713799387216567993e-02 -3.802962303161621094e-01 -5.019260644912719727e-01 6.199251860380172729e-02 -6.227263212203979492e-01 2.454228848218917847e-01
5.434274673461914062e-01 3.333025574684143066e-01 -4.473613202571868896e-01 2.808378636837005615e-02 3.042972683906555176e-01 -3.691971534863114357e-03 -2.186309397220611572e-01 5.022599697113037109e-01
1.913585215806961060e-01 4.872406423091888428e-01 7.209830917418003082e-03 2.604264318943023682e-01 -6.709381341934204102e-01 3.737809062004089355e-01 -2.599793970584869385e-01 -2.539884671568870544e-02
4.335622489452362061e-01 3.336341381072998047e-01 -1.825528591871261597e-01 1.976729743182659149e-02 -7.185751795768737793e-01 2.542048394680023193e-01 1.769140064716339111e-01 2.339374274015426636e-01
4.785652086138725281e-02 1.774130016565322876e-01 -7.747735977172851562e-01 -2.265547066926956177e-01 1.677588932216167450e-02 7.204565405845642090e-02 -5.495584011077880859e-01 8.453835546970367432e-02
1.039196029305458069e-01 4.438925385475158691e-01 -3.947902917861938477e-01 -2.717922814190387726e-02 3.332283496856689453e-01 5.855224728584289551e-01 -1.770868152379989624e-01 3.877170979976654053e-01
6.174330115318298340e-01 5.525386929512023926e-01 6.507501006126403809e-02 -7.839755155146121979e-03 1.238474771380424500e-01 3.700139224529266357e-01 1.302471011877059937e-01 -3.741234838962554932e-01
3.282969295978546143e-01 3.981213867664337158e-01 -6.992648839950561523e-01 -2.035489305853843689e-02 4.586345553398132324e-01 9.085455536842346191e-02 -1.596288681030273438e-01 -1.591782644391059875e-02
4.316352605819702148e-01 2.614553868770599365e-01 -7.161601781845092773e-01 -1.020741388201713562e-01 1.603230386972427368e-01 -3.811863362789154053e-01 -2.249068915843963623e-01 2.092915773391723633e-02
3.990905284881591797e-01 4.590472877025604248e-01 -1.896454691886901855e-01 1.319245100021362305e-01 -6.671933531761169434e-01 -2.718700766563415527e-01 7.291171699762344360e-02 2.285964936017990112e-01
1.865196079015731812e-01 3.984125852584838867e-01 -1.508785933256149292e-01 -2.069022804498672485e-01 -6.010991334915161133e-01 2.580514550209045410e-01 -1.107394546270370483e-01 5.483895540237426758e-01
1.271880716085433960e-01 6.512049436569213867e-01 1.518049091100692749e-01 2.683916389942169189e-01 -3.393561840057373047e-01 5.241706371307373047e-01 -2.591713964939117432e-01 -8.711692690849304199e-02
-5.278237909078598022e-02 4.924189448356628418e-01 -5.571575164794921875e-01 -3.169536590576171875e-01 -3.026410341262817383e-01 -2.851431965827941895e-01 -3.839439153671264648e-01 -1.534354239702224731e-01
6.540456414222717285e-02 3.467786014080047607e-01 -5.970858931541442871e-01 -4.697823822498321533e-01 2.726140916347503662e-01 3.993403911590576172e-01 -2.167776674032211304e-01 -1.321970373392105103e-01
2.338004559278488159e-01 4.250147640705108643e-01 -2.631342969834804535e-02 -3.342533409595489502e-01 -4.018202126026153564e-01 6.766877174377441406e-01 -1.812887191772460938e-01 -7.129386067390441895e-03
7.639536857604980469e-01 2.205981612205505371e-01 3.438465297222137451e-02 -7.371181249618530273e-02 8.081948012113571167e-02 4.403612911701202393e-01 -1.657472401857376099e-01 3.649294376373291016e-01
4.375335946679115295e-02 5.238178968429565430e-01 -1.289932578802108765e-01 1.822696626186370850e-01 -6.157581210136413574e-01 3.927008509635925293e-01 -3.189022541046142578e-01 -1.968969106674194336e-01
-7.802952080965042114e-02 6.365290880203247070e-01 -4.384315311908721924e-01 3.610405838117003441e-03 -4.464871585369110107e-01 -2.425575405359268188e-01 2.824456691741943359e-01 2.419635355472564697e-01
3.912257850170135498e-01 5.685554146766662598e-01 -2.503983974456787109e-01 -5.248039588332176208e-02 2.375383675098419189e-01 3.022176921367645264e-01 -7.791469991207122803e-02 -5.517274141311645508e-01
1.719129979610443115e-01 5.481925606727600098e-01 4.336743429303169250e-02 2.176480442285537720e-01 -4.525315165519714355e-01 3.757337033748626709e-01 -5.036244988441467285e-01 -1.451935172080993652e-01
1.753673255443572998e-01 7.577017545700073242e-01 -1.587327569723129272e-01 2.236278355121612549e-01 4.748314023017883301e-01 5.956077948212623596e-02 1.531095653772354126e-01 2.597578465938568115e-01
6.840672343969345093e-02 3.786652982234954834e-01 -6.066181063652038574e-01 -4.642143473029136658e-02 2.359438389539718628e-01 2.706981301307678223e-01 1.583101898431777954e-01 5.725238919258117676e-01
1.107649356126785278e-01 3.643375337123870850e-01 -8.392961025238037109e-01 -5.382216349244117737e-02 3.049483597278594971e-01 -2.565381489694118500e-02 -1.183835864067077637e-01 2.000205665826797485e-01
5.182201862335205078e-01 3.612780272960662842e-01 -2.755193710327148438e-01 -4.973959550261497498e-02 -6.488492488861083984e-01 -8.627492934465408325e-02 3.064717948436737061e-01 -1.294143684208393097e-02
1.995228379964828491e-01 3.888108432292938232e-01 -5.908582210540771484e-01 -5.647078156471252441e-02 3.516552150249481201e-01 5.569769740104675293e-01 8.656724542379379272e-02 -1.238376423716545105e-01
5.868749618530273438e-01 4.489745199680328369e-01 -1.528875082731246948e-01 2.414317429065704346e-01 1.610542535781860352e-01 4.593811035156250000e-01 1.268204152584075928e-01 -3.453736305236816406e-01
5.204605460166931152e-01 4.719598293304443359e-01 -2.942616641521453857e-01 -4.873652383685112000e-02 3.519386649131774902e-01 -9.632024168968200684e-02 1.239178515970706940e-02 5.330267548561096191e-01
6.999133229255676270e-01 5.647581219673156738e-01 3.683495223522186279e-01 -5.712520703673362732e-02 -1.283137798309326172e-01 -1.071784049272537231e-01 -1.138007417321205139e-01 -1.064081862568855286e-01
2.654068768024444580e-01 6.535900831222534180e-01 -3.289050161838531494e-01 3.019514977931976318e-01 4.674161970615386963e-01 -1.580604724586009979e-02 1.933168768882751465e-01 2.166260182857513428e-01
-8.862318098545074463e-02 6.014654040336608887e-01 -2.464901208877563477e-01 -9.040090441703796387e-02 -2.757979035377502441e-01 -3.803344666957855225e-01 -5.826220512390136719e-01 3.589424118399620056e-02
2.153739333152770996e-01 2.383791804313659668e-01 -7.555815577507019043e-01 -2.398291677236557007e-01 3.450469672679901123e-01 3.221741616725921631e-01 -1.393287181854248047e-01 1.615601330995559692e-01
2.146637141704559326e-01 4.980541765689849854e-01 3.199361637234687805e-02 3.004800677299499512e-01 -4.861793518066406250e-01 5.337901115417480469e-01 -2.790350019931793213e-01 -1.240442916750907898e-01
3.147253394126892090e-01 6.550781726837158203e-01 1.573777347803115845e-01 1.250160187482833862e-01 2.254019081592559814e-01 4.963753223419189453e-01 -2.171166241168975830e-01 -2.951094806194305420e-01
1.518577039241790771e-01 4.765049815177917480e-01 -3.652853369712829590e-01 3.188595771789550781e-01 -5.436879396438598633e-01 -6.618984788656234741e-02 3.115539252758026123e-01 3.431237339973449707e-01
6.893750429153442383e-01 5.150513648986816406e-01 1.169952973723411560e-01 -1.618983447551727295e-01 -2.381093353033065796e-01 2.285178750753402710e-01 -1.884040534496307373e-01 -2.741761207580566406e-01
2.461663931608200073e-01 5.484592914581298828e-01 1.240318119525909424e-01 -2.537020444869995117e-01 -4.171252548694610596e-01 4.542178809642791748e-01 -4.053175151348114014e-01 -1.193997785449028015e-01
9.195695072412490845e-02 5.540275573730468750e-01 -4.085754156112670898e-01 8.367973566055297852e-02 9.323059022426605225e-02 5.442008972167968750e-01 1.722582429647445679e-02 -4.533409774303436279e-01
1.781005412340164185e-01 6.100423336029052734e-01 -4.417755305767059326e-01 -6.406278163194656372e-02 2.718964219093322754e-01 3.860166370868682861e-01 4.162296950817108154e-01 -2.598349750041961670e-02
1.831597238779067993e-01 4.928036928176879883e-01 -3.626971542835235596e-01 3.656171262264251709e-02 4.037939608097076416e-01 -1.683142036199569702e-01 -3.929661810398101807e-01 4.948832392692565918e-01
3.449892699718475342e-01 4.950100481510162354e-01 1.726696193218231201e-01 -1.733848452568054199e-01 -3.894689381122589111e-01 5.420975089073181152e-01 -3.543057739734649658e-01 -7.058533281087875366e-02
2.348457723855972290e-01 2.844389379024505615e-01 -6.304307579994201660e-01 3.496856391429901123e-01 3.303767144680023193e-01 4.569469392299652100e-01 -2.367276283621322364e-05 1.620789617300033569e-01
-9.155850112438201904e-02 4.843997061252593994e-01 -1.777164191007614136e-01 -1.725258305668830872e-02 -4.128982126712799072e-01 7.283126711845397949e-01 -1.372993141412734985e-01 7.292319089174270630e-02
6.467096507549285889e-02 7.022287249565124512e-01 -2.588601969182491302e-02 -2.085587531328201294e-01 4.005770087242126465e-01 5.136380791664123535e-01 -8.979246020317077637e-02 -1.617929488420486450e-01
6.005695462226867676e-01 6.608691215515136719e-01 1.144668757915496826e-01 -3.110365867614746094e-01 -4.833449050784111023e-02 2.647386789321899414e-01 1.107827872037887573e-01 -8.958807587623596191e-02
-4.974458366632461548e-02 2.876695096492767334e-01 -6.184643507003784180e-01 5.623105540871620178e-02 2.690667808055877686e-01 3.385136127471923828e-01 -4.897140264511108398e-01 3.198493719100952148e-01
4.428193867206573486e-01 2.104913592338562012e-01 -5.342940092086791992e-01 -2.542394101619720459e-01 1.571017503738403320e-02 -9.905781596899032593e-02 1.860718429088592529e-02 6.317366361618041992e-01
3.870952129364013672e-01 1.933359056711196899e-01 -4.373141825199127197e-01 -2.325671762228012085e-01 1.288142353296279907e-01 5.107969790697097778e-02 -2.371213287115097046e-01 7.014403343200683594e-01
3.841581940650939941e-01 4.009383916854858398e-01 -2.428026795387268066e-01 -5.846518906764686108e-04 -6.354770660400390625e-01 -3.262259066104888916e-01 -3.507401049137115479e-02 3.481847643852233887e-01
-8.234265260398387909e-03 4.820474386215209961e-01 -5.946758389472961426e-01 3.535301983356475830e-01 -1.671622097492218018e-01 -1.977813988924026489e-01 -3.748225569725036621e-01 -2.852846086025238037e-01
1.444548964500427246e-01 4.529930949211120605e-01 -5.567780733108520508e-01 1.174062862992286682e-01 2.563191950321197510e-01 4.480977952480316162e-01 3.901439011096954346e-01 1.773145645856857300e-01
-6.384040229022502899e-03 3.844056129455566406e-01 -5.265243649482727051e-01 -5.080824494361877441e-01 -3.116412460803985596e-01 -1.598920077085494995e-01 -4.317567944526672363e-01 -8.784163743257522583e-02
1.951293051242828369e-01 4.150945246219635010e-01 -3.017432242631912231e-02 -1.661158502101898193e-01 -4.678974151611328125e-01 6.583584547042846680e-01 -2.779965400695800781e-01 1.773990690708160400e-01
1.362937986850738525e-01 4.766476154327392578e-01 -2.062915861606597900e-01 1.843663603067398071e-01 -7.770401835441589355e-01 -4.930025339126586914e-02 -1.571800261735916138e-01 2.162327170372009277e-01
-1.842665970325469971e-01 6.843357086181640625e-01 -2.344861626625061035e-02 -3.404837548732757568e-01 -2.367024719715118408e-01 -2.170844376087188721e-01 -3.544316589832305908e-01 3.904816806316375732e-01
3.330952674150466919e-02 7.243189811706542969e-01 -2.696566283702850342e-01 3.873116374015808105e-01 2.870771884918212891e-01 3.390305042266845703e-01 1.714233607053756714e-01 -1.574372798204421997e-01
1.792452335357666016e-01 2.811530828475952148e-01 -5.883842706680297852e-01 3.320850431919097900e-01 -2.620958387851715088e-01 -6.193891167640686035e-02 -5.041455030441284180e-01 -3.250451982021331787e-01
3.217240571975708008e-01 6.668580174446105957e-01 -5.697233229875564575e-02 2.624487876892089844e-01 1.161161214113235474e-01 -1.678863912820816040e-01 -5.003170371055603027e-01 -2.961131930351257324e-01
8.246735334396362305e-01 3.041940033435821533e-01 -3.217069208621978760e-01 -7.428086549043655396e-02 2.223854959011077881e-01 -2.310237437486648560e-01 -7.686139643192291260e-02 9.814055263996124268e-02
2.579648792743682861e-01 4.316842555999755859e-01 -2.453180253505706787e-01 -2.439955770969390869e-01 -7.371749877929687500e-01 1.202173307538032532e-01 1.936622709035873413e-02 2.629334032535552979e-01
1.044350415468215942e-01 4.367021024227142334e-01 -2.516874372959136963e-01 -2.064216583967208862e-01 -6.039237380027770996e-01 3.800406754016876221e-01 1.175922304391860962e-01 4.116374850273132324e-01
-1.381771415472030640e-01 6.610580086708068848e-01 -2.883250713348388672e-01 -1.218315586447715759e-02 -2.231353819370269775e-01 -4.311362802982330322e-01 -4.732283055782318115e-01 3.188401088118553162e-02
5.622442364692687988e-01 2.600052356719970703e-01 -6.796309351921081543e-02 8.794085681438446045e-02 2.134612351655960083e-01 5.946871638298034668e-01 -1.861322075128555298e-01 4.123860597610473633e-01
-1.808115690946578979e-01 7.517087459564208984e-01 -3.118343651294708252e-01 -2.740811407566070557e-01 1.052948534488677979e-01 -3.389950096607208252e-01 -3.082299232482910156e-01 9.417916089296340942e-02
5.025326013565063477e-01 6.529261469841003418e-01 1.447307020425796509e-01 3.068874217569828033e-02 5.768992751836776733e-02 4.254369139671325684e-01 1.285788267850875854e-01 -3.136915564537048340e-01
5.263105630874633789e-01 4.037095904350280762e-01 -2.905847430229187012e-01 8.598166704177856445e-02 -4.731513261795043945e-01 -1.881853193044662476e-01 4.049302935600280762e-01 -2.119648456573486328e-01
-3.586743399500846863e-02 6.963979005813598633e-01 2.448163032531738281e-01 1.131545677781105042e-01 -2.290055453777313232e-01 3.422082662582397461e-01 -5.037631392478942871e-01 1.329557001590728760e-01
-9.844746440649032593e-02 3.437667489051818848e-01 -7.284061908721923828e-01 -3.530231714248657227e-01 -2.013300359249114990e-01 -1.588841825723648071e-01 -3.735872507095336914e-01 -1.076378449797630310e-01
1.113795042037963867e-01 4.962581694126129150e-01 -2.100930362939834595e-01 -1.566067785024642944e-01 -7.405264377593994141e-01 1.785012781620025635e-01 6.531215459108352661e-02 2.969003617763519287e-01
-3.270082548260688782e-02 7.458190917968750000e-01 -1.996373087167739868e-01 -1.067448705434799194e-01 4.290498495101928711e-01 4.280196428298950195e-01 1.507980078458786011e-01 3.755830973386764526e-02
7.394860684871673584e-02 4.150148630142211914e-01 -5.463789105415344238e-01 4.904066622257232666e-01 -2.666864991188049316e-01 2.216237038373947144e-02 -2.899062037467956543e-01 -3.572212755680084229e-01
5.056104157119989395e-03 4.664948880672454834e-01 -1.044998690485954285e-01 -1.503230780363082886e-01 -4.957711994647979736e-01 5.509614944458007812e-01 -2.667512297630310059e-01 3.582396507263183594e-01
3.616986572742462158e-01 3.649697899818420410e-01 -5.695106387138366699e-01 4.124417006969451904e-01 3.674749433994293213e-01 -1.899645291268825531e-02 -2.151960432529449463e-01 2.445662319660186768e-01
-2.489002421498298645e-02 4.959188699722290039e-01 -4.847656488418579102e-01 -6.178059577941894531e-01 -7.624112814664840698e-02 -1.000012904405593872e-01 -3.468981981277465820e-01 2.473084256052970886e-02
-2.230462245643138885e-02 5.851590633392333984e-01 -4.977120459079742432e-01 -2.778170704841613770e-01 4.082946181297302246e-01 3.728346526622772217e-01 5.477266386151313782e-02 -1.532362401485443115e-01
-1.065038964152336121e-01 6.552872657775878906e-01 -4.074341654777526855e-01 4.181939736008644104e-02 -4.404450953006744385e-01 -2.216125726699829102e-01 2.973967790603637695e-01 2.448577731847763062e-01
-1.258490681648254395e-01 5.414550900459289551e-01 -1.319457888603210449e-01 1.621354818344116211e-01 -6.262007355690002441e-01 2.823020219802856445e-01 -2.253584265708923340e-01 3.531040847301483154e-01
-7.923858612775802612e-02 5.673773288726806641e-01 -3.104117214679718018e-01 -3.643482029438018799e-01 -1.323747783899307251e-01 -4.741611480712890625e-01 -2.562202811241149902e-01 3.670129477977752686e-01
1.970823407173156738e-01 5.129396319389343262e-01 -1.655385047197341919e-01 9.871944040060043335e-02 -7.747964262962341309e-01 -1.254060864448547363e-01 -6.605435907840728760e-02 2.012552171945571899e-01
3.309011161327362061e-01 2.689424157142639160e-01 -3.934272229671478271e-01 5.123463273048400879e-01 -3.028831183910369873e-01 -1.771228611469268799e-01 -5.270265340805053711e-01 4.803433082997798920e-03
1.573954150080680847e-02 3.716448545455932617e-01 -4.476385414600372314e-01 -3.728184998035430908e-01 -4.764678478240966797e-01 -2.468526214361190796e-01 -3.638049662113189697e-01 3.192906379699707031e-01
4.232861399650573730e-01 3.938433825969696045e-01 -9.141755104064941406e-02 -3.796131014823913574e-01 -6.481823921203613281e-01 1.217519268393516541e-01 -1.005469262599945068e-01 2.611116766929626465e-01
2.903049588203430176e-01 4.569794535636901855e-01 -2.431561499834060669e-01 4.692091345787048340e-01 -5.227253437042236328e-01 1.302431244403123856e-02 3.017043173313140869e-01 2.513435482978820801e-01
3.108039200305938721e-01 8.149664402008056641e-01 3.850196301937103271e-01 4.393913224339485168e-02 2.147845365107059479e-02 2.640569508075714111e-01 -8.488523215055465698e-02 -1.080138981342315674e-01
1.043379455804824829e-01 3.314286768436431885e-01 -5.645382404327392578e-01 2.212286442518234253e-01 -3.537766039371490479e-01 6.089872494339942932e-02 -4.444380998611450195e-01 -4.303850531578063965e-01
7.976111769676208496e-01 2.473204433917999268e-01 -3.321405649185180664e-01 -1.745102112181484699e-03 8.227865397930145264e-02 -2.648274004459381104e-01 -3.340718448162078857e-01 -6.181510165333747864e-02
3.307715952396392822e-01 7.480604648590087891e-01 1.675284355878829956e-01 1.998789757490158081e-01 2.894620895385742188e-01 -2.258146256208419800e-01 -3.575702011585235596e-01 -1.847519353032112122e-02
6.798418760299682617e-01 2.787217795848846436e-01 -3.360542058944702148e-01 8.204688131809234619e-02 3.168498277664184570e-01 8.051590621471405029e-02 -4.819934666156768799e-01 3.564713522791862488e-02
-1.716918498277664185e-01 7.085659503936767578e-01 -1.207940578460693359e-01 -2.580284476280212402e-01 -3.003982603549957275e-01 -3.117375075817108154e-01 -3.707547783851623535e-01 2.498153746128082275e-01
-1.034746617078781128e-01 5.071309208869934082e-01 -5.839273929595947266e-01 -3.178909718990325928e-01 3.049576282501220703e-01 4.296684265136718750e-01 7.954704761505126953e-02 -7.838017493486404419e-02
-1.828700751066207886e-01 6.102435588836669922e-01 -3.047993183135986328e-01 1.816876530647277832e-01 -5.994516611099243164e-01 -1.583991497755050659e-01 -4.393241927027702332e-02 2.861568927764892578e-01
3.020956814289093018e-01 4.739728569984436035e-01 -3.699755370616912842e-01 3.418011069297790527e-01 -5.620474219322204590e-01 -2.097980082035064697e-01 2.314279377460479736e-01 1.300254613161087036e-01
1.545188724994659424e-01 5.857661962509155273e-01 -2.077528238296508789e-01 4.045991301536560059e-01 3.515385389328002930e-01 2.137972116470336914e-01 8.002754300832748413e-02 5.004469752311706543e-01
-7.310174405574798584e-02 8.481595516204833984e-01 -3.363358229398727417e-02 -3.227926790714263916e-01 3.794050216674804688e-01 1.359841227531433105e-01 -7.173680514097213745e-02 4.867395758628845215e-02
-1.443081647157669067e-01 7.710000276565551758e-01 -2.088257968425750732e-01 1.529401540756225586e-01 2.476934641599655151e-01 4.726899862289428711e-01 3.440005332231521606e-02 -1.782241165637969971e-01
4.414284229278564453e-01 7.058436870574951172e-01 2.120459675788879395e-01 2.389614097774028778e-02 1.834837645292282104e-01 3.877465426921844482e-01 1.067883428186178207e-02 -2.779628336429595947e-01
2.225890606641769409e-01 3.993750214576721191e-01 -5.309717655181884766e-01 7.466977927833795547e-03 3.376700282096862793e-01 4.191253483295440674e-01 1.057255417108535767e-01 4.561821222305297852e-01
4.212668538093566895e-01 3.959483802318572998e-01 -3.968493640422821045e-01 3.851012140512466431e-02 1.694868654012680054e-01 2.201943546533584595e-01 3.207744359970092773e-01 5.715585350990295410e-01
3.295810818672180176e-01 3.381599187850952148e-01 -1.863970011472702026e-01 4.567988812923431396e-01 -2.953865826129913330e-01 -1.275055110454559326e-01 -6.348783969879150391e-01 1.644197255373001099e-01
4.841305315494537354e-01 3.062180876731872559e-01 -1.079600602388381958e-01 -1.927851587533950806e-01 -7.262428998947143555e-01 1.056217588484287262e-02 -2.222105115652084351e-01 2.147300541400909424e-01
6.165979504585266113e-01 5.649947524070739746e-01 -7.281604409217834473e-02 -2.838900983333587646e-01 1.900296956300735474e-01 -2.455723881721496582e-01 2.926098108291625977e-01 1.807058602571487427e-01
1.209553331136703491e-01 3.836951255798339844e-01 -6.219892501831054688e-01 3.200216293334960938e-01 -2.720293402671813965e-01 -3.625535592436790466e-02 -2.949802577495574951e-01 -4.318976998329162598e-01
2.338992208242416382e-01 3.557089269161224365e-01 -7.673687934875488281e-01 2.481377124786376953e-02 4.084814488887786865e-01 -4.352658987045288086e-02 -2.222176790237426758e-01 -1.056370362639427185e-01
-1.758656054735183716e-01 5.591816306114196777e-01 -3.063511252403259277e-01 -3.574830889701843262e-01 -1.357060223817825317e-01 -3.287557363510131836e-01 -2.816992998123168945e-01 4.784257411956787109e-01
3.630077838897705078e-02 7.195539474487304688e-01 -1.018454506993293762e-01 -2.775875329971313477e-01 -2.912893891334533691e-01 -3.141307532787322998e-01 -4.498139917850494385e-01 -8.738854527473449707e-02
3.731290400028228760e-01 2.994113266468048096e-01 -2.934918999671936035e-01 2.300697416067123413e-01 -6.588914990425109863e-01 -1.343763768672943115e-01 -3.881017118692398071e-02 4.223231375217437744e-01
5.468682385981082916e-03 7.670743465423583984e-01 4.619977250695228577e-02 -3.243112564086914062e-01 3.566861450672149658e-01 4.178198873996734619e-01 -4.926927015185356140e-02 -5.398093257099390030e-03
5.368245840072631836e-01 4.235306382179260254e-01 -5.363724827766418457e-01 -2.548366189002990723e-01 3.041165471076965332e-01 -2.564823925495147705e-01 1.407757401466369629e-01 4.142775014042854309e-02
1.618406772613525391e-01 4.015129804611206055e-01 -5.251444578170776367e-01 3.595130741596221924e-01 -1.314183473587036133e-01 -1.828882843255996704e-01 -4.975361227989196777e-01 -3.306168615818023682e-01
3.938967585563659668e-01 4.211314022541046143e-01 -3.641288876533508301e-01 -1.075708642601966858e-01 4.995509386062622070e-01 1.950315982103347778e-01 -4.855262041091918945e-01 -2.838521962985396385e-03
9.032374620437622070e-01 1.848537474870681763e-01 -1.689440906047821045e-01 1.517337411642074585e-01 1.554547846317291260e-01 2.082717716693878174e-01 -1.757071614265441895e-01 3.163419198244810104e-03
-7.510782778263092041e-02 4.872903823852539062e-01 -5.471261143684387207e-01 2.551315426826477051e-01 -2.846520543098449707e-01 -2.094531357288360596e-01 -4.715813994407653809e-01 -2.125592231750488281e-01
3.034721612930297852e-01 2.956266701221466064e-01 -3.361645936965942383e-01 2.405327856540679932e-01 -6.593221426010131836e-01 -1.181591302156448364e-01 2.629638416692614555e-03 4.482997357845306396e-01
2.925581037998199463e-01 6.079129576683044434e-01 -2.906422019004821777e-01 -2.174954861402511597e-01 3.553861081600189209e-01 -2.212547063827514648e-01 1.835843324661254883e-01 4.517946243286132812e-01
8.328964561223983765e-02 5.273906588554382324e-01 -5.641875267028808594e-01 7.632631063461303711e-02 5.145514011383056641e-01 3.507151305675506592e-01 -2.279498055577278137e-02 5.004844814538955688e-02
-6.080035492777824402e-02 5.470104813575744629e-01 -6.209395527839660645e-01 -2.288743108510971069e-01 3.042448759078979492e-01 3.256223499774932861e-01 1.001484990119934082e-01 -2.247417122125625610e-01
8.300322294235229492e-01 3.399041891098022461e-01 2.269542068243026733e-01 -8.349183946847915649e-03 -6.082597747445106506e-02 1.756585091352462769e-01 -3.243193626403808594e-01 6.476927548646926880e-02
-2.892194315791130066e-02 7.434124946594238281e-01 -2.522659301757812500e-01 -3.192755952477455139e-02 3.007836341857910156e-01 5.287759304046630859e-01 9.653039276599884033e-02 4.950669035315513611e-02
-3.713493049144744873e-02 7.577795386314392090e-01 6.918785627931356430e-03 5.182833597064018250e-02 2.665017358958721161e-02 -2.076633721590042114e-01 -6.119457483291625977e-01 5.783820524811744690e-02
-1.897596865892410278e-01 4.808295667171478271e-01 -3.813223242759704590e-01 2.799705862998962402e-01 -5.769760608673095703e-01 1.610139310359954834e-01 -1.415745466947555542e-01 3.607405424118041992e-01
2.338650822639465332e-01 4.222997426986694336e-01 -1.186192035675048828e-01 -1.504256725311279297e-01 -6.767980456352233887e-01 5.238270387053489685e-02 -1.470173299312591553e-01 4.978535771369934082e-01
9.048025310039520264e-02 4.391945302486419678e-01 -2.057726830244064331e-01 -2.541511654853820801e-01 -6.068952083587646484e-01 4.752116203308105469e-01 6.143827736377716064e-02 3.066982328891754150e-01
-1.080103516578674316e-01 5.605257749557495117e-01 -5.832822322845458984e-01 -2.405552119016647339e-01 3.166211247444152832e-01 3.267104327678680420e-01 7.045237720012664795e-02 -2.531946599483489990e-01
-7.095387578010559082e-02 6.231021285057067871e-01 -5.636476874351501465e-01 -1.891153156757354736e-01 2.838367521762847900e-01 3.049866855144500732e-01 1.116526499390602112e-01 -2.592290639877319336e-01
-2.325820028781890869e-01 5.615876317024230957e-01 -2.186479419469833374e-01 1.226885169744491577e-01 -5.882887244224548340e-01 3.983425498008728027e-01 -1.959385573863983154e-01 1.565666943788528442e-01
3.856354355812072754e-01 6.793248057365417480e-01 1.528397947549819946e-01 2.737539112567901611e-01 1.109279841184616089e-01 -4.962831363081932068e-02 -4.517796039581298828e-01 -2.694980800151824951e-01
4.098048806190490723e-01 3.633024394512176514e-01 1.436588168144226074e-01 -5.182275176048278809e-01 -3.309682309627532959e-01 1.781000792980194092e-01 -5.167394280433654785e-01 5.093631520867347717e-02
-9.137158840894699097e-02 6.719160079956054688e-01 -3.878219425678253174e-01 2.975263632833957672e-02 -4.558932185173034668e-01 -2.205897271633148193e-01 3.159914016723632812e-01 1.803895831108093262e-01
4.089580476284027100e-01 1.732007116079330444e-01 -4.027135372161865234e-01 4.548115134239196777e-01 -4.498315751552581787e-01 -9.878144413232803345e-02 -4.703185856342315674e-01 -2.043115720152854919e-02
2.562660872936248779e-01 5.787490606307983398e-01 -1.706885248422622681e-01 8.982283622026443481e-02 3.605808615684509277e-01 -2.149744331836700439e-01 -6.025478839874267578e-01 1.512549221515655518e-01
-8.853469789028167725e-02 3.788805007934570312e-01 -5.108913183212280273e-01 9.444973617792129517e-02 3.414134979248046875e-01 3.608652949333190918e-01 -3.638883233070373535e-01 4.466306567192077637e-01
6.284629106521606445e-01 5.285401940345764160e-01 -2.245013862848281860e-01 -1.100769713521003723e-01 3.541001975536346436e-01 -1.314671039581298828e-01 2.706813216209411621e-01 2.173085808753967285e-01
4.489955902099609375e-01 4.518138170242309570e-01 8.710350096225738525e-02 2.262313663959503174e-01 -6.988781094551086426e-01 1.846602857112884521e-01 3.600113466382026672e-02 1.080437004566192627e-01
4.904613494873046875e-01 5.357291698455810547e-01 -2.501802444458007812e-01 4.118219912052154541e-01 1.647453606128692627e-01 3.009413182735443115e-01 3.659016638994216919e-02 -3.481508195400238037e-01
-9.971949458122253418e-02 4.482801258563995361e-01 -5.794002413749694824e-01 1.146094277501106262e-01 1.488557737320661545e-02 2.343651056289672852e-01 3.704822957515716553e-01 4.978506267070770264e-01
2.006137520074844360e-01 7.289232015609741211e-01 -2.099891752004623413e-01 2.050000727176666260e-01 4.989163875579833984e-01 -2.672703564167022705e-02 1.124393716454505920e-01 2.828958332538604736e-01
6.940451264381408691e-01 2.924620211124420166e-01 -4.966692030429840088e-01 -9.858956560492515564e-03 2.541109025478363037e-01 -1.524312049150466919e-02 1.950527429580688477e-01 2.883391976356506348e-01
-1.026377007365226746e-01 4.883101880550384521e-01 -1.656514257192611694e-01 -1.446777135133743286e-01 -5.954330563545227051e-01 3.581073582172393799e-01 -1.228018179535865784e-01 4.525317549705505371e-01
1.731317639350891113e-01 5.130556225776672363e-01 -2.107535749673843384e-01 -1.226534321904182434e-01 -6.889749765396118164e-01 3.018400967121124268e-01 1.939073503017425537e-01 2.096293419599533081e-01
-1.365386545658111572e-01 6.958867311477661133e-01 -3.088658452033996582e-01 2.960891425609588623e-01 2.014551460742950439e-01 4.799481332302093506e-01 1.230086535215377808e-01 -1.672316789627075195e-01
-1.366787254810333252e-01 7.180827260017395020e-01 -2.680351734161376953e-01 -4.362086951732635498e-01 1.081449836492538452e-01 -3.379356861114501953e-01 -2.074635773897171021e-01 1.860598623752593994e-01
1.985625363886356354e-02 2.935555279254913330e-01 -7.113773822784423828e-01 -2.871339023113250732e-01 2.141276746988296509e-01 1.662658452987670898e-01 -3.818838596343994141e-01 3.249570727348327637e-01
9.489431977272033691e-02 6.595438122749328613e-01 -2.034440487623214722e-01 -3.181153535842895508e-01 5.721710324287414551e-01 1.441974490880966187e-01 -2.500926554203033447e-01 5.187796428799629211e-02
-2.035456448793411255e-01 6.891930699348449707e-01 1.777423620223999023e-01 1.386124044656753540e-01 -2.224978655576705933e-01 2.897039949893951416e-01 -5.167972445487976074e-01 1.796196401119232178e-01
-6.002322956919670105e-02 4.444207251071929932e-01 -1.749047785997390747e-01 -1.216008961200714111e-01 -5.527384281158447266e-01 3.006603419780731201e-01 -1.686708182096481323e-01 5.737094879150390625e-01
4.665378630161285400e-01 4.630165100097656250e-01 -5.993175879120826721e-02 -1.025453209877014160e-01 2.231794297695159912e-01 2.183596938848495483e-01 1.908441334962844849e-01 6.480274200439453125e-01
4.537479877471923828e-01 4.124590754508972168e-01 1.804193854331970215e-01 1.845776140689849854e-01 -1.328646093606948853e-01 3.752765655517578125e-01 -6.248108744621276855e-01 9.217359125614166260e-02
2.243143767118453979e-01 5.946924686431884766e-01 -3.148615360260009766e-01 -1.601611673831939697e-01 -1.556273400783538818e-01 2.183942347764968872e-01 6.022063270211219788e-02 -6.290406584739685059e-01
7.447019219398498535e-02 7.469754815101623535e-01 -2.683330476284027100e-01 3.412280380725860596e-01 3.334859609603881836e-01 2.715972065925598145e-01 1.580913066864013672e-01 -1.951197981834411621e-01
7.984772324562072754e-02 5.928133726119995117e-01 -3.525252938270568848e-01 8.141821622848510742e-02 -1.809001266956329346e-01 4.462798833847045898e-01 2.472927570343017578e-01 -4.671718776226043701e-01
2.997058033943176270e-01 3.451103270053863525e-01 -4.084968566894531250e-01 4.492564201354980469e-01 2.505460083484649658e-01 1.233060061931610107e-01 -5.866463780403137207e-01 -1.557626947760581970e-02
7.770743686705827713e-03 5.672718286514282227e-01 -4.011491537094116211e-01 3.125082254409790039e-01 -5.333474874496459961e-01 -6.403912603855133057e-02 2.894509434700012207e-01 2.172971069812774658e-01
-1.770618855953216553e-01 5.168110132217407227e-01 -2.605789899826049805e-01 1.006270796060562134e-01 -4.104262292385101318e-01 5.764567852020263672e-01 -3.224803805351257324e-01 -1.370488107204437256e-01
9.715054184198379517e-02 6.641256809234619141e-01 -2.995797395706176758e-01 -6.044131889939308167e-02 -1.788661032915115356e-01 2.878192663192749023e-01 2.061011046171188354e-01 -5.466141700744628906e-01
-2.594799697399139404e-01 6.071734428405761719e-01 -8.821459114551544189e-02 2.304963022470474243e-01 -4.248566031455993652e-01 4.647140204906463623e-01 -2.760055661201477051e-01 1.745243817567825317e-01
5.130088329315185547e-01 3.093462586402893066e-01 -5.593048036098480225e-02 -3.305120468139648438e-01 -2.651083171367645264e-01 5.910622477531433105e-01 -2.547464072704315186e-01 -2.103038579225540161e-01
3.856338560581207275e-01 4.957158565521240234e-01 -4.640600383281707764e-01 7.400019466876983643e-02 -1.954626739025115967e-01 7.179601490497589111e-02 2.666750550270080566e-01 -5.198545455932617188e-01
3.221561014652252197e-01 4.209313690662384033e-01 -2.997890710830688477e-01 -6.912289261817932129e-01 -1.236578673124313354e-01 6.095056422054767609e-03 2.460063844919204712e-01 -2.747977375984191895e-01
-1.248033568263053894e-01 5.945519804954528809e-01 -3.714177608489990234e-01 -4.280342757701873779e-01 -1.183543577790260315e-01 -3.483477234840393066e-01 -3.854051530361175537e-01 1.608615666627883911e-01
8.759566396474838257e-02 3.029723763465881348e-01 -7.179467082023620605e-01 -4.092897176742553711e-01 2.960073053836822510e-01 3.228042125701904297e-01 -1.603325009346008301e-01 -6.324117071926593781e-03
-3.170752897858619690e-02 6.799168586730957031e-01 -3.868581056594848633e-01 7.186115533113479614e-02 -4.790201187133789062e-01 -2.020160257816314697e-01 3.290989696979522705e-01 -5.751172453165054321e-02
4.214600622653961182e-01 3.374405205249786377e-01 -2.503192424774169922e-01 4.613393917679786682e-03 -7.057512998580932617e-01 -1.878286004066467285e-01 -5.146102234721183777e-02 3.313782811164855957e-01
-1.011221185326576233e-01 4.031903445720672607e-01 -7.399772405624389648e-01 -3.939447700977325439e-01 1.229905337095260620e-01 1.555726677179336548e-01 -2.736158668994903564e-01 -1.012822464108467102e-01
3.760008141398429871e-02 5.383780002593994141e-01 -3.576442897319793701e-01 -3.645287081599235535e-02 4.149724845774471760e-04 4.923403263092041016e-01 5.654978752136230469e-01 1.315682977437973022e-01
-1.357495486736297607e-01 6.958454847335815430e-01 -3.595362007617950439e-01 4.181231558322906494e-02 7.050755620002746582e-02 3.734475672245025635e-01 -4.654695838689804077e-02 -4.687810242176055908e-01
-3.429776802659034729e-02 5.986198186874389648e-01 -4.525196552276611328e-01 1.314506232738494873e-01 -4.775314927101135254e-01 -2.283358126878738403e-01 2.824759781360626221e-01 2.417819201946258545e-01
-5.052177608013153076e-02 3.482639193534851074e-01 -6.581056118011474609e-01 3.679587971419095993e-03 -3.944547176361083984e-01 -6.599297374486923218e-02 -4.141054153442382812e-01 -3.340815305709838867e-01
5.832451581954956055e-01 5.442063212394714355e-01 -2.559500746428966522e-02 -1.362241655588150024e-01 -7.201201468706130981e-02 4.328653216361999512e-01 1.704877614974975586e-01 -3.504684269428253174e-01
5.304088816046714783e-03 6.009040474891662598e-01 -4.444399178028106689e-01 8.941872417926788330e-02 -4.913257658481597900e-01 -3.343574106693267822e-01 2.433134913444519043e-01 1.447984427213668823e-01
2.531398832798004150e-01 7.052028179168701172e-01 1.039610579609870911e-01 -2.683422155678272247e-02 3.313372731208801270e-01 4.716220200061798096e-01 -1.550066024065017700e-01 -2.661624550819396973e-01
2.056351304054260254e-02 2.892274260520935059e-01 -6.316922903060913086e-01 -2.628664970397949219e-01 3.303988277912139893e-01 4.607674181461334229e-01 -3.448339402675628662e-01 8.608239889144897461e-02
-1.394417285919189453e-01 6.893517374992370605e-01 6.385471671819686890e-02 -1.209573745727539062e-01 -4.274226129055023193e-01 4.928087815642356873e-02 -5.375596284866333008e-01 1.120405867695808411e-01
5.763788819313049316e-01 3.778235614299774170e-01 -2.941796779632568359e-01 5.051155090332031250e-01 2.230888754129409790e-01 1.737103462219238281e-01 1.427161544561386108e-01 2.881691455841064453e-01
4.549522399902343750e-01 7.081089019775390625e-01 2.665532827377319336e-01 -1.789933070540428162e-03 1.239452585577964783e-01 3.910133540630340576e-01 6.431974936276674271e-03 -2.285855114459991455e-01
2.637582123279571533e-01 5.328868627548217773e-01 -1.177625954151153564e-01 4.759682118892669678e-01 -5.320332646369934082e-01 -8.023069053888320923e-02 1.489558368921279907e-01 3.071891963481903076e-01
2.676394581794738770e-01 5.778689980506896973e-01 -2.381876409053802490e-01 1.131708174943923950e-01 7.266999781131744385e-02 2.644053399562835693e-01 -2.535198628902435303e-01 -6.208317875862121582e-01
-3.269812464714050293e-02 4.109507501125335693e-01 -4.820104241371154785e-01 3.813751041889190674e-01 -4.188613891601562500e-01 2.360341399908065796e-01 -2.723441123962402344e-01 -3.833288550376892090e-01
1.216627508401870728e-01 3.399617671966552734e-01 -6.698492169380187988e-01 -5.584304928779602051e-01 3.572824224829673767e-02 5.400377511978149414e-02 2.594479322433471680e-01 -1.938437670469284058e-01
9.453632682561874390e-02 5.842028260231018066e-01 -5.564188361167907715e-01 -1.801003515720367432e-01 2.239836007356643677e-01 2.825907766819000244e-01 4.203709065914154053e-01 -3.152769431471824646e-02
4.544641077518463135e-02 6.728232502937316895e-01 -3.626695573329925537e-01 3.031547069549560547e-01 -4.250157475471496582e-01 -2.276972979307174683e-01 2.822981774806976318e-01 -9.815739095211029053e-02
-1.878993064165115356e-01 6.557400822639465332e-01 -3.610524535179138184e-01 -3.656028211116790771e-01 9.936688840389251709e-02 -3.249279558658599854e-01 -3.807969391345977783e-01 1.010749340057373047e-01
-1.252970658242702484e-02 5.236356258392333984e-01 -4.934498965740203857e-01 -2.522498071193695068e-01 3.713592588901519775e-01 4.254133999347686768e-01 -2.027492523193359375e-01 -2.419390231370925903e-01
5.070410370826721191e-01 4.223251044750213623e-01 -4.838174283504486084e-01 1.259120879694819450e-03 3.586367368698120117e-01 6.617233902215957642e-02 3.389474451541900635e-01 2.873766124248504639e-01
2.549960911273956299e-01 3.362141549587249756e-01 -6.453547477722167969e-01 2.163530886173248291e-01 -1.410313397645950317e-01 -5.149053782224655151e-02 -2.017172425985336304e-01 -5.435206890106201172e-01
8.001317977905273438e-01 2.988436520099639893e-01 8.091031759977340698e-02 5.947297904640436172e-03 7.937081158161163330e-02 2.198473066091537476e-01 -1.478787213563919067e-01 4.328960776329040527e-01
-4.138786345720291138e-02 6.640779972076416016e-01 -3.571365475654602051e-01 3.971017003059387207e-01 -1.100457608699798584e-01 2.895686626434326172e-01 -3.416647762060165405e-02 -4.182387590408325195e-01
-2.412946894764900208e-02 7.370142340660095215e-01 -2.668673992156982422e-01 3.060833513736724854e-01 1.456049829721450806e-01 3.608673214912414551e-01 1.692516058683395386e-01 -3.335425257682800293e-01
-5.573398619890213013e-02 6.694784164428710938e-01 -2.252871990203857422e-01 3.449663817882537842e-01 2.645219266414642334e-01 5.371845960617065430e-01 2.378944121301174164e-02 -1.408223211765289307e-01
3.523910343647003174e-01 5.326456427574157715e-01 -4.392418265342712402e-01 3.710507154464721680e-01 4.593813121318817139e-01 -1.913402974605560303e-01 -4.500425606966018677e-02 1.087635233998298645e-01
6.305866241455078125e-01 5.018371939659118652e-01 1.934519410133361816e-02 -3.703231513500213623e-01 -2.767646312713623047e-01 -6.522895395755767822e-02 -3.627432584762573242e-01 -2.388197369873523712e-02
4.465784132480621338e-01 4.133035242557525635e-01 -2.377238571643829346e-01 -2.120722830295562744e-01 -3.398457765579223633e-01 5.906220078468322754e-01 -2.178056538105010986e-01 1.284211575984954834e-01
7.107163667678833008e-01 5.599403381347656250e-01 1.940382421016693115e-01 -1.013381332159042358e-01 -1.595043763518333435e-02 1.947749555110931396e-01 1.812818497419357300e-01 -2.497483640909194946e-01
2.664561867713928223e-01 7.092732191085815430e-01 1.204100027680397034e-01 1.627344638109207153e-02 4.172707498073577881e-01 1.792266219854354858e-02 -4.794240295886993408e-01 8.298051357269287109e-02
3.012417852878570557e-01 3.347567915916442871e-01 -7.112039327621459961e-01 -1.084697246551513672e-01 2.647508978843688965e-01 -3.138397932052612305e-01 -2.031684368848800659e-01 2.640996873378753662e-01
1.083783805370330811e-01 7.493326663970947266e-01 -2.050081938505172729e-01 8.830191195011138916e-02 8.112609386444091797e-02 1.824930012226104736e-01 -7.174942642450332642e-02 -5.761039853096008301e-01
-8.786763995885848999e-02 5.244236588478088379e-01 -5.543471574783325195e-01 -3.933303654193878174e-01 8.112846314907073975e-02 -4.331416785717010498e-01 -2.079537212848663330e-01 1.334580183029174805e-01
1.973881758749485016e-02 5.831406116485595703e-01 -8.701168745756149292e-02 4.542837738990783691e-01 -6.301100254058837891e-01 1.022736206650733948e-01 -1.909972578287124634e-01 4.042502492666244507e-02
8.717533200979232788e-03 5.517960786819458008e-01 -2.671728730201721191e-01 4.582940638065338135e-01 -5.997385382652282715e-01 6.911701709032058716e-02 1.239559352397918701e-01 1.849371790885925293e-01
4.385161697864532471e-01 4.469916820526123047e-01 -1.335907727479934692e-02 4.688874781131744385e-01 -1.742238253355026245e-01 -6.360363215208053589e-02 -5.801583528518676758e-01 -1.299421340227127075e-01
-1.715555600821971893e-02 4.057014882564544678e-01 -6.854438185691833496e-01 -3.669598698616027832e-01 3.184332549571990967e-01 2.019088268280029297e-01 -6.218756083399057388e-03 2.973447144031524658e-01
4.291148185729980469e-01 5.551855266094207764e-02 -7.451986074447631836e-01 -2.468152493238449097e-01 1.867681741714477539e-01 9.837978333234786987e-02 -3.726045489311218262e-01 1.146478131413459778e-01
2.117060869932174683e-01 3.871541023254394531e-01 -3.687370419502258301e-01 4.885560870170593262e-01 -2.158311605453491211e-01 -8.404593914747238159e-02 -5.955516099929809570e-01 -1.493641585111618042e-01
5.173008441925048828e-01 4.346229732036590576e-01 -2.330326139926910400e-01 1.873867064714431763e-01 -1.210513059049844742e-02 4.768354892730712891e-01 2.174969166517257690e-01 -4.233927130699157715e-01
-1.104334183037281036e-02 7.724348902702331543e-01 -8.652476966381072998e-02 -2.070839852094650269e-01 4.099032282829284668e-01 4.283945262432098389e-01 3.587477281689643860e-02 -4.723686724901199341e-03
1.555182486772537231e-01 5.303313732147216797e-01 -5.768443942070007324e-01 -1.898083686828613281e-01 5.064116716384887695e-01 1.441882550716400146e-01 -1.618722826242446899e-01 -1.494669020175933838e-01
6.947609037160873413e-02 7.302761673927307129e-01 -2.150065302848815918e-01 2.754959464073181152e-01 -4.731937944889068604e-01 -2.559180557727813721e-01 2.243567109107971191e-01 1.233718590810894966e-03
1.048622727394104004e-01 7.636039257049560547e-01 3.841904103755950928e-01 -1.478725373744964600e-01 6.686138361692428589e-02 2.042323350906372070e-02 -4.467871189117431641e-01 1.787126809358596802e-01
3.515145480632781982e-01 4.772728383541107178e-01 -1.186733245849609375e-01 -3.941019251942634583e-02 -5.876827836036682129e-01 -3.187728226184844971e-01 6.985858082771301270e-02 4.256103932857513428e-01
-1.253405027091503143e-02 8.228168487548828125e-01 -4.306635260581970215e-02 -2.429816871881484985e-01 1.326868087053298950e-01 -3.998184204101562500e-01 -2.826679646968841553e-01 6.751928478479385376e-02
-9.700142592191696167e-02 6.969203352928161621e-01 -2.690030038356781006e-01 -3.521985411643981934e-01 1.983130574226379395e-01 -2.685217559337615967e-01 -3.987992107868194580e-01 1.949701756238937378e-01
6.659030318260192871e-01 2.556082606315612793e-01 -2.946397662162780762e-01 4.222528040409088135e-01 -7.201413810253143311e-02 3.075725138187408447e-01 2.950111925601959229e-01 -1.982654333114624023e-01
4.117788374423980713e-01 1.636524647474288940e-01 -6.625888347625732422e-01 -3.212303519248962402e-01 2.119230777025222778e-01 -1.173854153603315353e-02 -4.030050933361053467e-01 2.323379814624786377e-01
-1.281873285770416260e-01 5.483551025390625000e-01 -1.737451404333114624e-01 -2.466124743223190308e-01 -4.851172268390655518e-01 4.189066290855407715e-01 8.021188527345657349e-02 4.178687632083892822e-01
3.419346809387207031e-01 4.315684437751770020e-01 -2.705275416374206543e-01 -7.422358393669128418e-01 -1.066604629158973694e-01 -2.251559048891067505e-01 2.822865918278694153e-02 -9.930667281150817871e-02
-1.591152278706431389e-03 7.219970226287841797e-01 -1.793539971113204956e-01 -5.507503449916839600e-02 5.153685808181762695e-01 -3.897748887538909912e-02 -4.175522327423095703e-01 4.519482702016830444e-02
4.262649118900299072e-01 1.911463290452957153e-01 -3.258123397827148438e-01 4.285767674446105957e-01 -5.050219893455505371e-01 -1.372727900743484497e-01 -4.653103351593017578e-01 3.904968872666358948e-02
1.926222741603851318e-01 3.670781552791595459e-01 -4.577393829822540283e-01 -6.719233393669128418e-01 -1.936784386634826660e-01 -1.077129691839218140e-01 3.282560110092163086e-01 -1.013821288943290710e-01
-1.711357235908508301e-01 8.144072294235229492e-01 -2.683244049549102783e-01 -5.751567427068948746e-03 1.250005811452865601e-01 3.123440146446228027e-01 3.492165505886077881e-01 -1.692150346934795380e-02
3.350809514522552490e-01 5.588440299034118652e-01 -2.716506719589233398e-01 8.461798727512359619e-02 1.213321909308433533e-01 5.155865550041198730e-01 -5.667830631136894226e-02 -4.590168297290802002e-01
4.849207028746604919e-02 6.154543757438659668e-01 -1.208375245332717896e-01 -6.236011628061532974e-03 -6.146928668022155762e-01 -2.025631368160247803e-01 3.319602459669113159e-02 4.292350411415100098e-01
5.304412171244621277e-02 5.882514119148254395e-01 -5.595494508743286133e-01 1.342500895261764526e-01 -3.678657487034797668e-02 1.908006072044372559e-01 -4.317540675401687622e-02 -5.295335054397583008e-01
2.592596709728240967e-01 4.964500367641448975e-01 -3.562870025634765625e-01 -5.294290930032730103e-02 4.897876456379890442e-02 4.005959928035736084e-01 -1.679260730743408203e-01 -6.045686602592468262e-01
-2.545339986681938171e-02 7.768006324768066406e-01 1.323298215866088867e-01 -9.384883195161819458e-02 -2.169804275035858154e-01 -1.677125841379165649e-01 -5.407856106758117676e-01 -4.423983022570610046e-02
2.849828898906707764e-01 7.093250751495361328e-01 8.703303337097167969e-02 -5.131191760301589966e-02 3.145364522933959961e-01 4.391568303108215332e-01 -1.939574629068374634e-01 -2.757238149642944336e-01
1.788337975740432739e-01 4.672794938087463379e-01 -2.394633293151855469e-01 5.652745366096496582e-01 1.946190446615219116e-01 4.062947332859039307e-01 -3.682523369789123535e-01 -1.850098371505737305e-01
2.409153580665588379e-01 5.201330780982971191e-01 -4.195957153569906950e-04 6.847107410430908203e-01 1.969573199748992920e-01 2.786848843097686768e-01 -2.895365357398986816e-01 4.799612611532211304e-02
3.613952398300170898e-01 4.737613499164581299e-01 -2.751364707946777344e-01 5.501271486282348633e-01 2.826131284236907959e-01 2.720251977443695068e-01 1.324979364871978760e-01 3.085130155086517334e-01
1.447632815688848495e-02 5.446757078170776367e-01 -1.481204032897949219e-01 -1.278474181890487671e-02 3.624181151390075684e-01 1.024802681058645248e-02 -4.649191200733184814e-01 5.774200558662414551e-01
7.227651476860046387e-01 2.692627310752868652e-01 -2.660306096076965332e-01 2.642183899879455566e-01 2.685708105564117432e-01 -2.879400923848152161e-02 -3.810494542121887207e-01 2.153290510177612305e-01
2.184254229068756104e-01 2.847740948200225830e-01 -5.231594443321228027e-01 4.090968668460845947e-01 2.823711931705474854e-01 5.594277977943420410e-01 -1.390953809022903442e-01 -1.345269083976745605e-01
1.243122965097427368e-01 4.503701627254486084e-01 -3.173907995223999023e-01 -3.325830698013305664e-01 -6.347082853317260742e-01 2.077965885400772095e-01 1.982768774032592773e-01 2.915766537189483643e-01
2.384838014841079712e-01 4.438200891017913818e-01 -2.443951219320297241e-01 -3.625525534152984619e-02 3.987298905849456787e-01 3.879619538784027100e-01 -6.099042296409606934e-01 6.018783152103424072e-02
5.342986434698104858e-02 2.876678109169006348e-01 -7.409472465515136719e-01 -3.798053264617919922e-01 2.642006874084472656e-01 2.369415611028671265e-01 -2.982997298240661621e-01 7.881225645542144775e-02
6.782172918319702148e-01 6.628730148077011108e-02 -6.191315054893493652e-01 -3.603203594684600830e-02 8.531245589256286621e-02 -2.718461863696575165e-02 -3.581606745719909668e-01 -1.212801486253738403e-01
-1.133191287517547607e-01 7.680554389953613281e-01 -3.275037407875061035e-01 1.527777165174484253e-01 1.568949520587921143e-01 3.655182421207427979e-01 1.847106367349624634e-01 -2.726025879383087158e-01
3.261170685291290283e-01 3.283886909484863281e-01 -7.892322540283203125e-01 1.943845599889755249e-01 3.151595294475555420e-01 -3.585840389132499695e-02 -1.565909385681152344e-01 -1.880759256891906261e-03
1.611552387475967407e-01 2.581639289855957031e-01 -5.573703646659851074e-01 -3.356354832649230957e-01 -4.974563121795654297e-01 -3.073163628578186035e-01 -3.735194206237792969e-01 -5.142480134963989258e-02
1.746485233306884766e-01 2.719914019107818604e-01 -4.020943939685821533e-01 4.374005496501922607e-01 1.185248643159866333e-01 7.184747457504272461e-01 9.548972547054290771e-02 5.609987676143646240e-02
-8.559607714414596558e-02 4.244106709957122803e-01 -3.293685615062713623e-01 7.461266219615936279e-02 -3.658945858478546143e-01 6.955687403678894043e-01 -2.286992818117141724e-01 -1.688200235366821289e-01
7.824809849262237549e-02 7.291230559349060059e-01 -3.086529970169067383e-01 -2.021223492920398712e-02 2.121294438838958740e-01 9.570791572332382202e-02 5.242429375648498535e-01 1.938867121934890747e-01
1.785131990909576416e-01 5.351700186729431152e-01 -4.820134937763214111e-01 -5.291907191276550293e-01 2.419257164001464844e-01 9.554111957550048828e-02 2.107639163732528687e-01 2.393087595701217651e-01
6.617369651794433594e-01 4.803594946861267090e-01 2.403714656829833984e-01 -2.563787400722503662e-01 -2.322764396667480469e-01 3.852926790714263916e-01 7.339598238468170166e-02 7.777650840580463409e-03
-3.409689292311668396e-02 2.098660767078399658e-01 -8.533892035484313965e-01 -9.406396001577377319e-02 -1.384980082511901855e-01 -8.567528426647186279e-02 -4.372009634971618652e-01 -2.409942215308547020e-03
-1.293883025646209717e-01 7.593438029289245605e-01 7.012615352869033813e-02 1.608459055423736572e-01 -2.666500210762023926e-01 4.522758424282073975e-01 -3.122241497039794922e-01 -5.221934616565704346e-02
4.635126888751983643e-01 3.477207422256469727e-01 -1.535342186689376831e-01 5.994230508804321289e-01 -2.934672832489013672e-01 -1.378520727157592773e-01 -4.187563955783843994e-01 -2.970564551651477814e-02
5.635482072830200195e-01 4.405726790428161621e-01 -4.329651296138763428e-01 -1.241082102060317993e-01 3.582407832145690918e-01 -3.380906209349632263e-02 2.388562560081481934e-01 3.145089149475097656e-01
3.070207238197326660e-01 5.327079296112060547e-01 -4.649413526058197021e-01 3.598418831825256348e-01 5.243273973464965820e-01 -2.659311145544052124e-02 4.040686879307031631e-03 2.571458555757999420e-02
1.801656633615493774e-01 6.552719473838806152e-01 -1.765154153108596802e-01 3.460791409015655518e-01 -4.079006314277648926e-01 -2.443922758102416992e-01 2.835458815097808838e-01 2.841162681579589844e-01
-1.501506716012954712e-01 5.538588762283325195e-01 -2.733342647552490234e-01 6.284195184707641602e-02 -6.415139436721801758e-01 3.907428085803985596e-01 -1.153992787003517151e-01 -1.204046458005905151e-01
2.284553945064544678e-01 3.622711896896362305e-01 -3.473971486091613770e-01 5.735539793968200684e-01 -2.663767635822296143e-01 -1.983577460050582886e-01 -4.924647510051727295e-01 -1.187220811843872070e-01
1.602165699005126953e-01 5.844951272010803223e-01 -1.510675698518753052e-01 5.940166115760803223e-01 2.827047705650329590e-01 3.328168988227844238e-01 -1.346297860145568848e-01 2.195557355880737305e-01
3.582818806171417236e-01 5.460615754127502441e-01 2.748959064483642578e-01 -1.638204306364059448e-01 -4.111374914646148682e-01 6.718140095472335815e-02 -5.449053645133972168e-01 2.401865087449550629e-02
6.242902874946594238e-01 5.665635466575622559e-01 6.219138391315937042e-03 -2.889387905597686768e-01 3.027734756469726562e-01 -1.899570822715759277e-01 3.636665642261505127e-02 2.768849432468414307e-01
4.657051563262939453e-01 6.747712492942810059e-01 -1.268458664417266846e-01 3.166831135749816895e-01 -8.574786596000194550e-03 1.540037244558334351e-01 1.283702552318572998e-01 -4.137085080146789551e-01
-3.935395181179046631e-02 6.901331543922424316e-01 -2.544412910938262939e-01 -2.248624563217163086e-01 2.849191427230834961e-01 -2.710824608802795410e-01 -4.984321296215057373e-01 6.135956943035125732e-02
-3.856588900089263916e-02 6.605532765388488770e-01 -4.006635844707489014e-01 2.959780693054199219e-01 -3.500086367130279541e-01 -3.700546622276306152e-01 1.629406064748764038e-01 1.674859076738357544e-01
2.084818333387374878e-01 5.574167966842651367e-01 -3.422268927097320557e-01 7.573395501822233200e-03 3.317511975765228271e-01 -2.729077935218811035e-01 -5.188674330711364746e-01 2.736502587795257568e-01
2.608758509159088135e-01 4.336001873016357422e-01 -2.871321439743041992e-01 3.038116097450256348e-01 -6.539102196693420410e-01 -1.634207069873809814e-01 1.118771359324455261e-02 3.387598395347595215e-01
5.278158560395240784e-02 4.545394480228424072e-01 -4.127605259418487549e-01 4.883661568164825439e-01 -4.976357221603393555e-01 3.585297614336013794e-02 2.062599062919616699e-01 3.004417419433593750e-01
2.023940235376358032e-01 4.439992010593414307e-01 -4.814402163028717041e-01 -1.839888989925384521e-01 4.619852602481842041e-01 -3.893679752945899963e-02 -5.237480998039245605e-01 8.370376378297805786e-02
6.912181973457336426e-01 4.762445688247680664e-01 -2.405646592378616333e-01 -2.399152219295501709e-01 4.017229080200195312e-01 -8.855697512626647949e-02 1.015113815665245056e-01 -2.120564691722393036e-02
3.263286650180816650e-01 4.217067658901214600e-01 -2.531450986862182617e-01 4.446170330047607422e-01 -4.906075298786163330e-01 -1.461109425872564316e-02 3.048081994056701660e-01 3.465387225151062012e-01
3.761647939682006836e-01 4.944970309734344482e-01 -1.341284364461898804e-01 6.770911216735839844e-01 2.113377302885055542e-01 2.675034999847412109e-01 -8.288397639989852905e-02 1.201595813035964966e-01
6.517942547798156738e-01 5.796208381652832031e-01 1.298491656780242920e-01 -1.058557108044624329e-01 -1.145004574209451675e-02 2.935486435890197754e-01 1.552687585353851318e-01 -3.173758387565612793e-01
3.177252113819122314e-01 4.720768034458160400e-01 -9.480139613151550293e-02 6.728263497352600098e-01 1.777834296226501465e-01 3.807048201560974121e-01 -1.941862106323242188e-01 -1.612996496260166168e-02
2.248564660549163818e-01 4.067817330360412598e-01 -3.213807344436645508e-01 1.538079679012298584e-01 -6.586875319480895996e-01 -2.204186320304870605e-01 6.519766757264733315e-04 4.178176820278167725e-01
2.035641223192214966e-01 7.478947639465332031e-01 1.543749421834945679e-01 1.673647314310073853e-01 2.878604829311370850e-01 -1.570266485214233398e-01 -4.877438247203826904e-01 4.424116387963294983e-02
3.835499584674835205e-01 5.861718058586120605e-01 -2.438635379076004028e-01 2.377378195524215698e-02 1.895468086004257202e-01 2.862718999385833740e-01 4.766171574592590332e-01 3.228219747543334961e-01
-7.630566507577896118e-02 6.462977528572082520e-01 -3.062509298324584961e-01 -2.384804934263229370e-01 -1.357714086771011353e-01 -3.461376726627349854e-01 -5.311926603317260742e-01 -7.350718230009078979e-02
2.400085479021072388e-01 4.463839828968048096e-01 -2.247653156518936157e-01 3.340342342853546143e-01 3.489147722721099854e-01 5.612239837646484375e-01 1.095643080770969391e-02 3.797432780265808105e-01
-1.371779441833496094e-01 4.444117546081542969e-01 -4.098294377326965332e-01 3.184066712856292725e-01 -6.142163872718811035e-01 3.040855824947357178e-01 -1.229621395468711853e-01 1.717202067375183105e-01
3.603367507457733154e-01 6.248543858528137207e-01 -1.671252846717834473e-01 9.273416548967361450e-02 3.336313068866729736e-01 3.526613414287567139e-01 3.427885174751281738e-01 3.000000119209289551e-01
4.061081707477569580e-01 5.204113125801086426e-01 -2.151232659816741943e-01 2.534649968147277832e-01 3.091852962970733643e-01 -2.577535510063171387e-01 -5.289874076843261719e-01 1.089281439781188965e-01
1.764291524887084961e-01 4.046730399131774902e-01 -6.336447000503540039e-01 1.180792599916458130e-01 2.067691087722778320e-01 4.786187410354614258e-01 3.102889060974121094e-01 -1.468183100223541260e-01
1.923772394657135010e-01 6.380378007888793945e-01 4.691848903894424438e-02 -6.511343717575073242e-01 -1.950650215148925781e-01 -2.205445617437362671e-01 -1.983130127191543579e-01 -6.085299327969551086e-02
4.084151238203048706e-02 5.963810682296752930e-01 -5.143108963966369629e-01 1.817653700709342957e-02 5.191229581832885742e-01 3.055229485034942627e-01 1.134510710835456848e-02 -1.218761578202247620e-01
2.704389393329620361e-01 4.718195796012878418e-01 -3.877058252692222595e-02 -3.047431111335754395e-01 -6.977379322052001953e-01 8.216917514801025391e-02 -1.392112672328948975e-01 3.113000988960266113e-01
-2.780243009328842163e-02 6.621294021606445312e-01 -3.970457613468170166e-01 -2.208186499774456024e-02 3.718677163124084473e-01 -4.517110809683799744e-02 1.065748184919357300e-01 5.009934902191162109e-01
1.848440468311309814e-01 5.754368305206298828e-01 -2.666046619415283203e-01 3.194996714591979980e-01 1.890918612480163574e-01 3.907718360424041748e-01 2.870604097843170166e-01 4.366748929023742676e-01
-1.982857286930084229e-01 5.142490863800048828e-01 -2.389922440052032471e-01 1.942625045776367188e-01 -2.922063469886779785e-01 6.392070055007934570e-01 -3.189776837825775146e-01 -7.522397488355636597e-02
9.826687723398208618e-02 7.450358867645263672e-01 -3.087481856346130371e-01 6.936854124069213867e-02 1.469275653362274170e-01 5.646776407957077026e-02 4.756708741188049316e-01 2.899806201457977295e-01
4.575723707675933838e-01 3.416670858860015869e-01 -3.509427011013031006e-01 1.844360232353210449e-01 2.691794335842132568e-01 -8.996130526065826416e-02 -6.596576571464538574e-01 3.185864165425300598e-02
5.169434100389480591e-02 5.473572015762329102e-01 -2.048081308603286743e-01 3.609497845172882080e-01 -7.072154879570007324e-01 1.382141709327697754e-01 -3.385828807950019836e-02 7.136838883161544800e-02
1.824717372655868530e-01 5.925769209861755371e-01 -3.154865503311157227e-01 -4.507155120372772217e-01 -1.491422206163406372e-01 -3.679020106792449951e-01 -2.656123042106628418e-01 -2.910933494567871094e-01
-6.489818543195724487e-02 1.838456094264984131e-01 -6.879974007606506348e-01 -2.190131545066833496e-01 -6.488702446222305298e-02 -5.892255157232284546e-02 -2.617882490158081055e-01 6.037107706069946289e-01
9.207984060049057007e-02 6.896597146987915039e-01 -3.064687550067901611e-01 3.688555583357810974e-02 -1.327345818281173706e-01 2.338473647832870483e-01 2.150473892688751221e-01 -5.495986938476562500e-01
1.016974598169326782e-01 4.832580089569091797e-01 -4.116221666336059570e-01 5.379176139831542969e-02 2.470378279685974121e-01 3.648335337638854980e-01 2.695403695106506348e-01 5.630362033843994141e-01
-2.750016450881958008e-01 6.820584535598754883e-01 -3.835763335227966309e-01 2.048097699880599976e-01 1.700852364301681519e-01 -7.919703423976898193e-02 -3.645592927932739258e-01 3.193554282188415527e-01
5.003165006637573242e-01 1.518008112907409668e-01 -6.053193211555480957e-01 -1.131619513034820557e-01 3.406176567077636719e-01 2.125474810600280762e-01 -3.569151163101196289e-01 2.425652295351028442e-01
2.850615084171295166e-01 6.502678394317626953e-01 2.112488448619842529e-01 2.374181002378463745e-01 -3.005669116973876953e-01 3.318625390529632568e-01 -3.297667205333709717e-01 -2.927096486091613770e-01
1.066586673259735107e-01 6.372463703155517578e-01 -1.735122054815292358e-01 -9.982836991548538208e-02 -1.275548934936523438e-01 -4.334875047206878662e-01 -5.729979872703552246e-01 -9.980221092700958252e-02
7.801458239555358887e-01 3.335042595863342285e-01 -3.567686676979064941e-01 -2.197143286466598511e-01 2.815837264060974121e-01 -1.522362828254699707e-01 -4.512571915984153748e-02 9.361388161778450012e-03
8.667143583297729492e-01 2.563081383705139160e-01 -6.980776321142911911e-03 -1.679659932851791382e-01 8.435742557048797607e-02 1.775425523519515991e-01 -2.428297698497772217e-01 2.392635196447372437e-01
1.671393960714340210e-01 6.791388988494873047e-01 -2.894294559955596924e-01 1.495605856180191040e-01 -4.173358082771301270e-01 -1.975855082273483276e-01 3.610005676746368408e-01 -2.473179847002029419e-01
5.845696926116943359e-01 5.090202689170837402e-01 2.085735835134983063e-02 -2.331196367740631104e-01 1.245705708861351013e-01 4.686727821826934814e-01 5.451855435967445374e-02 -3.259638845920562744e-01
1.113521680235862732e-01 6.544926166534423828e-01 1.828984618186950684e-01 3.214931786060333252e-01 -3.016701936721801758e-01 3.737295567989349365e-01 -4.365702867507934570e-01 -3.403049334883689880e-02
2.555873692035675049e-01 4.064441025257110596e-01 -6.363877058029174805e-01 1.277475953102111816e-01 -2.023906558752059937e-01 1.612805277109146118e-01 2.369350939989089966e-01 -4.744029343128204346e-01
-8.075596392154693604e-02 6.853315830230712891e-01 -4.355784654617309570e-01 -1.097311899065971375e-01 2.479217797517776489e-01 3.155208826065063477e-01 8.740279823541641235e-02 -3.916271328926086426e-01
-6.564703583717346191e-02 7.118536829948425293e-01 -2.495556771755218506e-01 1.531331241130828857e-01 1.465020626783370972e-01 5.135178565979003906e-01 2.682086229324340820e-01 -2.147735059261322021e-01
-5.321089178323745728e-02 5.978634357452392578e-01 -2.521136701107025146e-01 1.755418479442596436e-01 -5.795677304267883301e-01 6.127264350652694702e-02 -1.782214194536209106e-01 4.170560836791992188e-01
7.551379501819610596e-02 2.992812395095825195e-01 -7.878872752189636230e-01 9.624298661947250366e-02 -2.865431010723114014e-01 3.181640803813934326e-02 -1.574928611516952515e-01 -4.083824753761291504e-01
6.744523048400878906e-01 2.857771515846252441e-01 -1.763317137956619263e-01 -4.862773418426513672e-02 2.996051013469696045e-01 1.239498183131217957e-01 -4.195319116115570068e-01 3.858160674571990967e-01
4.732667505741119385e-01 2.632603943347930908e-01 -2.034061551094055176e-01 -1.167459487915039062e-01 4.056845232844352722e-02 3.347087204456329346e-01 1.543545629829168320e-02 7.333450317382812500e-01
4.145250618457794189e-01 1.470026969909667969e-01 -7.793960571289062500e-01 -1.527942270040512085e-01 7.868661731481552124e-02 -1.579323858022689819e-01 -3.721076846122741699e-01 -7.846269756555557251e-02
1.557834297418594360e-01 6.047312021255493164e-01 -3.586086928844451904e-01 3.314318507909774780e-02 -1.007989794015884399e-01 3.049069046974182129e-01 -4.513142630457878113e-03 -6.141530275344848633e-01
4.170166552066802979e-01 4.104435145854949951e-01 -4.589873850345611572e-01 -4.674866497516632080e-01 -9.649010747671127319e-02 -1.385372579097747803e-01 3.135355412960052490e-01 -3.187669217586517334e-01
7.873678207397460938e-01 2.932856976985931396e-01 9.894996136426925659e-02 -1.903003156185150146e-01 2.007070556282997131e-02 2.890515327453613281e-01 -2.780040353536605835e-02 4.041085839271545410e-01
-7.385347783565521240e-02 6.194403171539306641e-01 -4.887563884258270264e-01 -4.695689380168914795e-01 1.881104409694671631e-01 -3.022718429565429688e-01 -1.496074497699737549e-01 -4.822201654314994812e-02
3.155381381511688232e-01 4.261165559291839600e-01 -4.033154249191284180e-01 3.492128551006317139e-01 2.925820350646972656e-01 5.783207416534423828e-01 8.059316128492355347e-02 -8.770919591188430786e-02
6.910367012023925781e-01 5.440834164619445801e-01 2.759183347225189209e-01 -3.015251457691192627e-01 9.771716780960559845e-03 5.479705706238746643e-02 -1.636225134134292603e-01 -1.718213558197021484e-01
1.453149318695068359e-01 5.722475051879882812e-01 -2.402208894491195679e-01 -2.003952562808990479e-01 -1.909281611442565918e-01 -3.750083148479461670e-01 -5.966828465461730957e-01 -1.429575532674789429e-01
4.611979126930236816e-01 5.103114843368530273e-01 -1.885962039232254028e-01 4.323601722717285156e-01 1.165616288781166077e-01 4.817516803741455078e-01 6.401521619409322739e-03 -2.422036975622177124e-01
8.284111320972442627e-02 7.068998813629150391e-01 -2.215122580528259277e-01 -3.629608154296875000e-01 1.436240226030349731e-01 -4.375478327274322510e-01 -3.170297741889953613e-01 -6.156587973237037659e-03
3.173163831233978271e-01 3.600617945194244385e-01 -4.653205871582031250e-01 2.774580717086791992e-01 3.490641247481107712e-03 5.929964780807495117e-01 2.134578078985214233e-01 -2.809596955776214600e-01
9.519451856613159180e-02 8.335401415824890137e-01 9.580048173666000366e-02 -3.109376132488250732e-01 8.468033373355865479e-02 -3.084401190280914307e-01 2.689004316926002502e-02 2.953978776931762695e-01
4.959991574287414551e-01 4.149159789085388184e-01 -9.611601009964942932e-03 5.050690174102783203e-01 1.035583615303039551e-01 5.372585654258728027e-01 -6.262746755965054035e-04 -1.651393920183181763e-01
-8.986864238977432251e-02 7.455242872238159180e-01 -2.416545450687408447e-01 6.732949614524841309e-02 -2.805330231785774231e-02 4.073008298873901367e-01 -4.279618710279464722e-02 -4.524098038673400879e-01
-1.011679321527481079e-02 2.281190156936645508e-01 -6.313288807868957520e-01 -2.380434572696685791e-01 -3.076084256172180176e-01 -2.251637578010559082e-01 -4.419471025466918945e-01 3.898458182811737061e-01
3.487071990966796875e-01 3.505682647228240967e-01 -7.838385701179504395e-01 3.419239073991775513e-02 3.105577230453491211e-01 -1.107851713895797729e-01 6.841605901718139648e-02 -1.628894358873367310e-01
8.760035783052444458e-02 5.188701152801513672e-01 -5.800750255584716797e-01 3.029020726680755615e-01 4.204278588294982910e-01 2.927006781101226807e-01 -1.496786922216415405e-01 1.001312807202339172e-01
2.315018326044082642e-01 6.274595856666564941e-01 3.378206118941307068e-02 3.734185993671417236e-01 1.405310034751892090e-01 -3.478663042187690735e-02 -6.164417862892150879e-01 -1.056372001767158508e-01
2.320723235607147217e-01 4.721679687500000000e-01 -5.857168436050415039e-01 2.033881247043609619e-01 4.317100942134857178e-01 2.987255752086639404e-01 1.511510759592056274e-01 2.007778584957122803e-01
2.359110713005065918e-01 8.403685688972473145e-01 5.899128317832946777e-02 -2.763262689113616943e-01 3.500212430953979492e-01 2.924606762826442719e-02 3.829355165362358093e-02 1.829032450914382935e-01
3.322800099849700928e-01 4.592684209346771240e-01 -3.287238180637359619e-01 1.852804720401763916e-01 -5.384861230850219727e-01 -8.179964125156402588e-02 4.304911792278289795e-01 2.330094426870346069e-01
5.107598304748535156e-01 2.743744552135467529e-01 -2.978217601776123047e-01 5.164001584053039551e-01 -3.452502489089965820e-01 -1.654884517192840576e-01 -3.976727426052093506e-01 -6.122553721070289612e-02
2.322359681129455566e-01 5.716236829757690430e-01 -2.420614361763000488e-01 -4.562876224517822266e-01 4.380186200141906738e-01 1.174788549542427063e-01 -3.342310488224029541e-01 -1.874800771474838257e-01
1.963637322187423706e-01 4.298012554645538330e-01 -4.264709651470184326e-01 2.436035722494125366e-01 -6.100941300392150879e-01 -3.396252095699310303e-01 -1.900168657302856445e-01 1.087452322244644165e-01
1.172446925193071365e-02 4.407279789447784424e-01 -5.061411261558532715e-01 -3.982705473899841309e-01 -3.086906075477600098e-01 -2.959481775760650635e-01 -4.076740741729736328e-01 -2.043276727199554443e-01
-6.702128052711486816e-02 6.944362521171569824e-01 -3.619808852672576904e-01 -3.295521736145019531e-01 3.326733112335205078e-01 -2.049337029457092285e-01 -3.451589941978454590e-01 -4.275065287947654724e-02
1.257386952638626099e-01 4.037175178527832031e-01 -1.819551438093185425e-01 -3.540217578411102295e-01 -5.539012551307678223e-01 5.475631952285766602e-01 -9.076008200645446777e-02 2.188457995653152466e-01
2.910901308059692383e-01 3.719644248485565186e-01 -3.972490429878234863e-01 -4.708284735679626465e-01 -3.260720074176788330e-01 7.439087331295013428e-02 6.535243988037109375e-02 -5.303722620010375977e-01
5.272779464721679688e-01 5.265393257141113281e-01 -1.868489384651184082e-01 1.397140920162200928e-01 2.627341151237487793e-01 3.514692187309265137e-01 4.181038960814476013e-02 4.427120983600616455e-01
2.797850966453552246e-01 6.493763923645019531e-01 -8.488659560680389404e-02 9.497909992933273315e-02 3.593833446502685547e-01 5.417998433113098145e-01 -8.053126186132431030e-02 -2.336989194154739380e-01
1.480616182088851929e-01 6.575685739517211914e-01 -3.159400224685668945e-01 2.386201024055480957e-01 -9.782434999942779541e-02 2.199368923902511597e-01 6.862127035856246948e-02 -5.712031126022338867e-01
1.359402686357498169e-01 7.611612081527709961e-01 3.766315057873725891e-02 -1.500277221202850342e-01 2.771116197109222412e-01 4.172329306602478027e-01 -2.488863915205001831e-01 -2.557509541511535645e-01
5.484926700592041016e-01 1.867674440145492554e-01 -4.493665695190429688e-01 6.146080791950225830e-02 1.966468542814254761e-01 -5.996747314929962158e-02 -4.066286981105804443e-01 5.009521245956420898e-01
7.423499971628189087e-02 3.911887109279632568e-01 -5.135505199432373047e-01 2.866839766502380371e-01 -4.079416990280151367e-01 -1.357246041297912598e-01 -4.605189859867095947e-01 -3.140437901020050049e-01
7.066551446914672852e-01 1.453326344490051270e-01 -5.408776402473449707e-01 2.219197601079940796e-01 1.486148387193679810e-01 -5.579644814133644104e-02 -2.116750031709671021e-01 2.602196037769317627e-01
7.994501590728759766e-01 2.205420285463333130e-01 -3.257346749305725098e-01 2.416900992393493652e-01 2.762267589569091797e-01 1.989421844482421875e-01 4.673365131020545959e-02 1.722220331430435181e-01
6.551560759544372559e-02 4.057212471961975098e-01 -5.644708871841430664e-01 4.014230966567993164e-01 -1.753125637769699097e-01 8.730086497962474823e-03 -4.190341532230377197e-01 -3.806967139244079590e-01
7.812111079692840576e-02 6.107125878334045410e-01 -3.373255133628845215e-01 -3.226956725120544434e-01 2.821111679077148438e-01 -3.434581756591796875e-01 -4.530613720417022705e-01 1.384249888360500336e-02
1.657805033028125763e-02 6.938636898994445801e-01 -2.936034202575683594e-01 -5.307159423828125000e-01 1.266915351152420044e-01 -1.495198011398315430e-01 3.304804563522338867e-01 5.283648893237113953e-02
3.057290017604827881e-01 3.985709249973297119e-01 -6.222066879272460938e-01 -1.891021244227886200e-02 4.878565669059753418e-01 3.106119036674499512e-01 -1.331656426191329956e-01 -8.919332176446914673e-02
3.805257678031921387e-01 6.432945132255554199e-01 2.812730669975280762e-01 3.187354207038879395e-01 -4.082056507468223572e-02 5.983901396393775940e-02 -5.026952624320983887e-01 -5.211464315652847290e-02
1.154623627662658691e-01 3.908257484436035156e-01 -2.397820353507995605e-01 -3.065803945064544678e-01 -6.618222594261169434e-01 2.795649468898773193e-01 -7.821407169103622437e-02 4.001925289630889893e-01
7.240455746650695801e-01 1.432794034481048584e-01 -8.226324617862701416e-02 -2.189559936523437500e-01 -5.577335879206657410e-02 3.823952674865722656e-01 -1.214314550161361694e-01 4.862486720085144043e-01
3.975327908992767334e-01 7.150769233703613281e-01 2.288411855697631836e-01 1.461870670318603516e-01 2.263484299182891846e-01 3.030043840408325195e-01 -1.386018842458724976e-01 -3.076328933238983154e-01
3.257380425930023193e-01 5.356708168983459473e-01 5.879643186926841736e-02 7.140399217605590820e-01 1.271147280931472778e-01 2.432528734207153320e-01 -1.023388504981994629e-01 8.853287249803543091e-02
6.563259959220886230e-01 6.112935543060302734e-01 -1.750950515270233154e-01 1.395113915205001831e-01 7.330428063869476318e-02 1.774300336837768555e-01 1.630886942148208618e-01 -2.863248288631439209e-01
2.755043283104896545e-02 5.447896122932434082e-01 -4.985701441764831543e-01 -1.494933515787124634e-01 7.774069160223007202e-02 2.927896082401275635e-01 -2.012204080820083618e-01 -5.470519661903381348e-01
9.864331781864166260e-02 6.157650351524353027e-01 -1.484086215496063232e-01 2.807290554046630859e-01 3.775155842304229736e-01 4.093212485313415527e-01 1.795277744531631470e-01 4.098495841026306152e-01
5.810310244560241699e-01 4.677430689334869385e-01 -2.381598353385925293e-01 3.706597983837127686e-01 2.261072993278503418e-01 1.145874038338661194e-01 1.948325778357684612e-03 4.304089844226837158e-01
1.507750153541564941e-01 7.109462618827819824e-01 -6.638364493846893311e-02 -2.267288118600845337e-01 3.535698950290679932e-01 4.398854672908782959e-01 -1.092827469110488892e-01 -2.924993634223937988e-01
-6.543204933404922485e-02 7.059479355812072754e-01 -2.498573213815689087e-01 3.325027823448181152e-01 1.606719940900802612e-01 -1.306023448705673218e-01 -5.280086398124694824e-01 5.199735984206199646e-02
2.050520032644271851e-01 4.525792002677917480e-01 -2.081706225872039795e-01 1.606419831514358521e-01 -5.924000740051269531e-01 4.108264744281768799e-01 -1.118741557002067566e-01 -3.895547389984130859e-01
3.328889012336730957e-01 6.186698079109191895e-01 2.293423376977443695e-02 -6.599861383438110352e-01 -5.634209513664245605e-02 9.444821625947952271e-03 -7.905390858650207520e-02 2.466007769107818604e-01
4.444808363914489746e-01 4.896260499954223633e-01 3.807959705591201782e-02 3.591743111610412598e-01 -6.286415457725524902e-02 -1.921790689229965210e-01 -5.895906090736389160e-01 2.091531306505203247e-01
2.014101743698120117e-01 5.115008950233459473e-01 -5.719884037971496582e-01 5.324175581336021423e-02 -1.530036330223083496e-01 1.525351554155349731e-01 8.207717537879943848e-02 -5.606977939605712891e-01
1.902474164962768555e-01 3.521947264671325684e-01 -3.840393424034118652e-01 4.403524994850158691e-01 -4.015986025333404541e-01 2.436407655477523804e-01 -4.083214700222015381e-01 -3.331662118434906006e-01
8.085806965827941895e-01 2.797691226005554199e-01 -3.398846089839935303e-01 -1.067891567945480347e-01 3.507197275757789612e-02 -1.611805558204650879e-01 -2.476865202188491821e-01 -2.290046662092208862e-01
-1.476059108972549438e-01 3.926772475242614746e-01 -3.802042007446289062e-01 2.366204112768173218e-01 -2.741389274597167969e-01 4.763891100883483887e-01 1.277348250150680542e-01 5.523203611373901367e-01
2.891503274440765381e-01 5.044859051704406738e-01 -2.800073921680450439e-01 -5.155163407325744629e-01 -1.987744122743606567e-01 -3.222024440765380859e-01 -2.220365107059478760e-01 -3.536930084228515625e-01
-1.273397542536258698e-02 7.240666747093200684e-01 -1.766179054975509644e-01 -2.325547039508819580e-01 -7.150709629058837891e-03 -2.574931979179382324e-01 -5.428894162178039551e-01 -1.709006428718566895e-01
1.962355151772499084e-02 5.442103743553161621e-01 -3.741403222084045410e-01 -3.389649391174316406e-01 -3.127360641956329346e-01 -4.126557707786560059e-01 -4.155196547508239746e-01 -8.846911787986755371e-02
2.550270259380340576e-01 6.080794334411621094e-01 -1.874408423900604248e-01 1.720571517944335938e-01 -8.329882472753524780e-02 2.183274924755096436e-01 -4.213267564773559570e-01 -5.180166363716125488e-01
1.238553076982498169e-01 5.522890686988830566e-01 -3.797184526920318604e-01 -5.805276036262512207e-01 -1.806327700614929199e-01 -2.981421649456024170e-01 -2.575299143791198730e-01 1.029537618160247803e-01
