# Supplementary material for: Where is your field going? A machine learning approach to study the relative motion of the domains of physics
Source: PLoS One. 2020 Jun 18;15(6):e0233997. doi: 10.1371/journal.pone.0233997 (PMC7302634; doi:10.1371/journal.pone.0233997)
Supplement: S7 Data — (ZIP) [file pone.0233997.s007.zip › 6/Pacs4Run_6_VS_500_embeddings2000-2004ED8.txt]

-7.449077675119042397e-04 5.715185776352882385e-02 -4.255272746086120605e-01 2.561858296394348145e-01 8.910989016294479370e-02 -5.537749454379081726e-02 8.534043431282043457e-01 -1.035483330488204956e-01
-4.645046293735504150e-01 -1.921624094247817993e-01 -5.961979627609252930e-01 -3.265460953116416931e-03 -4.091780781745910645e-01 -1.049836799502372742e-01 4.176603555679321289e-01 1.973780095577239990e-01
-4.660488106310367584e-03 -3.161104023456573486e-01 -8.414136767387390137e-01 1.644526422023773193e-01 9.347546845674514771e-02 1.545709818601608276e-01 3.565495610237121582e-01 7.261946052312850952e-02
-1.861751526594161987e-01 -8.030856400728225708e-02 -6.773976087570190430e-01 -4.019029065966606140e-02 1.894056214950978756e-03 -4.603079855442047119e-01 2.903953790664672852e-01 4.496556818485260010e-01
-5.552740693092346191e-01 3.677942454814910889e-01 -2.398151010274887085e-01 6.499488353729248047e-01 7.989770174026489258e-02 -2.082830853760242462e-02 1.518637686967849731e-01 2.158085107803344727e-01
-4.880492389202117920e-01 1.339543759822845459e-01 1.408033538609743118e-02 6.201146245002746582e-01 -3.671608567237854004e-01 1.357437223196029663e-01 3.769582211971282959e-01 -2.525727748870849609e-01
-5.390423536300659180e-01 3.112724125385284424e-01 -2.973452508449554443e-01 6.612010002136230469e-01 1.716254949569702148e-01 8.869550377130508423e-02 1.434355527162551880e-01 1.704291254281997681e-01
-3.004245162010192871e-01 -4.111955761909484863e-01 -3.372921347618103027e-01 -2.844144403934478760e-02 -4.126972258090972900e-01 -5.093132853507995605e-01 4.431319534778594971e-01 -1.832394977100193501e-03
-3.541833758354187012e-01 -2.377042919397354126e-01 -8.820118308067321777e-01 3.929585590958595276e-02 6.782555580139160156e-02 -9.337770193815231323e-02 1.086739674210548401e-01 -1.158965900540351868e-01
5.657375976443290710e-02 -2.408581525087356567e-01 -4.963563084602355957e-01 3.929287493228912354e-01 6.296660006046295166e-02 3.753283023834228516e-01 5.925262570381164551e-01 2.051845341920852661e-01
-5.986146330833435059e-01 -2.057468891143798828e-02 -5.199078321456909180e-01 4.011276960372924805e-01 3.560264408588409424e-01 2.265271693468093872e-01 1.507318019866943359e-01 9.612536430358886719e-02
8.085888624191284180e-02 -1.700425148010253906e-01 -8.847993612289428711e-02 8.857655525207519531e-01 1.533836498856544495e-02 -1.054120287299156189e-01 3.563383817672729492e-01 1.838859468698501587e-01
-2.763528525829315186e-01 -7.175338268280029297e-02 -2.869785130023956299e-01 5.252398252487182617e-01 2.778279781341552734e-01 4.899392127990722656e-01 4.632438123226165771e-01 1.685927659273147583e-01
-1.650565117597579956e-01 4.651127010583877563e-02 -2.614389657974243164e-01 6.999080777168273926e-01 -3.796949088573455811e-01 -4.718998074531555176e-01 1.686784774065017700e-01 1.306191384792327881e-01
-6.204653382301330566e-01 4.032149314880371094e-01 4.120207950472831726e-02 1.585128605365753174e-01 -6.737758219242095947e-02 1.248789504170417786e-01 6.335297226905822754e-01 6.420423090457916260e-02
7.557724416255950928e-02 -2.245118916034698486e-01 -7.737160921096801758e-01 1.232704669237136841e-01 -4.566809162497520447e-02 -5.068109035491943359e-01 2.664275169372558594e-01 -1.113223191350698471e-02
-2.070403099060058594e-01 -2.381936162710189819e-01 -2.152914404869079590e-01 3.834808468818664551e-01 1.874616146087646484e-01 5.261259675025939941e-01 6.105626225471496582e-01 1.491749435663223267e-01
-7.998841404914855957e-01 -1.557063609361648560e-01 -2.328944504261016846e-01 4.534859061241149902e-01 -1.679900437593460083e-01 -1.619312614202499390e-01 1.416921317577362061e-01 3.914657607674598694e-02
-4.192458093166351318e-01 -2.548268437385559082e-01 -7.834396511316299438e-02 7.159625291824340820e-01 2.572124898433685303e-01 -3.877052366733551025e-01 1.111689433455467224e-01 1.082776635885238647e-01
-4.877539277076721191e-01 4.269339442253112793e-01 -2.803499102592468262e-01 -1.123435422778129578e-01 -1.490959078073501587e-01 -1.278752386569976807e-01 6.395741105079650879e-01 2.024096548557281494e-01
-1.241850852966308594e-01 -1.910567134618759155e-01 -2.704270184040069580e-01 5.899437665939331055e-01 6.627110242843627930e-01 5.487413145601749420e-03 2.949129641056060791e-01 -2.685561776161193848e-02
-5.926109552383422852e-01 2.435722947120666504e-01 -3.675277233123779297e-01 -9.575227648019790649e-02 -1.128236129879951477e-01 1.891394108533859253e-01 6.199907660484313965e-01 1.111224368214607239e-01
-5.064732432365417480e-01 -6.034412980079650879e-01 -4.246022105216979980e-01 -3.444572910666465759e-02 -8.451765030622482300e-02 -1.131306588649749756e-01 4.044561684131622314e-01 -1.197636872529983521e-01
-4.324803054332733154e-01 9.898233413696289062e-02 -6.240398809313774109e-02 7.846775054931640625e-01 1.045640185475349426e-01 -4.011650681495666504e-01 9.653647243976593018e-02 4.862019047141075134e-02
-1.052794381976127625e-01 4.881578683853149414e-01 -5.073466300964355469e-01 -6.038223952054977417e-02 2.572953104972839355e-01 1.834496855735778809e-01 6.099860668182373047e-01 -1.327925920486450195e-01
-3.915624022483825684e-01 3.302512168884277344e-01 -2.258421033620834351e-01 6.351160407066345215e-01 -1.386406570672988892e-01 4.863817244768142700e-02 1.767926514148712158e-01 -4.799929261207580566e-01
-2.553054690361022949e-01 -1.446358412504196167e-01 -5.971209406852722168e-01 5.059968829154968262e-01 -4.892234802246093750e-01 -1.067277267575263977e-01 2.151083201169967651e-01 6.566086411476135254e-02
-5.723249912261962891e-01 5.517066642642021179e-02 -2.055387943983078003e-01 5.683746933937072754e-01 1.586720347404479980e-01 2.614015340805053711e-01 2.949330210685729980e-01 3.515841662883758545e-01
-2.971946895122528076e-01 -2.278055101633071899e-01 -5.014296770095825195e-01 6.553396582603454590e-01 -3.304150998592376709e-01 -1.361035406589508057e-01 1.864780634641647339e-01 1.280847042798995972e-01
-5.857830643653869629e-01 -5.563108921051025391e-01 -3.446227014064788818e-01 1.095755919814109802e-01 -3.372341394424438477e-02 4.484203085303306580e-02 3.798502981662750244e-01 2.630024254322052002e-01
-2.991552054882049561e-01 -8.094575256109237671e-02 -1.393986982293426991e-03 -1.767331957817077637e-01 4.203601479530334473e-01 -4.198392629623413086e-01 6.999064683914184570e-01 -1.728601157665252686e-01
-4.541246891021728516e-01 -1.363003402948379517e-01 -5.083743929862976074e-01 6.735921502113342285e-01 -2.154254168272018433e-01 -4.617327451705932617e-02 1.201269924640655518e-01 7.183776237070560455e-03
-3.732475340366363525e-01 -5.101463943719863892e-02 -4.539190828800201416e-01 4.895414412021636963e-01 -3.295006752014160156e-01 -4.895898401737213135e-01 1.128757670521736145e-01 2.266726940870285034e-01
-5.269309282302856445e-01 1.484667360782623291e-01 -3.026974201202392578e-01 -8.146956562995910645e-02 -1.421967595815658569e-01 1.480006128549575806e-01 7.010779976844787598e-01 2.615417540073394775e-01
-3.219652175903320312e-01 6.372207403182983398e-01 -1.604425162076950073e-01 1.143747419118881226e-01 -2.730937004089355469e-01 -9.993322193622589111e-02 5.985371470451354980e-01 -9.301327913999557495e-02
-2.256532460451126099e-01 3.362025916576385498e-01 -3.939501941204071045e-01 7.974078655242919922e-01 -4.607664793729782104e-02 -3.098919242620468140e-02 1.186957135796546936e-01 1.667943894863128662e-01
-7.527609467506408691e-01 -2.462833970785140991e-01 -2.305298000574111938e-01 3.918412029743194580e-01 -1.634376943111419678e-01 1.701714545488357544e-01 3.002219498157501221e-01 -1.421566158533096313e-01
-3.153867721557617188e-01 1.971740871667861938e-01 -5.529552698135375977e-01 4.920941889286041260e-01 2.415574193000793457e-01 -5.045800209045410156e-01 -2.530303597450256348e-02 1.209307461977005005e-02
-7.304083108901977539e-01 1.533052176237106323e-01 -1.520837247371673584e-01 5.951160788536071777e-01 -1.036114990711212158e-01 -1.890566498041152954e-01 1.141369044780731201e-01 -7.876373082399368286e-02
-5.635445117950439453e-01 -5.266401171684265137e-02 -1.379361152648925781e-01 -7.666595280170440674e-02 4.766745865345001221e-01 -2.289042770862579346e-01 4.743671715259552002e-01 -3.874275982379913330e-01
-5.756933093070983887e-01 1.058970168232917786e-01 -3.308731913566589355e-01 6.958108544349670410e-01 -1.281410157680511475e-01 -1.996523141860961914e-01 8.058580756187438965e-02 -3.095037303864955902e-02
-3.142265379428863525e-01 3.933737799525260925e-02 -4.118635952472686768e-01 6.421976089477539062e-01 2.775493562221527100e-01 -2.211585044860839844e-01 1.063399091362953186e-01 -4.247494041919708252e-01
-1.067153662443161011e-01 -2.433619350194931030e-01 -6.892524659633636475e-02 8.142520189285278320e-01 9.024624526500701904e-02 -3.401261568069458008e-01 2.195289134979248047e-01 -2.993438243865966797e-01
-3.481608629226684570e-02 -2.624070942401885986e-01 -4.660703241825103760e-01 2.747245728969573975e-01 -8.169724792242050171e-02 3.921187222003936768e-01 6.053988933563232422e-01 3.321084082126617432e-01
-3.355517089366912842e-01 -2.004513591527938843e-01 -4.250226914882659912e-01 6.032154560089111328e-01 3.309906423091888428e-01 -3.697884082794189453e-01 1.103813014924526215e-02 -2.372571676969528198e-01
-5.691452026367187500e-01 3.129513859748840332e-01 -9.915548563003540039e-02 -4.496837034821510315e-02 2.088234722614288330e-01 -8.691282570362091064e-02 6.167035102844238281e-01 3.671473264694213867e-01
-1.695167720317840576e-01 2.836467325687408447e-02 -6.561831384897232056e-02 8.284090161323547363e-01 4.199887514114379883e-01 -1.721569597721099854e-01 2.342700660228729248e-01 1.377729326486587524e-01
4.758937656879425049e-02 -2.010047435760498047e-01 -1.753794252872467041e-01 8.364867568016052246e-01 -1.549299955368041992e-01 -1.902087777853012085e-01 3.028081357479095459e-01 2.738409042358398438e-01
-6.515344232320785522e-02 -3.397091105580329895e-02 -5.230484008789062500e-01 5.904927849769592285e-01 1.038270420394837856e-03 -6.007333397865295410e-01 6.054808944463729858e-02 -8.827197551727294922e-02
-4.329849481582641602e-01 -3.208458721637725830e-01 2.755596302449703217e-02 7.665294408798217773e-01 -8.774627000093460083e-02 -2.747850716114044189e-01 1.928153783082962036e-01 2.951368875801563263e-02
-5.958288311958312988e-01 -3.483636677265167236e-01 -2.030731290578842163e-01 1.850790977478027344e-01 1.949127912521362305e-01 -5.205252766609191895e-01 2.832702696323394775e-01 2.428131252527236938e-01
-4.835585653781890869e-01 3.109462559223175049e-01 -1.567988991737365723e-01 5.821985006332397461e-01 -1.023536697030067444e-01 -7.483787834644317627e-02 1.390434801578521729e-01 -5.201274156570434570e-01
-4.413160309195518494e-02 -1.510277092456817627e-01 -1.857640892267227173e-01 7.466431260108947754e-01 5.077196955680847168e-01 1.429091207683086395e-03 3.408456444740295410e-01 -9.644620865583419800e-02
1.494572758674621582e-01 1.205431297421455383e-01 -1.034014746546745300e-01 8.768053054809570312e-01 -9.999587200582027435e-03 -8.195019513368606567e-02 3.740790784358978271e-01 1.920975595712661743e-01
-2.636502981185913086e-01 -5.382875204086303711e-01 3.458103910088539124e-02 1.773064583539962769e-01 -1.257397979497909546e-01 -5.342996120452880859e-01 5.048738718032836914e-01 2.278540879487991333e-01
-3.566384613513946533e-01 -3.843080699443817139e-01 -3.299519121646881104e-01 3.121060431003570557e-01 2.991811037063598633e-01 2.608649134635925293e-01 5.628642439842224121e-01 2.108594030141830444e-01
-4.833571016788482666e-01 -2.773785293102264404e-01 -3.046846985816955566e-01 4.063942730426788330e-01 -5.253371000289916992e-01 1.819037050008773804e-01 3.415383100509643555e-01 -7.564022392034530640e-02
-1.045041456818580627e-01 -1.191019937396049500e-01 -5.519047379493713379e-01 4.959629178047180176e-01 -7.915574312210083008e-02 -6.302656531333923340e-01 6.631498783826828003e-02 1.281313598155975342e-01
-4.753113687038421631e-01 -1.950518339872360229e-01 2.818322479724884033e-01 6.013504043221473694e-02 2.147521525621414185e-01 -7.011117041110992432e-02 7.643914222717285156e-01 -1.328907012939453125e-01
-5.878252387046813965e-01 5.989067628979682922e-02 -3.189580515027046204e-02 7.245803475379943848e-01 1.206539794802665710e-01 -2.817446887493133545e-01 1.674655228853225708e-01 5.346645042300224304e-02
-4.274555742740631104e-01 3.908925652503967285e-01 -4.884916841983795166e-01 1.083839125931262970e-02 -1.966631412506103516e-01 2.038025707006454468e-01 5.837027430534362793e-01 -6.944266706705093384e-02
-3.077576756477355957e-01 -8.828010410070419312e-02 -4.760515987873077393e-01 5.765804052352905273e-01 -4.025007784366607666e-01 -2.410616874694824219e-01 1.556433886289596558e-01 3.067235350608825684e-01
-2.208630591630935669e-01 -1.700491085648536682e-02 -4.903085827827453613e-01 6.899451017379760742e-01 -3.977783024311065674e-01 -2.092854380607604980e-01 1.720414310693740845e-01 5.363979190587997437e-02
9.248037636280059814e-02 1.193857714533805847e-01 -8.189354538917541504e-01 2.168056070804595947e-01 -4.893377423286437988e-03 -4.588611721992492676e-01 2.007486075162887573e-01 -9.304268658161163330e-02
-2.618982791900634766e-01 -2.814150154590606689e-01 -3.965907096862792969e-01 3.083173334598541260e-01 1.422399878501892090e-01 4.787935912609100342e-01 5.414773821830749512e-01 2.391607165336608887e-01
-2.143192887306213379e-01 3.240089416503906250e-01 -4.945703148841857910e-01 -7.736880332231521606e-02 -1.740951687097549438e-01 1.502836793661117554e-01 7.156479954719543457e-01 -1.829030960798263550e-01
-3.007126152515411377e-01 5.583417415618896484e-01 -2.555731832981109619e-01 -1.159127131104469299e-01 6.983496993780136108e-02 -2.844794988632202148e-01 6.117532253265380859e-01 -2.429520040750503540e-01
-3.174610733985900879e-01 2.379579395055770874e-01 -6.492575407028198242e-01 -1.562979966402053833e-01 2.421001046895980835e-01 1.528616398572921753e-01 4.931603074073791504e-01 -2.672900259494781494e-01
-2.449561506509780884e-01 -5.360960215330123901e-02 -3.309184312820434570e-01 6.990637183189392090e-01 -2.602880075573921204e-02 -4.937987029552459717e-01 7.490714639425277710e-02 -2.979925870895385742e-01
-3.259980380535125732e-01 -1.275298446416854858e-01 -5.613026618957519531e-01 4.262827038764953613e-01 -2.941827056929469109e-03 -6.169001460075378418e-01 4.044808913022279739e-03 -9.654914028942584991e-03
-2.885867953300476074e-01 -1.307702809572219849e-01 -2.910710573196411133e-01 3.870010375976562500e-01 1.570349484682083130e-01 4.514981806278228760e-01 4.600418508052825928e-01 4.743160903453826904e-01
2.399355620145797729e-01 5.588222295045852661e-02 -1.950350254774093628e-01 4.764506220817565918e-01 5.982573628425598145e-01 2.463229559361934662e-02 5.331262946128845215e-01 1.775443106889724731e-01
-2.938357889652252197e-01 5.484982728958129883e-01 -1.458491683006286621e-01 -4.260824644006788731e-04 -2.319554984569549561e-01 -2.679880857467651367e-01 6.624972224235534668e-01 1.643611639738082886e-01
-2.052281945943832397e-01 5.415996909141540527e-01 -2.318708002567291260e-01 -6.890327483415603638e-02 6.921475380659103394e-02 -4.192778095602989197e-02 7.737828493118286133e-01 2.740340679883956909e-02
1.379806697368621826e-01 -1.178576704114675522e-02 -7.094741463661193848e-01 3.096766173839569092e-01 2.467600554227828979e-01 -5.306615233421325684e-01 1.364868283271789551e-01 -1.429986506700515747e-01
-9.539526700973510742e-02 -2.253162264823913574e-01 -1.789901256561279297e-01 6.420422792434692383e-01 2.170610874891281128e-01 -4.875032901763916016e-01 2.090472280979156494e-01 4.091464579105377197e-01
-1.603846997022628784e-01 -2.912501394748687744e-01 -2.553798854351043701e-01 2.643065452575683594e-01 2.276605516672134399e-01 4.441456198692321777e-01 6.801424026489257812e-01 2.066037356853485107e-01
-1.353081017732620239e-01 -1.421131044626235962e-01 -4.618967175483703613e-01 5.783419609069824219e-01 1.432693451642990112e-01 -6.183177232742309570e-01 2.745816111564636230e-02 -1.003530696034431458e-01
-2.348372638225555420e-01 -1.141087189316749573e-01 -6.040481925010681152e-01 4.864300787448883057e-01 7.716267555952072144e-02 -5.642136335372924805e-01 1.551350299268960953e-02 -7.622525095939636230e-02
-4.085660576820373535e-01 -6.603491306304931641e-02 -4.859628379344940186e-01 6.551704406738281250e-01 -3.602555692195892334e-01 -1.193969324231147766e-01 1.281766742467880249e-01 5.325397104024887085e-02
2.921765744686126709e-01 1.191008761525154114e-01 -2.965568304061889648e-01 5.054088234901428223e-01 6.163829565048217773e-01 -1.982921212911605835e-01 3.711918294429779053e-01 -5.710469093173742294e-03
-9.882502257823944092e-02 -1.150275319814682007e-01 -8.602596819400787354e-02 5.108208060264587402e-01 7.311476469039916992e-01 -2.735169138759374619e-03 4.085726141929626465e-01 8.454699069261550903e-02
-2.733152806758880615e-01 2.519086003303527832e-01 -6.385251879692077637e-01 -3.083799779415130615e-02 -1.186123490333557129e-01 1.107392758131027222e-01 4.994544684886932373e-01 -4.211751520633697510e-01
9.075469523668289185e-02 8.174510672688484192e-03 -2.279373705387115479e-01 8.794050216674804688e-01 2.021008282899856567e-01 -1.346992552280426025e-01 3.227517902851104736e-01 -5.684091523289680481e-02
-5.332138538360595703e-01 3.737733364105224609e-01 -4.869010765105485916e-03 5.864294990897178650e-02 4.176186025142669678e-02 -1.637144982814788818e-01 6.391385197639465332e-01 3.680615127086639404e-01
-3.831776380538940430e-01 -2.663332521915435791e-01 -5.786156654357910156e-02 6.043177843093872070e-01 -1.688299924135208130e-01 3.044215142726898193e-01 4.218101203441619873e-01 -3.385170102119445801e-01
-2.864730656147003174e-01 -2.643754519522190094e-02 -5.658736824989318848e-01 6.659679412841796875e-01 -2.347927689552307129e-01 -2.877242267131805420e-01 9.627956897020339966e-02 -7.953217625617980957e-02
3.246862590312957764e-01 -1.859598755836486816e-01 -5.499860644340515137e-02 1.663600355386734009e-01 -3.234980404376983643e-01 -3.295746743679046631e-01 7.524567246437072754e-01 -2.232390046119689941e-01
-3.358967900276184082e-01 -1.277825832366943359e-01 6.548028904944658279e-03 -1.824501343071460724e-02 5.643485188484191895e-01 4.237001296132802963e-03 7.120982408523559570e-01 -2.118439078330993652e-01
-5.996372103691101074e-01 -1.439773887395858765e-01 -2.077304869890213013e-01 6.407976746559143066e-01 -1.298411190509796143e-01 -3.742166161537170410e-01 9.060101956129074097e-02 -2.875079959630966187e-02
-5.121457576751708984e-01 1.775509677827358246e-02 -4.423125088214874268e-01 6.149140000343322754e-01 -1.211142912507057190e-02 -3.936650454998016357e-01 1.059084292501211166e-02 9.165616333484649658e-02
-4.357598721981048584e-01 3.611849546432495117e-01 -1.082109212875366211e-01 -9.576667100191116333e-02 -4.650782793760299683e-02 -3.856355249881744385e-01 6.770212054252624512e-01 2.225814461708068848e-01
1.291984915733337402e-01 -1.063860021531581879e-02 -6.613459587097167969e-01 3.175056874752044678e-01 -4.387034103274345398e-02 3.543960750102996826e-01 5.375238656997680664e-01 1.689765900373458862e-01
-4.813725352287292480e-01 3.545987606048583984e-01 -1.131565868854522705e-01 7.586038112640380859e-01 8.086904883384704590e-02 5.728082265704870224e-03 1.773471087217330933e-01 1.274023056030273438e-01
4.121771454811096191e-02 9.708766639232635498e-02 -2.514216303825378418e-02 8.060539960861206055e-01 2.494777292013168335e-01 -1.650553382933139801e-02 4.105009734630584717e-01 -3.278674185276031494e-01
-3.225401043891906738e-01 6.043325643986463547e-03 -4.894060194492340088e-01 7.547948956489562988e-01 -1.672471016645431519e-01 -2.233609408140182495e-01 7.936572283506393433e-02 5.036910250782966614e-02
-1.886699050664901733e-01 -2.405706234276294708e-02 -3.912096619606018066e-01 7.739488482475280762e-01 -2.457849830389022827e-01 -3.661146759986877441e-01 1.039107888936996460e-01 8.084139972925186157e-02
5.802119150757789612e-02 -2.098952084779739380e-01 2.899052761495113373e-02 7.771106958389282227e-01 -2.336405590176582336e-02 -2.506490945816040039e-01 4.015405178070068359e-01 3.510421514511108398e-01
-5.879672169685363770e-01 -2.811694443225860596e-01 -5.095389485359191895e-01 4.484731853008270264e-01 -2.430348545312881470e-01 -1.766705363988876343e-01 1.167271360754966736e-01 1.028419658541679382e-01
-3.332993090152740479e-01 1.826045960187911987e-01 1.642833650112152100e-01 -1.388586312532424927e-02 3.667683899402618408e-02 -2.994982302188873291e-01 8.203548192977905273e-01 2.536907196044921875e-01
-9.182357043027877808e-02 -4.693223237991333008e-01 -5.917117595672607422e-01 3.261865973472595215e-01 -1.494509428739547729e-01 2.187262922525405884e-01 4.828671813011169434e-01 1.069898158311843872e-01
-2.386573702096939087e-01 2.254775017499923706e-01 1.328546851873397827e-01 9.181394241750240326e-03 -1.842649877071380615e-01 -3.786673769354820251e-02 9.075108170509338379e-01 1.245170906186103821e-01
-6.356859207153320312e-01 2.520053982734680176e-01 1.638372987508773804e-01 7.391083240509033203e-02 -4.494403302669525146e-02 -2.522232532501220703e-01 6.488161683082580566e-01 1.161568611860275269e-01
-2.418679893016815186e-01 3.461741805076599121e-01 -4.137679338455200195e-01 6.877157688140869141e-01 4.923135042190551758e-02 1.222141385078430176e-01 1.832884550094604492e-01 3.557409942150115967e-01
3.644919097423553467e-01 -3.686083257198333740e-01 -4.104991257190704346e-01 3.054884970188140869e-01 2.622651755809783936e-01 9.963564574718475342e-03 6.049396395683288574e-01 -1.860283464193344116e-01
1.492704153060913086e-01 1.444899290800094604e-01 -2.779948115348815918e-01 2.961997389793395996e-01 4.103604853153228760e-01 -3.673845902085304260e-02 4.874269962310791016e-01 6.200767159461975098e-01
-6.360825300216674805e-01 1.611503511667251587e-01 -2.053304314613342285e-01 1.353235393762588501e-01 -1.671147495508193970e-01 1.937790028750896454e-02 6.599183678627014160e-01 2.125124335289001465e-01
-2.350826561450958252e-01 -3.674936890602111816e-01 -8.423002809286117554e-02 4.743705689907073975e-01 1.446095108985900879e-01 -5.313678979873657227e-01 2.779434919357299805e-01 4.438986778259277344e-01
-2.660876214504241943e-01 -1.928218752145767212e-01 -2.501472830772399902e-01 6.313483715057373047e-01 3.898962400853633881e-03 -4.551056027412414551e-01 1.340808868408203125e-01 4.535731673240661621e-01
-7.076234221458435059e-01 -1.516728550195693970e-01 -3.524562120437622070e-01 5.451250672340393066e-01 1.245177313685417175e-01 1.305686384439468384e-01 1.474300920963287354e-01 -2.427630499005317688e-02
-3.190909028053283691e-01 -2.183655500411987305e-01 5.493515357375144958e-02 1.198674589395523071e-01 4.885365366935729980e-01 -4.787333905696868896e-01 4.564955234527587891e-01 -3.960676789283752441e-01
-4.508181214332580566e-01 7.919928990304470062e-03 6.193171441555023193e-02 -2.936761081218719482e-02 3.133354485034942627e-01 1.482750475406646729e-01 8.080403804779052734e-01 1.375072598457336426e-01
3.030881881713867188e-01 -5.993830040097236633e-02 -3.558366596698760986e-01 5.169079899787902832e-01 5.277401953935623169e-02 3.577848374843597412e-01 5.739243030548095703e-01 -2.248270213603973389e-01
-4.665180146694183350e-01 3.820477128028869629e-01 -8.297754824161529541e-02 -1.258609741926193237e-01 -1.518855988979339600e-02 -2.904679179191589355e-01 7.075695395469665527e-01 1.685744673013687134e-01
4.140773713588714600e-01 -3.005238473415374756e-01 -5.158072710037231445e-01 4.138081371784210205e-01 6.534610688686370850e-02 2.389786578714847565e-02 5.340580940246582031e-01 -1.042678281664848328e-01
2.542206048965454102e-01 1.431974582374095917e-02 -5.333581566810607910e-01 2.061000317335128784e-01 7.059834152460098267e-02 1.770647168159484863e-01 6.048941612243652344e-01 4.538564682006835938e-01
-6.760797500610351562e-01 1.442960798740386963e-01 -2.460194230079650879e-01 6.566843986511230469e-01 -4.876201506704092026e-03 -4.052848555147647858e-03 1.427384316921234131e-01 9.960089623928070068e-02
2.957187965512275696e-02 -4.877381622791290283e-01 -2.507712841033935547e-01 4.427448809146881104e-01 5.818205326795578003e-02 1.592659205198287964e-01 5.562110543251037598e-01 4.052237272262573242e-01
1.332668811082839966e-01 -9.379749000072479248e-02 -1.577331125736236572e-01 9.054691195487976074e-01 -2.976900897920131683e-02 2.320610452443361282e-03 3.334580957889556885e-01 1.288487613201141357e-01
2.289035618305206299e-01 -3.256726264953613281e-01 -2.186232954263687134e-01 2.686778604984283447e-01 -2.921044593676924706e-03 2.693062722682952881e-01 7.446737289428710938e-01 -3.073815405368804932e-01
-7.354211211204528809e-01 2.321556806564331055e-01 1.428941488265991211e-01 1.493797451257705688e-02 1.482789814472198486e-01 -2.324788421392440796e-01 5.519440770149230957e-01 6.278748810291290283e-02
2.072983831167221069e-01 -3.578459918498992920e-01 -4.768998548388481140e-02 6.916759908199310303e-02 -2.088896483182907104e-01 -3.953252434730529785e-01 7.617632746696472168e-01 -2.042420059442520142e-01
-2.574209570884704590e-01 -2.431859821081161499e-02 6.815233081579208374e-02 7.621821165084838867e-01 4.860035181045532227e-01 -2.002581208944320679e-01 2.318775504827499390e-01 -1.323132812976837158e-01
1.584044694900512695e-01 2.979132831096649170e-01 -7.642331719398498535e-01 2.374114841222763062e-01 7.195256650447845459e-02 -4.059444963932037354e-01 2.752131223678588867e-01 5.351966712623834610e-03
-4.168234169483184814e-01 -9.064147621393203735e-02 -1.587320268154144287e-01 6.409206390380859375e-01 5.655246376991271973e-01 8.223432302474975586e-02 2.113940417766571045e-01 1.039202958345413208e-01
6.212412193417549133e-02 1.999356299638748169e-01 -5.161072611808776855e-01 5.872531533241271973e-01 5.224061608314514160e-01 -2.008037269115447998e-01 7.682150602340698242e-02 -1.606285274028778076e-01
-1.392589211463928223e-01 -5.297031402587890625e-01 -2.814672887325286865e-01 1.526673734188079834e-01 5.724805220961570740e-02 -6.972550153732299805e-01 3.267078697681427002e-01 3.620278835296630859e-02
-3.638314902782440186e-01 -7.640169858932495117e-01 -2.825857698917388916e-01 1.903685331344604492e-01 1.523077189922332764e-01 3.108496963977813721e-02 3.790015876293182373e-01 -1.923796487972140312e-03
-3.699425980448722839e-02 3.024471700191497803e-01 -2.609858214855194092e-01 -2.470140717923641205e-02 -2.769829034805297852e-01 7.294669281691312790e-03 7.616201639175415039e-01 -4.261398613452911377e-01
-4.583891332149505615e-01 1.914142817258834839e-01 1.192618161439895630e-01 5.767380073666572571e-02 5.527994036674499512e-01 -7.827889174222946167e-02 6.343006491661071777e-01 -1.470993161201477051e-01
-4.597952365875244141e-01 -1.216807402670383453e-02 -1.158876158297061920e-02 7.348356842994689941e-01 -1.388978362083435059e-01 1.305721849203109741e-01 3.299402296543121338e-01 -3.211234211921691895e-01
-2.781846523284912109e-01 -2.257768064737319946e-02 -6.411139667034149170e-02 6.291478872299194336e-01 5.399069190025329590e-01 -3.266678154468536377e-01 1.831149905920028687e-01 -3.007055819034576416e-01
2.486515641212463379e-01 -1.728201508522033691e-01 -6.033530235290527344e-01 2.062533050775527954e-01 -2.930153906345367432e-01 -5.395026206970214844e-01 3.471892774105072021e-01 6.533569842576980591e-02
-3.463599979877471924e-01 1.317051947116851807e-01 -6.614651083946228027e-01 5.134504437446594238e-01 -2.852142453193664551e-01 -1.378934681415557861e-01 1.131358295679092407e-01 2.199081331491470337e-01
-3.838661909103393555e-01 2.565691433846950531e-02 -3.041711151599884033e-01 -2.291819155216217041e-01 -1.305059529840946198e-02 3.132775425910949707e-02 7.385920286178588867e-01 -4.003423452377319336e-01
1.239115186035633087e-02 -2.023411989212036133e-01 -3.297559022903442383e-01 7.970358133316040039e-01 -3.187112044543027878e-03 -3.523689806461334229e-01 2.085365653038024902e-01 2.173424661159515381e-01
-7.032976299524307251e-02 -1.797610707581043243e-02 -4.662830755114555359e-02 4.897229373455047607e-01 6.976327300071716309e-01 -9.418257325887680054e-02 4.307584464550018311e-01 2.676063179969787598e-01
-1.174323186278343201e-01 -3.089203536510467529e-01 1.202637925744056702e-01 5.408868789672851562e-01 -2.830990850925445557e-01 -5.628255605697631836e-01 3.919747769832611084e-01 1.821918338537216187e-01
-5.196334719657897949e-01 -9.223099797964096069e-02 -5.215039849281311035e-01 6.078130006790161133e-01 6.197341158986091614e-02 -2.562113106250762939e-01 -8.090065792202949524e-03 -1.025719866156578064e-01
-6.348313093185424805e-01 -1.020580623298883438e-02 4.823239147663116455e-02 -5.518937855958938599e-02 4.156405925750732422e-01 -2.367911636829376221e-01 5.960133075714111328e-01 -8.633641153573989868e-02
-4.402346014976501465e-01 -1.263880878686904907e-01 -4.051190018653869629e-01 7.217289209365844727e-01 -6.875365227460861206e-02 -3.073834776878356934e-01 5.651474371552467346e-02 -5.291476100683212280e-02
-5.993242263793945312e-01 1.583289504051208496e-01 -3.798182010650634766e-01 -1.514257192611694336e-01 -2.898563742637634277e-01 -4.227309226989746094e-01 4.296663105487823486e-01 3.492107614874839783e-02
-1.690246164798736572e-01 -5.517904181033372879e-03 -5.273854136466979980e-01 -1.807668358087539673e-01 8.095949143171310425e-02 6.418365985155105591e-02 6.906053423881530762e-01 -4.159067273139953613e-01
-4.143076837062835693e-01 3.605937659740447998e-01 -9.482896327972412109e-02 -8.174391090869903564e-02 -2.057605236768722534e-01 -3.698607981204986572e-01 6.719470024108886719e-01 2.280341684818267822e-01
-4.505290836095809937e-02 -3.602195978164672852e-01 -1.216260567307472229e-01 7.671563625335693359e-01 2.206742316484451294e-01 -8.138749003410339355e-02 4.178902506828308105e-01 -1.869141757488250732e-01
3.420672118663787842e-01 -3.065433502197265625e-01 -4.887810051441192627e-01 3.258206844329833984e-01 -7.259894162416458130e-02 1.286570280790328979e-01 6.206474900245666504e-01 1.921679675579071045e-01
-7.702895998954772949e-02 1.487605720758438110e-01 -4.880614578723907471e-01 5.382358431816101074e-01 6.028159856796264648e-01 -1.996480226516723633e-01 1.321574896574020386e-01 -1.527183353900909424e-01
-5.343918204307556152e-01 7.251457870006561279e-02 1.696370691061019897e-01 -9.348119609057903290e-03 4.936634376645088196e-02 -5.196586251258850098e-02 8.149877190589904785e-01 1.046926975250244141e-01
-1.933866441249847412e-01 1.067170128226280212e-01 -6.038647294044494629e-01 -9.623375535011291504e-02 8.319612592458724976e-02 5.539513006806373596e-02 5.371887683868408203e-01 -5.279561281204223633e-01
-1.377977281808853149e-01 2.498626336455345154e-02 -2.793281376361846924e-01 -1.375404894351959229e-01 -5.282955989241600037e-02 8.471070975065231323e-02 7.984145283699035645e-01 -4.858120381832122803e-01
-4.185437560081481934e-01 -1.847975850105285645e-01 -3.304138183593750000e-01 5.500375032424926758e-01 -4.073947668075561523e-01 2.395755350589752197e-01 3.287203013896942139e-01 -2.180192768573760986e-01
3.448602557182312012e-01 1.444491595029830933e-01 -5.465781092643737793e-01 1.963553130626678467e-01 -7.393817603588104248e-02 1.006167009472846985e-01 6.020578742027282715e-01 3.805767595767974854e-01
2.562496066093444824e-01 -7.309899479150772095e-02 -5.371821522712707520e-01 3.895904123783111572e-01 -3.819492459297180176e-02 3.644406199455261230e-01 5.949738025665283203e-01 1.943566650152206421e-02
-2.230471670627593994e-01 -2.909963726997375488e-01 -3.571121394634246826e-02 7.414309307932853699e-03 -2.575339376926422119e-02 -6.209616065025329590e-01 5.914655327796936035e-01 3.579845428466796875e-01
-4.266114532947540283e-01 2.377139031887054443e-01 -4.202813208103179932e-01 1.716430485248565674e-02 -2.441115975379943848e-01 3.193517029285430908e-01 6.451458334922790527e-01 -8.230901509523391724e-02
-4.341831430792808533e-03 4.065552055835723877e-01 -2.804431021213531494e-01 -2.445244602859020233e-02 -1.622189134359359741e-01 1.006170734763145447e-01 8.224578499794006348e-01 -2.063296735286712646e-01
-1.810662597417831421e-01 -3.000765442848205566e-01 -7.032143473625183105e-01 -2.780287154018878937e-02 -5.415128171443939209e-02 1.449020951986312866e-01 5.886910557746887207e-01 1.067679971456527710e-01
5.406254902482032776e-02 4.371941387653350830e-01 -3.983096182346343994e-01 5.727323889732360840e-01 4.886132776737213135e-01 -1.412070095539093018e-01 1.602486521005630493e-01 -1.868254542350769043e-01
-3.218775987625122070e-01 -2.225050330162048340e-01 7.679661363363265991e-02 8.500422351062297821e-03 1.233304664492607117e-01 -4.035484492778778076e-01 5.980999469757080078e-01 -5.523866415023803711e-01
3.728405833244323730e-01 1.637659221887588501e-01 -2.970007061958312988e-01 5.251813530921936035e-01 4.634017646312713623e-01 1.031305268406867981e-01 4.823658466339111328e-01 -1.099637672305107117e-01
-3.416750133037567139e-01 -1.119553968310356140e-01 -3.140062689781188965e-01 6.210690736770629883e-01 -4.534396231174468994e-01 1.194751039147377014e-01 2.930062413215637207e-01 -2.840123772621154785e-01
3.054144978523254395e-01 1.260305494070053101e-01 -3.096634745597839355e-01 4.248151183128356934e-01 2.664117813110351562e-01 6.387398391962051392e-02 5.652967691421508789e-01 4.688957929611206055e-01
-6.898047327995300293e-01 -1.137219294905662537e-01 4.123055562376976013e-02 -3.418114408850669861e-02 1.613533645868301392e-01 4.262778908014297485e-02 6.709533333778381348e-01 -1.741774827241897583e-01
-2.701106965541839600e-01 1.371717173606157303e-02 1.068516671657562256e-01 8.028119802474975586e-01 3.965092897415161133e-01 -1.789904385805130005e-01 2.406275272369384766e-01 -1.541715562343597412e-01
-3.687795400619506836e-01 3.488411009311676025e-01 -4.258380234241485596e-01 7.295897603034973145e-01 -1.077271252870559692e-01 -6.327819824218750000e-02 8.016310632228851318e-02 8.146834373474121094e-02
-1.421958506107330322e-01 -2.511568069458007812e-01 -9.133388847112655640e-02 7.870842218399047852e-01 2.560864388942718506e-01 -4.155563712120056152e-01 1.876372694969177246e-01 1.240240186452865601e-01
-4.300798475742340088e-01 8.962462842464447021e-02 -4.508008062839508057e-01 7.041807770729064941e-01 7.251454144716262817e-02 -2.964930832386016846e-01 2.936602197587490082e-02 -1.178045645356178284e-01
-3.540339171886444092e-01 1.592255085706710815e-01 -4.258213639259338379e-01 5.964744091033935547e-01 1.279910802841186523e-01 -1.207575276494026184e-01 1.034261956810951233e-01 5.201351046562194824e-01
-2.141104340553283691e-01 4.603660851716995239e-02 -4.987775385379791260e-01 -1.643492132425308228e-01 9.558782726526260376e-02 1.942482590675354004e-01 6.785668730735778809e-01 -4.110051989555358887e-01
1.379836052656173706e-01 5.156158655881881714e-02 -6.503654718399047852e-01 2.741971611976623535e-01 6.951565295457839966e-02 3.334158957004547119e-01 5.230055451393127441e-01 3.010136485099792480e-01
1.783583462238311768e-01 -1.319025009870529175e-01 -1.401112377643585205e-01 8.295809030532836914e-01 1.329105943441390991e-01 1.349485665559768677e-01 4.498832821846008301e-01 6.843250244855880737e-02
-3.783623576164245605e-01 -5.852316040545701981e-03 2.109041363000869751e-01 8.926814794540405273e-02 3.474086821079254150e-01 -2.814139127731323242e-01 6.721893548965454102e-01 -3.906831145286560059e-01
-4.221090972423553467e-01 1.476359218358993530e-01 -5.971291065216064453e-01 -1.208995729684829712e-01 -2.727423012256622314e-01 1.110934689640998840e-01 5.479425787925720215e-01 -2.046371996402740479e-01
5.700948089361190796e-02 -1.257491856813430786e-01 -3.059564828872680664e-01 7.768298983573913574e-01 2.938572503626346588e-02 -3.815585076808929443e-01 1.830572336912155151e-01 3.223390877246856689e-01
-2.069393098354339600e-01 -9.728997945785522461e-02 -8.139711618423461914e-01 -3.167571732774376869e-03 -1.209540516138076782e-01 2.742618881165981293e-02 3.568543195724487305e-01 3.773919939994812012e-01
2.831696569919586182e-01 -3.878709673881530762e-01 -2.461528778076171875e-01 4.906353950500488281e-01 1.227034106850624084e-01 1.345477998256683350e-01 6.184202432632446289e-01 -2.290287613868713379e-01
-2.818131744861602783e-01 -2.740677893161773682e-01 -2.156893163919448853e-01 -7.911970466375350952e-02 -4.298480972647666931e-02 -7.836022377014160156e-01 4.191783666610717773e-01 -3.310313075780868530e-02
5.314575135707855225e-02 -1.392081379890441895e-01 -1.780670285224914551e-01 6.669478416442871094e-01 4.582333862781524658e-01 2.485943287611007690e-01 4.784631729125976562e-01 -2.377424575388431549e-02
-3.977688848972320557e-01 -1.849220991134643555e-01 -6.344938874244689941e-01 9.473243355751037598e-02 1.873714327812194824e-01 2.672452926635742188e-01 4.958688318729400635e-01 2.088376283645629883e-01
-5.835306048393249512e-01 2.052413113415241241e-02 1.691730692982673645e-02 7.231563329696655273e-01 -1.678741425275802612e-01 -2.584316730499267578e-01 1.772901415824890137e-01 -9.710320085287094116e-02
-1.757733710110187531e-02 1.208506524562835693e-02 8.028301596641540527e-02 8.753158450126647949e-01 -7.676828652620315552e-02 -2.055861949920654297e-01 3.678535223007202148e-01 2.084385454654693604e-01
1.429016441106796265e-01 1.460530161857604980e-01 -6.460739672183990479e-02 8.609925508499145508e-01 1.441454589366912842e-01 -4.513794556260108948e-02 3.536107242107391357e-01 -2.547736763954162598e-01
-2.878218889236450195e-01 -2.149972021579742432e-01 -5.605589747428894043e-01 4.924688041210174561e-01 -3.596852123737335205e-01 -2.247246503829956055e-01 1.938402056694030762e-01 3.110215365886688232e-01
-3.243143856525421143e-01 1.327739655971527100e-01 -6.339048743247985840e-01 -1.596160829067230225e-01 -1.433465331792831421e-01 1.848531514406204224e-01 6.115433573722839355e-01 -1.455144882202148438e-01
8.104909956455230713e-02 -3.110193312168121338e-01 4.940402135252952576e-02 6.673910617828369141e-01 -1.257638563401997089e-03 -1.266225129365921021e-01 4.962975978851318359e-01 4.318567216396331787e-01
3.180986642837524414e-01 -3.140211701393127441e-01 -7.087143510580062866e-02 1.354503333568572998e-01 1.956128142774105072e-02 -6.511178016662597656e-01 5.659448504447937012e-01 -1.794542372226715088e-01
3.325934410095214844e-01 -2.016388475894927979e-01 -2.977824211120605469e-02 -1.818969100713729858e-02 1.055123731493949890e-01 -3.871272802352905273e-01 8.244282007217407227e-01 8.260412514209747314e-02
-6.753332614898681641e-01 1.020118966698646545e-02 8.571390062570571899e-02 -2.284444309771060944e-02 3.913828432559967041e-01 -3.609130084514617920e-01 5.011238455772399902e-01 3.726029768586158752e-02
3.574961721897125244e-01 -1.599916815757751465e-01 -1.429458558559417725e-01 7.762632519006729126e-02 1.387963891029357910e-01 -6.309231519699096680e-01 6.346266269683837891e-01 7.777110207825899124e-03
-1.929659247398376465e-01 1.863916404545307159e-02 -3.034240603446960449e-01 6.215812563896179199e-01 1.238246113061904907e-01 -6.807006001472473145e-01 3.417450562119483948e-02 -6.429369002580642700e-02
-1.279588416218757629e-02 -2.855361402034759521e-01 4.040965065360069275e-02 7.831121087074279785e-01 -2.690944261848926544e-02 -3.467720448970794678e-01 3.135561645030975342e-01 -2.900264561176300049e-01
-1.027008816599845886e-01 2.274011671543121338e-01 -6.987967491149902344e-01 -1.934453547000885010e-01 8.283163607120513916e-02 -1.772697567939758301e-01 4.679841697216033936e-01 -3.933298587799072266e-01
2.797980904579162598e-01 2.169721424579620361e-01 -1.097516939043998718e-01 1.969867646694183350e-01 -2.315414547920227051e-01 -6.491880416870117188e-01 5.886288881301879883e-01 -4.739632457494735718e-02
-6.247655749320983887e-01 1.141371354460716248e-01 -5.688706785440444946e-02 6.957676410675048828e-01 1.168569326400756836e-01 -2.979217767715454102e-01 8.285641670227050781e-02 -5.818635225296020508e-03
-2.953259646892547607e-01 -3.991449773311614990e-01 9.895399212837219238e-03 8.623970299959182739e-02 -1.513912528753280640e-01 -5.259364247322082520e-01 5.562253594398498535e-01 3.701566755771636963e-01
-5.561681985855102539e-01 4.819467663764953613e-02 -2.852596342563629150e-01 -1.272465437650680542e-01 1.574926823377609253e-01 -6.712260842323303223e-01 2.950707674026489258e-01 1.684472411870956421e-01
-1.175213977694511414e-01 -2.244064807891845703e-01 -4.759908616542816162e-01 6.773215532302856445e-01 2.439505159854888916e-01 -3.962100744247436523e-01 6.881039589643478394e-02 -1.710829883813858032e-01
2.553530633449554443e-01 -1.545371115207672119e-01 -7.199994921684265137e-01 1.322656869888305664e-01 -1.068097800016403198e-01 -4.912062287330627441e-01 3.475002348423004150e-01 -3.964013233780860901e-02
-4.806607589125633240e-02 5.975677445530891418e-02 -1.195024028420448303e-01 8.033906221389770508e-01 4.516775906085968018e-01 1.178383231163024902e-01 3.130102157592773438e-01 -1.361160576343536377e-01
-4.687270820140838623e-01 2.301615476608276367e-01 5.940476059913635254e-02 -1.359054595232009888e-01 2.903784513473510742e-01 -2.466473877429962158e-01 7.357114553451538086e-01 -1.374604701995849609e-01
2.436294853687286377e-01 -3.098080754280090332e-01 -2.037904225289821625e-03 6.342693567276000977e-01 3.577212393283843994e-01 -1.106677763164043427e-02 5.517253279685974121e-01 9.936918318271636963e-02
-2.914108335971832275e-01 4.433499276638031006e-01 -4.875006377696990967e-01 -7.067353278398513794e-02 -4.133444651961326599e-02 1.107533425092697144e-01 6.752210855484008789e-01 -7.727034389972686768e-02
-2.477167248725891113e-01 3.434927761554718018e-01 1.958206146955490112e-01 3.555601835250854492e-02 1.361831724643707275e-01 -2.264485210180282593e-01 8.136785626411437988e-01 2.216788530349731445e-01
-1.726278066635131836e-01 -1.442478299140930176e-01 -1.868916898965835571e-01 -1.126909330487251282e-01 1.493171975016593933e-02 -8.201612830162048340e-01 4.714007377624511719e-01 8.159920573234558105e-02
1.221873834729194641e-01 1.354147642850875854e-01 -3.288058936595916748e-01 3.571567833423614502e-01 3.596041798591613770e-01 -8.677691966295242310e-02 4.404093921184539795e-01 6.326556205749511719e-01
-2.472247034311294556e-01 3.992336988449096680e-01 -2.406488492852076888e-04 5.001107696443796158e-03 -1.697191596031188965e-01 -1.396133303642272949e-01 8.279746770858764648e-01 2.136093378067016602e-01
3.580294847488403320e-01 -1.743325740098953247e-01 -7.264709472656250000e-02 1.078381091356277466e-01 -1.288629472255706787e-01 -3.585277497768402100e-01 7.985914349555969238e-01 -2.040104120969772339e-01
-4.498479068279266357e-01 -1.303506940603256226e-01 -2.543673813343048096e-01 6.947339773178100586e-01 4.214983284473419189e-01 4.598374292254447937e-02 1.814127415418624878e-01 -1.435330063104629517e-01
-1.468239128589630127e-01 -3.490722775459289551e-01 1.034645289182662964e-01 2.091379910707473755e-01 -1.042040511965751648e-01 -6.018995642662048340e-01 5.339900255203247070e-01 3.792900741100311279e-01
-5.759342312812805176e-01 3.108813166618347168e-01 1.089241206645965576e-01 8.297728002071380615e-02 7.121308892965316772e-02 -8.266000449657440186e-02 6.961716413497924805e-01 2.373686879873275757e-01
2.118347138166427612e-01 7.584360986948013306e-02 -7.210299372673034668e-01 2.273229211568832397e-01 1.221913546323776245e-01 2.192349284887313843e-01 4.885597825050354004e-01 2.759140431880950928e-01
-1.481363177299499512e-01 -3.980862200260162354e-01 -2.249372750520706177e-01 2.118574529886245728e-01 2.000726759433746338e-01 -7.107908725738525391e-01 3.419164419174194336e-01 2.488837838172912598e-01
-4.124163091182708740e-01 -3.964077234268188477e-01 1.487439125776290894e-01 1.555099058896303177e-02 1.866905540227890015e-01 1.030505150556564331e-01 7.590209245681762695e-01 -1.697693169116973877e-01
-2.933506667613983154e-01 -7.149129174649715424e-03 1.957037299871444702e-01 3.648819029331207275e-02 4.830327630043029785e-01 -1.330208331346511841e-01 7.562980651855468750e-01 -2.264092564582824707e-01
-2.350741028785705566e-01 4.944700002670288086e-01 -3.757936656475067139e-01 -1.114753782749176025e-01 -1.722697019577026367e-01 -1.122884750366210938e-01 7.044525146484375000e-01 -8.973889052867889404e-02
-3.774299025535583496e-01 -4.894829392433166504e-01 -1.092996746301651001e-01 1.110756769776344299e-01 1.094469428062438965e-01 -4.906939864158630371e-01 4.570276141166687012e-01 3.633669912815093994e-01
2.358921766281127930e-01 1.321264952421188354e-01 -2.635370194911956787e-01 5.978733301162719727e-01 4.814205467700958252e-01 2.031757868826389313e-02 4.232585728168487549e-01 2.977699041366577148e-01
1.691469401121139526e-01 1.297442317008972168e-01 -7.864714264869689941e-01 2.023168206214904785e-01 1.067314818501472473e-01 -4.703406393527984619e-01 1.948996782302856445e-01 1.564879566431045532e-01
-3.575560450553894043e-01 -2.453461587429046631e-01 -4.597901403903961182e-01 1.866035014390945435e-01 -6.220524907112121582e-01 7.641193270683288574e-02 4.152947664260864258e-01 -2.175219170749187469e-02
8.920370787382125854e-02 -9.758951514959335327e-02 9.333398938179016113e-02 7.588025331497192383e-01 -1.102086249738931656e-02 -2.417636066675186157e-01 4.278215765953063965e-01 3.955046236515045166e-01
-3.133456110954284668e-01 -2.373910546302795410e-01 6.301112473011016846e-02 1.677113026380538940e-02 1.388745903968811035e-01 -3.891617357730865479e-01 5.922901034355163574e-01 -5.653917193412780762e-01
1.702737808227539062e-01 3.037952780723571777e-01 -2.463629990816116333e-01 2.261300384998321533e-01 -3.538976609706878662e-01 -6.173334121704101562e-01 5.102040767669677734e-01 -1.527916360646486282e-02
-2.799908816814422607e-01 3.956277966499328613e-01 -9.144336730241775513e-02 -1.513305902481079102e-01 -6.247811391949653625e-02 -2.774097621440887451e-01 7.455900907516479492e-01 -3.115392923355102539e-01
8.464943617582321167e-02 2.483628876507282257e-02 -7.553758025169372559e-01 2.229450643062591553e-02 1.563896685838699341e-01 2.005241811275482178e-02 5.654313564300537109e-01 2.766866683959960938e-01
-5.111059546470642090e-01 -1.360381990671157837e-01 -1.498738378286361694e-01 3.754529729485511780e-02 2.623842060565948486e-01 -7.189219594001770020e-01 2.387591600418090820e-01 2.317156940698623657e-01
-4.479944407939910889e-01 2.023779898881912231e-01 9.879712015390396118e-02 -6.801319122314453125e-02 3.472524881362915039e-01 -3.438330590724945068e-01 7.096197605133056641e-01 3.989939391613006592e-02
1.405446529388427734e-01 -1.225820407271385193e-01 -5.819278582930564880e-02 8.683000802993774414e-01 -1.679857969284057617e-01 -1.747067421674728394e-01 3.744870722293853760e-01 9.437880665063858032e-02
-3.655655682086944580e-01 -1.114879846572875977e-01 -4.142823219299316406e-01 5.968687534332275391e-01 -3.808262348175048828e-01 1.882751882076263428e-01 2.592257857322692871e-01 -2.799570262432098389e-01
2.649740874767303467e-01 -1.702760159969329834e-01 -5.022117868065834045e-02 -8.062856644392013550e-02 3.842771425843238831e-02 -3.482947349548339844e-01 8.743242621421813965e-01 -6.740227341651916504e-02
-4.968882799148559570e-01 -9.715375304222106934e-02 7.949372380971908569e-02 3.518861532211303711e-02 -2.064767293632030487e-02 -5.326151251792907715e-01 5.354619026184082031e-01 4.065477550029754639e-01
4.043765068054199219e-01 1.233468502759933472e-01 -1.915688961744308472e-01 4.490898549556732178e-01 4.182510375976562500e-01 2.089804969727993011e-02 6.348180770874023438e-01 6.723325699567794800e-02
-1.888766288757324219e-01 -1.896436065435409546e-01 -6.355888843536376953e-01 5.576021671295166016e-01 -3.607546389102935791e-01 1.294757872819900513e-01 2.473821789026260376e-01 7.322438806295394897e-02
-6.004892587661743164e-01 2.930013835430145264e-01 -6.694902479648590088e-02 -4.231635481119155884e-02 1.107056736946105957e-01 -3.971608728170394897e-02 6.713276505470275879e-01 2.877082526683807373e-01
-2.279426902532577515e-02 4.264955595135688782e-02 -3.442858159542083740e-01 3.517726361751556396e-01 5.327085852622985840e-01 -2.146810442209243774e-01 3.650403618812561035e-01 5.406144261360168457e-01
2.459577918052673340e-01 -2.858114540576934814e-01 -2.384542953222990036e-03 5.896161794662475586e-01 3.782545030117034912e-01 1.852627657353878021e-02 5.939249992370605469e-01 1.183091476559638977e-01
-4.305003583431243896e-01 -4.463014379143714905e-02 -1.873514801263809204e-01 -1.509650796651840210e-01 1.632377654314041138e-01 -7.568244338035583496e-01 3.899936378002166748e-01 5.711168423295021057e-02
-3.162772655487060547e-01 1.155186817049980164e-01 -9.964353591203689575e-02 -2.839307188987731934e-01 2.154078334569931030e-01 -4.425187408924102783e-01 6.971079111099243164e-01 -2.605684101581573486e-01
3.128303885459899902e-01 2.579680979251861572e-01 1.108758966438472271e-03 1.125956848263740540e-01 -6.254538893699645996e-03 -5.325836539268493652e-01 6.823421716690063477e-01 2.713579535484313965e-01
-5.750703215599060059e-01 1.415295302867889404e-01 -5.636990666389465332e-01 3.156359493732452393e-01 2.350458353757858276e-01 2.327625453472137451e-02 1.224012672901153564e-01 4.013858437538146973e-01
3.508905470371246338e-01 -1.146395131945610046e-01 -7.843457907438278198e-02 1.043047383427619934e-02 -9.473428130149841309e-03 -5.631572604179382324e-01 7.349666357040405273e-01 7.806627079844474792e-03
-3.287152349948883057e-01 -1.314412057399749756e-01 2.011188864707946777e-01 -1.955542713403701782e-02 4.167488515377044678e-01 -3.077909648418426514e-01 7.261283993721008301e-01 -1.953487843275070190e-01
1.519425511360168457e-01 -2.914547324180603027e-01 -1.555802300572395325e-02 5.776254460215568542e-02 -1.556849777698516846e-01 -6.453027129173278809e-01 6.539289355278015137e-01 -1.418188065290451050e-01
-5.590100288391113281e-01 -1.649390459060668945e-01 -5.657184123992919922e-02 1.722055971622467041e-01 1.539113074541091919e-01 -7.172858715057373047e-01 2.469949573278427124e-01 1.680878698825836182e-01
-1.574032604694366455e-01 -5.754808709025382996e-02 -3.642243742942810059e-01 5.798765420913696289e-01 5.702562928199768066e-01 -1.608881503343582153e-01 1.011351197957992554e-01 -3.764182627201080322e-01
-2.265239357948303223e-01 -4.786121193319559097e-03 -1.210830733180046082e-01 6.828107833862304688e-01 -3.055393993854522705e-01 2.806176245212554932e-01 4.036628901958465576e-01 -3.643187284469604492e-01
-5.575997233390808105e-01 2.494219243526458740e-01 -2.880435585975646973e-01 5.870056748390197754e-01 4.202774763107299805e-01 -1.138762161135673523e-01 5.964409187436103821e-02 7.853730022907257080e-02
-1.237975955009460449e-01 6.643631495535373688e-04 -1.358328461647033691e-01 9.009781479835510254e-01 2.282480597496032715e-01 -1.288677006959915161e-01 2.288069725036621094e-01 -1.827701926231384277e-01
1.905292868614196777e-01 1.381581276655197144e-01 -1.491860896348953247e-01 8.836818933486938477e-01 1.726794242858886719e-01 -6.515564769506454468e-02 3.170875310897827148e-01 8.278139680624008179e-02
1.965840160846710205e-01 1.024416834115982056e-01 -4.736690223217010498e-01 6.899288296699523926e-01 -1.657965630292892456e-01 -3.285357952117919922e-01 2.476631700992584229e-01 2.318083494901657104e-01
-3.923860490322113037e-01 -2.450814992189407349e-01 -3.633876442909240723e-01 -1.750533431768417358e-01 4.481444135308265686e-02 -6.297311186790466309e-01 4.523151814937591553e-01 1.418290436267852783e-01
-6.470071077346801758e-01 -8.159506320953369141e-02 -1.158819794654846191e-01 -1.583425104618072510e-01 1.166613996028900146e-01 8.401992172002792358e-02 6.749202013015747070e-01 -2.450231909751892090e-01
2.296942472457885742e-01 -2.647330984473228455e-02 -8.183887004852294922e-01 8.802663534879684448e-02 -1.345082223415374756e-01 -3.723786771297454834e-01 3.273924589157104492e-01 7.132240384817123413e-02
-1.287536323070526123e-02 -1.406151950359344482e-01 -5.619817972183227539e-01 -3.756995126605033875e-02 1.093534678220748901e-01 -7.161206007003784180e-01 3.714969456195831299e-01 5.454017780721187592e-03
-2.164430916309356689e-02 -3.445851504802703857e-01 -2.411940842866897583e-01 5.619101524353027344e-01 5.536709427833557129e-01 4.550281539559364319e-02 4.417618215084075928e-01 -5.567450448870658875e-02
-2.126866877079010010e-01 3.861397206783294678e-01 -6.586803495883941650e-02 -1.709229499101638794e-02 -1.212813630700111389e-01 -5.490665137767791748e-02 8.719030022621154785e-01 1.519571244716644287e-01
-9.570899605751037598e-02 3.346769511699676514e-01 -8.320828080177307129e-01 -8.158865384757518768e-04 -9.914878010749816895e-02 -1.094805076718330383e-01 3.966204524040222168e-01 -8.569929003715515137e-02
-3.067438304424285889e-01 4.119067490100860596e-01 -4.382936358451843262e-01 6.973450183868408203e-01 3.285649418830871582e-02 3.289442136883735657e-02 1.397944837808609009e-01 1.901198327541351318e-01
-4.555492848157882690e-02 -3.400460630655288696e-02 -5.185632109642028809e-01 6.768006682395935059e-01 -4.123091995716094971e-01 -2.478864789009094238e-01 1.908745914697647095e-01 4.383872449398040771e-02
-6.031330227851867676e-01 7.261090725660324097e-02 -6.527612209320068359e-01 -2.094296962022781372e-01 -1.525541841983795166e-01 -7.409287244081497192e-02 3.607496917247772217e-01 4.579837247729301453e-02
-7.204387187957763672e-01 2.140168398618698120e-01 -5.851317197084426880e-02 -6.640417128801345825e-02 1.171629428863525391e-01 -1.184306964278221130e-01 5.813634991645812988e-01 2.481833696365356445e-01
-4.857338368892669678e-01 1.596405804157257080e-01 2.809307575225830078e-01 8.622230589389801025e-02 4.080264568328857422e-01 -3.640668988227844238e-01 5.935708284378051758e-01 -2.940377965569496155e-02
-4.834933578968048096e-01 3.652026355266571045e-01 -6.699313223361968994e-02 -9.285841882228851318e-02 3.025150299072265625e-01 -3.372532129287719727e-01 5.951069593429565430e-01 2.456486821174621582e-01
3.448497056961059570e-01 -3.026178777217864990e-01 -3.484788164496421814e-02 5.734499096870422363e-01 3.518527746200561523e-01 -9.964019060134887695e-02 5.665370821952819824e-01 6.891361624002456665e-02
1.304458975791931152e-01 2.432888448238372803e-01 -3.030352592468261719e-01 5.633601546287536621e-01 2.129687964916229248e-01 -2.823550403118133545e-01 3.615856766700744629e-01 5.086897611618041992e-01
-1.905231736600399017e-02 2.520647644996643066e-01 -5.421724915504455566e-01 -2.220858037471771240e-01 -7.031413726508617401e-03 -3.332844376564025879e-01 5.604075789451599121e-01 -4.094417989253997803e-01
-5.349740386009216309e-01 1.663194000720977783e-01 2.391881346702575684e-01 5.312362313270568848e-02 3.335584104061126709e-01 -3.924741744995117188e-01 6.006206274032592773e-01 8.071698248386383057e-03
-1.050692796707153320e-01 3.101728558540344238e-01 2.466845698654651642e-02 -1.378328651189804077e-01 1.002808287739753723e-01 -3.962031304836273193e-01 7.825329899787902832e-01 -3.061958551406860352e-01
3.106583096086978912e-02 2.692322731018066406e-01 -2.424254864454269409e-01 7.496697362512350082e-03 -1.315801888704299927e-01 1.254134029150009155e-01 8.053462505340576172e-01 -4.313911497592926025e-01
-1.014482751488685608e-01 -3.371391445398330688e-02 -6.379414200782775879e-01 3.136572241783142090e-01 -4.111902322620153427e-03 -6.737619042396545410e-01 6.174634769558906555e-02 -1.594894975423812866e-01
3.267521262168884277e-01 2.695217169821262360e-02 -1.136827543377876282e-01 4.922572374343872070e-01 4.106198847293853760e-01 1.447139382362365723e-01 6.352303028106689453e-01 -2.102317512035369873e-01
4.283728823065757751e-02 -2.917888462543487549e-01 3.704497124999761581e-03 7.378498315811157227e-01 9.538812190294265747e-02 -4.179135859012603760e-01 2.642641663551330566e-01 -3.391191363334655762e-01
9.584751911461353302e-03 4.688396453857421875e-01 -1.372594982385635376e-01 -5.008166655898094177e-02 3.551133722066879272e-02 -1.736516654491424561e-01 7.937608361244201660e-01 -3.118927180767059326e-01
-3.404402732849121094e-01 -9.018818289041519165e-02 1.197256520390510559e-01 6.014447212219238281e-01 6.044362783432006836e-01 -8.322974294424057007e-02 3.129308223724365234e-01 -1.723385900259017944e-01
-5.911729335784912109e-01 1.140182688832283020e-01 -1.625960469245910645e-01 6.766858696937561035e-01 1.455695182085037231e-01 2.042982727289199829e-01 2.335689067840576172e-01 -1.889196187257766724e-01
1.760962419211864471e-03 3.591250479221343994e-01 -2.504850625991821289e-01 -7.470271736383438110e-02 -7.234791666269302368e-02 -1.778946518898010254e-01 7.389851212501525879e-01 -4.687465131282806396e-01
1.600715368986129761e-01 -2.358729690313339233e-01 -5.574359744787216187e-02 2.024667710065841675e-01 1.945267617702484131e-01 2.707152664661407471e-01 8.534979224205017090e-01 -1.872292011976242065e-01
-2.393929809331893921e-01 4.505205154418945312e-01 -1.406764835119247437e-01 -1.308814138174057007e-01 -1.622504889965057373e-01 -3.613174855709075928e-01 7.374892830848693848e-01 -4.512812197208404541e-02
-1.336161643266677856e-01 -1.259432286024093628e-01 1.430305242538452148e-01 7.493142485618591309e-01 -2.644756436347961426e-02 -4.741127789020538330e-01 3.544461429119110107e-01 1.823210418224334717e-01
-3.326798975467681885e-01 -2.127024084329605103e-01 -2.243587076663970947e-01 1.893138140439987183e-01 2.659207284450531006e-01 -6.202827095985412598e-01 3.241187036037445068e-01 4.442835450172424316e-01
-3.489406704902648926e-01 -2.139127403497695923e-01 7.812146097421646118e-02 -1.580099388957023621e-02 1.343056112527847290e-01 -3.887102603912353516e-01 5.960114002227783203e-01 -5.493323802947998047e-01
-1.934969723224639893e-01 2.623006999492645264e-01 1.868132352828979492e-01 6.555057317018508911e-02 -5.025131255388259888e-02 -1.097516342997550964e-01 8.829091787338256836e-01 2.458898574113845825e-01
-5.900029465556144714e-02 1.952238082885742188e-01 -4.722892940044403076e-01 6.196981072425842285e-01 5.456314682960510254e-01 -2.165256887674331665e-01 8.200690895318984985e-02 -1.230393419973552227e-03
2.782383263111114502e-01 -3.618213832378387451e-01 -2.165061384439468384e-01 3.570292890071868896e-01 3.034229278564453125e-01 7.868070900440216064e-02 6.601957678794860840e-01 -2.884604930877685547e-01
-3.314549028873443604e-01 -3.869531676173210144e-02 1.536717116832733154e-01 4.398451745510101318e-02 2.653505206108093262e-01 -2.935497760772705078e-01 6.643853783607482910e-01 -5.148791670799255371e-01
1.386741101741790771e-01 -2.643622159957885742e-01 -5.047453641891479492e-01 4.912468492984771729e-01 -9.806321561336517334e-02 -4.700326621532440186e-01 2.009019404649734497e-01 -3.793178200721740723e-01
-2.841636836528778076e-01 1.392714828252792358e-01 -6.166542172431945801e-01 9.477852843701839447e-03 -1.017155963927507401e-02 3.407253623008728027e-01 6.109800338745117188e-01 1.732290685176849365e-01
6.139921396970748901e-02 -5.794236660003662109e-01 -3.709702789783477783e-01 1.233213916420936584e-01 4.072820395231246948e-02 1.426155567169189453e-01 6.201428771018981934e-01 -3.179560005664825439e-01
4.046285152435302734e-01 2.483324408531188965e-01 -1.381241977214813232e-01 4.866944551467895508e-01 3.742929399013519287e-01 5.996018275618553162e-02 5.975323319435119629e-01 -1.338714808225631714e-01
1.746861338615417480e-01 1.706887334585189819e-01 -2.937842607498168945e-01 4.734937846660614014e-01 5.126076936721801758e-01 -1.203974708914756775e-01 4.015320837497711182e-01 4.374406337738037109e-01
3.486031293869018555e-01 1.027335226535797119e-01 -4.982717931270599365e-01 2.552841603755950928e-01 7.148851454257965088e-02 4.467765986919403076e-02 5.590692162513732910e-01 4.845738410949707031e-01
2.283462882041931152e-01 -2.772000730037689209e-01 -4.511032253503799438e-02 6.590940356254577637e-01 3.402915894985198975e-01 -7.262925803661346436e-02 5.290713310241699219e-01 1.832711696624755859e-01
-6.378598511219024658e-02 -1.230348721146583557e-01 -7.227783203125000000e-01 2.530550062656402588e-01 1.137049123644828796e-02 3.250883519649505615e-01 4.265910089015960693e-01 3.264304995536804199e-01
4.046539962291717529e-02 -5.187255144119262695e-01 -8.371232450008392334e-02 2.335734665393829346e-01 -4.630706831812858582e-02 2.065690904855728149e-01 7.859321832656860352e-01 -7.223327457904815674e-02
2.630005478858947754e-01 -3.639399707317352295e-01 -1.891671717166900635e-01 6.158085465431213379e-01 1.670135110616683960e-01 -8.226969838142395020e-02 5.144408345222473145e-01 2.899356186389923096e-01
2.428572028875350952e-01 -8.422759920358657837e-02 -2.930958867073059082e-01 6.922132968902587891e-01 9.727463126182556152e-02 -2.833406329154968262e-01 3.060287833213806152e-01 4.306551218032836914e-01
-4.153303503990173340e-01 -7.327196002006530762e-01 -2.612033486366271973e-01 2.082368135452270508e-01 -4.560508951544761658e-02 1.039920672774314880e-01 3.906414508819580078e-01 -1.163521036505699158e-01
7.810618728399276733e-02 -3.891714811325073242e-01 -2.961999773979187012e-01 1.650561094284057617e-01 3.377853333950042725e-01 2.635466158390045166e-01 7.165269255638122559e-01 -1.746445149183273315e-01
4.101550206542015076e-02 -3.648651540279388428e-01 7.286466658115386963e-02 4.717359244823455811e-01 3.277720138430595398e-02 -3.737139999866485596e-01 5.244170427322387695e-01 4.707414209842681885e-01
-6.427626311779022217e-02 -2.384266555309295654e-01 -4.814590811729431152e-01 2.159534841775894165e-01 1.614421010017395020e-01 4.817231595516204834e-01 6.304852962493896484e-01 7.035604864358901978e-02
1.887985318899154663e-01 -1.860796660184860229e-01 -6.351001262664794922e-01 4.726572930812835693e-01 -6.934590637683868408e-02 1.806246340274810791e-01 4.877275824546813965e-01 -1.663134992122650146e-01
-2.692029774188995361e-01 4.346417188644409180e-01 -2.913259863853454590e-01 7.576978206634521484e-01 2.335236668586730957e-01 3.587985038757324219e-02 1.510490626096725464e-01 3.167314827442169189e-02
-1.067970767617225647e-01 -2.681626677513122559e-01 -1.248597428202629089e-01 6.869527697563171387e-01 4.660583436489105225e-01 8.772962540388107300e-02 4.229080975055694580e-01 1.594706773757934570e-01
-2.989484071731567383e-01 2.023686617612838745e-01 -5.727638602256774902e-01 5.551351904869079590e-01 -2.387585788965225220e-01 -1.151882410049438477e-01 1.207860484719276428e-01 3.854609131813049316e-01
9.015963971614837646e-02 -1.982797682285308838e-01 1.218705698847770691e-01 8.075712919235229492e-01 -1.314135044813156128e-01 -2.947275936603546143e-01 4.052846729755401611e-01 1.309309452772140503e-01
1.051196083426475525e-01 1.232233867049217224e-01 -7.563478946685791016e-01 3.469176292419433594e-01 9.906348772346973419e-03 -5.020575523376464844e-01 1.472727507352828979e-01 8.661855012178421021e-02
7.788129895925521851e-02 -3.418301641941070557e-01 6.724023818969726562e-02 2.186661772429943085e-02 -2.772736251354217529e-01 -3.922926783561706543e-01 7.955046296119689941e-01 9.211754798889160156e-02
1.764868050813674927e-01 9.123767167329788208e-02 -7.104606032371520996e-01 1.493907421827316284e-01 9.373834729194641113e-02 2.190851122140884399e-01 5.371540784835815430e-01 2.968784570693969727e-01
-2.087971419095993042e-01 -2.285105139017105103e-01 -6.197712421417236328e-01 5.181635618209838867e-01 2.425359189510345459e-01 1.610214114189147949e-01 1.426798850297927856e-01 -3.827108740806579590e-01
2.240797132253646851e-01 -1.823403388261795044e-01 -8.350872993469238281e-02 5.980686750262975693e-03 -1.632785797119140625e-01 -1.883308440446853638e-01 8.180096745491027832e-01 -4.222116172313690186e-01
-3.399718403816223145e-01 7.250757515430450439e-02 -4.973248541355133057e-01 -2.373979240655899048e-01 -1.588432043790817261e-01 -5.037547945976257324e-01 5.390809178352355957e-01 -7.657489180564880371e-02
-3.385314047336578369e-01 -1.531684249639511108e-01 1.552747040987014771e-01 -3.254417795687913895e-03 1.779718995094299316e-01 -4.056124687194824219e-01 6.418876051902770996e-01 -4.791660606861114502e-01
3.784604072570800781e-01 -1.578325033187866211e-01 -2.618113160133361816e-01 1.422452777624130249e-01 2.879399955272674561e-01 -2.444034442305564880e-02 7.548862099647521973e-01 -2.995288968086242676e-01
3.645659983158111572e-01 -3.453918993473052979e-01 -5.309152603149414062e-01 2.834063172340393066e-01 -1.451864093542098999e-01 1.729965768754482269e-02 5.794644355773925781e-01 -1.686666607856750488e-01
-2.609923779964447021e-01 4.644847214221954346e-01 -1.028719320893287659e-01 -8.402178436517715454e-02 -1.294691562652587891e-01 -3.153346776962280273e-01 7.610336542129516602e-01 -5.589453130960464478e-02
-3.201211988925933838e-01 -3.538396656513214111e-01 1.371693015098571777e-01 5.768401548266410828e-02 3.021628558635711670e-01 -2.624047696590423584e-01 6.554490923881530762e-01 -4.005058109760284424e-01
-3.171095848083496094e-01 -3.081865049898624420e-02 2.559991087764501572e-03 4.400198161602020264e-01 5.876721143722534180e-01 3.445019125938415527e-01 4.877110123634338379e-01 5.445861071348190308e-02
-1.701305210590362549e-01 -3.495510518550872803e-01 5.636690557003021240e-02 -3.636569157242774963e-02 3.981091678142547607e-01 -2.641727626323699951e-01 7.119060158729553223e-01 -3.305778801441192627e-01
1.820850819349288940e-01 -2.761703431606292725e-01 7.657580077648162842e-02 6.595876812934875488e-01 3.133915960788726807e-01 -5.779951065778732300e-02 5.423089265823364258e-01 2.323814034461975098e-01
-5.494375228881835938e-01 1.602665334939956665e-01 1.164849549531936646e-01 -1.286823581904172897e-02 4.659618437290191650e-01 -2.814340591430664062e-01 5.884223580360412598e-01 1.270125210285186768e-01
-3.235996663570404053e-01 1.357520520687103271e-01 5.011827126145362854e-02 9.602253325283527374e-03 6.122090816497802734e-01 -2.009296417236328125e-01 6.051344871520996094e-01 -3.047790527343750000e-01
-3.408612906932830811e-01 -2.609311640262603760e-01 1.005106940865516663e-01 6.290714722126722336e-03 2.317292392253875732e-01 -4.015140831470489502e-01 6.283248066902160645e-01 -4.425862133502960205e-01
6.723378598690032959e-02 -1.854328066110610962e-01 -3.107946217060089111e-01 7.489555478096008301e-01 1.668942868709564209e-01 -4.439616799354553223e-01 2.234090268611907959e-01 1.694092601537704468e-01
-7.505093514919281006e-02 -6.748149544000625610e-02 -3.407686650753021240e-01 5.689310431480407715e-01 -4.875911474227905273e-01 -2.988259196281433105e-01 2.656159400939941406e-01 3.904024660587310791e-01
-4.209496676921844482e-01 -3.099931478500366211e-01 -6.884288787841796875e-02 8.339826762676239014e-02 9.394168108701705933e-02 -6.742311716079711914e-01 3.918805718421936035e-01 3.130942881107330322e-01
-4.310967922210693359e-01 -5.818705260753631592e-02 -4.091997444629669189e-01 4.654233455657958984e-01 -5.286282300949096680e-01 2.027957290410995483e-01 3.257257640361785889e-01 -5.947683937847614288e-03
1.723716259002685547e-01 2.832845449447631836e-01 1.039226055145263672e-01 1.817717850208282471e-01 -1.257149428129196167e-01 -6.353081464767456055e-01 6.445735692977905273e-01 1.063074544072151184e-01
-1.607438176870346069e-01 -2.896362245082855225e-01 -2.168206423521041870e-01 2.293777614831924438e-01 8.943252265453338623e-02 -7.161599993705749512e-01 3.788415491580963135e-01 3.553065359592437744e-01
4.072681665420532227e-01 6.631384044885635376e-02 -2.740190923213958740e-01 3.738107383251190186e-01 4.552822709083557129e-01 8.816505968570709229e-02 6.228021383285522461e-01 -1.094378083944320679e-01
4.001609086990356445e-01 -2.804948389530181885e-01 -1.082495003938674927e-01 1.600243896245956421e-01 -2.254501879215240479e-01 -2.719300687313079834e-01 7.672371268272399902e-01 1.021835803985595703e-01
2.980815060436725616e-02 -1.040598675608634949e-01 -6.064650416374206543e-01 2.362114489078521729e-01 -4.504199326038360596e-02 3.608644902706146240e-01 5.877587795257568359e-01 2.949154973030090332e-01
3.369826972484588623e-01 9.604638814926147461e-02 -1.352996975183486938e-01 1.631964892148971558e-01 -2.138740718364715576e-01 -6.290671825408935547e-01 6.087027788162231445e-01 -1.424495577812194824e-01
-2.066311240196228027e-01 -2.740916013717651367e-01 -1.069793030619621277e-01 2.897366583347320557e-01 1.957882940769195557e-01 -6.999748349189758301e-01 2.747991085052490234e-01 4.277537465095520020e-01
-5.282149314880371094e-01 -1.990391761064529419e-01 -2.836622893810272217e-01 4.814876019954681396e-01 -3.640020787715911865e-01 2.853451967239379883e-01 3.547688722610473633e-01 -1.711652874946594238e-01
-1.726254224777221680e-01 1.571160182356834412e-02 -5.319663882255554199e-01 -2.496924102306365967e-01 -4.208916425704956055e-02 -6.275112032890319824e-01 4.547698199748992920e-01 1.492029130458831787e-01
5.647627636790275574e-02 2.642937600612640381e-01 -5.699649453163146973e-01 6.608037948608398438e-01 2.979229390621185303e-01 -2.657343447208404541e-01 4.258402436971664429e-02 -6.520361453294754028e-02
-2.381557971239089966e-01 -6.608281731605529785e-01 -1.803307794034481049e-02 5.411620140075683594e-01 2.160555422306060791e-01 5.077680945396423340e-02 3.950740694999694824e-01 8.980310708284378052e-02
2.921989262104034424e-01 4.728932678699493408e-02 -6.490098237991333008e-01 2.468075454235076904e-01 1.608838886022567749e-01 -1.103619951754808426e-02 4.936217963695526123e-01 4.007342159748077393e-01
1.878369040787220001e-02 -1.535436511039733887e-01 1.622122824192047119e-01 7.651008963584899902e-01 -1.162698194384574890e-01 -3.328933715820312500e-01 4.059276580810546875e-01 2.743453085422515869e-01
2.726446688175201416e-01 3.010395169258117676e-01 -5.456162691116333008e-01 1.185006797313690186e-01 -3.932314813137054443e-01 -3.726575374603271484e-01 4.638714790344238281e-01 1.209097281098365784e-01
-2.734754383563995361e-01 1.297478824853897095e-01 6.397758424282073975e-02 1.917079277336597443e-02 3.481343388557434082e-01 -1.783906072378158569e-01 6.839912533760070801e-01 -5.320255160331726074e-01
-1.155238300561904907e-01 -3.120698407292366028e-02 -1.753602772951126099e-01 7.684893012046813965e-01 -3.957826197147369385e-01 -3.165350854396820068e-01 2.467470765113830566e-01 2.159415632486343384e-01
-2.385051846504211426e-01 -6.450050324201583862e-02 -2.333053201436996460e-01 7.446463704109191895e-01 -2.511920034885406494e-01 -4.334088861942291260e-01 1.485963612794876099e-01 2.387544065713882446e-01
-2.771487534046173096e-01 8.414446562528610229e-02 -2.571851611137390137e-01 -1.163776665925979614e-01 2.387721836566925049e-01 -9.050591289997100830e-02 6.553131341934204102e-01 -5.846206545829772949e-01
-8.216260373592376709e-02 1.300311535596847534e-01 -8.290276527404785156e-01 -1.652245074510574341e-01 7.173696905374526978e-02 -3.444662690162658691e-01 3.708031177520751953e-01 2.137655578553676605e-02
1.171688959002494812e-01 3.148324191570281982e-01 -3.215641975402832031e-01 1.005726382136344910e-01 -1.515612900257110596e-01 1.930089592933654785e-01 7.405896186828613281e-01 -4.061248004436492920e-01
-4.996049404144287109e-01 -6.406335532665252686e-02 -7.524043917655944824e-01 2.991143614053726196e-02 7.178386300802230835e-02 -2.001735419034957886e-01 2.905931174755096436e-01 2.227490693330764771e-01
2.468702793121337891e-01 1.891184896230697632e-01 -6.056340336799621582e-01 3.882423341274261475e-01 9.701216593384742737e-03 -1.080482900142669678e-01 2.670438289642333984e-01 -5.501670241355895996e-01
-7.594063878059387207e-01 9.841781109571456909e-02 2.648787945508956909e-02 -3.962556272745132446e-02 3.225914537906646729e-01 -2.980678975582122803e-01 4.600033462047576904e-01 -8.265151828527450562e-02
-1.488632410764694214e-01 -1.084434911608695984e-01 -4.497994482517242432e-01 9.847763925790786743e-02 2.361204177141189575e-01 -6.264238953590393066e-01 2.551943063735961914e-01 4.906919002532958984e-01
1.777240931987762451e-01 -8.648286759853363037e-02 -3.366440236568450928e-01 6.324234604835510254e-01 -2.351703122258186340e-03 -6.076211333274841309e-01 1.962831467390060425e-01 1.997756510972976685e-01
3.322678804397583008e-01 3.434608280658721924e-01 -1.976501345634460449e-01 1.958625167608261108e-01 -2.519326210021972656e-01 -5.757218003273010254e-01 5.381836295127868652e-01 9.817252308130264282e-02
2.364863008260726929e-01 -5.188094377517700195e-01 -2.087938934564590454e-01 2.156907916069030762e-01 1.584583222866058350e-01 -1.619628518819808960e-01 6.228996515274047852e-01 -3.813772797584533691e-01
1.105844601988792419e-01 1.684103608131408691e-01 -6.213009357452392578e-01 -1.218628510832786560e-01 8.300220593810081482e-03 -9.297076612710952759e-03 6.675192713737487793e-01 -3.358666002750396729e-01
-7.363180816173553467e-02 -3.602401912212371826e-01 -5.255605578422546387e-01 4.252084791660308838e-01 -7.604380603879690170e-03 3.088982999324798584e-01 4.149870574474334717e-01 -3.742978572845458984e-01
3.962798416614532471e-01 3.688414022326469421e-02 -1.986671537160873413e-01 3.651498854160308838e-01 4.386619031429290771e-01 5.123881623148918152e-02 6.815826892852783203e-01 -9.588572382926940918e-02
2.494161874055862427e-01 -4.596725106239318848e-01 -4.957529306411743164e-01 2.196645438671112061e-01 1.425478309392929077e-01 5.924112349748611450e-02 5.314306616783142090e-01 -3.552765250205993652e-01
1.710014790296554565e-01 -1.281905323266983032e-01 -4.467687010765075684e-01 3.328085541725158691e-01 -7.361558265984058380e-03 4.491009414196014404e-01 6.604880094528198242e-01 -7.727623730897903442e-02
-2.311228066682815552e-01 -2.910604476928710938e-01 3.051159717142581940e-02 -4.571232572197914124e-02 4.296951591968536377e-01 -2.772052586078643799e-01 6.526468396186828613e-01 -4.140252172946929932e-01
-3.641913235187530518e-01 -3.411428928375244141e-01 -3.880749344825744629e-01 1.882089972496032715e-01 3.569230437278747559e-01 -5.897980928421020508e-01 2.301116734743118286e-01 1.917136162519454956e-01
-4.729609489440917969e-01 -7.430883646011352539e-01 -2.621092200279235840e-01 1.486478894948959351e-01 2.535197138786315918e-02 -1.244182437658309937e-01 3.414666652679443359e-01 -2.465947531163692474e-02
-1.552635431289672852e-02 -2.241169363260269165e-01 1.887072175741195679e-01 5.060272216796875000e-01 -2.575708329677581787e-01 -6.024347543716430664e-01 4.480946660041809082e-01 1.667259782552719116e-01
2.941185534000396729e-01 -3.206303715705871582e-01 -4.931632280349731445e-01 3.482062518596649170e-01 1.411103606224060059e-01 1.804293096065521240e-01 6.254398822784423828e-01 -5.090104043483734131e-02
2.440799325704574585e-01 1.151348426938056946e-01 -4.442964494228363037e-01 4.364216327667236328e-01 1.416824162006378174e-01 -6.448262333869934082e-01 2.762362957000732422e-01 1.646953821182250977e-01
-2.633388340473175049e-01 2.456275522708892822e-01 -7.900791764259338379e-01 -2.134267687797546387e-01 -1.162888333201408386e-01 -2.365512698888778687e-01 3.570186793804168701e-01 6.001522392034530640e-02
2.535068094730377197e-01 -1.333211511373519897e-01 -4.503841400146484375e-01 4.261050522327423096e-01 -1.314497645944356918e-02 -1.177525818347930908e-01 3.161758482456207275e-01 -6.477211713790893555e-01
1.552392393350601196e-01 2.850756943225860596e-01 -5.138456821441650391e-01 7.075847983360290527e-01 2.794708907604217529e-01 -1.648461669683456421e-01 9.462429583072662354e-02 -1.252473592758178711e-01
-3.565371632575988770e-01 -3.112364411354064941e-01 1.854860223829746246e-02 4.326781257987022400e-02 -1.722110658884048462e-01 -4.657868146896362305e-01 5.808274149894714355e-01 4.356862604618072510e-01
-3.651278316974639893e-01 -6.473771482706069946e-02 -6.140859723091125488e-01 2.521024085581302643e-02 1.404656618833541870e-01 4.034599661827087402e-01 4.815490245819091797e-01 2.652423977851867676e-01
1.991539299488067627e-01 -2.254566848278045654e-01 -4.651026129722595215e-01 2.316745221614837646e-01 7.271640747785568237e-02 6.201915070414543152e-02 7.939637303352355957e-01 -1.049738493748009205e-03
-1.605976372957229614e-01 -1.036617159843444824e-01 1.094568446278572083e-01 8.317230343818664551e-01 2.692855894565582275e-01 -2.788089811801910400e-01 3.060710430145263672e-01 1.256585270166397095e-01
-3.997537493705749512e-01 -2.085005939006805420e-01 -2.210383713245391846e-01 4.611247181892395020e-01 6.740317344665527344e-01 1.427620500326156616e-01 2.247396558523178101e-01 -1.001147702336311340e-01
-2.518563270568847656e-01 -1.535726189613342285e-01 -3.319592177867889404e-01 6.495087146759033203e-01 8.764757961034774780e-02 -5.053423643112182617e-01 4.146119952201843262e-02 -3.408131599426269531e-01
1.534030139446258545e-01 4.628933966159820557e-02 -7.326486706733703613e-01 1.751421093940734863e-01 1.241893041878938675e-03 -5.841696858406066895e-01 2.215641885995864868e-01 1.285672187805175781e-01
3.053756058216094971e-01 -4.350070357322692871e-01 -4.310210347175598145e-01 3.158756792545318604e-01 7.214472442865371704e-02 1.071179583668708801e-01 6.375306844711303711e-01 -9.398808330297470093e-02
3.990109860897064209e-01 2.002788335084915161e-01 -9.397068619728088379e-02 7.040083408355712891e-01 -1.152816638350486755e-01 6.287509948015213013e-02 4.631434977054595947e-01 -2.539201080799102783e-01
3.670784831047058105e-01 2.008783258497714996e-02 -3.765208423137664795e-01 4.727602005004882812e-01 4.878091216087341309e-01 2.575835399329662323e-02 4.601526558399200439e-01 -2.218514382839202881e-01
-1.049981787800788879e-01 2.891043573617935181e-02 -6.654950380325317383e-01 6.219438314437866211e-01 -1.600332260131835938e-01 -3.449204266071319580e-01 2.558968402445316315e-02 -1.149186342954635620e-01
-4.978840649127960205e-01 -6.877129673957824707e-01 4.410535562783479691e-03 2.449833303689956665e-01 1.322880685329437256e-01 8.481030166149139404e-02 4.331255257129669189e-01 8.267740905284881592e-02
-5.300875902175903320e-01 1.618185639381408691e-01 1.883383607491850853e-03 -1.441999077796936035e-01 2.932101786136627197e-01 -3.781248927116394043e-01 6.475347876548767090e-01 -1.541845053434371948e-01
-1.469094753265380859e-01 -1.650706380605697632e-01 1.849697381258010864e-01 1.063742339611053467e-01 1.745354980230331421e-01 -6.008809804916381836e-01 6.101180315017700195e-01 -3.766638636589050293e-01
-3.232775330543518066e-01 -4.997252821922302246e-01 -7.033694535493850708e-02 6.257154941558837891e-01 3.397527337074279785e-01 5.527237430214881897e-02 3.612558245658874512e-01 -1.750746369361877441e-02
2.676315009593963623e-01 1.723081916570663452e-01 -5.964709520339965820e-01 4.018000364303588867e-01 6.930238008499145508e-02 -6.672131270170211792e-02 2.953339517116546631e-01 -5.338405966758728027e-01
5.840657278895378113e-02 4.673642665147781372e-02 -5.539851784706115723e-01 4.407794773578643799e-01 9.746148437261581421e-02 -3.353236243128776550e-02 2.629682421684265137e-01 -6.429953575134277344e-01
-3.187372088432312012e-01 4.100903272628784180e-01 7.680414244532585144e-03 3.282006084918975830e-02 -1.909174323081970215e-01 -1.341396570205688477e-01 7.906512618064880371e-01 2.225400358438491821e-01
1.421024054288864136e-01 -1.846915483474731445e-02 3.451189026236534119e-02 6.760457754135131836e-01 1.354814767837524414e-01 1.775325834751129150e-01 4.964160025119781494e-01 -4.742730259895324707e-01
-1.413414627313613892e-01 5.050715208053588867e-01 -6.442632526159286499e-02 -3.357210895046591759e-03 -1.164987310767173767e-01 -1.734004914760589600e-01 8.156073689460754395e-01 1.091245934367179871e-01
-9.407652914524078369e-02 5.729024857282638550e-02 -4.710961878299713135e-01 6.351894140243530273e-01 3.279915452003479004e-01 1.900456845760345459e-02 1.284670382738113403e-01 -4.878800511360168457e-01
1.487219780683517456e-01 2.169172912836074829e-01 -5.668329596519470215e-01 4.704160690307617188e-01 1.777360886335372925e-01 -5.043396726250648499e-02 2.816010415554046631e-01 -5.242183208465576172e-01
-3.801100552082061768e-01 2.750081121921539307e-01 -5.716934800148010254e-01 1.826329529285430908e-01 -2.050355672836303711e-01 1.749311089515686035e-01 5.424156785011291504e-01 2.298773378133773804e-01
6.276524066925048828e-02 -2.493609189987182617e-01 -4.788658395409584045e-02 4.442655742168426514e-01 6.192496418952941895e-01 7.346745580434799194e-02 5.858925580978393555e-01 -4.557472839951515198e-02
-1.667638272047042847e-01 4.191338121891021729e-01 -5.517705082893371582e-01 6.361564993858337402e-01 -9.364467859268188477e-02 4.870844259858131409e-02 1.633926182985305786e-01 2.225574105978012085e-01
-1.913125663995742798e-01 1.578926593065261841e-01 2.616683021187782288e-03 -1.834405958652496338e-02 -1.813471019268035889e-01 5.739621073007583618e-02 7.868959307670593262e-01 -5.317327976226806641e-01
-1.243062615394592285e-01 1.004169732332229614e-01 -2.309692949056625366e-01 6.886713504791259766e-01 4.373514950275421143e-01 1.591253280639648438e-02 3.005445897579193115e-01 -4.061931371688842773e-01
-5.488353371620178223e-01 9.837525337934494019e-02 -6.077574491500854492e-01 5.005376935005187988e-01 -4.008611664175987244e-02 7.836683839559555054e-02 1.225985661149024963e-01 2.154442071914672852e-01
4.656552523374557495e-02 -1.767168380320072174e-02 -1.636977493762969971e-01 8.174409270286560059e-01 1.802321672439575195e-01 9.962412714958190918e-02 3.150465190410614014e-01 -4.010610580444335938e-01
1.111901253461837769e-01 3.634866476058959961e-01 -2.679958343505859375e-01 1.077492982149124146e-01 -9.278174489736557007e-02 1.326470971107482910e-01 7.091842293739318848e-01 -4.928857982158660889e-01
-4.298745989799499512e-01 2.557602822780609131e-01 -3.789098858833312988e-01 6.910639405250549316e-01 2.176280915737152100e-01 -8.225927501916885376e-02 1.029692068696022034e-01 2.528264522552490234e-01
-3.554764091968536377e-01 7.028818130493164062e-02 2.205659002065658569e-01 1.320993304252624512e-01 5.029395818710327148e-01 -1.759228110313415527e-01 6.717633605003356934e-01 -2.596792280673980713e-01
-2.276762872934341431e-01 1.439732313156127930e-01 1.795544773340225220e-01 9.555232524871826172e-02 2.946289777755737305e-01 -2.497948557138442993e-01 7.058762311935424805e-01 -4.884672760963439941e-01
3.683502972126007080e-01 5.299130082130432129e-02 -2.412622421979904175e-01 1.136162504553794861e-01 -2.350056320428848267e-01 -6.182347536087036133e-01 5.915747880935668945e-01 -5.469320714473724365e-02
-3.392959758639335632e-02 -2.704699635505676270e-01 -3.855046033859252930e-01 2.388476878404617310e-01 1.488425135612487793e-01 -7.387808561325073242e-01 2.780374288558959961e-01 2.734532058238983154e-01
3.887950778007507324e-01 -2.481407523155212402e-01 -1.871001720428466797e-01 4.213902950286865234e-01 4.740977585315704346e-01 -5.887176841497421265e-02 5.885797739028930664e-01 -5.244680214673280716e-03
8.716449886560440063e-02 -9.783911705017089844e-02 -3.172754049301147461e-01 4.089267551898956299e-01 -2.259747311472892761e-02 -2.975357472896575928e-01 3.433873653411865234e-01 7.127354145050048828e-01
9.411918371915817261e-02 -4.592725932598114014e-01 -3.956465423107147217e-01 6.037145853042602539e-01 -8.212367445230484009e-02 -3.607885539531707764e-01 2.467992901802062988e-01 -2.477503716945648193e-01
-4.200568199157714844e-01 7.880267500877380371e-02 2.090950757265090942e-01 -2.152238041162490845e-02 4.558475613594055176e-01 -3.283093869686126709e-01 6.752274632453918457e-01 -4.052842408418655396e-02
4.764265846461057663e-03 -9.848386794328689575e-02 -7.162744998931884766e-01 4.303041994571685791e-01 -1.800797581672668457e-01 -4.845462441444396973e-01 1.115678697824478149e-01 -1.113827377557754517e-01
-4.148666262626647949e-01 1.523854583501815796e-01 2.279393002390861511e-02 -3.604131937026977539e-02 2.660927176475524902e-01 -4.955508559942245483e-02 7.075127363204956055e-01 -4.785503149032592773e-01
-1.902293860912322998e-01 -2.272764444351196289e-01 -3.022688925266265869e-01 -3.998815268278121948e-02 -1.801169291138648987e-02 -7.617413401603698730e-01 4.382041096687316895e-01 2.158602178096771240e-01
-4.141023457050323486e-01 -1.083471551537513733e-01 2.686313120648264885e-03 3.837433457374572754e-02 5.936985611915588379e-01 -2.321241348981857300e-01 4.989857971668243408e-01 -3.999423980712890625e-01
-1.388862431049346924e-01 1.991005092859268188e-01 -4.632006287574768066e-01 4.547462165355682373e-01 8.944389224052429199e-02 -6.756336688995361328e-01 1.138214990496635437e-01 2.056316733360290527e-01
-2.895848453044891357e-01 -4.803797304630279541e-01 -3.661710321903228760e-01 -1.060133278369903564e-01 -2.496782392263412476e-01 -3.260128796100616455e-01 5.681662559509277344e-01 2.204984724521636963e-01
-9.594117105007171631e-02 -4.410093724727630615e-01 -3.060829937458038330e-01 7.018671631813049316e-01 2.575071752071380615e-01 -1.770139038562774658e-01 2.209574580192565918e-01 2.520627677440643311e-01
3.391647338867187500e-01 1.452322006225585938e-01 -1.832723617553710938e-01 7.257213592529296875e-01 2.819787263870239258e-01 -1.173385083675384521e-01 4.275466501712799072e-01 1.659463793039321899e-01
-6.092276573181152344e-01 9.815300256013870239e-02 9.825407713651657104e-02 -4.445994272828102112e-02 3.400880992412567139e-01 -3.840896487236022949e-01 5.672559142112731934e-01 -1.503764092922210693e-01
-2.672903239727020264e-01 3.004384338855743408e-01 1.824656873941421509e-01 1.037846878170967102e-01 -1.306082606315612793e-01 -1.704272627830505371e-01 7.942527532577514648e-01 3.424708247184753418e-01
-1.946997083723545074e-02 -3.741729557514190674e-01 -3.795666992664337158e-01 2.795542180538177490e-01 7.639360614120960236e-03 -7.193251252174377441e-01 2.872983515262603760e-01 1.933052241802215576e-01
-3.469743132591247559e-01 -2.099255770444869995e-01 -6.029976010322570801e-01 3.571801483631134033e-01 1.788612902164459229e-01 -5.054139718413352966e-02 3.100350499153137207e-01 4.622649252414703369e-01
-3.125372231006622314e-01 -1.827032715082168579e-01 -1.765329986810684204e-01 6.738148927688598633e-01 1.548601388931274414e-01 -5.473734736442565918e-01 8.959116786718368530e-02 2.283059358596801758e-01
-2.504523396492004395e-01 -5.567893385887145996e-01 -2.662802636623382568e-01 4.913090914487838745e-02 7.564235478639602661e-03 -4.836784303188323975e-01 4.761585295200347900e-01 3.053053617477416992e-01
-2.470942139625549316e-01 5.983965098857879639e-02 -3.090727627277374268e-01 4.992946982383728027e-01 6.975945234298706055e-01 3.961221501231193542e-02 2.993457019329071045e-01 1.128158122301101685e-01
9.936808049678802490e-02 -2.126539349555969238e-01 -2.153622359037399292e-01 7.537363171577453613e-01 3.415096700191497803e-01 2.121004909276962280e-01 4.002525508403778076e-01 -9.266889840364456177e-02
-1.419660896062850952e-01 -3.355235457420349121e-01 -4.220963418483734131e-01 -5.470623821020126343e-02 -6.215859949588775635e-02 -7.095559239387512207e-01 4.149151146411895752e-01 8.138585090637207031e-02
-2.676868736743927002e-01 -2.524732239544391632e-02 -4.500029683113098145e-01 5.991274118423461914e-01 5.076715946197509766e-01 1.519317924976348877e-01 2.588547766208648682e-01 -1.357594430446624756e-01
-3.340780735015869141e-01 -4.741288423538208008e-01 -1.870477497577667236e-01 1.499120891094207764e-01 2.618852555751800537e-01 -4.968362152576446533e-01 3.418188095092773438e-01 4.169687628746032715e-01
7.173444330692291260e-02 2.552532255649566650e-01 -9.654714167118072510e-02 -1.078754216432571411e-01 -5.753139778971672058e-02 -2.942126691341400146e-01 8.631618618965148926e-01 -2.717025578022003174e-01
6.042357161641120911e-02 4.444466233253479004e-01 -5.402933433651924133e-02 3.072853088378906250e-01 1.929791569709777832e-01 -7.037343382835388184e-01 4.066534936428070068e-01 -6.018905341625213623e-02
2.073016613721847534e-01 -4.108289182186126709e-01 -3.533070981502532959e-01 9.812677651643753052e-02 3.795610666275024414e-01 6.632047891616821289e-02 6.803563833236694336e-01 -2.060122936964035034e-01
-1.673387140035629272e-01 -4.079746603965759277e-01 -7.133868336677551270e-01 3.700585961341857910e-01 -2.478858679533004761e-01 -4.043317958712577820e-02 2.688940763473510742e-01 1.558974534273147583e-01
-6.193517446517944336e-01 5.677968263626098633e-02 -2.229496836662292480e-02 6.649529337882995605e-01 -1.221113745123147964e-02 2.146316692233085632e-02 2.353671640157699585e-01 -3.383969962596893311e-01
-6.303623914718627930e-01 3.890908062458038330e-01 -7.827426493167877197e-02 -7.055646926164627075e-02 7.161685079336166382e-02 -2.375229746103286743e-01 5.937544703483581543e-01 1.614190638065338135e-01
3.733448684215545654e-02 -7.603716105222702026e-02 -6.194109916687011719e-01 3.957191407680511475e-01 1.004611980170011520e-02 -6.656703352928161621e-01 9.640230983495712280e-02 7.036622148007154465e-03
2.062642276287078857e-01 -1.956910490989685059e-01 -4.254279136657714844e-01 4.750812947750091553e-01 8.369183540344238281e-02 3.068767189979553223e-01 6.150703430175781250e-01 -1.816039085388183594e-01
9.073901921510696411e-02 -1.089373603463172913e-01 -7.309738993644714355e-01 -8.232850581407546997e-02 -8.122669160366058350e-02 3.513064980506896973e-02 6.030560135841369629e-01 -2.594029903411865234e-01
-3.478577136993408203e-01 -4.459906369447708130e-02 -1.093878820538520813e-01 6.022180318832397461e-01 5.773957967758178711e-01 -4.014781415462493896e-01 8.545975387096405029e-02 2.235352061688899994e-02
3.010126948356628418e-01 1.955604404211044312e-01 -6.581103801727294922e-01 4.246346950531005859e-01 -8.520916849374771118e-02 2.501024901866912842e-01 4.077231585979461670e-01 -1.472199112176895142e-01
-7.444293797016143799e-02 -1.167911738157272339e-01 -2.176575660705566406e-01 6.195450425148010254e-01 6.140179038047790527e-01 2.542666718363761902e-02 2.753608822822570801e-01 -3.100308775901794434e-01
3.119901120662689209e-01 2.538462281227111816e-01 -3.316181898117065430e-01 7.052576541900634766e-01 1.056964620947837830e-01 1.167381033301353455e-01 4.441632032394409180e-01 -9.372650831937789917e-02
2.819859683513641357e-01 -3.269233107566833496e-01 -3.047061860561370850e-01 1.667397320270538330e-01 6.647575646638870239e-02 1.380827128887176514e-01 8.143742680549621582e-01 -7.915539294481277466e-02
-4.501565545797348022e-02 5.383848398923873901e-02 -1.757219135761260986e-01 8.450868725776672363e-01 -3.068346381187438965e-01 -3.462134003639221191e-01 1.850942671298980713e-01 4.187972843647003174e-02
-4.999689757823944092e-01 -1.108084991574287415e-01 2.611950635910034180e-01 2.455144524574279785e-01 -2.135394811630249023e-01 -5.307217240333557129e-01 4.518918991088867188e-01 2.788937389850616455e-01
-2.221249043941497803e-01 -4.224755764007568359e-01 4.865839704871177673e-02 -3.159214276820421219e-03 4.243254065513610840e-01 -1.002030223608016968e-01 7.125041484832763672e-01 -2.684071362018585205e-01
-2.310086339712142944e-01 2.328087985515594482e-01 -2.614472806453704834e-02 9.677255153656005859e-02 7.408245466649532318e-03 -4.598488807678222656e-01 5.780635476112365723e-01 -5.802698731422424316e-01
-1.293714791536331177e-01 -2.826956212520599365e-01 -2.867053449153900146e-01 5.953767895698547363e-01 -2.554627954959869385e-01 -4.522331953048706055e-01 2.705563306808471680e-01 3.517041802406311035e-01
3.757026493549346924e-01 -2.609841525554656982e-01 -1.137900352478027344e-02 2.115165293216705322e-01 -1.150729656219482422e-01 -4.076496660709381104e-01 7.074942588806152344e-01 -2.567057311534881592e-01
-3.366985023021697998e-01 -6.343023777008056641e-01 -3.760415613651275635e-01 -3.549370169639587402e-02 -8.536549657583236694e-02 -2.693531811237335205e-01 4.748802483081817627e-01 1.904674917459487915e-01
-4.188708364963531494e-01 1.016307696700096130e-01 3.319606184959411621e-01 5.623151063919067383e-01 -7.297523319721221924e-02 -5.206499099731445312e-01 3.122262060642242432e-01 1.180493384599685669e-01
-5.145085230469703674e-02 1.240481436252593994e-01 -6.624837517738342285e-01 -1.125749275088310242e-01 1.333368569612503052e-01 -8.471814915537834167e-03 4.614583551883697510e-01 -5.473690032958984375e-01
7.291527092456817627e-02 -5.541823506355285645e-01 3.880934789776802063e-02 2.697508931159973145e-01 -5.414946749806404114e-02 1.286796927452087402e-01 7.587746977806091309e-01 -1.344019174575805664e-01
3.264637887477874756e-01 -6.152264401316642761e-02 -6.549681425094604492e-01 1.498529165983200073e-01 -1.204954832792282104e-01 -5.082883834838867188e-01 3.727643787860870361e-01 -1.623808741569519043e-01
9.808120876550674438e-02 1.103586051613092422e-02 -5.599029064178466797e-01 3.492429852485656738e-01 -1.053618639707565308e-01 3.734061121940612793e-01 5.431756973266601562e-01 3.304894566535949707e-01
2.782294154167175293e-01 -8.531935513019561768e-02 -3.193795979022979736e-01 2.468077242374420166e-01 1.880446076393127441e-01 -5.095648020505905151e-02 5.825015902519226074e-01 6.124753355979919434e-01
2.704083919525146484e-01 9.248757734894752502e-03 -3.591239750385284424e-01 1.489415317773818970e-01 1.677290201187133789e-01 -1.673644036054611206e-01 6.049469113349914551e-01 5.945885181427001953e-01
3.772985041141510010e-01 -1.704603135585784912e-01 -3.844121098518371582e-01 2.091716527938842773e-01 3.500503599643707275e-01 7.144743949174880981e-02 7.010946869850158691e-01 -1.337539255619049072e-01
-2.911137044429779053e-01 -4.203700721263885498e-01 -1.169407814741134644e-01 2.998285740613937378e-02 -1.221745237708091736e-01 -6.020077466964721680e-01 4.749535620212554932e-01 3.479180932044982910e-01
3.008825480937957764e-01 4.415428731590509415e-03 -4.677369296550750732e-01 5.043846964836120605e-01 1.974390894174575806e-01 8.674114197492599487e-02 5.369453430175781250e-01 3.185154497623443604e-01
2.902427911758422852e-01 3.022893369197845459e-01 -9.942592680454254150e-02 2.282232791185379028e-01 -3.168034255504608154e-01 -5.792170166969299316e-01 5.713022947311401367e-01 -1.287968084216117859e-02
-2.517893910408020020e-01 -6.801122426986694336e-01 -1.984359622001647949e-01 8.106529712677001953e-02 8.269448578357696533e-02 1.924186348915100098e-01 5.560183525085449219e-01 -2.740097045898437500e-01
-1.600087732076644897e-01 -4.377831220626831055e-01 -3.889982402324676514e-01 1.075372919440269470e-01 1.890700124204158783e-02 -6.112271547317504883e-01 3.516842126846313477e-01 3.496018350124359131e-01
-5.379737019538879395e-01 -2.479587793350219727e-01 -4.693906605243682861e-01 7.996043562889099121e-02 3.655700087547302246e-01 -2.745784819126129150e-01 2.540348470211029053e-01 3.857601881027221680e-01
2.106730192899703979e-01 3.278191983699798584e-01 -5.449137091636657715e-01 4.285589754581451416e-01 -6.869965791702270508e-02 -6.888552010059356689e-02 2.618828415870666504e-01 -5.380616784095764160e-01
1.820899993181228638e-01 -2.303077429533004761e-01 -4.486730098724365234e-01 5.112127065658569336e-01 1.301235109567642212e-01 3.321478068828582764e-01 5.318305492401123047e-01 -2.026268988847732544e-01
-4.686963260173797607e-01 -6.779269576072692871e-01 -2.169164419174194336e-01 2.572364807128906250e-01 2.498981654644012451e-01 1.011566966772079468e-01 3.564176559448242188e-01 -8.831811696290969849e-02
2.715395390987396240e-01 -3.234586715698242188e-01 -3.728542923927307129e-01 1.489233374595642090e-01 1.966150701045989990e-01 8.429794013500213623e-02 7.105391621589660645e-01 -3.313799500465393066e-01
-4.282592535018920898e-01 1.680045947432518005e-02 1.656322926282882690e-01 1.347778290510177612e-01 5.259401202201843262e-01 -1.479137390851974487e-01 6.823683381080627441e-01 -8.120906352996826172e-02
1.941618174314498901e-01 1.142736822366714478e-01 -2.046926021575927734e-01 7.982902526855468750e-01 1.134869679808616638e-01 -3.003850281238555908e-01 3.149190247058868408e-01 -2.603689432144165039e-01
2.316811680793762207e-01 -1.176452711224555969e-01 5.399715527892112732e-02 5.988282337784767151e-02 -2.363343983888626099e-01 -5.516669154167175293e-01 7.515164017677307129e-01 3.184712305665016174e-02
5.080771818757057190e-02 -4.276111125946044922e-01 -3.123225271701812744e-01 3.539149761199951172e-01 1.084960550069808960e-01 -5.842655897140502930e-01 3.252945840358734131e-01 3.644336760044097900e-01
2.202909588813781738e-01 -4.184466302394866943e-01 6.242570281028747559e-02 1.340107917785644531e-01 -1.430668234825134277e-01 -1.927476078271865845e-01 8.317005634307861328e-01 7.192341983318328857e-02
-2.131282091140747070e-01 -1.285386532545089722e-01 -5.273326635360717773e-01 6.165071725845336914e-01 -4.108918607234954834e-01 -2.704966962337493896e-01 1.569145470857620239e-01 -1.151975989341735840e-01
2.498631477355957031e-01 -5.526002645492553711e-01 -1.995751708745956421e-01 3.292122483253479004e-01 1.408755928277969360e-01 -9.752794355154037476e-02 6.227036118507385254e-01 2.585985362529754639e-01
-3.583485782146453857e-01 -4.711550474166870117e-01 -4.168289303779602051e-01 5.622212290763854980e-01 1.899274587631225586e-01 -4.898017644882202148e-02 1.392680108547210693e-01 -3.192071318626403809e-01
1.186542492359876633e-02 -6.670180708169937134e-02 -2.616474628448486328e-01 8.497084379196166992e-01 3.800496757030487061e-01 -7.276669144630432129e-02 2.319785952568054199e-01 -3.740917518734931946e-02
-2.858138084411621094e-01 4.885498881340026855e-01 -2.148153483867645264e-01 -2.455984801054000854e-02 -1.860533207654953003e-01 -2.779630245640873909e-03 7.679522037506103516e-01 9.223075956106185913e-02
-8.345477283000946045e-02 -9.867358207702636719e-02 3.044937551021575928e-01 4.510098323225975037e-02 1.202935539186000824e-02 -5.043477416038513184e-01 7.859412431716918945e-01 -1.278021931648254395e-01
7.820079475641250610e-02 -5.301426649093627930e-01 -2.600489370524883270e-02 2.939062416553497314e-01 1.237923279404640198e-03 1.303851008415222168e-01 7.618547677993774414e-01 -1.683797091245651245e-01
1.305170357227325439e-01 2.859184741973876953e-01 -7.517585754394531250e-01 1.429910771548748016e-02 -1.948514766991138458e-02 -4.779430627822875977e-01 3.242602944374084473e-01 4.377924650907516479e-02
1.488833427429199219e-01 1.587514183484017849e-03 -3.555077612400054932e-01 5.270151495933532715e-01 -1.754043251276016235e-01 4.108953848481178284e-02 7.030822038650512695e-01 2.166127413511276245e-01
-5.213031172752380371e-02 2.746907174587249756e-01 -4.740443825721740723e-01 2.570011913776397705e-01 -4.948386847972869873e-01 -4.982256889343261719e-01 3.579484522342681885e-01 9.919030964374542236e-02
3.479188084602355957e-01 1.900814473628997803e-01 -2.953175902366638184e-01 4.804826676845550537e-01 3.649947643280029297e-01 -1.582697033882141113e-01 4.251801669597625732e-01 4.309252500534057617e-01
-5.189789533615112305e-01 4.370360374450683594e-01 -6.012108325958251953e-01 2.006000876426696777e-01 -1.153117045760154724e-02 -1.245289444923400879e-01 3.166423738002777100e-01 1.485348492860794067e-01
1.635075956583023071e-01 -1.554814875125885010e-01 -2.618304491043090820e-01 8.426357507705688477e-01 -4.719587787985801697e-02 -1.244932189583778381e-01 3.483029007911682129e-01 1.773683875799179077e-01
-2.734348177909851074e-01 -3.735042512416839600e-01 -3.879160284996032715e-01 -3.742083907127380371e-02 -1.054209321737289429e-01 -6.718084812164306641e-01 4.016749262809753418e-01 1.003293097019195557e-01
-4.281226396560668945e-01 1.652397215366363525e-01 -3.537249863147735596e-01 6.261814832687377930e-01 -2.904221415519714355e-01 -4.026021361351013184e-01 4.858471080660820007e-02 -1.529320329427719116e-01
-6.737880706787109375e-01 -1.824703067541122437e-01 -2.176069170236587524e-01 4.699596762657165527e-01 -3.417572677135467529e-01 1.438068300485610962e-01 2.887602746486663818e-01 -1.537472903728485107e-01
-3.547829687595367432e-01 -1.025353074073791504e-01 -5.027204155921936035e-01 6.983569264411926270e-01 -2.997742295265197754e-01 -6.663715094327926636e-02 1.511212438344955444e-01 -7.773546129465103149e-02
-1.774841994047164917e-01 2.217400819063186646e-03 -5.353443026542663574e-01 7.858165502548217773e-01 -1.577775776386260986e-01 1.089891493320465088e-01 1.416705101728439331e-01 -8.689083158969879150e-02
2.332833260297775269e-01 2.653117179870605469e-01 -2.470092624425888062e-01 2.593855261802673340e-01 -1.369665116071701050e-01 -7.460747957229614258e-01 3.916314244270324707e-01 -1.346537470817565918e-01
2.899563610553741455e-01 1.471835002303123474e-02 -2.864908576011657715e-01 -5.917773023247718811e-02 -1.589594930410385132e-01 -2.052312046289443970e-01 8.192989230155944824e-01 -3.024746179580688477e-01
2.682070732116699219e-01 4.316171258687973022e-02 -7.348171472549438477e-01 1.599526256322860718e-01 3.194220364093780518e-02 6.238206289708614349e-03 4.944600462913513184e-01 3.392801880836486816e-01
-8.882132917642593384e-02 -1.857424527406692505e-01 -1.764910817146301270e-01 -6.626297533512115479e-02 4.016686603426933289e-02 3.063877224922180176e-01 8.136082887649536133e-01 -4.057406485080718994e-01
-3.920722380280494690e-02 3.438367843627929688e-01 -4.437478780746459961e-01 7.026990652084350586e-01 3.816055059432983398e-01 -1.419062763452529907e-01 9.978584200143814087e-02 -1.175735443830490112e-01
2.975527644157409668e-01 -2.009480632841587067e-02 -1.120693236589431763e-01 -5.292356014251708984e-02 -2.482655830681324005e-02 -2.590032517910003662e-01 8.766872882843017578e-01 -2.437591403722763062e-01
-2.342310398817062378e-01 5.200096368789672852e-01 9.801950305700302124e-02 3.201868236064910889e-01 7.209110260009765625e-02 -1.886625885963439941e-01 5.009487867355346680e-01 -5.204402208328247070e-01
-4.394034743309020996e-01 -1.529744416475296021e-01 -2.194199413061141968e-01 5.998578667640686035e-01 4.450046718120574951e-01 2.538645565509796143e-01 3.349359631538391113e-01 2.983835712075233459e-02
1.971187591552734375e-01 8.814705163240432739e-02 -6.393557786941528320e-01 -7.628698367625474930e-03 -3.295007720589637756e-02 -8.156037330627441406e-02 6.752210855484008789e-01 2.843922078609466553e-01
-3.661048710346221924e-01 -3.955017030239105225e-02 -6.834610551595687866e-02 7.388163805007934570e-01 4.067181944847106934e-01 -2.983612194657325745e-02 2.467688471078872681e-01 -2.944102287292480469e-01
-2.797975242137908936e-01 -4.153845012187957764e-01 -1.579441279172897339e-01 -5.037037283182144165e-02 -2.337205111980438232e-01 -5.842486619949340820e-01 5.272471904754638672e-01 2.184587568044662476e-01
-3.104522228240966797e-01 -1.925496459007263184e-01 -5.881574749946594238e-01 4.219450056552886963e-01 2.259937673807144165e-01 -4.502059519290924072e-02 1.158196330070495605e-01 -5.254167914390563965e-01
-4.975389540195465088e-01 -4.548127055168151855e-01 -8.597678691148757935e-02 3.588076233863830566e-01 5.326455831527709961e-01 -5.650424584746360779e-02 3.415830433368682861e-01 -7.669868320226669312e-02
-3.010984659194946289e-01 -2.775546312332153320e-01 -5.588432550430297852e-01 -4.487626999616622925e-02 -3.352281823754310608e-02 -6.254221200942993164e-01 3.346343040466308594e-01 1.171624362468719482e-01
