# Supplementary material for: Where is your field going? A machine learning approach to study the relative motion of the domains of physics
Source: PLoS One. 2020 Jun 18;15(6):e0233997. doi: 10.1371/journal.pone.0233997 (PMC7302634; doi:10.1371/journal.pone.0233997)
Supplement: S7 Data — (ZIP) [file pone.0233997.s007.zip › 6/Pacs4Run_6_VS_500_embeddings2001-2005ED8.txt]

2.954472899436950684e-01 3.386902213096618652e-01 2.717863917350769043e-01 3.984536230564117432e-01 1.075150221586227417e-01 2.635343074798583984e-01 5.190978050231933594e-01 -4.635671675205230713e-01
-5.138600245118141174e-02 7.056995034217834473e-01 2.003972977399826050e-01 5.595042109489440918e-01 -1.993780732154846191e-01 1.475274115800857544e-01 1.521509587764739990e-01 -2.479473054409027100e-01
2.543183863162994385e-01 4.150857925415039062e-01 1.464581340551376343e-01 1.880849152803421021e-01 -3.141019344329833984e-01 1.722002029418945312e-01 7.353680729866027832e-01 -1.926680356264114380e-01
4.280547797679901123e-01 8.273108601570129395e-01 7.470964640378952026e-02 2.095469832420349121e-01 -1.766452752053737640e-02 3.366344049572944641e-02 2.324079871177673340e-01 -1.654554754495620728e-01
3.637405931949615479e-01 3.654728233814239502e-01 6.204041838645935059e-02 5.392937660217285156e-01 -4.095894396305084229e-01 3.989502191543579102e-01 2.427128702402114868e-01 -2.315192669630050659e-01
-2.105569690465927124e-01 1.470964252948760986e-01 2.466374933719635010e-01 1.629479527473449707e-01 -3.668401837348937988e-01 3.859176039695739746e-01 -2.288485690951347351e-02 -7.500790953636169434e-01
3.430891335010528564e-01 -1.662762165069580078e-01 3.880558609962463379e-01 4.901365339756011963e-01 -2.137754708528518677e-01 3.421376049518585205e-01 -1.331011503934860229e-01 -5.323033332824707031e-01
-3.086193799972534180e-01 2.638228237628936768e-01 3.799658417701721191e-01 1.500960886478424072e-01 -1.631464362144470215e-01 2.250506132841110229e-01 -1.990742981433868408e-01 -7.425319552421569824e-01
-1.645043306052684784e-02 7.121648192405700684e-01 -2.104907333850860596e-01 3.690482079982757568e-01 -9.800708852708339691e-03 4.923917353153228760e-01 1.736291795969009399e-01 -1.983810067176818848e-01
-2.040958255529403687e-01 3.061302304267883301e-01 1.730712205171585083e-01 2.224532663822174072e-01 -3.041638433933258057e-01 3.540048375725746155e-02 7.281403541564941406e-01 -4.015381932258605957e-01
-3.650864362716674805e-01 1.728083640336990356e-01 3.263200521469116211e-01 4.132572412490844727e-01 -3.356509208679199219e-01 4.334979057312011719e-01 5.522742494940757751e-02 -5.059158205986022949e-01
-5.332595705986022949e-01 4.478460922837257385e-02 2.799925804138183594e-01 2.221639454364776611e-01 -2.050937414169311523e-01 3.635187745094299316e-01 4.543041884899139404e-01 -4.530721008777618408e-01
-1.108366176486015320e-01 7.137376070022583008e-02 5.215635299682617188e-01 -4.536288976669311523e-01 3.144662128761410713e-03 2.374099344015121460e-01 3.682887554168701172e-01 -5.592882633209228516e-01
-4.310934543609619141e-01 3.785221576690673828e-01 4.783793538808822632e-02 2.882811725139617920e-01 5.966043472290039062e-01 1.082216054201126099e-01 3.524429798126220703e-01 -3.059744536876678467e-01
4.662378430366516113e-01 5.289675593376159668e-01 -1.902428120374679565e-01 1.818865090608596802e-01 -2.786420881748199463e-01 3.350227475166320801e-01 3.201794326305389404e-01 -3.756916224956512451e-01
1.711565405130386353e-01 3.865775763988494873e-01 1.770680397748947144e-01 6.112063527107238770e-01 -1.310928761959075928e-01 6.028246879577636719e-01 1.882561296224594116e-01 1.770745590329170227e-02
-8.290057070553302765e-03 3.719894886016845703e-01 5.696303844451904297e-01 3.509808182716369629e-01 -1.175882071256637573e-01 4.707919657230377197e-01 -2.505640387535095215e-01 -3.400506079196929932e-01
-1.062963083386421204e-01 3.384049236774444580e-01 3.094966709613800049e-01 -1.977665424346923828e-01 8.659909665584564209e-02 5.583382248878479004e-01 -2.447486668825149536e-01 -6.001170873641967773e-01
-4.913705587387084961e-01 7.626155018806457520e-02 2.988727390766143799e-01 2.426449805498123169e-01 -1.785566210746765137e-01 2.816279232501983643e-01 6.125713586807250977e-01 -3.436529040336608887e-01
-2.928660213947296143e-01 -1.658701896667480469e-01 -3.823241963982582092e-02 1.506505068391561508e-02 1.262061111629009247e-02 4.508600234985351562e-01 1.281108856201171875e-01 -8.155865073204040527e-01
2.115606069564819336e-01 5.769230723381042480e-01 4.633488655090332031e-01 -2.658994197845458984e-01 -1.304105482995510101e-02 1.348000206053256989e-02 -1.293627917766571045e-01 -5.656152963638305664e-01
-1.753486245870590210e-01 6.014143228530883789e-01 1.776289343833923340e-01 4.270419478416442871e-01 4.343922734260559082e-01 -1.709817796945571899e-01 4.687542468309402466e-02 -4.165430068969726562e-01
-3.074205517768859863e-01 4.228213727474212646e-01 2.229922860860824585e-01 6.889085173606872559e-01 1.501868963241577148e-01 -9.134579449892044067e-02 2.112141251564025879e-01 -3.562061786651611328e-01
2.633425891399383545e-01 4.144512712955474854e-01 6.325675845146179199e-01 1.005980968475341797e-01 -4.035842716693878174e-01 1.385086327791213989e-01 2.802125811576843262e-01 -2.967068254947662354e-01
3.735927343368530273e-01 6.077980399131774902e-01 4.720697999000549316e-01 -7.907485216856002808e-02 -1.630486100912094116e-01 2.185914516448974609e-01 -1.018812283873558044e-01 -4.209042787551879883e-01
3.948572278022766113e-02 2.087341099977493286e-01 4.527064859867095947e-01 -1.496181935071945190e-01 3.477384150028228760e-02 4.737580120563507080e-01 -3.070750236511230469e-01 -6.384286880493164062e-01
-5.223139375448226929e-02 -9.481184184551239014e-03 -7.242504507303237915e-02 5.866246819496154785e-01 2.126507163047790527e-01 -2.278473675251007080e-01 8.889052271842956543e-02 -7.367305755615234375e-01
1.009148284792900085e-01 -3.095955848693847656e-01 7.348682880401611328e-01 1.839110702276229858e-01 -8.184314519166946411e-02 2.227046340703964233e-01 6.348197907209396362e-02 -5.096926093101501465e-01
-3.392450511455535889e-01 1.767570227384567261e-01 2.467323690652847290e-01 3.944751918315887451e-01 -3.281611204147338867e-01 2.780868113040924072e-01 -1.959323883056640625e-03 -6.724256873130798340e-01
-2.112933248281478882e-01 5.138967633247375488e-01 3.659216165542602539e-01 3.312269449234008789e-01 -1.555187702178955078e-01 5.685562491416931152e-01 3.144320845603942871e-01 3.667857870459556580e-02
-1.956545375287532806e-02 5.583191663026809692e-02 6.415827870368957520e-01 1.934603601694107056e-01 -8.197017014026641846e-02 5.330765843391418457e-01 -1.901714205741882324e-01 -4.694567322731018066e-01
1.688995808362960815e-01 -7.514267414808273315e-02 3.431687057018280029e-01 3.306792676448822021e-01 6.119855046272277832e-01 5.793885588645935059e-01 8.910398185253143311e-02 -1.433734297752380371e-01
-1.605870202183723450e-02 5.771334469318389893e-02 6.395459771156311035e-01 6.001496315002441406e-01 -1.048886030912399292e-01 1.171589791774749756e-01 -1.167906075716018677e-01 -4.345628917217254639e-01
2.958663702011108398e-01 4.646800160408020020e-01 2.259174361824989319e-02 -1.142893079668283463e-02 -1.909483671188354492e-01 2.323240786790847778e-01 -2.241486907005310059e-01 -7.451283335685729980e-01
-3.565402328968048096e-02 3.051665425300598145e-01 -1.314924061298370361e-01 3.473367989063262939e-01 6.243502497673034668e-01 -1.547333002090454102e-01 2.150924056768417358e-01 -5.546609759330749512e-01
5.201421305537223816e-02 3.203585445880889893e-01 4.783557355403900146e-01 -4.566911756992340088e-01 -2.938501164317131042e-02 1.203706189990043640e-01 1.216842383146286011e-01 -6.535397171974182129e-01
7.702060788869857788e-02 2.942060232162475586e-01 6.793136596679687500e-01 1.982086747884750366e-01 -3.268525898456573486e-01 2.689964175224304199e-01 -3.322172909975051880e-02 -4.758800864219665527e-01
-4.569513723254203796e-02 1.098379343748092651e-01 4.493190050125122070e-01 -1.265500038862228394e-01 -3.872069716453552246e-01 2.526642978191375732e-01 1.087064966559410095e-01 -7.364504933357238770e-01
2.835024893283843994e-01 6.564204096794128418e-01 4.636815190315246582e-02 -1.533561348915100098e-01 -2.415012121200561523e-01 3.589537143707275391e-01 4.438718035817146301e-02 -5.233829021453857422e-01
-4.023350179195404053e-01 3.762111365795135498e-01 3.730058073997497559e-01 5.953654646873474121e-01 1.823207288980484009e-01 -9.409286826848983765e-02 6.104171276092529297e-02 -3.964568078517913818e-01
2.319100201129913330e-01 5.119114518165588379e-01 6.532367467880249023e-01 -1.003405824303627014e-01 -2.910126447677612305e-01 2.041804939508438110e-01 2.058016210794448853e-01 -2.804382741451263428e-01
2.436782866716384888e-01 4.349408745765686035e-01 6.352908015251159668e-01 5.143217276781797409e-03 -3.299829065799713135e-01 6.591260898858308792e-03 4.254958778619766235e-02 -4.869125783443450928e-01
5.546513199806213379e-02 2.127860337495803833e-01 5.871331095695495605e-01 1.337762773036956787e-01 -1.575229167938232422e-01 4.329577982425689697e-01 -2.362190485000610352e-01 -5.665324330329895020e-01
2.993981540203094482e-01 1.238335967063903809e-01 5.908612608909606934e-01 4.304348528385162354e-01 4.755137860774993896e-01 3.310213387012481689e-01 1.561771482229232788e-01 -2.355865575373172760e-02
-2.545938491821289062e-01 2.321264594793319702e-01 2.641860246658325195e-01 1.854490339756011963e-01 -2.913340032100677490e-01 1.110013872385025024e-01 7.506697177886962891e-01 -3.411916494369506836e-01
1.850543618202209473e-01 -1.113319955766201019e-02 1.491104662418365479e-01 -2.991869151592254639e-01 1.694036722183227539e-01 3.967891037464141846e-01 -1.247055977582931519e-01 -8.075850605964660645e-01
4.103608131408691406e-01 -4.464820772409439087e-02 1.733410954475402832e-01 7.504814118146896362e-02 -2.334591448307037354e-01 6.277197599411010742e-01 -1.518032979220151901e-02 -5.875079035758972168e-01
-2.410672008991241455e-01 6.108404695987701416e-02 1.086764484643936157e-01 -1.470895856618881226e-01 7.125780731439590454e-02 3.986978232860565186e-01 -1.027679070830345154e-01 -8.544652462005615234e-01
3.105612099170684814e-01 1.002613455057144165e-01 1.213765740394592285e-01 8.103809505701065063e-02 -1.887135654687881470e-01 5.513098835945129395e-01 -2.000495642423629761e-01 -7.018721699714660645e-01
-3.345177173614501953e-01 3.978441655635833740e-01 4.279477000236511230e-01 2.804788351058959961e-01 5.430326461791992188e-01 -1.854024641215801239e-02 1.824178360402584076e-02 -4.152702391147613525e-01
1.740749031305313110e-01 -3.174225986003875732e-01 6.935378313064575195e-01 1.483566910028457642e-01 -5.514611676335334778e-02 3.055482804775238037e-01 -1.031831651926040649e-02 -5.190654397010803223e-01
-1.094924882054328918e-01 5.357075333595275879e-01 1.618204414844512939e-01 1.237070858478546143e-01 2.320951968431472778e-01 7.351247668266296387e-01 -1.203617155551910400e-01 -2.253355979919433594e-01
-2.938494272530078888e-02 4.159263968467712402e-01 4.791202843189239502e-01 -1.535011082887649536e-01 1.222386956214904785e-01 1.120432838797569275e-01 -3.389436900615692139e-01 -6.562347412109375000e-01
-6.026963889598846436e-02 8.494322001934051514e-02 9.273894131183624268e-02 2.836747169494628906e-01 -3.739104866981506348e-01 2.220878563821315765e-02 7.173448204994201660e-01 -4.951710104942321777e-01
-4.056604802608489990e-01 2.572729289531707764e-01 2.190945297479629517e-01 4.666988253593444824e-01 -1.684612482786178589e-01 4.260231256484985352e-01 4.414912164211273193e-01 -3.140869438648223877e-01
5.325998067855834961e-01 5.026416778564453125e-01 -1.733043640851974487e-01 1.123948544263839722e-01 -2.016044557094573975e-01 5.574641749262809753e-02 1.790870577096939087e-01 -5.875353217124938965e-01
-4.592940211296081543e-01 2.330342680215835571e-01 2.038592547178268433e-01 3.067076802253723145e-01 -2.848260104656219482e-01 2.558709084987640381e-01 5.920554399490356445e-01 -3.193593323230743408e-01
-3.514925017952919006e-02 -1.235529184341430664e-01 -5.500434897840023041e-03 -1.795813739299774170e-01 -3.980690240859985352e-02 6.108662486076354980e-01 3.036190569400787354e-01 -6.959115862846374512e-01
1.017123982310295105e-01 2.913607954978942871e-01 2.790990769863128662e-01 -4.510372281074523926e-01 -4.396365582942962646e-02 6.404988169670104980e-01 2.947142422199249268e-01 -3.527107238769531250e-01
9.306617081165313721e-02 7.559059262275695801e-01 2.034979611635208130e-01 -4.043143987655639648e-02 3.325571715831756592e-01 4.612021744251251221e-01 2.314763516187667847e-01 3.983223345130681992e-03
-1.656576991081237793e-01 3.002142906188964844e-01 2.185555845499038696e-01 -1.501215063035488129e-02 1.401078253984451294e-01 3.415885269641876221e-01 -4.046438038349151611e-01 -7.310181260108947754e-01
2.321983873844146729e-01 2.688275277614593506e-01 5.114554762840270996e-01 6.003753542900085449e-01 -3.171105086803436279e-01 -9.771851450204849243e-02 4.304740950465202332e-02 -3.739216327667236328e-01
-9.105319529771804810e-02 5.364125594496726990e-02 4.205057024955749512e-01 -4.912123084068298340e-01 2.976842923089861870e-03 1.313606202602386475e-01 2.992879450321197510e-01 -6.810871362686157227e-01
4.003337919712066650e-01 3.941006660461425781e-01 -3.366631567478179932e-01 -5.530639737844467163e-02 -1.354606896638870239e-01 1.396451890468597412e-01 1.376175731420516968e-01 -7.150018811225891113e-01
-1.630851030349731445e-01 3.411105275154113770e-01 1.195100396871566772e-01 7.171184420585632324e-01 1.834286302328109741e-01 -1.348240971565246582e-01 2.958975434303283691e-01 -4.348865449428558350e-01
-1.195674203336238861e-02 2.368788272142410278e-01 -2.978750467300415039e-01 5.218310356140136719e-01 3.160344064235687256e-01 -1.338398605585098267e-01 4.209813177585601807e-01 -5.363693833351135254e-01
-1.613542735576629639e-01 -2.446191199123859406e-02 -2.509103715419769287e-01 -1.272006630897521973e-01 1.417713146656751633e-02 3.687362670898437500e-01 4.998068809509277344e-01 -7.129208445549011230e-01
4.520522803068161011e-02 5.250846147537231445e-01 6.435365676879882812e-01 2.623129785060882568e-01 -2.729337215423583984e-01 3.039166033267974854e-01 -2.361700870096683502e-02 -2.681029736995697021e-01
-5.809726715087890625e-01 3.087077736854553223e-01 2.661372423171997070e-01 2.264826297760009766e-01 -2.400195598602294922e-01 2.561984956264495850e-01 4.466902911663055420e-01 -3.496674895286560059e-01
-1.566950082778930664e-01 4.170860350131988525e-01 3.955346643924713135e-01 -5.568039417266845703e-01 1.161020696163177490e-01 2.692499160766601562e-01 2.571152150630950928e-01 -4.276964068412780762e-01
1.831293404102325439e-01 4.524815678596496582e-01 4.579584896564483643e-01 -3.079341351985931396e-01 -1.640560030937194824e-01 5.560963749885559082e-01 1.032088845968246460e-01 -3.322126567363739014e-01
-1.318486928939819336e-01 -5.943277478218078613e-02 5.793045759201049805e-01 4.496569037437438965e-01 4.610275924205780029e-01 2.870198488235473633e-01 3.703733086585998535e-01 -9.589245915412902832e-02
3.051757812500000000e-01 2.810381352901458740e-01 1.862046420574188232e-01 4.991416335105895996e-01 5.780261158943176270e-01 -2.242174893617630005e-01 1.888063102960586548e-01 -3.521867394447326660e-01
-1.122037917375564575e-01 5.005332455039024353e-02 -1.853329390287399292e-01 7.627945542335510254e-01 1.934157609939575195e-01 8.791425824165344238e-02 9.272689372301101685e-02 -5.612168312072753906e-01
-3.218592703342437744e-02 4.171587824821472168e-01 2.058647274971008301e-01 2.685372233390808105e-01 5.321354866027832031e-01 -2.865817248821258545e-01 -7.907975465059280396e-03 -5.874440073966979980e-01
2.391901165246963501e-01 3.250626027584075928e-01 7.605826258659362793e-01 1.740234903991222382e-02 -2.438906282186508179e-01 1.830368638038635254e-01 7.361369580030441284e-02 -3.999118506908416748e-01
2.389724850654602051e-01 3.257907032966613770e-01 1.780669093132019043e-01 -9.251641482114791870e-02 -7.648547738790512085e-02 3.711104691028594971e-01 -2.794514298439025879e-01 -7.581683993339538574e-01
2.521965280175209045e-02 2.355818748474121094e-01 2.077428102493286133e-01 4.205022454261779785e-01 4.162863492965698242e-01 -4.178938567638397217e-01 2.989631593227386475e-01 -5.353291630744934082e-01
4.234448373317718506e-01 5.109710097312927246e-01 5.542424321174621582e-02 -4.213664308190345764e-02 -2.802196741104125977e-01 3.648731708526611328e-01 -7.290630787611007690e-02 -5.811925530433654785e-01
-3.788612186908721924e-01 5.728277377784252167e-03 7.922208309173583984e-02 4.018535017967224121e-01 -1.650533378124237061e-01 3.002187907695770264e-01 6.688280701637268066e-01 -3.520854413509368896e-01
3.674500882625579834e-01 5.494074225425720215e-01 1.454345136880874634e-01 2.099458314478397369e-02 -1.731855571269989014e-01 4.737481474876403809e-01 -1.576015949249267578e-01 -5.121242403984069824e-01
2.721960544586181641e-01 4.279842972755432129e-01 6.189790964126586914e-01 -8.476665243506431580e-03 -2.862265110015869141e-01 1.403762865811586380e-02 1.003308780491352081e-02 -5.266009569168090820e-01
4.373291730880737305e-01 4.649009704589843750e-01 5.673234164714813232e-02 -1.910530626773834229e-01 -1.477632075548171997e-01 3.021041452884674072e-01 -5.283724889159202576e-02 -6.610580682754516602e-01
1.313022971153259277e-01 4.321794211864471436e-01 3.707633018493652344e-01 1.172489821910858154e-01 -3.372361958026885986e-01 4.385259747505187988e-01 -1.625537276268005371e-01 -5.588478446006774902e-01
5.002362132072448730e-01 4.349684417247772217e-01 1.192027404904365540e-01 -2.111129909753799438e-01 -9.214131534099578857e-02 4.032267630100250244e-01 -6.035376340150833130e-02 -5.718950033187866211e-01
3.598240390419960022e-02 5.363425612449645996e-01 4.806626439094543457e-01 9.198771417140960693e-02 4.894331395626068115e-01 -2.616738379001617432e-01 2.823784947395324707e-01 -2.894618809223175049e-01
-2.836868464946746826e-01 4.802096188068389893e-01 3.958003818988800049e-01 8.293208479881286621e-02 5.610546469688415527e-01 -1.170863807201385498e-01 1.401365697383880615e-01 -4.210166335105895996e-01
9.258040040731430054e-02 1.866270788013935089e-02 -2.897414565086364746e-01 -2.539000511169433594e-01 -1.224513724446296692e-01 4.571037590503692627e-01 4.692514836788177490e-01 -6.312924027442932129e-01
1.739823967218399048e-01 4.165832996368408203e-01 4.931898713111877441e-01 7.861498743295669556e-02 -4.191252291202545166e-01 7.276928424835205078e-02 7.616244256496429443e-02 -6.000081896781921387e-01
1.115874946117401123e-01 -7.687249034643173218e-02 2.144272625446319580e-01 -3.004463911056518555e-01 -1.443432271480560303e-01 4.010133445262908936e-01 3.685626685619354248e-01 -7.265718579292297363e-01
1.603886857628822327e-02 8.985310047864913940e-02 -5.236318334937095642e-02 8.287366628646850586e-01 1.111737042665481567e-01 3.274236619472503662e-02 3.245991766452789307e-01 -4.281664192676544189e-01
-3.562538623809814453e-01 3.820696100592613220e-02 -2.076513320207595825e-01 -4.643578827381134033e-02 1.050793007016181946e-01 6.184982061386108398e-01 2.820015847682952881e-01 -5.943411588668823242e-01
3.244112133979797363e-01 3.196456134319305420e-01 5.366633534431457520e-01 4.310155753046274185e-03 -3.890013694763183594e-01 2.679637074470520020e-01 3.199209272861480713e-02 -5.295354723930358887e-01
6.874395906925201416e-02 -4.510333836078643799e-01 2.444651126861572266e-01 -1.938260942697525024e-01 1.452662050724029541e-01 2.679643332958221436e-01 2.446858286857604980e-01 -7.360253334045410156e-01
5.077837109565734863e-01 -6.062570493668317795e-03 -3.351793885231018066e-01 1.542419940233230591e-01 4.025310277938842773e-01 4.173876345157623291e-01 4.206125438213348389e-01 -3.046710491180419922e-01
-2.205619215965270996e-01 2.547182142734527588e-01 3.090025782585144043e-01 3.767622634768486023e-02 -3.905421793460845947e-01 5.030890926718711853e-02 1.015961617231369019e-01 -7.900589108467102051e-01
-3.203552961349487305e-01 5.385317802429199219e-01 3.634534776210784912e-01 5.370209813117980957e-01 2.022908627986907959e-01 2.034045755863189697e-02 7.347958534955978394e-02 -3.743412494659423828e-01
-2.001711577177047729e-01 5.482256412506103516e-02 3.407515585422515869e-01 9.780052304267883301e-02 -1.710862219333648682e-01 3.707614541053771973e-01 -1.560089141130447388e-01 -8.001099824905395508e-01
-3.564348220825195312e-01 3.126648962497711182e-01 -1.627615690231323242e-01 -1.184369102120399475e-01 -7.079351227730512619e-03 -4.449523240327835083e-02 4.934622347354888916e-01 -6.993863582611083984e-01
1.329695582389831543e-01 2.489523030817508698e-04 4.677699506282806396e-01 1.994338482618331909e-01 5.653117895126342773e-01 4.040885865688323975e-01 4.899348020553588867e-01 2.890101633965969086e-02
8.453231304883956909e-02 2.270674407482147217e-01 4.308212697505950928e-01 2.244895100593566895e-01 -3.437000215053558350e-01 1.908047795295715332e-01 7.323051691055297852e-01 -1.203544661402702332e-01
1.176892220973968506e-01 2.500224113464355469e-01 5.332516431808471680e-01 5.820575729012489319e-02 -4.045704379677772522e-02 5.900853276252746582e-01 -2.414694130420684814e-01 -4.772292673587799072e-01
2.919058203697204590e-01 2.461413890123367310e-01 5.458713769912719727e-01 -5.961152166128158569e-02 -2.872058749198913574e-01 3.126787543296813965e-01 -5.357660725712776184e-02 -6.079068183898925781e-01
-1.640266478061676025e-01 1.995051354169845581e-01 5.217264890670776367e-01 1.442928314208984375e-01 6.689081192016601562e-01 -6.382755935192108154e-02 1.670720279216766357e-01 -4.010595977306365967e-01
-4.898339509963989258e-02 4.590965211391448975e-01 -2.165212063118815422e-03 -2.767562568187713623e-01 1.221188306808471680e-01 7.708436250686645508e-01 2.343908399343490601e-01 -2.148958891630172729e-01
-2.021186947822570801e-01 1.594583392143249512e-01 3.480965793132781982e-01 2.609354555606842041e-01 5.269110202789306641e-01 -3.040995895862579346e-01 4.212960898876190186e-01 -4.436896145343780518e-01
-1.430797427892684937e-01 4.081550538539886475e-01 3.586646914482116699e-01 1.536434739828109741e-01 7.303011417388916016e-01 7.179329544305801392e-02 2.305851429700851440e-01 -2.627307772636413574e-01
1.369915008544921875e-01 -3.686305284500122070e-01 1.050644069910049438e-01 8.011826127767562866e-02 -1.910976320505142212e-01 2.375011295080184937e-01 6.923730373382568359e-01 -5.055509805679321289e-01
-2.292961925268173218e-01 2.799367010593414307e-01 1.562676876783370972e-01 3.847889006137847900e-01 -2.630169093608856201e-01 2.492410838603973389e-01 -2.050301283597946167e-01 -7.233535051345825195e-01
2.398853302001953125e-01 -4.241275414824485779e-02 -7.313835620880126953e-02 -2.256157100200653076e-01 6.298062205314636230e-02 2.540434002876281738e-01 8.342128992080688477e-01 -3.463942706584930420e-01
5.065935254096984863e-01 3.230072557926177979e-01 -2.005043029785156250e-01 -1.190432813018560410e-02 -5.219364538788795471e-02 -9.930298477411270142e-02 1.423856616020202637e-01 -7.522146105766296387e-01
3.688814118504524231e-02 1.012384444475173950e-01 5.048318505287170410e-01 -1.557944808155298233e-02 -3.827618956565856934e-01 2.348699718713760376e-01 6.233759224414825439e-02 -7.264540791511535645e-01
4.483447372913360596e-01 -2.230143547058105469e-02 5.647755265235900879e-01 2.391595542430877686e-01 4.769792258739471436e-01 4.013995826244354248e-01 1.571274697780609131e-01 -9.487343579530715942e-02
-3.450943827629089355e-01 -2.400120347738265991e-02 8.296368271112442017e-02 1.572482436895370483e-01 -1.164328530430793762e-01 3.964923322200775146e-01 -1.039806604385375977e-01 -8.167920112609863281e-01
-2.504628002643585205e-01 1.457979232072830200e-01 5.962761044502258301e-01 4.180851876735687256e-01 3.367924392223358154e-01 -4.234733432531356812e-02 4.987662434577941895e-01 -1.472440361976623535e-01
-1.030901297926902771e-01 -2.303173243999481201e-01 2.216349542140960693e-01 -8.357670903205871582e-02 9.007631242275238037e-02 6.650000214576721191e-01 1.305997371673583984e-02 -6.555227041244506836e-01
1.227381080389022827e-01 7.031057476997375488e-01 -2.179373353719711304e-01 9.249734133481979370e-02 1.214080229401588440e-01 6.024539470672607422e-01 1.284326761960983276e-01 -2.008467018604278564e-01
1.563947945833206177e-01 -1.561631709337234497e-01 -1.107111200690269470e-01 -8.242547512054443359e-02 -1.371624767780303955e-01 2.152261734008789062e-01 5.455162376165390015e-02 -9.295112490653991699e-01
-8.001637458801269531e-02 3.625895082950592041e-01 3.559608757495880127e-01 -9.210600703954696655e-02 -4.489086866378784180e-01 3.030833005905151367e-01 1.497721225023269653e-01 -6.411899924278259277e-01
2.509481012821197510e-01 4.201847612857818604e-01 5.992370247840881348e-01 -2.324614971876144409e-01 -1.999590992927551270e-01 1.072794720530509949e-01 4.346423968672752380e-02 -5.421852469444274902e-01
-1.237824782729148865e-01 2.392975240945816040e-01 5.188986063003540039e-01 2.205134630203247070e-01 -2.166871279478073120e-01 4.442389011383056641e-01 -1.814771890640258789e-01 -5.764521956443786621e-01
-9.913734346628189087e-02 2.482164651155471802e-01 -3.902198001742362976e-02 1.301746219396591187e-01 -2.687318921089172363e-01 -1.096474453806877136e-01 7.253739237785339355e-01 -5.474355220794677734e-01
-7.623619586229324341e-02 5.845117196440696716e-02 4.211106896400451660e-01 -4.457843005657196045e-01 -1.141458898782730103e-01 1.660873889923095703e-01 3.640013337135314941e-01 -6.645317077636718750e-01
-1.249487772583961487e-01 4.414203166961669922e-01 3.831977248191833496e-01 2.900627255439758301e-01 6.332744359970092773e-01 -1.382552832365036011e-01 2.946619316935539246e-02 -3.708637952804565430e-01
1.851292997598648071e-01 -1.853731572628021240e-01 7.742933183908462524e-02 1.441925317049026489e-01 1.940208077430725098e-01 1.941690593957901001e-01 8.639019727706909180e-01 -2.879324853420257568e-01
1.505048573017120361e-01 1.055756509304046631e-01 -8.074597269296646118e-02 -1.573766022920608521e-01 -2.737243659794330597e-02 2.479525655508041382e-01 8.567664027214050293e-01 -3.723390996456146240e-01
1.105541586875915527e-01 2.759625017642974854e-01 3.712150752544403076e-01 -4.564049839973449707e-01 -1.622690260410308838e-01 4.480122625827789307e-01 3.232071995735168457e-01 -4.837430715560913086e-01
-1.897395998239517212e-01 3.767134249210357666e-01 4.203675985336303711e-01 2.566772997379302979e-01 7.049243450164794922e-01 2.058489173650741577e-01 1.286091655492782593e-01 -1.538221240043640137e-01
2.712531089782714844e-01 -2.767999656498432159e-03 -7.659143954515457153e-02 5.111017227172851562e-01 4.493204653263092041e-01 -1.721061766147613525e-01 4.841723144054412842e-01 -4.397621750831604004e-01
-6.007430702447891235e-02 2.680754959583282471e-01 2.792751193046569824e-01 2.964277267456054688e-01 -1.127891093492507935e-01 7.394518852233886719e-01 4.345798790454864502e-01 1.014530137181282043e-01
1.182153597474098206e-01 -2.957184910774230957e-01 4.414520859718322754e-01 5.248650312423706055e-01 -1.414974033832550049e-01 1.435565575957298279e-02 3.907357901334762573e-02 -6.375407576560974121e-01
3.590835630893707275e-01 1.305246651172637939e-01 -3.020880818367004395e-01 1.705829948186874390e-01 4.133203029632568359e-01 5.705196857452392578e-01 4.615518152713775635e-01 -1.559169590473175049e-01
1.411326676607131958e-01 2.175096422433853149e-01 3.109069764614105225e-01 -5.009187459945678711e-01 -1.828693598508834839e-01 4.133587479591369629e-01 3.720772266387939453e-01 -4.923822283744812012e-01
7.562114298343658447e-02 -2.282612174749374390e-01 1.107621639966964722e-01 -1.330785453319549561e-02 6.614355742931365967e-02 7.549738287925720215e-01 -3.962723165750503540e-02 -5.948125720024108887e-01
-3.691874444484710693e-01 4.330185949802398682e-01 2.493170201778411865e-01 -2.608712315559387207e-01 -3.424818068742752075e-02 3.415277600288391113e-01 5.923933982849121094e-01 -2.779187858104705811e-01
1.846315413713455200e-01 -2.774251997470855713e-01 5.392588376998901367e-01 3.528001308441162109e-01 -4.579593613743782043e-02 1.711978614330291748e-01 -1.032544299960136414e-01 -6.569712162017822266e-01
1.540217548608779907e-01 -7.359316945075988770e-02 -1.737887859344482422e-01 -1.927462406456470490e-02 -2.239490002393722534e-01 4.864034056663513184e-01 1.082659661769866943e-01 -8.011393547058105469e-01
6.246059760451316833e-02 -2.628360986709594727e-01 -1.537598520517349243e-01 -8.336835354566574097e-02 -2.694411017000675201e-02 2.038877904415130615e-01 5.337173342704772949e-01 -7.545018792152404785e-01
7.811772078275680542e-02 8.375062607228755951e-03 6.723797321319580078e-01 1.912173330783843994e-01 6.290336251258850098e-01 1.766631603240966797e-01 2.529818713665008545e-01 -1.194817423820495605e-01
5.435115694999694824e-01 4.992645084857940674e-01 -2.693200409412384033e-01 9.797883778810501099e-02 -1.278102695941925049e-01 2.543574273586273193e-01 4.217340350151062012e-01 -3.380889594554901123e-01
-7.869349420070648193e-02 1.732846647500991821e-01 5.317555069923400879e-01 3.133208751678466797e-01 6.162784099578857422e-01 4.211205542087554932e-01 1.346576958894729614e-01 -8.701545745134353638e-02
1.911814361810684204e-01 5.032176375389099121e-01 4.035771787166595459e-01 -3.744075596332550049e-01 3.799359798431396484e-01 3.713895380496978760e-01 -2.839566580951213837e-02 -3.522476255893707275e-01
1.246437355875968933e-01 2.308977842330932617e-01 1.610540300607681274e-01 -8.707319200038909912e-02 -1.609078347682952881e-01 1.102835237979888916e-01 8.837982416152954102e-01 -2.801373004913330078e-01
1.430007368326187134e-01 4.296200349926948547e-02 -3.518328964710235596e-01 6.694996356964111328e-01 3.268177509307861328e-01 1.861638128757476807e-01 2.116599678993225098e-01 -4.684252142906188965e-01
2.717248797416687012e-01 2.383111119270324707e-01 4.121897816658020020e-01 8.808438479900360107e-02 -2.573647201061248779e-01 5.385993123054504395e-01 -1.696921437978744507e-01 -5.537083148956298828e-01
-3.706439211964607239e-02 -6.200763210654258728e-02 4.925988242030143738e-02 7.985853552818298340e-01 4.397682249546051025e-01 1.857563555240631104e-01 1.317190229892730713e-01 -3.307033181190490723e-01
-7.480286527425050735e-03 5.448707342147827148e-01 4.316171109676361084e-01 9.561188519001007080e-02 4.743354320526123047e-01 -2.965863347053527832e-01 3.075171113014221191e-01 -3.163866102695465088e-01
1.426255553960800171e-01 1.979258358478546143e-01 5.343442782759666443e-02 1.041764467954635620e-01 -1.654335260391235352e-01 -3.081503808498382568e-01 7.710415124893188477e-01 -4.581981599330902100e-01
2.564992904663085938e-01 -6.759966164827346802e-02 -1.229358687996864319e-01 7.918849587440490723e-01 1.446669846773147583e-01 1.643456667661666870e-01 2.419796884059906006e-01 -4.253835976123809814e-01
1.810072511434555054e-01 3.513688221573829651e-02 6.318914145231246948e-02 5.365386009216308594e-01 3.906628787517547607e-01 -3.113916218280792236e-01 4.212205410003662109e-01 -4.971181452274322510e-01
-4.571601375937461853e-02 1.606019213795661926e-02 2.196093201637268066e-01 -2.625820040702819824e-01 1.206668093800544739e-01 4.246688485145568848e-01 1.729012131690979004e-01 -8.097379207611083984e-01
-3.791797161102294922e-01 4.852397739887237549e-02 -2.541499733924865723e-01 -6.431598216295242310e-02 1.105632483959197998e-01 4.939135909080505371e-01 2.951618134975433350e-01 -6.647134423255920410e-01
1.211541071534156799e-01 3.292196989059448242e-01 5.334089994430541992e-01 -4.880991298705339432e-03 -1.226699650287628174e-01 4.492763578891754150e-01 -1.905317008495330811e-01 -5.823982357978820801e-01
-1.578602641820907593e-01 1.892990171909332275e-01 -4.585883766412734985e-02 -1.976734101772308350e-01 -1.529467850923538208e-01 -4.486626759171485901e-02 6.414101719856262207e-01 -6.791579723358154297e-01
2.653346396982669830e-02 1.461654063314199448e-02 -1.752424538135528564e-01 6.246482729911804199e-01 4.893698394298553467e-01 1.750087887048721313e-01 4.065607488155364990e-01 -3.778681159019470215e-01
-1.403028666973114014e-01 -2.132492959499359131e-01 2.795991897583007812e-01 -1.274084895849227905e-01 1.188754439353942871e-01 5.700488686561584473e-01 -6.207448616623878479e-02 -7.053303718566894531e-01
9.981627017259597778e-02 -6.539733707904815674e-02 1.032100990414619446e-01 2.015457004308700562e-01 -3.321653306484222412e-01 1.262318342924118042e-01 7.749847769737243652e-01 -4.556503891944885254e-01
2.494720518589019775e-01 3.956556692719459534e-02 5.896596908569335938e-01 4.998458921909332275e-01 -2.955916821956634521e-01 -1.474146544933319092e-01 1.264906972646713257e-01 -4.621127545833587646e-01
1.244057565927505493e-01 -1.112637519836425781e-01 -7.640206068754196167e-02 -5.467902123928070068e-02 -2.475449293851852417e-01 3.290731906890869141e-01 7.512594014406204224e-02 -8.877527117729187012e-01
2.465574145317077637e-01 6.401325464248657227e-01 4.846231937408447266e-01 5.807860940694808960e-02 -3.679751753807067871e-01 1.469083726406097412e-01 2.505366206169128418e-01 -2.673026025295257568e-01
-1.155620515346527100e-01 6.395331621170043945e-01 -1.370392292737960815e-01 5.413063764572143555e-01 3.550534546375274658e-01 1.611478626728057861e-01 -5.551653727889060974e-02 -3.327712714672088623e-01
1.944982856512069702e-01 7.261807918548583984e-01 4.737488180398941040e-02 -2.155185677111148834e-02 4.464855790138244629e-01 4.506025910377502441e-01 1.578829586505889893e-01 -6.931049376726150513e-02
1.390895247459411621e-01 -9.670214727520942688e-03 6.833539605140686035e-01 3.381117284297943115e-01 -2.650282084941864014e-01 -1.409821808338165283e-01 9.895714372396469116e-02 -5.471379756927490234e-01
-2.384616583585739136e-01 2.621138691902160645e-01 3.959606587886810303e-02 2.023927569389343262e-01 -1.884289532899856567e-01 2.152106724679470062e-03 7.979896664619445801e-01 -3.995047509670257568e-01
-4.082622006535530090e-02 4.554584920406341553e-01 -4.206923022866249084e-02 5.245482921600341797e-01 -1.500013917684555054e-01 1.013302281498908997e-01 6.510156989097595215e-01 -2.395420968532562256e-01
-2.994464933872222900e-01 1.532977521419525146e-01 4.606105685234069824e-01 3.072868585586547852e-01 6.354560852050781250e-01 3.536881133913993835e-02 3.137719333171844482e-01 -2.770127356052398682e-01
3.187485933303833008e-01 1.905553340911865234e-01 -2.821236550807952881e-01 3.336181491613388062e-02 4.810138344764709473e-01 4.687951207160949707e-01 5.429582595825195312e-01 -1.882403641939163208e-01
-1.705040186643600464e-01 3.193412125110626221e-01 3.775218725204467773e-01 -5.410908460617065430e-01 2.293920218944549561e-01 1.319610178470611572e-01 1.859134882688522339e-01 -5.736282467842102051e-01
4.274580478668212891e-01 3.554508388042449951e-01 -2.947375178337097168e-01 -1.225697547197341919e-01 4.400461912155151367e-01 3.705196678638458252e-01 4.433845877647399902e-01 -2.480431795120239258e-01
-2.412693053483963013e-01 1.046112924814224243e-01 4.306913316249847412e-01 6.136903762817382812e-01 4.470044374465942383e-01 3.378782868385314941e-01 2.081741690635681152e-01 -1.068814471364021301e-01
3.512416779994964600e-01 6.760206818580627441e-02 3.364886939525604248e-01 4.953881204128265381e-01 5.827600955963134766e-01 3.773714005947113037e-01 1.615074425935745239e-01 -7.295138388872146606e-02
-1.778246164321899414e-01 2.915274798870086670e-01 2.997832931578159332e-02 6.938181519508361816e-01 1.671400815248489380e-01 -1.811267137527465820e-01 3.619826138019561768e-01 -4.575301706790924072e-01
-2.466351687908172607e-01 -6.341724097728729248e-02 7.264565676450729370e-02 -3.704120516777038574e-01 2.854695618152618408e-01 3.097835779190063477e-01 5.544452071189880371e-01 -5.547960400581359863e-01
-7.433213293552398682e-02 4.012203514575958252e-01 1.554937511682510376e-01 2.308685518801212311e-02 -2.160858362913131714e-01 2.859388589859008789e-01 -1.989186108112335205e-01 -8.004766106605529785e-01
-6.526814401149749756e-02 -3.031182847917079926e-02 -2.770819962024688721e-01 6.949262619018554688e-01 3.013019561767578125e-01 2.120183855295181274e-01 2.910428643226623535e-01 -4.633395373821258545e-01
-1.811243444681167603e-01 -5.639899149537086487e-02 4.980669617652893066e-01 -3.552774786949157715e-01 -9.173057228326797485e-02 2.149781733751296997e-01 4.972175359725952148e-01 -5.365303754806518555e-01
1.724616438150405884e-01 -1.551582068204879761e-01 1.420552432537078857e-01 -1.992648392915725708e-01 7.250805944204330444e-02 2.018037885427474976e-01 8.173351287841796875e-01 -4.150637984275817871e-01
2.739150524139404297e-01 3.945953845977783203e-01 3.458927273750305176e-01 5.754879117012023926e-01 -3.891040384769439697e-01 -1.365088522434234619e-01 2.124305069446563721e-01 -3.213621973991394043e-01
1.497538834810256958e-01 1.235833317041397095e-01 6.455768346786499023e-01 1.265460699796676636e-01 8.105619251728057861e-02 2.573065161705017090e-01 -3.566450774669647217e-01 -5.740602612495422363e-01
2.176282703876495361e-01 -4.334678128361701965e-02 4.970806241035461426e-01 3.738757371902465820e-01 6.492934226989746094e-01 2.294707596302032471e-01 2.786505222320556641e-01 -1.095540151000022888e-01
4.828456640243530273e-01 1.321377456188201904e-01 -1.481255739927291870e-01 7.212882041931152344e-01 7.407011836767196655e-02 1.527205482125282288e-02 1.157876327633857727e-01 -4.336766302585601807e-01
7.540538311004638672e-01 2.421668618917465210e-01 -2.818285115063190460e-02 -7.204121351242065430e-02 4.446969628334045410e-01 9.549020230770111084e-02 2.490239441394805908e-01 -3.128691017627716064e-01
-9.457857906818389893e-02 5.826526284217834473e-01 4.991845786571502686e-02 4.499422013759613037e-01 -3.583353757858276367e-01 4.630575329065322876e-02 4.736547172069549561e-01 -3.028756678104400635e-01
-6.623402237892150879e-02 3.140714168548583984e-01 5.767689347267150879e-01 1.937946528196334839e-01 6.233186125755310059e-01 3.535985648632049561e-01 9.236695617437362671e-02 -6.829141825437545776e-02
-3.372530937194824219e-01 -1.765405833721160889e-01 1.219156607985496521e-01 -1.787780039012432098e-02 -1.198766455054283142e-01 3.744370043277740479e-01 4.899129569530487061e-01 -6.673251390457153320e-01
-3.123008608818054199e-01 4.440815150737762451e-01 -9.236216545104980469e-02 -1.935668587684631348e-01 -1.966447979211807251e-01 1.545804888010025024e-01 4.499743878841400146e-01 -6.278690695762634277e-01
-2.699618637561798096e-01 2.996948659420013428e-01 2.147515624528750777e-04 5.961505174636840820e-01 -1.830205619335174561e-01 3.256570994853973389e-01 4.305168688297271729e-01 -3.962504565715789795e-01
4.812131822109222412e-01 1.036597602069377899e-02 2.709981203079223633e-01 -2.940310835838317871e-01 -1.822964102029800415e-01 6.202631592750549316e-01 2.564783394336700439e-01 -3.531183004379272461e-01
1.417693346738815308e-01 2.084546536207199097e-01 2.672471404075622559e-01 -3.943225145339965820e-01 1.416274998337030411e-02 7.170499563217163086e-01 1.748412996530532837e-01 -4.057166278362274170e-01
-2.064034044742584229e-01 1.377839893102645874e-01 4.517775177955627441e-01 -4.205810725688934326e-01 1.061850860714912415e-01 1.662858426570892334e-01 6.810097256675362587e-04 -7.200660109519958496e-01
-5.911064893007278442e-02 4.118620157241821289e-01 -1.471236199140548706e-01 7.248069643974304199e-01 1.738820672035217285e-01 1.410448830574750900e-02 3.452486693859100342e-01 -3.609080910682678223e-01
2.698975205421447754e-01 1.152542755007743835e-01 1.041563749313354492e-01 -4.451777935028076172e-01 3.775628805160522461e-01 3.737727105617523193e-01 -8.376294374465942383e-02 -6.446425914764404297e-01
-5.051468312740325928e-02 4.040556252002716064e-01 -1.839931756258010864e-01 6.739298105239868164e-01 1.767770349979400635e-01 -6.844934821128845215e-02 3.198613822460174561e-01 -4.559668302536010742e-01
1.486138105392456055e-01 -3.455582559108734131e-01 2.487678378820419312e-01 -2.401638925075531006e-01 -4.750104993581771851e-02 1.760791391134262085e-01 2.499778419733047485e-01 -8.019914031028747559e-01
3.033494055271148682e-01 5.307348966598510742e-01 -1.860841810703277588e-01 2.625274360179901123e-01 3.440189361572265625e-01 5.948730707168579102e-01 -9.929408133029937744e-02 -2.016664296388626099e-01
4.989754259586334229e-01 1.424889713525772095e-01 -1.896608769893646240e-01 -7.619334757328033447e-02 3.352588713169097900e-01 6.664556264877319336e-01 3.305937051773071289e-01 -1.519539207220077515e-01
4.614714533090591431e-03 1.815617531538009644e-01 4.009520709514617920e-01 3.016738593578338623e-01 7.876180410385131836e-01 1.385308355093002319e-01 1.474937349557876587e-01 -2.322863787412643433e-01
-1.042783930897712708e-01 -3.520914316177368164e-01 2.558639645576477051e-01 -1.193724572658538818e-01 8.824832737445831299e-03 5.854633450508117676e-01 2.179651409387588501e-01 -6.285600066184997559e-01
1.522680465131998062e-02 9.602269530296325684e-02 5.601220726966857910e-01 8.152305334806442261e-02 -4.818808287382125854e-03 5.118740200996398926e-01 -3.035393655300140381e-01 -5.621303915977478027e-01
-7.652118802070617676e-02 -1.675393730401992798e-01 2.858677208423614502e-01 1.829233318567276001e-01 -1.919857263565063477e-01 6.380972862243652344e-01 3.284374251961708069e-02 -6.370154023170471191e-01
3.771861270070075989e-02 7.182344198226928711e-01 1.548101305961608887e-01 -2.569697238504886627e-02 3.884934484958648682e-01 4.906972050666809082e-01 2.568455338478088379e-01 -2.023697830736637115e-02
1.039400249719619751e-01 6.245445609092712402e-01 6.528715789318084717e-02 3.574386239051818848e-01 4.061498939990997314e-01 3.483386635780334473e-01 -3.502952158451080322e-01 -2.410633116960525513e-01
2.824893593788146973e-01 4.466464519500732422e-01 4.614520445466041565e-02 -1.583678126335144043e-01 9.277258068323135376e-03 3.615733385086059570e-01 -2.841655910015106201e-01 -6.942085027694702148e-01
4.220863282680511475e-01 5.280786156654357910e-01 -2.082797288894653320e-01 -8.857491612434387207e-02 -1.166062280535697937e-01 -8.854170143604278564e-02 1.121119335293769836e-01 -6.765680909156799316e-01
-1.569900959730148315e-01 1.864437758922576904e-01 3.923901319503784180e-01 9.887413680553436279e-02 6.988459229469299316e-01 -1.919145137071609497e-01 2.313808649778366089e-01 -4.450763165950775146e-01
4.450592100620269775e-01 4.191216453909873962e-02 -2.179484218358993530e-01 5.196514725685119629e-02 4.686863720417022705e-01 4.730998575687408447e-01 4.981919229030609131e-01 -2.414090931415557861e-01
-1.317712515592575073e-01 2.613699138164520264e-01 3.947969377040863037e-01 1.867923438549041748e-01 5.217990875244140625e-01 -3.170510828495025635e-01 3.573148846626281738e-01 -4.723311066627502441e-01
-6.266633421182632446e-02 2.597259581089019775e-01 -1.058019101619720459e-01 5.689803361892700195e-01 1.809189319610595703e-01 -2.819567918777465820e-01 3.263605535030364990e-01 -6.123235821723937988e-01
5.461238026618957520e-01 4.675889015197753906e-01 -2.881440520286560059e-01 7.454715669155120850e-02 -1.665770858526229858e-01 2.489035278558731079e-01 3.813411593437194824e-01 -3.992533683776855469e-01
-1.171465888619422913e-01 6.592060923576354980e-01 1.035158783197402954e-01 1.264457404613494873e-02 2.311364859342575073e-01 6.773384809494018555e-01 1.487843394279479980e-01 -8.062446862459182739e-02
3.229293227195739746e-01 5.425710082054138184e-01 -1.945995390415191650e-01 2.073234319686889648e-01 4.327562153339385986e-01 5.290441513061523438e-01 -7.873355597257614136e-02 -2.170637398958206177e-01
-8.598560839891433716e-02 -1.422541886568069458e-01 -1.608979403972625732e-01 -1.494112163782119751e-01 -1.045933365821838379e-02 1.006779670715332031e-01 6.197718381881713867e-01 -7.278706431388854980e-01
-1.437584310770034790e-02 2.235094159841537476e-01 2.726229652762413025e-02 1.784511357545852661e-01 -2.529498040676116943e-01 -2.095894813537597656e-01 7.369321584701538086e-01 -5.160120129585266113e-01
2.519517838954925537e-01 2.732347548007965088e-01 6.469303369522094727e-01 1.072112694382667542e-01 -4.487009346485137939e-01 3.687046840786933899e-02 3.613036870956420898e-01 -3.140346109867095947e-01
-2.932449579238891602e-01 -5.528385564684867859e-02 3.088252432644367218e-02 -3.042101562023162842e-01 2.895852029323577881e-01 3.752115964889526367e-01 5.809054374694824219e-01 -5.053307414054870605e-01
5.456380844116210938e-01 2.790991663932800293e-01 3.558700531721115112e-02 -1.824278235435485840e-01 5.896983146667480469e-01 8.495826274156570435e-03 4.283388555049896240e-01 -2.419624179601669312e-01
6.995718479156494141e-01 4.285822510719299316e-01 -8.386933058500289917e-02 -4.654509946703910828e-02 2.812258601188659668e-01 -2.991544641554355621e-02 8.158081769943237305e-02 -4.807054102420806885e-01
3.276510834693908691e-01 -9.170587360858917236e-02 6.068710684776306152e-01 3.282585144042968750e-01 -3.056030273437500000e-01 3.703013435006141663e-02 1.235275417566299438e-01 -5.460450053215026855e-01
1.702998280525207520e-01 -1.749466806650161743e-01 6.538020372390747070e-01 3.148200511932373047e-01 4.937003850936889648e-01 1.878856271505355835e-01 3.469393551349639893e-01 -1.200621947646141052e-01
9.796971827745437622e-02 3.690112233161926270e-01 9.828986972570419312e-02 4.813520908355712891e-01 3.523059785366058350e-01 -3.736660480499267578e-01 1.714765578508377075e-01 -5.654394030570983887e-01
-3.373044729232788086e-01 3.717374205589294434e-01 3.389382362365722656e-01 1.486116051673889160e-01 6.711858510971069336e-01 -3.953455016016960144e-03 2.442628443241119385e-01 -3.176507353782653809e-01
1.064853891730308533e-01 5.077661871910095215e-01 4.671230912208557129e-02 1.994993537664413452e-01 3.643666505813598633e-01 6.803503632545471191e-01 -2.398427426815032959e-01 -1.889131814241409302e-01
1.221083477139472961e-01 3.958316445350646973e-01 5.230980515480041504e-01 2.461540140211582184e-02 -4.382004439830780029e-01 1.620007678866386414e-02 1.647678315639495850e-01 -5.785661935806274414e-01
4.066528081893920898e-01 1.114320307970046997e-01 3.556053042411804199e-01 4.808733463287353516e-01 6.211745738983154297e-01 1.212468743324279785e-01 -8.320420235395431519e-02 -2.388320118188858032e-01
2.431868612766265869e-01 1.793030947446823120e-01 2.240241616964340210e-01 4.778325855731964111e-01 6.675801873207092285e-01 -1.457384079694747925e-01 5.832925438880920410e-02 -3.998682796955108643e-01
-8.576654642820358276e-02 1.176047325134277344e-02 5.290289521217346191e-01 5.216568708419799805e-01 2.700121104717254639e-01 3.245997130870819092e-01 5.110830068588256836e-01 3.210664168000221252e-02
-8.725003339350223541e-03 6.932403445243835449e-01 -1.388879418373107910e-01 -8.642692118883132935e-02 1.567454785108566284e-01 5.864068269729614258e-01 4.280079528689384460e-02 -3.497257232666015625e-01
-4.294978827238082886e-02 6.505903601646423340e-01 1.174140125513076782e-01 5.875026807188987732e-02 5.932874679565429688e-01 4.051567912101745605e-01 -9.488484263420104980e-02 -1.802906990051269531e-01
7.664250582456588745e-02 2.913166880607604980e-01 -1.242428645491600037e-01 5.187336802482604980e-01 -1.537621170282363892e-01 -6.902476400136947632e-02 5.173534154891967773e-01 -5.733044147491455078e-01
1.083272323012351990e-01 5.997549891471862793e-01 1.179809793829917908e-01 -2.475246787071228027e-01 4.586720466613769531e-01 5.464686155319213867e-01 1.907532364130020142e-01 -8.931039273738861084e-02
-2.424154877662658691e-01 2.485946007072925568e-02 -1.435839384794235229e-01 -2.454489618539810181e-01 -6.308503448963165283e-02 2.356719076633453369e-01 4.451969265937805176e-01 -7.759084105491638184e-01
3.934674263000488281e-01 2.062568441033363342e-02 3.645125627517700195e-01 4.653422832489013672e-01 5.576753616333007812e-01 3.534134626388549805e-01 2.324545383453369141e-01 -7.353160530328750610e-02
-3.215103447437286377e-01 4.376620650291442871e-01 -1.962478458881378174e-01 -1.778108775615692139e-01 -7.740139961242675781e-02 4.235752224922180176e-01 3.679291903972625732e-01 -5.605124831199645996e-01
2.374860346317291260e-01 5.280303359031677246e-01 2.808530116453766823e-03 3.282427191734313965e-01 4.863032996654510498e-01 4.579188823699951172e-01 -2.686222791671752930e-01 -1.967092156410217285e-01
-1.005893498659133911e-01 5.714604854583740234e-01 5.689952522516250610e-04 1.582930088043212891e-01 3.281801640987396240e-01 6.401649713516235352e-01 -2.283281981945037842e-01 -2.619364261627197266e-01
2.720057778060436249e-02 2.252507358789443970e-01 3.448581099510192871e-01 1.508079171180725098e-01 8.363168239593505859e-01 2.150690406560897827e-01 1.961897611618041992e-01 -1.506032049655914307e-01
-1.333711445331573486e-01 3.258033990859985352e-01 1.645697504281997681e-01 3.463759124279022217e-01 -4.482007026672363281e-01 3.584917187690734863e-01 3.868647292256355286e-02 -6.309580802917480469e-01
2.107474654912948608e-01 1.246429830789566040e-01 -3.058933317661285400e-01 7.148768007755279541e-02 6.315960288047790527e-01 3.454592525959014893e-01 5.130273103713989258e-01 -2.447771131992340088e-01
-2.827020585536956787e-01 4.847547709941864014e-01 3.720406293869018555e-01 -4.561610221862792969e-01 1.709578931331634521e-01 1.856587976217269897e-01 4.196801185607910156e-01 -3.142739832401275635e-01
-4.017873406410217285e-01 4.172252416610717773e-01 3.740694820880889893e-01 3.676687777042388916e-01 5.006149411201477051e-01 3.014589846134185791e-02 1.071290150284767151e-01 -3.555013835430145264e-01
-1.717027425765991211e-01 1.972918361425399780e-01 -2.060641199350357056e-01 -2.483359724283218384e-01 -1.116857901215553284e-01 1.793251931667327881e-01 3.975521326065063477e-01 -7.904316186904907227e-01
-1.880228519439697266e-01 -1.286952011287212372e-02 4.021821320056915283e-01 7.121042013168334961e-01 4.195274412631988525e-01 2.013751864433288574e-01 2.413585595786571503e-02 -2.801805734634399414e-01
3.921341300010681152e-01 1.891033798456192017e-01 -2.872329652309417725e-01 2.369808778166770935e-02 4.956150650978088379e-01 5.854369997978210449e-01 2.672308087348937988e-01 -2.600447535514831543e-01
4.796053841710090637e-02 -1.123047471046447754e-01 5.462015271186828613e-01 3.273086845874786377e-01 5.823624730110168457e-01 4.186779558658599854e-01 2.169862836599349976e-01 -1.345369517803192139e-01
4.950067773461341858e-02 2.527734935283660889e-01 1.499684303998947144e-01 -5.334668159484863281e-01 -1.459617167711257935e-01 2.177360355854034424e-01 3.988802731037139893e-01 -6.314733028411865234e-01
-1.245039142668247223e-02 -6.093920767307281494e-02 3.871339559555053711e-01 -2.454675585031509399e-01 -2.367418631911277771e-02 4.994406104087829590e-01 8.539228141307830811e-02 -7.271254062652587891e-01
3.497818708419799805e-01 5.509052276611328125e-01 -3.366155326366424561e-01 1.120607480406761169e-01 -1.668489426374435425e-01 1.238293722271919250e-01 4.771590530872344971e-01 -4.212306439876556396e-01
-3.168056607246398926e-01 4.589050114154815674e-01 4.577469229698181152e-01 3.650216758251190186e-01 5.103859305381774902e-01 1.558806374669075012e-02 1.442297399044036865e-01 -2.544173598289489746e-01
-4.390821978449821472e-02 -1.995084434747695923e-02 2.014483958482742310e-01 -3.802593350410461426e-01 -9.080336987972259521e-02 1.168180555105209351e-01 3.352271616458892822e-01 -8.235450387001037598e-01
-2.849270105361938477e-01 2.584272623062133789e-01 1.396581083536148071e-01 9.467773884534835815e-02 -1.431979089975357056e-01 3.582138121128082275e-01 -2.460037320852279663e-01 -7.837238907814025879e-01
2.894951999187469482e-01 4.514321982860565186e-01 1.152061447501182556e-01 -3.076947927474975586e-01 -2.158281654119491577e-01 -1.444765031337738037e-01 1.769372820854187012e-01 -7.111195325851440430e-01
2.929117381572723389e-01 1.380789875984191895e-01 5.200735330581665039e-01 3.811537921428680420e-01 -3.979209363460540771e-01 -1.059714034199714661e-01 9.621944278478622437e-02 -5.482270121574401855e-01
5.218836069107055664e-01 1.860951036214828491e-01 -1.870070099830627441e-01 6.565460562705993652e-01 1.636956185102462769e-01 8.169631473720073700e-03 6.304940581321716309e-02 -4.428809285163879395e-01
-3.197387605905532837e-02 1.426378488540649414e-01 2.577899396419525146e-01 1.446764022111892700e-01 -4.610818028450012207e-01 1.577389836311340332e-01 6.490837782621383667e-02 -8.059491515159606934e-01
2.926921546459197998e-01 6.267534494400024414e-01 -5.805496126413345337e-02 4.203881025314331055e-01 3.102951645851135254e-01 4.858067929744720459e-01 4.913784214295446873e-04 -9.551551192998886108e-02
-2.028302997350692749e-01 6.076236963272094727e-01 -1.721876114606857300e-01 6.387922167778015137e-01 7.538041472434997559e-02 1.646200865507125854e-01 1.620382219552993774e-01 -3.048132061958312988e-01
6.393311172723770142e-02 -2.789623737335205078e-01 -1.028788834810256958e-01 -1.616404354572296143e-01 4.421694204211235046e-02 1.208149045705795288e-01 5.831257104873657227e-01 -7.244265675544738770e-01
2.650411725044250488e-01 -5.237656831741333008e-02 -1.202680170536041260e-01 4.972643256187438965e-01 4.309763610363006592e-01 -1.184750050306320190e-01 4.630489349365234375e-01 -5.010811090469360352e-01
1.831703004427254200e-03 1.684512048959732056e-01 6.135103702545166016e-01 7.167372852563858032e-02 6.994230151176452637e-01 2.095176875591278076e-01 1.746987849473953247e-01 -1.627235561609268188e-01
3.559583425521850586e-01 5.864396691322326660e-01 -3.838280439376831055e-01 1.923311501741409302e-01 9.102571755647659302e-02 3.563436567783355713e-01 1.639849394559860229e-01 -4.276789128780364990e-01
-2.396156787872314453e-01 1.582635566592216492e-02 -5.407802760601043701e-02 -9.246873110532760620e-02 3.839215496554970741e-03 5.171149373054504395e-01 5.474252104759216309e-01 -6.031269431114196777e-01
4.667204022407531738e-01 5.854794979095458984e-01 -6.458525359630584717e-02 -3.689246997237205505e-02 -2.143324166536331177e-01 3.147969245910644531e-01 7.969683036208152771e-03 -5.373588204383850098e-01
3.189697563648223877e-01 -2.216932028532028198e-01 -4.219214990735054016e-02 -2.848047204315662384e-02 -1.101879104971885681e-01 6.327388882637023926e-01 9.838680922985076904e-02 -6.514133214950561523e-01
-6.476450711488723755e-02 4.968127310276031494e-01 -1.132591739296913147e-01 -2.852702140808105469e-01 -6.690187752246856689e-02 3.126133978366851807e-02 9.964121133089065552e-02 -7.996214032173156738e-01
-1.232602819800376892e-01 3.565568923950195312e-01 4.030386805534362793e-01 2.559562027454376221e-01 6.777957081794738770e-01 4.250560328364372253e-02 -9.364533424377441406e-02 -3.996713757514953613e-01
-1.261805444955825806e-01 2.640563845634460449e-01 3.102779090404510498e-01 2.539919912815093994e-01 4.441170990467071533e-01 -3.858801424503326416e-01 4.356078803539276123e-01 -4.665518701076507568e-01
-2.779220640659332275e-01 3.871333301067352295e-01 1.581799797713756561e-02 2.772912085056304932e-01 -3.394274115562438965e-01 2.191567420959472656e-01 6.509798169136047363e-01 -3.297439813613891602e-01
4.470685422420501709e-01 -1.797160482965409756e-03 -3.813559305854141712e-04 5.695917010307312012e-01 4.605439007282257080e-01 -1.615584939718246460e-01 1.917526721954345703e-01 -4.480187594890594482e-01
-7.287418097257614136e-02 -2.469166368246078491e-01 9.245074354112148285e-03 1.050174385309219360e-01 2.939944267272949219e-01 2.263298928737640381e-01 8.063187599182128906e-01 -3.671509325504302979e-01
-8.442490547895431519e-02 -2.731358259916305542e-02 2.383845625445246696e-03 -4.456200301647186279e-01 2.350469231605529785e-01 2.909452021121978760e-01 6.501420736312866211e-01 -4.805855751037597656e-01
8.150647580623626709e-02 -2.923550009727478027e-01 -1.254739016294479370e-01 -9.796599298715591431e-02 8.721584081649780273e-02 9.344181418418884277e-02 6.406126022338867188e-01 -6.751457452774047852e-01
-1.990649849176406860e-01 7.199627757072448730e-01 -1.566183865070343018e-01 -2.638694643974304199e-02 2.088121026754379272e-01 5.003241896629333496e-01 3.614530339837074280e-02 -3.486657738685607910e-01
2.371208220720291138e-01 4.390819072723388672e-01 -2.858489155769348145e-01 4.292620122432708740e-01 -3.554244339466094971e-02 -1.786685883998870850e-01 1.662102788686752319e-01 -6.513015031814575195e-01
3.388296365737915039e-01 -4.750396311283111572e-02 1.341533660888671875e-01 4.601270258426666260e-01 5.568092465400695801e-01 -2.403758317232131958e-01 2.158800959587097168e-01 -4.886743128299713135e-01
3.182069063186645508e-01 6.192642077803611755e-02 2.106796205043792725e-01 -4.272696673870086670e-01 -6.155420467257499695e-02 6.067827939987182617e-01 3.650300800800323486e-01 -4.034141004085540771e-01
-7.863380946218967438e-03 8.791162073612213135e-02 6.936728358268737793e-01 7.224314659833908081e-02 6.407302021980285645e-01 1.887213736772537231e-01 1.502889096736907959e-01 -1.925377547740936279e-01
3.187561631202697754e-01 6.739185657352209091e-03 1.088659614324569702e-01 -3.939343690872192383e-01 4.119332134723663330e-01 3.343697190284729004e-01 -1.313743144273757935e-01 -6.576942205429077148e-01
-1.038829460740089417e-01 -2.803770601749420166e-01 1.234299167990684509e-01 8.367430418729782104e-02 2.775348722934722900e-01 8.027409911155700684e-01 5.964249372482299805e-03 -4.085416197776794434e-01
-1.718285679817199707e-01 -9.180235862731933594e-02 3.746954202651977539e-01 3.385048806667327881e-01 -1.665113568305969238e-01 2.060912847518920898e-01 -1.690696328878402710e-01 -7.799236774444580078e-01
7.288265973329544067e-02 7.166772335767745972e-02 5.801019072532653809e-01 5.930463075637817383e-01 -2.796462178230285645e-01 8.951522409915924072e-03 2.366654761135578156e-02 -4.716857969760894775e-01
3.452029824256896973e-01 5.435103774070739746e-01 -2.137313932180404663e-01 -4.424008727073669434e-02 -9.468141198158264160e-02 4.064514487981796265e-02 2.715138904750347137e-02 -7.255613803863525391e-01
-1.211686655879020691e-01 -1.020484045147895813e-02 2.012577950954437256e-01 -3.184895962476730347e-03 -2.918300032615661621e-01 2.635536789894104004e-01 -2.260770462453365326e-02 -8.885734677314758301e-01
1.092062741518020630e-01 -1.874747425317764282e-01 -3.515917807817459106e-02 -1.561813652515411377e-01 2.088550776243209839e-01 1.009592786431312561e-01 8.063772320747375488e-01 -4.724836945533752441e-01
-3.013455867767333984e-01 4.477155804634094238e-01 -3.201703354716300964e-02 5.565493106842041016e-01 -3.675690665841102600e-02 -8.192235976457595825e-02 4.405275881290435791e-01 -4.425409436225891113e-01
-9.332353249192237854e-03 2.760269939899444580e-01 -7.737288717180490494e-03 -6.796432286500930786e-02 -1.529803127050399780e-01 -2.796919941902160645e-01 7.033156752586364746e-01 -5.681193470954895020e-01
3.680177032947540283e-01 -5.322315916419029236e-02 3.519620895385742188e-01 3.279017806053161621e-01 6.469346284866333008e-01 -1.534071713685989380e-01 4.857252538204193115e-02 -4.311795830726623535e-01
2.788042724132537842e-01 -6.024298816919326782e-02 4.450459778308868408e-01 4.852238595485687256e-01 5.736038684844970703e-01 3.018402457237243652e-01 2.260490953922271729e-01 -1.179147884249687195e-01
1.710886657238006592e-01 -2.630172669887542725e-02 5.499038100242614746e-02 1.946597099304199219e-01 5.622042715549468994e-02 4.680110216140747070e-01 8.380200862884521484e-01 -6.817396730184555054e-02
-1.391927599906921387e-01 3.150843977928161621e-01 2.611120939254760742e-01 -4.646322131156921387e-01 4.078242182731628418e-02 9.907236695289611816e-02 5.641056299209594727e-01 -5.172920227050781250e-01
2.995684742927551270e-01 -3.045292794704437256e-01 5.334682464599609375e-01 3.314439654350280762e-01 -1.436893194913864136e-01 -3.332487866282463074e-02 1.122862622141838074e-01 -6.234675049781799316e-01
-1.999857462942600250e-02 4.317156970500946045e-01 2.806225121021270752e-01 -3.930872678756713867e-01 2.923720479011535645e-01 3.349129259586334229e-01 -1.587363332509994507e-01 -5.975865125656127930e-01
1.798277348279953003e-01 3.028656244277954102e-01 2.378039360046386719e-01 3.517231643199920654e-01 5.721306800842285156e-01 -2.990236282348632812e-01 2.093873918056488037e-02 -5.277193188667297363e-01
-2.528930604457855225e-01 1.560015529394149780e-01 3.586334362626075745e-02 3.993708491325378418e-01 -2.605649530887603760e-01 1.706841886043548584e-01 7.248544692993164062e-01 -3.584470748901367188e-01
1.289970874786376953e-01 3.454681932926177979e-01 -2.559658885002136230e-01 2.730657160282135010e-02 5.697728395462036133e-01 5.083221793174743652e-01 4.537426531314849854e-01 -9.398088604211807251e-02
-2.327247112989425659e-01 5.678378939628601074e-01 2.128352038562297821e-02 -4.160999953746795654e-01 1.932554990053176880e-01 3.893855810165405273e-01 4.192641079425811768e-01 -2.916434705257415771e-01
6.162771582603454590e-02 6.542706489562988281e-02 -1.128931045532226562e-01 -1.035712808370590210e-01 -2.896658778190612793e-01 4.461468756198883057e-01 1.353126019239425659e-01 -8.168148398399353027e-01
3.701341748237609863e-01 3.621023520827293396e-02 3.468813598155975342e-01 5.608883500099182129e-01 5.221271514892578125e-01 3.348025977611541748e-01 1.874680221080780029e-01 -8.314638584852218628e-02
-1.524946093559265137e-01 1.221180334687232971e-01 4.781032502651214600e-01 3.446514904499053955e-02 5.351002216339111328e-01 -2.772473394870758057e-01 4.153053462505340576e-01 -4.431537091732025146e-01
5.155286192893981934e-01 1.901346296072006226e-01 -1.341107189655303955e-01 -8.853607624769210815e-02 5.634850263595581055e-01 3.512516319751739502e-01 4.551142156124114990e-01 -1.556685566902160645e-01
-5.660976469516754150e-02 -2.071897089481353760e-01 1.931359805166721344e-02 1.779967993497848511e-01 2.177745550870895386e-01 3.275893032550811768e-01 8.396276831626892090e-01 -2.491923719644546509e-01
-1.671716123819351196e-01 2.083789855241775513e-01 4.161123186349868774e-02 3.233713805675506592e-01 -3.188473880290985107e-01 1.435631662607192993e-01 7.512999176979064941e-01 -3.682467341423034668e-01
1.845090687274932861e-01 5.366424322128295898e-01 6.460872292518615723e-01 -2.153116911649703979e-01 -1.983892023563385010e-01 2.980068139731884003e-02 2.620185911655426025e-01 -3.244738578796386719e-01
4.095586761832237244e-02 -6.742231547832489014e-02 -1.408685594797134399e-01 2.760611474514007568e-01 2.545866928994655609e-02 6.763496994972229004e-01 6.405484080314636230e-01 -1.712422668933868408e-01
5.724175572395324707e-01 4.301699399948120117e-01 1.537037789821624756e-01 -1.156577467918395996e-01 5.469678044319152832e-01 -2.916167676448822021e-02 3.589626252651214600e-01 -1.463281959295272827e-01
-9.179548919200897217e-02 4.253833293914794922e-01 4.037389159202575684e-01 -5.237462520599365234e-01 3.221767544746398926e-01 1.987116932868957520e-01 9.696732461452484131e-02 -4.697026312351226807e-01
-4.371562898159027100e-01 -2.576685976237058640e-03 1.362430304288864136e-01 -1.393029689788818359e-01 4.317611083388328552e-02 5.634858608245849609e-01 4.644232988357543945e-01 -4.856445789337158203e-01
7.032824158668518066e-01 2.146355211734771729e-01 -1.723440587520599365e-01 -2.042621746659278870e-02 4.725835621356964111e-01 2.310056537389755249e-01 2.178621441125869751e-01 -3.241035938262939453e-01
-6.874960660934448242e-02 2.769391238689422607e-01 3.547745943069458008e-01 -5.676935911178588867e-01 2.808260321617126465e-01 1.752021610736846924e-01 1.534541398286819458e-01 -5.808010697364807129e-01
4.361876845359802246e-02 2.781521081924438477e-01 -1.881101578474044800e-01 8.569376915693283081e-02 -2.604770660400390625e-01 -1.128439828753471375e-01 6.406707763671875000e-01 -6.220601201057434082e-01
1.879991292953491211e-01 5.604047179222106934e-01 -1.632624119520187378e-01 6.028496026992797852e-01 3.940580785274505615e-01 1.931634396314620972e-01 -1.981935277581214905e-02 -2.598725855350494385e-01
4.262962639331817627e-01 1.871838048100471497e-02 5.320013687014579773e-02 1.600819267332553864e-02 -2.867532148957252502e-02 -2.067359909415245056e-02 8.608806729316711426e-01 -2.692010700702667236e-01
7.087400555610656738e-01 2.261519730091094971e-01 2.344726771116256714e-01 -2.368410229682922363e-01 -1.587157845497131348e-01 3.014680445194244385e-01 2.901761531829833984e-01 -3.676898181438446045e-01
3.783603608608245850e-01 -2.309721261262893677e-01 3.460822701454162598e-01 7.927583158016204834e-02 -2.862113714218139648e-01 6.194849014282226562e-01 2.987678945064544678e-01 -3.499957323074340820e-01
2.360841929912567139e-01 6.277998089790344238e-01 8.201617002487182617e-02 -4.398907124996185303e-01 1.100877299904823303e-01 7.911252789199352264e-03 8.166753686964511871e-03 -5.810786485671997070e-01
-2.388219162821769714e-02 1.931370645761489868e-01 3.897834718227386475e-01 4.284050166606903076e-01 -2.417477965354919434e-01 6.412627100944519043e-01 3.957050442695617676e-01 2.057340554893016815e-02
-5.353899002075195312e-01 -7.689843326807022095e-02 1.512501761317253113e-02 1.432579755783081055e-01 9.538152813911437988e-02 5.728027224540710449e-01 3.108882904052734375e-01 -5.028324723243713379e-01
2.681232094764709473e-01 -1.329079829156398773e-02 6.890711374580860138e-03 1.468082517385482788e-01 -3.392121493816375732e-01 3.196468949317932129e-01 7.012113928794860840e-01 -4.442937374114990234e-01
2.886531651020050049e-01 -2.409833110868930817e-02 4.077114164829254150e-01 5.223541855812072754e-01 5.732437968254089355e-01 3.267794847488403320e-01 1.655463576316833496e-01 -1.192360445857048035e-01
3.737749159336090088e-01 -9.249082952737808228e-02 -2.714548110961914062e-01 3.666447103023529053e-01 4.444228410720825195e-01 3.780363500118255615e-01 5.027260780334472656e-01 -2.246444821357727051e-01
3.435871899127960205e-01 -1.846088469028472900e-01 4.068812429904937744e-01 3.532755970954895020e-01 4.606544673442840576e-01 4.838720858097076416e-01 3.330659270286560059e-01 -1.561495661735534668e-02
1.983562856912612915e-01 -2.659483253955841064e-01 -1.669138371944427490e-01 1.306728422641754150e-01 3.020634353160858154e-01 2.274815738201141357e-01 7.058457136154174805e-01 -4.514226317405700684e-01
7.034086585044860840e-01 3.892345726490020752e-01 -3.311903402209281921e-02 -8.942180126905441284e-02 3.938250541687011719e-01 -7.658302038908004761e-02 3.198043704032897949e-01 -2.852749526500701904e-01
5.907123908400535583e-02 1.712208986282348633e-01 -5.345649644732475281e-02 3.012462258338928223e-01 -3.546785712242126465e-01 -1.438278853893280029e-01 6.659115552902221680e-01 -5.326027274131774902e-01
-1.441039144992828369e-01 3.909350037574768066e-01 2.907873094081878662e-01 1.952887773513793945e-01 5.178560018539428711e-01 -3.466407954692840576e-01 3.135102987289428711e-01 -4.659244716167449951e-01
2.796173691749572754e-01 9.262930601835250854e-02 -1.042560208588838577e-02 -1.145224794745445251e-01 -3.498669862747192383e-01 3.698078989982604980e-01 5.360222607851028442e-02 -7.987313866615295410e-01
4.415654391050338745e-02 -2.508766651153564453e-01 -2.218504995107650757e-01 -5.186179652810096741e-02 8.120302110910415649e-02 6.691939383745193481e-02 6.687108874320983887e-01 -6.518877148628234863e-01
3.734146356582641602e-01 1.965694427490234375e-01 -2.230126857757568359e-01 -2.886601723730564117e-02 3.431412577629089355e-01 4.639195203781127930e-01 6.466494202613830566e-01 -1.422366350889205933e-01
-1.477187220007181168e-02 7.110610604286193848e-01 3.097774647176265717e-02 -2.083208709955215454e-01 1.753683835268020630e-01 6.070951223373413086e-01 2.378287352621555328e-02 -2.234556227922439575e-01
2.566140592098236084e-01 -1.510700583457946777e-01 1.316936686635017395e-02 5.249578952789306641e-01 2.664210200309753418e-01 -2.471946477890014648e-01 5.221400260925292969e-01 -4.804760813713073730e-01
-2.036363184452056885e-01 2.491011768579483032e-01 5.205824375152587891e-01 1.788266301155090332e-01 6.872173547744750977e-01 2.858574986457824707e-01 1.334171593189239502e-01 -1.473546475172042847e-01
3.654403388500213623e-01 1.098163425922393799e-02 4.183385074138641357e-01 4.545464217662811279e-01 5.182422399520874023e-01 4.060275554656982422e-01 2.174774706363677979e-01 -6.311543285846710205e-02
3.224137127399444580e-01 6.956525444984436035e-01 -1.947650462388992310e-01 4.541487395763397217e-01 2.680242955684661865e-01 1.737784445285797119e-01 -3.476421162486076355e-02 -2.543382644653320312e-01
1.534805148839950562e-01 4.677386581897735596e-01 5.358428955078125000e-01 -3.556998074054718018e-01 -7.640668004751205444e-02 2.438979297876358032e-01 -4.273345693945884705e-03 -5.278937816619873047e-01
7.154226899147033691e-01 -1.713057905435562134e-01 2.109356783330440521e-02 8.007128536701202393e-02 -1.441126167774200439e-01 2.849480882287025452e-02 3.644174933433532715e-01 -5.455159544944763184e-01
2.911518216133117676e-01 -1.024983972311019897e-01 6.526511907577514648e-01 1.618490368127822876e-01 5.746409893035888672e-01 1.729689389467239380e-01 2.708386778831481934e-01 -1.381734907627105713e-01
1.569367013871669769e-02 7.830815315246582031e-01 -1.022652313113212585e-01 -1.070324555039405823e-01 2.248161882162094116e-01 5.077729821205139160e-01 5.861198902130126953e-02 -2.298088073730468750e-01
2.915792167186737061e-01 -4.360583424568176270e-02 4.310925900936126709e-01 5.158103704452514648e-01 3.689155876636505127e-01 4.355795681476593018e-01 3.670549988746643066e-01 2.492692507803440094e-02
4.945600628852844238e-01 5.775592923164367676e-01 -5.604248866438865662e-02 4.592610895633697510e-01 -8.854312449693679810e-02 -1.133583486080169678e-01 9.423480182886123657e-02 -4.221420884132385254e-01
2.949588894844055176e-01 4.145636558532714844e-01 4.168613851070404053e-01 -1.301994323730468750e-01 -3.163859248161315918e-01 -2.009473443031311035e-01 2.003434151411056519e-01 -6.081065535545349121e-01
1.577321738004684448e-01 4.275516271591186523e-01 6.130744218826293945e-01 -3.798477649688720703e-01 4.714338853955268860e-02 -3.409241884946823120e-02 3.217649459838867188e-02 -5.174510478973388672e-01
-1.605390571057796478e-02 -2.840870320796966553e-01 -1.382917612791061401e-01 7.314901798963546753e-02 1.102028042078018188e-01 1.547957956790924072e-01 5.872203111648559570e-01 -7.166779637336730957e-01
1.078206151723861694e-01 7.635413110256195068e-02 3.195071518421173096e-01 -3.436211943626403809e-01 -1.698156893253326416e-01 6.790837049484252930e-01 4.465835690498352051e-01 -2.701026499271392822e-01
2.816984057426452637e-01 -1.995369046926498413e-01 4.051377177238464355e-01 1.801958382129669189e-01 -2.977888286113739014e-01 4.764057993888854980e-01 5.799148082733154297e-01 -1.796725690364837646e-01
-2.151756733655929565e-01 6.446325778961181641e-01 -6.194519251585006714e-02 4.704148694872856140e-02 2.791284322738647461e-01 6.330068707466125488e-01 7.300433702766895294e-03 -2.311595231294631958e-01
-1.463285982608795166e-01 6.570968627929687500e-01 2.890414092689752579e-03 -3.469781577587127686e-01 -6.440347433090209961e-02 4.073920845985412598e-02 4.050623178482055664e-01 -5.064843297004699707e-01
6.945562958717346191e-01 4.569556415081024170e-01 -9.140165895223617554e-02 1.041664928197860718e-01 7.239182293415069580e-02 -1.756865233182907104e-01 3.163400590419769287e-01 -3.916641473770141602e-01
9.258422255516052246e-02 8.267669081687927246e-01 -1.419504433870315552e-01 -5.477787181735038757e-02 1.188797205686569214e-01 3.731436431407928467e-01 2.754610963165760040e-02 -3.613955676555633545e-01
3.713546693325042725e-01 5.806102976202964783e-02 -9.409479051828384399e-02 6.169545054435729980e-01 7.856574654579162598e-02 -1.687213927507400513e-01 4.883600771427154541e-01 -4.428350627422332764e-01
2.011646181344985962e-01 6.075959205627441406e-01 -7.546541094779968262e-02 6.324577927589416504e-01 6.202099472284317017e-02 -1.717874109745025635e-01 1.046067699790000916e-01 -3.746490776538848877e-01
1.796780824661254883e-01 1.131366472691297531e-02 -3.625896573066711426e-02 -2.521122992038726807e-01 -9.214906394481658936e-02 1.465369164943695068e-01 -2.598445676267147064e-02 -9.338483214378356934e-01
4.827738553285598755e-02 -1.986923217773437500e-01 -3.021799214184284210e-02 5.858453512191772461e-01 6.037754416465759277e-01 3.312389552593231201e-01 6.698598712682723999e-02 -3.678474724292755127e-01
2.500100433826446533e-01 -2.725384533405303955e-01 3.884225785732269287e-01 4.084461629390716553e-01 6.218050718307495117e-01 1.827113330364227295e-01 2.261962294578552246e-01 -2.726310193538665771e-01
1.150236092507839203e-02 6.080499291419982910e-01 -7.975061237812042236e-02 2.073363587260246277e-02 5.546380952000617981e-02 6.847311258316040039e-01 -3.941898420453071594e-02 -3.871253132820129395e-01
1.336221545934677124e-01 -5.211368203163146973e-01 3.232694268226623535e-01 -1.685321182012557983e-01 1.770002096891403198e-01 2.141599357128143311e-01 4.800566732883453369e-01 -5.196223258972167969e-01
5.868229866027832031e-01 -2.237717062234878540e-01 8.858645707368850708e-02 -1.344222575426101685e-01 -1.821190118789672852e-01 3.445485234260559082e-01 4.031662940979003906e-01 -5.149992108345031738e-01
-7.009525597095489502e-02 6.855797171592712402e-01 4.804496839642524719e-02 6.138056516647338867e-01 2.260353416204452515e-03 6.089212372899055481e-02 2.220293581485748291e-01 -3.049451410770416260e-01
5.823559761047363281e-01 5.711237788200378418e-01 -1.734504401683807373e-01 4.974009841680526733e-02 -1.132652908563613892e-01 7.444606721401214600e-02 1.574679017066955566e-01 -5.088740587234497070e-01
-2.677048742771148682e-01 3.190464526414871216e-02 2.270245999097824097e-01 4.024218767881393433e-02 2.596637047827243805e-02 8.631892800331115723e-01 2.489376217126846313e-01 -2.577143013477325439e-01
-3.865800797939300537e-01 3.653396070003509521e-01 9.985862672328948975e-02 5.112712383270263672e-01 -3.209816515445709229e-01 1.326936781406402588e-01 4.635325670242309570e-01 -3.319843113422393799e-01
6.366426348686218262e-01 -2.310282438993453979e-01 1.088126450777053833e-01 -2.384250052273273468e-02 -1.245803833007812500e-01 1.853905916213989258e-01 5.302826762199401855e-01 -4.447624683380126953e-01
-2.241519093513488770e-02 3.719975948333740234e-01 5.394038558006286621e-01 2.464977055788040161e-01 6.465735435485839844e-01 2.819856405258178711e-01 7.555721700191497803e-02 -7.820241898298263550e-02
6.258762627840042114e-02 3.396562933921813965e-01 3.332099914550781250e-01 3.474523425102233887e-01 -8.953661471605300903e-02 7.571285367012023926e-01 2.520703077316284180e-01 6.453404575586318970e-02
-2.941640913486480713e-01 1.115881353616714478e-01 3.081921637058258057e-01 -1.586558967828750610e-01 5.661608278751373291e-02 7.602189779281616211e-01 4.274544119834899902e-01 -1.304066479206085205e-01
-9.501043707132339478e-03 -5.790591984987258911e-02 1.376212984323501587e-01 2.250914573669433594e-01 -2.890022099018096924e-01 2.077912241220474243e-01 8.182663321495056152e-01 -3.615129590034484863e-01
8.060618489980697632e-02 7.996124774217605591e-02 9.714664518833160400e-02 -1.466397196054458618e-02 8.786045759916305542e-02 1.212503984570503235e-01 9.564701914787292480e-01 -2.004988789558410645e-01
6.424109935760498047e-01 -2.641559541225433350e-01 7.391533255577087402e-02 4.055795446038246155e-02 -1.041355580091476440e-01 1.120281890034675598e-01 4.406156837940216064e-01 -5.411882400512695312e-01
4.348372220993041992e-01 3.810648322105407715e-01 3.870791196823120117e-01 7.514856755733489990e-02 -4.003410339355468750e-01 1.829643547534942627e-01 5.230205059051513672e-01 -2.071945816278457642e-01
9.509014338254928589e-02 8.108763396739959717e-02 5.305987596511840820e-02 -8.096111007034778595e-03 1.432393211871385574e-02 -1.848770678043365479e-02 9.091844558715820312e-01 -3.928591310977935791e-01
1.941041946411132812e-01 -6.298041343688964844e-02 -1.239955648779869080e-01 5.878259986639022827e-02 2.859354019165039062e-01 5.693123936653137207e-01 7.044711112976074219e-01 -1.933172196149826050e-01
4.365487992763519287e-01 -1.037200316786766052e-01 4.730863571166992188e-01 4.348287880420684814e-01 3.611290752887725830e-01 4.356052577495574951e-01 2.548935413360595703e-01 -2.537404932081699371e-02
6.712371706962585449e-01 -2.109160125255584717e-01 1.216455772519111633e-01 1.932150870561599731e-01 -1.921445876359939575e-01 3.489750325679779053e-01 2.538370192050933838e-01 -4.792587459087371826e-01
2.455155700445175171e-01 -3.389331698417663574e-01 2.549307644367218018e-01 -3.005020022392272949e-01 1.197163090109825134e-01 -7.743127644062042236e-02 4.121426343917846680e-01 -6.923626661300659180e-01
-1.741493791341781616e-01 -2.067122757434844971e-01 -3.286994993686676025e-02 1.414723098278045654e-01 -5.835573002696037292e-02 7.833332419395446777e-01 2.236048132181167603e-01 -4.887040555477142334e-01
-8.363556861877441406e-02 -1.698749698698520660e-02 -1.683827042579650879e-01 -2.701044976711273193e-01 2.027322500944137573e-01 3.317965269088745117e-01 7.035018801689147949e-01 -4.952809512615203857e-01
2.794101536273956299e-01 3.994168639183044434e-01 2.845980226993560791e-01 -4.160948097705841064e-01 5.088754892349243164e-01 4.498875439167022705e-01 8.792369067668914795e-02 -1.979432851076126099e-01
-2.629276514053344727e-01 4.300597906112670898e-01 -7.225670665502548218e-02 1.592362970113754272e-01 -2.980915606021881104e-01 3.001581430435180664e-01 1.199406608939170837e-01 -7.224966287612915039e-01
2.126784622669219971e-01 2.780831605195999146e-02 -9.598427265882492065e-02 8.879616111516952515e-02 1.176961660385131836e-01 3.237800002098083496e-01 8.818730115890502930e-01 -2.012731581926345825e-01
2.261545062065124512e-01 7.541735768318176270e-01 -1.041192859411239624e-01 -2.499199360609054565e-01 5.370989814400672913e-02 3.920438289642333984e-01 1.012944728136062622e-01 -3.740747272968292236e-01
2.141129374504089355e-01 2.868149876594543457e-01 3.191798329353332520e-01 2.426356971263885498e-01 6.134847402572631836e-01 -3.336339890956878662e-01 9.438556432723999023e-02 -4.632074832916259766e-01
1.521209478378295898e-01 9.265011548995971680e-02 -3.755316510796546936e-02 1.917298138141632080e-01 -7.045643031597137451e-02 3.479147851467132568e-01 8.381204009056091309e-01 -3.188258707523345947e-01
-2.286377400159835815e-01 1.737771928310394287e-01 1.009968593716621399e-01 -3.070988357067108154e-01 2.165634036064147949e-01 5.017522573471069336e-01 -1.040793284773826599e-01 -7.095975875854492188e-01
2.758617103099822998e-01 -3.526974320411682129e-01 2.297271341085433960e-01 -1.325033903121948242e-01 -6.604298204183578491e-02 3.834746778011322021e-01 2.031590938568115234e-01 -7.324513792991638184e-01
-2.640287876129150391e-01 -1.632326096296310425e-01 -2.130539566278457642e-01 2.580015175044536591e-02 1.945314705371856689e-01 4.810315668582916260e-01 5.058665871620178223e-01 -5.765860676765441895e-01
2.000621110200881958e-01 -1.941786855459213257e-01 -4.414137452840805054e-02 4.486243128776550293e-01 4.245930612087249756e-01 -2.114104479551315308e-01 4.269094765186309814e-01 -5.584193468093872070e-01
2.220853418111801147e-02 7.169271111488342285e-01 7.437624782323837280e-02 8.709514886140823364e-02 4.719659686088562012e-01 4.514495134353637695e-01 2.138827443122863770e-01 -1.002425700426101685e-02
2.242561578750610352e-01 4.374846816062927246e-01 -1.672830246388912201e-02 -1.128861457109451294e-01 -4.708245024085044861e-02 2.023958563804626465e-01 -3.119629323482513428e-01 -7.776834368705749512e-01
-1.515782438218593597e-03 3.275343775749206543e-01 2.501475811004638672e-01 2.787910699844360352e-01 -5.679802894592285156e-01 2.131128311157226562e-01 1.292738020420074463e-01 -6.063746213912963867e-01
-1.972041875123977661e-01 4.637576639652252197e-01 -9.675364941358566284e-03 -2.312526255846023560e-01 -7.687178254127502441e-02 -4.067025706171989441e-02 6.943590641021728516e-01 -4.502999186515808105e-01
4.952644109725952148e-01 3.500919938087463379e-01 4.435965120792388916e-01 -1.898003928363323212e-02 -3.511386215686798096e-01 1.009109988808631897e-01 6.461289525032043457e-02 -5.453022718429565430e-01
-1.863796561956405640e-01 1.596692055463790894e-01 3.435907065868377686e-01 2.633574903011322021e-01 -1.957504823803901672e-02 8.052881956100463867e-01 3.124372959136962891e-01 7.659870386123657227e-02
2.367709428071975708e-01 4.387930631637573242e-01 -2.569864094257354736e-01 -3.290263116359710693e-01 -6.293856538832187653e-03 2.161556035280227661e-01 1.189942806959152222e-01 -7.184548974037170410e-01
-4.205252975225448608e-02 2.148194909095764160e-01 3.440861403942108154e-01 -3.868997842073440552e-02 -4.991016685962677002e-01 -8.879726752638816833e-03 2.473328262567520142e-01 -7.223829627037048340e-01
1.127410605549812317e-01 5.901927351951599121e-01 1.060931608080863953e-01 3.240018188953399658e-01 -1.975217834115028381e-02 6.387422084808349609e-01 3.332242667675018311e-01 5.752323567867279053e-02
4.296102225780487061e-01 -3.167176246643066406e-01 1.008388325572013855e-01 -5.227918177843093872e-02 -1.669948250055313110e-01 4.766879677772521973e-01 2.500941157341003418e-01 -6.201270222663879395e-01
1.538925915956497192e-01 -3.208729028701782227e-01 1.393417268991470337e-01 4.265103489160537720e-02 3.469507396221160889e-02 5.455085039138793945e-01 5.910688079893589020e-03 -7.438442707061767578e-01
-3.062670584768056870e-04 7.293769121170043945e-01 1.799217909574508667e-01 4.041366279125213623e-01 4.569268226623535156e-02 4.153290987014770508e-01 3.092579245567321777e-01 4.565526545047760010e-02
2.368338406085968018e-01 -1.597810164093971252e-02 2.439402490854263306e-01 6.224371790885925293e-01 5.082665681838989258e-01 -1.340091824531555176e-01 4.046014547348022461e-01 -2.381674200296401978e-01
1.496346145868301392e-01 -7.857720553874969482e-02 6.747950315475463867e-01 1.879806518554687500e-01 5.254365205764770508e-01 1.743932515382766724e-01 4.103567600250244141e-01 -7.655709236860275269e-02
2.559472322463989258e-01 -2.451820969581604004e-01 4.946153163909912109e-01 4.187518954277038574e-01 5.519477128982543945e-01 9.785916656255722046e-02 2.522749602794647217e-01 -2.766115665435791016e-01
3.716034442186355591e-02 7.252655029296875000e-01 -2.442267686128616333e-01 -1.403687000274658203e-01 7.346457242965698242e-02 4.272663593292236328e-01 1.798847690224647522e-02 -4.527492225170135498e-01
5.601962804794311523e-01 5.430222153663635254e-01 2.091528475284576416e-01 -1.472796648740768433e-01 -2.326913326978683472e-01 1.373452395200729370e-01 8.227992057800292969e-02 -4.960764646530151367e-01
7.212949544191360474e-02 -1.758486628532409668e-01 3.183201551437377930e-01 5.925185680389404297e-01 6.021327972412109375e-01 2.123268693685531616e-01 1.075550913810729980e-01 -3.037331998348236084e-01
9.198567271232604980e-02 -1.880157589912414551e-01 5.532557368278503418e-01 3.741693496704101562e-01 2.938594482839107513e-02 4.371450841426849365e-01 -2.374108135700225830e-01 -5.116354227066040039e-01
2.099378108978271484e-01 3.535892665386199951e-01 4.936566948890686035e-01 3.648915588855743408e-01 6.495963931083679199e-01 1.556067466735839844e-01 3.791901841759681702e-02 -8.019462227821350098e-02
1.374233812093734741e-01 -1.132939383387565613e-01 -8.369592577219009399e-02 -1.950541324913501740e-02 1.388071030378341675e-01 4.619356617331504822e-02 8.338625431060791016e-01 -4.941315054893493652e-01
-1.639192849397659302e-01 2.441178821027278900e-02 -4.496308416128158569e-02 -3.897804617881774902e-01 9.030453860759735107e-02 1.647935509681701660e-01 4.279854893684387207e-01 -7.746616005897521973e-01
-7.773333042860031128e-02 1.761267036199569702e-01 2.006705105304718018e-01 -9.767089970409870148e-03 -2.986038327217102051e-01 4.190392792224884033e-01 -4.630370065569877625e-02 -8.097348809242248535e-01
2.642983794212341309e-01 -5.677784979343414307e-02 5.140411667525768280e-03 1.028703153133392334e-01 -3.849653005599975586e-01 1.935559660196304321e-01 7.240455150604248047e-01 -4.543236196041107178e-01
4.534243345260620117e-01 3.283216431736946106e-02 -2.365476191043853760e-01 -1.314829140901565552e-01 4.589884579181671143e-01 4.320395886898040771e-01 5.047142505645751953e-01 -2.608078718185424805e-01
3.121413886547088623e-01 5.596097707748413086e-01 -5.384050309658050537e-02 -1.459019482135772705e-01 -4.561930522322654724e-02 2.914600074291229248e-01 -1.783220618963241577e-01 -6.681239604949951172e-01
6.234092265367507935e-02 7.895716428756713867e-01 -8.158952742815017700e-02 -3.355854377150535583e-02 2.351182550191879272e-01 4.801949858665466309e-01 2.395024001598358154e-01 -1.472346335649490356e-01
1.963057965040206909e-01 -1.209641322493553162e-01 1.833124756813049316e-01 6.314080208539962769e-02 -2.041362375020980835e-01 -4.910515621304512024e-02 7.047026753425598145e-01 -6.070852875709533691e-01
3.446217253804206848e-02 -2.486224025487899780e-01 -6.708782911300659180e-02 -2.851783670485019684e-02 -6.939665973186492920e-02 6.959556937217712402e-01 2.396239638328552246e-01 -6.205605864524841309e-01
9.281795471906661987e-03 3.561031520366668701e-01 4.898045063018798828e-01 6.955118775367736816e-01 -3.589437156915664673e-02 1.269099116325378418e-01 1.574585586786270142e-01 -3.275234997272491455e-01
1.844699122011661530e-02 2.493483722209930420e-01 2.393136769533157349e-01 1.091380417346954346e-01 5.271394848823547363e-01 -4.147620499134063721e-01 3.889429867267608643e-01 -5.168391466140747070e-01
8.531872928142547607e-02 1.259102374315261841e-01 5.046997070312500000e-01 1.931877583265304565e-01 6.894433498382568359e-01 3.218357861042022705e-01 3.236300349235534668e-01 -3.431208804249763489e-02
4.501779675483703613e-01 2.535504475235939026e-02 3.118431866168975830e-01 1.851012557744979858e-01 6.642808914184570312e-01 4.530017971992492676e-01 1.221041008830070496e-01 -6.163716688752174377e-02
2.739319205284118652e-01 7.615581154823303223e-01 -1.521099656820297241e-01 4.344493790995329618e-04 3.301566243171691895e-01 3.968694806098937988e-01 5.364025384187698364e-02 -2.290563285350799561e-01
3.455517292022705078e-01 -1.121183484792709351e-02 6.580705642700195312e-01 2.916213870048522949e-01 4.649026095867156982e-01 3.337579965591430664e-01 1.799208223819732666e-01 -4.967997595667839050e-02
6.889912486076354980e-02 5.135071277618408203e-01 -6.029867380857467651e-02 -1.435185372829437256e-01 -2.441475354135036469e-02 1.956986188888549805e-01 -1.616294123232364655e-02 -8.174194693565368652e-01
1.370419710874557495e-01 -1.550092548131942749e-01 6.044958904385566711e-02 7.515406608581542969e-02 1.878732591867446899e-01 2.948590815067291260e-01 8.869401216506958008e-01 -1.974547058343887329e-01
4.056168720126152039e-02 2.078373432159423828e-01 5.768840909004211426e-01 2.658127546310424805e-01 6.808844208717346191e-01 2.542064189910888672e-01 7.407868653535842896e-02 -1.341442465782165527e-01
5.631893873214721680e-02 6.356811523437500000e-01 2.013676464557647705e-01 -5.430919304490089417e-02 5.536382198333740234e-01 4.640159606933593750e-01 -7.079764455556869507e-02 -1.496689915657043457e-01
4.188139736652374268e-01 1.454157680273056030e-01 1.344850808382034302e-01 3.388882875442504883e-01 5.613045096397399902e-01 -2.102533727884292603e-01 5.004430413246154785e-01 -2.465866953134536743e-01
8.078971505165100098e-01 1.825524419546127319e-01 7.950372248888015747e-02 -8.164411038160324097e-02 3.681220710277557373e-01 5.153779312968254089e-02 2.902652323246002197e-01 -2.802966535091400146e-01
-7.048796117305755615e-02 5.864827632904052734e-01 -8.715297281742095947e-02 -1.915892064571380615e-01 -4.482193291187286377e-02 -9.751430153846740723e-02 5.882847309112548828e-01 -4.991697371006011963e-01
3.037012815475463867e-01 2.358908206224441528e-01 -2.148050218820571899e-01 -3.551077842712402344e-02 3.850356936454772949e-01 1.962083429098129272e-01 -1.812113523483276367e-01 -7.649386525154113770e-01
8.632947504520416260e-02 -1.572661697864532471e-01 2.040532380342483521e-01 -2.401501536369323730e-01 -6.521209329366683960e-02 -8.104529231786727905e-02 4.707963168621063232e-01 -7.975177168846130371e-01
-9.598594903945922852e-02 3.802416920661926270e-01 6.234516575932502747e-02 -3.205715715885162354e-01 8.799944072961807251e-02 3.571587502956390381e-01 7.501809000968933105e-01 -2.036477029323577881e-01
-1.484017223119735718e-01 -3.199852108955383301e-01 3.483138978481292725e-01 -2.373311519622802734e-01 5.557880178093910217e-02 4.068317413330078125e-01 5.578610301017761230e-01 -4.670414030551910400e-01
-7.907500118017196655e-02 -1.870473623275756836e-01 -2.708315104246139526e-02 1.625572592020034790e-01 -2.336767911911010742e-01 5.894113183021545410e-01 2.370098829269409180e-01 -6.880536675453186035e-01
-1.594447530806064606e-02 7.404081821441650391e-01 3.696436062455177307e-02 -9.805192053318023682e-02 1.047556698322296143e-01 5.986539125442504883e-01 2.055533230304718018e-01 -1.701430380344390869e-01
1.954177618026733398e-01 2.986021041870117188e-01 5.987700223922729492e-01 -3.900001943111419678e-01 4.804374650120735168e-02 5.338975787162780762e-02 -1.123770698904991150e-02 -5.972755551338195801e-01
-3.047283589839935303e-01 -1.311849895864725113e-02 -1.253509819507598877e-01 8.708301931619644165e-02 -7.028863579034805298e-02 4.930679500102996826e-01 1.947510689496994019e-01 -7.731025815010070801e-01
-1.365793049335479736e-01 4.946330487728118896e-01 2.843430042266845703e-01 3.745478987693786621e-01 6.254135370254516602e-01 -2.511419914662837982e-02 1.240621432662010193e-01 -3.292157053947448730e-01
5.203406214714050293e-01 5.866964459419250488e-01 2.763480693101882935e-02 -1.782899945974349976e-01 -1.280953437089920044e-01 2.778201699256896973e-01 5.234099552035331726e-02 -5.061126351356506348e-01
3.098028004169464111e-01 8.899901807308197021e-02 -1.909064799547195435e-01 5.824626684188842773e-01 -7.747899740934371948e-02 9.496428817510604858e-02 6.365079879760742188e-01 -3.165905773639678955e-01
2.308479249477386475e-01 5.619437098503112793e-01 5.085405707359313965e-01 -3.460533916950225830e-01 -5.232947692275047302e-02 4.002372324466705322e-01 2.408519238233566284e-01 -1.778318136930465698e-01
5.402046442031860352e-01 2.640716135501861572e-01 -1.420087069272994995e-01 -3.217518702149391174e-02 5.796449184417724609e-01 4.001305401325225830e-01 2.938671708106994629e-01 -1.865284889936447144e-01
3.705696165561676025e-01 7.211111783981323242e-01 -1.657622903585433960e-01 1.886782497167587280e-01 1.457123011350631714e-01 4.310987889766693115e-01 -1.407055277377367020e-02 -2.689313590526580811e-01
4.270173311233520508e-01 1.279712021350860596e-01 2.576513290405273438e-01 3.191040456295013428e-01 6.280466318130493164e-01 4.371143411844968796e-03 -1.542119234800338745e-01 -4.634923338890075684e-01
-6.330804526805877686e-02 -1.508604828268289566e-02 -8.994331955909729004e-02 2.939439415931701660e-01 1.388263702392578125e-01 6.695367693901062012e-01 6.465268135070800781e-01 -1.253895461559295654e-01
7.150538563728332520e-01 -2.314688116312026978e-01 1.019974984228610992e-02 6.749279052019119263e-02 -1.430889666080474854e-01 1.093161925673484802e-01 3.267841041088104248e-01 -5.396743416786193848e-01
-1.483799219131469727e-01 -1.859996765851974487e-01 5.778416395187377930e-01 1.391872167587280273e-01 5.960012674331665039e-01 3.660356998443603516e-01 2.318447232246398926e-01 -2.171679586172103882e-01
2.194763571023941040e-01 -1.067761108279228210e-01 5.185634493827819824e-01 3.574863672256469727e-01 2.771082222461700439e-01 4.314818382263183594e-01 5.267792940139770508e-01 5.711917579174041748e-02
-9.473732858896255493e-02 3.321970254182815552e-02 1.093093901872634888e-01 -2.310741096735000610e-01 -1.396565139293670654e-01 -7.654518634080886841e-02 5.978448987007141113e-01 -7.360676527023315430e-01
4.984016716480255127e-02 7.584958672523498535e-01 -1.325041502714157104e-01 -2.691975831985473633e-01 8.225490897893905640e-02 3.365239500999450684e-01 1.991474330425262451e-01 -4.153329133987426758e-01
2.537666261196136475e-01 9.911812096834182739e-02 -1.637189388275146484e-01 1.766998916864395142e-01 9.179890155792236328e-02 1.575471013784408569e-01 8.415467739105224609e-01 -3.553903102874755859e-01
-1.825846731662750244e-01 6.207128167152404785e-01 -5.805870518088340759e-02 3.854711353778839111e-01 -6.875045597553253174e-02 5.081008672714233398e-01 -2.902167104184627533e-02 -4.070432782173156738e-01
4.422687366604804993e-02 1.916646398603916168e-02 8.381326496601104736e-02 4.816960692405700684e-01 -2.038828097283840179e-02 6.995795965194702148e-01 5.168736577033996582e-01 4.043674841523170471e-02
2.193508148193359375e-01 -2.213835269212722778e-01 1.422211714088916779e-02 1.288544982671737671e-01 2.233247756958007812e-01 1.743877232074737549e-01 8.344108462333679199e-01 -3.309717178344726562e-01
1.518290936946868896e-01 7.473276853561401367e-01 9.307740628719329834e-02 4.080631211400032043e-02 3.514783978462219238e-01 5.219140052795410156e-01 8.653570711612701416e-02 -6.856437027454376221e-02
-1.619078516960144043e-01 9.397102892398834229e-02 2.156249247491359711e-02 -6.230857223272323608e-02 2.944231033325195312e-02 5.751577019691467285e-01 -1.652786284685134888e-01 -7.756401896476745605e-01
5.457819700241088867e-01 3.445922732353210449e-01 5.879460573196411133e-01 7.026109844446182251e-02 -2.044426798820495605e-01 5.677473917603492737e-02 7.470624055713415146e-03 -4.332262575626373291e-01
4.457975327968597412e-01 4.941086471080780029e-01 -3.902335762977600098e-01 6.469064950942993164e-02 -4.939275979995727539e-02 1.461988389492034912e-01 3.832833766937255859e-01 -4.795145988464355469e-01
-1.415709555149078369e-01 1.721986681222915649e-01 -9.381707757711410522e-02 -3.357783854007720947e-01 -3.681301698088645935e-02 -5.738271400332450867e-02 5.172684192657470703e-01 -7.460173964500427246e-01
3.909600377082824707e-01 3.904902935028076172e-02 -1.942586153745651245e-01 2.078899741172790527e-01 5.800774097442626953e-01 1.671768724918365479e-01 5.830400586128234863e-01 -2.455547749996185303e-01
2.886817157268524170e-01 -7.053510099649429321e-02 3.096732199192047119e-01 1.482933908700942993e-01 -2.891866266727447510e-01 6.940631270408630371e-01 1.072628721594810486e-01 -4.657698273658752441e-01
-1.349764689803123474e-02 2.550173699855804443e-01 2.414684295654296875e-01 -1.124567091464996338e-01 4.887096583843231201e-01 3.485282957553863525e-01 -4.641850292682647705e-01 -5.367063283920288086e-01
-1.504640281200408936e-01 1.887489408254623413e-01 1.232141926884651184e-01 2.718161940574645996e-01 -2.743613719940185547e-01 -4.719288274645805359e-02 7.944579720497131348e-01 -3.794785141944885254e-01
9.037802368402481079e-02 -2.537364065647125244e-01 2.247852832078933716e-01 1.809126883745193481e-02 1.701589077711105347e-01 4.421121776103973389e-01 7.887664437294006348e-01 -1.732750982046127319e-01
5.822914838790893555e-02 -1.589430123567581177e-01 2.724032104015350342e-01 1.318419585004448891e-03 -1.266007572412490845e-01 2.449087798595428467e-01 8.355385065078735352e-01 -3.507258594036102295e-01
2.605184316635131836e-01 -4.248053580522537231e-02 -1.288022696971893311e-01 7.960278391838073730e-01 2.283340394496917725e-01 1.532925218343734741e-01 1.610551923513412476e-01 -4.224945008754730225e-01
-1.432786434888839722e-01 1.952149718999862671e-02 2.121204584836959839e-01 2.205470800399780273e-01 -3.552626073360443115e-02 8.682917952537536621e-01 3.509266376495361328e-01 -8.433218300342559814e-02
7.070206999778747559e-01 4.234991669654846191e-01 1.833603978157043457e-01 2.460933029651641846e-01 -1.761517077684402466e-01 -7.344622910022735596e-02 9.348196536302566528e-02 -4.259396493434906006e-01
4.862070381641387939e-01 2.436224073171615601e-01 3.710761666297912598e-01 -1.305238753557205200e-01 6.250069141387939453e-01 2.681711614131927490e-01 2.879294157028198242e-01 -6.375011056661605835e-02
2.860543429851531982e-01 -9.671780280768871307e-03 1.650467664003372192e-01 -3.330167233943939209e-01 -6.563151627779006958e-02 3.131567239761352539e-01 3.946736752986907959e-01 -7.223551869392395020e-01
-3.375786542892456055e-02 7.561808079481124878e-02 6.091020703315734863e-01 6.503241658210754395e-01 -8.289900422096252441e-02 1.851020008325576782e-01 -1.152524799108505249e-01 -3.805226683616638184e-01
2.728930115699768066e-01 1.312534064054489136e-01 -1.472740620374679565e-01 7.916820794343948364e-02 3.507721126079559326e-01 5.852778553962707520e-01 6.392941474914550781e-01 -7.782264798879623413e-02
5.254033207893371582e-01 5.078093409538269043e-01 -3.246290385723114014e-01 9.678304195404052734e-02 9.577626734972000122e-02 -7.076600193977355957e-02 2.122610956430435181e-01 -5.404576659202575684e-01
3.139466792345046997e-02 3.619369268417358398e-01 1.256765425205230713e-02 6.372092366218566895e-01 -2.667798995971679688e-01 2.492501139640808105e-01 -2.106023021042346954e-02 -5.727842450141906738e-01
-3.023422658443450928e-01 4.151315391063690186e-01 3.931834101676940918e-01 6.021846830844879150e-02 5.445116758346557617e-01 -2.038384974002838135e-01 1.909367740154266357e-01 -4.511489868164062500e-01
1.817415952682495117e-01 2.160628587007522583e-01 2.129657417535781860e-01 1.930032372474670410e-01 -4.229316115379333496e-02 4.921467602252960205e-02 7.698100805282592773e-01 -4.907788038253784180e-01
1.084568351507186890e-01 8.364114761352539062e-01 -3.017969243228435516e-02 -5.090164020657539368e-02 8.709160238504409790e-02 4.682924449443817139e-01 1.868540346622467041e-01 -1.528194248676300049e-01
5.278536081314086914e-01 3.961659669876098633e-01 -3.809236586093902588e-01 -8.968637138605117798e-02 2.382034808397293091e-01 2.434951066970825195e-01 9.915483742952346802e-02 -5.342417359352111816e-01
-8.937213569879531860e-02 -1.465675681829452515e-01 1.533641964197158813e-01 -1.990337371826171875e-01 -1.264561414718627930e-01 3.744709789752960205e-01 1.685083508491516113e-01 -8.501651883125305176e-01
6.649468541145324707e-01 2.041297852993011475e-01 -1.713391989469528198e-01 -2.290739119052886963e-02 4.783648550510406494e-01 2.727784216403961182e-01 3.236159682273864746e-01 -2.798688411712646484e-01
1.875740438699722290e-01 4.101178646087646484e-01 -4.326134175062179565e-02 1.182082369923591614e-01 -2.275767773389816284e-01 -1.741545796394348145e-01 7.342985868453979492e-01 -3.993232846260070801e-01
2.642999589443206787e-01 4.224138855934143066e-01 -1.992490589618682861e-01 3.348447084426879883e-01 -7.683147490024566650e-02 1.990243420004844666e-02 6.813368201255798340e-01 -3.596830964088439941e-01
1.751654893159866333e-01 -1.249854937195777893e-01 -4.272230714559555054e-02 -2.328408509492874146e-02 -1.834903359413146973e-01 4.574953615665435791e-01 -1.024363189935684204e-02 -8.415774703025817871e-01
-7.865548878908157349e-02 4.738603532314300537e-01 9.564341045916080475e-03 4.164479970932006836e-01 4.679531455039978027e-01 -2.420207858085632324e-01 2.704102993011474609e-01 -4.950485527515411377e-01
4.578259289264678955e-01 4.877186194062232971e-02 -1.982072591781616211e-01 3.080185651779174805e-01 4.480385482311248779e-01 3.219565749168395996e-02 5.937089920043945312e-01 -3.155782222747802734e-01
2.159291654825210571e-01 4.013365507125854492e-02 6.121408939361572266e-01 -2.343879267573356628e-02 -4.269720017910003662e-01 2.595371007919311523e-01 2.360714972019195557e-01 -5.206761360168457031e-01
-2.589627802371978760e-01 2.643176019191741943e-01 4.401689469814300537e-01 -4.016871154308319092e-01 -2.575734071433544159e-02 3.161410093307495117e-01 3.342189788818359375e-01 -5.437483787536621094e-01
3.719676434993743896e-01 3.703376054763793945e-01 5.048072338104248047e-01 1.327077001333236694e-01 -1.523290425539016724e-01 2.154591977596282959e-01 -2.546619176864624023e-01 -5.635325908660888672e-01
2.658824920654296875e-01 2.143408805131912231e-01 5.773620009422302246e-01 1.377559900283813477e-01 -4.565158486366271973e-01 2.267945557832717896e-01 1.483564078807830811e-01 -4.991878867149353027e-01
7.942835241556167603e-02 -1.783462166786193848e-01 2.167283371090888977e-02 -1.111096218228340149e-01 1.230097785592079163e-01 7.805331945419311523e-01 5.544407665729522705e-02 -5.671253800392150879e-01
-4.263702780008316040e-02 -2.636617422103881836e-01 2.727580368518829346e-01 3.581213206052780151e-02 1.729875355958938599e-01 1.149234399199485779e-01 5.439293980598449707e-01 -7.169337272644042969e-01
-1.003810316324234009e-01 -1.687100380659103394e-01 4.075355827808380127e-02 6.461573243141174316e-01 3.203593194484710693e-01 1.561739742755889893e-01 5.992075204849243164e-01 -2.370871752500534058e-01
-1.344938874244689941e-01 -6.851244252175092697e-04 2.949164211750030518e-01 -2.232812345027923584e-01 -3.146946057677268982e-02 6.627990603446960449e-01 2.415596246719360352e-01 -5.885888338088989258e-01
5.943284556269645691e-02 -1.886079311370849609e-01 1.539485603570938110e-01 -2.779427766799926758e-01 4.533804208040237427e-02 -9.364978969097137451e-02 5.165224075317382812e-01 -7.630996704101562500e-01
1.562755256891250610e-01 7.186743617057800293e-01 -1.380594074726104736e-01 3.468762338161468506e-01 1.637023538351058960e-01 5.171558260917663574e-01 1.124182939529418945e-01 -1.132037267088890076e-01
4.362304210662841797e-01 -8.028048276901245117e-02 1.476285904645919800e-01 2.286843061447143555e-01 -3.675832450389862061e-01 6.059356331825256348e-01 3.096588253974914551e-01 -3.619439005851745605e-01
8.512462675571441650e-02 -2.404233813285827637e-01 -6.680624186992645264e-02 -9.304163046181201935e-03 1.706917732954025269e-01 1.112534329295158386e-01 7.961354851722717285e-01 -5.050308108329772949e-01
-1.244729459285736084e-01 6.735794544219970703e-01 2.200280874967575073e-01 6.630555540323257446e-02 1.960795372724533081e-01 6.501708030700683594e-01 1.295696198940277100e-01 -5.548825953155755997e-03
2.518514990806579590e-01 6.695296764373779297e-01 -2.679088618606328964e-03 3.066935539245605469e-01 1.811195760965347290e-01 5.746155381202697754e-01 -7.488513737916946411e-02 -1.601168960332870483e-01
1.319532692432403564e-01 -3.103741407394409180e-01 9.956735372543334961e-02 3.191369175910949707e-01 5.810754895210266113e-01 1.558182686567306519e-01 -1.684014499187469482e-01 -6.198444366455078125e-01
2.689864039421081543e-01 -1.232975050806999207e-01 3.834069967269897461e-01 4.457307234406471252e-02 -3.245011270046234131e-01 4.653322100639343262e-01 6.249631643295288086e-01 -2.259256243705749512e-01
-2.632472217082977295e-01 -1.262187510728836060e-01 -5.022734031081199646e-02 4.348429143428802490e-01 -6.326356530189514160e-02 7.451778054237365723e-01 1.074198856949806213e-01 -3.902912139892578125e-01
1.697934865951538086e-01 7.078180909156799316e-01 -1.833584755659103394e-01 3.041367530822753906e-01 7.814756780862808228e-02 4.737947881221771240e-01 -4.947272688150405884e-02 -3.331788480281829834e-01
