# Supplementary material for: Where is your field going? A machine learning approach to study the relative motion of the domains of physics
Source: PLoS One. 2020 Jun 18;15(6):e0233997. doi: 10.1371/journal.pone.0233997 (PMC7302634; doi:10.1371/journal.pone.0233997)
Supplement: S7 Data — (ZIP) [file pone.0233997.s007.zip › 6/Pacs4Run_6_VS_500_embeddings2002-2006ED8.txt]

3.643784523010253906e-01 -5.138382315635681152e-02 -4.119947254657745361e-01 1.360289603471755981e-01 2.669646171852946281e-03 -5.875715017318725586e-01 -4.161389470100402832e-01 -3.973984718322753906e-01
2.059121429920196533e-01 -1.106518357992172241e-01 -6.245582923293113708e-02 -6.411749124526977539e-02 -1.831363439559936523e-01 -8.364052176475524902e-01 1.591586470603942871e-01 -4.229661822319030762e-01
5.992578864097595215e-01 2.066941261291503906e-01 8.722548931837081909e-02 3.740928322076797485e-02 -1.763750985264778137e-02 -5.207477211952209473e-01 -2.855017185211181641e-01 -4.859625399112701416e-01
5.077612996101379395e-01 -1.858002245426177979e-01 -7.461329922080039978e-03 2.851803898811340332e-01 -2.311546653509140015e-01 -4.679473042488098145e-01 1.130679324269294739e-01 -5.840219855308532715e-01
4.774264395236968994e-01 -2.077665179967880249e-01 -1.506174802780151367e-01 2.872320115566253662e-01 -1.576499044895172119e-01 -6.911524534225463867e-01 -3.431394398212432861e-01 -5.847532302141189575e-02
5.968402028083801270e-01 2.352466136217117310e-01 -6.465933322906494141e-01 5.857440829277038574e-02 1.204874888062477112e-01 -1.194189041852951050e-01 3.524973690509796143e-01 -1.178744137287139893e-01
4.809097647666931152e-01 -2.869504988193511963e-01 -6.862061023712158203e-01 -2.163549214601516724e-01 -3.658242821693420410e-01 -1.059766858816146851e-01 1.235747262835502625e-01 9.147594124078750610e-02
6.940761208534240723e-01 3.045199215412139893e-01 -5.565662384033203125e-01 6.081409752368927002e-02 -1.109978556632995605e-02 -1.698281764984130859e-01 2.483194768428802490e-01 -1.464042812585830688e-01
1.006233617663383484e-01 -1.572902202606201172e-01 4.882399737834930420e-02 -4.075295627117156982e-01 -1.076825037598609924e-01 -6.349678635597229004e-01 -1.577312648296356201e-01 -5.975046753883361816e-01
2.879672050476074219e-01 3.084577918052673340e-01 -6.053122878074645996e-01 -4.591098800301551819e-02 -2.390651851892471313e-01 -5.190376639366149902e-01 3.560104668140411377e-01 -1.106247771531343460e-02
2.483367323875427246e-01 -2.259676158428192139e-01 -4.266982972621917725e-01 2.040038406848907471e-01 8.414541929960250854e-02 -7.930322289466857910e-01 -1.007238924503326416e-01 1.321085989475250244e-01
2.831556499004364014e-01 -2.937939465045928955e-01 -1.222120746970176697e-01 -2.628101110458374023e-01 -5.415802597999572754e-01 -5.745311379432678223e-01 -7.015017420053482056e-02 -3.481189608573913574e-01
-9.264287352561950684e-02 3.992154076695442200e-02 -7.810614705085754395e-01 2.327312827110290527e-01 -2.850153744220733643e-01 -1.804966777563095093e-01 1.218784600496292114e-01 -4.437741339206695557e-01
5.705559253692626953e-01 -3.656700849533081055e-01 1.421730667352676392e-01 -1.718440800905227661e-01 1.528955549001693726e-01 -5.147506594657897949e-01 -3.509511649608612061e-01 -2.819496393203735352e-01
5.106711387634277344e-01 1.787605136632919312e-01 -4.508013725280761719e-01 -6.180258989334106445e-01 1.977226287126541138e-01 -1.992215812206268311e-01 1.470381170511245728e-01 -1.472346633672714233e-01
2.758303880691528320e-01 2.423481792211532593e-01 -7.264781594276428223e-01 -2.014086954295635223e-02 -1.508124917745590210e-01 -5.065874457359313965e-01 -7.079622149467468262e-02 2.293937206268310547e-01
5.384833216667175293e-01 -7.698012981563806534e-03 -3.962489962577819824e-01 -3.681696057319641113e-01 -3.476836383342742920e-01 -3.033937215805053711e-01 3.587041795253753662e-01 -2.753433585166931152e-01
2.314285039901733398e-01 -3.219230473041534424e-01 -6.202128529548645020e-01 -4.634962677955627441e-01 3.022191226482391357e-01 -3.154162168502807617e-01 -1.244551222771406174e-02 2.287684082984924316e-01
4.643976688385009766e-01 4.009834527969360352e-01 -6.033335924148559570e-01 -1.225955933332443237e-01 2.961288988590240479e-01 -2.106180340051651001e-01 -3.252433836460113525e-01 8.167228102684020996e-02
5.701493024826049805e-01 -3.530664443969726562e-01 -2.821130752563476562e-01 -5.962852239608764648e-01 1.308653950691223145e-01 -2.681317329406738281e-01 1.026539653539657593e-01 -1.247865259647369385e-01
2.016908675432205200e-01 5.709291994571685791e-02 -6.196902394294738770e-01 6.005515903234481812e-02 -2.541720271110534668e-01 -6.597560048103332520e-01 -1.316074281930923462e-01 2.263553589582443237e-01
4.447153806686401367e-01 -4.540279209613800049e-01 -3.065364956855773926e-01 -5.350408330559730530e-02 -5.401635169982910156e-02 -4.516031146049499512e-01 4.676412940025329590e-01 -2.714923322200775146e-01
6.190750598907470703e-01 -1.816939562559127808e-01 -1.542868018150329590e-01 -3.553900718688964844e-01 1.812280416488647461e-01 -4.948799610137939453e-01 2.726560831069946289e-01 -2.855449318885803223e-01
1.062091067433357239e-01 1.742896288633346558e-01 -5.073387026786804199e-01 1.379894316196441650e-01 -4.392998218536376953e-01 -2.050240933895111084e-01 -7.913570106029510498e-02 -6.637978553771972656e-01
5.670254826545715332e-01 1.004554331302642822e-01 -5.240685939788818359e-01 -5.129179954528808594e-01 1.033255830407142639e-01 3.269807249307632446e-02 2.350326329469680786e-01 -2.523340284824371338e-01
-6.874090433120727539e-02 3.748336434364318848e-01 -4.225971400737762451e-01 -6.408476084470748901e-02 1.098944526165723801e-02 -2.946863472461700439e-01 -6.016555428504943848e-01 -4.723654687404632568e-01
-1.871778443455696106e-02 1.290696859359741211e-01 -4.904663562774658203e-01 1.167924404144287109e-01 -5.006105303764343262e-01 -5.410281419754028320e-01 -3.586248680949211121e-02 -4.291672706604003906e-01
5.703953504562377930e-01 -2.068987637758255005e-01 -3.653261438012123108e-02 -3.152392208576202393e-01 5.009006857872009277e-01 -3.264810144901275635e-01 1.001739948987960815e-01 -4.044820368289947510e-01
4.273390471935272217e-01 -2.778642177581787109e-01 -3.252194225788116455e-01 -2.354184091091156006e-01 1.497633308172225952e-01 -5.763773918151855469e-01 4.551146924495697021e-01 -1.312023252248764038e-01
5.839640498161315918e-01 3.199581205844879150e-01 -6.129640936851501465e-01 2.182840704917907715e-01 -8.915983885526657104e-02 -3.359216451644897461e-01 1.108730062842369080e-01 1.241601351648569107e-02
3.164418637752532959e-01 -7.319397758692502975e-03 -2.403244972229003906e-01 -2.915613949298858643e-01 -5.946971774101257324e-01 -5.854928493499755859e-01 -6.476760655641555786e-02 -2.374567091464996338e-01
5.601246356964111328e-01 8.571872115135192871e-02 -5.716672539710998535e-01 -3.199060559272766113e-01 -2.372673749923706055e-01 -6.944133341312408447e-02 3.464916944503784180e-01 -2.619062364101409912e-01
8.487239480018615723e-01 3.415902331471443176e-02 -1.276590675115585327e-01 -2.185046523809432983e-01 3.180004954338073730e-01 -1.590829044580459595e-01 -7.944045960903167725e-02 -2.858626544475555420e-01
6.458193659782409668e-01 -2.464314103126525879e-01 -5.818810462951660156e-01 4.561619367450475693e-03 -2.040478587150573730e-01 2.570797204971313477e-01 1.733168810606002808e-01 -2.140517532825469971e-01
3.847441971302032471e-01 -3.595325648784637451e-01 -4.768308997154235840e-01 -4.749559462070465088e-01 3.991444706916809082e-01 -2.905919253826141357e-01 7.800021767616271973e-02 1.411147862672805786e-01
5.196111276745796204e-02 -2.092435210943222046e-01 -5.306068062782287598e-01 1.213445216417312622e-01 2.710810899734497070e-01 1.002209559082984924e-01 4.193387031555175781e-01 -6.307733654975891113e-01
6.845843791961669922e-01 -9.619308263063430786e-02 -4.487742781639099121e-01 -1.201110556721687317e-01 -5.204903483390808105e-01 -1.518306583166122437e-01 -5.885075032711029053e-02 -9.402014315128326416e-02
-6.321793794631958008e-02 2.475172430276870728e-01 -5.939369797706604004e-01 -2.129065990447998047e-01 -4.949102401733398438e-01 -3.676517009735107422e-01 -1.023430749773979187e-01 -3.821915090084075928e-01
4.495086148381233215e-02 3.937962055206298828e-01 -6.737440824508666992e-01 2.645968496799468994e-01 -7.723423838615417480e-02 -6.056558340787887573e-02 -1.953515857458114624e-01 -5.207358598709106445e-01
6.419197916984558105e-01 -1.802947521209716797e-01 -4.417392909526824951e-01 -2.401894778013229370e-01 -1.207500472664833069e-01 -4.022655189037322998e-01 3.381327092647552490e-01 -1.089784577488899231e-01
4.309072196483612061e-01 -9.058129787445068359e-02 -6.799024939537048340e-01 3.895194828510284424e-02 3.247503936290740967e-01 -9.964907914400100708e-02 4.752584695816040039e-01 -3.264858201146125793e-02
6.489650011062622070e-01 5.103323608636856079e-02 -5.147043466567993164e-01 -3.804222047328948975e-01 -8.170318603515625000e-02 -2.366435378789901733e-01 2.929635047912597656e-01 -1.345181912183761597e-01
-1.455318778753280640e-01 -7.200561463832855225e-02 -4.478232562541961670e-01 1.806180030107498169e-01 2.966744601726531982e-01 -3.534527420997619629e-01 4.082520008087158203e-01 -6.007103919982910156e-01
1.527458578348159790e-01 -2.797837555408477783e-01 -5.255966186523437500e-01 4.617871046066284180e-01 1.074633747339248657e-01 -6.228623390197753906e-01 -3.210463002324104309e-02 9.140070527791976929e-02
8.387750387191772461e-01 8.563022315502166748e-02 -3.127380013465881348e-01 -3.341229856014251709e-01 8.918608725070953369e-02 -1.151052862405776978e-01 -2.322459220886230469e-01 -6.737339496612548828e-02
5.250633358955383301e-01 -2.764376625418663025e-02 -6.137970685958862305e-01 -3.970560133457183838e-01 4.224553704261779785e-01 7.612326741218566895e-02 -1.867278851568698883e-02 -6.732079386711120605e-02
1.854323744773864746e-01 -1.593526452779769897e-01 -4.920036792755126953e-01 3.055554032325744629e-01 -7.271685451269149780e-02 -7.401893734931945801e-01 -1.601222753524780273e-01 1.611917167901992798e-01
6.221092939376831055e-01 -3.882241249084472656e-01 -3.320424258708953857e-01 -1.556200832128524780e-01 9.712956100702285767e-02 -3.882040381431579590e-01 3.779171705245971680e-01 -1.575891077518463135e-01
6.200886368751525879e-01 1.589927375316619873e-01 -5.972640514373779297e-01 -3.356807529926300049e-01 2.957157194614410400e-01 -1.463946998119354248e-01 -3.715463355183601379e-02 1.026925370097160339e-01
-1.111449301242828369e-02 8.767316490411758423e-02 -7.003235816955566406e-01 -1.489030420780181885e-01 -3.915530741214752197e-01 5.609704181551933289e-03 7.529108226299285889e-02 -5.661718249320983887e-01
8.201447129249572754e-01 1.400651186704635620e-01 -2.638654112815856934e-01 -3.769356012344360352e-01 1.845923960208892822e-01 -1.944104284048080444e-01 -1.092113330960273743e-01 -1.106448099017143250e-01
7.474367022514343262e-01 -2.668114304542541504e-01 7.271857559680938721e-02 6.205676123499870300e-02 2.747517228126525879e-01 -3.577196896076202393e-01 -2.893890738487243652e-01 -2.716856598854064941e-01
1.909590065479278564e-01 3.886272907257080078e-01 -2.263021320104598999e-01 -5.262324810028076172e-01 1.137034371495246887e-01 -3.475679457187652588e-01 1.703567206859588623e-01 -5.671127438545227051e-01
6.170297265052795410e-01 -1.729417294263839722e-01 -5.747342109680175781e-01 -9.678368270397186279e-02 -2.525103390216827393e-01 3.136450052261352539e-01 1.600141376256942749e-01 -2.488774061203002930e-01
6.280658245086669922e-01 -1.459987610578536987e-01 -3.062381148338317871e-01 2.619364298880100250e-02 2.033364623785018921e-01 -4.255438446998596191e-01 4.578546285629272461e-01 -2.401787489652633667e-01
3.395535647869110107e-01 4.058984108269214630e-03 -2.758614420890808105e-01 -5.350707769393920898e-01 4.214148223400115967e-01 -4.461293816566467285e-01 3.052524030208587646e-01 -2.290980368852615356e-01
1.846195459365844727e-01 1.003122772090137005e-03 -5.561611056327819824e-01 7.156235724687576294e-02 -1.017256900668144226e-01 -7.784669399261474609e-01 -5.159699171781539917e-02 1.801585257053375244e-01
5.872526764869689941e-01 -2.138248533010482788e-01 -4.226203262805938721e-01 -6.376482248306274414e-01 1.096704322844743729e-02 -9.301765263080596924e-02 9.223773330450057983e-02 -8.324582129716873169e-02
1.985222548246383667e-01 2.636518776416778564e-01 -5.642231702804565430e-01 -1.000115945935249329e-01 -1.100160181522369385e-01 -7.305034399032592773e-01 -1.278628557920455933e-01 -2.527374960482120514e-02
2.313696593046188354e-01 3.223689272999763489e-02 -3.981091678142547607e-01 -5.176830887794494629e-01 6.079071164131164551e-01 -3.550346791744232178e-01 1.145371198654174805e-01 -1.011077016592025757e-01
7.057542800903320312e-01 -1.305224299430847168e-01 1.258071698248386383e-02 -3.730298578739166260e-02 4.471531808376312256e-01 -2.875039279460906982e-01 -3.665665388107299805e-01 -2.575838267803192139e-01
2.122599259018898010e-02 -3.441914618015289307e-01 -5.349794626235961914e-01 -5.985592007637023926e-01 3.084574937820434570e-01 -3.427014946937561035e-01 9.236218780279159546e-02 1.244362592697143555e-01
4.773670434951782227e-01 -1.324155032634735107e-01 -2.843570411205291748e-01 -2.949247062206268311e-01 -3.038188219070434570e-01 -5.212463736534118652e-01 3.757737278938293457e-01 -2.855483293533325195e-01
-8.121687173843383789e-02 2.069585025310516357e-01 -4.654642343521118164e-01 1.898809671401977539e-01 -3.146049380302429199e-01 -5.421320796012878418e-01 -1.859684288501739502e-01 -5.199928879737854004e-01
7.305949926376342773e-01 1.883447170257568359e-01 -5.014213919639587402e-01 -3.364636600017547607e-01 2.950347028672695160e-02 -4.475581925362348557e-03 1.306175887584686279e-01 -2.194870114326477051e-01
2.477747499942779541e-01 2.145424634218215942e-01 -5.076348781585693359e-01 -2.811694890260696411e-02 4.465444087982177734e-01 -3.311628401279449463e-01 -5.638120174407958984e-01 8.450385183095932007e-02
-1.231179758906364441e-01 3.329641819000244141e-01 -4.913655519485473633e-01 2.972772717475891113e-01 6.345493346452713013e-02 -5.029076337814331055e-01 -2.655747234821319580e-01 -4.655001163482666016e-01
2.183751910924911499e-01 -1.303322911262512207e-01 -1.016102582216262817e-01 -7.110138535499572754e-01 -2.039412111043930054e-01 -3.530560433864593506e-01 -2.597687244415283203e-01 -4.309757649898529053e-01
4.493862390518188477e-01 2.825570106506347656e-01 -6.544640660285949707e-01 -2.245048582553863525e-01 3.262279629707336426e-01 -2.013388425111770630e-01 -2.765288352966308594e-01 1.267202198505401611e-01
2.980724871158599854e-01 -2.692371606826782227e-01 -6.740148663520812988e-01 -2.977209091186523438e-01 4.403373897075653076e-01 -1.763143986463546753e-01 4.404215887188911438e-02 2.623107731342315674e-01
6.653845310211181641e-01 2.715289127081632614e-03 -3.152242302894592285e-01 -2.020935118198394775e-01 9.611236304044723511e-02 -2.533694803714752197e-01 4.564512073993682861e-01 -3.677859604358673096e-01
6.623697280883789062e-01 -4.213153719902038574e-01 -2.739497721195220947e-01 1.342264842242002487e-02 -3.678838610649108887e-01 -4.150153994560241699e-01 1.656273379921913147e-02 -2.608275413513183594e-02
-2.037741988897323608e-01 2.730576395988464355e-01 -3.005337417125701904e-01 -1.114057451486587524e-01 4.582612961530685425e-02 -6.254402995109558105e-01 -3.945429027080535889e-01 -4.819174408912658691e-01
2.942288517951965332e-01 2.774214148521423340e-01 -5.941395163536071777e-01 2.370726019144058228e-01 -1.948263347148895264e-01 -6.098075509071350098e-01 2.030750177800655365e-02 1.304864287376403809e-01
-2.924053966999053955e-01 -4.680919945240020752e-01 -6.475086808204650879e-01 1.034412160515785217e-01 2.347985748201608658e-03 -1.669882833957672119e-01 1.811808049678802490e-01 -4.524426460266113281e-01
6.561624407768249512e-01 -3.207109570503234863e-01 -3.382389545440673828e-01 -1.929565370082855225e-01 -1.649705879390239716e-02 -4.106260240077972412e-01 3.564014136791229248e-01 -1.380208730697631836e-01
1.435144394636154175e-01 2.730448544025421143e-01 -5.969739556312561035e-01 1.143934577703475952e-01 -2.645932734012603760e-01 5.362548306584358215e-02 -2.193422764539718628e-01 -6.437313556671142578e-01
5.999030172824859619e-02 5.266959592700004578e-02 -5.399748682975769043e-01 -2.490838021039962769e-01 -2.967211902141571045e-01 1.610216200351715088e-01 -2.812312543392181396e-01 -6.685424447059631348e-01
-9.614613652229309082e-02 1.065632179379463196e-01 -4.344841837882995605e-01 1.110468730330467224e-01 -2.543986774981021881e-02 -5.924034863710403442e-02 -3.324778974056243896e-01 -8.146128654479980469e-01
6.800979375839233398e-01 5.874402076005935669e-02 -3.512075543403625488e-01 -3.924898505210876465e-01 3.277717232704162598e-01 -9.842308238148689270e-03 2.167066484689712524e-01 -3.195747137069702148e-01
6.233853101730346680e-01 -4.769346117973327637e-02 -6.029369235038757324e-01 -5.138449836522340775e-03 1.653000265359878540e-01 -1.326369643211364746e-01 4.392253756523132324e-01 -8.787050098180770874e-02
7.504739761352539062e-01 -1.313285827636718750e-01 -3.094288520514965057e-02 -3.596953749656677246e-01 3.041034936904907227e-01 -2.765753567218780518e-01 -1.641799882054328918e-02 -3.463540375232696533e-01
4.460359811782836914e-01 -6.108091771602630615e-02 -6.144673824310302734e-01 -2.987514138221740723e-01 5.268920063972473145e-01 -1.628919690847396851e-01 -1.420807987451553345e-01 7.850106060504913330e-02
1.390537470579147339e-01 -1.534314360469579697e-02 -6.648250818252563477e-01 -2.300661616027355194e-02 -4.622564315795898438e-01 9.334614872932434082e-02 -4.617295041680335999e-02 -5.598040819168090820e-01
3.064158558845520020e-01 7.445542514324188232e-02 -8.558334112167358398e-01 -2.186801135540008545e-01 3.175505399703979492e-01 3.038151003420352936e-02 -5.706719309091567993e-02 1.235958561301231384e-01
4.872307777404785156e-01 1.622055321931838989e-01 -3.605667650699615479e-01 -1.528209596872329712e-01 4.084062576293945312e-01 -2.752563655376434326e-01 -5.688098669052124023e-01 1.297171413898468018e-01
5.249940231442451477e-02 2.859307825565338135e-02 -5.558996200561523438e-01 2.145378589630126953e-01 -3.587380945682525635e-01 -9.195879846811294556e-02 -4.739211499691009521e-01 -5.287954807281494141e-01
5.979390144348144531e-01 2.460524998605251312e-02 -5.850665569305419922e-01 2.877831161022186279e-01 2.668927907943725586e-01 -2.551041245460510254e-01 2.775615751743316650e-01 5.823417752981185913e-02
6.787165403366088867e-01 -1.823764853179454803e-02 -7.969726622104644775e-02 -3.184797167778015137e-01 5.046535730361938477e-01 -2.386223971843719482e-01 1.957294344902038574e-02 -3.452988564968109131e-01
2.866144180297851562e-01 3.417201340198516846e-01 -4.966254234313964844e-01 1.403270941227674484e-02 -3.780480921268463135e-01 -4.096068143844604492e-01 1.474989056587219238e-01 -4.709476232528686523e-01
1.756500266492366791e-02 1.423064172267913818e-01 -3.927161395549774170e-01 1.080509126186370850e-01 6.439166069030761719e-01 -6.303905844688415527e-01 -3.783652558922767639e-02 9.308630600571632385e-03
-2.615409195423126221e-01 1.617460162378847599e-03 -2.906294465065002441e-01 3.097291477024555206e-02 -3.793512657284736633e-02 -6.836115717887878418e-01 -3.378607928752899170e-01 -5.130839347839355469e-01
7.105152010917663574e-01 -2.982992120087146759e-02 -8.436580747365951538e-02 -4.263804554939270020e-01 2.661821544170379639e-01 -2.856383323669433594e-01 7.515396922826766968e-02 -3.837580382823944092e-01
3.811527192592620850e-01 1.343984007835388184e-01 -4.972005486488342285e-01 3.038279525935649872e-02 3.949201405048370361e-01 -3.054015934467315674e-01 5.422827005386352539e-01 -2.126629650592803955e-01
2.410726845264434814e-01 5.013183355331420898e-01 -5.363650321960449219e-01 -2.308589518070220947e-01 2.941244542598724365e-01 -3.368673324584960938e-01 -3.816680908203125000e-01 6.261976063251495361e-02
1.408072263002395630e-01 1.548807471990585327e-01 -6.371701359748840332e-01 4.662670940160751343e-02 -2.058331221342086792e-01 -5.796769857406616211e-01 -3.928369879722595215e-01 1.237415745854377747e-01
6.778904795646667480e-01 -2.782847285270690918e-01 -3.783883452415466309e-01 -1.443682610988616943e-01 1.630627661943435669e-01 -3.488363027572631836e-01 3.705612421035766602e-01 -1.158044040203094482e-01
6.398033499717712402e-01 -4.082670509815216064e-01 -3.303073048591613770e-01 -1.601033359766006470e-01 1.109407395124435425e-01 -4.080457389354705811e-01 3.203671276569366455e-01 -8.825745433568954468e-02
5.929075479507446289e-01 2.341674864292144775e-01 -7.127965688705444336e-01 3.714510053396224976e-02 7.961885631084442139e-02 4.401116073131561279e-02 2.504119277000427246e-01 -1.148265078663825989e-01
1.772733181715011597e-01 -3.080633282661437988e-01 -2.415906786918640137e-01 -1.581629365682601929e-01 6.942970305681228638e-02 -9.242729097604751587e-02 -8.227695226669311523e-01 -3.161908388137817383e-01
3.036784231662750244e-01 -3.231409490108489990e-01 -3.334508240222930908e-01 1.174354925751686096e-01 -2.812739312648773193e-01 -7.716346383094787598e-01 6.743667647242546082e-03 6.162724643945693970e-02
7.038034796714782715e-01 -1.453819870948791504e-01 -8.107900619506835938e-02 -2.784195542335510254e-01 4.949393570423126221e-01 -2.172725498676300049e-01 1.954309875145554543e-03 -3.275019228458404541e-01
6.639242917299270630e-02 4.962119460105895996e-02 -2.444965839385986328e-01 -6.655063033103942871e-01 4.610436856746673584e-01 -4.245813786983489990e-01 -3.926592692732810974e-02 -3.099679350852966309e-01
-1.219661682844161987e-01 -1.690867245197296143e-01 -7.046046257019042969e-01 -1.570887565612792969e-01 -2.130991220474243164e-01 2.472494542598724365e-01 -2.103551477193832397e-01 -5.334761142730712891e-01
6.760911345481872559e-01 -1.416252255439758301e-01 -3.682840764522552490e-01 -2.462491244077682495e-01 2.377060502767562866e-01 -3.097438216209411621e-01 3.828408420085906982e-01 -1.660086214542388916e-01
-2.483215332031250000e-01 -3.009195327758789062e-01 -6.887301802635192871e-01 2.028431445360183716e-01 3.262063860893249512e-01 -2.192291915416717529e-01 2.986437380313873291e-01 -2.977065145969390869e-01
-3.274907590821385384e-03 -2.783767879009246826e-01 -5.621874928474426270e-01 -1.620084396563470364e-03 -3.786726295948028564e-01 4.037173092365264893e-02 -3.922126442193984985e-02 -6.781423091888427734e-01
-1.189864054322242737e-01 -5.485806614160537720e-02 -7.763429880142211914e-01 1.338159888982772827e-01 -3.006313145160675049e-01 2.000955678522586823e-02 -3.207370638847351074e-01 -4.105678200721740723e-01
7.854807376861572266e-01 -2.352737784385681152e-01 -3.592886403203010559e-02 4.820385575294494629e-02 3.267498910427093506e-01 -2.101867645978927612e-01 -3.419145941734313965e-01 -2.370703816413879395e-01
3.297649323940277100e-01 -1.250450015068054199e-01 -3.929193615913391113e-01 -3.294677436351776123e-01 6.651933789253234863e-01 -3.791637122631072998e-01 1.625920087099075317e-01 -8.722849306650459766e-04
4.087779819965362549e-01 3.264030814170837402e-01 -6.748706102371215820e-01 -4.583795666694641113e-01 1.656706482172012329e-01 6.519494950771331787e-02 -1.691214740276336670e-01 2.236468158662319183e-02
5.942227244377136230e-01 8.691745810210704803e-03 -4.093808233737945557e-01 -5.751721858978271484e-01 -1.251281648874282837e-01 -1.610288023948669434e-01 2.027686387300491333e-01 -2.563310265541076660e-01
2.695901691913604736e-01 -1.965391933917999268e-01 -6.968433856964111328e-01 3.932933807373046875e-01 9.115944057703018188e-02 -1.900214999914169312e-01 -3.949852585792541504e-01 2.190695255994796753e-01
7.179651856422424316e-01 3.875061571598052979e-01 -4.037833511829376221e-01 4.039660468697547913e-02 -1.148598492145538330e-01 -3.343287408351898193e-01 1.474451124668121338e-01 -1.516031622886657715e-01
7.200926542282104492e-01 1.736937910318374634e-01 -4.027110934257507324e-01 7.382208015769720078e-03 4.965100586414337158e-01 6.111666932702064514e-02 -1.832662969827651978e-01 -7.226614654064178467e-02
1.734831035137176514e-01 -1.435155570507049561e-01 1.025779321789741516e-01 -4.719042479991912842e-01 1.471625119447708130e-01 -5.007833242416381836e-01 -1.916729807853698730e-01 -6.378961801528930664e-01
1.382881402969360352e-01 -3.797751665115356445e-01 -4.443247318267822266e-01 -6.975702196359634399e-02 2.051820605993270874e-01 -3.239393234252929688e-01 -6.784458756446838379e-01 1.644130349159240723e-01
5.907900333404541016e-01 4.391329288482666016e-01 -6.241764426231384277e-01 -8.998276293277740479e-02 1.567796170711517334e-01 -1.702463179826736450e-01 -5.984208360314369202e-02 5.737103149294853210e-02
-3.103360235691070557e-01 -4.292617440223693848e-01 -6.529034972190856934e-01 -4.343865811824798584e-02 -3.383065462112426758e-01 -2.985551655292510986e-01 -4.950717464089393616e-02 -2.919220030307769775e-01
7.391556501388549805e-01 -4.601720571517944336e-01 -4.221952855587005615e-01 9.203014522790908813e-02 -2.097080051898956299e-01 -9.110688418149948120e-02 4.718279093503952026e-02 -2.584707736968994141e-02
1.406848728656768799e-01 -2.788404524326324463e-01 -3.968243300914764404e-01 4.881175458431243896e-01 2.293564379215240479e-01 4.539231769740581512e-03 1.928441077470779419e-01 -6.456884741783142090e-01
6.096459031105041504e-01 1.594856828451156616e-01 -5.656259059906005859e-01 -1.734242737293243408e-01 -1.170843914151191711e-01 -2.797052860260009766e-01 3.737284541130065918e-01 -1.458453238010406494e-01
3.860563039779663086e-01 -2.293682992458343506e-01 -3.785296380519866943e-01 -4.921276867389678955e-01 4.757013916969299316e-01 -4.175957739353179932e-01 7.836186885833740234e-02 7.783234119415283203e-02
-2.418402954936027527e-02 1.716392929665744305e-03 -5.714190602302551270e-01 -5.633280053734779358e-02 -2.881775796413421631e-01 5.811986699700355530e-02 -6.666539609432220459e-02 -7.608221769332885742e-01
2.578527331352233887e-01 -3.539788126945495605e-01 -6.536613702774047852e-01 -2.505667209625244141e-01 4.044630527496337891e-01 -2.557431757450103760e-01 4.948164895176887512e-02 2.944669127464294434e-01
-7.998475432395935059e-02 -1.153546422719955444e-01 -6.204288601875305176e-01 -1.239995434880256653e-01 -1.999315321445465088e-01 1.782181300222873688e-02 2.292676717042922974e-01 -6.979499459266662598e-01
3.107472360134124756e-01 -4.415429234504699707e-01 -3.781012594699859619e-01 4.751278460025787354e-02 7.731799036264419556e-02 -3.479878306388854980e-01 -6.242879033088684082e-01 2.155203074216842651e-01
-1.545669734477996826e-01 -1.219142787158489227e-02 -4.706026613712310791e-01 3.453767895698547363e-01 1.240961253643035889e-01 -2.975700497627258301e-01 -5.316674709320068359e-01 -4.985885620117187500e-01
1.111849248409271240e-01 -2.036640495061874390e-01 -3.574243187904357910e-01 3.037527799606323242e-01 3.694578111171722412e-01 -7.532145380973815918e-01 -1.377471387386322021e-01 5.775389075279235840e-02
7.510910034179687500e-01 2.319213151931762695e-01 -3.366073071956634521e-01 -3.658672794699668884e-02 3.480053246021270752e-01 -1.638068109750747681e-01 -3.437739014625549316e-01 3.620658069849014282e-02
3.670183122158050537e-01 1.841824501752853394e-02 -2.656527161598205566e-01 -3.900589346885681152e-01 -5.235238671302795410e-01 -4.121428728103637695e-01 -4.430706799030303955e-01 -4.461258277297019958e-02
4.867766201496124268e-01 -5.046918988227844238e-01 8.347090333700180054e-02 -1.523909568786621094e-01 3.030129671096801758e-01 -4.119977653026580811e-01 -3.655163645744323730e-01 -2.880676984786987305e-01
4.968045353889465332e-01 3.875617086887359619e-01 -5.273230671882629395e-01 -4.072723388671875000e-01 1.717721521854400635e-01 6.957843899726867676e-02 -3.435377478599548340e-01 -8.170631527900695801e-02
5.682128667831420898e-01 -3.515795469284057617e-01 -3.455105721950531006e-01 -3.664271533489227295e-01 2.589459419250488281e-01 -3.184207081794738770e-01 3.479268550872802734e-01 -1.018901988863945007e-01
-2.840265333652496338e-01 1.843789666891098022e-01 -3.479307293891906738e-01 8.578824996948242188e-02 2.954312264919281006e-01 -6.160141825675964355e-01 -3.032149076461791992e-01 -4.452253580093383789e-01
-8.792104572057723999e-02 -3.999457955360412598e-01 -5.474944710731506348e-01 1.308166608214378357e-02 -9.313400089740753174e-02 -3.616288006305694580e-01 -6.158915758132934570e-01 1.167067140340805054e-01
-1.848117262125015259e-01 -2.920345664024353027e-01 -5.036146640777587891e-01 -6.698963046073913574e-02 1.030084956437349319e-02 -2.532740831375122070e-01 3.587296307086944580e-01 -6.553657054901123047e-01
7.086322456598281860e-02 -5.736297741532325745e-02 -4.417332410812377930e-01 1.349681168794631958e-01 6.117846369743347168e-01 -5.893176794052124023e-01 -2.199560254812240601e-01 9.157958626747131348e-02
-1.464941948652267456e-01 4.287333786487579346e-02 -5.237108469009399414e-01 2.577129900455474854e-01 -2.337411977350711823e-02 -2.156666964292526245e-01 -5.695794820785522461e-01 -5.143279433250427246e-01
2.943105995655059814e-01 2.030603401362895966e-02 -5.449271202087402344e-01 1.900185048580169678e-01 5.398402214050292969e-01 -1.318522840738296509e-01 -5.033639073371887207e-01 1.331489533185958862e-01
6.344723105430603027e-01 -1.997078210115432739e-01 -6.812018752098083496e-01 -6.815582513809204102e-02 -2.618219554424285889e-01 1.333333998918533325e-01 6.340705323964357376e-03 5.011638998985290527e-02
1.561809927225112915e-01 -2.785189747810363770e-01 -4.974688589572906494e-01 -6.463780403137207031e-01 3.187247216701507568e-01 -3.359125554561614990e-01 -3.438564017415046692e-02 1.309574246406555176e-01
-4.265842214226722717e-02 -2.137312740087509155e-01 -4.104076325893402100e-01 -2.756665349006652832e-01 1.095331832766532898e-01 -8.062635064125061035e-01 -1.381161510944366455e-01 1.641293466091156006e-01
-2.829740643501281738e-01 4.587872698903083801e-02 -2.526535987854003906e-01 5.561560858041048050e-03 2.054665535688400269e-01 -6.214662194252014160e-01 -3.835897445678710938e-01 -5.276155471801757812e-01
-1.337458938360214233e-01 -3.065343499183654785e-01 -7.351692318916320801e-01 9.543546289205551147e-02 1.134735643863677979e-01 7.818955183029174805e-02 2.144683003425598145e-01 -5.230491161346435547e-01
1.014625057578086853e-01 -3.430633246898651123e-02 -5.386441349983215332e-01 -1.324662119150161743e-01 -4.053929150104522705e-01 8.864086121320724487e-02 -2.630693018436431885e-01 -6.629008650779724121e-01
4.481128975749015808e-02 -3.712340593338012695e-01 -3.041372299194335938e-01 3.579132854938507080e-01 3.809577226638793945e-01 -6.357709765434265137e-01 -2.985679507255554199e-01 -3.315969184041023254e-02
1.104505062103271484e-01 -2.434044182300567627e-01 -2.023929059505462646e-01 -3.594470918178558350e-01 3.278369829058647156e-02 -3.355772048234939575e-02 -7.825800776481628418e-01 -3.791538476943969727e-01
3.155946135520935059e-01 -4.332882165908813477e-01 -2.516985833644866943e-01 -7.625787854194641113e-01 9.792697429656982422e-02 -9.471451491117477417e-02 -9.736852347850799561e-02 -1.993530690670013428e-01
-4.115646481513977051e-01 1.380678564310073853e-01 -5.370308756828308105e-01 6.114862114191055298e-02 1.602132171392440796e-01 -3.540145158767700195e-01 -1.613356471061706543e-01 -5.851382613182067871e-01
7.234110832214355469e-01 1.580502837896347046e-01 -5.039194226264953613e-01 7.681393995881080627e-03 4.029048383235931396e-01 2.789962477982044220e-02 -1.795597672462463379e-01 4.847957938909530640e-02
8.259649276733398438e-01 -4.871230106800794601e-03 -2.772930264472961426e-01 -3.441981375217437744e-01 1.749691367149353027e-02 -2.813630402088165283e-01 1.308873444795608521e-01 -1.605976521968841553e-01
-1.559196272864937782e-03 -4.627491235733032227e-01 -3.889850974082946777e-01 -1.032465416938066483e-02 2.157077193260192871e-01 -6.402451395988464355e-01 -3.911948800086975098e-01 1.580116003751754761e-01
3.472680747509002686e-01 -3.334308862686157227e-01 -5.053324699401855469e-01 3.318323194980621338e-01 9.394565969705581665e-02 -4.637277424335479736e-01 -3.335438668727874756e-01 2.600665092468261719e-01
6.227079778909683228e-02 1.415036618709564209e-01 -1.765227615833282471e-01 -1.477029733359813690e-02 -2.521255016326904297e-01 -4.165327250957489014e-01 5.638829246163368225e-02 -8.393296003341674805e-01
4.164698421955108643e-01 2.900860011577606201e-01 -7.509019970893859863e-01 -3.720171153545379639e-01 1.440186351537704468e-01 1.129517555236816406e-01 -6.685435771942138672e-02 4.672956466674804688e-02
2.632066309452056885e-01 -5.955400317907333374e-02 -4.644320309162139893e-01 4.511442482471466064e-01 1.929945349693298340e-01 -6.524872779846191406e-01 -1.912754625082015991e-01 9.151311218738555908e-02
-3.665684759616851807e-01 -6.557019054889678955e-02 -4.180873632431030273e-01 2.883137390017509460e-02 1.590958982706069946e-01 -4.665944874286651611e-01 -4.787923097610473633e-01 -4.619912505149841309e-01
1.854282915592193604e-01 5.349500179290771484e-01 -5.469806790351867676e-01 -1.587114036083221436e-01 4.029615521430969238e-01 -2.821733355522155762e-01 -3.362553715705871582e-01 -4.969452274963259697e-04
4.070265293121337891e-01 8.147761225700378418e-02 -6.887666583061218262e-01 -4.337714612483978271e-01 2.705166935920715332e-01 -2.940077781677246094e-01 -1.780557818710803986e-02 7.208834588527679443e-02
6.485023498535156250e-01 -2.650026045739650726e-02 -4.830597341060638428e-01 -4.828358292579650879e-01 8.693797886371612549e-02 -1.847038120031356812e-01 2.149730324745178223e-01 -1.561356633901596069e-01
5.457183122634887695e-01 -3.568385243415832520e-01 -2.117472589015960693e-01 1.713068038225173950e-01 -3.553104400634765625e-01 -5.835873484611511230e-01 7.081935554742813110e-02 -1.698225736618041992e-01
3.505407571792602539e-01 -2.456497550010681152e-01 -1.940089464187622070e-01 -1.228732094168663025e-01 1.732951849699020386e-01 -6.603525876998901367e-01 4.605445563793182373e-01 -2.929880321025848389e-01
2.036425024271011353e-01 -1.528740823268890381e-01 -1.651409119367599487e-01 8.667288720607757568e-02 -3.000392317771911621e-01 -8.491868376731872559e-01 -2.223670333623886108e-01 -1.994660943746566772e-01
1.821108758449554443e-01 -4.602900743484497070e-01 -5.142353475093841553e-02 -2.943446636199951172e-01 3.415161371231079102e-01 -1.479402631521224976e-01 -5.868561267852783203e-01 -4.275113642215728760e-01
6.405122876167297363e-01 -4.597033560276031494e-01 -3.986284136772155762e-01 7.320475578308105469e-02 -3.871389627456665039e-01 -2.520959675312042236e-01 3.203047905117273331e-03 2.672607079148292542e-02
1.098148450255393982e-01 -6.017960235476493835e-02 -4.218712076544761658e-02 -5.962812900543212891e-01 2.703257370740175247e-03 -3.630353808403015137e-01 -2.269256561994552612e-01 -6.661010980606079102e-01
1.070378348231315613e-01 -3.579235076904296875e-02 -5.600970387458801270e-01 -4.073605835437774658e-01 3.143233656883239746e-01 -3.361386060714721680e-01 -4.791082739830017090e-01 2.574439942836761475e-01
6.928299069404602051e-01 3.022928535938262939e-01 -3.078323006629943848e-01 -2.400922030210494995e-02 2.743737101554870605e-01 -2.591569721698760986e-01 2.741582095623016357e-01 -3.400923609733581543e-01
3.775718212127685547e-01 -6.693027019500732422e-01 -1.457360088825225830e-01 -1.013081520795822144e-01 5.805075541138648987e-02 1.493859589099884033e-01 -3.601592183113098145e-01 -4.717737436294555664e-01
5.808200240135192871e-01 -1.886000782251358032e-01 -4.190656840801239014e-01 1.333324164152145386e-01 2.576430737972259521e-01 -3.871600031852722168e-01 4.384891092777252197e-01 -1.585535109043121338e-01
-3.176029026508331299e-01 -2.082186937332153320e-01 -5.595571398735046387e-01 -1.774367839097976685e-01 -1.455266475677490234e-01 -4.367208778858184814e-01 3.553650081157684326e-01 -4.159303009510040283e-01
-9.907748550176620483e-02 1.755785942077636719e-01 -4.864757657051086426e-01 2.150013148784637451e-01 -2.879975736141204834e-01 -6.175338625907897949e-01 -2.058669924736022949e-01 -4.120675325393676758e-01
5.340714007616043091e-03 -3.597264289855957031e-01 -2.746753096580505371e-01 -3.675317168235778809e-01 1.454046666622161865e-01 -1.325119584798812866e-01 -6.989977955818176270e-01 -3.643384575843811035e-01
3.152456134557723999e-02 -3.933095932006835938e-01 -2.716650068759918213e-01 9.103132784366607666e-02 4.109648764133453369e-01 -7.667106389999389648e-02 1.322479546070098877e-01 -7.549603581428527832e-01
-2.414019256830215454e-01 -2.926056981086730957e-01 -7.141501903533935547e-01 -9.179285913705825806e-02 -3.303764164447784424e-01 -1.449465602636337280e-01 -3.268129006028175354e-02 -4.543615877628326416e-01
1.140514686703681946e-01 1.921721696853637695e-01 -3.145750463008880615e-01 1.696412265300750732e-02 5.729756355285644531e-01 -7.217385768890380859e-01 -4.006677865982055664e-02 -2.019460778683423996e-03
-9.267330914735794067e-02 9.944914281368255615e-02 -1.163700148463249207e-01 1.929202526807785034e-01 3.573398292064666748e-01 -5.114049911499023438e-01 -4.028144478797912598e-01 -6.158530116081237793e-01
-3.354086279869079590e-01 1.790983825922012329e-01 -4.411044418811798096e-01 -6.147528067231178284e-02 1.973125487565994263e-01 -5.838964581489562988e-01 -3.193563520908355713e-01 -4.185890853404998779e-01
-4.422456398606300354e-02 2.581708431243896484e-01 -3.266858458518981934e-01 2.629185020923614502e-01 -7.009410113096237183e-02 -6.689715981483459473e-01 -1.597556918859481812e-01 -5.268623828887939453e-01
5.818334221839904785e-01 3.225009143352508545e-01 -6.908599734306335449e-01 -1.755539476871490479e-01 -8.456394821405410767e-02 -1.127012744545936584e-01 -1.543997675180435181e-01 7.526261359453201294e-02
2.037174254655838013e-01 -2.565627098083496094e-01 -5.682128667831420898e-01 -4.045718535780906677e-02 1.378582417964935303e-01 -2.733677923679351807e-01 -6.557404398918151855e-01 2.108119577169418335e-01
2.205439954996109009e-01 -2.243806421756744385e-01 -7.294319868087768555e-01 -2.203568518161773682e-01 2.955692410469055176e-01 -2.867399156093597412e-01 -7.280042767524719238e-02 3.814508616924285889e-01
6.868326067924499512e-01 -2.390491962432861328e-02 -2.480197548866271973e-01 -4.536382555961608887e-01 4.111436605453491211e-01 -2.707722187042236328e-01 -7.825930416584014893e-02 -1.091181784868240356e-01
-1.809004247188568115e-01 -4.502384662628173828e-01 -4.382934868335723877e-01 -8.703880012035369873e-04 3.233104348182678223e-01 -7.541515678167343140e-02 8.779066801071166992e-02 -6.741915941238403320e-01
6.417183279991149902e-01 -2.034554481506347656e-01 -5.224404335021972656e-01 -4.293073117733001709e-01 -1.388520896434783936e-01 5.729060992598533630e-02 1.883169412612915039e-01 -1.775653064250946045e-01
-9.555470198392868042e-02 1.039997115731239319e-01 -2.990427315235137939e-01 2.083047181367874146e-01 -9.308873116970062256e-02 -6.908681392669677734e-01 -1.653772294521331787e-01 -5.778601169586181641e-01
2.932643294334411621e-01 2.650565505027770996e-01 -7.259344458580017090e-01 -7.434038817882537842e-02 2.213136553764343262e-01 -4.037089943885803223e-01 -2.136189937591552734e-01 2.316029965877532959e-01
6.953784823417663574e-01 -2.391958981752395630e-01 1.850057579576969147e-02 -5.567624047398567200e-02 3.701682984828948975e-01 -3.971969485282897949e-01 -3.485483825206756592e-01 -1.987865716218948364e-01
-9.194104373455047607e-02 -3.744959235191345215e-01 -3.770094811916351318e-01 -1.764050871133804321e-01 -1.494357883930206299e-01 -1.491471081972122192e-01 2.624767720699310303e-01 -7.513819336891174316e-01
-1.816621124744415283e-01 -1.466275155544281006e-01 -6.077018976211547852e-01 1.100561320781707764e-01 -7.437453605234622955e-03 5.003520101308822632e-02 -1.587170362472534180e-02 -7.491825222969055176e-01
2.822321653366088867e-01 -6.268121600151062012e-01 -2.330366969108581543e-01 7.876895368099212646e-02 -1.078437119722366333e-01 1.970768719911575317e-01 -3.475921452045440674e-01 -5.437381267547607422e-01
3.858768045902252197e-01 -2.595964372158050537e-01 -5.945433974266052246e-01 -5.378862619400024414e-01 2.805142402648925781e-01 -1.413298249244689941e-01 -1.587946712970733643e-02 2.049167752265930176e-01
4.217869043350219727e-01 -1.640359759330749512e-01 -4.383265376091003418e-01 -5.975622534751892090e-01 4.075503051280975342e-01 1.372628659009933472e-01 -1.691886931657791138e-01 -1.800388991832733154e-01
2.006882280111312866e-01 1.884687989950180054e-01 -3.171866238117218018e-01 1.326724439859390259e-01 -1.488001495599746704e-01 -8.366719484329223633e-01 -1.948553323745727539e-02 -2.888827323913574219e-01
2.425686642527580261e-02 -1.886925399303436279e-01 -1.063703298568725586e-01 -6.515128612518310547e-01 -1.723786741495132446e-01 -3.947935104370117188e-01 -1.109510809183120728e-01 -5.745751261711120605e-01
5.341778397560119629e-01 -3.344094753265380859e-01 1.008689254522323608e-01 3.085497021675109863e-02 2.380823343992233276e-01 -4.640938043594360352e-01 -4.366743862628936768e-01 -3.590917289257049561e-01
2.640498578548431396e-01 -8.435694873332977295e-02 -8.401614427566528320e-01 -1.290684789419174194e-01 4.017319083213806152e-01 6.460104137659072876e-02 -6.489329040050506592e-02 1.756662726402282715e-01
5.853458642959594727e-01 1.040495187044143677e-01 -5.980987548828125000e-01 -3.761398792266845703e-01 -5.922126397490501404e-02 5.626771599054336548e-02 2.843237817287445068e-01 -2.445964068174362183e-01
2.668377459049224854e-01 4.762101173400878906e-02 4.969405010342597961e-02 -3.922576010227203369e-01 5.313587561249732971e-02 -1.877193301916122437e-01 -1.899109780788421631e-01 -8.343058824539184570e-01
2.043713182210922241e-01 2.435863167047500610e-01 -4.233364760875701904e-01 -1.956486888229846954e-02 6.436183452606201172e-01 -5.142340660095214844e-01 -1.960647851228713989e-01 4.667699709534645081e-02
3.579251468181610107e-01 -4.019663110375404358e-02 -1.678480803966522217e-01 4.305181801319122314e-01 -7.686667144298553467e-02 -7.664241790771484375e-01 -4.874878749251365662e-02 -2.471110224723815918e-01
7.359859943389892578e-01 3.780210390686988831e-02 -1.741713881492614746e-01 -4.021211862564086914e-01 3.868010640144348145e-01 -7.679490745067596436e-02 -7.161859422922134399e-02 -3.228261172771453857e-01
1.809238940477371216e-01 -2.054523825645446777e-01 -1.011297479271888733e-01 -3.672791719436645508e-01 3.695442080497741699e-01 7.977324537932872772e-03 -6.477199792861938477e-01 -4.730401933193206787e-01
2.162138968706130981e-01 3.283422887325286865e-01 -1.212422326207160950e-01 -2.310002595186233521e-01 -1.236290554516017437e-03 -1.550578773021697998e-01 1.519291996955871582e-01 -8.545496463775634766e-01
3.334658145904541016e-01 2.202619165182113647e-01 -8.361021876335144043e-01 -9.756623208522796631e-02 2.095986306667327881e-01 -7.384916394948959351e-02 -1.470343768596649170e-01 2.463629096746444702e-01
-6.776818539947271347e-03 -4.925147071480751038e-02 -6.564470529556274414e-01 7.203672826290130615e-02 -3.780906200408935547e-01 3.591568768024444580e-02 -3.885428011417388916e-01 -5.159541368484497070e-01
1.136744096875190735e-01 7.278230041265487671e-02 -5.719231963157653809e-01 1.300612539052963257e-01 6.216882467269897461e-01 -2.885377705097198486e-01 -3.953781723976135254e-01 1.081417948007583618e-01
4.922190010547637939e-01 -4.154675006866455078e-01 -3.167791962623596191e-01 1.635685265064239502e-01 -4.954975564032793045e-03 -6.191237568855285645e-01 2.732439935207366943e-01 1.637250068597495556e-03
6.328039169311523438e-01 -4.186205565929412842e-01 -4.288837611675262451e-01 1.490279138088226318e-01 -2.266031950712203979e-01 -3.474287092685699463e-01 2.145871967077255249e-01 -7.864807732403278351e-03
5.541399717330932617e-01 -5.652335882186889648e-01 -9.145451337099075317e-02 1.183654069900512695e-01 8.495146036148071289e-02 -1.345994882285594940e-03 -2.931030988693237305e-01 -5.078756809234619141e-01
1.428622454404830933e-01 1.912435889244079590e-01 -1.383844166994094849e-01 -6.788401007652282715e-01 -1.425992697477340698e-01 -4.293354153633117676e-01 -2.706479430198669434e-01 -4.302654266357421875e-01
1.148203834891319275e-01 -3.704259097576141357e-01 -2.076604217290878296e-01 -2.670300006866455078e-01 9.153006225824356079e-02 -3.126443177461624146e-02 -7.707479000091552734e-01 -3.629950284957885742e-01
2.690210938453674316e-01 1.801767051219940186e-01 -3.694208562374114990e-01 -6.115378141403198242e-01 4.903200566768646240e-01 -3.219588100910186768e-01 1.130001321434974670e-01 -1.669535934925079346e-01
4.185587167739868164e-03 -2.193516939878463745e-01 -6.945436000823974609e-01 9.361575543880462646e-02 -3.368309736251831055e-01 1.836723089218139648e-01 -2.613265216350555420e-01 -4.952075779438018799e-01
2.590727210044860840e-01 8.034148812294006348e-02 2.060893177986145020e-02 -3.325674831867218018e-01 1.080514863133430481e-01 -8.005224913358688354e-02 -3.471045494079589844e-01 -8.227003216743469238e-01
2.586130201816558838e-01 -1.953720003366470337e-01 -4.384054839611053467e-01 -2.238806784152984619e-01 6.923512220382690430e-01 -3.804630339145660400e-01 5.854485183954238892e-02 1.584218144416809082e-01
-2.436020970344543457e-01 -4.346088171005249023e-01 -5.766003727912902832e-01 1.605607718229293823e-01 3.658240437507629395e-01 -1.319312304258346558e-01 1.192915886640548706e-01 -4.775582253932952881e-01
2.242391258478164673e-01 -1.999729573726654053e-01 -3.374011218547821045e-01 4.999428987503051758e-01 2.150814980268478394e-01 -6.573300957679748535e-01 -2.597213089466094971e-01 -1.213058549910783768e-02
2.238950431346893311e-01 3.804067671298980713e-01 -1.015536561608314514e-01 -4.683487713336944580e-01 3.968307375907897949e-02 -2.123367339372634888e-01 -5.801457911729812622e-03 -7.271881699562072754e-01
-6.361595541238784790e-02 1.654504984617233276e-01 -4.927316308021545410e-01 1.189633831381797791e-01 -2.087323963642120361e-01 -4.750404655933380127e-01 -4.391849637031555176e-01 -4.995261430740356445e-01
7.641201466321945190e-02 1.955180764198303223e-01 -4.602083265781402588e-01 1.705816984176635742e-01 -2.239253222942352295e-01 -2.117949277162551880e-01 -4.172663986682891846e-01 -6.677823066711425781e-01
5.391954779624938965e-01 -3.041366636753082275e-01 -5.929441452026367188e-01 9.031156077980995178e-03 -4.592338800430297852e-01 1.210781373083591461e-02 -2.029485404491424561e-01 1.134650632739067078e-01
-4.864632710814476013e-02 -1.206546127796173096e-01 -7.243679165840148926e-01 -2.309983596205711365e-02 -4.208266735076904297e-01 -2.529342472553253174e-02 1.067409012466669083e-02 -5.291358232498168945e-01
2.501650527119636536e-02 -5.394540727138519287e-02 -4.037815928459167480e-01 2.807269990444183350e-01 1.640183925628662109e-01 5.123998597264289856e-02 8.954709023237228394e-02 -8.468000888824462891e-01
8.530666679143905640e-02 1.111709605902433395e-02 -2.644495964050292969e-01 -5.122582316398620605e-01 -2.208561003208160400e-01 -4.452911019325256348e-02 3.025973448529839516e-03 -7.806968688964843750e-01
2.171330153942108154e-01 2.956247925758361816e-01 -6.852547079324722290e-02 -2.034361064434051514e-01 7.848020642995834351e-02 -1.478140205144882202e-01 -1.515930425375699997e-02 -8.894601464271545410e-01
-1.805606931447982788e-01 -4.191346094012260437e-02 -4.772943258285522461e-01 1.427959501743316650e-01 -3.884456679224967957e-02 -6.210910528898239136e-02 -2.751066982746124268e-01 -7.977406978607177734e-01
3.399409726262092590e-02 -3.904645740985870361e-01 -2.883895635604858398e-01 2.113850414752960205e-01 4.138268530368804932e-01 -7.889764010906219482e-02 1.186319515109062195e-01 -7.259328961372375488e-01
-2.046269029378890991e-01 -5.501615405082702637e-01 -5.202156901359558105e-01 2.290545701980590820e-01 -1.877934113144874573e-02 -4.218539893627166748e-01 2.990387678146362305e-01 -2.542090415954589844e-01
2.244032919406890869e-01 1.650052517652511597e-01 -2.008345164358615875e-02 -5.533379316329956055e-01 2.480314224958419800e-01 -4.724370241165161133e-01 -2.167825996875762939e-01 -5.330284833908081055e-01
-4.600714743137359619e-01 -1.707749515771865845e-01 -5.864569544792175293e-01 -3.314866721630096436e-01 -9.981203824281692505e-02 -3.377055227756500244e-01 -6.747497711330652237e-03 -4.257957041263580322e-01
1.888513416051864624e-01 4.032686352729797363e-02 -3.042101562023162842e-01 4.271728396415710449e-01 3.527008295059204102e-01 -6.757069826126098633e-01 -2.053264826536178589e-01 -2.540704607963562012e-01
1.098795533180236816e-01 -3.252053633332252502e-02 -5.799779295921325684e-01 -4.222749173641204834e-01 2.667531967163085938e-01 -2.389182746410369873e-01 -5.507698655128479004e-01 2.014734148979187012e-01
-7.607624679803848267e-02 -1.301639080047607422e-01 -6.584714055061340332e-01 -4.728989303112030029e-02 5.390423163771629333e-02 -3.223204314708709717e-01 -6.455162763595581055e-01 1.340208202600479126e-01
-1.686955802142620087e-02 1.805391907691955566e-01 -1.278954446315765381e-01 2.937160730361938477e-01 3.834868669509887695e-01 -3.008568584918975830e-01 -3.378394842147827148e-01 -7.160880565643310547e-01
1.719863712787628174e-01 3.543364703655242920e-01 -1.719854772090911865e-01 -5.204349160194396973e-01 8.626085519790649414e-02 -2.507715523242950439e-01 6.519750505685806274e-02 -6.854609847068786621e-01
2.244858890771865845e-01 3.109484016895294189e-01 -3.599891662597656250e-01 -1.818953156471252441e-01 5.196847319602966309e-01 -6.253520846366882324e-01 -1.704787313938140869e-01 6.204382982105016708e-03
-4.243446886539459229e-02 -2.258222550153732300e-01 -5.779436826705932617e-01 1.763906925916671753e-01 -4.401837289333343506e-02 1.090963929891586304e-01 2.035015076398849487e-01 -7.258226871490478516e-01
5.667906403541564941e-01 3.835341334342956543e-01 -3.964427411556243896e-01 2.634427845478057861e-01 -1.135025266557931900e-02 -3.797284066677093506e-01 2.956339120864868164e-01 -2.708489894866943359e-01
6.442244052886962891e-01 -3.036465346813201904e-01 -4.294831156730651855e-01 6.600990146398544312e-02 -4.690625667572021484e-01 -2.862157523632049561e-01 -2.190995588898658752e-02 3.926288709044456482e-02
1.765493452548980713e-01 -2.772799134254455566e-02 -5.125097036361694336e-01 -3.257903158664703369e-01 7.390304207801818848e-01 -1.779846101999282837e-01 1.183414459228515625e-01 -8.606183528900146484e-02
-8.432583510875701904e-02 -4.704324603080749512e-01 -2.292149215936660767e-01 -1.427168399095535278e-01 1.276058703660964966e-01 -1.939949542284011841e-01 -6.849296689033508301e-01 -4.190809130668640137e-01
2.395940274000167847e-01 2.533959746360778809e-01 -5.708212852478027344e-01 -1.183082163333892822e-02 5.723160505294799805e-01 -4.057478308677673340e-01 -1.895406246185302734e-01 1.559027284383773804e-01
6.017966866493225098e-01 9.627097100019454956e-02 -5.350000262260437012e-01 2.542790174484252930e-01 3.039692938327789307e-01 -1.440476030111312866e-01 3.780093491077423096e-01 -1.471460610628128052e-01
6.781208515167236328e-01 -2.766596376895904541e-01 4.415047541260719299e-02 -3.404681086540222168e-01 3.493529260158538818e-01 -2.796853780746459961e-01 -1.053586751222610474e-01 -3.665679395198822021e-01
-6.311222910881042480e-02 -4.017081484198570251e-02 -6.240746378898620605e-01 -1.270404923707246780e-02 -4.983903765678405762e-01 -2.486710250377655029e-01 3.876801207661628723e-02 -5.413312911987304688e-01
1.599523425102233887e-01 5.992658436298370361e-02 -5.648143887519836426e-01 1.359937489032745361e-01 5.763546824455261230e-01 -1.495334208011627197e-01 -5.228346586227416992e-01 7.357608526945114136e-02
3.963970020413398743e-02 8.857162296772003174e-02 -1.284235119819641113e-01 1.970230042934417725e-02 -3.046127557754516602e-01 -6.864469647407531738e-01 4.050108045339584351e-02 -6.387991309165954590e-01
6.777691654860973358e-03 -2.056291252374649048e-01 -1.298428028821945190e-01 -7.485926747322082520e-01 2.148760296404361725e-02 -2.971952259540557861e-01 -1.506913155317306519e-01 -5.185806155204772949e-01
4.527494907379150391e-01 1.770013198256492615e-02 -7.064372301101684570e-01 -4.765646457672119141e-01 1.939066499471664429e-01 -6.893548369407653809e-02 -4.437267407774925232e-02 1.556163877248764038e-01
-9.277267754077911377e-02 1.670496314764022827e-01 -4.583354890346527100e-01 3.179392814636230469e-01 2.822100818157196045e-01 -1.023494899272918701e-01 -4.546855986118316650e-01 -5.962164402008056641e-01
3.032147288322448730e-01 1.023783385753631592e-01 4.469006136059761047e-02 -3.339901566505432129e-01 -9.676606953144073486e-02 -3.227851390838623047e-01 -2.067461758852005005e-01 -7.922973632812500000e-01
4.736306369304656982e-01 -3.193984031677246094e-01 7.056714594364166260e-02 -2.908398397266864777e-02 2.500874996185302734e-01 -5.169131159782409668e-01 -5.302975773811340332e-01 -2.384838759899139404e-01
1.272351890802383423e-01 -2.916772663593292236e-01 -9.682103991508483887e-02 -3.296034336090087891e-01 2.403512448072433472e-01 7.022323459386825562e-02 -5.879130959510803223e-01 -6.102304458618164062e-01
-5.683549214154481888e-03 -2.817354798316955566e-01 -4.238779544830322266e-01 -6.289580464363098145e-01 1.755823493003845215e-01 -5.406042337417602539e-01 -4.895299300551414490e-02 1.409030705690383911e-01
3.438834846019744873e-01 -7.722897827625274658e-02 1.637351363897323608e-01 9.780284948647022247e-03 3.795688748359680176e-01 -4.680277407169342041e-01 -2.399818748235702515e-01 -6.543403267860412598e-01
4.639192223548889160e-01 -2.180801331996917725e-01 -5.792918205261230469e-01 -2.112139314413070679e-01 4.615852832794189453e-01 -2.440733015537261963e-01 -8.129210025072097778e-02 2.789058685302734375e-01
-1.430694013833999634e-02 -1.387640833854675293e-01 -4.931340217590332031e-01 -4.472954571247100830e-02 -4.326235353946685791e-01 -2.112807780504226685e-01 2.134505361318588257e-01 -6.767525672912597656e-01
-1.972804814577102661e-01 4.317414760589599609e-02 -4.968838691711425781e-01 2.822981774806976318e-01 1.561221182346343994e-01 -3.127605319023132324e-01 -5.896995067596435547e-01 -4.033506512641906738e-01
2.609181106090545654e-01 2.420220077037811279e-01 -5.960988402366638184e-01 -2.882466018199920654e-01 3.083084225654602051e-01 -4.762621819972991943e-01 -2.913542985916137695e-01 1.678097546100616455e-01
1.672393083572387695e-01 3.759231269359588623e-01 -6.655024737119674683e-02 -4.619374871253967285e-01 2.086161375045776367e-01 -5.140432715415954590e-01 -1.549099385738372803e-01 -5.302256941795349121e-01
5.577939748764038086e-01 -4.449977278709411621e-01 -1.473034918308258057e-01 -1.932377815246582031e-01 5.432647466659545898e-01 -3.688075244426727295e-01 -2.448781579732894897e-02 -6.971337832510471344e-03
1.471820920705795288e-01 1.030995044857263565e-02 -5.984580516815185547e-01 1.544850468635559082e-01 4.442427158355712891e-01 -1.648198813199996948e-01 -5.934091806411743164e-01 1.398640275001525879e-01
-1.407879739999771118e-01 -4.048740565776824951e-01 -5.973539948463439941e-01 8.962780237197875977e-02 2.316296994686126709e-01 -4.191223531961441040e-02 2.608016729354858398e-01 -5.726817250251770020e-01
3.956896364688873291e-01 4.186186566948890686e-02 -3.946186602115631104e-01 5.180544853210449219e-01 1.907221414148807526e-02 -5.894337296485900879e-01 -2.545158863067626953e-01 7.070188969373703003e-02
4.454652070999145508e-01 -4.457942023873329163e-02 -2.796241939067840576e-01 -1.127737611532211304e-01 7.224853038787841797e-01 -4.297947287559509277e-01 5.006739404052495956e-03 -4.395737871527671814e-02
6.815981864929199219e-01 2.429084181785583496e-01 -6.019161343574523926e-01 1.259402483701705933e-01 2.777940630912780762e-01 -7.592925801873207092e-03 1.327705234289169312e-01 -5.831118673086166382e-02
6.059430837631225586e-01 3.727163374423980713e-01 -5.410900115966796875e-01 -2.868281153496354818e-04 2.922353744506835938e-01 -5.229410901665687561e-02 2.480859905481338501e-01 -2.268352657556533813e-01
6.726920008659362793e-01 -2.623097598552703857e-01 -8.419146761298179626e-03 -4.337695240974426270e-02 4.964694976806640625e-01 -3.118128478527069092e-01 -3.035278618335723877e-01 -2.022085040807723999e-01
3.881007730960845947e-01 3.568159043788909912e-02 -8.131284266710281372e-02 3.070552945137023926e-01 -1.232224851846694946e-01 -5.973960757255554199e-01 -3.886641860008239746e-01 -4.733754098415374756e-01
6.944410204887390137e-01 1.424487084150314331e-01 -6.381426453590393066e-01 7.698624581098556519e-02 -2.083320617675781250e-01 1.219095438718795776e-01 1.106918156147003174e-01 -1.174318715929985046e-01
3.771938756108283997e-02 1.060456782579421997e-01 -6.183352470397949219e-01 -1.458256095647811890e-01 -2.299791723489761353e-01 1.480592042207717896e-01 1.011358853429555893e-02 -7.133118510246276855e-01
1.940035447478294373e-02 -2.546201460063457489e-02 -6.734790802001953125e-01 1.539304107427597046e-01 -3.882666528224945068e-01 -3.822528198361396790e-02 -4.502980411052703857e-01 -4.083210825920104980e-01
7.111861109733581543e-01 3.034851849079132080e-01 -3.878435790538787842e-01 -2.465295642614364624e-01 2.706741690635681152e-01 -1.159753799438476562e-01 -3.211432993412017822e-01 -3.261283412575721741e-02
1.561405975371599197e-02 -2.974523007869720459e-01 -3.218522071838378906e-01 2.509585320949554443e-01 5.668576359748840332e-01 -5.921519398689270020e-01 -2.689399421215057373e-01 2.022876031696796417e-02
1.667283475399017334e-01 -2.870300710201263428e-01 -4.334713220596313477e-01 -4.930914342403411865e-01 3.419947326183319092e-01 -5.154803991317749023e-01 -1.586891263723373413e-01 2.256458997726440430e-01
-1.362334638833999634e-01 -4.620780050754547119e-01 -5.198734998703002930e-01 -2.324475646018981934e-01 -8.743371814489364624e-02 6.541091203689575195e-02 7.990188151597976685e-02 -6.521630287170410156e-01
2.216461151838302612e-01 -1.870304942131042480e-01 -5.073574185371398926e-01 4.803905487060546875e-01 1.885024271905422211e-02 -6.247875690460205078e-01 -1.595452576875686646e-01 1.074090525507926941e-01
2.228705137968063354e-01 -3.065796494483947754e-01 -3.117857873439788818e-01 -3.147575855255126953e-01 2.825577855110168457e-01 -6.065351366996765137e-01 4.463762044906616211e-01 -1.143653243780136108e-01
8.687635511159896851e-02 -2.368369549512863159e-01 -4.830914437770843506e-01 -8.075307309627532959e-02 1.789282113313674927e-01 -3.011146187782287598e-01 -7.420195341110229492e-01 1.522631198167800903e-01
1.242199763655662537e-01 5.033162888139486313e-03 -6.426462531089782715e-01 4.820154607295989990e-02 -4.275327622890472412e-01 9.387071430683135986e-02 -2.520110309123992920e-01 -5.604650378227233887e-01
-1.564466953277587891e-01 -4.002172946929931641e-01 -4.128548800945281982e-01 1.020534709095954895e-01 4.029771983623504639e-01 -5.219846591353416443e-02 7.044699788093566895e-02 -6.814751625061035156e-01
7.246582210063934326e-02 -1.848638951778411865e-01 -5.235676169395446777e-01 -3.039907515048980713e-01 4.217485487461090088e-01 -2.528556883335113525e-01 -5.425074100494384766e-01 2.406626939773559570e-01
8.397000283002853394e-02 2.662596106529235840e-01 -3.423189222812652588e-01 1.550246775150299072e-01 -3.129228353500366211e-01 -7.720342278480529785e-01 -8.567881584167480469e-02 -2.820316553115844727e-01
2.765455245971679688e-01 -2.162232547998428345e-01 -3.582342267036437988e-01 -4.986215755343437195e-02 -3.216304481029510498e-01 -2.379795908927917480e-01 -7.624914646148681641e-01 6.692202389240264893e-02
3.220238983631134033e-01 -1.769096404314041138e-01 -5.239317417144775391e-01 -5.543871521949768066e-01 4.061224460601806641e-01 2.499472647905349731e-01 -1.469485312700271606e-01 -1.848005354404449463e-01
-1.704928874969482422e-01 -4.011343121528625488e-01 -5.875927805900573730e-01 -1.886672228574752808e-01 3.194062411785125732e-02 8.735884726047515869e-02 1.078151538968086243e-01 -6.394426822662353516e-01
3.045798242092132568e-01 3.695538640022277832e-01 -6.242415308952331543e-01 -4.483203291893005371e-01 -7.301980257034301758e-02 9.554485231637954712e-02 -4.067777991294860840e-01 -7.978877983987331390e-03
1.501499414443969727e-01 -1.262052915990352631e-02 -5.232974290847778320e-01 2.116226851940155029e-01 -1.132937148213386536e-01 -7.560929656028747559e-01 -2.112022191286087036e-01 1.719097048044204712e-01
1.080185100436210632e-01 -7.956873774528503418e-01 -2.064935564994812012e-01 -1.694940477609634399e-01 -1.000326350331306458e-01 -1.160170063376426697e-01 -2.628329396247863770e-01 -4.373764395713806152e-01
3.011166751384735107e-01 -6.101591587066650391e-01 -1.045520305633544922e-01 -1.155175194144248962e-01 1.312274038791656494e-01 5.378751829266548157e-02 -4.600960016250610352e-01 -5.300539135932922363e-01
5.409820079803466797e-01 -3.881039619445800781e-01 -8.161512762308120728e-02 -5.298868417739868164e-01 3.677635490894317627e-01 -2.156796455383300781e-01 -2.818215191364288330e-01 -8.989766240119934082e-02
3.994280397891998291e-01 -7.074097394943237305e-01 -1.241328865289688110e-01 8.479309082031250000e-02 8.871097117662429810e-02 -3.156123310327529907e-02 -2.788742482662200928e-01 -4.804095029830932617e-01
1.205393597483634949e-01 -3.863615691661834717e-01 -4.348192512989044189e-01 -7.581681609153747559e-01 1.438232213258743286e-01 -2.014212608337402344e-01 -8.045943826436996460e-02 6.766654551029205322e-02
-3.370012715458869934e-02 -3.022611737251281738e-01 -1.640750020742416382e-01 -4.922016263008117676e-01 -8.295125514268875122e-02 -1.207012236118316650e-01 -5.768037438392639160e-01 -5.330734252929687500e-01
-9.254097193479537964e-02 -1.261219754815101624e-02 -5.028330683708190918e-01 2.693156599998474121e-01 1.023344397544860840e-01 3.340693190693855286e-02 -5.444315075874328613e-01 -5.982565879821777344e-01
-7.361248135566711426e-02 -5.664746463298797607e-02 -2.179069370031356812e-01 -6.240922212600708008e-01 3.397548496723175049e-01 -6.441396474838256836e-01 -1.395148634910583496e-01 -6.770569831132888794e-02
8.981565386056900024e-02 -5.553946495056152344e-01 -2.270762473344802856e-01 -3.055675029754638672e-01 2.641381882131099701e-02 -1.511965878307819366e-02 -6.114152073860168457e-01 -4.046973586082458496e-01
-5.483466759324073792e-02 -3.124863207340240479e-01 -7.092400789260864258e-01 3.608728200197219849e-02 -3.780318498611450195e-01 8.145991712808609009e-02 -2.864695191383361816e-01 -4.042439460754394531e-01
9.405107051134109497e-02 -1.674845628440380096e-02 -5.324919223785400391e-01 -4.180569574236869812e-02 -1.587881892919540405e-01 -3.720372617244720459e-01 -7.321308255195617676e-01 7.705530524253845215e-02
7.237394452095031738e-01 3.432970046997070312e-01 -2.793053388595581055e-01 -4.393845796585083008e-03 4.327282011508941650e-01 -2.431954890489578247e-01 -1.709459125995635986e-01 -6.853736191987991333e-02
1.279159821569919586e-02 -3.999008834362030029e-01 -3.242691457271575928e-01 1.529757976531982422e-01 3.757558465003967285e-01 -3.428619354963302612e-02 1.304167956113815308e-01 -7.429582476615905762e-01
3.358892202377319336e-01 -1.943533122539520264e-01 -4.801868200302124023e-01 -6.945083737373352051e-01 2.987143993377685547e-01 -3.963479772210121155e-02 7.852808386087417603e-02 -1.987867951393127441e-01
4.503742326050996780e-03 -1.002418398857116699e-01 -2.374427914619445801e-01 -2.498470842838287354e-01 5.199744701385498047e-01 -7.726663947105407715e-01 5.736760050058364868e-02 -2.123686112463474274e-02
-1.978785544633865356e-02 -3.557366728782653809e-01 -2.595648169517517090e-01 1.877152323722839355e-01 4.083285033702850342e-01 -7.590094208717346191e-02 1.331170052289962769e-01 -7.617321014404296875e-01
5.156352370977401733e-02 3.057497739791870117e-01 -1.212050467729568481e-01 1.434877216815948486e-01 5.329135432839393616e-02 -4.475251734256744385e-01 -8.690989017486572266e-02 -8.111146688461303711e-01
6.277660280466079712e-02 1.797160655260086060e-01 -5.072815418243408203e-01 1.817833036184310913e-01 -1.320615708827972412e-01 5.990984663367271423e-02 -3.293817043304443359e-01 -7.374684810638427734e-01
6.294434666633605957e-01 -5.204216241836547852e-01 -4.774372577667236328e-01 -1.397145166993141174e-02 -2.842957079410552979e-01 -9.023070335388183594e-02 1.259141415357589722e-01 -7.683552685193717480e-04
-1.149808615446090698e-01 -2.341968566179275513e-02 -4.526265263557434082e-01 2.860641479492187500e-01 1.151808202266693115e-01 -3.088451623916625977e-01 -6.644445657730102539e-01 -3.865085840225219727e-01
3.636235892772674561e-01 -1.626000851392745972e-01 -1.381847858428955078e-01 3.576461970806121826e-01 5.271735191345214844e-01 -5.522609949111938477e-01 -3.176588714122772217e-01 -1.025776863098144531e-01
2.559406459331512451e-01 -4.471958801150321960e-02 -5.437917709350585938e-01 9.685529768466949463e-02 -3.099295198917388916e-01 -3.148829936981201172e-01 -6.496890187263488770e-01 1.005029082298278809e-01
1.174791380763053894e-01 2.597266733646392822e-01 -6.603323817253112793e-01 -2.734256684780120850e-01 2.721084356307983398e-01 -4.929532110691070557e-01 -1.924109160900115967e-01 2.321043312549591064e-01
1.562129240483045578e-02 -1.300169527530670166e-01 -4.637006819248199463e-01 4.194822534918785095e-02 1.897141337394714355e-01 -1.882750689983367920e-01 -8.316060304641723633e-01 -5.537190288305282593e-02
6.495414376258850098e-01 -4.759784042835235596e-01 -1.347337365150451660e-01 -3.352096304297447205e-02 5.187692642211914062e-01 -1.655221879482269287e-01 -1.566254161298274994e-02 -1.884120404720306396e-01
6.267998814582824707e-01 -4.083213508129119873e-01 -2.911997735500335693e-01 1.251048445701599121e-01 2.097886502742767334e-01 8.904083818197250366e-02 -5.366492271423339844e-01 -3.878056770190596581e-03
-6.805052608251571655e-02 -3.714565038681030273e-01 -3.302127420902252197e-01 -5.756328027928248048e-05 6.307532638311386108e-02 -9.148925542831420898e-02 -7.706650495529174805e-01 -3.769283890724182129e-01
-5.096182599663734436e-02 -1.535110175609588623e-01 -4.924777150154113770e-01 3.802688419818878174e-01 1.892324388027191162e-01 1.311678141355514526e-01 -2.597098052501678467e-01 -6.828144788742065430e-01
7.928043603897094727e-01 4.994912445545196533e-02 -4.155623912811279297e-01 -1.017678380012512207e-01 -1.487954854965209961e-01 -3.230543434619903564e-01 -1.932825595140457153e-01 1.485093683004379272e-01
1.836339384317398071e-01 4.974441528320312500e-01 -6.999146938323974609e-01 -1.699194014072418213e-01 5.199356470257043839e-03 -3.636381924152374268e-01 -2.197166830301284790e-01 1.397836506366729736e-01
5.904382467269897461e-02 -4.774632453918457031e-01 -4.787738919258117676e-01 4.203161001205444336e-01 3.695420920848846436e-01 -2.403309755027294159e-02 2.054316401481628418e-01 -4.281487166881561279e-01
2.383541017770767212e-01 2.379539310932159424e-01 4.118821769952774048e-02 -6.303058564662933350e-02 2.503485418856143951e-02 -3.367421925067901611e-01 -2.677636444568634033e-01 -8.337724804878234863e-01
6.510840356349945068e-02 -5.386891961097717285e-01 -3.636361956596374512e-01 5.902191996574401855e-02 1.443108767271041870e-01 -4.129539728164672852e-01 -6.079709529876708984e-01 9.420575946569442749e-02
3.600979149341583252e-01 2.283682823181152344e-01 7.162889838218688965e-02 2.654342949390411377e-01 3.089644014835357666e-01 -5.015435814857482910e-01 -2.886495292186737061e-01 -5.588093996047973633e-01
6.606715321540832520e-01 -4.210587441921234131e-01 9.830015897750854492e-02 -2.337399721145629883e-01 1.561488062143325806e-01 -3.026153445243835449e-01 -3.706627190113067627e-01 -2.618699371814727783e-01
2.991814315319061279e-01 1.492719650268554688e-01 -4.077923297882080078e-01 -4.888209700584411621e-01 4.806208312511444092e-01 -4.933202564716339111e-01 9.259725362062454224e-02 -5.687171593308448792e-03
7.063204795122146606e-02 -5.338075757026672363e-01 -3.473754525184631348e-01 2.837769687175750732e-01 4.130467772483825684e-01 -1.493803411722183228e-01 2.225846201181411743e-01 -5.161352157592773438e-01
2.222309112548828125e-01 1.237972378730773926e-01 -2.853316254913806915e-02 -6.757982969284057617e-01 2.784821093082427979e-01 -3.863472342491149902e-01 -1.699665635824203491e-01 -4.712378084659576416e-01
7.683804035186767578e-01 2.005783282220363617e-02 -3.356067538261413574e-01 2.479612454771995544e-02 5.336921811103820801e-01 -8.313015103340148926e-02 -5.186947435140609741e-02 -3.891184926033020020e-02
3.812255561351776123e-01 1.501959562301635742e-01 8.393173664808273315e-02 -4.552525877952575684e-01 1.946696043014526367e-01 -4.237204790115356445e-01 -3.199635148048400879e-01 -5.458909869194030762e-01
1.725784838199615479e-01 -6.096944212913513184e-01 -2.576134800910949707e-01 -2.373134642839431763e-01 3.965151961892843246e-03 -1.282083690166473389e-01 -6.550510525703430176e-01 -1.739600747823715210e-01
1.475513875484466553e-01 -2.962132394313812256e-01 -5.567704439163208008e-01 -6.654930710792541504e-01 3.074441850185394287e-01 -1.757220476865768433e-01 3.686484321951866150e-02 1.041760519146919250e-01
-1.862733960151672363e-01 -2.653211653232574463e-01 -6.116467714309692383e-01 1.894453167915344238e-01 3.225323855876922607e-01 -5.186817422509193420e-02 1.456039994955062866e-01 -5.974842905998229980e-01
2.386015504598617554e-01 1.480066478252410889e-01 -5.821397900581359863e-01 2.090800255537033081e-01 4.334794878959655762e-01 -2.229829728603363037e-01 -5.431227684020996094e-01 7.716203480958938599e-02
2.090021967887878418e-01 -1.675367951393127441e-01 -3.243418037891387939e-01 5.163181424140930176e-01 1.957226395606994629e-01 -6.523414254188537598e-01 -3.000067770481109619e-01 -5.105610191822052002e-02
4.035720527172088623e-01 2.434993088245391846e-01 -4.665644466876983643e-01 -5.143322944641113281e-01 -3.162003755569458008e-01 -2.775363624095916748e-01 -3.406078219413757324e-01 5.093916878104209900e-02
4.099607169628143311e-01 -3.391055762767791748e-01 -1.381649374961853027e-01 2.245655097067356110e-02 -8.036199957132339478e-03 -8.006242513656616211e-01 1.996621936559677124e-01 -1.281288862228393555e-01
4.118565917015075684e-01 -7.765942066907882690e-02 9.255007654428482056e-02 -5.544016957283020020e-01 2.782708704471588135e-01 -4.679759144783020020e-01 -2.750463485717773438e-01 -3.692287802696228027e-01
5.094151496887207031e-01 -2.127891629934310913e-01 -4.714875817298889160e-01 2.062029205262660980e-02 -2.071383446455001831e-01 -5.551927089691162109e-01 -2.535270750522613525e-01 2.388932406902313232e-01
4.249366521835327148e-01 -2.098136544227600098e-01 -3.112577199935913086e-01 -2.372867912054061890e-01 -5.863083600997924805e-01 -4.226316511631011963e-01 -3.159243762493133545e-01 6.142527330666780472e-03
6.069520115852355957e-01 5.129362940788269043e-01 -2.608901560306549072e-01 8.589914441108703613e-02 1.204944774508476257e-01 -5.009132027626037598e-01 -1.355590671300888062e-01 -9.619875252246856689e-02
6.008360385894775391e-01 -4.339936971664428711e-01 -3.307859301567077637e-01 7.751413434743881226e-02 1.747691184282302856e-01 5.992539599537849426e-02 -5.374448299407958984e-01 1.106142401695251465e-01
1.703286767005920410e-01 2.493552416563034058e-01 -3.869112432003021240e-01 2.704185843467712402e-01 -1.795231401920318604e-01 -8.007059693336486816e-01 -8.989056199789047241e-02 -6.741360574960708618e-02
3.731878995895385742e-01 -3.115962445735931396e-01 -4.270386099815368652e-01 -5.331358313560485840e-01 2.760009467601776123e-01 -3.033395707607269287e-01 3.439522385597229004e-01 -1.027038246393203735e-01
-9.704525768756866455e-02 -1.234542503952980042e-01 -3.074043989181518555e-01 -7.192561030387878418e-02 5.084467530250549316e-01 -7.659589052200317383e-01 -1.727974116802215576e-01 2.450426854193210602e-02
5.348628163337707520e-01 -4.398826062679290771e-01 -3.302134573459625244e-01 -4.412670806050300598e-02 3.433886170387268066e-01 -4.172954857349395752e-01 3.414971232414245605e-01 -2.766561694443225861e-02
7.769419252872467041e-02 -4.309307336807250977e-01 -3.393707275390625000e-01 2.542061507701873779e-01 3.750003278255462646e-01 -1.671122014522552490e-02 1.895703673362731934e-01 -6.720325350761413574e-01
6.227246522903442383e-01 -1.998375654220581055e-01 -4.127115309238433838e-01 -1.024859324097633362e-01 4.513169825077056885e-01 8.723196573555469513e-03 -4.317777752876281738e-01 3.534932434558868408e-02
4.092556536197662354e-01 -4.945521950721740723e-01 -3.764537274837493896e-01 -4.775620996952056885e-01 3.327045142650604248e-01 -2.377265989780426025e-01 2.227474749088287354e-01 -3.636587783694267273e-02
6.360390782356262207e-01 -2.278134077787399292e-01 -4.647696018218994141e-01 -4.461595043540000916e-02 5.541856884956359863e-01 7.836095988750457764e-02 -9.664584696292877197e-02 5.432596802711486816e-02
7.764719128608703613e-01 -1.860351264476776123e-01 -2.700947225093841553e-01 7.740367203950881958e-02 4.043385386466979980e-02 -2.937133982777595520e-02 -5.300932526588439941e-01 -6.601066328585147858e-03
-2.667496204376220703e-01 -1.616179794073104858e-01 -5.692117810249328613e-01 2.259050160646438599e-01 4.173505008220672607e-01 8.050424046814441681e-03 -6.647878140211105347e-02 -5.907821059226989746e-01
-5.682351067662239075e-02 -1.278669536113739014e-01 -8.998997807502746582e-01 -3.649248927831649780e-02 1.943025141954421997e-01 1.274901926517486572e-01 -2.469260841608047485e-01 2.330018877983093262e-01
-5.477575957775115967e-02 -3.021747469902038574e-01 -6.179738640785217285e-01 -1.369934827089309692e-01 -1.726703345775604248e-01 1.119247302412986755e-01 1.700265854597091675e-01 -6.586197614669799805e-01
4.385069012641906738e-01 -3.359151184558868408e-01 -4.471063315868377686e-01 2.432181537151336670e-01 -3.092972747981548309e-02 -5.014616250991821289e-01 -4.061833620071411133e-01 1.356775164604187012e-01
1.452950537204742432e-01 -5.395462736487388611e-03 -5.409339666366577148e-01 2.524522244930267334e-01 3.852638304233551025e-01 -1.746097207069396973e-01 -6.561273932456970215e-01 1.144496649503707886e-01
2.233482711017131805e-02 2.815474271774291992e-01 -1.313257962465286255e-01 -6.004115939140319824e-01 1.030139625072479248e-01 -5.132490992546081543e-01 -5.379021540284156799e-02 -5.153269171714782715e-01
4.129514098167419434e-01 1.040726602077484131e-01 -2.603846788406372070e-01 -4.856704473495483398e-01 -5.176813006401062012e-01 -2.976886928081512451e-01 -3.557126820087432861e-01 -1.783815473318099976e-01
3.546541929244995117e-01 -1.804369240999221802e-01 -4.170303046703338623e-02 -4.768349230289459229e-01 -3.853408992290496826e-01 -4.602646529674530029e-01 -3.450704813003540039e-01 -3.648936450481414795e-01
4.175211861729621887e-02 -3.206928670406341553e-01 -4.401719272136688232e-01 4.213168025016784668e-01 3.659745156764984131e-01 -1.520245224237442017e-01 2.193404138088226318e-01 -5.647961497306823730e-01
1.894295960664749146e-01 1.054004132747650146e-01 2.634983696043491364e-02 -6.424240469932556152e-01 2.558631300926208496e-01 -3.557625710964202881e-01 -2.936088442802429199e-01 -5.112389326095581055e-01
8.821299672126770020e-02 9.681200981140136719e-02 -2.998540997505187988e-01 4.280303716659545898e-01 1.885585635900497437e-01 -4.905709028244018555e-01 -5.650404095649719238e-01 -3.379923403263092041e-01
2.108905613422393799e-01 2.441300302743911743e-01 -9.083191305398941040e-02 1.612495332956314087e-01 -1.934439241886138916e-01 -5.756865143775939941e-01 -2.400217056274414062e-01 -6.597179770469665527e-01
6.158544421195983887e-01 -5.067119598388671875e-01 -5.668331310153007507e-02 2.929554879665374756e-01 1.213932856917381287e-01 -2.019990086555480957e-01 -2.952887415885925293e-01 -3.635862469673156738e-01
-3.980253040790557861e-01 1.072402000427246094e-01 -4.765864312648773193e-01 -3.158645471557974815e-03 4.278668761253356934e-01 -2.850207090377807617e-01 -1.128341034054756165e-01 -5.708699822425842285e-01
-4.041437059640884399e-02 -2.263791114091873169e-01 -4.671978354454040527e-01 -1.331805884838104248e-01 -8.968090265989303589e-02 -5.859567970037460327e-02 3.399305939674377441e-01 -7.642508745193481445e-01
2.122964709997177124e-01 -2.444053590297698975e-01 -4.765043854713439941e-01 1.766549199819564819e-01 -3.991359844803810120e-02 -5.741443037986755371e-01 -5.422368645668029785e-01 -1.080616489052772522e-01
1.469459086656570435e-01 -1.858807504177093506e-01 -3.856132328510284424e-01 -1.281711012125015259e-01 2.704696729779243469e-02 -2.705309987068176270e-01 -8.389287590980529785e-01 -3.177812322974205017e-02
5.640824437141418457e-01 -4.851640760898590088e-01 -6.142871975898742676e-01 3.325154248159378767e-04 -1.784058064222335815e-01 1.356863379478454590e-01 -7.225567102432250977e-02 1.166948825120925903e-01
4.047470986843109131e-01 2.974243462085723877e-01 -1.059838607907295227e-01 -5.554623603820800781e-01 2.257594019174575806e-01 -3.901854455471038818e-01 -3.228872315958142281e-03 -4.740518033504486084e-01
2.829911410808563232e-01 -3.404593169689178467e-01 -2.990643382072448730e-01 -1.290192008018493652e-01 -7.313945889472961426e-02 -3.862247467041015625e-01 -7.298312187194824219e-01 1.036602184176445007e-01
1.891803592443466187e-01 2.083986997604370117e-01 -2.536237239837646484e-01 1.946124583482742310e-01 -3.190569877624511719e-01 -7.175439596176147461e-01 1.038884222507476807e-01 -4.371754229068756104e-01
5.345444083213806152e-01 -1.989061683416366577e-01 -4.929133355617523193e-01 3.610491752624511719e-01 3.508042693138122559e-01 -2.064837515354156494e-01 3.666249513626098633e-01 -3.557649627327919006e-02
5.233058705925941467e-02 -4.995589852333068848e-01 -4.801651239395141602e-01 8.083841204643249512e-02 1.708323955535888672e-01 -4.278444647789001465e-01 -5.234725475311279297e-01 1.560472995042800903e-01
1.753341406583786011e-01 -6.018060445785522461e-02 -4.098972976207733154e-01 -2.420134246349334717e-01 3.757345974445343018e-01 -3.239140808582305908e-01 -6.825509071350097656e-01 1.645522415637969971e-01
4.413826465606689453e-01 2.762072682380676270e-01 -6.666722297668457031e-01 -4.125604629516601562e-01 3.245945274829864502e-01 2.028877288103103638e-02 -8.458411693572998047e-02 -3.612547367811203003e-02
1.143182143568992615e-01 -3.744430243968963623e-01 -7.498242855072021484e-01 -5.739152058959007263e-02 4.187660515308380127e-01 5.329091474413871765e-02 -2.006478756666183472e-01 2.504579126834869385e-01
2.070265710353851318e-01 -6.834470666944980621e-03 -5.082307457923889160e-01 -6.301578879356384277e-01 -2.025732398033142090e-01 -3.775878250598907471e-01 -2.821503281593322754e-01 1.961598545312881470e-01
2.260107100009918213e-01 -3.002191483974456787e-01 -5.973967909812927246e-01 3.155396580696105957e-01 -7.304318994283676147e-02 -4.852392375469207764e-01 -3.106839656829833984e-01 2.549954354763031006e-01
2.514858841896057129e-01 -1.206369400024414062e-01 -5.492236018180847168e-01 -3.469542860984802246e-01 4.526136517524719238e-01 -3.220255970954895020e-01 -3.645100295543670654e-01 2.423852980136871338e-01
6.787918210029602051e-01 1.537086218595504761e-01 -1.113482713699340820e-01 -1.523283421993255615e-01 4.097643792629241943e-01 -1.378991752862930298e-01 2.006945163011550903e-01 -5.028036832809448242e-01
3.162449002265930176e-01 -1.329798847436904907e-01 -2.776118926703929901e-02 -3.061709702014923096e-01 -3.849033117294311523e-01 -4.724448919296264648e-01 -3.991294503211975098e-01 -5.070849657058715820e-01
5.282835364341735840e-01 -2.354586869478225708e-01 -4.074406027793884277e-01 4.630536735057830811e-01 3.960667178034782410e-02 -3.126809895038604736e-01 -3.962347209453582764e-01 1.694371998310089111e-01
5.130830407142639160e-01 -9.037739783525466919e-02 -7.125775814056396484e-01 -1.837718635797500610e-01 2.972140014171600342e-01 9.407880902290344238e-02 -2.333591282367706299e-01 1.881365329027175903e-01
5.158184766769409180e-01 -5.184999704360961914e-01 -3.596870899200439453e-01 1.355214416980743408e-01 3.234489262104034424e-01 4.898645356297492981e-02 -4.543535113334655762e-01 6.238741427659988403e-02
2.191160172224044800e-01 -1.985318958759307861e-01 -3.623178005218505859e-01 6.420569121837615967e-02 1.398787349462509155e-01 -5.516585111618041992e-01 -6.573863625526428223e-01 1.453506648540496826e-01
5.618342757225036621e-01 -3.768529295921325684e-01 2.073960192501544952e-02 -1.204988285899162292e-01 5.011751055717468262e-01 -3.864997327327728271e-01 9.102574735879898071e-02 -3.442818820476531982e-01
-3.848814070224761963e-01 -1.540022343397140503e-01 -6.337121725082397461e-01 7.417472079396247864e-03 3.677271008491516113e-01 -8.880420774221420288e-02 -1.105216704308986664e-02 -5.322328209877014160e-01
5.894475579261779785e-01 1.942831277847290039e-01 -6.691772937774658203e-01 -1.152569949626922607e-01 1.878186762332916260e-01 9.674097411334514618e-03 -3.431339561939239502e-01 2.475295960903167725e-02
-1.297313570976257324e-01 1.070537045598030090e-01 -5.581839084625244141e-01 2.352059036493301392e-01 1.409836560487747192e-01 -1.490363329648971558e-01 -6.293985247611999512e-01 -4.081513285636901855e-01
1.537116020917892456e-01 -4.486906230449676514e-01 -3.399267792701721191e-01 -7.383742332458496094e-01 7.139200717210769653e-02 1.220315843820571899e-01 -1.216140836477279663e-01 -2.820004224777221680e-01
3.436566889286041260e-01 -2.550457715988159180e-01 -5.999582409858703613e-01 1.605807542800903320e-01 1.532417535781860352e-01 -4.296402335166931152e-01 -3.862704634666442871e-01 2.717303633689880371e-01
2.784080803394317627e-01 1.053037196397781372e-01 -3.469427824020385742e-01 -5.525159835815429688e-01 -5.142185091972351074e-01 -2.884154021739959717e-01 -3.587361276149749756e-01 -9.726911783218383789e-02
1.399085372686386108e-01 3.318102359771728516e-01 -6.188958883285522461e-01 -1.369227468967437744e-01 2.238182872533798218e-01 -2.670915722846984863e-01 -5.745089650154113770e-01 1.305937469005584717e-01
5.459681898355484009e-02 -5.406316518783569336e-01 -1.879255771636962891e-01 -2.997832894325256348e-01 2.346511930227279663e-01 -9.708233177661895752e-02 -6.613641977310180664e-01 -2.786782085895538330e-01
5.842829942703247070e-01 -3.680079057812690735e-02 -6.305519342422485352e-01 -2.282902002334594727e-01 -3.834225237369537354e-01 1.546806693077087402e-01 9.581877291202545166e-02 -1.656101047992706299e-01
-1.879206746816635132e-01 -3.983724713325500488e-01 -5.995332598686218262e-01 5.706249177455902100e-02 1.550150662660598755e-01 1.872137561440467834e-02 1.566990613937377930e-01 -6.279763579368591309e-01
2.109671682119369507e-01 1.914292108267545700e-03 1.194772310554981232e-02 -5.182270407676696777e-01 2.230971492826938629e-02 -3.908726274967193604e-01 -4.698301255702972412e-01 -5.592564344406127930e-01
4.403459727764129639e-01 5.148893594741821289e-01 -4.716664552688598633e-01 -1.249722316861152649e-01 -4.614236205816268921e-02 -2.768082618713378906e-01 -4.700086116790771484e-01 5.689615756273269653e-02
-2.072662562131881714e-01 -2.908209860324859619e-01 -5.889610052108764648e-01 1.205359473824501038e-01 3.651333451271057129e-01 1.822405755519866943e-01 -9.450682997703552246e-02 -5.793052911758422852e-01
5.861948132514953613e-01 8.423061668872833252e-02 -2.737731039524078369e-01 3.681813478469848633e-01 8.138536661863327026e-02 -4.371038377285003662e-01 4.032439887523651123e-01 -2.801471054553985596e-01
3.009534478187561035e-01 5.339730158448219299e-02 9.119787067174911499e-02 -4.081650376319885254e-01 5.032445192337036133e-01 -4.926846623420715332e-01 -1.492765396833419800e-01 -4.619343876838684082e-01
9.971814602613449097e-02 -8.654822409152984619e-02 -1.515513509511947632e-01 -5.858221054077148438e-01 -3.258281946182250977e-01 -3.661360442638397217e-01 -9.580443799495697021e-02 -6.058152914047241211e-01
6.349468231201171875e-01 3.508754372596740723e-01 -4.538951814174652100e-01 -1.789757609367370605e-01 1.400295794010162354e-01 -9.393895417451858521e-02 -4.456945955753326416e-01 9.273263812065124512e-02
-2.355695664882659912e-01 -1.074848920106887817e-01 -4.542026519775390625e-01 3.893693983554840088e-01 7.562413811683654785e-02 -2.672713696956634521e-01 -2.489096820354461670e-01 -6.602548360824584961e-01
1.601264476776123047e-01 -1.193036660552024841e-01 -4.641097784042358398e-01 1.539174318313598633e-01 2.576248943805694580e-01 -3.013909459114074707e-01 -7.489971518516540527e-01 5.323519930243492126e-02
7.532967329025268555e-01 9.438586235046386719e-02 -4.351661503314971924e-01 -1.326244324445724487e-01 1.866343170404434204e-01 4.102468490600585938e-02 -4.225272834300994873e-01 4.039612784981727600e-02
7.088659405708312988e-01 -1.102265045046806335e-01 -5.024793371558189392e-02 -1.445643454790115356e-01 4.240527451038360596e-01 -3.361013233661651611e-01 -3.725794553756713867e-01 -1.741696000099182129e-01
7.209733724594116211e-01 -3.802068829536437988e-01 -2.128475606441497803e-01 -1.862296164035797119e-01 2.330890595912933350e-01 -3.596055507659912109e-01 2.164535969495773315e-01 -1.586057543754577637e-01
3.324038982391357422e-01 5.253318324685096741e-02 1.118315160274505615e-01 -3.595593273639678955e-01 2.272396087646484375e-01 -2.456275075674057007e-01 -3.153268694877624512e-01 -7.304499149322509766e-01
7.621706277132034302e-02 -4.008578658103942871e-01 -3.103830516338348389e-01 7.074303179979324341e-02 3.739947080612182617e-01 1.486876457929611206e-01 3.881293907761573792e-02 -7.541054487228393555e-01
6.667958498001098633e-01 2.891009747982025146e-01 -5.652475357055664062e-01 2.471751533448696136e-02 2.311075329780578613e-01 -1.546021103858947754e-01 2.560875117778778076e-01 -9.378077089786529541e-02
-1.664425134658813477e-01 -4.715807437896728516e-01 -5.855167508125305176e-01 1.311590373516082764e-01 3.023404777050018311e-01 -6.031627953052520752e-02 1.864245533943176270e-01 -5.099745392799377441e-01
2.697613090276718140e-02 -4.846204519271850586e-01 -7.362914085388183594e-01 1.340086162090301514e-01 2.056788951158523560e-01 1.746953576803207397e-01 1.599228382110595703e-01 -3.254753649234771729e-01
2.628323063254356384e-02 -3.150597512722015381e-01 -3.502136766910552979e-01 -3.771360516548156738e-01 1.854114681482315063e-01 -6.463341712951660156e-01 -4.120817780494689941e-01 1.150158867239952087e-01
3.368082642555236816e-01 -8.081934452056884766e-01 -1.914615184068679810e-01 -5.410918593406677246e-02 3.584651276469230652e-02 2.511890232563018799e-02 -2.565136551856994629e-01 -3.550817370414733887e-01
-2.244647890329360962e-01 -1.261387020349502563e-03 -4.959745109081268311e-01 2.488158494234085083e-01 2.864563837647438049e-02 -4.458336830139160156e-01 -5.294914841651916504e-01 -4.021996259689331055e-01
5.970424413681030273e-01 3.724311292171478271e-01 -5.671128034591674805e-01 -3.161633387207984924e-03 9.046599268913269043e-02 -2.641910612583160400e-01 -2.724173069000244141e-01 1.761142611503601074e-01
6.618505120277404785e-01 -3.114177286624908447e-01 -2.871147990226745605e-01 2.827302739024162292e-02 1.527320593595504761e-01 1.434087902307510376e-01 -5.811722874641418457e-01 9.186644107103347778e-03
2.977247238159179688e-01 -2.708338201045989990e-02 3.126216679811477661e-02 -5.940997004508972168e-01 3.006745576858520508e-01 -5.273119211196899414e-01 -3.271548151969909668e-01 -2.849585413932800293e-01
-9.392568469047546387e-02 -2.430559843778610229e-01 -4.057241976261138916e-01 2.225753068923950195e-01 -7.723610848188400269e-02 -1.160833239555358887e-01 -6.688410043716430664e-01 -5.011595487594604492e-01
1.593410372734069824e-01 -4.679542407393455505e-02 -2.344250828027725220e-01 -6.760665774345397949e-01 -1.301090568304061890e-01 2.470656670629978180e-02 -6.446390599012374878e-02 -6.623480916023254395e-01
4.485278725624084473e-01 -5.188590288162231445e-01 -3.904857933521270752e-01 -5.413517355918884277e-01 1.601605564355850220e-01 -2.042639404535293579e-01 1.289272755384445190e-01 -8.354154415428638458e-03
7.442518472671508789e-01 1.701261498965322971e-03 -3.560547158122062683e-02 -3.678769767284393311e-01 2.892377078533172607e-01 -3.057555854320526123e-01 -1.043585091829299927e-01 -3.484961688518524170e-01
1.801003701984882355e-02 -1.539165526628494263e-01 -3.816699087619781494e-01 4.471028596162796021e-02 -4.419064894318580627e-02 -3.128764405846595764e-02 1.961641460657119751e-01 -8.870752453804016113e-01
1.969994455575942993e-01 2.963765524327754974e-03 -8.182402849197387695e-01 -1.404775083065032959e-01 3.077448308467864990e-01 -2.213100641965866089e-01 -1.505620181560516357e-01 3.249267935752868652e-01
2.289092838764190674e-01 -1.739860624074935913e-01 -7.481276988983154297e-01 3.007763437926769257e-02 5.357729792594909668e-01 -1.027407050132751465e-01 -9.697496145963668823e-02 2.229738533496856689e-01
5.359000563621520996e-01 -2.282913625240325928e-01 -3.180990517139434814e-01 -3.562978804111480713e-01 4.710294306278228760e-01 -4.221521914005279541e-01 1.128239333629608154e-01 -1.405301243066787720e-01
-5.229930579662322998e-02 -5.960271880030632019e-02 -1.794636398553848267e-01 1.996745318174362183e-01 1.576322168111801147e-01 -6.821436285972595215e-01 -5.684695243835449219e-01 -3.291045427322387695e-01
1.655251234769821167e-01 1.632485687732696533e-01 -1.447314862161874771e-02 -6.026306152343750000e-01 1.268407106399536133e-01 -5.967040657997131348e-01 -8.781149983406066895e-02 -4.502477943897247314e-01
1.776192188262939453e-01 8.653343655169010162e-03 -3.292366862297058105e-01 -3.267112374305725098e-01 -5.066588521003723145e-01 -3.833202719688415527e-01 -5.879375934600830078e-01 -6.270063668489456177e-02
2.587170004844665527e-01 6.298046559095382690e-02 1.942056696861982346e-03 -5.615604519844055176e-01 -6.901141256093978882e-02 -3.282715678215026855e-01 -1.501149237155914307e-01 -6.918712258338928223e-01
1.231320723891258240e-01 4.811345934867858887e-01 -7.069341540336608887e-01 -3.142682090401649475e-02 4.024647474288940430e-01 -2.936355471611022949e-01 -6.092768535017967224e-02 -2.631667628884315491e-02
1.131101846694946289e-01 -1.257838010787963867e-01 -3.889482617378234863e-01 1.035820879042148590e-02 7.372749447822570801e-01 -4.537653326988220215e-01 -2.614297270774841309e-01 4.662046208977699280e-02
1.941815912723541260e-01 -3.292719423770904541e-01 -2.408322244882583618e-01 -4.489062130451202393e-01 4.094355702400207520e-01 -4.342622458934783936e-01 3.627645671367645264e-01 -3.264002203941345215e-01
5.591267943382263184e-01 -4.680758714675903320e-02 -2.453604489564895630e-01 3.715291246771812439e-02 2.806695401668548584e-01 3.205541074275970459e-01 -2.060578167438507080e-01 -6.321502923965454102e-01
6.985977888107299805e-01 -2.376553118228912354e-01 9.540484286844730377e-03 -2.680094540119171143e-01 4.220810830593109131e-01 -3.298344612121582031e-01 -1.295177936553955078e-01 -2.825653553009033203e-01
-4.750362131744623184e-03 -2.450804263353347778e-01 -4.377012252807617188e-01 4.633062183856964111e-01 8.571313321590423584e-02 -8.712493814527988434e-03 -5.475265979766845703e-01 -4.758886396884918213e-01
4.148233681917190552e-02 -1.890374869108200073e-01 -6.106252074241638184e-01 -8.738715946674346924e-02 -1.530686765909194946e-01 -2.622100412845611572e-01 -6.816104650497436523e-01 1.589572429656982422e-01
-1.055733561515808105e-01 -2.996974587440490723e-01 -5.070623159408569336e-01 -8.175641298294067383e-02 6.997176259756088257e-02 6.696510314941406250e-02 1.814365088939666748e-01 -7.700257897377014160e-01
1.852366700768470764e-02 9.230623394250869751e-02 -6.787963509559631348e-01 1.296305358409881592e-01 -3.243229389190673828e-01 5.843651946634054184e-03 -4.496182501316070557e-01 -4.540835916996002197e-01
5.233889445662498474e-02 -1.624575555324554443e-01 -5.418678522109985352e-01 3.524249419569969177e-02 6.753447651863098145e-01 -4.470517933368682861e-01 3.049439936876296997e-02 1.383102834224700928e-01
-1.961545273661613464e-02 -1.962770223617553711e-01 -1.158023104071617126e-01 -1.148007959127426147e-01 5.975310206413269043e-01 -6.974433660507202148e-01 -2.169376760721206665e-01 -2.096870392560958862e-01
5.916397571563720703e-01 -3.198513686656951904e-01 4.175467416644096375e-03 1.877511292695999146e-02 3.615261316299438477e-01 7.892178744077682495e-02 -3.127097189426422119e-01 -5.590798854827880859e-01
6.360472440719604492e-01 -3.139521181583404541e-01 4.781621694564819336e-02 2.302861660718917847e-01 1.794579476118087769e-01 -3.387632966041564941e-01 -4.342140257358551025e-01 -3.256565332412719727e-01
1.103638559579849243e-01 -6.343778967857360840e-01 -3.299800455570220947e-01 -1.244539692997932434e-01 4.347914457321166992e-02 1.638983488082885742e-01 -7.138645648956298828e-02 -6.535745859146118164e-01
-7.047451287508010864e-02 9.067029505968093872e-02 -6.037765145301818848e-01 -4.864510521292686462e-02 -2.931227385997772217e-01 -5.323847010731697083e-02 4.178903251886367798e-02 -7.275974750518798828e-01
1.891543120145797729e-01 -2.825818955898284912e-01 -5.248998403549194336e-01 1.076486408710479736e-01 -4.943663254380226135e-02 -1.594340503215789795e-01 -7.483330965042114258e-01 9.692440181970596313e-02
8.111967891454696655e-02 1.586281359195709229e-01 -5.032883882522583008e-01 3.232939541339874268e-01 1.550261080265045166e-01 1.314477622509002686e-01 -1.557261198759078979e-01 -7.381574511528015137e-01
5.937347412109375000e-01 -2.663740515708923340e-01 5.316765606403350830e-02 -7.569441199302673340e-02 2.284703999757766724e-01 -3.315062224864959717e-01 -5.719392299652099609e-01 -2.806382477283477783e-01
2.085660398006439209e-01 -2.954381108283996582e-01 -3.742947280406951904e-01 1.693903952836990356e-01 -1.923955604434013367e-02 -4.305395781993865967e-01 -7.166394591331481934e-01 3.347381949424743652e-02
6.750004887580871582e-01 4.231593012809753418e-02 -9.867864102125167847e-02 3.798615336418151855e-01 -1.559355258941650391e-01 -2.433667331933975220e-01 7.176901400089263916e-02 -5.475923418998718262e-01
3.308520466089248657e-02 -3.278077840805053711e-01 -2.108362466096878052e-01 1.017585992813110352e-01 -1.420512348413467407e-01 -6.044699549674987793e-01 -6.143835783004760742e-01 -2.713136374950408936e-01
2.818773090839385986e-01 -1.224109008908271790e-01 -4.782804846763610840e-01 1.388169378042221069e-01 -1.419325619935989380e-01 -1.651098728179931641e-01 -7.725203633308410645e-01 1.155182197690010071e-01
1.941854506731033325e-02 -5.709104537963867188e-01 -4.777337312698364258e-01 3.250561654567718506e-01 3.967264294624328613e-01 -1.434479206800460815e-01 2.555302083492279053e-01 -3.106904625892639160e-01
4.575632214546203613e-01 -1.174567118287086487e-01 -6.185868382453918457e-01 -1.507571786642074585e-01 5.978362560272216797e-01 3.640015376731753349e-03 -1.143602803349494934e-01 -3.102734498679637909e-02
2.083791494369506836e-01 -4.820983409881591797e-01 -1.232525110244750977e-01 -2.609287500381469727e-01 1.401135977357625961e-02 6.570360064506530762e-02 -5.344609022140502930e-01 -5.922184586524963379e-01
-4.349883273243904114e-02 -2.521376013755798340e-01 -5.031469464302062988e-01 3.226234018802642822e-01 3.479146361351013184e-01 -1.435102820396423340e-01 2.922307252883911133e-01 -5.918220281600952148e-01
1.229824796319007874e-01 -1.287658214569091797e-01 -5.305958986282348633e-01 -1.251315027475357056e-01 -3.820151686668395996e-01 -3.204252123832702637e-01 -6.495993733406066895e-01 -2.275518514215946198e-02
4.861888587474822998e-01 4.218026399612426758e-01 -1.013699099421501160e-01 1.451061945408582687e-02 4.955535754561424255e-02 -5.245817303657531738e-01 4.587773606181144714e-02 -5.435717105865478516e-01
4.820417463779449463e-01 4.815423190593719482e-01 -4.617647230625152588e-01 -4.412771165370941162e-01 2.610880136489868164e-01 -2.303031533956527710e-01 -2.706672810018062592e-02 -7.656051963567733765e-02
7.861368656158447266e-01 2.200074046850204468e-01 -3.788424432277679443e-01 -2.516012489795684814e-01 -1.879238188266754150e-01 -1.602839678525924683e-01 -1.887553632259368896e-01 -1.735675781965255737e-01
2.723789960145950317e-02 -2.927393913269042969e-01 -6.867727041244506836e-01 2.605110034346580505e-02 5.804796814918518066e-01 -2.252155095338821411e-01 -1.069954410195350647e-01 2.051818221807479858e-01
5.599449872970581055e-01 -2.249577939510345459e-01 -4.716434180736541748e-01 -2.039532959461212158e-01 -5.556509494781494141e-01 -4.447890073060989380e-02 1.061401739716529846e-01 -2.232017368078231812e-01
3.642126917839050293e-01 -2.183453179895877838e-02 -3.669223189353942871e-01 2.532162666320800781e-01 -4.798263907432556152e-01 -5.583963394165039062e-01 -2.742226980626583099e-02 -3.540199697017669678e-01
3.390195220708847046e-02 -4.807897508144378662e-01 -5.301752686500549316e-01 1.226475983858108521e-01 1.050370261073112488e-01 -6.230487227439880371e-01 -2.619174420833587646e-01 -6.115806847810745239e-02
3.953031301498413086e-01 4.713056981563568115e-02 -4.265891611576080322e-01 -6.081753373146057129e-01 -7.671182602643966675e-02 2.998274862766265869e-01 4.371150210499763489e-02 -4.381398260593414307e-01
7.080602645874023438e-01 -4.484566748142242432e-01 -2.122740149497985840e-01 -2.556267678737640381e-01 4.113331437110900879e-03 -3.480986058712005615e-01 1.939002722501754761e-01 -1.683598905801773071e-01
-9.605398029088973999e-02 -4.746499359607696533e-01 -2.415457367897033691e-01 9.072265028953552246e-02 3.997465595602989197e-02 -2.657515704631805420e-01 -6.434062123298645020e-01 -4.612081050872802734e-01
7.060785591602325439e-02 -1.511109471321105957e-01 -6.032894253730773926e-01 6.581185758113861084e-02 1.163756325840950012e-01 -2.395398467779159546e-01 -7.182166576385498047e-01 1.308928132057189941e-01
6.482223272323608398e-01 -6.491910219192504883e-01 -3.693779930472373962e-02 9.103880077600479126e-02 2.589640021324157715e-02 -2.209245413541793823e-01 -4.993368312716484070e-02 -3.110221028327941895e-01
4.021747410297393799e-01 -1.060130726546049118e-02 1.725303530693054199e-01 -2.747207880020141602e-01 2.292313426733016968e-01 -4.499159455299377441e-01 -2.075949013233184814e-01 -6.594225168228149414e-01
-3.829154372215270996e-02 1.305141448974609375e-01 -5.637822151184082031e-01 6.896750628948211670e-02 -3.482496142387390137e-01 -2.389215528964996338e-01 -3.088348209857940674e-01 -6.206066608428955078e-01
2.842602133750915527e-01 -1.643644869327545166e-01 -4.321313500404357910e-01 5.417267084121704102e-01 7.727177813649177551e-03 -6.378961801528930664e-01 -7.059600949287414551e-02 -4.477703012526035309e-03
7.269042730331420898e-01 1.590451151132583618e-01 -3.913814127445220947e-01 5.162097141146659851e-02 5.070460438728332520e-01 5.979528650641441345e-02 -1.612698286771774292e-01 -6.157543882727622986e-02
-9.185457974672317505e-02 6.711447983980178833e-02 -5.618699193000793457e-01 7.006499916315078735e-02 -1.718816310167312622e-01 3.103431873023509979e-02 -2.735287845134735107e-01 -7.490842342376708984e-01
2.679059207439422607e-01 -3.188433051109313965e-01 -1.325806975364685059e-01 3.650852739810943604e-01 3.641249537467956543e-01 -6.801917552947998047e-01 -2.687677145004272461e-01 -9.064535796642303467e-02
-2.761532962322235107e-01 2.296277433633804321e-01 -4.294943511486053467e-01 1.142852604389190674e-01 4.104534387588500977e-01 -4.516606628894805908e-01 -2.370444685220718384e-01 -4.947972893714904785e-01
3.685345351696014404e-01 1.071201413869857788e-01 -7.222288250923156738e-01 -3.681666031479835510e-02 5.010564327239990234e-01 -1.220612302422523499e-01 -1.491270512342453003e-01 2.038190364837646484e-01
2.343697994947433472e-01 1.334021687507629395e-01 6.069443002343177795e-02 -5.169386267662048340e-01 1.280688494443893433e-01 -5.420899391174316406e-01 -2.603544592857360840e-01 -5.275582671165466309e-01
2.090543657541275024e-01 -3.556278944015502930e-01 -5.331630706787109375e-01 -4.942332804203033447e-01 2.755891084671020508e-01 -4.242102205753326416e-01 7.012519985437393188e-02 2.011827230453491211e-01
3.601111173629760742e-01 5.598071813583374023e-01 -5.488697290420532227e-01 -3.031401336193084717e-01 3.055608272552490234e-01 2.549542579799890518e-03 -2.295295298099517822e-01 -1.331406384706497192e-01
-7.811508141458034515e-03 6.319214403629302979e-02 -7.900147438049316406e-01 -9.330981969833374023e-02 3.581465780735015869e-01 -2.663792073726654053e-01 -4.048289954662322998e-01 1.548967906273901463e-03
3.117776811122894287e-01 -2.645362019538879395e-01 -5.934963226318359375e-01 2.341263592243194580e-01 5.316513404250144958e-02 -3.437736928462982178e-01 -4.959095716476440430e-01 2.425470948219299316e-01
2.835652232170104980e-01 2.484596669673919678e-01 -4.790664613246917725e-01 -4.456888437271118164e-01 -3.333067893981933594e-01 -3.576897680759429932e-01 -4.284860789775848389e-01 8.414046466350555420e-02
1.077569797635078430e-01 -4.980938732624053955e-01 -3.742148876190185547e-01 -2.955231368541717529e-01 -1.606748849153518677e-01 -1.728281527757644653e-01 -6.581276655197143555e-01 -1.552483886480331421e-01
3.564206063747406006e-01 1.277390718460083008e-01 -6.753035783767700195e-01 -3.338670730590820312e-01 2.319354414939880371e-01 -4.284899234771728516e-01 -1.035403683781623840e-01 2.025500684976577759e-01
6.750471591949462891e-01 -1.774343848228454590e-01 -4.957368969917297363e-01 1.695744693279266357e-02 1.633563339710235596e-01 -4.065880179405212402e-01 2.194155007600784302e-01 1.632280647754669189e-01
2.423101067543029785e-01 -1.707671135663986206e-01 -5.971673727035522461e-01 1.565614491701126099e-01 1.634670495986938477e-01 -3.797992467880249023e-01 -5.752993226051330566e-01 1.704867184162139893e-01
8.335573673248291016e-01 8.839459158480167389e-03 -3.373826444149017334e-01 -1.529906876385211945e-02 -1.078410372138023376e-01 -3.224323093891143799e-01 -2.728806138038635254e-01 3.141168132424354553e-02
5.996230244636535645e-01 -4.152128696441650391e-01 -3.551774919033050537e-01 -1.768721938133239746e-01 -1.354047954082489014e-01 -3.678980767726898193e-01 3.710086047649383545e-01 -1.388695091009140015e-01
5.313541740179061890e-02 -2.742952704429626465e-01 -5.771297812461853027e-01 9.018974751234054565e-02 -8.416675031185150146e-02 -1.087958738207817078e-01 -7.461125254631042480e-01 -7.156477123498916626e-02
-4.001304507255554199e-01 -2.638044953346252441e-01 -5.665888190269470215e-01 1.149090602993965149e-01 -3.773166984319686890e-02 -5.075597167015075684e-01 -3.985075652599334717e-01 -1.350078731775283813e-01
3.774073123931884766e-01 5.396595597267150879e-01 -5.100757479667663574e-01 -2.609056532382965088e-01 -2.174479514360427856e-01 -2.742174267768859863e-01 -3.398000001907348633e-01 1.181789115071296692e-02
7.452625036239624023e-01 -1.097180545330047607e-01 -2.833966910839080811e-01 -3.832964301109313965e-01 6.566516309976577759e-02 -2.694225609302520752e-01 2.451663613319396973e-01 -2.613599896430969238e-01
-7.739426940679550171e-02 -3.874959349632263184e-01 -2.047557532787322998e-01 -8.703064918518066406e-02 1.143683493137359619e-01 -2.231997847557067871e-01 -6.886112093925476074e-01 -5.072221159934997559e-01
2.188995778560638428e-01 -1.457410603761672974e-01 -5.620657205581665039e-01 8.649151772260665894e-02 2.822715044021606445e-01 -2.205880880355834961e-01 -6.665601730346679688e-01 1.865613311529159546e-01
2.302940338850021362e-01 -6.663565635681152344e-01 -1.290927976369857788e-01 -1.484125107526779175e-01 -9.233679622411727905e-02 -1.085397377610206604e-01 -5.095421075820922852e-01 -4.293043315410614014e-01
4.775862097740173340e-01 -4.221183657646179199e-01 -1.944424062967300415e-01 4.365833103656768799e-01 5.382171832025051117e-03 -5.419068336486816406e-01 -2.488470077514648438e-01 -9.847721457481384277e-02
6.111986041069030762e-01 2.058915495872497559e-01 -4.267936944961547852e-01 2.266623526811599731e-01 8.242292702198028564e-02 -3.551488816738128662e-01 4.027795493602752686e-01 -2.352888882160186768e-01
