# Supplementary material for: Where is your field going? A machine learning approach to study the relative motion of the domains of physics
Source: PLoS One. 2020 Jun 18;15(6):e0233997. doi: 10.1371/journal.pone.0233997 (PMC7302634; doi:10.1371/journal.pone.0233997)
Supplement: S7 Data — (ZIP) [file pone.0233997.s007.zip › 6/Pacs4Run_6_VS_500_embeddings2003-2007ED8.txt]

-4.202140867710113525e-01 -5.910818576812744141e-01 -7.438367465510964394e-04 1.001701280474662781e-01 1.547739841043949127e-02 2.524868249893188477e-01 -4.444625079631805420e-01 -4.499687254428863525e-01
6.045839190483093262e-02 -7.474587112665176392e-02 -6.488800793886184692e-02 2.084148526191711426e-01 2.808568179607391357e-01 1.851980537176132202e-01 -7.858979105949401855e-01 -4.607564210891723633e-01
-1.371878683567047119e-01 2.719302847981452942e-02 2.882002592086791992e-01 1.290486454963684082e-01 1.754089444875717163e-01 4.514929056167602539e-01 -6.243472695350646973e-01 -5.062642693519592285e-01
-2.020721733570098877e-01 -9.999956935644149780e-02 -1.323527693748474121e-01 5.147630814462900162e-03 3.881397843360900879e-01 1.125088036060333252e-01 -3.099831640720367432e-01 -8.198920488357543945e-01
-1.366356760263442993e-01 -2.235546261072158813e-01 1.277188956737518311e-01 2.742815017700195312e-01 2.748498320579528809e-01 6.149727702140808105e-01 -3.901443183422088623e-01 -4.835957884788513184e-01
-3.904834985733032227e-01 1.332778781652450562e-01 -3.266935050487518311e-01 4.061758518218994141e-01 -3.791964054107666016e-01 3.878505825996398926e-01 -3.753449320793151855e-01 -3.506427407264709473e-01
1.336266100406646729e-01 -9.598121792078018188e-02 1.457955967634916306e-02 6.038234233856201172e-01 -5.589031577110290527e-01 1.347967088222503662e-01 -5.268439054489135742e-01 -2.995605813339352608e-03
-3.152914345264434814e-01 2.123657763004302979e-01 -2.600567638874053955e-01 3.210254609584808350e-01 -4.751251041889190674e-01 3.208941817283630371e-01 -3.755116760730743408e-01 -4.637665748596191406e-01
2.180817909538745880e-02 -1.367325633764266968e-01 2.266274392604827881e-01 -6.904648989439010620e-02 1.045161411166191101e-01 -1.060308739542961121e-01 -6.143333315849304199e-01 -7.246582508087158203e-01
4.324174821376800537e-01 -2.121728211641311646e-01 3.107528686523437500e-01 1.158913597464561462e-01 2.209411188960075378e-02 1.471408903598785400e-01 -6.552792191505432129e-01 -4.543900489807128906e-01
1.051886007189750671e-01 7.907366752624511719e-02 -5.079249739646911621e-01 3.399092257022857666e-01 -2.578662931919097900e-01 4.546333551406860352e-01 -3.144824802875518799e-01 -4.868991971015930176e-01
-9.858963638544082642e-02 1.080788075923919678e-01 -1.113943904638290405e-01 3.969051241874694824e-01 -5.102620720863342285e-01 -1.048532649874687195e-01 -1.282744407653808594e-01 -7.216932177543640137e-01
5.510070547461509705e-02 -3.789699077606201172e-01 1.927559031173586845e-03 5.145056247711181641e-01 1.483712792396545410e-01 6.357271671295166016e-01 -1.855178028345108032e-01 -3.578351736068725586e-01
-3.737706243991851807e-01 -1.778780221939086914e-01 3.182586133480072021e-01 1.530630290508270264e-01 3.626880943775177002e-01 1.057493314146995544e-01 -3.607603311538696289e-01 -6.565548181533813477e-01
-5.911391694098711014e-03 -4.835222959518432617e-01 -4.655582606792449951e-01 2.610694468021392822e-01 -1.577559262514114380e-01 1.977230012416839600e-01 -6.366787552833557129e-01 1.092176139354705811e-01
6.423825025558471680e-02 2.209658771753311157e-01 -1.819972842931747437e-01 4.349303543567657471e-01 -2.863984405994415283e-01 3.328337625134736300e-04 -5.608537793159484863e-01 -5.728690624237060547e-01
-2.458794265985488892e-01 1.425817492417991161e-03 5.229984223842620850e-02 7.091866135597229004e-01 -1.253136247396469116e-01 -2.675351202487945557e-01 -2.075626552104949951e-01 -5.509080886840820312e-01
-1.953504383563995361e-01 4.710979387164115906e-02 1.063869073987007141e-01 7.329921126365661621e-01 7.395707815885543823e-02 6.221388652920722961e-02 -5.417103767395019531e-01 -3.289878964424133301e-01
-3.240534365177154541e-01 -1.766305714845657349e-01 3.216925263404846191e-02 4.939343035221099854e-02 -5.352477431297302246e-01 4.724408686161041260e-01 1.245267316699028015e-01 -5.788947939872741699e-01
1.533334050327539444e-02 -1.644773632287979126e-01 -2.188008278608322144e-01 2.765929698944091797e-01 -4.272003769874572754e-01 7.170314192771911621e-01 -1.841354817152023315e-01 -3.432125449180603027e-01
-1.852985471487045288e-01 1.213399246335029602e-01 -3.725884482264518738e-02 5.871220231056213379e-01 3.194317966699600220e-02 -1.096973046660423279e-01 -3.443751335144042969e-01 -6.878898739814758301e-01
2.060236930847167969e-01 -2.846139669418334961e-01 -1.278482675552368164e-01 3.027910888195037842e-01 -1.943056434392929077e-01 7.313824295997619629e-01 -1.996755152940750122e-01 -3.949383497238159180e-01
-4.321321845054626465e-02 -2.159519940614700317e-01 1.547934412956237793e-01 7.651596665382385254e-01 -3.544644117355346680e-01 1.332711875438690186e-01 1.177044212818145752e-01 -4.298912882804870605e-01
-2.076572552323341370e-02 3.427996113896369934e-02 7.234179414808750153e-03 7.506330609321594238e-01 5.635307729244232178e-02 1.514657284133136272e-03 -3.877547681331634521e-01 -5.304333567619323730e-01
-5.502833127975463867e-01 6.779647618532180786e-02 2.993857562541961670e-01 3.377373516559600830e-01 -4.974167793989181519e-02 -1.266395896673202515e-01 -4.090626835823059082e-01 -5.504993796348571777e-01
-2.558539807796478271e-01 1.177490726113319397e-01 -1.578107029199600220e-01 3.958851099014282227e-01 -5.876032114028930664e-01 -2.193250358104705811e-01 -2.282101809978485107e-01 -5.418336987495422363e-01
-1.914212703704833984e-01 -2.995971739292144775e-01 -4.992195665836334229e-01 -1.564161628484725952e-01 -1.969918757677078247e-01 6.548257917165756226e-02 -7.162340283393859863e-01 -2.093519121408462524e-01
-3.059965968132019043e-01 -4.231052994728088379e-01 1.268158107995986938e-01 -3.471000194549560547e-01 -3.854571878910064697e-01 1.398950368165969849e-01 -6.433737277984619141e-01 -9.332562983036041260e-02
1.111604273319244385e-01 -2.966630160808563232e-01 -3.041723370552062988e-01 -1.154873892664909363e-01 -1.712574511766433716e-01 3.419916629791259766e-01 -7.668763399124145508e-01 -2.436995804309844971e-01
-1.992943435907363892e-01 1.482592970132827759e-01 -1.752028465270996094e-01 2.374104112386703491e-01 -4.221285879611968994e-01 5.503595471382141113e-01 -3.932201862335205078e-01 -4.642532467842102051e-01
2.596737146377563477e-01 2.380472794175148010e-02 5.953679606318473816e-02 -2.447614260017871857e-02 -1.642916053533554077e-01 4.178751409053802490e-01 -5.459023714065551758e-01 -6.543992757797241211e-01
-7.426815479993820190e-02 2.000968605279922485e-01 -3.416899442672729492e-01 3.404862582683563232e-01 -5.287768244743347168e-01 1.633626408874988556e-02 -5.435610413551330566e-01 -3.826645612716674805e-01
-6.719904541969299316e-01 1.401545256376266479e-01 -1.080982312560081482e-01 2.271009832620620728e-01 -1.027905642986297607e-01 -5.177876353263854980e-02 -3.004205524921417236e-01 -6.016860008239746094e-01
-1.915769577026367188e-01 -9.818397462368011475e-02 1.713870763778686523e-01 7.138068675994873047e-01 -3.436869978904724121e-01 1.906364411115646362e-02 8.537527918815612793e-02 -5.375791192054748535e-01
-3.235590457916259766e-01 6.807615607976913452e-02 -8.564726449549198151e-04 4.069034457206726074e-01 -5.151789784431457520e-01 -5.670867860317230225e-02 -6.753267645835876465e-01 2.030982635915279388e-02
1.217705383896827698e-01 -7.175677418708801270e-01 -3.414916992187500000e-01 -7.067201286554336548e-02 -4.304868727922439575e-02 -1.793813556432723999e-01 -7.986929267644882202e-02 -5.552005171775817871e-01
-2.272684499621391296e-02 -4.811483323574066162e-01 9.411427378654479980e-02 5.507495999336242676e-01 1.078890040516853333e-01 6.228812932968139648e-01 -2.202139198780059814e-01 -8.764552325010299683e-02
-4.210352599620819092e-01 -4.797641336917877197e-01 -4.450893402099609375e-01 -4.057897254824638367e-02 -2.767269313335418701e-01 1.656696051359176636e-01 -5.306406021118164062e-01 8.485880494117736816e-02
1.232395395636558533e-01 -2.103984951972961426e-01 -2.307863831520080566e-01 -1.196049824357032776e-01 -2.922987043857574463e-01 2.486369311809539795e-01 -8.211981654167175293e-01 -2.266088873147964478e-01
-7.309792190790176392e-02 1.035357639193534851e-01 -1.391406357288360596e-01 7.381975650787353516e-01 -1.920959800481796265e-01 6.974191963672637939e-02 -4.806690812110900879e-01 -3.831889033317565918e-01
1.508034914731979370e-01 1.004895046353340149e-01 1.162171885371208191e-01 1.650450378656387329e-01 -4.933989048004150391e-01 1.865797936916351318e-01 -7.547229528427124023e-01 -2.802722156047821045e-01
2.981678247451782227e-01 -5.073006153106689453e-01 -5.480953454971313477e-01 2.201045006513595581e-01 -1.304791867733001709e-01 -1.105676889419555664e-01 -5.927902460098266602e-02 -5.216544866561889648e-01
-2.063316404819488525e-01 1.497611254453659058e-01 -2.903149724006652832e-01 5.253669619560241699e-01 -4.644542932510375977e-01 -8.907507359981536865e-02 -4.459353983402252197e-01 -3.901219069957733154e-01
-3.876573741436004639e-01 4.796324670314788818e-02 -1.963560283184051514e-01 7.187398076057434082e-01 -3.483255505561828613e-01 2.983371913433074951e-01 -1.886002272367477417e-01 -2.153434157371520996e-01
-4.159610271453857422e-01 -1.159420758485794067e-01 -7.213264703750610352e-02 4.970755279064178467e-01 -5.736760497093200684e-01 -1.985971629619598389e-01 -3.301575547084212303e-03 -4.389654397964477539e-01
-5.382364392280578613e-01 1.291621774435043335e-01 2.046242654323577881e-01 3.443938493728637695e-01 -4.513259232044219971e-01 5.630408599972724915e-02 -4.245151579380035400e-01 -3.821810781955718994e-01
-3.202226758003234863e-01 1.284402012825012207e-01 -1.403874307870864868e-01 6.495001912117004395e-01 4.623612016439437866e-02 1.786779761314392090e-01 -4.939350187778472900e-01 -4.017038047313690186e-01
-7.077687978744506836e-01 -1.428741812705993652e-01 8.685946464538574219e-02 1.501424014568328857e-01 2.935242056846618652e-01 4.285090789198875427e-02 -3.216368854045867920e-01 -5.070700645446777344e-01
-3.854795396327972412e-01 -3.515169396996498108e-02 -5.016717687249183655e-02 3.945320248603820801e-01 -6.212260723114013672e-01 1.879483461380004883e-01 7.876016199588775635e-02 -5.143423676490783691e-01
1.466199010610580444e-01 -3.830672204494476318e-01 3.353317454457283020e-02 5.100861787796020508e-01 1.104572713375091553e-01 6.274558305740356445e-01 -1.151500716805458069e-01 -3.889581561088562012e-01
1.278413981199264526e-01 -1.003112271428108215e-01 -2.245158553123474121e-01 -4.470323771238327026e-02 -2.045049965381622314e-01 -1.745456457138061523e-01 -1.570123285055160522e-01 -9.078807234764099121e-01
-1.690915226936340332e-01 3.161384165287017822e-02 -6.243527750484645367e-04 8.340761661529541016e-01 -1.314487494528293610e-02 1.980927959084510803e-02 -3.648427426815032959e-01 -3.755661845207214355e-01
-6.351633369922637939e-02 2.103546559810638428e-01 -1.697543263435363770e-01 4.457945227622985840e-01 -5.896167829632759094e-02 1.088471561670303345e-01 -6.602967381477355957e-01 -5.223516821861267090e-01
1.710877865552902222e-01 -3.682223558425903320e-01 -4.441747367382049561e-01 8.586394786834716797e-02 -3.478605747222900391e-01 -8.344032615423202515e-02 -6.812117695808410645e-01 -1.961087733507156372e-01
-1.654922515153884888e-01 1.119278520345687866e-01 1.674299985170364380e-01 4.571809172630310059e-01 -2.322078347206115723e-01 -3.713094815611839294e-02 -1.666528135538101196e-01 -7.999782562255859375e-01
1.394678503274917603e-01 -3.334304988384246826e-01 -8.344618231058120728e-02 3.905489742755889893e-01 -2.671029791235923767e-02 6.998592019081115723e-01 -2.185040414333343506e-01 -4.142712354660034180e-01
-5.181084871292114258e-01 2.064414620399475098e-01 1.476024687290191650e-01 2.074955552816390991e-01 -4.348572790622711182e-01 6.549829244613647461e-02 -3.684774935245513916e-01 -5.430819392204284668e-01
1.210349798202514648e-01 -2.180496305227279663e-01 -1.903758496046066284e-01 1.743556410074234009e-01 -2.317319810390472412e-01 5.617065429687500000e-01 -2.025464922189712524e-01 -6.789131760597229004e-01
-2.237137109041213989e-01 -1.704057119786739349e-02 3.890715837478637695e-01 3.918605148792266846e-01 -4.348456263542175293e-01 5.667444318532943726e-02 5.370918661355972290e-02 -6.704796552658081055e-01
9.662163443863391876e-03 -2.471879124641418457e-01 2.169938236474990845e-01 6.486644744873046875e-01 -3.652763068675994873e-01 -9.923357516527175903e-02 1.948650032281875610e-01 -5.382438898086547852e-01
-7.809671759605407715e-01 -1.010681167244911194e-01 1.289741843938827515e-01 1.022616550326347351e-01 1.618538647890090942e-01 9.766659140586853027e-02 -2.013736665248870850e-01 -5.258299112319946289e-01
-4.088602960109710693e-01 1.040196940302848816e-01 -2.892664074897766113e-01 6.251399517059326172e-01 -3.573462665081024170e-01 1.401745527982711792e-01 -3.673839867115020752e-01 -2.553858757019042969e-01
-3.410464227199554443e-01 8.376673609018325806e-02 -2.707427367568016052e-02 3.201620280742645264e-01 -5.944257378578186035e-01 -1.150964051485061646e-01 -6.378421783447265625e-01 -1.289312960579991341e-03
-2.740903198719024658e-02 8.238709717988967896e-02 9.515053778886795044e-02 5.544303655624389648e-01 -5.212501883506774902e-01 -2.647953927516937256e-01 -1.937665194272994995e-01 -5.446562767028808594e-01
-1.423424184322357178e-01 -4.087764620780944824e-01 -2.469669729471206665e-01 -1.841266006231307983e-01 -1.068676486611366272e-01 4.630588889122009277e-01 -6.826677918434143066e-01 -1.608278751373291016e-01
-2.696652710437774658e-01 2.333406656980514526e-01 -2.002915292978286743e-01 4.767806231975555420e-01 -1.638958156108856201e-01 3.337266296148300171e-02 -4.801897406578063965e-01 -5.889300704002380371e-01
-2.847859859466552734e-01 1.848297417163848877e-01 -2.504466176033020020e-01 3.107535541057586670e-01 -6.076913475990295410e-01 -4.323625564575195312e-02 -2.864729166030883789e-01 -5.217458605766296387e-01
-4.918373823165893555e-01 -5.537378787994384766e-01 -1.757736653089523315e-01 -8.724828809499740601e-02 -4.293885827064514160e-02 3.890286386013031006e-01 -5.082931518554687500e-01 3.758742287755012512e-02
-4.223058223724365234e-01 -4.735833108425140381e-01 -7.964887656271457672e-03 2.122428864240646362e-01 -2.771331667900085449e-01 4.767075777053833008e-01 2.625975906848907471e-01 -4.233859181404113770e-01
3.761076033115386963e-01 -2.499919980764389038e-01 1.970335990190505981e-01 7.187155634164810181e-02 -1.097675487399101257e-01 -1.756272017955780029e-01 -2.666968405246734619e-01 -7.987728118896484375e-01
-3.539748787879943848e-01 -3.759390413761138916e-01 -6.982675194740295410e-02 2.529308497905731201e-01 -6.158505678176879883e-01 3.234840929508209229e-01 1.176067590713500977e-01 -4.083830714225769043e-01
-1.319669783115386963e-01 7.555354386568069458e-02 -1.278878897428512573e-01 7.834006547927856445e-01 -1.604582183063030243e-02 -2.909784391522407532e-02 -4.685449004173278809e-01 -3.551987409591674805e-01
-4.120841324329376221e-01 -1.107465252280235291e-01 1.684524863958358765e-01 6.344068050384521484e-01 -4.071751832962036133e-01 1.508962810039520264e-01 -1.365140452980995178e-02 -4.453381597995758057e-01
-2.081908583641052246e-01 -4.787622690200805664e-01 1.984843015670776367e-01 -1.838102638721466064e-01 -6.380970031023025513e-02 2.832815647125244141e-01 -7.494745254516601562e-01 -9.071224182844161987e-02
-2.352168262004852295e-01 -1.896257102489471436e-01 1.152960285544395447e-01 7.197197675704956055e-01 -4.539006054401397705e-01 5.189004540443420410e-02 1.434289216995239258e-01 -3.848834633827209473e-01
-3.641304969787597656e-01 1.468891501426696777e-01 -8.388507366180419922e-02 5.879493951797485352e-01 -2.101929485797882080e-01 3.924131393432617188e-01 -2.708379030227661133e-01 -4.707323908805847168e-01
4.063203185796737671e-02 -3.870983719825744629e-01 -6.488479971885681152e-01 -8.012689650058746338e-03 -4.189334809780120850e-01 4.599578678607940674e-02 -4.139706492424011230e-01 -2.800774872303009033e-01
1.508047431707382202e-01 5.162099841982126236e-03 2.197952121496200562e-01 5.057787895202636719e-01 -7.344701886177062988e-02 2.290392965078353882e-01 -7.540498971939086914e-01 -2.160194665193557739e-01
2.543700933456420898e-01 -7.327598929405212402e-01 -3.751024603843688965e-01 3.216536045074462891e-01 5.850562825798988342e-02 -8.524405211210250854e-02 -3.377933800220489502e-01 -1.714703142642974854e-01
-3.499002456665039062e-01 -3.554433584213256836e-01 1.105280593037605286e-01 4.621999263763427734e-01 -6.995595693588256836e-01 1.790452301502227783e-01 1.980673708021640778e-02 -5.959553644061088562e-02
-2.127925306558609009e-01 -4.255613684654235840e-01 -2.596741616725921631e-01 4.307550191879272461e-01 1.313699632883071899e-01 3.573177158832550049e-01 2.712129056453704834e-01 -5.496780872344970703e-01
-4.210878908634185791e-01 1.258122175931930542e-01 -3.520812392234802246e-01 3.790343999862670898e-01 -3.125515878200531006e-01 -2.296226173639297485e-01 -2.992869615554809570e-01 -5.470286011695861816e-01
-2.898414134979248047e-01 -3.555737137794494629e-01 -3.887330889701843262e-01 -1.306046545505523682e-01 -4.257522225379943848e-01 -7.096116989850997925e-02 -6.546214222908020020e-01 -8.098483830690383911e-02
-1.992139369249343872e-01 -5.056814551353454590e-01 -3.204563558101654053e-01 -2.852826714515686035e-01 -5.011355280876159668e-01 1.417072862386703491e-01 -4.801780283451080322e-01 -1.368681639432907104e-01
-5.475872755050659180e-01 1.609079241752624512e-01 1.794888079166412354e-01 2.396216988563537598e-01 -1.224620789289474487e-01 -4.973268136382102966e-02 -3.313940167427062988e-01 -6.762614846229553223e-01
1.158026456832885742e-01 -1.081464290618896484e-01 -3.315671086311340332e-01 1.940746307373046875e-01 -8.506577461957931519e-02 7.515259385108947754e-01 -2.528419494628906250e-01 -4.374195039272308350e-01
-2.258251886814832687e-03 -3.032388091087341309e-01 -4.776304066181182861e-01 5.707989633083343506e-02 -4.020119607448577881e-01 -1.376901715993881226e-01 -6.926231384277343750e-01 -1.278795450925827026e-01
-2.626871466636657715e-01 -6.635695099830627441e-01 -3.997481465339660645e-01 -2.930801212787628174e-01 -2.576884031295776367e-01 -9.416152536869049072e-02 -3.435669839382171631e-01 -2.273065894842147827e-01
-4.070636928081512451e-01 6.646487116813659668e-02 -1.206927746534347534e-01 5.647704005241394043e-01 -2.623915076255798340e-01 4.898780286312103271e-01 -2.682368755340576172e-01 -3.399536907672882080e-01
-2.873112820088863373e-02 -1.256162822246551514e-01 -3.851541280746459961e-01 2.756623178720474243e-02 -2.148778587579727173e-01 2.792298495769500732e-01 -7.508925795555114746e-01 -3.825050294399261475e-01
-5.688527226448059082e-01 9.091379493474960327e-02 6.973168998956680298e-02 2.952397465705871582e-01 -4.969592392444610596e-02 -1.168885678052902222e-01 -1.980507224798202515e-01 -7.216339111328125000e-01
-6.010780930519104004e-01 -3.473990261554718018e-01 3.474068641662597656e-02 7.502342015504837036e-02 -2.478258609771728516e-01 3.325931131839752197e-01 2.518624663352966309e-01 -5.250837206840515137e-01
-2.045689374208450317e-01 -5.676794648170471191e-01 3.054117970168590546e-02 -2.098214179277420044e-01 5.694510042667388916e-02 3.917778432369232178e-01 -6.307696104049682617e-01 -1.906067281961441040e-01
-1.704280972480773926e-01 2.445673197507858276e-02 -5.568110570311546326e-02 7.912075519561767578e-01 7.224979996681213379e-02 -6.536909192800521851e-02 -4.031171798706054688e-01 -4.113999605178833008e-01
-4.193961620330810547e-01 1.935000121593475342e-01 5.211363360285758972e-02 2.742030322551727295e-01 -9.481115639209747314e-02 -1.545868664979934692e-01 -3.505581021308898926e-01 -7.436292171478271484e-01
-1.506454348564147949e-01 -3.431182801723480225e-01 -1.837046295404434204e-01 1.160042174160480499e-02 -5.330117344856262207e-01 3.523278534412384033e-01 2.617350518703460693e-01 -5.907217860221862793e-01
-1.422217637300491333e-01 5.390843003988265991e-02 3.288457691669464111e-01 5.528904199600219727e-01 -2.850559353828430176e-01 2.138307392597198486e-01 -6.477609872817993164e-01 -1.283156424760818481e-01
-2.440507411956787109e-01 4.962562769651412964e-02 -2.342958301305770874e-01 7.652329802513122559e-01 -1.311535853892564774e-02 -9.009505808353424072e-02 -3.968698084354400635e-01 -3.629129230976104736e-01
1.763879656791687012e-01 -4.685133099555969238e-01 -5.549956113100051880e-02 2.323483377695083618e-01 -2.777808606624603271e-01 7.053355574607849121e-01 -1.001657620072364807e-01 -3.280594944953918457e-01
-2.649321556091308594e-01 1.215870827436447144e-01 -3.001843988895416260e-01 3.613999485969543457e-01 -5.890187025070190430e-01 3.311240971088409424e-01 -3.596790730953216553e-01 -3.291680812835693359e-01
-3.030230700969696045e-01 5.907064303755760193e-02 -3.296777606010437012e-01 7.147918343544006348e-01 -9.736068546772003174e-02 -1.427105069160461426e-01 -2.929489016532897949e-01 -4.115927815437316895e-01
4.037290811538696289e-02 -1.939786821603775024e-01 1.439741551876068115e-01 6.026968359947204590e-01 1.761591583490371704e-01 5.044819712638854980e-01 -3.760381042957305908e-01 -3.870809674263000488e-01
-1.166695207357406616e-01 -5.377299189567565918e-01 6.358746886253356934e-01 6.105275452136993408e-02 -2.079573869705200195e-01 -2.236123085021972656e-01 -4.222763776779174805e-01 -1.326821893453598022e-01
-7.998986244201660156e-01 -2.127984315156936646e-01 -1.170296519994735718e-01 1.665141433477401733e-01 2.683704495429992676e-01 -8.431537449359893799e-02 -2.371323555707931519e-01 -3.716079592704772949e-01
-3.386766016483306885e-01 -9.670641273260116577e-02 3.633560612797737122e-02 1.794774830341339111e-01 -8.179548382759094238e-01 7.174279540777206421e-02 -3.831328079104423523e-02 -4.083486497402191162e-01
-3.319207429885864258e-01 -4.420031607151031494e-02 3.088636100292205811e-01 5.648918747901916504e-01 -2.573126554489135742e-01 1.459949016571044922e-01 2.625692449510097504e-02 -6.206138134002685547e-01
-9.342045336961746216e-02 -1.158407628536224365e-01 4.714507162570953369e-01 -1.050154492259025574e-01 -1.115226298570632935e-01 -1.613936722278594971e-01 -3.432202637195587158e-01 -7.669903039932250977e-01
6.573895364999771118e-02 -5.566508173942565918e-01 -3.322684168815612793e-01 -7.964769005775451660e-02 -5.491917729377746582e-01 6.898611783981323242e-02 -5.114171504974365234e-01 -3.397117555141448975e-02
1.537263840436935425e-01 -5.129043459892272949e-01 -3.875252604484558105e-01 2.592230774462223053e-02 -4.498150348663330078e-01 -2.061530500650405884e-01 -5.373898744583129883e-01 -1.697909235954284668e-01
5.508947372436523438e-02 -1.429859995841979980e-01 4.028748571872711182e-01 2.069748044013977051e-01 -3.251605629920959473e-01 -1.164922416210174561e-01 5.757826380431652069e-03 -8.074902892112731934e-01
3.467275798320770264e-01 -7.693324089050292969e-01 -2.985561788082122803e-01 1.199142932891845703e-01 -1.782905310392379761e-01 -4.512928053736686707e-02 3.466960787773132324e-02 -3.864793479442596436e-01
-7.808692455291748047e-01 -7.469213008880615234e-02 -1.785912364721298218e-01 2.448638677597045898e-01 -3.090880215167999268e-01 1.258777230978012085e-01 6.373891979455947876e-02 -4.211510121822357178e-01
3.669341281056404114e-02 -5.250086188316345215e-01 -3.946874141693115234e-01 9.358397871255874634e-02 -2.538807988166809082e-01 -2.261253595352172852e-01 -6.586847305297851562e-01 -9.502546489238739014e-02
4.198173582553863525e-01 -6.404686570167541504e-01 -1.881057620048522949e-01 4.517965018749237061e-02 -2.132153362035751343e-01 1.112332940101623535e-01 -5.369251966476440430e-01 -1.732225865125656128e-01
-1.718620806932449341e-01 1.843636482954025269e-01 -3.371083438396453857e-01 2.505732774734497070e-01 -2.988717555999755859e-01 4.117999970912933350e-01 -4.585978090763092041e-01 -5.392857789993286133e-01
-6.346298456192016602e-01 1.346496283076703548e-03 1.215959116816520691e-01 3.870744705200195312e-01 -1.040754560381174088e-02 -2.210091352462768555e-01 -1.969629824161529541e-01 -5.872676372528076172e-01
-1.638052761554718018e-01 1.660089641809463501e-01 -1.167875155806541443e-01 4.540874361991882324e-01 -4.812797605991363525e-01 -1.810945570468902588e-01 -4.526807367801666260e-01 -5.063880681991577148e-01
-3.127565681934356689e-01 -5.902297496795654297e-01 1.815446168184280396e-01 3.832041025161743164e-01 -3.089706003665924072e-01 5.232333540916442871e-01 -1.532668713480234146e-03 6.906618922948837280e-02
-2.223945856094360352e-01 1.410168013535439968e-03 -2.634049952030181885e-01 2.850146293640136719e-01 -6.369577646255493164e-01 3.791476190090179443e-01 -1.298647373914718628e-02 -5.002862215042114258e-01
-2.840723693370819092e-01 -5.364341735839843750e-01 5.748970508575439453e-01 1.353298127651214600e-01 -1.250191926956176758e-01 4.186837673187255859e-01 -7.373853772878646851e-02 -2.938659787178039551e-01
-2.743715047836303711e-01 -9.648326784372329712e-02 3.672302365303039551e-01 6.165133714675903320e-01 -3.135536611080169678e-01 8.017600327730178833e-02 3.045445494353771210e-02 -5.429482460021972656e-01
-4.842080548405647278e-02 -5.539251565933227539e-01 -3.653644323348999023e-01 2.094863057136535645e-01 8.363178372383117676e-02 -4.286231696605682373e-01 -1.982568949460983276e-02 -5.677512884140014648e-01
-2.455278486013412476e-01 -5.234945416450500488e-01 -1.538631618022918701e-01 4.988238811492919922e-01 3.694694116711616516e-02 4.165051579475402832e-01 2.621844708919525146e-01 -3.867660164833068848e-01
-3.460161089897155762e-01 -6.087737679481506348e-01 -1.714126020669937134e-01 -3.731637001037597656e-01 -3.558838069438934326e-01 1.939092725515365601e-01 -3.901805281639099121e-01 -1.566494107246398926e-01
-2.341721206903457642e-02 -2.824632525444030762e-01 9.386610239744186401e-02 6.635187864303588867e-01 -3.359791636466979980e-01 -1.156181544065475464e-01 2.507957816123962402e-01 -5.305185914039611816e-01
-1.225890368223190308e-01 -1.823397874832153320e-01 1.385239660739898682e-01 7.738439440727233887e-01 -3.851722776889801025e-01 2.431382685899734497e-01 9.715896099805831909e-02 -3.417414128780364990e-01
3.060306236147880554e-02 -4.182653725147247314e-01 -4.322582185268402100e-01 -3.675595298409461975e-02 -3.445470035076141357e-01 -2.511794865131378174e-01 -6.496638059616088867e-01 -1.790321171283721924e-01
-4.267270117998123169e-02 1.679851263761520386e-01 -3.607338666915893555e-01 5.482651591300964355e-01 -3.930751383304595947e-01 1.758866012096405029e-01 -4.307831823825836182e-01 -4.101442098617553711e-01
-2.299841195344924927e-01 -7.123852372169494629e-01 1.549739241600036621e-01 -2.778621315956115723e-01 5.931037291884422302e-02 1.903075873851776123e-01 -4.716710448265075684e-01 -2.760110199451446533e-01
-3.127262890338897705e-01 4.468453302979469299e-02 -9.328493475914001465e-02 7.700087428092956543e-01 -1.019897237420082092e-01 -1.283729523420333862e-01 -2.108901292085647583e-01 -4.766903817653656006e-01
-3.662787079811096191e-01 -6.846383213996887207e-01 9.291949868202209473e-02 -9.396127611398696899e-02 1.301396489143371582e-01 1.810838729143142700e-01 -5.723403096199035645e-01 -4.844167456030845642e-02
-4.124616384506225586e-01 -4.646122828125953674e-02 1.208162121474742889e-02 5.496203899383544922e-02 -8.151640892028808594e-01 7.009363919496536255e-02 -9.727925807237625122e-02 -3.816822767257690430e-01
-6.938552856445312500e-01 -5.976302176713943481e-02 -3.073858916759490967e-01 1.252453327178955078e-01 -3.240351080894470215e-01 1.712460070848464966e-01 1.312689296901226044e-02 -5.199273824691772461e-01
2.360918223857879639e-01 -6.006143093109130859e-01 -2.944162786006927490e-01 1.410783976316452026e-01 8.726347982883453369e-02 -3.111541569232940674e-01 -4.544280171394348145e-01 -4.074340164661407471e-01
-5.634921789169311523e-01 -5.050994753837585449e-01 -1.424584072083234787e-02 2.401947081089019775e-01 -2.452939003705978394e-01 4.592733383178710938e-01 2.318893820047378540e-01 -2.111418843269348145e-01
1.984172612428665161e-01 -4.464415609836578369e-01 -5.182611942291259766e-01 2.156267315149307251e-01 -9.924847632646560669e-02 -1.891857683658599854e-01 -6.001099944114685059e-01 -2.011409103870391846e-01
-3.892580866813659668e-01 -7.550114989280700684e-01 -1.315117925405502319e-01 -2.895122468471527100e-01 -2.239666283130645752e-01 2.219431549310684204e-01 -2.484385222196578979e-01 -1.272067725658416748e-01
-1.554940044879913330e-01 -5.296355485916137695e-01 -1.601896136999130249e-01 5.135469436645507812e-01 3.275234103202819824e-01 4.494681954383850098e-01 4.506892710924148560e-02 -3.075583279132843018e-01
-4.152260422706604004e-01 -2.939606904983520508e-01 3.585560917854309082e-01 2.739229500293731689e-01 4.056400656700134277e-01 -9.128278493881225586e-02 -2.793540656566619873e-01 -5.354096889495849609e-01
-3.314034342765808105e-01 7.682368904352188110e-02 -1.804021447896957397e-01 7.186018824577331543e-01 1.906806044280529022e-02 2.634454667568206787e-01 -3.318586945533752441e-01 -3.942573070526123047e-01
1.873316168785095215e-01 -1.115940585732460022e-01 3.319611549377441406e-01 -2.019052952527999878e-01 -3.370485007762908936e-01 4.373380541801452637e-01 -3.353879153728485107e-01 -6.197889447212219238e-01
-2.398997992277145386e-01 -4.900670647621154785e-01 5.185935497283935547e-01 3.056386411190032959e-01 -4.492710903286933899e-02 5.049418807029724121e-01 1.130906119942665100e-02 -2.877770662307739258e-01
-2.395692840218544006e-02 -3.604889214038848877e-01 -6.086176037788391113e-01 -3.926054015755653381e-02 -4.007171690464019775e-01 -2.179158665239810944e-02 -5.339112877845764160e-01 -2.267300486564636230e-01
-7.224283218383789062e-01 -6.295805424451828003e-02 -3.795104622840881348e-01 2.717810571193695068e-01 -3.231206834316253662e-01 2.163036614656448364e-01 3.096624743193387985e-03 -3.240937292575836182e-01
2.700580358505249023e-01 -3.327949643135070801e-01 1.846638768911361694e-01 4.953512549400329590e-01 -6.607424467802047729e-02 3.101293444633483887e-01 9.426244348287582397e-02 -6.537668704986572266e-01
-5.040689837187528610e-03 -6.936475634574890137e-01 4.960632026195526123e-01 1.123292148113250732e-01 -2.077181786298751831e-01 4.282387197017669678e-01 -1.236008927226066589e-01 -1.353459507226943970e-01
-1.718823313713073730e-01 -6.718836426734924316e-01 9.494733810424804688e-02 4.529092609882354736e-01 3.303471803665161133e-01 4.047339558601379395e-01 -7.462161034345626831e-02 -1.624185293912887573e-01
-1.599383950233459473e-01 5.317134782671928406e-03 1.629862785339355469e-01 4.401648342609405518e-01 -7.047483325004577637e-01 1.006396934390068054e-01 -4.932135939598083496e-01 -6.343247741460800171e-02
1.561012119054794312e-01 -7.404862046241760254e-01 -4.241181015968322754e-01 3.055928945541381836e-01 -2.295710742473602295e-01 -2.689875960350036621e-01 -1.054462492465972900e-01 -1.336914449930191040e-01
5.737140029668807983e-02 -8.614078164100646973e-02 8.930641412734985352e-02 4.129129648208618164e-01 2.729133665561676025e-01 1.480953991413116455e-01 -8.249810338020324707e-01 -1.838698685169219971e-01
-2.576309442520141602e-02 -7.594771981239318848e-01 -3.436899930238723755e-02 -1.895775198936462402e-01 1.487229205667972565e-02 -5.357171595096588135e-02 -5.944102406501770020e-01 -1.702798008918762207e-01
-1.740870182402431965e-03 -5.672911405563354492e-01 3.884152173995971680e-01 5.715063214302062988e-01 1.161391884088516235e-01 3.518918752670288086e-01 -2.993131987750530243e-02 -2.499593943357467651e-01
1.182701736688613892e-01 -1.287404596805572510e-01 1.585075557231903076e-01 5.122739672660827637e-01 -3.057998120784759521e-01 -4.540030062198638916e-01 -1.220198422670364380e-01 -6.061086058616638184e-01
-2.531572878360748291e-01 -7.043050229549407959e-02 -1.278170049190521240e-01 3.480558693408966064e-01 -8.282463550567626953e-01 4.379457607865333557e-02 1.049196068197488785e-02 -3.247320353984832764e-01
-1.044515296816825867e-01 -1.798854619264602661e-01 -9.104868024587631226e-02 -2.439975887537002563e-01 -3.250293200835585594e-03 -2.283218950033187866e-01 -8.151202797889709473e-01 -4.151434600353240967e-01
-6.690258532762527466e-02 -7.743986845016479492e-01 1.641092598438262939e-01 -2.628625333309173584e-01 -8.963029086589813232e-02 8.813090622425079346e-02 -5.005028843879699707e-01 -1.830254495143890381e-01
2.876125089824199677e-02 -3.590137660503387451e-01 1.539548933506011963e-01 2.029275745153427124e-01 3.796312212944030762e-01 4.566625654697418213e-01 -5.065419077873229980e-01 -4.428939819335937500e-01
6.358519196510314941e-02 -5.939356684684753418e-01 5.696024298667907715e-01 7.581362128257751465e-02 -1.220881193876266479e-01 -2.938997149467468262e-01 -2.879581153392791748e-01 -3.588874340057373047e-01
-3.147569298744201660e-01 2.167864441871643066e-01 -5.059728026390075684e-02 4.561015069484710693e-01 -3.578089475631713867e-01 -1.353965401649475098e-01 -5.107988119125366211e-01 -4.858682155609130859e-01
-8.808824419975280762e-02 -2.447731047868728638e-01 -1.625736206769943237e-01 6.527827382087707520e-01 -5.246992111206054688e-01 5.660734325647354126e-02 6.367231160402297974e-02 -4.440758526325225830e-01
-8.127643167972564697e-02 -5.006411671638488770e-01 -1.240149512887001038e-01 4.078437089920043945e-01 1.781852394342422485e-01 6.847514510154724121e-01 -9.648390859365463257e-02 -2.260369956493377686e-01
-1.915076822042465210e-01 -3.615221381187438965e-01 -2.720100283622741699e-01 5.527535080909729004e-02 -4.897014498710632324e-01 3.275960385799407959e-01 2.949647605419158936e-01 -5.669662952423095703e-01
-2.008172273635864258e-01 -4.318318665027618408e-01 2.403690367937088013e-01 4.797441363334655762e-01 1.752656139433383942e-02 6.719589829444885254e-01 -1.447174400091171265e-01 -1.117271855473518372e-01
-1.198004186153411865e-01 6.803715229034423828e-02 1.285892426967620850e-01 6.451113224029541016e-01 1.989506334066390991e-01 1.128257736563682556e-01 -4.842441976070404053e-01 -5.113821029663085938e-01
-2.084968537092208862e-01 -3.382297754287719727e-01 -3.857350349426269531e-01 4.804774820804595947e-01 1.482422649860382080e-01 2.841757237911224365e-01 2.425870597362518311e-01 -5.485431551933288574e-01
-4.062511920928955078e-01 -5.521494746208190918e-01 1.726433336734771729e-01 -3.855600357055664062e-01 7.430344820022583008e-02 8.655510842800140381e-02 -4.381601810455322266e-01 -3.829250633716583252e-01
-3.032480478286743164e-01 -6.138272285461425781e-01 4.362013041973114014e-01 7.246652990579605103e-02 5.369287729263305664e-02 -3.706231713294982910e-01 -4.569107841234654188e-04 -4.421416521072387695e-01
-4.079923629760742188e-01 -4.565996229648590088e-01 2.756231129169464111e-01 2.447909861803054810e-01 4.685584083199501038e-02 -5.548841953277587891e-01 -3.773047327995300293e-01 -1.916182637214660645e-01
-3.040902614593505859e-01 5.525847896933555603e-02 -3.351695239543914795e-01 5.861613750457763672e-01 -3.645699620246887207e-01 -1.351319402456283569e-01 -3.198655843734741211e-01 -4.416625797748565674e-01
-1.334662437438964844e-01 -4.422333240509033203e-01 3.412781655788421631e-01 2.626923024654388428e-01 -4.903408288955688477e-01 2.626623809337615967e-01 2.821255028247833252e-01 -4.605628252029418945e-01
3.684997558593750000e-02 -4.052296280860900879e-02 1.721400618553161621e-01 6.977075338363647461e-01 -1.270135939121246338e-01 2.068586200475692749e-01 -6.378175616264343262e-01 -1.218108981847763062e-01
-2.906635701656341553e-01 -6.044477820396423340e-01 4.915079474449157715e-01 1.837453693151473999e-01 -3.263086676597595215e-01 2.849501967430114746e-01 1.094184592366218567e-01 -2.741695642471313477e-01
3.827494978904724121e-01 -6.251311302185058594e-01 -2.707234323024749756e-01 9.668239206075668335e-02 9.981963783502578735e-02 5.405702162533998489e-03 -5.089053511619567871e-01 -3.333124220371246338e-01
-4.430541396141052246e-01 2.044526934623718262e-01 -4.043783545494079590e-01 3.406905233860015869e-01 -1.273194253444671631e-01 1.648034751415252686e-01 -3.721836805343627930e-01 -5.481050014495849609e-01
-2.642568945884704590e-01 1.864513847976922989e-03 -7.281488925218582153e-02 2.411037683486938477e-01 -7.417595982551574707e-01 3.422067761421203613e-01 -2.702895700931549072e-01 -3.554751574993133545e-01
1.576547026634216309e-01 -3.344448804855346680e-01 1.751477420330047607e-01 -1.222741045057773590e-02 1.179789379239082336e-02 -3.761207759380340576e-01 -2.671675682067871094e-01 -7.870709896087646484e-01
2.894369661808013916e-01 -6.103832125663757324e-01 -3.351410329341888428e-01 1.022455990314483643e-01 -2.608920633792877197e-01 2.955345064401626587e-02 -5.737606883049011230e-01 -1.508158743381500244e-01
-1.744786053895950317e-01 -6.132528781890869141e-01 -5.906593203544616699e-01 1.309920251369476318e-01 1.578091830015182495e-01 -1.598584502935409546e-01 -6.858591735363006592e-02 -4.150642454624176025e-01
-6.960306167602539062e-01 -1.944056302309036255e-01 7.843283819966018200e-04 1.966818273067474365e-01 3.389253914356231689e-01 -5.537591502070426941e-02 -1.688987314701080322e-01 -5.409250855445861816e-01
-3.186666965484619141e-01 -4.027479588985443115e-01 -2.282115519046783447e-01 -1.293159723281860352e-01 1.296114921569824219e-01 4.755094945430755615e-01 -6.155578494071960449e-01 -2.135947942733764648e-01
-3.801418244838714600e-01 6.138375401496887207e-02 5.044863820075988770e-01 4.186795651912689209e-01 -3.089148104190826416e-01 1.275158077478408813e-01 -2.727243006229400635e-01 -4.856522679328918457e-01
9.738417714834213257e-02 -1.253456715494394302e-02 3.476268947124481201e-01 5.482123494148254395e-01 -2.892327904701232910e-01 1.964838653802871704e-01 -6.468233466148376465e-01 -1.683329194784164429e-01
1.234390214085578918e-02 -7.206746339797973633e-01 4.483655989170074463e-01 7.790181785821914673e-02 -1.161811202764511108e-01 -2.103748470544815063e-01 -2.466702908277511597e-01 -3.934127688407897949e-01
-3.175676167011260986e-01 -3.624741435050964355e-01 -1.850341856479644775e-01 4.268983304500579834e-01 -7.831998169422149658e-02 3.175286054611206055e-01 3.513367772102355957e-01 -5.664694309234619141e-01
-7.644931972026824951e-02 1.284331083297729492e-01 -4.035628587007522583e-02 4.962604939937591553e-01 -5.616236925125122070e-01 -2.175474762916564941e-01 -4.948061108589172363e-01 -3.495370745658874512e-01
-3.285283744335174561e-01 -3.755417466163635254e-01 -1.701176017522811890e-01 -2.133575975894927979e-01 1.400129795074462891e-01 4.475194811820983887e-01 -6.181942820549011230e-01 -2.730102241039276123e-01
-1.731208711862564087e-01 -7.478074431419372559e-01 1.556944698095321655e-01 -8.475822955369949341e-02 1.202747691422700882e-03 1.894950568675994873e-01 -5.858622789382934570e-01 1.562123652547597885e-02
-2.154466658830642700e-01 -3.646270930767059326e-01 -2.698347866535186768e-01 -1.387214064598083496e-01 -7.995042949914932251e-02 5.066572427749633789e-01 -6.629968285560607910e-01 -1.609874218702316284e-01
-4.588482901453971863e-02 -7.023082971572875977e-01 -4.584544599056243896e-01 2.691799700260162354e-01 1.087404415011405945e-01 -2.943465709686279297e-01 -2.068783938884735107e-01 -2.841762602329254150e-01
5.615706369280815125e-02 -6.744626164436340332e-01 -2.537896037101745605e-01 -4.079003352671861649e-03 -1.656966805458068848e-01 -3.612810075283050537e-01 -5.386575460433959961e-01 -1.714338511228561401e-01
-2.579098045825958252e-01 -5.087805390357971191e-01 1.585502177476882935e-01 2.570978105068206787e-01 6.685224175453186035e-02 -5.422463417053222656e-01 -5.246660113334655762e-01 -9.804506599903106689e-02
-2.910356223583221436e-01 -2.209776639938354492e-01 2.399823665618896484e-01 6.232033967971801758e-01 -2.441365271806716919e-01 2.061073333024978638e-01 2.040041089057922363e-01 -5.261109471321105957e-01
-9.821701794862747192e-02 -2.896730303764343262e-01 1.925261169672012329e-01 5.949754118919372559e-01 -5.150402188301086426e-01 3.624882698059082031e-01 1.677804142236709595e-01 -3.009428381919860840e-01
-6.378743648529052734e-01 7.514934241771697998e-02 -4.991355910897254944e-02 2.094800174236297607e-01 -1.979734897613525391e-01 -2.813726365566253662e-01 -1.721321791410446167e-01 -6.269786357879638672e-01
-1.709135919809341431e-01 -2.879827320575714111e-01 -4.577298834919929504e-02 3.377236127853393555e-01 -4.124095737934112549e-01 5.951281785964965820e-01 1.394006907939910889e-01 -4.775041341781616211e-01
2.766357660293579102e-01 -4.235556423664093018e-01 -3.475206494331359863e-01 2.541288137435913086e-01 2.363335806876420975e-03 -3.861229121685028076e-01 -5.541923642158508301e-01 -3.201493322849273682e-01
-5.215126648545265198e-02 -2.774691879749298096e-01 1.822330057621002197e-01 -2.628144621849060059e-01 -2.494759671390056610e-02 -3.485226929187774658e-01 -3.562143743038177490e-01 -7.543419003486633301e-01
-9.116978943347930908e-02 -3.222376704216003418e-01 7.732440531253814697e-02 -2.900090813636779785e-01 -2.493633143603801727e-02 -3.618769645690917969e-01 -2.528515160083770752e-01 -7.760515213012695312e-01
-4.083638489246368408e-01 -3.301110267639160156e-01 7.610552012920379639e-02 6.587636470794677734e-01 -5.072820782661437988e-01 1.609029471874237061e-01 3.243539109826087952e-02 1.507264841347932816e-02
-3.158271312713623047e-02 -1.147889941930770874e-01 -3.722318410873413086e-01 -2.552307248115539551e-01 -1.343104094266891479e-01 -2.723841965198516846e-01 -3.008955717086791992e-01 -7.741809487342834473e-01
-2.538011074066162109e-01 -2.150011807680130005e-01 1.224084347486495972e-01 4.648322463035583496e-01 -6.211713552474975586e-01 -3.639077544212341309e-01 2.548797056078910828e-02 -3.733285069465637207e-01
3.163453564047813416e-02 -8.184781670570373535e-02 -2.134007588028907776e-02 8.091918230056762695e-01 1.555811315774917603e-01 2.345307618379592896e-01 -4.336403310298919678e-01 -2.641959488391876221e-01
-4.645576328039169312e-02 -2.640070617198944092e-01 6.072163116186857224e-03 2.570196986198425293e-01 1.313082724809646606e-01 6.315509676933288574e-01 -5.376442074775695801e-01 -3.960890173912048340e-01
-4.057874679565429688e-01 -5.800927877426147461e-01 -5.700656771659851074e-02 2.999916076660156250e-01 -2.058498412370681763e-01 4.424995183944702148e-01 2.949960529804229736e-01 -2.835165560245513916e-01
2.210458368062973022e-01 -1.718118637800216675e-01 -6.229272577911615372e-03 -1.564170867204666138e-01 -1.328222453594207764e-01 -7.285138219594955444e-02 -2.789817154407501221e-01 -8.923758864402770996e-01
-1.042604893445968628e-01 -1.534053832292556763e-01 6.021054089069366455e-02 6.335577368736267090e-01 -5.703466534614562988e-01 -7.020936161279678345e-02 1.383885741233825684e-01 -4.595646858215332031e-01
3.949625790119171143e-01 -2.778708934783935547e-01 1.876529604196548462e-01 9.729398041963577271e-02 -6.511427462100982666e-02 -1.914695650339126587e-01 -3.367614448070526123e-01 -7.535277605056762695e-01
-4.945544004440307617e-01 -4.028109610080718994e-01 1.770092099905014038e-01 6.577306985855102539e-02 8.459418267011642456e-02 -4.341670274734497070e-01 -5.686157345771789551e-01 -1.962648332118988037e-01
1.557637602090835571e-01 -8.047947883605957031e-01 -2.494730502367019653e-01 3.334330618381500244e-01 -7.227760739624500275e-03 -2.645914256572723389e-01 -9.512884169816970825e-02 -2.748060524463653564e-01
-8.331652730703353882e-02 -2.287560999393463135e-01 -1.689062714576721191e-01 -2.930904924869537354e-01 -3.233994171023368835e-02 -2.537774741649627686e-01 -2.243539839982986450e-01 -8.429198861122131348e-01
-4.308748543262481689e-01 -3.309559226036071777e-01 3.473109900951385498e-01 1.617882251739501953e-01 4.141082763671875000e-01 6.256186217069625854e-02 -3.565351068973541260e-01 -5.054680109024047852e-01
-2.362993657588958740e-01 -5.493750572204589844e-01 -1.090059708803892136e-02 4.282898902893066406e-01 3.177466988563537598e-01 5.589521527290344238e-01 -1.450378149747848511e-01 -1.561156064271926880e-01
1.318700313568115234e-01 1.458095386624336243e-02 2.370173782110214233e-01 4.128297865390777588e-01 -3.184804022312164307e-01 2.629363536834716797e-01 -7.454934120178222656e-01 -1.716573536396026611e-01
7.323467638343572617e-03 -4.518108963966369629e-01 -5.209096074104309082e-01 -6.060898676514625549e-02 -5.444834828376770020e-01 8.820444345474243164e-02 -4.495917856693267822e-01 -1.200746297836303711e-01
-1.777659654617309570e-01 -4.965912997722625732e-01 6.218429803848266602e-01 9.754659608006477356e-03 -1.510652154684066772e-01 -3.016492426395416260e-01 -7.733362168073654175e-02 -4.639171659946441650e-01
-1.659554690122604370e-01 1.406399309635162354e-01 -3.769743144512176514e-01 3.717755079269409180e-01 -5.629836320877075195e-01 -1.587678790092468262e-01 -3.985724747180938721e-01 -4.139259159564971924e-01
-8.955849707126617432e-02 -6.220054030418395996e-01 6.010693311691284180e-01 9.572661668062210083e-02 -1.374412626028060913e-01 -2.725723683834075928e-01 -2.101553529500961304e-01 -3.119125664234161377e-01
1.091882139444351196e-01 -4.696169868111610413e-02 -2.112762033939361572e-01 -1.665574908256530762e-01 -2.809824049472808838e-01 -2.446061372756958008e-01 -1.459589749574661255e-01 -8.679897785186767578e-01
4.516763612627983093e-02 -7.313511967658996582e-01 3.136978447437286377e-01 1.460834126919507980e-02 -3.262609243392944336e-01 4.101012647151947021e-01 7.924681901931762695e-02 -2.890610992908477783e-01
-1.324418634176254272e-01 -6.155025362968444824e-01 -4.800786375999450684e-01 -1.907063573598861694e-01 -9.129547327756881714e-02 -3.282932639122009277e-01 -1.998180150985717773e-01 -4.251267313957214355e-01
1.380917429924011230e-02 -2.240899056196212769e-01 -1.631742268800735474e-01 2.572265267372131348e-01 4.188565909862518311e-01 5.486417412757873535e-01 -4.524978697299957275e-01 -4.190448522567749023e-01
-1.804750561714172363e-01 -1.780448853969573975e-01 -1.196926906704902649e-01 2.749990820884704590e-01 -7.398052215576171875e-01 4.447425603866577148e-01 7.505546510219573975e-02 -3.082807958126068115e-01
6.651830673217773438e-02 -5.094633102416992188e-01 -3.305566012859344482e-01 -2.424360485747456551e-03 -5.557433366775512695e-01 -1.820894628763198853e-01 -5.274974107742309570e-01 -8.054886013269424438e-02
-3.273566067218780518e-01 -4.061990976333618164e-01 -2.208518534898757935e-01 -1.941674053668975830e-01 -2.852097153663635254e-01 3.853537440299987793e-01 -6.388660669326782227e-01 -5.806403979659080505e-02
-1.212221458554267883e-01 -1.328450348228216171e-02 3.441007435321807861e-01 3.588021397590637207e-01 -4.750248491764068604e-01 -3.231114521622657776e-02 2.817478589713573456e-02 -7.144914865493774414e-01
-1.228158771991729736e-01 -4.605797231197357178e-01 3.472578525543212891e-01 1.858159154653549194e-01 -4.235065281391143799e-01 2.992952466011047363e-01 3.014041781425476074e-01 -5.078257918357849121e-01
1.509351283311843872e-01 -4.550741612911224365e-01 -4.250776469707489014e-01 1.427795439958572388e-01 -2.686447203159332275e-01 -3.217122703790664673e-02 -7.024208903312683105e-01 -4.948700964450836182e-02
3.100327253341674805e-01 -6.691350936889648438e-01 -1.129984762519598007e-02 -1.045292988419532776e-01 1.068686507642269135e-02 -1.246726885437965393e-01 -5.898769497871398926e-01 -2.854322791099548340e-01
-4.865104258060455322e-01 -6.091771721839904785e-01 4.300139471888542175e-02 -3.384389579296112061e-01 8.430952578783035278e-02 -1.114277467131614685e-01 -3.996700048446655273e-01 -3.107414841651916504e-01
-4.091652631759643555e-01 -1.547450274229049683e-01 5.045582652091979980e-01 4.970208108425140381e-01 -4.240079522132873535e-01 1.054981723427772522e-01 6.470606196671724319e-03 -3.406969606876373291e-01
-8.552750200033187866e-02 -1.020015925168991089e-01 2.197537571191787720e-01 -1.292429417371749878e-01 -1.920506507158279419e-01 -8.520204573869705200e-02 -1.364099234342575073e-01 -9.244105219841003418e-01
-5.660403966903686523e-01 8.832902461290359497e-02 -2.252701967954635620e-01 5.127876400947570801e-01 -1.980043649673461914e-01 3.444210886955261230e-01 -3.414719402790069580e-01 -2.892465889453887939e-01
-4.267896711826324463e-01 -3.259576559066772461e-01 -3.598954379558563232e-01 -2.769282460212707520e-01 -3.426499962806701660e-01 1.285262554883956909e-01 -5.839229226112365723e-01 -1.746260225772857666e-01
2.223380357027053833e-01 -2.675975859165191650e-01 -1.701864749193191528e-01 -1.019794493913650513e-01 -2.376161217689514160e-01 -4.577036201953887939e-01 -4.975137114524841309e-01 -5.710692405700683594e-01
-1.570406109094619751e-01 -6.554279327392578125e-01 -3.226692974567413330e-01 -2.122526913881301880e-01 -2.398877441883087158e-01 -2.637245953083038330e-01 -4.945913255214691162e-01 -1.576971411705017090e-01
-6.152618527412414551e-01 5.833246558904647827e-02 2.087158560752868652e-01 1.842229962348937988e-01 4.506074637174606323e-02 -1.700294613838195801e-01 -3.695702552795410156e-01 -6.107591986656188965e-01
-4.120139777660369873e-01 -6.329788565635681152e-01 -1.580733805894851685e-01 -1.861992105841636658e-02 2.047359794378280640e-01 3.458527922630310059e-01 -1.962835341691970825e-01 -4.518739283084869385e-01
-2.091419696807861328e-01 -6.536757349967956543e-01 -5.782403349876403809e-01 1.219635903835296631e-01 1.519910395145416260e-01 -1.151625141501426697e-01 7.599399425089359283e-03 -3.785619735717773438e-01
3.847146332263946533e-01 -6.865878105163574219e-01 -3.145900368690490723e-01 4.045929908752441406e-01 7.478649914264678955e-02 1.079969704151153564e-01 -1.636835932731628418e-01 -2.718099653720855713e-01
-4.813532233238220215e-01 -7.484790086746215820e-01 -6.618815660476684570e-02 -2.815058529376983643e-01 -1.651138514280319214e-01 -8.712243288755416870e-02 -2.788277268409729004e-01 -1.088761165738105774e-01
-4.956333339214324951e-01 -6.333166360855102539e-01 -5.644821561872959137e-03 3.087247014045715332e-01 -2.554725408554077148e-01 3.577388525009155273e-01 2.379151284694671631e-01 -8.982143551111221313e-02
-5.639014393091201782e-02 -3.526638746261596680e-01 -4.656564891338348389e-01 -1.764629594981670380e-02 -5.302745103836059570e-01 -3.297799453139305115e-02 -6.023891568183898926e-01 -1.007464379072189331e-01
3.387023508548736572e-02 -3.142100572586059570e-01 1.217178702354431152e-01 -2.651644349098205566e-01 7.928537577390670776e-02 -1.867128312587738037e-01 -3.515053987503051758e-01 -8.064077496528625488e-01
7.232118397951126099e-02 -4.166434332728385925e-02 -2.072722613811492920e-01 -1.379107832908630371e-01 -2.721574604511260986e-01 -2.669097185134887695e-01 -1.406870484352111816e-01 -8.751853704452514648e-01
-6.281385421752929688e-01 8.749308437108993530e-02 -3.679227828979492188e-01 2.680151462554931641e-01 -3.899121284484863281e-01 3.079196214675903320e-01 -1.473045796155929565e-01 -3.493466973304748535e-01
-3.385263681411743164e-01 -7.268263697624206543e-01 4.322575032711029053e-02 -3.239295482635498047e-01 -2.345143705606460571e-01 2.756223976612091064e-01 -3.172512948513031006e-01 -1.367894560098648071e-01
-3.569002076983451843e-02 -1.161154210567474365e-01 -4.466786608099937439e-02 -2.557348459959030151e-02 -4.712893813848495483e-02 -6.860879063606262207e-02 -6.769997626543045044e-02 -9.854353666305541992e-01
2.103039762005209923e-03 -8.049481511116027832e-01 4.537627995014190674e-01 6.622127443552017212e-02 -6.453086435794830322e-02 -2.105115950107574463e-01 -8.747601509094238281e-02 -2.926374375820159912e-01
-3.829796612262725830e-01 -6.720828413963317871e-01 1.219447925686836243e-01 2.200572788715362549e-01 -2.645505070686340332e-01 3.951995074748992920e-01 2.669712007045745850e-01 -2.022189944982528687e-01
1.110332682728767395e-01 -4.082887470722198486e-01 -3.339247107505798340e-01 3.345635533332824707e-02 -1.978675872087478638e-01 -2.378324791789054871e-02 -8.086792826652526855e-01 -1.211093291640281677e-01
-1.814729869365692139e-01 -2.692358195781707764e-01 -2.767758369445800781e-01 2.252003103494644165e-01 -5.950631946325302124e-02 2.990711629390716553e-01 2.594816982746124268e-01 -7.790662646293640137e-01
-4.392326772212982178e-01 -2.928932905197143555e-01 2.400500923395156860e-01 1.698182374238967896e-01 4.970216453075408936e-01 1.668147146701812744e-01 -3.616915345191955566e-01 -4.786933660507202148e-01
1.909602135419845581e-01 -6.089230775833129883e-01 -4.061353206634521484e-01 1.953033655881881714e-01 -3.300715982913970947e-01 -3.830196857452392578e-01 -3.057315945625305176e-01 -2.013316154479980469e-01
-7.429394125938415527e-01 -1.336079835891723633e-01 1.411902159452438354e-01 7.266760617494583130e-02 1.873302012681961060e-01 1.083266548812389374e-02 -2.559187114238739014e-01 -5.516070127487182617e-01
-3.653779625892639160e-01 -2.599844336509704590e-01 5.232350155711174011e-02 -2.126009315252304077e-01 2.381106913089752197e-01 -1.313549876213073730e-01 -2.908004224300384521e-01 -7.697105407714843750e-01
-1.716961897909641266e-02 -4.777106046676635742e-01 -1.550203710794448853e-01 4.085854589939117432e-01 -3.953033387660980225e-01 3.646706342697143555e-01 2.431032955646514893e-01 -4.818462729454040527e-01
-2.136381566524505615e-01 -6.854277253150939941e-01 -2.611452527344226837e-02 5.150851011276245117e-01 2.284558564424514771e-01 3.340158164501190186e-01 1.345739960670471191e-01 -1.915310621261596680e-01
-2.755271494388580322e-01 1.881432235240936279e-01 -2.725065648555755615e-01 1.716853231191635132e-01 -1.512919664382934570e-01 5.336341261863708496e-01 -4.712396860122680664e-01 -5.052026510238647461e-01
-1.820880770683288574e-01 -1.200673952698707581e-01 -1.060899347066879272e-01 -2.299230545759201050e-01 9.490062296390533447e-02 2.824510037899017334e-01 -7.943902611732482910e-01 -4.104479849338531494e-01
-4.863269999623298645e-02 -4.528925940394401550e-02 -5.676592700183391571e-03 8.319475054740905762e-01 7.451090961694717407e-02 -3.632930107414722443e-03 -1.829513162374496460e-01 -5.141777396202087402e-01
-4.474780857563018799e-01 -3.199572265148162842e-01 -1.531728804111480713e-01 4.563388228416442871e-01 1.376591622829437256e-01 5.427776277065277100e-02 2.163789868354797363e-01 -6.300537586212158203e-01
-3.930790126323699951e-01 -3.363631367683410645e-01 -1.924306303262710571e-01 3.067285418510437012e-01 -3.414494693279266357e-01 3.947381079196929932e-01 3.482153117656707764e-01 -4.556061327457427979e-01
3.342390060424804688e-01 -2.978747487068176270e-01 2.257093191146850586e-01 1.355214416980743408e-01 -2.071902602910995483e-01 -3.845218122005462646e-01 -1.721691489219665527e-01 -7.140147686004638672e-01
-2.383746504783630371e-01 -6.699747443199157715e-01 4.718297421932220459e-01 1.449859887361526489e-01 -2.337037473917007446e-01 3.299101293087005615e-01 1.037365570664405823e-01 -2.764920890331268311e-01
-3.349101841449737549e-01 -1.426777541637420654e-01 -1.076761782169342041e-01 6.172503232955932617e-01 -5.839971303939819336e-01 -4.600882157683372498e-02 2.192080952227115631e-02 -3.622657060623168945e-01
1.175934001803398132e-01 -5.354565978050231934e-01 6.322005391120910645e-02 5.046255588531494141e-01 1.196349337697029114e-01 6.004668474197387695e-01 -1.776865422725677490e-01 -1.853883713483810425e-01
-4.877988398075103760e-01 -2.425878942012786865e-01 2.383925765752792358e-01 5.367009639739990234e-01 -3.257602751255035400e-01 3.318690657615661621e-01 1.599200516939163208e-01 -3.413111865520477295e-01
-1.160024553537368774e-01 -5.508539676666259766e-01 5.172734260559082031e-01 7.554002851247787476e-02 -3.025114163756370544e-02 -4.214126765727996826e-01 -2.220881730318069458e-01 -4.266125559806823730e-01
-1.123539954423904419e-01 -3.485842645168304443e-01 -2.428091131150722504e-02 3.108145296573638916e-01 1.304579079151153564e-01 7.784321904182434082e-01 -1.551532447338104248e-01 -3.487431406974792480e-01
2.416523545980453491e-01 -3.341047167778015137e-01 -3.697567582130432129e-01 1.567192971706390381e-01 -1.770950853824615479e-01 -1.302981078624725342e-01 -7.674832344055175781e-01 -1.769931614398956299e-01
1.937175691127777100e-01 -2.982375621795654297e-01 1.686652004718780518e-01 6.316329836845397949e-01 -1.901466995477676392e-01 -6.595805287361145020e-02 1.601052433252334595e-01 -6.164249181747436523e-01
-3.290296494960784912e-01 -2.405455410480499268e-01 3.317439183592796326e-02 3.862383663654327393e-01 -6.670933961868286133e-01 -3.744159638881683350e-01 3.926425427198410034e-02 -3.112141788005828857e-01
-1.317517012357711792e-01 -7.432844638824462891e-01 -4.521752595901489258e-01 1.521401554346084595e-01 1.134595796465873718e-01 -2.560421526432037354e-01 -1.264707297086715698e-01 -3.288389444351196289e-01
-2.888343855738639832e-02 -3.433010876178741455e-01 1.486563235521316528e-01 6.224153637886047363e-01 -1.925795823335647583e-01 1.971783190965652466e-01 2.394554913043975830e-01 -5.818121433258056641e-01
2.396113425493240356e-02 -3.547028899192810059e-01 -5.392140746116638184e-01 -1.345128839602693915e-04 -3.467704653739929199e-01 -2.222697883844375610e-01 -5.955144166946411133e-01 -2.420102655887603760e-01
9.912057965993881226e-02 -7.288831472396850586e-01 -3.387817740440368652e-01 1.704030334949493408e-01 4.756421968340873718e-02 -3.115275204181671143e-01 -2.170295417308807373e-01 -4.107075333595275879e-01
-6.097298860549926758e-01 -3.246254026889801025e-01 -2.647732384502887726e-02 2.757905237376689911e-02 3.073115646839141846e-01 1.363890618085861206e-01 -6.333201527595520020e-01 -8.514411747455596924e-02
-3.009972535073757172e-02 -4.692542254924774170e-01 -3.871245384216308594e-01 -1.212552189826965332e-01 -5.827136039733886719e-01 1.631693243980407715e-01 -4.896652996540069580e-01 -9.151341766119003296e-02
-4.766839742660522461e-01 -1.377229541540145874e-01 2.655727863311767578e-01 6.245093345642089844e-01 1.023712232708930969e-01 8.865084499120712280e-03 -4.602394253015518188e-02 -5.297049283981323242e-01
-1.780122518539428711e-01 1.236814856529235840e-01 -1.854169219732284546e-01 2.885701060295104980e-01 -6.950420141220092773e-01 2.891831696033477783e-01 -4.720324873924255371e-01 -2.140970528125762939e-01
2.084961831569671631e-01 -5.389562249183654785e-01 -3.060182929039001465e-01 3.492958843708038330e-01 -8.770141005516052246e-02 -4.139256179332733154e-01 -4.928065836429595947e-01 -1.688691973686218262e-01
-6.502643823623657227e-01 -9.369350969791412354e-02 8.965084701776504517e-02 9.335874766111373901e-02 -6.229739189147949219e-01 1.837152242660522461e-01 -7.221447676420211792e-02 -3.529333174228668213e-01
-2.802716791629791260e-01 -5.346527695655822754e-01 3.883491158485412598e-01 1.870176643133163452e-01 -3.735600709915161133e-01 2.098215967416763306e-01 3.180170357227325439e-01 -4.063205122947692871e-01
-2.045713961124420166e-01 -2.622760832309722900e-01 -2.056623697280883789e-01 -3.841223567724227905e-02 2.049673199653625488e-01 6.542757153511047363e-01 -4.969974756240844727e-01 -3.584615886211395264e-01
-4.782757461071014404e-01 1.813258975744247437e-01 -3.485613465309143066e-01 1.620450466871261597e-01 -4.762895107269287109e-01 1.462066918611526489e-01 -3.343130946159362793e-01 -4.802357256412506104e-01
-5.164676532149314880e-02 -3.143439590930938721e-01 -1.135435700416564941e-01 5.299468040466308594e-01 1.648264974355697632e-01 1.013534516096115112e-01 2.416054308414459229e-01 -7.134222388267517090e-01
-4.085989594459533691e-01 -5.120987296104431152e-01 1.559458225965499878e-01 3.024391531944274902e-01 2.567777335643768311e-01 -4.066724479198455811e-01 -4.478623569011688232e-01 -1.520369052886962891e-01
-1.946388185024261475e-01 -1.954751610755920410e-01 5.905928462743759155e-02 -5.016890540719032288e-02 -8.800221681594848633e-01 1.366261094808578491e-01 -6.245792657136917114e-02 -3.476975262165069580e-01
-2.190104499459266663e-02 -4.446449577808380127e-01 6.020208001136779785e-01 -7.884190976619720459e-02 -2.741591930389404297e-01 4.413203001022338867e-01 -2.359997034072875977e-01 -3.279381394386291504e-01
1.518683284521102905e-01 -2.413448244333267212e-01 2.946146726608276367e-01 5.704329013824462891e-01 -3.851782381534576416e-01 -2.628164291381835938e-01 7.319011539220809937e-02 -5.326403975486755371e-01
-2.466391324996948242e-01 -5.872268080711364746e-01 1.006397902965545654e-01 3.938361704349517822e-01 1.681674271821975708e-01 -4.634125828742980957e-01 -4.168153107166290283e-01 -1.110489889979362488e-01
1.984504312276840210e-01 -6.159782409667968750e-01 -2.953002452850341797e-01 3.407998085021972656e-01 -1.462358981370925903e-01 -4.117520451545715332e-01 -4.183725714683532715e-01 -1.090002954006195068e-01
-4.786435365676879883e-01 -1.731531918048858643e-01 1.612567156553268433e-01 4.240371286869049072e-01 4.918662831187248230e-02 -3.348539173603057861e-01 7.537867873907089233e-02 -6.441106200218200684e-01
-1.869502216577529907e-01 -3.445115983486175537e-01 -2.223606258630752563e-01 -4.091549515724182129e-01 7.831253856420516968e-02 1.750080101191997528e-02 -4.113847911357879639e-01 -6.736711263656616211e-01
-1.889357715845108032e-01 -6.621831059455871582e-01 -5.874699950218200684e-01 1.294141411781311035e-01 1.621234714984893799e-01 -1.212171912193298340e-01 -6.969932466745376587e-02 -3.436743915081024170e-01
-4.811404347419738770e-01 -3.943089246749877930e-01 -4.851651936769485474e-02 3.299227952957153320e-01 4.121717810630798340e-01 3.949901163578033447e-01 -2.576342970132827759e-02 -4.186344146728515625e-01
-1.723036766052246094e-01 -7.219444960355758667e-02 3.222020864486694336e-01 5.474884510040283203e-01 2.312833964824676514e-01 3.130265772342681885e-01 -5.219460725784301758e-01 -3.709934353828430176e-01
-1.806612610816955566e-01 -6.652480959892272949e-01 -5.307174324989318848e-01 1.509076058864593506e-01 1.557010859251022339e-01 -2.828052341938018799e-01 -7.712545990943908691e-02 -3.319673538208007812e-01
1.653751730918884277e-01 -5.386155247688293457e-01 -3.879252970218658447e-01 9.632588177919387817e-02 -5.691428780555725098e-01 2.840918861329555511e-02 -4.418142735958099365e-01 -5.337908118963241577e-02
1.863201111555099487e-01 -4.900105595588684082e-01 1.381335686892271042e-02 3.013483285903930664e-01 -3.779560327529907227e-02 7.115717530250549316e-01 -2.414694726467132568e-01 -2.609645724296569824e-01
-3.635219931602478027e-01 -6.404844522476196289e-01 2.266542986035346985e-02 -3.324929773807525635e-01 -2.546799480915069580e-01 3.907636404037475586e-01 -3.126016855239868164e-01 -1.768848299980163574e-01
1.519511938095092773e-01 -3.020465970039367676e-01 1.198394373059272766e-01 3.905109763145446777e-01 -1.828951984643936157e-01 -7.607293128967285156e-02 2.380465716123580933e-01 -7.892494797706604004e-01
-3.702667355537414551e-01 -5.414028763771057129e-01 3.202189803123474121e-01 1.750503480434417725e-01 3.280495107173919678e-02 -5.139005780220031738e-01 -3.516336083412170410e-01 -2.186015844345092773e-01
-3.226295113563537598e-01 -6.678678989410400391e-01 4.654506742954254150e-01 -1.573732644319534302e-01 -2.608435750007629395e-01 2.477077096700668335e-01 -4.973468929529190063e-02 -2.767306566238403320e-01
-3.348014056682586670e-01 -7.040898799896240234e-01 4.943202063441276550e-02 -3.554265201091766357e-01 -3.471306562423706055e-01 2.607714533805847168e-01 -2.364578545093536377e-01 -1.377685368061065674e-01
2.530827522277832031e-01 -5.502223968505859375e-01 4.320135712623596191e-01 1.067026481032371521e-01 -9.533014148473739624e-02 -3.911385536193847656e-01 -3.254486918449401855e-01 -4.088877737522125244e-01
6.710932403802871704e-02 -3.276440799236297607e-01 5.846513062715530396e-02 3.592219948768615723e-01 -4.548097848892211914e-01 4.519120752811431885e-01 1.920551806688308716e-01 -5.547299385070800781e-01
-5.609380602836608887e-01 -1.897145807743072510e-01 -1.271246820688247681e-01 -1.884870827198028564e-01 3.130898475646972656e-01 1.326528936624526978e-01 -2.799433171749114990e-01 -6.353569626808166504e-01
-5.986673235893249512e-01 -1.401603221893310547e-01 1.752549409866333008e-01 1.387593597173690796e-01 3.185904920101165771e-01 -9.622703492641448975e-02 -3.045611977577209473e-01 -6.070148944854736328e-01
2.347788773477077484e-02 -5.513249635696411133e-01 -6.656589452177286148e-03 4.556218087673187256e-01 1.221895664930343628e-01 3.058255910873413086e-01 2.774430215358734131e-01 -5.499271750450134277e-01
-2.273485213518142700e-01 -3.349968045949935913e-02 5.274609327316284180e-01 3.262819349765777588e-01 -4.272302687168121338e-01 2.914169132709503174e-01 -3.296183049678802490e-02 -5.421985387802124023e-01
-7.597464919090270996e-01 -2.919386029243469238e-01 3.242201805114746094e-01 2.652755081653594971e-01 -8.896239846944808960e-02 2.168302386999130249e-01 -3.178141415119171143e-01 7.830590009689331055e-02
-2.607484161853790283e-01 -3.146323263645172119e-01 -3.341547399759292603e-02 -3.919553458690643311e-01 1.446003317832946777e-01 -3.975623846054077148e-02 -3.718068003654479980e-01 -7.194032073020935059e-01
4.699492454528808594e-02 -6.742351055145263672e-01 3.193432986736297607e-01 -8.372477255761623383e-03 -3.170761466026306152e-01 5.181798934936523438e-01 -4.515069350600242615e-02 -2.646924853324890137e-01
-1.330689638853073120e-01 -6.069663166999816895e-01 4.926264286041259766e-01 3.037390112876892090e-01 4.117622599005699158e-02 -3.829299211502075195e-01 -1.256944984197616577e-01 -3.388460576534271240e-01
1.091037765145301819e-01 -7.638995647430419922e-01 -3.553172349929809570e-01 2.091666460037231445e-01 1.150067895650863647e-01 -6.554114818572998047e-02 7.220061868429183960e-02 -4.602365195751190186e-01
-2.348540574312210083e-01 -6.712754964828491211e-01 5.073624253273010254e-01 3.352860808372497559e-01 5.068406090140342712e-02 3.199658691883087158e-01 -8.259982615709304810e-02 -1.123825162649154663e-01
2.635153234004974365e-01 -1.483513563871383667e-01 2.470215111970901489e-01 -1.031164079904556274e-01 8.484586142003536224e-03 1.708367764949798584e-01 -4.903905987739562988e-01 -7.530996203422546387e-01
-3.117642700672149658e-01 2.904076874256134033e-02 4.586050808429718018e-01 3.304224610328674316e-01 -4.722142815589904785e-01 4.139564633369445801e-01 -3.375695347785949707e-01 -2.723280191421508789e-01
9.292068332433700562e-02 -7.944816350936889648e-01 -3.095565140247344971e-01 1.980421990156173706e-01 -1.727174222469329834e-01 -3.376414179801940918e-01 -7.250986993312835693e-02 -2.757315039634704590e-01
-6.934955120086669922e-01 5.158624611794948578e-03 7.264437526464462280e-02 1.926614344120025635e-01 -3.081275820732116699e-01 4.075550138950347900e-01 -4.323184862732887268e-02 -4.623082280158996582e-01
-6.242393255233764648e-01 -1.196290403604507446e-01 3.602445125579833984e-01 4.732834100723266602e-01 -2.845703624188899994e-03 -9.200388938188552856e-02 -1.590557694435119629e-01 -4.565845131874084473e-01
-3.607653081417083740e-01 -4.892673790454864502e-01 -4.146572649478912354e-01 -2.747546434402465820e-01 -3.600174784660339355e-01 -1.121692284941673279e-01 -4.625611305236816406e-01 -1.639441549777984619e-01
-7.532989382743835449e-01 -3.215892985463142395e-02 -9.681717306375503540e-02 4.911072850227355957e-01 -1.597123891115188599e-01 1.980181485414505005e-01 -1.290607452392578125e-02 -3.406769335269927979e-01
2.207360602915287018e-02 -7.554433941841125488e-01 5.354179143905639648e-01 6.622524932026863098e-03 -1.590109020471572876e-01 -7.738590985536575317e-02 -3.145573139190673828e-01 -1.090067625045776367e-01
-7.124018073081970215e-01 -1.772035509347915649e-01 4.105745553970336914e-01 1.100145876407623291e-01 -1.708409488201141357e-01 2.850278615951538086e-01 -3.980562686920166016e-01 -1.073849499225616455e-01
-9.993682801723480225e-02 -1.282313764095306396e-01 -1.284772008657455444e-01 3.871583938598632812e-01 -4.438078701496124268e-01 -3.140132129192352295e-01 8.253108710050582886e-02 -7.104858756065368652e-01
1.394901983439922333e-02 -1.894747316837310791e-01 -2.377417981624603271e-01 1.385243684053421021e-01 1.602664440870285034e-01 7.480676174163818359e-01 -2.702862322330474854e-01 -4.794259667396545410e-01
1.942024528980255127e-01 -3.355816602706909180e-01 -2.221311777830123901e-01 2.216239273548126221e-02 -6.358500719070434570e-01 4.370560646057128906e-01 9.943884611129760742e-02 -4.411638677120208740e-01
-2.132943570613861084e-01 -1.131941378116607666e-01 1.583314090967178345e-01 -1.097674295306205750e-01 1.123492326587438583e-02 -1.808395385742187500e-01 -2.240455150604248047e-01 -9.063935279846191406e-01
8.252212777733802795e-03 -7.145291566848754883e-01 -4.229720830917358398e-01 1.351809650659561157e-01 2.244888395071029663e-01 -1.004311069846153259e-02 -2.544825198128819466e-03 -4.916280210018157959e-01
-6.449744701385498047e-01 -3.317517936229705811e-01 4.458564221858978271e-01 3.459708392620086670e-01 -1.448281407356262207e-01 2.664100527763366699e-01 -2.437375485897064209e-01 6.408857554197311401e-02
-2.012210488319396973e-01 -1.155988946557044983e-01 2.629761695861816406e-01 1.283358484506607056e-01 6.837455183267593384e-02 -1.824349910020828247e-01 -1.230371147394180298e-01 -8.985681533813476562e-01
2.351747453212738037e-01 -2.682788996025919914e-03 2.005151957273483276e-01 -1.620133817195892334e-01 -4.685679078102111816e-01 3.550049364566802979e-01 -3.782073259353637695e-01 -6.241840720176696777e-01
1.770162731409072876e-01 -1.158166304230690002e-01 3.016348779201507568e-01 3.364519914612174034e-03 -6.618078351020812988e-01 3.189751207828521729e-01 -2.054459601640701294e-01 -5.313323140144348145e-01
3.272829577326774597e-02 -7.263909578323364258e-01 -3.167449831962585449e-01 1.402592360973358154e-01 1.582144647836685181e-01 -2.373343855142593384e-01 3.651547059416770935e-02 -5.182589888572692871e-01
-1.292829401791095734e-02 -1.092073917388916016e-01 2.573746740818023682e-01 9.294288232922554016e-03 -1.621602773666381836e-01 -2.082218676805496216e-01 -7.753035426139831543e-02 -9.197365045547485352e-01
-1.208419948816299438e-01 -6.712453365325927734e-01 -4.886650443077087402e-01 9.940361231565475464e-02 1.387910991907119751e-01 -1.934320777654647827e-01 -4.483928158879280090e-02 -4.769306778907775879e-01
-7.810282707214355469e-02 -1.744647473096847534e-01 5.208579897880554199e-01 3.870205581188201904e-01 -2.500043213367462158e-01 5.426366329193115234e-01 -3.773005008697509766e-01 -2.075372040271759033e-01
-3.374688625335693359e-01 -1.895871013402938843e-01 -3.414268195629119873e-01 -2.428312301635742188e-01 1.688403636217117310e-01 1.679476648569107056e-01 -6.639331579208374023e-01 -4.208461642265319824e-01
-1.194829866290092468e-01 -8.430458903312683105e-01 -3.496309220790863037e-01 9.491448290646076202e-03 -7.845576107501983643e-02 -2.733244001865386963e-01 -7.214252650737762451e-02 -2.580685913562774658e-01
1.954014748334884644e-01 -9.516357630491256714e-02 4.322152137756347656e-01 -2.727238275110721588e-02 -3.415150046348571777e-01 4.248778522014617920e-01 -5.071244835853576660e-01 -4.592159688472747803e-01
2.246635556221008301e-01 -5.948411822319030762e-01 2.451535165309906006e-01 2.524064294993877411e-02 -3.459466099739074707e-01 5.308185219764709473e-01 -1.576321572065353394e-01 -3.296326100826263428e-01
-2.204875499010086060e-01 -1.079248785972595215e-01 6.184195727109909058e-02 8.359176516532897949e-01 -1.035903990268707275e-01 -2.082803696393966675e-01 -5.100507289171218872e-02 -4.247840642929077148e-01
-5.009971857070922852e-01 -5.917631983757019043e-01 -6.743671000003814697e-02 1.935726404190063477e-01 -1.600081622600555420e-01 4.954813420772552490e-01 1.946274489164352417e-01 -2.186680436134338379e-01
-2.584977746009826660e-01 -6.932484507560729980e-01 -2.780931629240512848e-02 -3.458407223224639893e-01 -4.030795693397521973e-01 -1.915363520383834839e-01 -3.415279686450958252e-01 -1.280851662158966064e-01
-2.395431995391845703e-01 -4.859843254089355469e-01 2.453210651874542236e-01 4.438890814781188965e-01 -5.871113538742065430e-01 2.702884078025817871e-01 -2.252208255231380463e-02 1.759419143199920654e-01
-2.663128972053527832e-01 -9.116267412900924683e-02 -2.794311046600341797e-01 7.833746671676635742e-01 2.250326722860336304e-01 -6.588923931121826172e-02 -2.585274577140808105e-01 -3.274011909961700439e-01
-3.414180278778076172e-01 5.942504503764212132e-04 -4.246448278427124023e-01 1.359479129314422607e-01 1.131907477974891663e-01 4.445354044437408447e-01 -1.975623220205307007e-01 -6.596769690513610840e-01
-1.194653734564781189e-01 1.564313098788261414e-02 1.178824380040168762e-01 7.239236831665039062e-01 -3.612289726734161377e-01 -1.557864844799041748e-01 -1.157192662358283997e-01 -5.285592675209045410e-01
-1.387530565261840820e-01 -5.645048618316650391e-01 -3.258991288021206856e-03 3.317595720291137695e-01 3.473422825336456299e-01 5.789805650711059570e-01 -2.023855745792388916e-01 -2.349081784486770630e-01
-1.592802442610263824e-02 -6.828624606132507324e-01 5.715839862823486328e-01 2.558980584144592285e-01 -1.111548207700252533e-02 -1.656792610883712769e-01 -1.402541100978851318e-01 -3.066081106662750244e-01
-2.737284898757934570e-01 -7.969477772712707520e-01 -2.982591390609741211e-01 -1.600513979792594910e-02 -1.144331544637680054e-01 -3.454473614692687988e-01 -2.478243261575698853e-01 -8.298433572053909302e-02
-3.837781548500061035e-01 -6.750921010971069336e-01 -5.763776227831840515e-02 -3.084225058555603027e-01 1.350212395191192627e-01 2.926114797592163086e-01 -3.308420181274414062e-01 -2.919069528579711914e-01
-3.662576973438262939e-01 -5.408587455749511719e-01 5.528045296669006348e-01 4.013690352439880371e-02 -3.878054395318031311e-02 4.016122519969940186e-01 -1.843151450157165527e-01 -2.633529007434844971e-01
-1.818571835756301880e-01 -2.711834609508514404e-01 2.729203999042510986e-01 3.585807979106903076e-01 -4.393561482429504395e-01 2.811998426914215088e-01 2.699408531188964844e-01 -5.876619815826416016e-01
-6.439250111579895020e-01 -2.151971906423568726e-01 4.784908294677734375e-01 3.412539958953857422e-01 -3.287802934646606445e-01 1.861265003681182861e-01 -2.191376388072967529e-01 -5.368565768003463745e-02
-4.360311850905418396e-02 -2.887966930866241455e-01 1.541560441255569458e-01 7.127574682235717773e-01 -3.553858101367950439e-01 -1.935003548860549927e-01 1.629310697317123413e-01 -4.388847053050994873e-01
-3.079168125987052917e-02 -1.664941459894180298e-01 2.694293856620788574e-01 -2.000163868069648743e-02 -1.391107887029647827e-01 -2.692347466945648193e-01 -1.149189472198486328e-01 -8.906704783439636230e-01
-4.222146570682525635e-01 -7.081485986709594727e-01 1.940805912017822266e-01 7.215180993080139160e-02 -1.970432400703430176e-01 4.242413640022277832e-01 1.570794582366943359e-01 -1.841371357440948486e-01
-6.927207112312316895e-01 -1.433339416980743408e-01 -2.553709149360656738e-01 4.574940502643585205e-01 -1.899943649768829346e-01 -7.643016427755355835e-02 1.716014444828033447e-01 -3.920355439186096191e-01
-6.204432249069213867e-01 -3.242412805557250977e-01 7.594971358776092529e-02 2.319893538951873779e-01 3.516610860824584961e-01 -1.759192347526550293e-01 -4.861961901187896729e-01 -2.435781061649322510e-01
-5.958976149559020996e-01 -3.345488011837005615e-02 -1.574857980012893677e-01 5.978187918663024902e-01 6.950515508651733398e-02 4.117075800895690918e-01 -2.727129757404327393e-01 -1.135395318269729614e-01
-1.943301409482955933e-02 -1.226132735610008240e-02 6.520096957683563232e-02 -5.249729380011558533e-02 -1.841852664947509766e-01 -1.135440841317176819e-01 -1.333930343389511108e-01 -9.632520675659179688e-01
-9.125120937824249268e-02 -8.370237946510314941e-01 -9.350557625293731689e-02 -2.101116478443145752e-01 9.007360041141510010e-02 -1.627131551504135132e-01 -3.500840067863464355e-01 -2.846519351005554199e-01
-3.449598252773284912e-01 -4.448366165161132812e-01 4.079699814319610596e-01 7.436195760965347290e-02 -2.852220237255096436e-01 3.149350285530090332e-01 2.317188680171966553e-01 -5.262362360954284668e-01
3.380724787712097168e-02 -8.564849197864532471e-02 1.162028759717941284e-01 -3.199532032012939453e-01 -2.665350958704948425e-02 2.689673602581024170e-01 -5.063380599021911621e-01 -7.390644550323486328e-01
-3.137337043881416321e-02 -8.565000891685485840e-01 -2.767097353935241699e-01 -1.626953110098838806e-02 -1.251553464680910110e-02 -2.571799755096435547e-01 -2.907989919185638428e-01 -1.942370682954788208e-01
-2.607332170009613037e-01 -5.268850326538085938e-01 5.998310446739196777e-01 -7.217565178871154785e-02 -2.806789278984069824e-01 2.928724884986877441e-01 -1.167431697249412537e-01 -3.334963619709014893e-01
1.201563552021980286e-01 -1.756852120161056519e-01 -3.710921853780746460e-02 -9.767612069845199585e-02 -1.768175363540649414e-01 -1.137865334749221802e-01 2.124530635774135590e-02 -9.482173919677734375e-01
-5.221236348152160645e-01 -2.196868956089019775e-01 -1.728255487978458405e-02 3.363433182239532471e-01 -6.710942387580871582e-01 3.135029077529907227e-01 -1.012657508254051208e-01 -8.241858333349227905e-02
-4.677029252052307129e-01 -5.972538590431213379e-01 2.621170580387115479e-01 8.488163352012634277e-02 -2.061548531055450439e-01 4.545881748199462891e-01 1.507855355739593506e-01 -2.770290672779083252e-01
-4.435554519295692444e-02 -6.841965317726135254e-01 2.711175084114074707e-01 2.158860713243484497e-01 -5.413904041051864624e-02 4.986341595649719238e-01 -2.177359163761138916e-01 -3.328968286514282227e-01
2.385916262865066528e-01 -4.154052138328552246e-01 -3.798410594463348389e-01 1.263804435729980469e-01 -1.995801627635955811e-01 -3.971604108810424805e-01 -5.715609788894653320e-01 -2.932756543159484863e-01
-4.843457043170928955e-01 -7.209846377372741699e-02 7.176613807678222656e-02 5.661130547523498535e-01 2.739548981189727783e-01 -2.253348082304000854e-01 -3.062579333782196045e-01 -4.636331796646118164e-01
-3.536222577095031738e-01 -4.667828977108001709e-01 2.720877826213836670e-01 6.419651508331298828e-01 -3.641040623188018799e-01 1.636406779289245605e-01 4.083280637860298157e-02 9.948222339153289795e-02
-1.804832965135574341e-01 -5.101090669631958008e-01 3.929292559623718262e-01 4.264508783817291260e-01 1.259833201766014099e-02 4.765908718109130859e-01 -3.778463006019592285e-01 -2.992443367838859558e-02
-1.340159922838211060e-01 -8.600318431854248047e-01 -3.076117634773254395e-01 1.813499033451080322e-01 -9.522574394941329956e-02 -2.861936092376708984e-01 -5.350860953330993652e-02 -1.450317203998565674e-01
-3.179381787776947021e-01 -6.615586578845977783e-02 -1.214693635702133179e-01 3.466256856918334961e-01 -7.406615018844604492e-01 1.265890896320343018e-02 4.842055030167102814e-03 -4.592072367668151855e-01
6.327756494283676147e-02 -3.042317926883697510e-01 2.064058780670166016e-01 4.486930668354034424e-01 -3.392792940139770508e-01 -6.206141710281372070e-01 -1.065150871872901917e-01 -3.845677375793457031e-01
-9.121388196945190430e-02 -6.217351555824279785e-01 5.087667703628540039e-01 3.146396875381469727e-01 -5.059132352471351624e-02 4.187112152576446533e-01 -1.318805571645498276e-02 -2.631183862686157227e-01
-6.241184473037719727e-01 -3.557648360729217529e-01 4.827552139759063721e-01 3.337425589561462402e-01 -8.102628588676452637e-02 2.708708643913269043e-01 -2.405549734830856323e-01 -4.083932563662528992e-02
-4.291820228099822998e-01 -4.464501440525054932e-01 1.938476860523223877e-01 5.033920407295227051e-01 -7.208555936813354492e-02 5.536655783653259277e-01 -1.107130423188209534e-01 -3.880069032311439514e-02
1.648298203945159912e-01 -7.294067740440368652e-01 -3.438667356967926025e-01 3.469536602497100830e-01 -1.178271323442459106e-01 -3.265381753444671631e-01 -1.807530820369720459e-01 -2.213449031114578247e-01
-8.525879681110382080e-02 -1.759461760520935059e-01 -3.383829295635223389e-01 -5.942697077989578247e-02 1.743319332599639893e-01 4.164084792137145996e-01 -6.173900365829467773e-01 -5.087054967880249023e-01
-1.900047808885574341e-01 -7.744970917701721191e-01 2.877405881881713867e-01 7.758086919784545898e-02 -2.898926436901092529e-01 2.601599991321563721e-01 2.504446506500244141e-01 -2.465674579143524170e-01
-3.587138354778289795e-01 -3.486794531345367432e-01 1.976938843727111816e-01 3.823356330394744873e-01 2.272514998912811279e-02 7.213146090507507324e-01 -2.045954912900924683e-01 -4.257953912019729614e-02
-1.145223975181579590e-01 -4.697995483875274658e-01 -4.961442202329635620e-02 -2.276328951120376587e-02 -6.016203165054321289e-01 3.989362120628356934e-01 2.171911448240280151e-01 -4.415020644664764404e-01
-6.421682983636856079e-02 -4.466931223869323730e-01 2.397461384534835815e-01 3.779129087924957275e-01 -6.790952384471893311e-02 7.245132327079772949e-01 -2.221552878618240356e-01 -1.310003697872161865e-01
-8.966530114412307739e-02 8.254936337471008301e-02 -1.127524524927139282e-01 3.694733679294586182e-01 -6.510506868362426758e-01 -3.198342397809028625e-02 -6.332461237907409668e-01 -1.001570299267768860e-01
-5.916158556938171387e-01 -2.967008054256439209e-01 6.555497646331787109e-02 4.763149023056030273e-01 -5.467707514762878418e-01 1.726824045181274414e-01 -3.594822809100151062e-02 -2.676231227815151215e-02
6.189844012260437012e-02 -2.302111685276031494e-01 2.592862844467163086e-01 -1.346938610076904297e-01 -5.129904672503471375e-02 -1.410372257232666016e-01 -2.117844969034194946e-01 -8.890578150749206543e-01
-5.949286222457885742e-01 1.706991940736770630e-01 -1.573741436004638672e-01 2.699726819992065430e-01 -2.028738148510456085e-02 -1.375711411237716675e-01 -3.938322961330413818e-01 -5.872210264205932617e-01
-1.882890313863754272e-01 -1.965622007846832275e-01 1.786208599805831909e-01 -1.030260697007179260e-01 6.041788682341575623e-02 -2.221180945634841919e-01 -1.550149619579315186e-01 -8.979834914207458496e-01
-3.164470493793487549e-01 -7.594139873981475830e-02 1.533559262752532959e-01 7.440836727619171143e-02 2.215591259300708771e-02 -1.491091549396514893e-01 2.201943192631006241e-03 -9.177746176719665527e-01
1.687398701906204224e-01 -4.551648795604705811e-01 -4.608434438705444336e-01 2.826796174049377441e-01 9.204116649925708771e-03 -3.355934023857116699e-01 -5.062775015830993652e-01 -3.210030794143676758e-01
-2.812450826168060303e-01 -6.227073669433593750e-01 5.797210931777954102e-01 8.187185972929000854e-02 -8.599384129047393799e-02 -2.469805032014846802e-01 -6.231200695037841797e-02 -3.436281383037567139e-01
1.901173591613769531e-01 -7.751286029815673828e-01 -3.028026223182678223e-01 3.921643197536468506e-01 -1.896988786756992340e-02 -2.461795210838317871e-01 -8.954190462827682495e-02 -2.203788310289382935e-01
-3.122332990169525146e-01 -7.389678955078125000e-01 -1.459153834730386734e-02 -3.111471533775329590e-01 -3.697464168071746826e-01 1.082339584827423096e-01 -3.271793723106384277e-01 -6.275491416454315186e-02
-2.963477373123168945e-01 1.318857520818710327e-01 -8.699579536914825439e-02 4.102117121219635010e-01 5.458401888608932495e-02 5.294783115386962891e-01 -4.231255650520324707e-01 -5.065376758575439453e-01
5.323935151100158691e-01 -1.874158829450607300e-01 -1.441923901438713074e-02 -2.122349478304386139e-02 -1.452019065618515015e-01 -5.721708759665489197e-02 -3.621094822883605957e-01 -7.247713804244995117e-01
-1.496621668338775635e-01 -6.607933640480041504e-01 -2.051181048154830933e-01 1.054276078939437866e-01 1.272671297192573547e-02 -5.329519510269165039e-01 -2.279568649828433990e-02 -4.506056904792785645e-01
-1.657923161983489990e-01 -7.345370054244995117e-01 2.392444610595703125e-01 -2.233391255140304565e-01 -3.383542299270629883e-01 -1.468892842531204224e-01 -4.294440448284149170e-01 -7.326556742191314697e-02
-2.192396372556686401e-01 -2.386046946048736572e-01 2.802530769258737564e-03 -1.182308420538902283e-01 -6.125257015228271484e-01 5.237068533897399902e-01 1.923760026693344116e-02 -4.808209538459777832e-01
1.781478971242904663e-01 -1.703609377145767212e-01 4.580444991588592529e-01 1.755480170249938965e-01 -5.472926497459411621e-01 3.140250742435455322e-01 -9.231693111360073090e-03 -5.480806827545166016e-01
-2.518407702445983887e-01 -7.649382948875427246e-01 -3.990634381771087646e-01 -2.376929670572280884e-01 -1.455068439245223999e-01 1.361922025680541992e-01 -2.537757158279418945e-01 -1.776890307664871216e-01
-3.112434744834899902e-01 -7.047890424728393555e-01 3.223368227481842041e-01 2.176852710545063019e-02 -8.095985651016235352e-02 3.989532887935638428e-01 1.044116988778114319e-01 -3.541258573532104492e-01
-3.507072925567626953e-01 1.161294803023338318e-02 -1.226345971226692200e-01 7.553974986076354980e-01 1.310020834207534790e-01 -9.367219358682632446e-02 -3.023849129676818848e-01 -4.169319868087768555e-01
-5.466099381446838379e-01 -1.851847916841506958e-01 3.041805885732173920e-02 7.764718681573867798e-02 -6.766742467880249023e-01 3.742177784442901611e-01 -4.798099771142005920e-02 -2.444191724061965942e-01
-1.046209707856178284e-01 -6.861543059349060059e-01 4.205204546451568604e-01 2.886036038398742676e-01 2.183758839964866638e-02 4.249724149703979492e-01 -3.333263844251632690e-02 -2.755498290061950684e-01
1.418952494859695435e-01 -4.019527435302734375e-01 4.748663306236267090e-01 3.417183160781860352e-01 -8.836635202169418335e-02 1.066316142678260803e-01 9.488648176193237305e-02 -6.692143678665161133e-01
6.446964293718338013e-02 -7.285031676292419434e-01 -4.323202967643737793e-01 4.001803398132324219e-01 -9.586159884929656982e-02 -2.504108250141143799e-01 -1.193522140383720398e-01 -1.787224411964416504e-01
-7.002203464508056641e-01 -1.902920454740524292e-01 -7.596807181835174561e-02 1.692679827101528645e-03 -3.822800219058990479e-01 -3.310979902744293213e-01 -3.585962057113647461e-01 -2.887063920497894287e-01
-2.436470538377761841e-01 -5.305982008576393127e-02 8.145917207002639771e-02 7.496353387832641602e-01 -2.418453842401504517e-01 -3.206452429294586182e-01 -1.320741325616836548e-01 -4.364470541477203369e-01
-7.165532708168029785e-01 -1.020745337009429932e-01 2.391728758811950684e-01 1.658333986997604370e-01 -4.873922765254974365e-01 2.978618741035461426e-01 -2.212235182523727417e-01 -1.273384541273117065e-01
-3.887131512165069580e-01 -4.805587828159332275e-01 2.167414724826812744e-01 4.157698750495910645e-01 1.387940794229507446e-01 -4.262313246726989746e-01 -4.341974556446075439e-01 -9.305664151906967163e-02
2.589230537414550781e-01 -2.421890795230865479e-01 8.429415524005889893e-02 4.119123518466949463e-02 6.115376949310302734e-03 -3.103228211402893066e-01 -3.119198679924011230e-01 -8.196763396263122559e-01
-1.351955085992813110e-01 -1.859367340803146362e-01 1.978105753660202026e-01 2.056274265050888062e-01 8.091319352388381958e-02 -1.828045397996902466e-01 2.080570533871650696e-02 -9.084827303886413574e-01
-3.946160376071929932e-01 -5.481498241424560547e-01 -3.616757988929748535e-01 -2.019723057746887207e-01 -2.481461465358734131e-01 -3.972283601760864258e-01 -1.870595365762710571e-01 -3.432923257350921631e-01
-7.718802094459533691e-01 -2.209701836109161377e-01 2.842102348804473877e-01 2.565578222274780273e-01 -1.402899473905563354e-01 2.133258432149887085e-01 -3.729916214942932129e-01 6.681205332279205322e-02
-4.753474891185760498e-01 -6.134720146656036377e-02 -2.778373360633850098e-01 1.730870455503463745e-01 -5.041594505310058594e-01 4.887003004550933838e-01 -1.208622381091117859e-02 -4.122838973999023438e-01
-2.469857335090637207e-01 -8.684110045433044434e-01 1.255196183919906616e-01 -7.110947370529174805e-02 -2.394373565912246704e-01 -1.383387893438339233e-01 -2.958399057388305664e-01 7.710629608482122421e-03
2.842590808868408203e-01 -9.334911406040191650e-02 2.245862632989883423e-01 -1.730747669935226440e-01 -4.694600701332092285e-01 3.509780466556549072e-01 -2.510419487953186035e-01 -6.507601141929626465e-01
-2.863507270812988281e-01 -6.929674148559570312e-01 2.236167639493942261e-01 -1.779907047748565674e-01 1.384130567312240601e-01 3.879012465476989746e-01 -3.191573619842529297e-01 -2.909077703952789307e-01
-1.265018135309219360e-01 -5.271387100219726562e-01 2.624233718961477280e-03 4.002342820167541504e-01 8.456810563802719116e-02 -6.132690310478210449e-01 -3.769246637821197510e-01 -1.435440927743911743e-01
2.394902408123016357e-01 -3.098559677600860596e-01 3.933423757553100586e-01 -2.293230444192886353e-01 -2.864803373813629150e-01 4.449356794357299805e-01 -3.782326877117156982e-01 -4.650029242038726807e-01
-4.599421024322509766e-01 -4.566916525363922119e-01 3.252710029482841492e-02 6.672837734222412109e-01 -3.980556875467300415e-02 2.992751300334930420e-01 1.745050996541976929e-01 -1.093537434935569763e-01
-3.432812094688415527e-01 -2.469357661902904510e-02 -1.457896530628204346e-01 -8.672970533370971680e-02 9.558282792568206787e-02 1.342506706714630127e-01 -7.245787978172302246e-01 -5.482681393623352051e-01
-3.742289841175079346e-01 -4.499057233333587646e-01 1.269436627626419067e-01 7.109083533287048340e-01 -1.858261227607727051e-01 2.417318820953369141e-01 1.892468631267547607e-01 -8.515994250774383545e-02
-4.276753365993499756e-01 -4.071074128150939941e-01 9.089396893978118896e-02 6.774752736091613770e-01 -3.122420012950897217e-01 2.359837740659713745e-01 1.638700962066650391e-01 -6.392337381839752197e-02
-7.138316631317138672e-01 -3.207839727401733398e-01 9.312789887189865112e-02 -3.901891037821769714e-02 3.999869152903556824e-02 -4.020410776138305664e-01 -2.690529525279998779e-01 -3.764576017856597900e-01
5.825017392635345459e-02 -6.674550175666809082e-01 3.613532483577728271e-01 1.475408393889665604e-02 -4.365466237068176270e-01 3.742946386337280273e-01 5.427471548318862915e-02 -2.944517135620117188e-01
1.761022359132766724e-01 -5.630050301551818848e-01 -3.825543820858001709e-01 2.347564548254013062e-01 -5.332620814442634583e-02 -4.387153387069702148e-01 -4.015722572803497314e-01 -3.065615296363830566e-01
-3.549084663391113281e-01 -7.185649275779724121e-01 3.339671492576599121e-01 7.722096890211105347e-02 -1.687307655811309814e-01 3.853475749492645264e-01 4.769191890954971313e-02 -2.469205111265182495e-01
-3.637225329875946045e-01 -5.756254792213439941e-01 1.106993108987808228e-02 5.228946805000305176e-01 7.163581997156143188e-02 2.308224588632583618e-01 2.971282005310058594e-01 -3.407697975635528564e-01
3.154809772968292236e-01 -2.120778262615203857e-01 -1.045094244182109833e-02 7.058016955852508545e-02 -3.081071972846984863e-01 -4.768228232860565186e-01 -3.393453061580657959e-01 -6.426185369491577148e-01
-6.241764426231384277e-01 -2.783892452716827393e-01 1.267237216234207153e-01 1.327175199985504150e-01 4.529798924922943115e-01 1.241074651479721069e-01 -4.202330708503723145e-01 -3.194388449192047119e-01
-1.874211579561233521e-01 -7.125415802001953125e-01 4.596173167228698730e-01 7.496206462383270264e-02 -2.765324339270591736e-02 3.797576129436492920e-01 -1.774150133132934570e-01 -2.526535093784332275e-01
-6.890051960945129395e-01 -1.409179419279098511e-01 -2.950374595820903778e-02 1.235660985112190247e-01 1.300791501998901367e-01 1.401051729917526245e-01 -3.705000132322311401e-02 -6.718275547027587891e-01
1.053920015692710876e-01 -9.393625706434249878e-02 3.006130754947662354e-01 3.832318633794784546e-02 -1.499585360288619995e-01 -6.453579757362604141e-03 -1.045359149575233459e-01 -9.245401620864868164e-01
-5.531902313232421875e-01 -3.571760356426239014e-01 3.552918434143066406e-01 4.912905767560005188e-02 2.810017466545104980e-01 -5.421293526887893677e-02 -2.244593501091003418e-01 -5.526997447013854980e-01
-5.241849422454833984e-01 1.140552386641502380e-01 -3.543561697006225586e-02 2.260965257883071899e-01 -1.531675271689891815e-02 -2.117434740066528320e-01 -2.877245843410491943e-01 -7.293770313262939453e-01
-1.849065124988555908e-01 -6.188143491744995117e-01 2.585584223270416260e-01 6.775123625993728638e-02 2.532835304737091064e-01 3.067981302738189697e-01 -5.309430360794067383e-01 -2.669412195682525635e-01
4.558468237519264221e-02 -6.572244763374328613e-01 -4.067341387271881104e-01 2.598527073860168457e-01 -9.126837551593780518e-02 -3.721586167812347412e-01 3.205785155296325684e-02 -4.303048253059387207e-01
1.255490630865097046e-01 -8.025043606758117676e-01 -3.005131781101226807e-01 2.193197011947631836e-01 1.791319549083709717e-01 -5.760267376899719238e-03 1.821502111852169037e-02 -4.115356504917144775e-01
-4.458175897598266602e-01 2.015612125396728516e-01 -1.064368486404418945e-01 3.849225938320159912e-01 -4.566618502140045166e-01 2.766731083393096924e-01 -2.496049553155899048e-01 -5.037208795547485352e-01
-3.297007381916046143e-01 -2.723461985588073730e-01 -8.842068910598754883e-02 7.247774600982666016e-01 -2.313303947448730469e-01 -1.716795265674591064e-01 -7.892712205648422241e-02 -4.413472115993499756e-01
-1.523123532533645630e-01 -2.588041722774505615e-01 -3.936701714992523193e-01 1.550776809453964233e-01 -3.885978162288665771e-01 3.844855427742004395e-01 2.289261370897293091e-01 -6.160776019096374512e-01
-2.709895372390747070e-01 -6.577230691909790039e-01 2.966840863227844238e-01 2.585196495056152344e-01 -3.517894744873046875e-01 4.427300095558166504e-01 6.048061326146125793e-02 -1.252495348453521729e-01
-1.983294636011123657e-01 -2.558532655239105225e-01 3.362330198287963867e-01 4.361082613468170166e-01 -5.487310886383056641e-01 4.350518286228179932e-01 1.127042844891548157e-01 -2.981332540512084961e-01
-5.559762716293334961e-01 -2.814506879076361656e-03 1.788583546876907349e-01 3.088076412677764893e-01 1.332253664731979370e-01 -1.479191184043884277e-01 -2.479305118322372437e-01 -6.800229549407958984e-01
-4.171632230281829834e-01 -8.413269370794296265e-02 -8.678880520164966583e-03 4.718856513500213623e-01 2.651081085205078125e-01 -2.231104969978332520e-01 -6.743299365043640137e-01 -1.461634039878845215e-01
-2.307306826114654541e-01 -6.185419559478759766e-01 5.349835157394409180e-01 7.762242853641510010e-02 -9.924735873937606812e-02 4.422267079353332520e-01 -1.874677687883377075e-01 -1.771381646394729614e-01
3.178441524505615234e-02 -4.977441430091857910e-01 2.266391739249229431e-02 4.441284537315368652e-01 3.599376380443572998e-01 -2.126104198396205902e-02 1.257234960794448853e-01 -6.384850740432739258e-01
1.296292096376419067e-01 -5.517007708549499512e-01 -5.656949281692504883e-01 -5.818715691566467285e-02 -1.083789020776748657e-01 -1.758642494678497314e-01 -3.312267363071441650e-01 -4.506002664566040039e-01
-1.021206453442573547e-01 -8.472299575805664062e-01 3.472199141979217529e-01 -6.854016333818435669e-02 -1.473409403115510941e-02 -1.661184281110763550e-01 -2.647573053836822510e-01 -2.204645127058029175e-01
-2.962417006492614746e-01 7.193060964345932007e-02 2.731341868638992310e-02 7.396024465560913086e-01 4.323250055313110352e-02 -8.878619223833084106e-02 -5.464825034141540527e-01 -2.256408929824829102e-01
-2.191771566867828369e-01 -6.930015087127685547e-01 2.614105343818664551e-01 4.750876426696777344e-01 1.789517402648925781e-01 2.519000470638275146e-01 -2.429179847240447998e-01 -1.522497236728668213e-01
5.983684957027435303e-02 1.001188978552818298e-01 -5.680418387055397034e-02 2.491950690746307373e-01 -4.182341396808624268e-01 -7.474387995898723602e-03 -8.412396907806396484e-01 -1.959872394800186157e-01
-1.814573407173156738e-01 -2.434776723384857178e-02 3.126892447471618652e-01 6.728554964065551758e-01 -4.831566289067268372e-02 -2.323842495679855347e-01 -2.525261044502258301e-01 -5.439349412918090820e-01
-6.790587902069091797e-01 -2.609695196151733398e-01 1.914686262607574463e-01 5.346215367317199707e-01 -3.500327765941619873e-01 7.020355015993118286e-02 -1.017207056283950806e-01 -1.024449318647384644e-01
-4.800932109355926514e-02 -5.853062868118286133e-01 4.483939111232757568e-01 1.609404683113098145e-01 -5.134715139865875244e-02 -4.665182232856750488e-01 -3.735129833221435547e-01 -2.614668011665344238e-01
-1.317237876355648041e-02 -4.963621497154235840e-01 -4.837332665920257568e-01 -1.735714823007583618e-02 -1.947659850120544434e-01 -1.061608269810676575e-01 -6.686057448387145996e-01 -1.513749808073043823e-01
-1.161852777004241943e-01 -6.644598245620727539e-01 4.674351513385772705e-01 -1.726228557527065277e-02 -2.046674787998199463e-01 4.526723623275756836e-01 -5.482796207070350647e-02 -2.763937115669250488e-01
-1.139758676290512085e-01 4.137633368372917175e-02 -2.468864321708679199e-01 -2.303658053278923035e-02 8.751076459884643555e-02 3.500404655933380127e-01 -3.357450962066650391e-01 -8.251681923866271973e-01
-7.532992959022521973e-01 -1.126108020544052124e-01 -3.732921779155731201e-01 2.761807739734649658e-01 -2.584374547004699707e-01 1.936600357294082642e-02 8.102010935544967651e-02 -3.612573146820068359e-01
3.945386707782745361e-01 -5.754733681678771973e-01 1.409781426191329956e-01 -3.382619842886924744e-02 -3.884637057781219482e-01 3.821087777614593506e-01 -2.582983970642089844e-01 -3.584988415241241455e-01
-1.880381852388381958e-01 -1.473216712474822998e-01 -6.625667959451675415e-02 5.505959987640380859e-01 -6.924068331718444824e-01 1.490050554275512695e-01 -4.298636689782142639e-02 -3.632004857063293457e-01
-4.346113502979278564e-01 -1.267316490411758423e-01 1.991158165037631989e-02 -8.019142597913742065e-02 -7.612015604972839355e-01 3.347440809011459351e-02 3.500114008784294128e-02 -4.543693959712982178e-01
-2.395681142807006836e-01 -7.498993724584579468e-02 2.029037326574325562e-01 4.837917909026145935e-02 1.311495304107666016e-01 -1.752778589725494385e-01 -2.611224651336669922e-01 -8.816834092140197754e-01
2.328391820192337036e-01 -2.414326220750808716e-01 2.410877943038940430e-01 -1.858082115650177002e-01 -5.135981440544128418e-01 4.001093208789825439e-01 -2.080215215682983398e-01 -5.724550485610961914e-01
-1.957905143499374390e-01 -6.651609539985656738e-01 8.527011424303054810e-02 4.182329773902893066e-01 -4.821288883686065674e-01 3.171733617782592773e-01 -6.208087503910064697e-02 -1.165363099426031113e-02
9.919332806020975113e-04 -5.123349428176879883e-01 -3.954710066318511963e-01 -8.583151549100875854e-02 -6.036717891693115234e-01 1.890905499458312988e-01 -4.090234041213989258e-01 -7.920000702142715454e-02
-2.171543836593627930e-01 -7.654193043708801270e-02 -3.607538044452667236e-01 2.463101148605346680e-01 -6.060644388198852539e-01 -3.616711497306823730e-02 1.302673816680908203e-01 -6.087539792060852051e-01
-2.127633839845657349e-01 2.577475458383560181e-02 1.474766582250595093e-01 1.912501752376556396e-01 -6.317270398139953613e-01 3.086151778697967529e-01 -4.134963750839233398e-01 -4.800412952899932861e-01
-2.866049110889434814e-01 -6.990076303482055664e-01 5.083593726158142090e-01 -1.211311668157577515e-01 -1.933054476976394653e-01 2.201108187437057495e-01 -1.103378310799598694e-01 -2.411510050296783447e-01
-1.023295894265174866e-01 -4.090249836444854736e-01 -4.391901195049285889e-01 -2.298477739095687866e-01 -2.992363274097442627e-01 1.238160133361816406e-01 -6.356961131095886230e-01 -2.598590254783630371e-01
-4.190193712711334229e-01 -1.124477311968803406e-01 3.534037172794342041e-01 3.615628182888031006e-01 -3.267711400985717773e-01 4.426157176494598389e-01 -4.967400431632995605e-01 -8.196172118186950684e-02
1.819088868796825409e-02 -2.940174890682101250e-03 -2.088371068239212036e-01 2.036714702844619751e-01 -6.141152381896972656e-01 -4.670587778091430664e-01 -2.100437730550765991e-01 -5.245622992515563965e-01
3.956984356045722961e-02 -7.628034055233001709e-02 -8.727202564477920532e-02 -6.684918701648712158e-02 -7.260337471961975098e-01 3.388796746730804443e-01 -1.169109717011451721e-01 -5.699978470802307129e-01
1.791575551033020020e-01 -8.473117947578430176e-01 5.275780707597732544e-02 -4.136186093091964722e-02 -1.867420971393585205e-02 3.149195909500122070e-01 -3.566035628318786621e-01 -1.370476484298706055e-01
-1.980303078889846802e-01 -2.066573500633239746e-02 -4.439561069011688232e-01 7.358959317207336426e-01 -7.960872352123260498e-02 1.702244728803634644e-01 -1.007902100682258606e-01 -4.198149442672729492e-01
-5.644480586051940918e-01 -1.903788745403289795e-01 4.176875576376914978e-02 4.880445897579193115e-01 -4.459682404994964600e-01 4.082939922809600830e-01 6.350934505462646484e-02 -1.886717975139617920e-01
3.749949112534523010e-02 -1.514561027288436890e-01 2.021552622318267822e-01 -3.223028033971786499e-02 8.512750267982482910e-02 -1.805299147963523865e-02 -2.342658340930938721e-01 -9.334324598312377930e-01
-5.803469419479370117e-01 -5.028838515281677246e-01 -2.154882531613111496e-03 2.997486591339111328e-01 -4.173966348171234131e-01 3.663925826549530029e-01 7.449213415384292603e-02 8.024251461029052734e-02
1.014516055583953857e-01 -7.974224537611007690e-02 2.047216296195983887e-01 5.784589648246765137e-01 -2.696416974067687988e-01 2.278759628534317017e-01 2.174699306488037109e-02 -6.940576434135437012e-01
-2.997643053531646729e-01 -3.160382509231567383e-01 1.998044252395629883e-01 6.755451560020446777e-01 -8.743997663259506226e-02 -1.565462201833724976e-01 2.185437455773353577e-02 -5.304225087165832520e-01
6.682303547859191895e-02 -2.808952331542968750e-01 -1.949978023767471313e-01 3.295260071754455566e-01 -2.060520462691783905e-02 3.157076835632324219e-01 -7.764883041381835938e-01 -2.588263452053070068e-01
5.901163071393966675e-02 -7.663788795471191406e-01 4.741294085979461670e-01 2.024978585541248322e-02 -1.150682568550109863e-01 -1.413420736789703369e-01 -3.128457367420196533e-01 -2.299605011940002441e-01
-3.309345841407775879e-01 -7.851649522781372070e-01 1.213087514042854309e-02 -1.461402177810668945e-01 1.286332756280899048e-01 1.433817017823457718e-02 -4.749053418636322021e-01 -1.010297387838363647e-01
3.616872429847717285e-01 -3.040253818035125732e-01 1.308680772781372070e-01 9.833292663097381592e-02 -2.972956299781799316e-01 5.232179760932922363e-01 -1.750162839889526367e-01 -5.976477861404418945e-01
-2.707983255386352539e-01 1.017904877662658691e-01 -4.449381232261657715e-01 4.675872325897216797e-01 -3.967578709125518799e-02 4.180718958377838135e-01 -4.910862743854522705e-01 -2.866622507572174072e-01
1.291879713535308838e-01 -7.011938095092773438e-01 5.390876531600952148e-01 2.549021244049072266e-01 -6.472332030534744263e-02 -1.557561904191970825e-01 -1.343244612216949463e-01 -2.992575764656066895e-01
-1.744201034307479858e-01 -5.439205765724182129e-01 5.079477280378341675e-02 3.715852499008178711e-01 4.445032477378845215e-01 3.481419086456298828e-01 -2.167784050107002258e-02 -4.624028503894805908e-01
-1.858294010162353516e-01 -5.877822637557983398e-01 3.263611793518066406e-01 3.663929104804992676e-01 -3.445070609450340271e-02 5.792220234870910645e-01 -6.620339304208755493e-02 -1.953359693288803101e-01
-2.981234788894653320e-01 -7.536165714263916016e-01 2.166897505521774292e-01 2.526448071002960205e-01 2.451648563146591187e-02 3.511805832386016846e-01 1.938734799623489380e-01 -2.662419378757476807e-01
-2.510817050933837891e-01 -1.613115519285202026e-01 -2.858756184577941895e-01 5.331635475158691406e-01 -4.415422081947326660e-01 -1.304663121700286865e-01 1.375780701637268066e-01 -5.603922605514526367e-01
-1.435434818267822266e-01 2.206667140126228333e-02 -9.724826365709304810e-02 6.893184781074523926e-01 7.369039952754974365e-02 -1.406041681766510010e-01 -6.499186158180236816e-01 -2.160952240228652954e-01
-4.120990037918090820e-01 -4.069350659847259521e-01 2.885111868381500244e-01 1.631794422864913940e-01 -5.629849433898925781e-01 3.416101038455963135e-01 1.365314573049545288e-01 -3.200339078903198242e-01
9.781496226787567139e-02 -4.122327566146850586e-01 -2.508891373872756958e-02 3.828366100788116455e-01 1.438337862491607666e-01 7.247018814086914062e-01 -2.536213099956512451e-01 -2.511939406394958496e-01
