# Supplementary material for: Where is your field going? A machine learning approach to study the relative motion of the domains of physics
Source: PLoS One. 2020 Jun 18;15(6):e0233997. doi: 10.1371/journal.pone.0233997 (PMC7302634; doi:10.1371/journal.pone.0233997)
Supplement: S7 Data — (ZIP) [file pone.0233997.s007.zip › 6/Pacs4Run_6_VS_500_embeddings2004-2008ED8.txt]

4.132270812988281250e-01 9.453372657299041748e-02 -1.375107746571302414e-02 -1.734370887279510498e-01 -2.169854044914245605e-01 -6.553115844726562500e-01 5.075330138206481934e-01 2.364988774061203003e-01
-5.207724124193191528e-02 2.526459693908691406e-01 1.650161743164062500e-01 -7.092048525810241699e-01 -1.021788343787193298e-01 -3.564276993274688721e-01 5.145695805549621582e-01 -3.150839358568191528e-02
-3.259273618459701538e-02 -8.839912712574005127e-02 -1.313418447971343994e-01 -8.096149563789367676e-01 3.440424799919128418e-02 -4.489966630935668945e-01 3.329497575759887695e-01 6.898482888936996460e-02
1.560054570436477661e-01 2.617653906345367432e-01 -3.303248807787895203e-02 -7.230665087699890137e-01 -1.558949798345565796e-01 -2.050055861473083496e-01 2.662236988544464111e-01 4.960031509399414062e-01
4.220466017723083496e-01 -6.620000302791595459e-02 -3.479739651083946228e-02 -5.112264156341552734e-01 -2.824799716472625732e-02 -2.727411687374114990e-01 6.915760040283203125e-01 3.831633180379867554e-02
-3.036318123340606689e-01 1.221421584486961365e-01 -3.845980465412139893e-01 -2.684746086597442627e-01 1.128294020891189575e-01 1.326351165771484375e-01 6.619536280632019043e-01 4.520946145057678223e-01
3.104679659008979797e-02 3.911726772785186768e-01 -2.208349555730819702e-01 -4.381286203861236572e-01 -5.631506443023681641e-01 -2.223322391510009766e-01 4.332292675971984863e-01 -2.259143292903900146e-01
-4.089748561382293701e-01 9.062498062849044800e-02 -2.909788787364959717e-01 -1.909820437431335449e-01 1.571469902992248535e-01 1.174377948045730591e-01 7.211977839469909668e-01 3.804875314235687256e-01
-9.039694815874099731e-02 6.116687655448913574e-01 -6.919839978218078613e-02 6.134543195366859436e-02 2.667899616062641144e-02 6.074843462556600571e-03 7.799636125564575195e-01 -6.786149926483631134e-03
-4.850949347019195557e-01 2.795294225215911865e-01 -6.345038414001464844e-01 -3.003726340830326080e-02 -3.283315151929855347e-02 -1.421865969896316528e-01 3.755599856376647949e-01 3.474315106868743896e-01
-7.200237363576889038e-02 1.679282039403915405e-01 -3.118148744106292725e-01 -4.023752212524414062e-01 -3.802414238452911377e-01 1.998841613531112671e-01 7.096553444862365723e-01 1.390448510646820068e-01
-4.445384070277214050e-02 2.510485947132110596e-01 -1.372673665173351765e-03 -6.926757693290710449e-01 -2.552634179592132568e-01 -5.839554667472839355e-01 1.392202973365783691e-01 1.721958369016647339e-01
3.744879364967346191e-01 5.296231508255004883e-01 -2.512406110763549805e-01 -4.805904030799865723e-01 -2.781762778759002686e-01 -3.037062585353851318e-01 3.012626469135284424e-01 1.574493199586868286e-01
3.078036904335021973e-01 -2.281191647052764893e-01 -2.684448957443237305e-01 -3.293228149414062500e-01 -2.987790666520595551e-02 -1.699929684400558472e-01 7.889570593833923340e-01 -1.430344730615615845e-01
-5.131561160087585449e-01 3.968712091445922852e-01 -2.873479425907135010e-01 -3.569557666778564453e-01 -2.097711265087127686e-01 -1.383382827043533325e-01 5.494582653045654297e-01 -6.428077816963195801e-02
-1.111811399459838867e-01 1.819272041320800781e-01 3.326809406280517578e-01 1.531395465135574341e-01 -2.825753688812255859e-01 -5.599150657653808594e-01 6.206135749816894531e-01 -2.046902626752853394e-01
-1.283339858055114746e-01 6.080302596092224121e-01 -5.284424424171447754e-01 -7.732109725475311279e-02 2.415776103734970093e-01 -3.978614211082458496e-01 3.305992484092712402e-01 5.148076266050338745e-02
-9.398809075355529785e-02 2.371368110179901123e-01 -3.345033526420593262e-01 -4.749614596366882324e-01 2.126677334308624268e-01 -3.537809550762176514e-01 5.888609290122985840e-01 -2.833827137947082520e-01
-3.643363118171691895e-01 1.587353050708770752e-01 -3.708340525627136230e-01 -4.288958311080932617e-01 4.049416780471801758e-01 -4.121073186397552490e-01 4.314093887805938721e-01 -2.585326135158538818e-02
-2.663245797157287598e-01 4.610913991928100586e-01 -3.486705422401428223e-01 -4.831055700778961182e-01 2.902160584926605225e-01 -3.756268322467803955e-01 3.516797423362731934e-01 1.118221879005432129e-01
4.248047247529029846e-02 -4.415177926421165466e-02 -5.916772484779357910e-01 4.005191847681999207e-02 -2.509495019912719727e-01 6.955616921186447144e-02 5.955790281295776367e-01 4.712026119232177734e-01
7.758275419473648071e-02 -2.463510036468505859e-01 -2.589669823646545410e-01 -1.812922656536102295e-01 -3.372997045516967773e-01 -2.067517489194869995e-02 8.414039015769958496e-01 -1.058416143059730530e-01
9.782039374113082886e-02 4.825648069381713867e-01 -5.651270151138305664e-01 -4.375018477439880371e-01 7.939948886632919312e-02 -3.321425616741180420e-01 2.296354174613952637e-01 2.782633602619171143e-01
2.480302602052688599e-01 1.058026254177093506e-01 4.400529563426971436e-01 -2.271569892764091492e-02 -3.196076452732086182e-01 -5.182864665985107422e-01 4.786490499973297119e-01 3.650333881378173828e-01
-5.366377532482147217e-02 -2.650538086891174316e-01 -3.702142834663391113e-01 -1.063898056745529175e-01 -2.211978137493133545e-01 1.242233887314796448e-01 8.439396023750305176e-01 4.353807494044303894e-02
-5.903868675231933594e-01 3.492029309272766113e-01 -4.748363792896270752e-01 -1.612288877367973328e-02 1.134314853698015213e-02 -7.237427681684494019e-02 3.894530236721038818e-01 3.830541372299194336e-01
-2.152904123067855835e-01 1.936705559492111206e-01 3.335602581501007080e-01 -1.119267791509628296e-01 -6.070310473442077637e-01 -5.170109868049621582e-01 3.749642372131347656e-01 1.263588815927505493e-01
-7.200604677200317383e-02 1.296514719724655151e-01 -7.525565028190612793e-01 2.848684787750244141e-01 1.206610202789306641e-01 -2.707144320011138916e-01 4.923994839191436768e-01 -1.455464493483304977e-02
-3.232142925262451172e-01 1.176298484206199646e-01 -5.322548002004623413e-02 -5.209900736808776855e-01 -5.392340421676635742e-01 -1.344704031944274902e-01 5.398789644241333008e-01 -8.430498093366622925e-02
-2.224355041980743408e-01 1.712090671062469482e-01 3.120251297950744629e-01 -1.658877879381179810e-01 -5.770862698554992676e-01 -2.337420135736465454e-01 6.384527087211608887e-01 3.233478218317031860e-02
3.993784636259078979e-02 7.048755884170532227e-01 -3.039783835411071777e-01 -2.568537592887878418e-01 8.969946205615997314e-02 -1.529459804296493530e-01 3.322446048259735107e-01 4.487246274948120117e-01
-5.663809776306152344e-01 3.708231449127197266e-01 -3.406554460525512695e-01 -8.294319361448287964e-02 -1.384346932172775269e-01 8.854334242641925812e-03 6.209634542465209961e-01 1.180643662810325623e-01
-3.922845125198364258e-01 -4.302414506673812866e-02 -2.280967533588409424e-01 -2.712885141372680664e-01 -3.322282806038856506e-03 1.696529984474182129e-01 7.533233165740966797e-01 3.497813940048217773e-01
2.139345183968544006e-02 3.284083008766174316e-01 -6.724168658256530762e-01 1.521382629871368408e-01 3.209046423435211182e-01 -3.567493259906768799e-01 4.314078092575073242e-01 6.091484799981117249e-03
3.253123909235000610e-02 -1.192788630723953247e-01 1.505673974752426147e-01 1.266913264989852905e-01 -6.121510267257690430e-01 -6.558312177658081055e-01 3.680036962032318115e-01 7.564906775951385498e-02
-3.670004010200500488e-01 -4.000862836837768555e-01 -1.557571589946746826e-01 -7.991083711385726929e-02 -2.142363041639328003e-01 -7.545070648193359375e-01 2.412596195936203003e-01 -3.480248153209686279e-02
2.395619004964828491e-01 -3.665191531181335449e-01 -1.980745196342468262e-01 -1.686446219682693481e-01 1.363843232393264771e-01 -2.604617774486541748e-01 8.009053468704223633e-01 -1.127333641052246094e-01
-2.957723140716552734e-01 1.506948769092559814e-01 -3.205992579460144043e-01 -4.288074970245361328e-01 4.711507856845855713e-01 -2.558565437793731689e-01 5.096109509468078613e-01 2.366454750299453735e-01
-4.815823137760162354e-01 4.787178635597229004e-01 1.486225575208663940e-01 -5.215306207537651062e-02 2.335016429424285889e-01 -6.520342826843261719e-02 6.108292341232299805e-01 2.867269217967987061e-01
-4.003759920597076416e-01 1.393074244260787964e-01 2.422427535057067871e-01 -3.457686677575111389e-02 -5.468837022781372070e-01 -1.552824676036834717e-01 6.456594467163085938e-01 1.426357030868530273e-01
3.666725158691406250e-01 6.517442464828491211e-01 -1.467727571725845337e-01 -3.021837770938873291e-01 1.005329862236976624e-01 -3.216639161109924316e-01 2.988376021385192871e-01 3.536169230937957764e-01
-3.826923668384552002e-01 3.564418256282806396e-01 -3.798866868019104004e-01 -2.947780489921569824e-01 4.979320615530014038e-02 -1.324357688426971436e-01 6.848970651626586914e-01 -7.864677906036376953e-02
-3.795743286609649658e-01 -2.410974949598312378e-01 1.136367022991180420e-01 -2.982169687747955322e-01 1.538600772619247437e-01 -7.568484544754028320e-01 3.153216540813446045e-01 5.326760467141866684e-03
-4.178289473056793213e-01 3.105831742286682129e-01 9.997487813234329224e-02 -7.947754859924316406e-02 -2.186771482229232788e-02 -2.220262587070465088e-02 8.364650607109069824e-01 -1.095470935106277466e-01
-5.288686156272888184e-01 1.337599009275436401e-02 -4.201160967350006104e-01 -3.462173044681549072e-01 -2.949516177177429199e-01 -3.591221570968627930e-01 7.766072452068328857e-02 4.491756558418273926e-01
-9.487503021955490112e-02 5.415316820144653320e-01 -3.802879452705383301e-01 -1.249570921063423157e-01 3.912302106618881226e-02 2.334226854145526886e-02 5.140426158905029297e-01 5.207625627517700195e-01
-5.075508356094360352e-01 4.119501113891601562e-01 -4.191100895404815674e-01 -1.625668108463287354e-01 -1.190992519259452820e-01 -6.656187772750854492e-02 5.690749287605285645e-01 1.677698493003845215e-01
-3.999967277050018311e-01 3.692389726638793945e-01 -2.891278266906738281e-01 -5.022959709167480469e-01 2.426814055070281029e-03 -2.326282560825347900e-01 5.480011701583862305e-01 -1.155077368021011353e-01
-1.163864582777023315e-01 1.636333018541336060e-01 -4.621345400810241699e-01 -1.710805892944335938e-01 3.688038587570190430e-01 8.693320676684379578e-03 7.000243067741394043e-01 3.011900484561920166e-01
2.173127084970474243e-01 -3.354654610157012939e-01 -2.373745739459991455e-01 -3.227058649063110352e-01 -7.603327184915542603e-02 -2.007083445787429810e-01 7.841308712959289551e-01 -1.372088044881820679e-01
-3.596549630165100098e-01 1.292332857847213745e-01 -5.289251804351806641e-01 9.049814194440841675e-02 2.541664838790893555e-01 -1.917458772659301758e-01 3.301816880702972412e-01 5.963290333747863770e-01
-3.395959734916687012e-01 2.165642529726028442e-01 -6.055052876472473145e-01 -2.752068936824798584e-01 2.872476577758789062e-01 -4.529807269573211670e-01 1.581575572490692139e-01 2.875453829765319824e-01
-4.638267159461975098e-01 2.094568759202957153e-01 1.470758765935897827e-01 1.714445203542709351e-01 -4.471641778945922852e-01 -4.941579699516296387e-01 4.947305619716644287e-01 -3.258885815739631653e-02
8.316942304372787476e-02 -2.501326203346252441e-01 -3.271965682506561279e-01 -2.982973158359527588e-01 -2.310874015092849731e-01 -4.114656150341033936e-02 8.163498640060424805e-01 -1.138248667120933533e-01
-4.829922616481781006e-01 4.331494271755218506e-01 1.198975518345832825e-01 -9.396780282258987427e-03 2.660561203956604004e-01 -2.358260005712509155e-02 5.724754333496093750e-01 4.068983197212219238e-01
-2.903388142585754395e-01 2.744792103767395020e-01 -4.709181189537048340e-01 -1.965087950229644775e-01 2.206007838249206543e-01 2.802830934524536133e-02 6.780880093574523926e-01 2.659536302089691162e-01
-3.629795908927917480e-01 3.580770492553710938e-01 -3.813446164131164551e-01 -5.048942565917968750e-01 1.493626385927200317e-01 -1.636827886104583740e-01 4.658676385879516602e-01 2.712030410766601562e-01
-1.023343503475189209e-01 -2.296097204089164734e-02 3.208250999450683594e-01 -1.303620934486389160e-01 -5.970360040664672852e-01 -2.544988989830017090e-01 6.239240169525146484e-01 2.420219928026199341e-01
-1.805005222558975220e-01 3.752610087394714355e-01 -4.286456704139709473e-01 -3.290632963180541992e-01 3.481866419315338135e-01 -3.526700139045715332e-01 5.327164530754089355e-01 -7.198736816644668579e-02
-4.081804752349853516e-01 6.277021169662475586e-01 -4.441842734813690186e-01 1.428435742855072021e-01 -5.619630590081214905e-02 -2.252350747585296631e-01 4.095911383628845215e-01 -4.607188049703836441e-03
-7.817750796675682068e-03 2.047108113765716553e-01 -7.899020910263061523e-01 2.253160923719406128e-01 -1.449343282729387283e-03 -4.435487091541290283e-01 2.816272974014282227e-01 -8.525387942790985107e-02
-8.312412351369857788e-02 2.597587928175926208e-02 -8.183465600013732910e-01 -4.068392142653465271e-02 7.214760780334472656e-02 -2.949991822242736816e-01 1.816814690828323364e-01 4.425284564495086670e-01
-7.423476129770278931e-02 -2.033359929919242859e-02 -3.022835850715637207e-01 -3.769242465496063232e-01 -4.026359915733337402e-01 -1.069744825363159180e-01 7.618537545204162598e-01 8.153704553842544556e-02
-1.698175817728042603e-01 5.376311540603637695e-01 -4.116895794868469238e-01 -1.666772216558456421e-01 9.949486702680587769e-02 -5.400311574339866638e-02 3.812946677207946777e-01 5.715278983116149902e-01
4.096198081970214844e-01 5.757019519805908203e-01 -2.484707832336425781e-01 -3.093520700931549072e-01 1.360536366701126099e-01 -2.928637862205505371e-01 2.851746976375579834e-01 3.971624672412872314e-01
-3.430218100547790527e-01 5.137353539466857910e-01 -4.546628296375274658e-01 -1.044847294688224792e-01 -6.680256128311157227e-02 -3.531102091073989868e-03 4.899735748767852783e-01 3.952562808990478516e-01
-9.329163283109664917e-02 1.553317457437515259e-01 -6.394422650337219238e-01 -8.450507372617721558e-02 2.536681890487670898e-01 -1.871613115072250366e-01 5.855360627174377441e-01 3.300179541110992432e-01
7.151780277490615845e-02 -1.866689622402191162e-01 3.780562877655029297e-01 -1.253913789987564087e-01 -3.380382061004638672e-01 -3.198076188564300537e-01 6.536884903907775879e-01 3.969066739082336426e-01
-1.539807468652725220e-01 2.959000170230865479e-01 -6.240469217300415039e-01 1.345858871936798096e-01 -8.050451427698135376e-02 7.766661047935485840e-02 5.183154940605163574e-01 4.472373723983764648e-01
-2.581298649311065674e-01 1.781037300825119019e-01 -3.485569953918457031e-01 -4.491963386535644531e-01 -5.346832275390625000e-01 -5.227681994438171387e-01 1.320832371711730957e-01 4.195189476013183594e-02
1.538797020912170410e-01 1.434184163808822632e-01 4.964642226696014404e-01 -1.204968169331550598e-01 -1.853550523519515991e-01 -1.886363625526428223e-01 6.949872374534606934e-01 3.765748143196105957e-01
-8.292041718959808350e-02 1.178495511412620544e-01 -5.541838407516479492e-01 -3.760474026203155518e-01 2.574550509452819824e-01 -2.825595065951347351e-02 5.965713858604431152e-01 3.282158076763153076e-01
3.147996962070465088e-01 -1.002961844205856323e-01 -5.892183184623718262e-01 1.660755872726440430e-01 -2.030513286590576172e-01 -9.320095181465148926e-02 4.914819300174713135e-01 4.739321768283843994e-01
-3.752256929874420166e-01 2.182222902774810791e-01 -4.392137825489044189e-01 -3.555791974067687988e-01 2.457037568092346191e-01 -2.968486249446868896e-01 5.722305178642272949e-01 -1.276796013116836548e-01
-4.860723018646240234e-02 5.649707093834877014e-02 3.060194551944732666e-01 2.043663710355758667e-01 -5.208171606063842773e-01 -5.202108025550842285e-01 3.827207088470458984e-01 4.131429791450500488e-01
3.243245929479598999e-02 -5.258205533027648926e-02 -5.562183260917663574e-01 1.619818359613418579e-01 -1.638779491186141968e-01 1.297818869352340698e-02 6.009703874588012695e-01 5.218970179557800293e-01
-4.154849052429199219e-01 -3.243163526058197021e-01 1.114957630634307861e-01 1.295164525508880615e-01 2.951247058808803558e-02 -5.074701905250549316e-01 6.445350646972656250e-01 -1.384301930665969849e-01
1.813299208879470825e-01 -4.618033170700073242e-01 -6.093978881835937500e-01 -1.692585647106170654e-01 2.325802855193614960e-02 -3.654515445232391357e-01 3.420729339122772217e-01 3.205204606056213379e-01
-1.310768276453018188e-01 -2.131225168704986572e-01 -4.370818138122558594e-01 2.166306972503662109e-01 2.614476680755615234e-01 -7.956834137439727783e-02 5.066745281219482422e-01 6.066492795944213867e-01
-4.474560022354125977e-01 1.252381950616836548e-01 1.265165116637945175e-02 2.087755799293518066e-01 -5.179616808891296387e-01 -5.956240892410278320e-01 2.571018040180206299e-01 2.262690514326095581e-01
-1.012550443410873413e-01 2.279452979564666748e-01 1.992085725069046021e-01 1.243117749691009521e-01 -5.666337609291076660e-01 -6.772994399070739746e-01 2.847878038883209229e-01 1.474398523569107056e-01
-5.245611071586608887e-02 3.322781622409820557e-01 8.096826821565628052e-02 -2.444543540477752686e-01 2.397813796997070312e-01 -1.620095372200012207e-01 8.284289836883544922e-01 -2.246979773044586182e-01
-3.874897956848144531e-01 3.021835088729858398e-01 8.907281607389450073e-02 2.180660665035247803e-01 -4.827529489994049072e-01 -5.576842427253723145e-01 3.948232829570770264e-01 -5.569997802376747131e-02
-2.336650155484676361e-02 1.549712866544723511e-01 -6.945676803588867188e-01 3.106166422367095947e-01 3.038105666637420654e-01 -2.411459088325500488e-01 4.727996587753295898e-01 1.501307785511016846e-01
-4.601610898971557617e-01 2.672705948352813721e-01 -4.203893244266510010e-01 -2.458029091358184814e-01 2.214486747980117798e-01 -1.498552709817886353e-01 3.632423579692840576e-01 5.255768299102783203e-01
-4.450316727161407471e-02 5.569137930870056152e-01 -4.246963262557983398e-01 -4.311609268188476562e-01 1.924372166395187378e-01 -3.055139780044555664e-01 2.534348368644714355e-01 3.563699424266815186e-01
-1.859744787216186523e-01 -7.122249901294708252e-02 3.241158723831176758e-01 6.286882609128952026e-02 -3.870845735073089600e-01 -6.575068235397338867e-01 2.739937305450439453e-01 4.405848681926727295e-01
-1.620128899812698364e-01 -4.735149443149566650e-02 -4.157071709632873535e-01 -2.179368138313293457e-01 3.559422492980957031e-01 1.952962018549442291e-02 7.480662465095520020e-01 2.540107369422912598e-01
-4.625895321369171143e-01 2.790974974632263184e-01 3.572892844676971436e-01 -2.375626862049102783e-01 -3.071056306362152100e-01 -2.934934794902801514e-01 5.788898468017578125e-01 9.196880459785461426e-02
-2.948965318500995636e-02 -1.908490508794784546e-01 -1.226165145635604858e-01 -3.032450675964355469e-01 -2.646488547325134277e-01 1.531319171190261841e-01 8.726710677146911621e-01 2.591191790997982025e-02
-1.795728653669357300e-01 5.618323683738708496e-01 -3.341485559940338135e-01 -4.606053233146667480e-01 1.201028227806091309e-01 -3.531560301780700684e-01 1.807639449834823608e-01 3.955579102039337158e-01
-1.798806339502334595e-01 3.288756310939788818e-01 7.808962464332580566e-02 -6.302626430988311768e-02 4.554177224636077881e-01 -1.688152551651000977e-01 7.824627161026000977e-01 -3.552034124732017517e-02
9.075429290533065796e-02 1.303313067182898521e-03 3.372211754322052002e-01 -1.947401463985443115e-01 -3.634548783302307129e-01 -5.817814916372299194e-02 6.010802984237670898e-01 5.859508514404296875e-01
-7.222768664360046387e-02 4.869191646575927734e-01 -4.226073324680328369e-01 -3.430991768836975098e-01 2.310458272695541382e-01 -3.647564649581909180e-01 1.202923059463500977e-01 5.103715062141418457e-01
-2.268533706665039062e-01 3.571027517318725586e-01 -3.508021831512451172e-01 -3.444866240024566650e-01 3.783819377422332764e-01 -2.993680238723754883e-01 5.860529541969299316e-01 -5.504399910569190979e-02
-4.111951291561126709e-01 1.514791548252105713e-01 -2.693520784378051758e-01 -5.735512822866439819e-02 3.294691443443298340e-02 1.695213317871093750e-01 7.195889353752136230e-01 4.295360743999481201e-01
1.096329241991043091e-01 -1.319999396800994873e-01 -5.995230674743652344e-01 1.650157570838928223e-01 -4.706883132457733154e-01 -1.547408639453351498e-03 4.078575670719146729e-01 4.427196979522705078e-01
4.381476342678070068e-01 2.590194642543792725e-01 -5.460945963859558105e-01 1.428019106388092041e-01 -2.333816438913345337e-01 1.347745396196842194e-02 4.670343697071075439e-01 3.867223262786865234e-01
-1.423146128654479980e-01 1.149656027555465698e-01 2.437348216772079468e-01 4.639708697795867920e-01 -3.798224925994873047e-01 -5.402901172637939453e-01 4.489214122295379639e-01 2.326907664537429810e-01
3.550536036491394043e-01 7.674389481544494629e-01 -7.944566756486892700e-02 -1.127653270959854126e-01 -3.813834115862846375e-02 -2.079662978649139404e-01 3.332447111606597900e-01 3.319494128227233887e-01
-2.382189929485321045e-01 4.004923999309539795e-01 -5.586107969284057617e-01 -3.334283828735351562e-01 1.746651828289031982e-01 -2.116249054670333862e-01 5.311140418052673340e-01 4.755766317248344421e-02
1.759104430675506592e-01 -3.259797096252441406e-01 -2.460359930992126465e-01 5.205786228179931641e-02 -3.816823065280914307e-01 -1.091310940682888031e-02 8.085391521453857422e-01 3.612036118283867836e-03
5.577038601040840149e-02 -3.610407188534736633e-02 -3.877192735671997070e-01 -5.633637905120849609e-01 -1.303223520517349243e-01 -6.815732121467590332e-01 -7.174364477396011353e-02 2.029981017112731934e-01
-3.559103906154632568e-01 3.323381245136260986e-01 -5.829702615737915039e-01 -3.117431104183197021e-01 1.528132259845733643e-01 -2.253852337598800659e-01 4.864908158779144287e-01 1.225454881787300110e-01
1.342123150825500488e-01 2.560271695256233215e-02 -2.768343985080718994e-01 -4.730593860149383545e-01 -7.774572074413299561e-02 -1.843016296625137329e-01 7.430309653282165527e-01 -2.979976832866668701e-01
-3.300052881240844727e-01 1.442779302597045898e-01 -5.755699276924133301e-01 1.987326592206954956e-01 -1.622065305709838867e-01 3.580293804407119751e-02 4.539305567741394043e-01 5.156155228614807129e-01
-2.717311121523380280e-02 1.331835389137268066e-01 -7.244099974632263184e-01 -1.880533546209335327e-01 3.548690378665924072e-01 -3.765090405941009521e-01 3.046480119228363037e-01 2.467559725046157837e-01
4.123788774013519287e-01 3.963995575904846191e-01 -1.232966631650924683e-01 1.769694834947586060e-01 -5.209367871284484863e-01 -4.623168706893920898e-01 1.578491628170013428e-01 3.409730494022369385e-01
-1.773169189691543579e-01 -4.405649006366729736e-01 9.899278730154037476e-02 -1.849268935620784760e-02 1.255493909120559692e-01 -7.061500549316406250e-01 4.908564388751983643e-01 -9.470459818840026855e-02
1.081677302718162537e-01 3.382857739925384521e-01 -4.302293658256530762e-01 8.531016111373901367e-02 1.825459897518157959e-01 6.832509487867355347e-02 5.025321245193481445e-01 6.252661347389221191e-01
-4.592041373252868652e-01 2.447448074817657471e-01 2.231481820344924927e-01 4.341720640659332275e-01 -1.057353913784027100e-01 -5.510618686676025391e-01 3.725511133670806885e-01 1.930998861789703369e-01
-4.381732344627380371e-01 1.958646178245544434e-01 1.823113709688186646e-01 2.761667370796203613e-01 -2.414876520633697510e-01 -6.893245577812194824e-01 3.545409142971038818e-01 3.085195273160934448e-02
5.043458193540573120e-02 -1.295789033174514771e-01 2.668970227241516113e-01 1.194590032100677490e-01 -4.358924031257629395e-01 -4.378917217254638672e-01 3.199532032012939453e-01 6.411240100860595703e-01
-3.246536254882812500e-01 -1.255082786083221436e-01 1.703876554965972900e-01 3.352041542530059814e-01 -2.711312174797058105e-01 -3.282920718193054199e-01 7.398207783699035645e-01 -9.397638589143753052e-02
-1.262756288051605225e-01 1.779286265373229980e-01 -3.891121447086334229e-01 -4.347191452980041504e-01 4.116430282592773438e-01 -1.861208975315093994e-01 6.248927116394042969e-01 1.320039480924606323e-01
-3.685191273689270020e-01 7.024999260902404785e-01 -3.963647782802581787e-01 -1.031508371233940125e-01 -1.658377498388290405e-01 -1.687498092651367188e-01 3.531951606273651123e-01 1.490532904863357544e-01
3.764224052429199219e-01 -4.558313488960266113e-01 -5.393608212471008301e-01 -1.973168738186359406e-02 -1.856767013669013977e-02 -4.066489338874816895e-01 3.767485618591308594e-01 2.271055132150650024e-01
-3.336215615272521973e-01 2.499812245368957520e-01 -1.679986864328384399e-01 -3.136063814163208008e-01 -2.388852089643478394e-02 1.892582774162292480e-01 7.235067486763000488e-01 3.738743662834167480e-01
3.672630190849304199e-01 -2.172244340181350708e-01 -1.515956073999404907e-01 2.128855735063552856e-01 1.530518680810928345e-01 -7.361771911382675171e-02 8.030651211738586426e-01 2.754482328891754150e-01
-9.766006469726562500e-02 1.085922271013259888e-01 -7.691050171852111816e-01 -1.352366805076599121e-01 -3.363654017448425293e-01 -3.831377923488616943e-01 -4.314818605780601501e-02 3.272012174129486084e-01
-4.418727159500122070e-01 -4.104120135307312012e-01 -9.375526756048202515e-02 -2.455047816038131714e-01 -9.383681416511535645e-02 -6.834104061126708984e-01 2.920262217521667480e-01 7.818930596113204956e-02
4.908287525177001953e-02 -9.399431198835372925e-02 3.667130470275878906e-01 -1.285364478826522827e-01 -4.585057124495506287e-02 -1.556392461061477661e-01 4.887155890464782715e-01 7.566948533058166504e-01
1.495085656642913818e-01 -1.966268271207809448e-01 4.055608212947845459e-01 -6.779342889785766602e-02 4.195966571569442749e-02 -2.209838479757308960e-01 6.692855358123779297e-01 5.209336876869201660e-01
-9.068349003791809082e-02 1.245254352688789368e-01 -7.520463466644287109e-01 3.300440609455108643e-01 1.103180944919586182e-01 -4.548546373844146729e-01 2.843646407127380371e-01 -4.290698841214179993e-02
6.221513152122497559e-01 1.773331910371780396e-01 -7.771605998277664185e-02 3.181691765785217285e-01 -9.531012922525405884e-02 -3.161980807781219482e-01 5.849514603614807129e-01 1.515774577856063843e-01
1.078328788280487061e-01 3.388396501541137695e-01 -3.244322240352630615e-01 4.749064147472381592e-02 1.692199110984802246e-01 1.387499868869781494e-01 5.898144245147705078e-01 6.085065007209777832e-01
1.021045967936515808e-01 -2.742276489734649658e-01 2.457763999700546265e-01 3.992083668708801270e-02 -3.388904035091400146e-01 -4.635412991046905518e-01 3.276383876800537109e-01 6.444455385208129883e-01
4.168872535228729248e-02 2.190807014703750610e-01 -7.437959313392639160e-01 -3.559885174036026001e-02 3.100710809230804443e-01 -3.613872528076171875e-01 3.849144577980041504e-01 1.444367170333862305e-01
1.302142292261123657e-01 6.196242570877075195e-01 -4.582630395889282227e-01 -2.377520650625228882e-01 1.590867042541503906e-01 -2.917754650115966797e-01 2.051209807395935059e-01 4.243381023406982422e-01
-3.722817897796630859e-01 2.654939591884613037e-01 3.239966034889221191e-01 1.250481605529785156e-01 -2.524594366550445557e-01 -6.733978390693664551e-01 3.523461520671844482e-01 1.701767444610595703e-01
-4.182448983192443848e-01 2.769438326358795166e-01 8.655073493719100952e-02 2.762678861618041992e-01 -4.685282111167907715e-01 -5.618217587471008301e-01 2.988016307353973389e-01 2.002836018800735474e-01
-5.488964915275573730e-01 2.245312184095382690e-01 -3.810710012912750244e-01 -2.496356517076492310e-01 2.335469238460063934e-02 -2.306785061955451965e-02 6.449525356292724609e-01 1.540261954069137573e-01
-6.508956551551818848e-01 -1.830859780311584473e-01 1.298577636480331421e-01 -6.855954974889755249e-02 -3.655431792140007019e-02 -5.469540357589721680e-01 4.693027436733245850e-01 2.260645478963851929e-02
-2.373375594615936279e-01 4.152558743953704834e-01 -5.921303629875183105e-01 -1.989506483078002930e-01 2.954575121402740479e-01 -3.748619854450225830e-01 3.873496055603027344e-01 5.636906623840332031e-02
-2.607270777225494385e-01 1.722622066736221313e-01 -4.372569918632507324e-01 2.091988921165466309e-01 -3.187226653099060059e-01 1.227435022592544556e-01 3.978630602359771729e-01 6.264537572860717773e-01
1.156451851129531860e-01 4.493290781974792480e-01 -5.047352313995361328e-01 5.950834020040929317e-04 -1.127209514379501343e-01 1.003256663680076599e-01 5.362359881401062012e-01 4.686698615550994873e-01
4.620423018932342529e-01 -1.017912775278091431e-01 -3.427301049232482910e-01 2.232944071292877197e-01 8.332253992557525635e-02 -1.021263226866722107e-01 5.429807901382446289e-01 5.446380376815795898e-01
8.105587959289550781e-02 6.417892407625913620e-03 -6.770051121711730957e-01 2.022556066513061523e-01 2.700300514698028564e-01 -1.910009086132049561e-01 6.188690066337585449e-01 4.182209447026252747e-02
-4.782143533229827881e-01 1.872375011444091797e-01 2.027520388364791870e-01 5.002596229314804077e-02 -1.593064367771148682e-01 -6.975928544998168945e-01 4.032318890094757080e-01 -1.342834830284118652e-01
4.974045157432556152e-01 4.278168976306915283e-01 -2.420171797275543213e-01 -4.162963628768920898e-01 -7.457111775875091553e-02 -4.947414994239807129e-01 2.034049034118652344e-01 2.144370675086975098e-01
-3.106501102447509766e-01 3.795326650142669678e-01 -3.110533207654953003e-02 1.939391493797302246e-01 1.730009019374847412e-01 4.032675549387931824e-02 8.191027641296386719e-01 1.355976909399032593e-01
4.556428268551826477e-02 3.642345666885375977e-01 2.161940783262252808e-01 -4.314181804656982422e-01 2.592608332633972168e-01 -2.770961523056030273e-01 6.866997480392456055e-01 -1.297709792852401733e-01
5.707378387451171875e-01 -3.142869472503662109e-01 -2.445450425148010254e-01 -9.286939352750778198e-02 -1.323414295911788940e-01 -5.263989567756652832e-01 4.608392715454101562e-01 8.503443561494350433e-03
4.340947866439819336e-01 -4.016892313957214355e-01 -3.783931136131286621e-01 -2.439383715391159058e-01 -3.140967804938554764e-03 -4.581203758716583252e-01 4.855502247810363770e-01 4.332354292273521423e-02
-1.683025211095809937e-01 -1.279111355543136597e-01 5.334327816963195801e-01 -6.553672254085540771e-03 -2.244455181062221527e-02 -3.573538661003112793e-01 5.768253803253173828e-01 4.580244719982147217e-01
-1.385130286216735840e-01 1.552872061729431152e-01 -4.598242640495300293e-01 6.176192313432693481e-02 -1.193704828619956970e-01 2.439976334571838379e-01 6.850974559783935547e-01 4.453137516975402832e-01
1.690110117197036743e-01 -1.545503884553909302e-01 -6.525788307189941406e-01 -9.803125262260437012e-02 -2.234918326139450073e-01 -3.806101679801940918e-01 5.030106902122497559e-01 -2.534715831279754639e-01
5.264486670494079590e-01 1.376276463270187378e-01 -1.005723979324102402e-02 2.893501520156860352e-01 -2.304345965385437012e-01 -2.885074913501739502e-01 6.941751241683959961e-01 4.324358701705932617e-02
-1.406578868627548218e-01 3.277241885662078857e-01 2.988943755626678467e-01 -4.155251979827880859e-01 -4.069757461547851562e-01 -6.345560550689697266e-01 1.731988340616226196e-01 1.119137108325958252e-01
-3.761088848114013672e-01 -1.790086030960083008e-01 1.420652270317077637e-01 5.363015457987785339e-02 1.940487027168273926e-01 -7.597394585609436035e-01 4.339214265346527100e-01 1.709798350930213928e-02
1.618241667747497559e-01 -8.301286399364471436e-02 3.958275020122528076e-01 -1.318197231739759445e-02 -2.694414556026458740e-01 -4.602363705635070801e-01 5.058206319808959961e-01 5.194208025932312012e-01
2.567114531993865967e-01 2.419266290962696075e-02 1.205407008528709412e-01 -5.649303197860717773e-01 -2.732424736022949219e-01 -3.167233765125274658e-01 6.425549983978271484e-01 -1.094778403639793396e-01
6.497502923011779785e-01 9.374971687793731689e-02 -2.004488259553909302e-01 1.021876707673072815e-01 3.808064386248588562e-02 -2.837693095207214355e-01 6.594746708869934082e-01 3.913703933358192444e-02
-2.515538930892944336e-01 5.029258728027343750e-01 -6.103873252868652344e-01 1.168264895677566528e-01 -1.888880282640457153e-01 -5.082054734230041504e-01 5.734362080693244934e-02 1.803264208137989044e-02
5.710077881813049316e-01 -3.102672053501009941e-03 -3.646130859851837158e-01 6.161883100867271423e-02 -3.852250054478645325e-02 -4.421401321887969971e-01 5.407166481018066406e-01 -2.187563180923461914e-01
-2.737130038440227509e-03 -1.109550222754478455e-01 3.508993685245513916e-01 -3.797188103199005127e-01 -4.236965775489807129e-01 -2.799525558948516846e-01 5.947229266166687012e-01 3.298137784004211426e-01
3.885158896446228027e-01 -4.375821053981781006e-01 -1.938808858394622803e-01 -2.621908187866210938e-01 -3.329626470804214478e-02 -1.709773391485214233e-01 6.925097107887268066e-01 2.033027261495590210e-01
3.083976805210113525e-01 2.959267497062683105e-01 -2.667954564094543457e-01 1.439165025949478149e-01 -6.052126884460449219e-01 -4.674398899078369141e-01 9.558411687612533569e-02 3.626401424407958984e-01
1.837669759988784790e-01 -1.319661550223827362e-02 4.600092172622680664e-01 -3.403866291046142578e-01 5.161138996481895447e-02 -4.131116867065429688e-01 3.594184815883636475e-01 5.797220468521118164e-01
-4.004861116409301758e-01 1.081728637218475342e-01 -4.987495839595794678e-01 3.143477439880371094e-01 -6.127478554844856262e-02 3.279569372534751892e-02 4.927720427513122559e-01 4.823789000511169434e-01
-3.217821121215820312e-01 6.105257272720336914e-01 -4.198032617568969727e-01 -2.348764091730117798e-01 -2.248493395745754242e-02 -1.451599001884460449e-01 5.099375844001770020e-01 1.034386307001113892e-01
-1.361029297113418579e-01 3.940456807613372803e-01 6.138088647276163101e-03 -1.755207777023315430e-01 3.527784347534179688e-01 -1.924718618392944336e-01 7.855361104011535645e-01 -1.295906901359558105e-01
4.742197990417480469e-01 1.301724910736083984e-01 -2.094053477048873901e-01 4.120877981185913086e-01 1.832799613475799561e-02 -2.814281582832336426e-01 6.708788275718688965e-01 1.220152154564857483e-01
4.507595002651214600e-01 -2.055534869432449341e-01 -1.577313393354415894e-01 -8.419506996870040894e-02 7.599204033613204956e-02 -1.203965991735458374e-01 8.352128267288208008e-01 6.888484954833984375e-02
2.297989726066589355e-01 -2.714458703994750977e-01 -7.432891130447387695e-01 -2.725011110305786133e-01 -1.710036396980285645e-01 -3.044030070304870605e-01 3.121749162673950195e-01 1.655817776918411255e-01
4.132938683032989502e-01 2.357625067234039307e-01 -2.873779833316802979e-01 9.236690402030944824e-02 -1.804662048816680908e-01 -6.733713746070861816e-01 -3.224480152130126953e-02 4.420969486236572266e-01
-1.247818768024444580e-01 1.747750937938690186e-01 -2.534406781196594238e-01 -6.569013595581054688e-01 3.214091956615447998e-01 -4.112217128276824951e-01 4.309353530406951904e-01 -4.370578564703464508e-03
-3.104419708251953125e-01 -5.615768209099769592e-02 -6.440552473068237305e-01 1.839140802621841431e-01 1.225680261850357056e-01 -2.322985827922821045e-01 5.175809860229492188e-01 3.390645086765289307e-01
-2.789110243320465088e-01 2.237863540649414062e-01 -4.170986413955688477e-01 -2.809061296284198761e-02 -1.534405052661895752e-01 1.838837862014770508e-01 6.638025045394897461e-01 4.465164542198181152e-01
-4.512514472007751465e-01 4.001267254352569580e-01 -5.454967617988586426e-01 -1.289003491401672363e-01 4.661500826478004456e-02 -1.291006356477737427e-01 4.919200539588928223e-01 2.475142478942871094e-01
-1.848286688327789307e-01 9.040503948926925659e-02 -3.264666497707366943e-01 -3.058291673660278320e-01 -5.129238963127136230e-01 -6.530699133872985840e-01 -4.991929233074188232e-02 2.558713257312774658e-01
6.475551519542932510e-03 2.152018696069717407e-01 -1.502051204442977905e-01 -2.760276198387145996e-01 -7.146207094192504883e-01 1.588933169841766357e-02 5.833284258842468262e-01 -6.071368232369422913e-02
-2.467981912195682526e-02 2.957480251789093018e-01 -5.958639383316040039e-01 -2.165381312370300293e-01 2.614229023456573486e-01 -1.999836117029190063e-01 3.430379927158355713e-01 5.328891873359680176e-01
-4.654963612556457520e-01 -4.723800420761108398e-01 -1.297673583030700684e-01 -5.092618986964225769e-02 9.225326031446456909e-02 -6.012668609619140625e-01 2.285745590925216675e-01 3.441778421401977539e-01
-5.719200372695922852e-01 -1.274430155754089355e-01 2.769978940486907959e-01 -6.125825271010398865e-02 -4.464963451027870178e-02 -3.770436048507690430e-01 6.565883159637451172e-01 -3.036058880388736725e-02
4.165809154510498047e-01 6.534580588340759277e-01 -2.240668237209320068e-01 -2.567117810249328613e-01 6.899095326662063599e-02 -3.792098760604858398e-01 2.645104527473449707e-01 2.545983195304870605e-01
9.308082610368728638e-02 -1.251100897789001465e-01 -6.676969528198242188e-01 1.528016030788421631e-01 -4.147117733955383301e-01 -6.924562901258468628e-02 3.057650327682495117e-01 4.860482811927795410e-01
-1.896695345640182495e-01 2.270560860633850098e-01 -6.682052016258239746e-01 1.409933418035507202e-01 -1.659152209758758545e-01 1.500037871301174164e-02 5.215212106704711914e-01 3.825657963752746582e-01
-4.423424005508422852e-01 2.705067209899425507e-02 2.403282672166824341e-01 3.299936354160308838e-01 -1.238371133804321289e-01 -4.537371993064880371e-01 6.446066498756408691e-01 1.474390830844640732e-02
2.508206069469451904e-01 3.249656036496162415e-02 -6.209750175476074219e-01 4.401307702064514160e-01 -1.403713375329971313e-01 -1.983453184366226196e-01 5.303448438644409180e-01 1.280518472194671631e-01
2.324469983577728271e-01 -2.474227249622344971e-01 -7.678107619285583496e-01 -2.002855949103832245e-02 -1.066711246967315674e-01 -2.644332647323608398e-01 3.204174339771270752e-01 3.329338133335113525e-01
-3.157823979854583740e-01 1.853282153606414795e-01 -2.515306472778320312e-01 -4.608909189701080322e-01 2.315019518136978149e-01 -2.861077710986137390e-02 4.759837388992309570e-01 5.561246275901794434e-01
9.700288996100425720e-03 -1.066777631640434265e-01 3.355530202388763428e-01 -4.541435837745666504e-01 -4.212127327919006348e-01 -3.226343691349029541e-01 5.465011000633239746e-01 2.991770207881927490e-01
2.507012486457824707e-01 5.244295001029968262e-01 -1.079657748341560364e-01 1.328872293233871460e-01 -2.403383143246173859e-02 -7.604570984840393066e-01 4.822500795125961304e-02 2.271751761436462402e-01
5.824267119169235229e-02 -1.142833456397056580e-01 4.784169793128967285e-01 -3.571699187159538269e-02 -3.350568562746047974e-02 -1.797670423984527588e-01 7.050538063049316406e-01 4.720686376094818115e-01
-5.691400170326232910e-01 5.298084616661071777e-01 -2.490099519491195679e-01 7.235892117023468018e-02 2.498601377010345459e-02 -1.498908698558807373e-01 5.478295683860778809e-01 7.022796571254730225e-02
1.935872882604598999e-01 7.797844707965850830e-02 -7.700461745262145996e-01 1.740435324609279633e-02 2.671729028224945068e-01 -3.466871976852416992e-01 3.654500246047973633e-01 1.950442790985107422e-01
-6.206619739532470703e-02 -1.436425372958183289e-02 3.177600502967834473e-01 -1.866683363914489746e-01 -6.086083054542541504e-01 -2.431878000497817993e-01 6.109545826911926270e-01 2.394055128097534180e-01
-5.184928774833679199e-01 -3.613151609897613525e-01 -5.984375253319740295e-02 5.249665677547454834e-02 1.800953894853591919e-01 -6.398250460624694824e-01 3.150125741958618164e-01 2.307286858558654785e-01
2.674506008625030518e-01 1.493609547615051270e-01 -3.314177989959716797e-01 1.284914016723632812e-01 -6.694851517677307129e-01 -4.862138330936431885e-01 1.173165366053581238e-01 2.853703498840332031e-01
-1.324243098497390747e-01 3.212181329727172852e-01 5.233350768685340881e-02 -7.345817983150482178e-02 2.284212410449981689e-01 -1.568121761083602905e-01 8.370882868766784668e-01 -3.060473501682281494e-01
3.852920830249786377e-01 2.863554060459136963e-01 -1.986897736787796021e-01 2.222880870103836060e-01 -4.841190874576568604e-01 -5.923398733139038086e-01 1.316180527210235596e-01 2.794636785984039307e-01
-4.077191054821014404e-01 2.135187014937400818e-02 3.353285789489746094e-01 1.282950937747955322e-01 3.265449032187461853e-02 -7.201365828514099121e-01 3.952021896839141846e-01 1.689870357513427734e-01
-5.641043186187744141e-01 1.290576905012130737e-01 4.266150295734405518e-02 -3.498872518539428711e-01 -2.844862043857574463e-01 -4.157278835773468018e-01 3.517504408955574036e-02 5.346869826316833496e-01
2.644714415073394775e-01 3.005555570125579834e-01 -1.181536689400672913e-01 1.594060808420181274e-01 -1.536675076931715012e-02 -8.863367438316345215e-01 1.204450204968452454e-01 3.839436452835798264e-03
6.808344274759292603e-02 -7.235004007816314697e-02 -6.214540600776672363e-01 3.122230470180511475e-01 1.536132246255874634e-01 -1.105303764343261719e-01 6.849564313888549805e-01 3.824016079306602478e-02
-1.134673357009887695e-01 2.186324000358581543e-01 -1.186508089303970337e-01 -4.347876608371734619e-01 -3.751392364501953125e-01 -6.167367100715637207e-01 -1.111607030034065247e-01 4.502848386764526367e-01
-2.587283253669738770e-01 7.188427448272705078e-02 -3.368225395679473877e-01 -4.453759193420410156e-01 -6.358022093772888184e-01 -3.856303691864013672e-01 1.063747331500053406e-01 2.276231497526168823e-01
-5.248314514756202698e-02 6.548956036567687988e-01 -4.276854395866394043e-01 -2.084730714559555054e-01 2.797466143965721130e-02 -2.123418897390365601e-01 1.916181445121765137e-01 5.093057155609130859e-01
-7.018976658582687378e-02 2.253645807504653931e-01 -5.732765793800354004e-02 -4.021796584129333496e-01 -3.928455114364624023e-01 -5.685738921165466309e-01 -8.783405274152755737e-02 5.421537160873413086e-01
-6.075739860534667969e-01 8.306885510683059692e-02 1.086230501532554626e-01 -1.222880855202674866e-01 1.083373744040727615e-02 -6.952934265136718750e-01 3.266690373420715332e-01 -8.328793197870254517e-02
-3.761426508426666260e-01 1.666212826967239380e-02 -2.291952259838581085e-02 -4.482569098472595215e-01 -3.034114241600036621e-01 -5.363187789916992188e-01 -5.308353900909423828e-02 5.237034559249877930e-01
3.880059719085693359e-01 -1.211282983422279358e-01 -1.652943342924118042e-01 4.528251588344573975e-01 -2.823103368282318115e-01 -2.424123585224151611e-01 6.721609234809875488e-01 1.101958528161048889e-01
-1.301833987236022949e-01 3.710185885429382324e-01 1.235591918230056763e-01 -1.326055526733398438e-01 1.749184429645538330e-01 -4.081587120890617371e-02 8.713696002960205078e-01 -1.449104845523834229e-01
1.073186751455068588e-02 -1.136605069041252136e-01 -5.395165681838989258e-01 1.202076151967048645e-01 -2.427146583795547485e-01 1.304937452077865601e-01 7.406100034713745117e-01 2.387382835149765015e-01
-3.315440118312835693e-01 2.376960664987564087e-01 -5.493887066841125488e-01 2.969591021537780762e-01 1.737557500600814819e-01 -3.958503901958465576e-01 2.027320563793182373e-01 4.643035233020782471e-01
5.212602615356445312e-01 -3.760010898113250732e-01 -1.840858161449432373e-01 -1.844429522752761841e-01 -6.463519483804702759e-02 -4.827187657356262207e-01 5.305593609809875488e-01 1.776522956788539886e-02
4.990154802799224854e-01 3.703915476799011230e-01 -9.549180418252944946e-02 -4.500854909420013428e-01 -6.784397363662719727e-02 -4.730956852436065674e-01 1.681906133890151978e-01 3.812973797321319580e-01
-1.660578139126300812e-02 -1.414505839347839355e-01 -3.854402601718902588e-01 2.810966968536376953e-01 4.167045652866363525e-01 -1.249910071492195129e-01 5.557121038436889648e-01 5.040389299392700195e-01
3.639050722122192383e-01 -3.027376532554626465e-01 -4.815217256546020508e-01 1.878453195095062256e-01 -4.841880500316619873e-02 -1.962430030107498169e-01 4.656021893024444580e-01 5.011317729949951172e-01
-3.125444948673248291e-01 -3.782727122306823730e-01 -2.083825692534446716e-02 -2.420131862163543701e-02 2.665391862392425537e-01 -6.768113970756530762e-01 4.695125520229339600e-01 -9.298960864543914795e-02
-8.647133409976959229e-02 4.113503382541239262e-04 -2.410541027784347534e-01 -4.322763383388519287e-01 4.300025403499603271e-01 -3.551351726055145264e-01 6.213724613189697266e-01 -2.245565652847290039e-01
2.980903387069702148e-01 6.463993787765502930e-01 1.775692254304885864e-01 -6.027375161647796631e-02 -1.785691827535629272e-02 -6.034442186355590820e-01 1.562566906213760376e-01 2.631849050521850586e-01
-3.525116443634033203e-01 -2.857559323310852051e-01 1.263099014759063721e-01 -5.510228127241134644e-02 -2.828074395656585693e-01 -7.926246523857116699e-01 1.829172521829605103e-01 1.827457249164581299e-01
1.470484137535095215e-01 -1.283131092786788940e-01 1.920377276837825775e-02 -5.122110247611999512e-01 -1.830331683158874512e-01 -1.647905409336090088e-01 7.809508442878723145e-01 1.692404150962829590e-01
-9.549006819725036621e-02 2.745624780654907227e-01 -3.346972763538360596e-01 -1.369411945343017578e-01 1.579705774784088135e-01 1.572973579168319702e-01 6.409094929695129395e-01 5.694381594657897949e-01
-2.329455167055130005e-01 1.296601891517639160e-01 1.618605405092239380e-01 4.017189443111419678e-01 -4.470312893390655518e-01 -5.488230586051940918e-01 3.799441754817962646e-01 3.097524046897888184e-01
3.142935335636138916e-01 2.616824209690093994e-01 -3.852966725826263428e-01 8.581000566482543945e-02 -3.464312851428985596e-01 -5.531984567642211914e-01 -1.004310622811317444e-01 4.907092452049255371e-01
-6.099595427513122559e-01 4.092037379741668701e-01 -3.940008878707885742e-01 -6.963849999010562897e-03 -1.236737966537475586e-01 -8.267906308174133301e-02 4.896183013916015625e-01 2.082290351390838623e-01
-2.400968819856643677e-01 4.024535790085792542e-02 -3.561757206916809082e-01 -4.171599447727203369e-01 -5.540558695793151855e-01 -5.708581805229187012e-01 7.459570467472076416e-02 -3.780013695359230042e-02
-3.093802034854888916e-01 2.143595218658447266e-01 1.817712783813476562e-01 4.731136262416839600e-01 -2.460754215717315674e-01 -6.104372143745422363e-01 3.498236835002899170e-01 2.142275571823120117e-01
1.339521557092666626e-01 6.286892294883728027e-01 -3.615723252296447754e-01 -4.477950036525726318e-01 -3.762628650292754173e-03 -3.329744935035705566e-01 2.090840041637420654e-01 3.177255094051361084e-01
4.636989440768957138e-03 -1.312648802995681763e-01 -6.387432813644409180e-01 -3.572700917720794678e-02 3.938933908939361572e-01 -3.609760105609893799e-01 2.558890283107757568e-01 4.717454016208648682e-01
-7.296474277973175049e-02 6.459250301122665405e-02 -4.580965936183929443e-01 -4.897589087486267090e-01 -2.432253658771514893e-01 -4.886846840381622314e-01 -1.916063204407691956e-02 4.923914670944213867e-01
-5.056034773588180542e-02 2.060768008232116699e-01 -1.016408503055572510e-01 -7.193664908409118652e-01 -3.761044740676879883e-01 -4.590898454189300537e-01 2.691100835800170898e-01 5.018604919314384460e-02
-7.739226520061492920e-02 -6.300250440835952759e-02 -5.092834830284118652e-01 2.808548510074615479e-01 -8.817855268716812134e-02 1.520020216703414917e-01 7.394273281097412109e-01 2.723216712474822998e-01
-5.287818908691406250e-01 -1.522960960865020752e-01 3.583625555038452148e-01 1.052873209118843079e-01 4.602717608213424683e-02 -2.218071967363357544e-01 6.218923330307006836e-01 3.458606600761413574e-01
-6.855341047048568726e-02 2.203360795974731445e-01 -3.215230405330657959e-01 -3.135145008563995361e-01 3.362440168857574463e-01 2.699971012771129608e-02 6.682159900665283203e-01 4.298633635044097900e-01
3.020600676536560059e-01 1.727269142866134644e-01 -5.792627334594726562e-01 4.580598473548889160e-01 -2.209043502807617188e-01 -1.608349233865737915e-01 5.007981657981872559e-01 8.997772634029388428e-02
1.427740603685379028e-01 -1.900790780782699585e-01 3.565880954265594482e-01 7.854040712118148804e-02 -9.315000474452972412e-02 -6.663568615913391113e-01 2.821269333362579346e-01 5.271221399307250977e-01
1.760774254798889160e-01 -8.934938162565231323e-02 4.014675617218017578e-01 -2.319562137126922607e-01 9.199015051126480103e-02 -6.601735353469848633e-01 2.297488749027252197e-01 4.989564716815948486e-01
-2.434509396553039551e-01 -2.136272564530372620e-02 3.941541910171508789e-01 1.186782792210578918e-01 -1.592296510934829712e-01 -7.129228115081787109e-01 2.869231104850769043e-01 3.935674726963043213e-01
2.933338582515716553e-01 9.504440822638571262e-04 5.701240524649620056e-02 -6.727701425552368164e-01 -3.128939867019653320e-02 -1.192703545093536377e-01 6.547126173973083496e-01 1.192946732044219971e-01
-3.846525251865386963e-01 2.116672396659851074e-01 2.291566729545593262e-01 2.261566370725631714e-01 -2.827174365520477295e-01 -5.248011946678161621e-01 5.858575105667114258e-01 -7.074855268001556396e-02
2.178088426589965820e-01 -2.570099532604217529e-01 2.522716820240020752e-01 -2.544951252639293671e-02 -3.183488249778747559e-01 -4.229652583599090576e-01 3.772510588169097900e-01 6.321808695793151855e-01
-8.987231180071830750e-03 5.392479710280895233e-03 3.508269488811492920e-01 2.789214439690113068e-02 -4.963245391845703125e-01 -2.917536199092864990e-01 5.899083614349365234e-01 4.433762431144714355e-01
-2.420912832021713257e-01 2.263224720954895020e-01 1.571625918149948120e-01 3.414037227630615234e-01 -4.990480542182922363e-01 -5.797125697135925293e-01 3.681551516056060791e-01 1.681057065725326538e-01
-1.829808205366134644e-01 -1.325984597206115723e-01 -5.080311894416809082e-01 -5.470262765884399414e-01 -2.782002389430999756e-01 -4.085583090782165527e-01 6.394150108098983765e-02 3.784154951572418213e-01
2.247999906539916992e-01 -2.154411673545837402e-01 1.925494819879531860e-01 1.002256851643323898e-02 -4.124885797500610352e-01 -3.510073721408843994e-01 4.303223192691802979e-01 6.223697662353515625e-01
-7.749821245670318604e-02 9.965094923973083496e-02 2.837805449962615967e-01 -1.803979277610778809e-02 -5.917590260505676270e-01 -5.586161017417907715e-01 3.496074378490447998e-01 3.446025252342224121e-01
-1.110217534005641937e-02 2.790741324424743652e-01 3.355408012866973877e-01 -5.324755311012268066e-01 -3.812696337699890137e-01 -4.575828909873962402e-01 4.115886390209197998e-01 4.150806367397308350e-02
-2.423864305019378662e-01 -3.743392527103424072e-01 2.113933861255645752e-02 -1.202734094113111496e-02 -4.833319038152694702e-02 -4.749172031879425049e-01 6.938103437423706055e-01 -3.021129965782165527e-01
-1.660533994436264038e-01 3.622468709945678711e-01 -6.326900124549865723e-01 3.987087011337280273e-01 1.765254735946655273e-01 -2.430869638919830322e-01 4.178703725337982178e-01 1.306520998477935791e-01
-2.430574893951416016e-01 7.233829051256179810e-02 -8.207773566246032715e-01 -7.632139325141906738e-02 1.947209984064102173e-02 -2.927852571010589600e-01 2.010846287012100220e-01 3.600729107856750488e-01
4.096987247467041016e-01 -3.091478347778320312e-01 -3.320811986923217773e-01 2.931149899959564209e-01 -1.817759498953819275e-02 -2.223840206861495972e-01 4.249079227447509766e-01 5.568199753761291504e-01
-4.569784998893737793e-01 1.545168310403823853e-01 -1.909687370061874390e-01 -2.058583945035934448e-01 -4.480855464935302734e-01 -6.855222582817077637e-01 -3.050889447331428528e-02 1.295998543500900269e-01
4.086744189262390137e-01 5.546872019767761230e-01 -1.633690893650054932e-01 -3.099710941314697266e-01 1.039254590868949890e-01 -3.698682785034179688e-01 2.754069864749908447e-01 4.231828749179840088e-01
4.080912768840789795e-01 -1.944410204887390137e-01 -3.356294929981231689e-01 3.997373580932617188e-01 -1.495342119596898556e-03 -1.927039027214050293e-01 5.767248868942260742e-01 3.917507827281951904e-01
-3.525439500808715820e-01 2.176734805107116699e-01 3.105392158031463623e-01 3.363820165395736694e-02 -4.195819497108459473e-01 -4.704745411872863770e-01 5.733807682991027832e-01 -6.785320490598678589e-02
-3.790636956691741943e-01 -5.556204319000244141e-01 -1.221324577927589417e-01 -1.285019367933273315e-01 6.050403788685798645e-02 -5.755703449249267578e-01 2.227567583322525024e-01 3.627739548683166504e-01
-4.915620684623718262e-01 -8.179701119661331177e-02 -3.123046755790710449e-01 -4.009542465209960938e-01 -3.872936666011810303e-01 -3.562692701816558838e-01 -8.632936514914035797e-03 4.651654660701751709e-01
2.754889428615570068e-01 -3.763788044452667236e-01 1.099619716405868530e-01 -2.623214721679687500e-01 8.648503571748733521e-02 -3.209977149963378906e-01 5.449737310409545898e-01 5.422408580780029297e-01
5.691143274307250977e-01 3.577002286911010742e-01 -1.322757359594106674e-02 -4.519329369068145752e-01 -4.732065834105014801e-03 -3.460309207439422607e-01 3.613342642784118652e-01 3.056449890136718750e-01
4.534457921981811523e-01 -4.137645363807678223e-01 -4.369203448295593262e-01 4.630554839968681335e-02 -8.793582767248153687e-02 -5.373464226722717285e-01 3.558596670627593994e-01 8.385819941759109497e-02
-1.059114336967468262e-01 1.046480089426040649e-01 -1.370290070772171021e-01 -5.382838249206542969e-01 -4.651013314723968506e-01 -4.811731576919555664e-01 -3.108981996774673462e-03 4.705831110477447510e-01
4.547284841537475586e-01 5.106087401509284973e-02 -1.964650154113769531e-01 8.985406160354614258e-02 -5.711284279823303223e-01 -5.043428540229797363e-01 1.447951942682266235e-01 3.773952126502990723e-01
-2.199266403913497925e-01 -7.177497446537017822e-02 -5.939493775367736816e-01 -3.842512965202331543e-01 3.226800560951232910e-01 -4.431737065315246582e-01 3.630788326263427734e-01 -1.170651912689208984e-01
1.936804056167602539e-01 2.045726031064987183e-01 -1.114372164011001587e-03 -5.071529150009155273e-01 -1.105230674147605896e-01 -6.190422177314758301e-01 4.723375663161277771e-03 5.176695585250854492e-01
5.322687029838562012e-01 6.516707595437765121e-03 -1.764671206474304199e-01 4.401757419109344482e-01 -4.272551462054252625e-02 -3.549391627311706543e-01 5.911037921905517578e-01 1.205872073769569397e-01
-5.438787341117858887e-01 -1.416455209255218506e-02 -3.356067538261413574e-01 -4.134976863861083984e-01 -2.844348549842834473e-01 -3.987408280372619629e-01 -9.074239991605281830e-03 4.247391819953918457e-01
1.765373796224594116e-01 -1.271795183420181274e-01 -5.985266566276550293e-01 2.421540319919586182e-01 -3.073654472827911377e-01 -9.530378878116607666e-02 6.132693290710449219e-01 2.369215786457061768e-01
-1.313382685184478760e-01 9.597575664520263672e-02 1.866456121206283569e-01 4.162637591361999512e-01 -5.112790465354919434e-01 -4.683826267719268799e-01 4.129803776741027832e-01 3.377651870250701904e-01
3.819142580032348633e-01 -3.905206918716430664e-01 -1.308856159448623657e-01 -1.863441467285156250e-01 -1.508527249097824097e-01 -2.414087653160095215e-01 7.497149705886840820e-01 8.168618381023406982e-02
-3.108224868774414062e-01 1.164363920688629150e-01 1.979713439941406250e-01 7.477707415819168091e-02 -3.396334592252969742e-03 -8.601381182670593262e-01 2.954658865928649902e-01 -1.337846964597702026e-01
1.786872297525405884e-01 -2.047606557607650757e-01 -7.480954527854919434e-01 -1.766625046730041504e-01 -2.410173714160919189e-01 -2.605226635932922363e-01 2.278398871421813965e-01 3.967558145523071289e-01
-4.558470547199249268e-01 2.008844166994094849e-01 -9.393892437219619751e-02 1.785675249993801117e-02 1.047845929861068726e-01 1.614933460950851440e-01 7.584916353225708008e-01 3.610208630561828613e-01
-3.900908529758453369e-01 1.035575792193412781e-01 -4.522315263748168945e-01 3.231800496578216553e-01 1.747862547636032104e-01 -3.378123044967651367e-01 2.002134919166564941e-01 5.859979391098022461e-01
-2.624006569385528564e-01 2.900854311883449554e-02 -2.026354223489761353e-01 -5.375602245330810547e-01 5.063180252909660339e-02 8.649109303951263428e-02 6.497636437416076660e-01 4.099209606647491455e-01
2.986185252666473389e-01 3.743273317813873291e-01 -2.646942138671875000e-01 1.001132279634475708e-01 -4.845423698425292969e-01 -5.526285767555236816e-01 -3.965229913592338562e-02 3.858345448970794678e-01
3.554554581642150879e-01 5.398950576782226562e-01 3.371085822582244873e-01 -2.683914005756378174e-01 -1.711651235818862915e-01 -3.466438055038452148e-01 4.528693556785583496e-01 2.047885656356811523e-01
3.352679908275604248e-01 -2.925989925861358643e-01 -1.511124521493911743e-01 -4.379762411117553711e-01 -6.220174208283424377e-02 -1.421759463846683502e-02 7.003809809684753418e-01 3.044969737529754639e-01
3.439380824565887451e-01 -5.878598242998123169e-02 -6.297296285629272461e-01 -3.021602332592010498e-01 9.313180297613143921e-02 -3.484924435615539551e-01 2.124094218015670776e-01 4.638451635837554932e-01
-4.370209872722625732e-01 -4.567204415798187256e-01 -6.245185434818267822e-02 3.354812972247600555e-03 1.302400827407836914e-01 -6.344531774520874023e-01 2.546920776367187500e-01 3.348825275897979736e-01
2.040591239929199219e-01 1.253266781568527222e-01 -4.699943587183952332e-02 -5.540594458580017090e-01 4.328677058219909668e-01 -4.372274279594421387e-01 5.048798322677612305e-01 -4.058653954416513443e-03
1.437196731567382812e-01 -2.121044546365737915e-01 -7.741662859916687012e-01 -2.279048115015029907e-01 -1.229900680482387543e-02 -4.967875182628631592e-01 1.854530125856399536e-01 4.171814396977424622e-02
2.608731687068939209e-01 1.241725608706474304e-01 -7.134441137313842773e-01 2.386020272970199585e-01 -1.074080988764762878e-01 -3.100965023040771484e-01 4.909960925579071045e-01 -4.265348613262176514e-02
2.089322060346603394e-01 -8.085301145911216736e-03 2.455966174602508545e-01 -3.921960592269897461e-01 -4.615705013275146484e-01 -9.136869013309478760e-02 7.122526168823242188e-01 1.159618571400642395e-01
-4.546139538288116455e-01 3.674305975437164307e-01 2.147106230258941650e-01 1.211290881037712097e-01 -2.171583324670791626e-01 -6.859709620475769043e-01 2.527890503406524658e-01 1.262213289737701416e-01
-1.947505921125411987e-01 1.551158875226974487e-01 -4.826048910617828369e-01 -2.541507482528686523e-01 -4.795877039432525635e-01 -6.365671157836914062e-01 -6.208023056387901306e-02 3.788473829627037048e-02
-4.068792462348937988e-01 2.743466198444366455e-01 3.593784272670745850e-01 1.242432743310928345e-02 -2.269185185432434082e-01 -5.630391836166381836e-01 4.966834783554077148e-01 -1.211466565728187561e-01
-4.425928890705108643e-01 -3.751888573169708252e-01 1.280552428215742111e-02 2.490374958142638206e-03 3.875612840056419373e-02 -7.169122099876403809e-01 3.828697502613067627e-01 -3.347171097993850708e-02
1.882352977991104126e-01 -2.032869160175323486e-01 -6.946642994880676270e-01 8.100805431604385376e-02 -6.195738166570663452e-02 -6.515187025070190430e-02 4.584221541881561279e-01 4.646361172199249268e-01
2.561485767364501953e-01 3.635614514350891113e-01 -3.888841271400451660e-01 -8.118213713169097900e-02 5.389669537544250488e-01 -4.441921710968017578e-01 3.547645807266235352e-01 1.753265112638473511e-01
3.803698122501373291e-01 1.118317916989326477e-01 -4.771548807621002197e-01 5.207579731941223145e-01 -1.028296351432800293e-01 -2.189514189958572388e-01 5.037654638290405273e-01 1.779143363237380981e-01
-5.233918130397796631e-02 6.172539666295051575e-02 -7.421098947525024414e-01 2.525478601455688477e-01 -7.010585814714431763e-02 -5.479641556739807129e-01 2.188757210969924927e-01 -1.608009785413742065e-01
-2.636024355888366699e-01 1.360493004322052002e-01 9.092126041650772095e-02 5.827899575233459473e-01 -2.583678960800170898e-01 -5.187762379646301270e-01 4.454679787158966064e-01 1.725369244813919067e-01
-1.037407666444778442e-01 4.445285201072692871e-01 -6.423559784889221191e-01 2.202961295843124390e-01 -5.125196278095245361e-02 -9.495086967945098877e-02 5.171745419502258301e-01 2.266464084386825562e-01
2.771511077880859375e-01 4.757875502109527588e-01 6.600818783044815063e-02 6.451965868473052979e-02 8.457149565219879150e-02 -7.946093082427978516e-01 1.129164919257164001e-01 1.923213303089141846e-01
2.836856245994567871e-02 1.227952465415000916e-01 -3.728474378585815430e-01 -5.283413454890251160e-02 -9.093932807445526123e-02 9.022300690412521362e-02 4.043252766132354736e-01 8.138923645019531250e-01
5.391572117805480957e-01 2.713410258293151855e-01 4.627007618546485901e-02 4.170622825622558594e-01 -1.537522673606872559e-01 -1.906326562166213989e-01 4.830789566040039062e-01 4.077448546886444092e-01
5.163120627403259277e-01 -3.064392693340778351e-02 -2.427129894495010376e-01 3.657125532627105713e-01 -4.252215102314949036e-02 -1.371622681617736816e-01 6.170929670333862305e-01 3.720244765281677246e-01
2.486330270767211914e-01 1.139390543103218079e-01 -5.944402813911437988e-01 2.218072265386581421e-01 3.216446638107299805e-01 -2.151689529418945312e-01 5.607249140739440918e-01 2.418192625045776367e-01
-4.044249057769775391e-01 1.915325969457626343e-01 -3.598548173904418945e-01 -2.000598162412643433e-01 3.706048429012298584e-02 1.000598222017288208e-01 5.696876645088195801e-01 5.425006747245788574e-01
-5.240063071250915527e-01 8.418226987123489380e-02 1.019382625818252563e-01 1.868178248405456543e-01 1.823800802230834961e-01 -7.286846637725830078e-01 3.298397064208984375e-01 3.114573773927986622e-04
2.240930944681167603e-01 2.185917496681213379e-01 -2.147265337407588959e-02 6.960754841566085815e-02 3.391864895820617676e-02 -9.418463110923767090e-01 6.220767274498939514e-02 6.781485676765441895e-02
-2.015543580055236816e-01 -3.248104453086853027e-02 2.486617416143417358e-01 -5.586286187171936035e-01 -2.185140997171401978e-01 -4.997517168521881104e-01 1.345327198505401611e-01 5.184814929962158203e-01
3.022214770317077637e-01 -2.315759211778640747e-01 1.809933781623840332e-01 7.700487039983272552e-03 -3.638010025024414062e-01 -4.746789932250976562e-01 3.187680542469024658e-01 6.024388074874877930e-01
-4.328389763832092285e-01 -5.098306536674499512e-01 -3.279993683099746704e-02 -7.992477715015411377e-02 -8.239759481512010098e-04 -6.095119714736938477e-01 2.320763468742370605e-01 3.462578356266021729e-01
3.698830306529998779e-01 6.661199331283569336e-01 -1.687758266925811768e-01 -3.300102055072784424e-01 3.380190581083297729e-02 -4.055969715118408203e-01 2.202500253915786743e-01 2.606092989444732666e-01
5.829192399978637695e-01 -1.837074309587478638e-01 -3.713076710700988770e-01 -2.887397110462188721e-01 3.398724645376205444e-02 -3.675889372825622559e-01 3.337295651435852051e-01 3.969441354274749756e-01
3.675595521926879883e-01 -3.420667052268981934e-01 -6.218408346176147461e-01 -7.008358091115951538e-02 -1.164151355624198914e-01 -4.615869522094726562e-01 3.591060638427734375e-01 2.683715336024761200e-02
-2.208634167909622192e-01 3.275232315063476562e-01 -6.734139919281005859e-01 2.758430540561676025e-01 -9.298274666070938110e-02 -5.356436371803283691e-01 1.223192960023880005e-01 -6.204926222562789917e-02
4.179312288761138916e-01 -2.695419080555438995e-02 -2.341870218515396118e-01 5.361410379409790039e-01 3.108772076666355133e-02 -3.791587650775909424e-01 5.695679187774658203e-01 1.148079112172126770e-01
-5.010164380073547363e-01 -4.304334521293640137e-01 -8.382771909236907959e-02 5.892046261578798294e-03 3.048137016594409943e-02 -6.431187987327575684e-01 2.182846069335937500e-01 3.073575198650360107e-01
-2.975856959819793701e-01 1.436723768711090088e-01 -3.973017036914825439e-01 3.310683369636535645e-01 -4.888758659362792969e-01 7.930791378021240234e-02 4.044850766658782959e-01 4.630858898162841797e-01
2.689585983753204346e-01 -1.633398681879043579e-01 -3.661741688847541809e-02 -4.804274737834930420e-01 -3.483795523643493652e-01 -1.255469117313623428e-02 7.333707809448242188e-01 9.732129424810409546e-02
4.483880996704101562e-01 3.386750519275665283e-01 1.871956884860992432e-02 4.687479510903358459e-02 -3.711456060409545898e-01 -1.888856142759323120e-01 7.018588781356811523e-01 -1.251684427261352539e-01
-1.330154715105891228e-03 -7.460890803486108780e-03 -7.809173464775085449e-01 -2.195532768964767456e-01 1.397631317377090454e-01 -2.049488574266433716e-01 4.417836666107177734e-01 2.918839454650878906e-01
3.104186356067657471e-01 4.256908595561981201e-01 -1.395687609910964966e-01 1.225228235125541687e-01 -2.129121869802474976e-01 -7.542505264282226562e-01 1.700398139655590057e-02 2.709648311138153076e-01
3.092259764671325684e-01 -2.896059751510620117e-01 -1.875834017992019653e-01 -1.808697432279586792e-01 -2.701803743839263916e-01 -1.065980046987533569e-01 8.157957196235656738e-01 -5.218421295285224915e-02
2.828389108180999756e-01 6.129410266876220703e-01 -5.013494491577148438e-01 -7.568894326686859131e-02 1.741224676370620728e-01 -3.963871300220489502e-01 1.623381376266479492e-01 2.709799706935882568e-01
-3.773313462734222412e-01 3.603798523545265198e-02 1.328509002923965454e-01 1.308333575725555420e-01 2.392508983612060547e-01 -7.958561778068542480e-01 3.529579341411590576e-01 -7.967551052570343018e-02
4.028627574443817139e-01 3.847118616104125977e-01 -2.548315823078155518e-01 1.280915588140487671e-01 -3.842172324657440186e-01 -6.198810935020446777e-01 5.882546678185462952e-02 2.702149152755737305e-01
4.591404199600219727e-01 2.089337855577468872e-01 -1.842304877936840057e-02 2.157775610685348511e-01 -5.019982457160949707e-01 -4.084886908531188965e-01 2.255530953407287598e-01 4.784328937530517578e-01
-3.655500710010528564e-01 -5.391408801078796387e-01 -1.507057249546051025e-01 -1.696984320878982544e-01 2.012869715690612793e-01 -5.809150934219360352e-01 3.305744230747222900e-01 1.921779215335845947e-01
3.556239306926727295e-01 3.206758201122283936e-01 1.405019760131835938e-01 5.457436293363571167e-02 4.040821790695190430e-01 -2.090060263872146606e-01 4.627420306205749512e-01 5.717369914054870605e-01
1.041040048003196716e-01 1.054052785038948059e-01 -3.401436805725097656e-01 -4.052582755684852600e-02 -6.302556991577148438e-01 -6.658182740211486816e-01 -3.471881896257400513e-02 1.377329230308532715e-01
-7.634156942367553711e-02 -9.684989601373672485e-02 -7.948203682899475098e-01 -4.892848432064056396e-02 -3.459278345108032227e-01 -4.686510264873504639e-01 1.065393388271331787e-01 2.869877964258193970e-03
1.299398764967918396e-02 1.020361259579658508e-01 1.332405805587768555e-01 -5.587327480316162109e-01 -2.163702547550201416e-01 -5.615164637565612793e-01 3.107314370572566986e-02 5.444282293319702148e-01
-2.276789098978042603e-01 -5.224822759628295898e-01 -9.886556118726730347e-02 -1.774497032165527344e-01 1.790973693132400513e-01 -6.532067656517028809e-01 4.161109626293182373e-01 -4.481599852442741394e-02
-5.313549190759658813e-02 -2.378570586442947388e-01 -7.509697079658508301e-01 6.772226095199584961e-02 -2.811370491981506348e-01 -8.973992615938186646e-02 5.258176922798156738e-01 9.210532158613204956e-02
-2.134876102209091187e-01 1.579997390508651733e-01 -4.095685184001922607e-01 -2.414644509553909302e-02 -7.295447587966918945e-01 1.995950378477573395e-02 4.647118449211120605e-01 1.119768470525741577e-01
5.732442736625671387e-01 1.370680481195449829e-01 -1.125752776861190796e-01 2.096335142850875854e-01 -1.467134337872266769e-02 -4.349534809589385986e-01 6.143042445182800293e-01 -1.709221601486206055e-01
3.848215639591217041e-01 -1.677831634879112244e-02 -7.588388025760650635e-02 3.569467067718505859e-01 -2.417703419923782349e-01 -1.672264784574508667e-01 7.931431531906127930e-01 -5.447795987129211426e-02
2.409062683582305908e-01 2.021361440420150757e-01 2.230990827083587646e-01 -4.968523383140563965e-01 1.588422656059265137e-01 -4.240170121192932129e-01 2.210565954446792603e-01 5.921000242233276367e-01
2.820360064506530762e-01 4.468538463115692139e-01 7.112031430006027222e-02 -2.325575985014438629e-02 2.884105145931243896e-01 -7.645451277494430542e-02 4.689470529556274414e-01 6.373705267906188965e-01
-2.014328688383102417e-01 -3.376686871051788330e-01 1.269813030958175659e-01 -6.363617628812789917e-02 1.842742711305618286e-01 -8.167529702186584473e-01 3.499826490879058838e-01 4.123945161700248718e-02
1.513122618198394775e-01 3.392453491687774658e-01 -5.401945114135742188e-01 -4.077679216861724854e-01 -1.954916566610336304e-01 -5.005834698677062988e-01 2.118913270533084869e-02 3.386481106281280518e-01
4.512012004852294922e-01 1.730011701583862305e-01 -1.036474015563726425e-03 7.662651687860488892e-02 4.595144689083099365e-01 -2.011567354202270508e-01 4.822640717029571533e-01 5.257557630538940430e-01
-1.157553493976593018e-01 2.373273298144340515e-02 2.466739565134048462e-01 6.814639270305633545e-02 -4.763076305389404297e-01 -7.576860189437866211e-01 2.092676609754562378e-01 2.753101289272308350e-01
5.352218449115753174e-02 2.394318431615829468e-01 -4.349186122417449951e-01 -2.401559352874755859e-01 1.318453550338745117e-01 7.327437400817871094e-02 7.781171798706054688e-01 2.544800341129302979e-01
-3.959400653839111328e-01 -4.950604736804962158e-01 -1.045134887099266052e-01 -1.584320664405822754e-01 5.275037512183189392e-02 -6.704314351081848145e-01 2.182416617870330811e-01 2.494641691446304321e-01
-2.289553135633468628e-01 2.233501821756362915e-01 -2.082457393407821655e-01 -3.404400348663330078e-01 -7.247477173805236816e-01 2.953665889799594879e-02 4.574162960052490234e-01 5.538267642259597778e-02
-3.143269419670104980e-01 -4.783329069614410400e-01 -9.037049859762191772e-02 -3.425280451774597168e-01 9.316261857748031616e-02 -6.266503334045410156e-01 3.807486593723297119e-01 2.376354858279228210e-02
4.484938085079193115e-02 4.475256204605102539e-01 -3.012517094612121582e-01 -2.042195349931716919e-01 5.102530121803283691e-01 -4.820412695407867432e-01 2.165491729974746704e-01 3.544511198997497559e-01
2.048927545547485352e-01 3.374217152595520020e-01 -3.835054337978363037e-01 -3.105407208204269409e-02 3.707344233989715576e-01 -1.301145763136446476e-03 5.166506171226501465e-01 5.401401519775390625e-01
2.553395628929138184e-01 1.365031749010086060e-01 -4.161407649517059326e-01 -2.733896970748901367e-01 -3.388592973351478577e-02 -9.510821849107742310e-02 7.948228120803833008e-01 -1.622233688831329346e-01
-4.047326147556304932e-01 2.634478211402893066e-01 -7.011501789093017578e-01 7.023064047098159790e-02 -5.639696493744850159e-02 -3.694782853126525879e-01 1.499873250722885132e-01 3.287123441696166992e-01
-2.750131487846374512e-01 -4.763935804367065430e-01 1.216927915811538696e-01 5.565509200096130371e-03 5.379812419414520264e-02 -7.180101275444030762e-01 3.359034061431884766e-01 2.265236079692840576e-01
3.167195990681648254e-02 -4.063787162303924561e-01 -2.038651555776596069e-01 2.929007411003112793e-01 3.452567458152770996e-01 -1.408734917640686035e-01 5.725089907646179199e-01 4.895788133144378662e-01
2.404680252075195312e-01 2.089567482471466064e-01 -4.510460197925567627e-01 -2.541866004467010498e-01 5.535376071929931641e-02 7.774228602647781372e-02 4.238553941249847412e-01 6.646032929420471191e-01
4.995300471782684326e-01 2.198823541402816772e-01 -3.208587169647216797e-01 1.839659065008163452e-01 -3.687529861927032471e-01 -6.078411936759948730e-01 1.817450821399688721e-01 1.638496369123458862e-01
-1.187691912055015564e-01 3.200662732124328613e-01 -3.846403360366821289e-01 -3.681057095527648926e-01 4.571570456027984619e-01 -3.873321413993835449e-01 4.908979237079620361e-01 1.413134159520268440e-03
-3.953596577048301697e-02 2.287583053112030029e-01 -1.796634644269943237e-01 -6.240790486335754395e-01 -5.871196985244750977e-01 -3.128912448883056641e-01 2.763293981552124023e-01 7.337820529937744141e-02
5.797210335731506348e-01 2.338068485260009766e-01 9.311565011739730835e-02 1.292689144611358643e-01 -1.974256336688995361e-02 -2.394550144672393799e-01 7.069639563560485840e-01 1.623278707265853882e-01
-2.576317787170410156e-01 -2.664721012115478516e-01 -4.268366992473602295e-01 2.136964499950408936e-01 -5.403524637222290039e-01 3.936332464218139648e-02 5.781714916229248047e-01 8.336841315031051636e-02
-1.304026544094085693e-01 4.027858376502990723e-01 -5.775776505470275879e-01 1.306069046258926392e-01 4.101983606815338135e-01 -4.138085544109344482e-01 3.613750636577606201e-01 3.541432088240981102e-03
-7.906689494848251343e-02 5.109008774161338806e-02 -4.565874934196472168e-01 -4.490949809551239014e-01 -2.832980453968048096e-01 -5.287765264511108398e-01 -9.913774579763412476e-02 4.596619606018066406e-01
3.196595311164855957e-01 -1.565413475036621094e-01 -1.905583292245864868e-01 2.065033763647079468e-01 -4.458829164505004883e-01 -1.741564273834228516e-01 7.468703985214233398e-01 -8.601935207843780518e-02
1.730166003108024597e-02 9.543533623218536377e-02 -7.157490402460098267e-02 -5.859819054603576660e-01 2.648915536701679230e-02 5.825399979948997498e-02 5.127332806587219238e-01 6.124576330184936523e-01
-2.476663887500762939e-01 5.963549762964248657e-02 -5.793780684471130371e-01 -4.951177537441253662e-01 -3.424011766910552979e-01 -2.952340245246887207e-01 8.823334425687789917e-02 3.769581913948059082e-01
-9.712884575128555298e-02 7.764369994401931763e-02 -5.664652585983276367e-01 -4.173064231872558594e-01 -3.409374058246612549e-01 -3.781653642654418945e-01 -4.976588115096092224e-02 4.772692322731018066e-01
2.570797801017761230e-01 1.156322136521339417e-01 -1.670068204402923584e-01 -1.392974611371755600e-02 4.766889214515686035e-01 -1.712575852870941162e-01 4.520238041877746582e-01 6.569374799728393555e-01
5.235690474510192871e-01 -1.302541196346282959e-01 -1.640946567058563232e-01 4.072797894477844238e-01 -6.592103093862533569e-02 -2.617733776569366455e-01 5.461869835853576660e-01 3.806757330894470215e-01
-1.623109728097915649e-01 -3.336862325668334961e-01 4.074606895446777344e-01 1.109592150896787643e-03 4.509456455707550049e-02 -4.390756189823150635e-01 5.649454593658447266e-01 4.269648790359497070e-01
-3.534606099128723145e-01 1.241027191281318665e-01 -5.396090447902679443e-02 -4.915702641010284424e-01 -6.081129908561706543e-01 -1.865375787019729614e-01 4.498133361339569092e-01 -9.044987708330154419e-02
4.537794291973114014e-01 1.741692423820495605e-01 -5.218413472175598145e-01 3.559076786041259766e-01 -1.524421274662017822e-01 -1.671429574489593506e-01 5.048506259918212891e-01 2.423040568828582764e-01
-2.909504994750022888e-02 2.206980586051940918e-01 -2.988120317459106445e-01 -5.556314587593078613e-01 -2.432776391506195068e-01 -5.143254399299621582e-01 -4.349859803915023804e-02 4.762604832649230957e-01
-7.440184056758880615e-02 1.441360265016555786e-01 -2.474978119134902954e-01 2.480048686265945435e-01 3.034930117428302765e-02 4.175451397895812988e-02 6.527885794639587402e-01 6.497154235839843750e-01
3.431131243705749512e-01 1.393363773822784424e-01 2.547635734081268311e-01 2.343896031379699707e-01 -2.769252955913543701e-01 -6.441027522087097168e-01 3.171225786209106445e-01 3.884494006633758545e-01
-3.176421523094177246e-01 -3.702433109283447266e-01 2.806097269058227539e-01 7.885570824146270752e-02 1.473938077688217163e-01 -5.877124071121215820e-01 4.767919480800628662e-01 2.874053120613098145e-01
1.400641500949859619e-01 5.070981383323669434e-01 -4.597224593162536621e-01 1.526808440685272217e-01 3.351335227489471436e-01 -1.049542203545570374e-01 4.365158081054687500e-01 4.179730415344238281e-01
7.625582069158554077e-02 8.616165816783905029e-02 -3.348478376865386963e-01 -3.366551995277404785e-01 4.722524583339691162e-01 -1.219022274017333984e-02 6.718539595603942871e-01 2.945212423801422119e-01
4.268561601638793945e-01 1.744320243597030640e-01 -3.928703814744949341e-02 2.908490002155303955e-01 -3.716291785240173340e-01 -1.944832801818847656e-01 6.917391419410705566e-01 2.163228690624237061e-01
-5.163150429725646973e-01 3.826096951961517334e-01 -1.177653111517429352e-02 1.804644465446472168e-01 5.373705923557281494e-02 3.427332639694213867e-02 6.976209878921508789e-01 2.521611154079437256e-01
-3.240833580493927002e-01 3.713126778602600098e-01 -6.572322845458984375e-01 -9.405344724655151367e-02 2.404372692108154297e-01 -4.084056615829467773e-01 2.769315838813781738e-01 1.224765032529830933e-01
4.349724352359771729e-01 -2.260472774505615234e-01 -3.253722190856933594e-01 1.099741309881210327e-01 5.710689723491668701e-02 -1.011935770511627197e-01 5.239470005035400391e-01 5.947422981262207031e-01
3.039983808994293213e-01 7.232478260993957520e-01 1.214165091514587402e-01 -1.026991829276084900e-01 1.104162782430648804e-01 -4.820793867111206055e-01 2.507640719413757324e-01 2.274500280618667603e-01
9.920541942119598389e-02 3.339416086673736572e-01 4.359140694141387939e-01 -3.909769654273986816e-01 -3.463166356086730957e-01 -4.510789811611175537e-01 4.115363955497741699e-01 2.073341310024261475e-01
1.757738739252090454e-01 1.398295015096664429e-01 -7.319883108139038086e-01 2.813361287117004395e-01 -1.342526525259017944e-01 -1.123275384306907654e-01 5.431252121925354004e-01 9.470113366842269897e-02
-9.655058383941650391e-02 1.934832781553268433e-01 -6.571680307388305664e-01 2.981679737567901611e-01 3.013641238212585449e-01 -4.448978304862976074e-01 3.746235072612762451e-01 -5.806069076061248779e-02
-5.824711546301841736e-02 3.849049806594848633e-01 -1.729332059621810913e-01 -2.777187526226043701e-01 -5.674785375595092773e-01 1.932889595627784729e-02 6.407592296600341797e-01 -9.189157187938690186e-02
5.104262828826904297e-01 -3.514233231544494629e-01 -1.104037836194038391e-01 -3.295187354087829590e-01 -5.956844240427017212e-02 -4.066315591335296631e-01 5.561485290527343750e-01 1.303703039884567261e-01
3.914946615695953369e-01 -1.797617822885513306e-01 2.584109604358673096e-01 -2.719124257564544678e-01 -8.715987205505371094e-02 -4.544299840927124023e-01 3.932838439941406250e-01 5.522043108940124512e-01
5.333558320999145508e-01 -1.812025010585784912e-01 -8.995766937732696533e-02 -1.910176575183868408e-01 -1.345802843570709229e-01 -3.509751260280609131e-01 6.313030123710632324e-01 3.134933114051818848e-01
-3.089654147624969482e-01 -1.627163887023925781e-01 -5.246075987815856934e-01 -3.430068492889404297e-01 -3.998259902000427246e-01 -4.585345983505249023e-01 2.742872387170791626e-02 3.381268382072448730e-01
-2.138765901327133179e-01 -4.556413292884826660e-01 7.010680437088012695e-02 1.045751646161079407e-01 1.342660337686538696e-01 -7.660881876945495605e-01 3.064817488193511963e-01 1.787380129098892212e-01
1.428340822458267212e-01 -1.728792935609817505e-01 -3.212267458438873291e-01 3.460679948329925537e-01 5.452232360839843750e-01 -3.268097937107086182e-01 5.073721408843994141e-01 2.554646134376525879e-01
6.316854953765869141e-01 -1.372393593192100525e-02 -7.790482789278030396e-02 1.808294653892517090e-01 1.268419772386550903e-01 -3.801835775375366211e-01 6.295716762542724609e-01 7.090649753808975220e-02
-3.315456211566925049e-01 -1.534194499254226685e-01 1.185883507132530212e-01 -4.411665350198745728e-02 2.359492182731628418e-01 -7.896330952644348145e-01 4.067314267158508301e-01 -7.686035335063934326e-02
1.726052016019821167e-01 -1.748352348804473877e-01 -3.626267910003662109e-01 3.388646245002746582e-01 -4.569223225116729736e-01 -4.175492376089096069e-02 5.597023367881774902e-01 4.117335081100463867e-01
-2.951646447181701660e-01 4.415975809097290039e-01 -4.322319626808166504e-01 2.153687030076980591e-01 -3.385563194751739502e-02 -6.812252402305603027e-01 -7.778907567262649536e-02 1.157414391636848450e-01
4.605236947536468506e-01 -1.221446394920349121e-01 1.634242944419384003e-02 -1.603637784719467163e-01 1.455356627702713013e-01 -1.112441997975111008e-02 7.782967686653137207e-01 3.463591635227203369e-01
-3.198191821575164795e-01 1.811520606279373169e-01 -2.521968781948089600e-01 -5.040212869644165039e-01 2.819379866123199463e-01 -2.008208185434341431e-01 2.134893387556076050e-01 6.179506778717041016e-01
-6.415007710456848145e-01 1.870400160551071167e-01 6.911603361368179321e-02 1.121407151222229004e-01 -7.906707376241683960e-02 -6.821050643920898438e-01 2.485886663198471069e-01 5.315234512090682983e-02
3.742387294769287109e-01 -1.401305943727493286e-02 -1.101811453700065613e-01 3.962447941303253174e-01 1.326879560947418213e-01 -1.508554518222808838e-01 7.860891222953796387e-01 1.797205209732055664e-01
4.304486513137817383e-01 -1.222350001335144043e-01 -2.029042690992355347e-01 5.004507303237915039e-02 2.324884980916976929e-01 -1.342960000038146973e-01 8.071343302726745605e-01 1.804049164056777954e-01
-1.697393506765365601e-02 -2.577098906040191650e-01 2.482568919658660889e-01 1.076745986938476562e-01 -4.842574894428253174e-02 -8.390053510665893555e-01 2.686100602149963379e-01 2.857375442981719971e-01
-3.509353399276733398e-01 -3.026872575283050537e-01 4.962449520826339722e-02 4.123245924711227417e-02 3.230755627155303955e-01 -6.888998150825500488e-01 4.495305418968200684e-01 4.863332957029342651e-03
1.357203722000122070e-01 4.472536742687225342e-01 -4.776723384857177734e-01 -3.937267065048217773e-01 2.724657058715820312e-01 -5.194615721702575684e-01 2.289058119058609009e-01 4.332274571061134338e-02
-1.291155815124511719e-01 -1.827383786439895630e-01 -1.262639164924621582e-01 -1.074639894068241119e-02 5.189065821468830109e-03 -9.648750424385070801e-01 4.078738763928413391e-02 3.468914330005645752e-02
-8.954005315899848938e-03 9.732735902070999146e-02 1.976340264081954956e-01 -4.705096185207366943e-01 -4.710130989551544189e-01 -2.418809533119201660e-01 6.669734716415405273e-01 -6.924816220998764038e-02
-4.914420843124389648e-02 -2.707667276263237000e-02 -3.617287576198577881e-01 2.365320622920989990e-01 2.907148897647857666e-01 -3.314234316349029541e-02 5.361831784248352051e-01 6.610224843025207520e-01
-2.344805449247360229e-01 7.381614297628402710e-02 1.501301974058151245e-01 -7.434589862823486328e-01 -3.041595518589019775e-01 -3.493283689022064209e-01 2.897736728191375732e-01 2.564909756183624268e-01
1.668562144041061401e-01 -1.756834983825683594e-01 3.241747915744781494e-01 1.995021700859069824e-01 -2.763509452342987061e-01 -5.360845327377319336e-01 3.943020105361938477e-01 5.264725089073181152e-01
4.175644218921661377e-01 3.613049983978271484e-01 -3.016248047351837158e-01 2.211628109216690063e-01 -4.316847622394561768e-01 -5.428100228309631348e-01 8.753220736980438232e-02 2.579763233661651611e-01
4.646313786506652832e-01 3.239951729774475098e-01 1.530734077095985413e-02 5.297768115997314453e-02 3.644349575042724609e-01 -2.483971416950225830e-01 5.657635331153869629e-01 4.018724560737609863e-01
-6.931101083755493164e-01 1.506437081843614578e-02 1.217859759926795959e-01 -3.231984749436378479e-02 -2.319165505468845367e-02 -6.138491034507751465e-01 3.511367142200469971e-01 5.338110402226448059e-02
1.544746011495590210e-01 2.055329531431198120e-01 1.268226746469736099e-02 -1.498561650514602661e-01 -7.110045552253723145e-01 -2.243710309267044067e-02 6.337363123893737793e-01 -6.019642949104309082e-02
1.207992807030677795e-02 2.443203479051589966e-01 -8.149782568216323853e-02 1.487097144126892090e-01 1.937188804149627686e-01 -9.274314641952514648e-01 1.162874251604080200e-01 -1.504295784980058670e-02
5.348617434501647949e-01 6.843598093837499619e-04 -1.599732339382171631e-01 -1.513956785202026367e-01 -1.104056984186172485e-01 -2.523273527622222900e-01 7.558881640434265137e-01 1.348514407873153687e-01
-1.413347870111465454e-01 -4.328764379024505615e-01 2.226663380861282349e-01 -8.283900679089128971e-04 -3.345427811145782471e-01 -6.040397882461547852e-01 3.130280971527099609e-01 4.102338850498199463e-01
4.413566887378692627e-01 -5.670330673456192017e-02 -1.445607692003250122e-01 5.102704763412475586e-01 9.448386728763580322e-02 -3.941117227077484131e-01 5.650107264518737793e-01 1.929431706666946411e-01
-1.619281806051731110e-02 -6.882749497890472412e-02 -3.147858977317810059e-01 -6.166615486145019531e-01 3.224940598011016846e-01 -1.343660801649093628e-01 5.675883889198303223e-01 2.672560513019561768e-01
-1.017103344202041626e-01 4.480839967727661133e-01 -5.938228368759155273e-01 -3.611173331737518311e-01 1.669750511646270752e-01 -2.962450981140136719e-01 4.359791576862335205e-01 -1.118230819702148438e-02
4.438516199588775635e-01 -2.432971447706222534e-01 -6.062596291303634644e-02 -9.259998053312301636e-02 -1.728335977531969547e-03 -9.928570687770843506e-02 8.476496338844299316e-01 5.640363320708274841e-02
9.623833745718002319e-02 -5.576130747795104980e-02 2.820666432380676270e-01 2.293716669082641602e-01 -1.756120771169662476e-01 -7.219944596290588379e-01 2.407408952713012695e-01 4.953628480434417725e-01
3.831188380718231201e-01 -6.734234094619750977e-02 -6.596396565437316895e-01 -6.765450537204742432e-02 -7.699938118457794189e-02 -4.544636607170104980e-01 4.432641565799713135e-01 5.837847478687763214e-03
2.541253566741943359e-01 -1.487839967012405396e-01 -1.236585602164268494e-01 4.868198633193969727e-01 -2.073569148778915405e-01 -2.656399309635162354e-01 7.390835285186767578e-01 -3.453578427433967590e-02
9.531576186418533325e-02 -2.930642478168010712e-02 -4.329852461814880371e-01 1.118765473365783691e-01 -5.159892439842224121e-01 1.500826179981231689e-01 6.634127497673034668e-01 2.473402768373489380e-01
-3.825168013572692871e-01 -1.406709849834442139e-01 5.714240297675132751e-02 1.459336727857589722e-01 3.860206902027130127e-01 -7.002153992652893066e-01 4.084251821041107178e-01 5.662286281585693359e-02
-3.446494415402412415e-02 7.119821757078170776e-02 -2.964707314968109131e-01 -5.190811753273010254e-01 -3.450079262256622314e-01 -5.098972916603088379e-01 -5.381280928850173950e-02 5.044613480567932129e-01
5.253007411956787109e-01 -9.777892380952835083e-02 5.641356855630874634e-02 -3.118725121021270752e-01 -3.627340793609619141e-01 -5.185676813125610352e-01 4.609592556953430176e-01 3.285750001668930054e-02
5.155294016003608704e-02 2.512413263320922852e-01 -5.246620178222656250e-01 -4.255924820899963379e-01 -2.946096099913120270e-02 -4.544892609119415283e-01 -2.819965593516826630e-02 5.192275643348693848e-01
5.685758590698242188e-01 -8.003503829240798950e-02 -2.267672270536422729e-01 3.109689950942993164e-01 -5.311737954616546631e-02 -4.009425342082977295e-01 5.771984457969665527e-01 1.595502197742462158e-01
-3.828927502036094666e-02 6.560756564140319824e-01 1.190493553876876831e-01 1.457516849040985107e-01 1.108365226536989212e-02 -3.656547963619232178e-01 1.684417277574539185e-01 6.086734533309936523e-01
-6.620661914348602295e-02 6.524071693420410156e-01 -4.788073897361755371e-01 8.736114948987960815e-02 2.419024705886840820e-01 -3.567096292972564697e-01 3.777146041393280029e-01 -6.831068545579910278e-02
-3.322272896766662598e-01 1.495366841554641724e-01 -1.370690613985061646e-01 -5.054384469985961914e-01 -5.513462424278259277e-01 -5.088221430778503418e-01 1.523045748472213745e-01 8.323757350444793701e-02
2.276274748146533966e-02 3.689097240567207336e-02 -3.881417214870452881e-01 8.203674852848052979e-02 -9.919327497482299805e-02 1.400442123413085938e-01 5.452483296394348145e-01 7.169303894042968750e-01
1.150224283337593079e-01 2.233855873346328735e-01 -5.824952721595764160e-01 -4.363190829753875732e-01 -1.573930680751800537e-01 -5.389557480812072754e-01 -2.475172467529773712e-02 3.022171258926391602e-01
-2.932303249835968018e-01 1.712172329425811768e-01 -5.478466153144836426e-01 2.493564188480377197e-01 3.350651264190673828e-02 -1.248163878917694092e-01 3.659017384052276611e-01 6.097541451454162598e-01
3.147587478160858154e-01 -3.040552437305450439e-01 -4.894585609436035156e-01 3.700012341141700745e-02 3.565270006656646729e-01 -3.700197041034698486e-01 3.388785421848297119e-01 4.343662261962890625e-01
2.476758882403373718e-02 2.422036230564117432e-01 -2.335598468780517578e-01 -4.878678023815155029e-01 -2.119196206331253052e-01 -5.444660782814025879e-01 -7.892198115587234497e-02 5.482489466667175293e-01
-1.977860927581787109e-01 -1.789245456457138062e-01 2.296791225671768188e-01 8.369418978691101074e-02 -1.809768676757812500e-01 -7.930239439010620117e-01 1.939755082130432129e-01 4.121205210685729980e-01
1.558286249637603760e-01 7.247877120971679688e-01 1.254728622734546661e-02 3.298715129494667053e-02 4.572261124849319458e-03 -4.949968457221984863e-01 1.366424560546875000e-01 4.306282997131347656e-01
3.028535842895507812e-01 3.560032844543457031e-01 1.282497197389602661e-01 1.099755093455314636e-01 3.933168351650238037e-01 -1.522684246301651001e-01 4.145133495330810547e-01 6.350539326667785645e-01
6.229626536369323730e-01 3.741185739636421204e-02 -1.115879490971565247e-01 7.880635559558868408e-02 -1.412528753280639648e-01 -4.204677939414978027e-01 6.228992938995361328e-01 -8.429936319589614868e-02
1.781322807073593140e-01 3.193066418170928955e-01 4.834869503974914551e-02 -1.469920575618743896e-01 -5.511703491210937500e-01 -1.075591221451759338e-01 7.222823500633239746e-01 7.292737811803817749e-02
2.636669576168060303e-01 -3.146277368068695068e-01 -4.159810543060302734e-01 1.465636342763900757e-01 4.619405567646026611e-01 -3.403456509113311768e-01 4.363189339637756348e-01 3.425922393798828125e-01
3.512662053108215332e-01 -7.924710214138031006e-02 2.235003560781478882e-01 1.719099283218383789e-01 -2.602692246437072754e-01 -7.236876487731933594e-01 2.738802433013916016e-01 3.526360988616943359e-01
3.867163881659507751e-02 6.992669701576232910e-01 -2.781005799770355225e-01 -3.873973488807678223e-01 1.448873523622751236e-02 -2.405833154916763306e-01 2.232569605112075806e-01 4.173483848571777344e-01
-5.727407932281494141e-01 -2.878214046359062195e-02 5.321681872010231018e-02 6.748183816671371460e-02 1.306892782449722290e-01 -7.479725480079650879e-01 2.951271235942840576e-01 -1.053273398429155350e-02
-7.961508631706237793e-02 3.673368692398071289e-01 1.789181083440780640e-01 -6.011580824851989746e-01 1.517180167138576508e-02 -5.644737482070922852e-01 2.130546867847442627e-01 3.179139494895935059e-01
4.125844538211822510e-01 -1.109430640935897827e-01 3.377287089824676514e-01 -2.553666830062866211e-01 -1.129087880253791809e-01 -3.626275956630706787e-01 5.216631889343261719e-01 4.709705710411071777e-01
1.640194058418273926e-01 2.708359360694885254e-01 -2.053446173667907715e-01 3.860203549265861511e-02 1.032732650637626648e-01 6.803262233734130859e-02 5.227394700050354004e-01 7.533516883850097656e-01
-2.610161900520324707e-02 4.806713014841079712e-02 -3.852267861366271973e-01 -4.680048674345016479e-02 -2.677606046199798584e-01 2.515980899333953857e-01 7.294843792915344238e-01 4.234069287776947021e-01
-2.736766934394836426e-01 -4.735073447227478027e-01 -2.073709368705749512e-01 5.058947950601577759e-02 8.030409365892410278e-02 -6.147737503051757812e-01 4.796893894672393799e-01 -2.020705342292785645e-01
8.438233286142349243e-02 -7.904945313930511475e-02 -5.655300617218017578e-01 2.899433374404907227e-01 1.219115704298019409e-01 -4.988212883472442627e-02 7.482476234436035156e-01 7.425888627767562866e-02
4.545715451240539551e-01 4.860903024673461914e-01 -3.323391079902648926e-01 -1.871838569641113281e-01 7.220537960529327393e-02 -1.759007424116134644e-01 4.343673884868621826e-01 4.321619570255279541e-01
4.811837375164031982e-01 8.780882507562637329e-02 -8.758218027651309967e-03 5.341629311442375183e-02 -4.944007992744445801e-01 -5.551290512084960938e-01 2.416177242994308472e-01 3.831999003887176514e-01
5.395601391792297363e-01 4.143705368041992188e-01 5.434020981192588806e-02 -3.531548976898193359e-01 8.184704929590225220e-02 -4.587123095989227295e-01 3.224253654479980469e-01 2.973662316799163818e-01
5.744335651397705078e-01 4.814387261867523193e-01 -8.394885808229446411e-02 -1.964694559574127197e-01 -1.170833036303520203e-01 -4.835978150367736816e-01 1.995572298765182495e-01 3.243405222892761230e-01
-1.729889214038848877e-01 1.422212570905685425e-01 -2.461000829935073853e-01 -5.038319230079650879e-01 -4.991699755191802979e-01 -5.690914392471313477e-01 -9.141514077782630920e-03 2.496335804462432861e-01
-3.508829474449157715e-01 -4.062250256538391113e-01 5.499737337231636047e-02 -2.967551350593566895e-01 9.362022578716278076e-02 -7.164472341537475586e-01 3.114235401153564453e-01 4.157023504376411438e-02
-1.883852779865264893e-01 9.860441088676452637e-02 -2.262872010469436646e-01 -3.700675368309020996e-01 -7.416948676109313965e-01 -4.559484124183654785e-02 4.419816136360168457e-01 1.381814479827880859e-01
6.109387278556823730e-01 1.717976294457912445e-02 1.778441667556762695e-02 1.273158192634582520e-01 -2.541830837726593018e-01 -4.330634772777557373e-01 5.971512198448181152e-01 3.450323641300201416e-02
1.137030273675918579e-01 -1.982455551624298096e-01 -4.975212514400482178e-01 2.364560514688491821e-01 3.992045521736145020e-01 -2.177877128124237061e-01 5.206092000007629395e-01 4.080463051795959473e-01
-6.980327516794204712e-02 6.870990991592407227e-02 1.346644014120101929e-01 5.032118558883666992e-01 -4.436749815940856934e-01 -5.411016941070556641e-01 3.388206362724304199e-01 3.385435044765472412e-01
8.260635286569595337e-02 5.542012453079223633e-01 -4.506005644798278809e-01 -4.098330140113830566e-01 8.939824253320693970e-02 -3.623364269733428955e-01 1.813987493515014648e-01 3.779522180557250977e-01
1.466584354639053345e-01 7.634602189064025879e-01 -5.571026727557182312e-02 -2.235871553421020508e-01 1.422154158353805542e-01 -4.556595087051391602e-01 3.350988626480102539e-01 4.881395399570465088e-02
2.318548709154129028e-01 4.938331544399261475e-01 1.243395954370498657e-01 1.434467285871505737e-01 1.957449615001678467e-01 -7.594634890556335449e-01 1.983985006809234619e-01 1.089588552713394165e-01
-1.257872879505157471e-01 3.861592113971710205e-01 -5.083419680595397949e-01 -2.368114888668060303e-01 2.634244561195373535e-01 -6.411614418029785156e-01 1.959646791219711304e-01 -4.104427248239517212e-02
-2.866233289241790771e-01 1.048162654042243958e-01 -5.854024291038513184e-01 -3.623977303504943848e-02 4.157537221908569336e-01 -4.108255505561828613e-01 3.785074055194854736e-01 2.792035341262817383e-01
3.900476172566413879e-02 2.737205922603607178e-01 -5.114954710006713867e-01 1.335831135511398315e-01 -4.814470112323760986e-01 3.524387255311012268e-02 6.386946439743041992e-01 -5.585126206278800964e-02
5.515921711921691895e-01 -9.731326252222061157e-02 -1.622412204742431641e-01 -9.610571712255477905e-02 -1.151174306869506836e-01 -5.582119226455688477e-01 5.570051074028015137e-01 1.249415948987007141e-01
-2.183225937187671661e-03 -1.051222998648881912e-02 -9.158384054899215698e-02 -6.967065930366516113e-01 -4.313197359442710876e-02 -2.168979793787002563e-01 3.027049601078033447e-01 6.046169400215148926e-01
-4.723260402679443359e-01 4.090755283832550049e-01 1.319087594747543335e-01 -2.178391069173812866e-01 -1.314847320318222046e-01 -3.116062842309474945e-03 7.259358763694763184e-01 2.074965834617614746e-02
4.174441695213317871e-01 -2.651335299015045166e-01 -6.303736567497253418e-01 6.876752525568008423e-02 6.901001092046499252e-03 -3.990104496479034424e-01 3.418814241886138916e-01 2.778571546077728271e-01
1.140119135379791260e-01 1.527171134948730469e-01 -4.222156405448913574e-01 1.493251472711563110e-01 3.947330415248870850e-01 -2.291684895753860474e-01 5.299390554428100586e-01 5.233993530273437500e-01
5.220077037811279297e-01 -2.406815737485885620e-01 -1.933359205722808838e-01 2.920809388160705566e-01 6.013165786862373352e-02 -5.248054862022399902e-01 4.836500883102416992e-01 1.842176467180252075e-01
8.521455340087413788e-03 -2.534216642379760742e-01 -6.540643572807312012e-01 -1.242673024535179138e-02 -3.708507716655731201e-01 -6.879372149705886841e-02 4.286831915378570557e-01 4.262842237949371338e-01
2.477839589118957520e-02 4.019531309604644775e-01 -2.829235196113586426e-01 -5.247388482093811035e-01 -2.085384130477905273e-01 -5.210489630699157715e-01 -4.175261408090591431e-02 4.070620834827423096e-01
-1.002891808748245239e-01 1.030905246734619141e-01 -5.624850392341613770e-01 -4.896331131458282471e-01 -2.966581881046295166e-01 -4.770320057868957520e-01 -1.239405665546655655e-02 3.278187811374664307e-01
-1.401380598545074463e-01 3.415038883686065674e-01 -3.953201174736022949e-01 2.924844920635223389e-01 -4.099645018577575684e-01 -1.320861652493476868e-02 2.713741958141326904e-01 6.164591908454895020e-01
1.518632024526596069e-01 4.678888916969299316e-01 -3.451752662658691406e-01 5.076089501380920410e-02 2.068145573139190674e-01 3.886961191892623901e-02 5.092691779136657715e-01 5.767641067504882812e-01
-4.341472089290618896e-01 -1.841887235641479492e-01 1.271604746580123901e-01 -1.575105041265487671e-01 -2.252987772226333618e-01 -7.900121808052062988e-01 2.401959747076034546e-01 6.354881823062896729e-02
-3.098908364772796631e-01 1.721444576978683472e-01 -5.786370038986206055e-01 2.612894773483276367e-01 -1.196185126900672913e-01 -4.144062846899032593e-02 6.306239366531372070e-01 2.398512065410614014e-01
2.911799848079681396e-01 4.569086432456970215e-01 -1.807896494865417480e-01 1.990846693515777588e-01 -3.931778967380523682e-01 -6.607187390327453613e-01 6.475696712732315063e-02 1.969709247350692749e-01
-1.335005462169647217e-01 2.313922643661499023e-01 -6.892961263656616211e-01 -3.116461820900440216e-02 2.629366517066955566e-01 -5.577355027198791504e-01 2.361616492271423340e-01 1.286773830652236938e-01
1.345553155988454819e-02 -2.644093036651611328e-01 3.655365407466888428e-01 1.829613745212554932e-01 -1.900672167539596558e-01 -2.047247290611267090e-01 8.127013444900512695e-01 1.558647751808166504e-01
-3.975627720355987549e-01 1.161875948309898376e-01 -2.311780750751495361e-01 -3.028839230537414551e-01 -3.638726472854614258e-01 -7.337608337402343750e-01 -4.461578652262687683e-02 1.022907644510269165e-01
-1.896922141313552856e-01 3.458026647567749023e-01 -3.781748414039611816e-01 -3.164040446281433105e-01 -1.249901354312896729e-01 -7.595975995063781738e-01 5.798383057117462158e-02 -7.305084913969039917e-02
-2.689107060432434082e-01 1.034218221902847290e-01 -5.997357368469238281e-01 -2.765567302703857422e-01 4.844180122017860413e-02 2.240855619311332703e-02 5.671630501747131348e-01 3.953500688076019287e-01
5.455676317214965820e-01 1.160526871681213379e-01 1.204105466604232788e-01 2.234043776988983154e-01 -2.475680224597454071e-02 -3.805851638317108154e-01 6.894156932830810547e-01 6.105224043130874634e-02
4.209413230419158936e-01 -3.394402563571929932e-02 1.024507209658622742e-01 -4.428856670856475830e-01 3.295628726482391357e-01 -5.276411771774291992e-01 3.789116740226745605e-01 2.905538976192474365e-01
1.319203078746795654e-01 -4.084631204605102539e-01 -1.849590241909027100e-01 1.880475133657455444e-01 2.477606683969497681e-01 -1.925612241029739380e-01 5.966320633888244629e-01 5.401373505592346191e-01
-2.728548645973205566e-01 4.530816078186035156e-01 -2.547026276588439941e-01 -3.483406901359558105e-01 3.869360685348510742e-01 -3.892027437686920166e-01 4.825315773487091064e-01 -4.200179129838943481e-03
-8.535935729742050171e-02 -1.343934386968612671e-01 -1.239932477474212646e-01 1.106584072113037109e-01 -6.748165488243103027e-01 -1.109704300761222839e-01 6.764438152313232422e-01 -1.475276201963424683e-01
5.901281237602233887e-01 1.163853779435157776e-01 9.682177565991878510e-03 2.537363171577453613e-01 -9.386742115020751953e-02 -3.642596006393432617e-01 6.574367880821228027e-01 -2.815052401274442673e-03
-1.768323928117752075e-01 1.274510771036148071e-01 3.267549574375152588e-01 9.136870503425598145e-02 -5.199106335639953613e-01 -5.503091812133789062e-01 4.636952877044677734e-01 2.218310534954071045e-01
-3.915386795997619629e-01 1.469441950321197510e-01 2.686484754085540771e-01 6.423725932836532593e-02 -3.157880008220672607e-01 -7.064749598503112793e-01 3.832141458988189697e-01 5.589573085308074951e-02
3.081027269363403320e-01 -2.494588345289230347e-01 -5.039169788360595703e-01 -2.619436383247375488e-01 -2.946028485894203186e-02 -7.054693102836608887e-01 9.025517106056213379e-02 1.165992096066474915e-01
4.923151135444641113e-01 2.435855716466903687e-01 1.611057370901107788e-01 3.537974655628204346e-01 -1.448190808296203613e-01 -2.222266197204589844e-01 5.587368011474609375e-01 4.057343006134033203e-01
-2.767442464828491211e-01 2.693522572517395020e-01 -6.558577418327331543e-01 3.416527062654495239e-02 -3.885032236576080322e-01 1.555844675749540329e-02 3.567372262477874756e-01 3.756422698497772217e-01
2.029520869255065918e-01 -3.198166787624359131e-01 -2.349024862051010132e-01 3.336764574050903320e-01 1.565536111593246460e-01 -8.187209814786911011e-02 5.650918483734130859e-01 5.826388001441955566e-01
1.950685866177082062e-02 -7.972869277000427246e-02 -2.222114354372024536e-01 -2.048713713884353638e-01 -6.196753382682800293e-01 -4.303305596113204956e-02 7.181205749511718750e-01 1.913243904709815979e-02
-1.473243813961744308e-02 1.382057964801788330e-01 -1.928062885999679565e-01 -4.552447795867919922e-02 -7.191068530082702637e-01 5.280057340860366821e-02 6.488879323005676270e-01 2.184606343507766724e-02
-3.616653680801391602e-01 9.414608776569366455e-02 -2.810844480991363525e-01 -2.967564165592193604e-01 1.067209467291831970e-01 -3.837978467345237732e-02 5.697741508483886719e-01 5.964534282684326172e-01
3.068538606166839600e-01 6.890175938606262207e-01 -1.078291684389114380e-01 -2.369946986436843872e-01 1.262761503458023071e-01 -2.969169318675994873e-01 4.560234546661376953e-01 2.263606637716293335e-01
-2.719275057315826416e-01 1.323441714048385620e-01 -6.654031276702880859e-01 3.558585047721862793e-01 -2.772215940058231354e-02 -1.990697234869003296e-01 5.059207677841186523e-01 2.068587094545364380e-01
4.533402025699615479e-01 3.001080751419067383e-01 -6.857304833829402924e-03 1.581860333681106567e-01 -5.219210982322692871e-01 -4.113438725471496582e-01 2.317328602075576782e-01 4.290016889572143555e-01
8.024515956640243530e-02 5.119287222623825073e-02 -3.292760550975799561e-01 -6.884695887565612793e-01 -3.041930496692657471e-01 -4.651835262775421143e-01 7.776273041963577271e-02 3.058604001998901367e-01
-3.480931520462036133e-01 3.406640291213989258e-01 -1.289898157119750977e-01 -4.436690509319305420e-01 -7.910276949405670166e-02 -3.284249082207679749e-02 7.248469591140747070e-01 1.286844313144683838e-01
-1.727615594863891602e-01 1.635135561227798462e-01 1.209373921155929565e-01 -7.377930283546447754e-01 -2.633569836616516113e-01 -3.129628598690032959e-01 3.244475126266479492e-01 3.344901204109191895e-01
2.484308630228042603e-01 3.638428747653961182e-01 -2.778640985488891602e-01 -1.553570628166198730e-01 -8.143207430839538574e-02 5.689672753214836121e-02 8.125155568122863770e-01 1.857577264308929443e-01
5.572555661201477051e-01 5.423159524798393250e-02 5.135856568813323975e-02 3.554760515689849854e-01 2.536384761333465576e-02 -4.201718568801879883e-01 6.148439049720764160e-01 4.799346998333930969e-02
-1.942670345306396484e-01 4.363413751125335693e-01 -2.675006985664367676e-01 -3.424442708492279053e-01 2.387283742427825928e-01 -2.952574491500854492e-01 6.290910243988037109e-01 -2.076487392187118530e-01
1.288356482982635498e-01 -7.058518379926681519e-02 -6.321606636047363281e-01 5.632835626602172852e-02 1.879794895648956299e-01 -4.582946747541427612e-02 5.786541104316711426e-01 4.509344696998596191e-01
-5.086074024438858032e-02 -1.402982324361801147e-01 4.839770793914794922e-01 -2.199150808155536652e-02 1.885467767715454102e-01 -3.794785439968109131e-01 5.166696906089782715e-01 5.445280671119689941e-01
-1.903054565191268921e-01 2.526358664035797119e-01 -6.356298923492431641e-01 -2.468694299459457397e-01 2.729911357164382935e-02 -4.422123730182647705e-02 6.561344265937805176e-01 4.214117676019668579e-02
