# Supplementary material for: Where is your field going? A machine learning approach to study the relative motion of the domains of physics
Source: PLoS One. 2020 Jun 18;15(6):e0233997. doi: 10.1371/journal.pone.0233997 (PMC7302634; doi:10.1371/journal.pone.0233997)
Supplement: S7 Data — (ZIP) [file pone.0233997.s007.zip › 6/Pacs4Run_6_VS_500_embeddings2005-2009ED8.txt]

-2.233104109764099121e-01 -5.412130355834960938e-01 8.099643141031265259e-02 -4.599775075912475586e-01 2.980464696884155273e-01 2.832098305225372314e-01 -4.412358999252319336e-01 -2.745046019554138184e-01
-3.881080746650695801e-01 -7.690730970352888107e-03 1.538231037557125092e-02 -2.657697498798370361e-01 5.428490638732910156e-01 9.707347303628921509e-02 -4.871018528938293457e-01 -4.868943989276885986e-01
-6.294411420822143555e-01 -3.979093953967094421e-02 -1.230323761701583862e-01 -3.552405536174774170e-01 1.852001547813415527e-01 1.179913133382797241e-01 -5.411900877952575684e-01 -3.460923135280609131e-01
-2.314134985208511353e-01 -2.801976799964904785e-01 -4.200434684753417969e-01 4.668592289090156555e-02 6.520304083824157715e-01 1.066906750202178955e-01 -3.774205148220062256e-01 -3.321871757507324219e-01
-2.119456231594085693e-01 -1.490527242422103882e-01 -1.140743568539619446e-01 8.409845083951950073e-02 1.377169638872146606e-01 3.671156466007232666e-01 -7.724151611328125000e-01 -4.030036926269531250e-01
1.745083332061767578e-01 -9.529310464859008789e-02 1.662600934505462646e-01 -8.056322336196899414e-01 2.496568858623504639e-01 -2.820154093205928802e-02 -4.673446416854858398e-01 4.738890379667282104e-02
-6.085457801818847656e-01 -1.354852318763732910e-01 3.220318555831909180e-01 -1.290491521358489990e-01 2.958771884441375732e-01 -1.269156485795974731e-01 -6.219649314880371094e-01 -2.159416861832141876e-02
1.896479874849319458e-01 -2.883949577808380127e-01 1.689916700124740601e-01 -1.870358288288116455e-01 3.998819291591644287e-01 -2.849110066890716553e-01 -7.215285897254943848e-01 2.358771562576293945e-01
2.627545595169067383e-01 -1.142415329813957214e-01 3.136881291866302490e-01 -7.858031988143920898e-01 2.363065928220748901e-01 -1.187990009784698486e-01 -3.558902442455291748e-01 -7.355466485023498535e-02
6.587140262126922607e-02 -5.126595497131347656e-01 -9.726231545209884644e-02 -6.793764233589172363e-01 -4.806061834096908569e-02 -4.230162799358367920e-01 -2.819615006446838379e-01 -3.277433663606643677e-02
3.830300644040107727e-02 1.089748442173004150e-01 4.014529883861541748e-01 -5.538509488105773926e-01 2.776827812194824219e-01 4.473793879151344299e-02 -6.464452743530273438e-01 -1.474490910768508911e-01
-1.410342752933502197e-01 -2.371261417865753174e-01 9.673564136028289795e-02 -5.096570849418640137e-01 2.619460821151733398e-01 -5.461504459381103516e-01 -4.559092819690704346e-01 -2.828839719295501709e-01
1.170796677470207214e-01 -2.186996638774871826e-01 3.885917961597442627e-01 -3.696880042552947998e-01 6.178656220436096191e-01 2.119727432727813721e-01 -2.330456487834453583e-02 -4.728177189826965332e-01
-3.657594621181488037e-01 -2.024032771587371826e-01 -2.742601633071899414e-01 -1.411665529012680054e-01 5.453372001647949219e-01 2.940539121627807617e-01 -5.835110545158386230e-01 7.590078562498092651e-02
2.419062852859497070e-01 -3.843415081501007080e-01 -4.771372377872467041e-01 -4.870410859584808350e-01 4.139633476734161377e-01 -2.033549100160598755e-01 -3.082018792629241943e-01 -1.455571055412292480e-01
2.795282192528247833e-02 -1.630721688270568848e-01 4.759304970502853394e-02 -1.209949329495429993e-01 -6.723350286483764648e-02 3.635225892066955566e-01 -7.444667816162109375e-01 -5.146079659461975098e-01
-6.460596323013305664e-01 -4.175325334072113037e-01 -1.719660758972167969e-01 -4.563225433230400085e-02 4.530277550220489502e-01 -9.953525662422180176e-02 -3.912593722343444824e-01 -9.161703288555145264e-02
1.291716545820236206e-01 -2.806845307350158691e-01 -3.590220212936401367e-01 -3.930871784687042236e-01 1.658824384212493896e-01 -2.552652657032012939e-01 -5.474280714988708496e-01 -4.782904684543609619e-01
4.723464325070381165e-02 -1.783837974071502686e-01 -3.249147832393646240e-01 -3.771865665912628174e-01 2.146744579076766968e-01 -1.025980263948440552e-01 -6.754359602928161621e-01 -4.530823230743408203e-01
3.017934039235115051e-02 -2.528335154056549072e-01 -4.046374559402465820e-01 -4.642238616943359375e-01 4.317256212234497070e-01 -2.366590350866317749e-01 -4.756960570812225342e-01 -2.953773438930511475e-01
-1.106201559305191040e-01 -2.438974380493164062e-01 -4.593609273433685303e-01 -4.726774692535400391e-01 4.212302565574645996e-01 -3.027882985770702362e-02 -5.584208369255065918e-01 6.045801565051078796e-02
-7.396824657917022705e-02 -2.201506197452545166e-01 3.542747199535369873e-01 -7.003174424171447754e-01 -2.979939877986907959e-01 2.418149262666702271e-01 -4.274170398712158203e-01 -1.212995126843452454e-02
-4.971725642681121826e-01 -6.006252765655517578e-01 2.846262156963348389e-01 -3.078916668891906738e-01 -1.024469658732414246e-01 1.079851165413856506e-01 1.927537173032760620e-01 -3.961682617664337158e-01
-8.913607452996075153e-04 -4.117407649755477905e-02 4.261161088943481445e-01 -2.902607619762420654e-01 -1.024888083338737488e-01 1.858862042427062988e-01 -6.967343091964721680e-01 -4.494233131408691406e-01
5.677974969148635864e-02 -3.934333324432373047e-01 -2.453471999615430832e-03 -7.953401207923889160e-01 4.158244654536247253e-02 -3.576296865940093994e-01 -2.680034339427947998e-01 8.922189474105834961e-02
1.152270510792732239e-01 -7.993248105049133301e-02 4.652132093906402588e-01 -4.133201241493225098e-01 -2.349001318216323853e-01 1.105227470397949219e-01 -6.440689563751220703e-01 -3.329541981220245361e-01
-2.607926130294799805e-01 -3.497690856456756592e-01 3.061201274394989014e-01 -5.432727336883544922e-01 4.886119365692138672e-01 5.265119299292564392e-02 1.758950203657150269e-01 -3.851509392261505127e-01
-4.230284690856933594e-01 -1.544111222028732300e-01 2.831002175807952881e-01 -1.248950436711311340e-01 2.271394245326519012e-02 -2.826615869998931885e-01 -6.147238016128540039e-01 -4.931136071681976318e-01
4.845946133136749268e-01 -5.680167078971862793e-01 -1.827780157327651978e-01 -2.782600820064544678e-01 -2.216891497373580933e-01 1.162576526403427124e-01 -5.182507038116455078e-01 -2.104977332055568695e-02
3.401781991124153137e-02 -2.709734737873077393e-01 -3.760615885257720947e-01 -6.367831826210021973e-01 4.867224693298339844e-01 1.092235743999481201e-01 -3.064293861389160156e-01 1.891385912895202637e-01
-3.105978369712829590e-01 -1.521325856447219849e-01 4.843139052391052246e-01 -4.461670517921447754e-01 4.250894486904144287e-01 1.767125874757766724e-01 -6.497616320848464966e-02 -4.802179634571075439e-01
2.205325057730078697e-03 -2.640435099601745605e-01 1.927148848772048950e-01 -6.342129707336425781e-01 2.816027700901031494e-01 -4.989779889583587646e-01 -3.964231312274932861e-01 -7.403197884559631348e-02
1.113809421658515930e-01 1.779636368155479431e-02 3.442491292953491211e-01 -7.044491767883300781e-01 1.659264564514160156e-01 -6.066075991839170456e-03 -5.561353564262390137e-01 -1.888555586338043213e-01
5.190369486808776855e-01 -5.086212754249572754e-01 -3.637403845787048340e-01 -4.226133227348327637e-01 -1.527888048440217972e-02 -2.754054032266139984e-03 -3.798224627971649170e-01 -1.284128278493881226e-01
7.859206758439540863e-03 -5.281366705894470215e-01 1.619073301553726196e-01 -5.020382404327392578e-01 3.132801651954650879e-01 8.545290678739547729e-02 3.238073587417602539e-01 -4.821367263793945312e-01
3.383885025978088379e-01 -6.019736528396606445e-01 3.912033438682556152e-01 3.819974511861801147e-02 3.283902704715728760e-01 -3.109659254550933838e-01 -9.243787825107574463e-02 -3.943816721439361572e-01
2.451487332582473755e-01 -1.328670084476470947e-01 -2.276879549026489258e-01 -5.992347002029418945e-01 5.096673965454101562e-01 -1.202635690569877625e-01 -3.517547845840454102e-01 -3.367027938365936279e-01
1.733785122632980347e-01 -3.319785371422767639e-02 2.643489539623260498e-01 -1.414869278669357300e-01 9.758251905441284180e-02 6.372601985931396484e-01 -6.423673629760742188e-01 -2.251228690147399902e-01
-5.220694839954376221e-02 -1.436855792999267578e-01 -1.075082346796989441e-01 -5.288475751876831055e-01 3.331975936889648438e-01 -3.158683180809020996e-01 -5.003855228424072266e-01 -4.735105037689208984e-01
-2.552354633808135986e-01 -2.566319108009338379e-01 -4.890599548816680908e-01 -4.425691962242126465e-01 4.189505577087402344e-01 4.472043812274932861e-01 -2.242192178964614868e-01 -9.034509956836700439e-02
-3.390171825885772705e-01 -7.019814848899841309e-01 -1.609562039375305176e-01 -2.769351899623870850e-01 2.542569860816001892e-02 -4.890737831592559814e-01 -9.648796170949935913e-02 -2.013450562953948975e-01
-3.791316449642181396e-01 -2.216066420078277588e-01 5.722820162773132324e-01 -4.661233723163604736e-01 3.783753514289855957e-01 9.920334070920944214e-02 -7.769186049699783325e-02 -3.214446604251861572e-01
7.816713303327560425e-02 -2.699669003486633301e-01 3.824367523193359375e-01 -1.543064266443252563e-01 9.162554889917373657e-02 -4.739536941051483154e-01 -6.740820407867431641e-01 -2.520425021648406982e-01
1.633077710866928101e-01 -2.034287303686141968e-01 -5.594947189092636108e-02 -5.419749021530151367e-01 1.573154181241989136e-01 -3.656005561351776123e-01 -6.104509830474853516e-01 -3.225178718566894531e-01
-1.790203340351581573e-02 -3.278354406356811523e-01 1.615747958421707153e-01 -4.191007316112518311e-01 2.149835675954818726e-01 -3.607131540775299072e-01 -6.833844184875488281e-01 2.170378416776657104e-01
1.029823943972587585e-01 -6.203073859214782715e-01 1.667397022247314453e-01 1.768041253089904785e-01 5.585752725601196289e-01 -2.235150188207626343e-01 -1.723911315202713013e-01 -3.922595977783203125e-01
6.303917616605758667e-02 -2.889711558818817139e-01 1.063786000013351440e-01 -7.129057645797729492e-01 1.887724846601486206e-01 -4.685771167278289795e-01 -3.563838303089141846e-01 -1.037381812930107117e-01
-2.091450989246368408e-01 -3.129954636096954346e-01 -1.559156477451324463e-01 -6.116992235183715820e-01 -8.445233106613159180e-02 -6.577777862548828125e-02 -6.126516461372375488e-01 2.701953351497650146e-01
-3.356849029660224915e-02 -6.157840043306350708e-02 1.845283657312393188e-01 -1.660830229520797729e-01 -7.651359587907791138e-02 4.752998650074005127e-01 -6.801812648773193359e-01 -4.889132976531982422e-01
-5.479284375905990601e-02 -3.406917750835418701e-01 1.949083209037780762e-01 -4.362350404262542725e-01 8.752113580703735352e-02 -3.494070768356323242e-01 -6.799914240837097168e-01 2.459732592105865479e-01
4.697356820106506348e-01 -1.372574865818023682e-01 -3.290545940399169922e-02 -6.362751126289367676e-01 3.064685761928558350e-01 5.859375000000000000e-02 -5.070267319679260254e-01 1.214927155524492264e-02
-8.514712564647197723e-03 -5.046052336692810059e-01 -5.098260045051574707e-01 -4.429825544357299805e-01 -1.108779665082693100e-02 -2.397565394639968872e-01 -4.715196788311004639e-01 -9.595891088247299194e-02
1.567429602146148682e-01 -5.546674728393554688e-01 -1.018704622983932495e-01 -6.615108251571655273e-01 -2.400058656930923462e-01 -1.692722290754318237e-01 -3.563443720340728760e-01 8.102064579725265503e-02
4.594828560948371887e-02 -3.311707079410552979e-02 4.233534932136535645e-01 -3.057930469512939453e-01 -9.773161262273788452e-02 1.552573591470718384e-01 -6.488811373710632324e-01 -5.189906358718872070e-01
-2.963479049503803253e-02 -1.451416462659835815e-01 -1.376636326313018799e-01 -7.448478937149047852e-01 3.070101439952850342e-01 -2.187447994947433472e-01 -4.684574306011199951e-01 -2.067586183547973633e-01
-6.617850810289382935e-02 -3.679066300392150879e-01 5.937250852584838867e-01 -3.539385199546813965e-01 5.984358191490173340e-01 -5.840306729078292847e-02 -3.099018149077892303e-02 -1.413728892803192139e-01
-1.569978743791580200e-01 -1.970752328634262085e-01 3.950442373752593994e-01 -4.700760543346405029e-01 2.975596785545349121e-01 2.816661894321441650e-01 2.561852894723415375e-02 -6.252579689025878906e-01
9.550040215253829956e-02 -4.033463597297668457e-01 -3.238721489906311035e-01 -5.253052711486816406e-01 -2.290366739034652710e-01 -6.919679045677185059e-02 -5.730745792388916016e-01 -2.483788281679153442e-01
2.819551229476928711e-01 -1.331101357936859131e-01 3.948150202631950378e-02 -7.587584257125854492e-01 2.321522086858749390e-01 -1.140465214848518372e-01 -5.048683881759643555e-01 -6.096461787819862366e-02
2.825826704502105713e-01 -4.607682228088378906e-01 -1.310673505067825317e-01 -4.319912791252136230e-01 2.934823632240295410e-01 -5.024253129959106445e-01 -4.067882299423217773e-01 2.164302859455347061e-03
4.332536458969116211e-01 -6.647935509681701660e-01 -3.247109055519104004e-01 -1.919176727533340454e-01 -1.506116539239883423e-01 -5.372240021824836731e-02 -4.380260109901428223e-01 -1.031233444809913635e-01
3.222476541996002197e-01 -2.709362506866455078e-01 -3.494154214859008789e-01 -5.056179761886596680e-01 2.564237713813781738e-01 -1.341237872838973999e-01 -4.112851917743682861e-01 -4.383051395416259766e-01
-1.326708495616912842e-01 -3.199984729290008545e-01 -1.697041094303131104e-01 -6.741507649421691895e-01 8.697839453816413879e-03 -1.287141442298889160e-01 -5.478318929672241211e-01 2.827680110931396484e-01
-2.596526741981506348e-01 -2.939385175704956055e-01 1.044214814901351929e-01 -3.279843926429748535e-01 -2.004461586475372314e-01 2.861854247748851776e-02 -6.690151691436767578e-01 -4.890031218528747559e-01
1.325938552618026733e-01 -5.430303215980529785e-01 -3.149578869342803955e-01 -3.581435680389404297e-01 -3.097228109836578369e-01 -4.524393752217292786e-02 -5.972992181777954102e-01 7.300784438848495483e-02
-2.103974968194961548e-01 -2.572761476039886475e-01 -4.398264288902282715e-01 -5.108400583267211914e-01 2.690721452236175537e-01 5.209933519363403320e-01 -2.903371453285217285e-01 8.371067047119140625e-02
1.270601004362106323e-01 -3.487191796302795410e-01 8.155618607997894287e-02 -6.608649492263793945e-01 2.390990406274795532e-01 -3.362677991390228271e-01 -3.991664350032806396e-01 2.987951636314392090e-01
3.560778796672821045e-01 -6.942674517631530762e-02 -9.413858503103256226e-02 -6.061669588088989258e-01 2.994253039360046387e-01 1.148937121033668518e-01 -6.227046847343444824e-01 -3.835269063711166382e-02
5.644281208515167236e-02 -2.637321949005126953e-01 -2.725330889225006104e-01 -5.378715395927429199e-01 1.059116274118423462e-01 -3.061333894729614258e-01 -4.873423278331756592e-01 -4.703635573387145996e-01
-2.634301781654357910e-02 -5.087476968765258789e-01 4.664044678211212158e-01 -5.553933382034301758e-01 1.796718835830688477e-01 2.055264711380004883e-01 2.769089937210083008e-01 -2.515656352043151855e-01
-2.283225953578948975e-01 -4.561982154846191406e-01 1.989830434322357178e-01 -2.870249748229980469e-01 6.250249594449996948e-02 2.208666801452636719e-01 1.023489981889724731e-01 -7.447216510772705078e-01
-5.751163959503173828e-01 -3.892820179462432861e-01 3.882902860641479492e-01 -1.908772885799407959e-01 -3.585180267691612244e-03 1.971699297428131104e-01 -1.009752973914146423e-01 -5.304831862449645996e-01
-2.807388603687286377e-01 -6.814253926277160645e-01 -1.858331561088562012e-01 1.879191696643829346e-01 1.916115880012512207e-01 -3.137340247631072998e-01 -4.805906116962432861e-01 -1.445202827453613281e-01
1.135309413075447083e-01 -3.532385826110839844e-01 4.999986290931701660e-02 -4.353194236755371094e-01 -2.985796034336090088e-01 6.444842219352722168e-01 -3.983649611473083496e-01 8.441444486379623413e-02
2.449136227369308472e-01 -4.320264756679534912e-01 5.798356533050537109e-01 1.682135164737701416e-01 4.806776940822601318e-01 8.481086045503616333e-02 -3.045321404933929443e-01 -2.405860126018524170e-01
1.912552118301391602e-01 -3.021183907985687256e-01 -1.762566864490509033e-01 -3.596406280994415283e-01 -2.670535743236541748e-01 4.956121146678924561e-01 -2.770428657531738281e-01 -5.639470815658569336e-01
6.752929184585809708e-03 -3.584467768669128418e-01 5.620958805084228516e-01 -4.826616048812866211e-01 5.636857151985168457e-01 -6.786577403545379639e-02 1.279421243816614151e-02 -6.747501902282238007e-03
-3.285304456949234009e-02 -5.865901112556457520e-01 -9.725893288850784302e-02 -4.430092275142669678e-01 -5.812301039695739746e-01 -1.614648289978504181e-02 -2.756181955337524414e-01 -1.872478574514389038e-01
-2.421375364065170288e-02 -4.508249163627624512e-01 1.049404367804527283e-01 -5.640339255332946777e-01 -4.112444221973419189e-01 1.301083266735076904e-01 -5.082936882972717285e-01 1.503705978393554688e-01
1.007315739989280701e-01 -1.760322600603103638e-01 5.521472543478012085e-02 1.890441922114405315e-06 3.758862614631652832e-01 -2.326592057943344116e-01 -8.470986485481262207e-01 -2.069298475980758667e-01
3.049542307853698730e-01 1.137088146060705185e-02 5.713427811861038208e-02 -6.416400074958801270e-01 1.682004481554031372e-01 2.476291954517364502e-01 -6.316863894462585449e-01 -5.716871842741966248e-02
-6.054496765136718750e-02 -3.906527161598205566e-01 -2.272989898920059204e-01 -7.967793345451354980e-01 7.290351390838623047e-02 -2.987937927246093750e-01 -2.388857454061508179e-01 -7.445573806762695312e-02
-1.391025632619857788e-01 -2.886984646320343018e-01 -4.030532836914062500e-01 -5.643532872200012207e-01 3.685939610004425049e-01 -4.872641712427139282e-02 -5.005998015403747559e-01 1.658953279256820679e-01
-4.515149816870689392e-02 -4.974849522113800049e-01 3.730194270610809326e-01 -5.599176883697509766e-01 4.198785424232482910e-01 -3.259706497192382812e-02 2.565757036209106445e-01 -2.337245047092437744e-01
-1.605155766010284424e-01 -6.712109446525573730e-01 3.516117334365844727e-01 -3.249633014202117920e-01 2.396153211593627930e-01 1.479961425065994263e-01 3.395994007587432861e-01 -3.159631192684173584e-01
-2.897871732711791992e-01 -5.457113385200500488e-01 4.274468421936035156e-01 -4.034154415130615234e-01 5.088589191436767578e-01 1.106327399611473083e-02 1.037768647074699402e-01 5.420731380581855774e-02
6.038516163825988770e-01 -4.677094221115112305e-01 -1.431335955858230591e-01 -4.564436078071594238e-01 -1.236829757690429688e-01 1.420627534389495850e-01 -3.882012367248535156e-01 -4.004703834652900696e-02
1.634752005338668823e-01 -2.542948424816131592e-01 5.782136227935552597e-03 -1.547811776399612427e-01 1.158654913306236267e-01 -2.613920867443084717e-01 -8.861112594604492188e-01 -1.329492032527923584e-01
-2.096089422702789307e-01 -3.407582640647888184e-01 -4.526186287403106689e-01 -5.724724531173706055e-01 3.679614365100860596e-01 -1.090992167592048645e-01 -3.933483362197875977e-01 7.306411862373352051e-02
1.292991340160369873e-01 6.576927006244659424e-02 5.328029990196228027e-01 -3.475042581558227539e-01 7.289460860192775726e-03 1.461790204048156738e-01 -5.553190112113952637e-01 -4.944866597652435303e-01
-7.618410885334014893e-02 -3.782579600811004639e-01 3.590975999832153320e-01 -3.721835613250732422e-01 5.339764356613159180e-01 5.342082381248474121e-01 9.777536988258361816e-02 -5.979951843619346619e-02
2.851930856704711914e-01 -1.656272113323211670e-01 3.863252103328704834e-01 -7.547425627708435059e-01 1.420838236808776855e-01 -8.812881261110305786e-02 -3.652822077274322510e-01 1.047064736485481262e-01
3.864591121673583984e-01 -4.402718842029571533e-01 1.633990257978439331e-01 -6.059476733207702637e-01 -1.816505491733551025e-01 6.676740199327468872e-02 -3.646453022956848145e-01 3.041664361953735352e-01
-1.078083515167236328e-01 -2.397133260965347290e-01 2.725107371807098389e-01 -6.557396054267883301e-01 3.600213527679443359e-01 -1.561287194490432739e-01 -5.207811668515205383e-02 -5.195716023445129395e-01
2.006186544895172119e-01 -2.437897324562072754e-01 -3.429975509643554688e-01 -5.211918354034423828e-01 2.227644175291061401e-01 -1.885990798473358154e-01 -3.777233958244323730e-01 -5.321296453475952148e-01
-4.372125864028930664e-01 -3.531759381294250488e-01 2.235975563526153564e-01 -2.037762254476547241e-01 1.060240864753723145e-01 5.292273163795471191e-01 -6.392358243465423584e-02 -5.451443195343017578e-01
-2.098686061799526215e-02 -2.150293141603469849e-01 -3.972646594047546387e-01 -5.547211170196533203e-01 4.143086373805999756e-01 5.305048823356628418e-01 -1.828366816043853760e-01 3.564902395009994507e-02
-2.205359935760498047e-01 -3.763876855373382568e-01 -5.145292282104492188e-01 -6.060447096824645996e-01 2.622649371623992920e-01 -1.484367717057466507e-02 -3.241294026374816895e-01 6.002086400985717773e-02
-2.461828291416168213e-01 -1.013086885213851929e-01 -5.093618109822273254e-02 -1.899707913398742676e-01 -4.945860430598258972e-02 1.589885652065277100e-01 -8.518058061599731445e-01 -3.703387081623077393e-01
-2.079716473817825317e-01 -5.835264325141906738e-01 2.274774909019470215e-01 -4.042128324508666992e-01 1.259587854146957397e-01 5.025117993354797363e-01 2.539586424827575684e-01 -2.612124681472778320e-01
6.865032017230987549e-02 -5.263609886169433594e-01 1.581626981496810913e-01 -6.413245201110839844e-01 -3.522289693355560303e-01 -1.732107102870941162e-01 -3.255173265933990479e-01 1.479523628950119019e-01
6.113877519965171814e-02 -2.366468161344528198e-01 -2.213578224182128906e-01 -7.100404500961303711e-01 6.807981431484222412e-02 -2.245579957962036133e-01 -3.753091990947723389e-01 -4.372476637363433838e-01
-7.132577896118164062e-01 -5.308802723884582520e-01 -3.150891661643981934e-01 -1.405246704816818237e-01 5.949079245328903198e-02 2.231716737151145935e-02 -2.936044931411743164e-01 1.265855785459280014e-02
1.100940629839897156e-02 -3.794322013854980469e-01 2.953865826129913330e-01 -5.074228048324584961e-01 -4.813595116138458252e-01 3.827973604202270508e-01 -3.634659051895141602e-01 2.881831862032413483e-02
1.021499708294868469e-01 -2.463046014308929443e-01 -2.235970348119735718e-01 -7.617240548133850098e-01 6.328047066926956177e-02 -2.315705418586730957e-01 -2.885012924671173096e-01 -3.972632288932800293e-01
1.517433822154998779e-01 -2.874220609664916992e-01 7.685763239860534668e-01 -1.393596380949020386e-01 3.075465261936187744e-01 2.153656780719757080e-01 -1.735382378101348877e-01 -3.363765180110931396e-01
-1.697606444358825684e-01 -2.013591825962066650e-01 4.733582139015197754e-01 -1.698704063892364502e-01 -3.039133250713348389e-01 3.326215147972106934e-01 -6.279461979866027832e-01 -2.835403978824615479e-01
2.580155134201049805e-01 -4.360247403383255005e-02 -1.870598047971725464e-01 -5.994829535484313965e-01 3.695746958255767822e-01 6.492701917886734009e-02 -5.497275590896606445e-01 -3.068459331989288330e-01
4.035988450050354004e-01 -3.960184454917907715e-01 1.056940108537673950e-01 -6.496586203575134277e-01 -1.454031616449356079e-01 1.490995381027460098e-02 -4.485291838645935059e-01 1.565472334623336792e-01
3.360295593738555908e-01 -5.302891731262207031e-01 2.227255254983901978e-01 2.010025978088378906e-01 3.860126137733459473e-01 -9.463417343795299530e-03 -2.213914096355438232e-01 -5.637015700340270996e-01
1.056425645947456360e-01 -3.260584473609924316e-01 -1.620917618274688721e-01 -8.609931468963623047e-01 -1.301276236772537231e-01 2.626768946647644043e-01 -1.196065545082092285e-01 1.212619915604591370e-01
1.206971108913421631e-01 -3.094002604484558105e-01 -6.924407184123992920e-02 -4.971652925014495850e-01 -1.624467372894287109e-01 6.432014107704162598e-01 -3.688458204269409180e-01 2.481760531663894653e-01
4.566282406449317932e-02 -5.009535551071166992e-01 5.357953310012817383e-01 -2.409222871065139771e-01 5.896395444869995117e-01 2.212928682565689087e-01 6.720624864101409912e-02 2.604422345757484436e-02
2.234583348035812378e-01 -4.153164923191070557e-01 -4.683098793029785156e-01 -3.846400380134582520e-01 -1.057028323411941528e-01 7.734584063291549683e-02 -6.258679628372192383e-01 -3.808028250932693481e-02
1.645985096693038940e-01 -3.235839903354644775e-01 -1.326689571142196655e-01 -2.397403419017791748e-01 -2.217680513858795166e-01 6.806209087371826172e-01 -3.776809573173522949e-01 -3.715582489967346191e-01
-4.451239109039306641e-01 -3.747656643390655518e-01 3.162952661514282227e-01 -8.856564760208129883e-02 2.038043886423110962e-01 4.498272240161895752e-01 -3.497774004936218262e-01 4.327863454818725586e-01
-8.226358890533447266e-02 -4.613889455795288086e-01 4.989157915115356445e-01 -2.544007301330566406e-01 6.798803806304931641e-01 6.434406340122222900e-02 1.759295165538787842e-02 5.416280124336481094e-03
1.753592044115066528e-01 -2.809406518936157227e-01 5.162683501839637756e-02 -9.116188883781433105e-01 7.122606039047241211e-03 2.067167311906814575e-01 -5.754126235842704773e-02 1.025369688868522644e-01
-3.699104487895965576e-01 -5.284768342971801758e-01 2.193833589553833008e-01 2.046800777316093445e-02 1.749562621116638184e-01 5.786492824554443359e-01 -1.587100699543952942e-02 -4.118663966655731201e-01
3.908894658088684082e-01 -7.329176068305969238e-01 2.211848944425582886e-01 3.143646754324436188e-03 3.819071054458618164e-01 -2.941169738769531250e-01 -1.272139549255371094e-01 -1.120872274041175842e-01
4.568713530898094177e-02 -4.363689571619033813e-02 2.992039620876312256e-01 -6.265591979026794434e-01 3.272546529769897461e-01 -1.942001581192016602e-01 -6.073294281959533691e-01 1.584012433886528015e-02
-2.063172310590744019e-01 -3.677578270435333252e-01 1.769927889108657837e-01 -1.531889587640762329e-01 -3.887983262538909912e-01 5.077903270721435547e-01 -5.944086909294128418e-01 -7.111543416976928711e-02
-3.322633802890777588e-01 -6.320417523384094238e-01 1.668402552604675293e-01 3.016309812664985657e-02 -3.163662180304527283e-02 2.424736768007278442e-01 -5.008146911859512329e-02 -6.317250728607177734e-01
-2.980827121064066887e-03 -4.060221910476684570e-01 -3.277859836816787720e-02 -5.869866013526916504e-01 3.020130097866058350e-01 -5.003951191902160645e-01 -3.615339994430541992e-01 1.311311572790145874e-01
-5.563365295529365540e-02 -6.755911111831665039e-01 1.841914355754852295e-01 -2.432316988706588745e-01 5.744904279708862305e-03 4.966378509998321533e-01 2.449019104242324829e-01 -3.751456141471862793e-01
1.738056354224681854e-02 -5.514164566993713379e-01 1.121808141469955444e-01 1.638536751270294189e-01 -1.622839570045471191e-01 5.363031029701232910e-01 -5.656237006187438965e-01 1.493926942348480225e-01
-1.263823732733726501e-02 -5.579150319099426270e-01 6.010000109672546387e-01 7.525043934583663940e-02 4.382064342498779297e-01 -1.908617317676544189e-01 -2.159060090780258179e-01 -2.159606069326400757e-01
2.255159318447113037e-01 -3.112285733222961426e-01 2.799786627292633057e-01 -3.112388551235198975e-01 9.966982901096343994e-02 -3.495204150676727295e-01 -7.305178046226501465e-01 1.061455532908439636e-01
-1.127537265419960022e-01 -6.564987301826477051e-01 -3.326821625232696533e-01 -9.630312770605087280e-02 -1.401325017213821411e-01 -1.736440807580947876e-01 -5.845999121665954590e-01 2.116553485393524170e-01
1.429891288280487061e-01 -1.615619957447052002e-01 1.894161850214004517e-01 -7.137219309806823730e-01 1.527580767869949341e-01 -3.383013606071472168e-01 -4.910630881786346436e-01 -1.710222363471984863e-01
-2.951629757881164551e-01 -3.734022974967956543e-01 3.859970867633819580e-01 -4.673490822315216064e-01 5.982312560081481934e-01 2.017675787210464478e-01 3.324866667389869690e-02 7.965098321437835693e-02
5.816572904586791992e-01 -6.367138028144836426e-01 -2.743252515792846680e-01 -2.981953620910644531e-01 -1.374554485082626343e-01 -9.055048972368240356e-02 -2.254895716905593872e-01 -1.189824417233467102e-01
-4.444720968604087830e-02 -9.786823391914367676e-02 -1.013799458742141724e-01 -1.318558398634195328e-02 5.603498220443725586e-01 -5.170641466975212097e-02 -7.952677607536315918e-01 -1.699360609054565430e-01
-1.309637874364852905e-01 -4.976399540901184082e-01 4.242976307868957520e-01 -2.666149735450744629e-01 6.782525181770324707e-01 5.141824018210172653e-03 1.019130572676658630e-01 -1.168398633599281311e-01
-1.475604772567749023e-01 -4.865141510963439941e-01 1.747000515460968018e-01 -5.388140678405761719e-01 -3.787002265453338623e-01 -1.156131103634834290e-01 -4.191514253616333008e-01 2.970203459262847900e-01
2.228577882051467896e-01 -4.422112405300140381e-01 -4.169561564922332764e-01 -3.323571681976318359e-01 -7.614139467477798462e-02 2.167926914989948273e-02 -6.810538768768310547e-01 1.918147504329681396e-02
2.761096954345703125e-01 -3.651855885982513428e-01 -3.959170281887054443e-01 -5.963602662086486816e-01 2.116756737232208252e-01 -2.461735755205154419e-01 -2.736630737781524658e-01 -3.125819563865661621e-01
-5.907233431935310364e-02 -4.577645063400268555e-01 -7.830342650413513184e-02 -3.488845229148864746e-01 -3.873619437217712402e-01 6.134266853332519531e-01 -3.630215823650360107e-01 3.137038648128509521e-02
-6.172731518745422363e-01 -3.771595358848571777e-01 -5.553537607192993164e-02 -3.834323585033416748e-01 5.103769898414611816e-01 -2.150522544980049133e-02 6.262878328561782837e-02 -2.484967261552810669e-01
-2.995172739028930664e-01 -2.178025990724563599e-01 -3.068111240863800049e-01 -9.749235212802886963e-02 5.296026468276977539e-01 3.722715079784393311e-01 -5.557339787483215332e-01 1.769417673349380493e-01
8.223370462656021118e-02 -2.129227221012115479e-01 -6.679507344961166382e-02 7.159215398132801056e-03 1.090398207306861877e-01 7.209659218788146973e-01 -5.128279924392700195e-01 -3.856353163719177246e-01
2.413845434784889221e-02 -3.646611273288726807e-01 -4.996322095394134521e-01 -5.764980912208557129e-01 3.083900809288024902e-01 1.308609247207641602e-01 -3.717506527900695801e-01 1.844713240861892700e-01
-5.843365788459777832e-01 -4.077535867691040039e-01 -3.235615789890289307e-02 4.702304955571889877e-03 4.262609779834747314e-01 -1.963736116886138916e-01 -4.509013593196868896e-01 -2.600880265235900879e-01
-2.833349108695983887e-01 -6.443730592727661133e-01 4.318288862705230713e-01 1.267815828323364258e-01 2.343856543302536011e-01 2.442530989646911621e-01 1.786786876618862152e-02 -4.324807226657867432e-01
-1.458739209920167923e-02 -2.903855443000793457e-01 -7.290318608283996582e-02 -9.114351272583007812e-01 -1.265295743942260742e-01 1.993638724088668823e-01 -1.494130641222000122e-01 3.680581972002983093e-02
-4.635765776038169861e-02 -4.455696642398834229e-01 4.664906263351440430e-01 -1.390035599470138550e-01 7.269244194030761719e-01 -1.033243387937545776e-01 -8.148504048585891724e-02 -1.290286034345626831e-01
1.314126849174499512e-01 -1.907017081975936890e-01 -8.945567160844802856e-02 -1.979423165321350098e-01 -3.944202139973640442e-02 6.808165311813354492e-01 -4.734655022621154785e-01 -4.581961333751678467e-01
-2.396639883518218994e-01 -2.831851541996002197e-01 1.141264364123344421e-01 -3.081842362880706787e-01 2.292444407939910889e-01 3.033737242221832275e-01 2.820210065692663193e-03 -7.808767557144165039e-01
5.755786895751953125e-01 -4.093175530433654785e-01 -1.143638938665390015e-01 -2.974660098552703857e-01 -1.421832293272018433e-01 1.958685666322708130e-01 -5.832505822181701660e-01 2.900929376482963562e-02
-4.494104981422424316e-01 -8.195966482162475586e-02 1.969135254621505737e-01 -9.789836406707763672e-02 3.159677088260650635e-01 3.513994216918945312e-01 -5.708229541778564453e-01 -4.402249157428741455e-01
-2.045364081859588623e-01 -5.356699824333190918e-01 3.662899434566497803e-01 2.100676149129867554e-01 -1.801916658878326416e-01 4.941325187683105469e-01 -4.639636576175689697e-01 -3.205654025077819824e-02
3.991066813468933105e-01 -5.449115633964538574e-01 3.449053466320037842e-01 7.852847129106521606e-02 5.818302035331726074e-01 1.106559857726097107e-01 -1.614114195108413696e-01 -2.045337706804275513e-01
-4.588560760021209717e-01 -7.363247871398925781e-01 3.351339399814605713e-01 8.349840342998504639e-02 8.540212363004684448e-02 2.775826454162597656e-01 5.068785697221755981e-02 -2.026706188917160034e-01
2.890309989452362061e-01 -1.737606972455978394e-01 -1.604154333472251892e-02 -1.492082476615905762e-01 4.502731263637542725e-01 -2.373744696378707886e-01 -7.338575124740600586e-01 -2.571158409118652344e-01
1.150909438729286194e-01 -5.107084512710571289e-01 -1.806237101554870605e-01 4.872030392289161682e-02 -3.363625407218933105e-01 6.154527515172958374e-02 -6.351926922798156738e-01 -4.129586815834045410e-01
2.410587295889854431e-02 -6.560037136077880859e-01 7.927349954843521118e-02 7.104309648275375366e-02 -3.162344396114349365e-01 4.862505495548248291e-01 -4.568743407726287842e-01 1.121103689074516296e-01
1.681791990995407104e-01 -4.908494353294372559e-01 2.085838019847869873e-01 -6.743355989456176758e-01 -2.716863453388214111e-01 -2.205737680196762085e-01 -3.005667030811309814e-01 1.404999047517776489e-01
-3.930068016052246094e-01 -4.925601184368133545e-01 3.810011744499206543e-01 -4.908527806401252747e-02 1.910460889339447021e-01 2.268759012222290039e-01 -3.529182076454162598e-01 4.927843809127807617e-01
-5.019249916076660156e-01 -5.664846301078796387e-01 -7.048205286264419556e-02 7.836195640265941620e-03 2.042536139488220215e-01 4.431769549846649170e-01 1.193603686988353729e-02 -4.288002550601959229e-01
-1.110803633928298950e-01 -3.883877396583557129e-01 6.734838485717773438e-01 8.366734534502029419e-02 3.922294974327087402e-01 -1.198650673031806946e-01 -2.962742447853088379e-01 -3.467641472816467285e-01
1.967777013778686523e-01 -2.934347093105316162e-01 -3.535842150449752808e-02 1.450104415416717529e-01 3.363154456019401550e-02 4.812644124031066895e-01 -7.823467850685119629e-01 -8.990793675184249878e-02
2.524941265583038330e-01 -1.973850578069686890e-01 2.543167173862457275e-01 4.308969655539840460e-04 -7.190398871898651123e-02 3.871752321720123291e-01 -5.489801764488220215e-01 -6.133144497871398926e-01
-1.726406067609786987e-01 -6.621307134628295898e-01 -1.253285109996795654e-01 5.787088349461555481e-02 2.372279018163681030e-01 3.285344243049621582e-01 -3.199202716350555420e-01 4.961459636688232422e-01
-9.771803766489028931e-02 -2.203456908464431763e-01 -4.927611052989959717e-01 -3.556009232997894287e-01 5.164172053337097168e-01 4.777789115905761719e-01 -2.783890664577484131e-01 -1.317995041608810425e-02
-6.791903823614120483e-02 -2.775490880012512207e-01 -1.152537763118743896e-01 -6.248821616172790527e-01 1.598148196935653687e-01 -4.446108937263488770e-01 -5.176959037780761719e-01 -1.528521180152893066e-01
-1.647446900606155396e-01 -3.600551784038543701e-01 -3.935051858425140381e-01 -4.286196529865264893e-01 -2.029507160186767578e-01 3.121818602085113525e-02 -6.724854111671447754e-01 1.012828275561332703e-01
-1.236200109124183655e-01 -2.608268260955810547e-01 2.215940505266189575e-01 -5.979666709899902344e-01 -1.993102431297302246e-01 -1.480842232704162598e-01 -6.495116949081420898e-01 1.627899706363677979e-01
1.596416905522346497e-02 -2.420531362295150757e-01 -2.871044278144836426e-01 -4.681350290775299072e-01 -2.812884151935577393e-01 4.227696657180786133e-01 -3.092494308948516846e-01 -5.348678231239318848e-01
-8.760388940572738647e-03 -4.117128849029541016e-01 2.744543179869651794e-02 1.647137701511383057e-01 -1.421673595905303955e-01 4.840393662452697754e-01 -7.397592067718505859e-01 2.797293104231357574e-02
1.209400743246078491e-01 -7.111015915870666504e-01 -2.978493273258209229e-01 -6.445877999067306519e-02 1.991821527481079102e-01 -3.051071763038635254e-01 -4.060027301311492920e-01 2.987250983715057373e-01
1.404864788055419922e-01 -8.508974313735961914e-01 3.150101900100708008e-01 1.875856667757034302e-01 1.289889514446258545e-01 -2.049637287855148315e-01 -4.602141678333282471e-02 -2.470851838588714600e-01
-3.712591826915740967e-01 -7.769162058830261230e-01 -1.394943892955780029e-01 1.531775295734405518e-01 2.831289768218994141e-01 -2.078145146369934082e-01 -2.976000607013702393e-01 6.108184158802032471e-02
1.020457595586776733e-02 -1.753511279821395874e-01 -4.186775684356689453e-01 -3.696277141571044922e-01 3.559423089027404785e-01 -4.445369169116020203e-02 -5.062415003776550293e-01 -5.218054652214050293e-01
-6.405003368854522705e-02 -3.136415481567382812e-01 -6.219179928302764893e-02 -7.490176558494567871e-01 -7.532139867544174194e-02 -3.694026470184326172e-01 -2.816081643104553223e-01 -3.334616720676422119e-01
1.672939062118530273e-01 -3.741627633571624756e-01 -1.635650843381881714e-01 -4.895971119403839111e-01 -4.009270966053009033e-01 4.979998767375946045e-01 -2.717098891735076904e-01 -2.880688011646270752e-01
-4.099854826927185059e-02 -7.997297495603561401e-02 6.285166367888450623e-03 -8.067162036895751953e-01 3.952555060386657715e-01 -1.155465394258499146e-01 -4.096710383892059326e-01 -6.070266291499137878e-02
5.452845618128776550e-02 -2.405187040567398071e-01 1.617046445608139038e-01 -1.275036018341779709e-02 -1.393448263406753540e-01 5.352798104286193848e-01 -7.635807991027832031e-01 -1.544972509145736694e-01
-4.966407269239425659e-02 -4.245797097682952881e-01 6.415220499038696289e-01 -6.507551670074462891e-02 5.602188706398010254e-01 2.483334690332412720e-01 -8.774953335523605347e-02 -1.351495981216430664e-01
-4.128538966178894043e-01 -5.302668809890747070e-01 3.654524683952331543e-01 -7.502921507693827152e-04 -3.519445657730102539e-02 2.472886294126510620e-01 -7.931502163410186768e-02 -5.883293151855468750e-01
3.924275338649749756e-01 -4.466151297092437744e-01 -3.545874059200286865e-01 -3.208763897418975830e-01 -1.485593467950820923e-01 3.148912191390991211e-01 -5.422173142433166504e-01 -5.114429816603660583e-02
2.511568069458007812e-01 -2.425680309534072876e-01 3.173254728317260742e-01 -7.199535965919494629e-01 -1.027578711509704590e-01 1.271295994520187378e-01 -4.499178230762481689e-01 1.729313582181930542e-01
2.052324712276458740e-01 -5.301464200019836426e-01 -1.442474429495632648e-03 -5.656220316886901855e-01 -4.124695360660552979e-01 -1.194038614630699158e-01 -4.032436907291412354e-01 -9.949922561645507812e-02
-1.218429859727621078e-02 -5.604892969131469727e-01 2.721790373325347900e-01 -2.817649841308593750e-01 -1.134396269917488098e-01 4.774110317230224609e-01 1.242317035794258118e-01 -5.253634452819824219e-01
-2.975906729698181152e-01 -2.482829391956329346e-01 3.075958974659442902e-02 -3.364141583442687988e-01 3.038240671157836914e-01 2.807570099830627441e-01 2.490431070327758789e-02 -7.509465813636779785e-01
1.594294235110282898e-02 -5.732818841934204102e-01 -6.708431243896484375e-02 -8.684258908033370972e-02 5.633741021156311035e-01 3.850238919258117676e-01 -1.180945187807083130e-01 4.236409664154052734e-01
-2.210468500852584839e-01 -2.409039437770843506e-01 3.561163544654846191e-01 -4.090289175510406494e-01 2.524326145648956299e-01 2.089932113885879517e-01 6.774875801056623459e-03 -7.010947465896606445e-01
2.315024435520172119e-01 -4.127155840396881104e-01 7.164838165044784546e-02 -5.039930343627929688e-01 2.767471075057983398e-01 -5.504297614097595215e-01 -3.625912070274353027e-01 -7.678346335887908936e-02
-2.469463646411895752e-01 -5.267828702926635742e-01 2.570549249649047852e-01 -3.756669163703918457e-02 2.570163607597351074e-01 3.544697165489196777e-01 -3.576612174510955811e-01 5.238330364227294922e-01
-5.199311971664428711e-01 -2.734351456165313721e-01 3.127415478229522705e-01 -4.057674854993820190e-02 2.324679121375083923e-02 -3.528586328029632568e-01 -5.670176148414611816e-01 -3.299887180328369141e-01
1.256452649831771851e-01 -4.738109707832336426e-01 2.012899070978164673e-01 -5.632786750793457031e-01 -4.178851842880249023e-01 4.146153032779693604e-01 -2.238087356090545654e-01 7.274328172206878662e-02
3.669808506965637207e-01 -6.478096246719360352e-01 1.383008956909179688e-01 -1.161845400929450989e-01 -3.797612488269805908e-01 3.078337311744689941e-01 -4.109500646591186523e-01 7.198312878608703613e-02
2.088781148195266724e-01 -1.535006016492843628e-01 1.032601147890090942e-01 -9.173097014427185059e-01 1.287401169538497925e-01 1.019270941615104675e-01 -2.280507087707519531e-01 4.144190624356269836e-02
2.244396060705184937e-01 -2.241450995206832886e-01 1.380238682031631470e-01 -4.966111108660697937e-02 1.813524514436721802e-01 -3.017106950283050537e-01 -8.080412149429321289e-01 -3.178371191024780273e-01
-4.033167362213134766e-01 -6.042217612266540527e-01 -9.977660328149795532e-02 -2.876604497432708740e-01 3.623470067977905273e-01 -4.255450665950775146e-01 7.899042963981628418e-02 -2.468285113573074341e-01
-5.561175346374511719e-01 -6.102787256240844727e-01 -1.310234963893890381e-01 -3.468276932835578918e-02 4.693285822868347168e-01 -1.346482783555984497e-01 -1.864971965551376343e-01 1.635308116674423218e-01
-5.975201353430747986e-02 -6.156888008117675781e-01 2.797400057315826416e-01 1.101459860801696777e-01 -4.191974699497222900e-01 4.140775203704833984e-01 -3.912045955657958984e-01 -1.635319888591766357e-01
1.888273805379867554e-01 -7.503059506416320801e-01 3.779443204402923584e-01 2.147237360477447510e-01 3.979419171810150146e-01 -8.689792454242706299e-02 -1.281474232673645020e-01 -1.735118478536605835e-01
6.002556998282670975e-03 -6.743179559707641602e-01 3.956721723079681396e-01 5.358976498246192932e-02 5.589829087257385254e-01 1.376954168081283569e-01 6.233279779553413391e-02 -2.247746288776397705e-01
1.447611153125762939e-01 -6.829053759574890137e-01 -1.001453697681427002e-01 7.558917999267578125e-02 5.151936411857604980e-01 4.426508843898773193e-01 -3.506278619170188904e-02 1.853323429822921753e-01
-6.692438721656799316e-01 -5.819568634033203125e-01 -8.553250133991241455e-02 -1.514035612344741821e-01 3.251569569110870361e-01 -1.223448961973190308e-01 -1.334823369979858398e-01 2.113931179046630859e-01
-4.144648611545562744e-01 -6.619235277175903320e-01 -1.856727302074432373e-01 -1.036295816302299500e-01 4.346606135368347168e-01 -3.707079589366912842e-01 -6.623861379921436310e-03 -1.358841359615325928e-01
-3.749733865261077881e-01 -2.748823165893554688e-01 -3.226074576377868652e-01 -1.036470234394073486e-01 5.255791544914245605e-01 4.962131083011627197e-01 -3.827113807201385498e-01 -9.354947134852409363e-03
-4.649967551231384277e-01 -6.712205410003662109e-01 -9.319797158241271973e-02 7.115027308464050293e-02 5.494161695241928101e-02 -3.701054453849792480e-01 -4.058418273925781250e-01 -1.216079965233802795e-01
-3.511667251586914062e-01 -5.703423619270324707e-01 3.626025617122650146e-01 -1.037131771445274353e-01 5.636112391948699951e-02 2.832993566989898682e-01 -2.927804887294769287e-01 4.898970127105712891e-01
2.211614102125167847e-01 -2.341452836990356445e-01 -2.880665659904479980e-02 -5.932074505835771561e-03 4.973653703927993774e-02 6.859096884727478027e-01 -5.153613686561584473e-01 -3.960496187210083008e-01
1.458154916763305664e-01 -7.474756240844726562e-01 2.588633894920349121e-01 -1.690824627876281738e-01 3.383097648620605469e-01 -2.051718533039093018e-01 2.515853047370910645e-01 -3.233804404735565186e-01
3.429180383682250977e-01 -6.568953394889831543e-01 2.994048893451690674e-01 2.879995107650756836e-01 4.102739393711090088e-01 8.210385590791702271e-02 -2.604803740978240967e-01 -1.881300210952758789e-01
-2.004127204418182373e-01 -5.534455180168151855e-01 -1.901056468486785889e-01 -1.671176850795745850e-01 5.812675952911376953e-01 4.166826903820037842e-01 -3.164032474160194397e-02 2.774291038513183594e-01
2.427343279123306274e-01 -3.580878376960754395e-01 3.305714130401611328e-01 -4.181835651397705078e-01 -4.186728000640869141e-01 1.466563940048217773e-01 -5.663454532623291016e-01 -1.056232750415802002e-01
7.318902015686035156e-02 -1.939719468355178833e-01 2.505198121070861816e-01 -7.078932225704193115e-02 1.915793716907501221e-01 -2.601196467876434326e-01 -8.684275746345520020e-01 -1.752594411373138428e-01
-8.090578764677047729e-02 -5.395765304565429688e-01 3.942426443099975586e-01 1.315457969903945923e-01 6.820902228355407715e-01 -1.579331010580062866e-01 -1.740340739488601685e-01 -9.540642797946929932e-02
4.481876194477081299e-01 -4.188606142997741699e-01 5.759489536285400391e-02 -2.546316385269165039e-01 -3.447744548320770264e-01 1.247526183724403381e-01 -6.457978487014770508e-01 -6.357311457395553589e-02
-3.387414291501045227e-02 -4.825766682624816895e-01 -3.119114227592945099e-02 -3.553514778614044189e-01 -4.606318473815917969e-01 5.426133275032043457e-01 -3.572135865688323975e-01 -6.717302650213241577e-02
-1.679281890392303467e-02 -4.536122083663940430e-01 4.479292631149291992e-01 -4.931670725345611572e-01 4.422959089279174805e-01 3.386314213275909424e-01 1.786372512578964233e-01 -8.883395791053771973e-02
-1.049524024128913879e-01 -3.531575202941894531e-01 -3.698395788669586182e-01 -6.600285768508911133e-01 3.341906368732452393e-01 5.230701342225074768e-02 -3.007554113864898682e-01 2.949109077453613281e-01
-2.795523703098297119e-01 -2.525607049465179443e-01 -4.784192144870758057e-01 -3.604818880558013916e-01 4.917935132980346680e-01 5.795709043741226196e-02 -4.982166588306427002e-01 7.610311359167098999e-02
8.433657139539718628e-02 -5.827763676643371582e-01 -1.077893897891044617e-01 -4.742130935192108154e-01 -5.199842453002929688e-01 5.593746155500411987e-02 -3.188340067863464355e-01 -2.039482444524765015e-01
-4.777995049953460693e-01 -2.938434481620788574e-01 3.623690605163574219e-01 -7.109516300261020660e-03 -1.839020103216171265e-01 -2.519793212413787842e-01 -6.374053359031677246e-01 -2.245058715343475342e-01
-4.924705624580383301e-02 -5.650082230567932129e-01 -3.435824513435363770e-01 -2.871812582015991211e-01 -4.524802565574645996e-01 1.161825470626354218e-02 -5.053851008415222168e-01 -1.324042677879333496e-01
1.146676838397979736e-01 -7.145164012908935547e-01 -2.424712479114532471e-01 -4.238598942756652832e-01 -1.566700190305709839e-01 -1.622062176465988159e-01 -2.827022671699523926e-01 3.272481858730316162e-01
-4.906285703182220459e-01 -6.278674006462097168e-01 -5.341961383819580078e-01 -1.303105950355529785e-01 5.063826963305473328e-02 -6.377255544066429138e-03 -2.261002957820892334e-01 -9.483353048563003540e-02
-3.469005525112152100e-01 -2.082333862781524658e-01 2.154163718223571777e-01 -2.220164686441421509e-01 1.194674894213676453e-01 3.855586349964141846e-01 -4.813049435615539551e-01 -5.882356166839599609e-01
-1.999828964471817017e-01 -5.037332177162170410e-01 7.271877527236938477e-01 1.203180104494094849e-01 1.766933202743530273e-01 -3.496245294809341431e-02 -2.032479643821716309e-01 -2.987115979194641113e-01
-1.635634154081344604e-01 -8.246565461158752441e-01 1.498082876205444336e-01 -9.893893450498580933e-02 3.675125166773796082e-02 3.723866045475006104e-01 2.833870053291320801e-01 -2.015602588653564453e-01
1.277464777231216431e-01 -1.163278743624687195e-01 -2.165323048830032349e-01 -2.650631666183471680e-01 1.539874076843261719e-01 -3.243185952305793762e-02 -6.819579601287841797e-01 -6.026386618614196777e-01
-5.889326333999633789e-01 -1.606621742248535156e-01 -2.171615883708000183e-02 -4.107377529144287109e-01 3.720489442348480225e-01 5.199343711137771606e-02 -1.092502623796463013e-01 -5.523671507835388184e-01
-1.628504842519760132e-01 -7.155274748802185059e-01 3.887018859386444092e-01 -8.889696747064590454e-02 4.140584170818328857e-01 1.930550634860992432e-01 2.442960292100906372e-01 -1.846975684165954590e-01
2.054646164178848267e-01 2.161969058215618134e-02 3.603384271264076233e-02 -6.320716142654418945e-01 3.881828784942626953e-01 2.522933483123779297e-01 -5.719729661941528320e-01 1.225266307592391968e-01
2.683426439762115479e-01 -3.313536942005157471e-01 3.544139564037322998e-01 -5.160748958587646484e-01 -3.490983545780181885e-01 7.324513862840831280e-04 -5.490277409553527832e-01 5.433944612741470337e-02
-2.698905169963836670e-01 -6.036477088928222656e-01 5.370901897549629211e-02 1.086413860321044922e-03 2.073260247707366943e-01 1.322272419929504395e-01 -3.849296569824218750e-01 5.926583409309387207e-01
-4.115245342254638672e-01 -6.697399020195007324e-01 -7.765093445777893066e-02 2.470666617155075073e-01 1.042238399386405945e-01 -2.724211215972900391e-01 -4.731348156929016113e-01 -7.805016636848449707e-02
-1.701572835445404053e-01 -3.629534840583801270e-01 -4.540035128593444824e-01 -4.565895199775695801e-01 3.347455263137817383e-01 4.958712458610534668e-01 -2.538531422615051270e-01 4.831064864993095398e-02
-3.212485313415527344e-01 -7.584597468376159668e-01 -8.872769027948379517e-02 7.437614258378744125e-03 1.870042383670806885e-01 3.815291225910186768e-01 2.049188762903213501e-01 -3.018004298210144043e-01
9.821705520153045654e-02 -4.492006897926330566e-01 5.031489729881286621e-01 -3.208258748054504395e-01 5.756561756134033203e-01 2.985438704490661621e-01 1.083557680249214172e-01 1.531836763024330139e-02
1.295242160558700562e-01 -3.787083923816680908e-01 1.175203025341033936e-01 -7.290182113647460938e-01 2.313185036182403564e-01 -4.524003863334655762e-01 -1.904116719961166382e-01 9.692627936601638794e-03
-5.258001089096069336e-01 -6.387259960174560547e-01 -3.753894865512847900e-01 -9.181363880634307861e-02 -4.690606892108917236e-02 -1.606462001800537109e-01 -3.272119760513305664e-01 -1.764690279960632324e-01
6.561197340488433838e-02 -5.992959737777709961e-01 -3.861760795116424561e-01 -3.269290924072265625e-01 -2.312974929809570312e-01 -2.103938162326812744e-01 -5.314715504646301270e-01 -1.728869043290615082e-02
-2.183922082185745239e-01 -3.449475765228271484e-01 3.815655708312988281e-01 -4.736794531345367432e-01 1.694432348012924194e-01 3.651810288429260254e-01 7.195033878087997437e-02 -5.441567897796630859e-01
-1.811489462852478027e-01 -6.788374185562133789e-01 1.684045642614364624e-01 -2.249388098716735840e-01 -1.131870299577713013e-01 4.285880923271179199e-01 2.157213985919952393e-01 -4.293864071369171143e-01
-6.995532661676406860e-02 -5.744361281394958496e-01 5.595390684902667999e-04 -7.227607071399688721e-02 -3.664487302303314209e-01 6.016679406166076660e-01 -4.022753238677978516e-01 4.231889918446540833e-02
-6.632933020591735840e-02 -3.239102363586425781e-01 5.350682139396667480e-01 -3.178385496139526367e-01 6.754403114318847656e-01 1.111271008849143982e-01 -7.654497027397155762e-02 -1.701039671897888184e-01
4.202334880828857422e-01 -5.428610444068908691e-01 9.981131553649902344e-02 -1.985536366701126099e-01 -2.540549635887145996e-01 4.402677118778228760e-01 -4.301123917102813721e-01 1.895877718925476074e-01
-8.215477317571640015e-02 5.995029211044311523e-02 9.175840765237808228e-02 -5.662139877676963806e-02 3.921316266059875488e-01 3.418175578117370605e-01 -6.085724830627441406e-01 -5.805721879005432129e-01
-1.646956354379653931e-01 -3.420878648757934570e-01 4.007105827331542969e-01 -4.717906117439270020e-01 6.268129348754882812e-01 2.719910442829132080e-01 7.628992944955825806e-02 1.477948972024023533e-03
-1.832631230354309082e-01 -3.105587661266326904e-01 5.267590880393981934e-01 -3.129059076309204102e-01 6.086766719818115234e-01 5.969185754656791687e-02 -1.474495977163314819e-02 -3.468643426895141602e-01
3.232979774475097656e-01 -2.986936867237091064e-01 5.279955863952636719e-01 1.957841217517852783e-01 3.970506489276885986e-01 1.100967302918434143e-01 -4.396982192993164062e-01 -3.550277054309844971e-01
-3.347837626934051514e-01 -4.498211145401000977e-01 2.971044182777404785e-01 -6.021807193756103516e-01 2.492001950740814209e-01 1.479000896215438843e-01 2.150217592716217041e-01 -3.232319056987762451e-01
2.373469620943069458e-01 -2.989451885223388672e-01 -8.944426476955413818e-02 -1.670748442411422729e-01 -1.104773133993148804e-01 7.386068701744079590e-01 -4.375543594360351562e-01 -2.630301415920257568e-01
1.795701682567596436e-02 -5.803824067115783691e-01 -8.205150254070758820e-03 -1.915470361709594727e-01 -4.473768472671508789e-01 5.505194664001464844e-01 -3.501030206680297852e-01 1.692034862935543060e-02
-2.509830519556999207e-02 -3.762701451778411865e-01 4.436992406845092773e-01 -5.291920900344848633e-01 3.851004540920257568e-01 4.276383817195892334e-01 1.872625350952148438e-01 -1.209683641791343689e-01
-7.024088501930236816e-02 -5.360159873962402344e-01 -6.338591873645782471e-02 -2.853336036205291748e-01 -4.079920053482055664e-01 6.135792732238769531e-01 -2.817386090755462646e-01 2.544950461015105247e-03
-1.845645755529403687e-01 -5.342707037925720215e-01 1.024802625179290771e-01 -1.288568787276744843e-02 3.796803206205368042e-02 5.774630308151245117e-01 -2.041782289743423462e-01 -5.415058135986328125e-01
1.014127805829048157e-01 -6.274092793464660645e-01 8.537140488624572754e-02 1.382292956113815308e-01 -2.307106703519821167e-01 6.370074152946472168e-01 -3.247376084327697754e-01 -7.222952693700790405e-02
-6.205196976661682129e-01 -5.756160616874694824e-01 -1.313314288854598999e-01 4.317516461014747620e-03 4.418198168277740479e-01 -1.478513181209564209e-01 -2.171419858932495117e-01 4.625520482659339905e-02
2.244194746017456055e-01 -8.491712808609008789e-01 2.713676393032073975e-01 1.704819053411483765e-01 3.813331201672554016e-02 -2.317700088024139404e-01 -9.721881151199340820e-02 -2.474201023578643799e-01
2.279058285057544708e-02 -4.351513981819152832e-01 1.934561282396316528e-01 -4.033734202384948730e-01 -4.746816158294677734e-01 3.295861482620239258e-01 -5.193440914154052734e-01 -7.950190454721450806e-02
-2.903568148612976074e-01 -1.503268927335739136e-01 -2.529311478137969971e-01 -7.320831716060638428e-02 5.184189677238464355e-01 5.421715378761291504e-01 -5.099102258682250977e-01 -3.232061117887496948e-02
-3.662993311882019043e-01 -6.347100734710693359e-01 3.128575980663299561e-01 -8.858202397823333740e-02 4.155368804931640625e-01 -4.007021784782409668e-01 -3.267841041088104248e-02 1.514603644609451294e-01
-3.101544976234436035e-01 -1.526774168014526367e-01 -4.161385297775268555e-01 -2.895540297031402588e-01 2.026217430830001831e-01 2.047426849603652954e-01 -5.362882018089294434e-01 -5.028926134109497070e-01
1.810566931962966919e-01 -1.601765006780624390e-01 3.146488070487976074e-01 7.118429988622665405e-03 3.815302252769470215e-02 4.730302989482879639e-01 -6.273084878921508789e-01 -4.730519652366638184e-01
1.260986179113388062e-01 -3.346618115901947021e-01 -4.265541732311248779e-01 -3.761383891105651855e-01 -9.458062052726745605e-02 -1.179967746138572693e-01 -4.654083549976348877e-01 -5.560562014579772949e-01
-5.328846573829650879e-01 -5.423457622528076172e-01 -3.458010256290435791e-01 -2.088627815246582031e-01 4.802846908569335938e-01 1.519205123186111450e-01 -5.826429929584264755e-03 -7.004345208406448364e-02
1.275621652603149414e-01 -7.098357677459716797e-01 8.331764489412307739e-02 5.092796310782432556e-02 -2.925293147563934326e-01 5.705564618110656738e-01 -2.423337697982788086e-01 -2.218079939484596252e-02
-4.208594858646392822e-01 -6.502342820167541504e-01 -2.342164814472198486e-01 -2.616987824440002441e-01 -6.522778421640396118e-03 -4.662259817123413086e-01 -6.042754650115966797e-02 -2.359411269426345825e-01
1.654542386531829834e-01 -8.702773451805114746e-01 2.708806693553924561e-01 2.359384149312973022e-01 1.565378606319427490e-01 -6.797868013381958008e-02 -4.981530457735061646e-02 -2.336500287055969238e-01
-2.867124974727630615e-01 -6.447705626487731934e-01 3.261730670928955078e-01 1.798305809497833252e-01 1.927756816148757935e-01 1.863858252763748169e-01 -3.729314804077148438e-01 3.903318643569946289e-01
-2.380702644586563110e-01 -5.621429160237312317e-02 4.838953539729118347e-02 -4.204511344432830811e-01 1.404969990253448486e-01 3.454119265079498291e-01 -2.981552481651306152e-01 -7.301344871520996094e-01
2.009324282407760620e-01 -5.136891603469848633e-01 2.003515809774398804e-01 -1.371742691844701767e-02 7.618735432624816895e-01 7.500750571489334106e-02 2.997918985784053802e-02 -2.616192698478698730e-01
1.870972067117691040e-01 -1.894013583660125732e-01 4.479545652866363525e-01 -5.435242652893066406e-01 1.635024249553680420e-01 -2.521847188472747803e-01 -5.731815695762634277e-01 1.190482750535011292e-01
-1.593525521457195282e-03 1.321074962615966797e-01 2.872327864170074463e-01 -6.237332820892333984e-01 4.190372526645660400e-01 8.226335048675537109e-02 -5.587865710258483887e-01 -1.280525177717208862e-01
-4.910784587264060974e-02 -3.040096163749694824e-01 5.021455883979797363e-01 -2.723794579505920410e-01 7.382188439369201660e-01 2.380058355629444122e-02 -6.459832191467285156e-02 -1.706439405679702759e-01
-7.255427539348602295e-02 -5.039171576499938965e-01 4.447520971298217773e-01 -2.926281690597534180e-01 6.673921346664428711e-01 -6.118845939636230469e-02 6.895443052053451538e-02 -5.879352986812591553e-02
3.157888352870941162e-01 -6.569206714630126953e-01 3.601585626602172852e-01 1.723820269107818604e-01 4.573630094528198242e-01 -1.047498881816864014e-01 -1.200210601091384888e-01 -2.733944058418273926e-01
2.325408859178423882e-03 -4.014802575111389160e-01 -4.947840273380279541e-01 -2.554442286491394043e-01 -2.585417926311492920e-01 3.228304386138916016e-01 -2.914791405200958252e-01 -5.222277641296386719e-01
2.706189267337322235e-02 -6.243855953216552734e-01 -1.774152517318725586e-01 -3.644515946507453918e-02 5.609725117683410645e-01 4.452094137668609619e-01 -3.714187070727348328e-02 2.496497631072998047e-01
4.418217018246650696e-02 -7.433487772941589355e-01 -1.090160533785820007e-01 -4.266629815101623535e-01 -2.982194125652313232e-01 -1.599117070436477661e-01 -2.414203286170959473e-01 2.806504368782043457e-01
-3.721391409635543823e-02 -3.908092677593231201e-01 -2.405179142951965332e-01 -4.768037796020507812e-01 -4.006906151771545410e-01 3.715904951095581055e-01 -2.657591998577117920e-01 -4.375293850898742676e-01
7.412141561508178711e-02 -8.994341641664505005e-02 2.162189930677413940e-01 -4.413512349128723145e-02 -7.905436307191848755e-02 3.054440617561340332e-01 -6.817586421966552734e-01 -6.110462546348571777e-01
4.727254062891006470e-02 -3.673310875892639160e-01 5.237318277359008789e-01 -3.607795834541320801e-01 5.374791622161865234e-01 4.110592305660247803e-01 1.997108012437820435e-02 -1.112706307321786880e-02
6.034658551216125488e-01 -5.958793759346008301e-01 -1.417337059974670410e-01 -4.184523820877075195e-01 -3.238217532634735107e-02 -7.697223126888275146e-02 -2.642478644847869873e-01 9.362627565860748291e-02
-4.699887633323669434e-01 -6.327425837516784668e-01 -1.916874498128890991e-01 -2.571993470191955566e-01 -6.403676816262304783e-04 -4.715000987052917480e-01 -4.053687304258346558e-02 -2.278066575527191162e-01
1.834327131509780884e-01 -8.486329317092895508e-01 3.303150534629821777e-01 1.416532993316650391e-01 1.514166295528411865e-01 -2.035389542579650879e-01 -3.697925433516502380e-02 -2.264471054077148438e-01
-2.855654656887054443e-01 -5.821135640144348145e-01 1.309231370687484741e-01 -4.735085181891918182e-03 3.502182066440582275e-01 7.376722246408462524e-02 -3.290915787220001221e-01 5.709968805313110352e-01
4.030309021472930908e-01 -5.533904433250427246e-01 -1.352286040782928467e-01 -2.357256114482879639e-01 -3.181487321853637695e-01 2.409701943397521973e-01 -4.959054887294769287e-01 -2.286139428615570068e-01
-3.657934367656707764e-01 -3.359465301036834717e-01 -3.133099898695945740e-02 -5.748890638351440430e-01 -3.323385715484619141e-01 9.115620702505111694e-02 -4.952763915061950684e-01 2.404143661260604858e-01
8.790059387683868408e-02 -3.563303649425506592e-01 -5.498257875442504883e-01 -4.529926180839538574e-01 3.664249926805496216e-02 4.500907361507415771e-01 -3.207497596740722656e-01 -2.258029133081436157e-01
1.150874644517898560e-01 -3.776182830333709717e-01 -2.343808561563491821e-01 -1.450475156307220459e-01 -2.510232627391815186e-01 5.270984172821044922e-01 -4.093138575553894043e-01 -5.097087621688842773e-01
-1.042333543300628662e-01 -6.168763041496276855e-01 2.955852448940277100e-01 2.652816474437713623e-02 -1.979441642761230469e-01 5.828717947006225586e-01 -3.168429732322692871e-01 2.030112892389297485e-01
2.554884850978851318e-01 -4.546006321907043457e-01 -6.355314850807189941e-01 -3.030009865760803223e-01 1.008685380220413208e-01 2.185829281806945801e-01 -3.999063074588775635e-01 -1.203164830803871155e-01
-1.494195908308029175e-01 -3.200160264968872070e-01 -5.299926400184631348e-01 -2.589095234870910645e-01 5.595861077308654785e-01 3.495335876941680908e-01 -3.032938241958618164e-01 6.292835343629121780e-03
-4.242491424083709717e-01 -1.268749982118606567e-01 -9.358683228492736816e-02 -4.293235540390014648e-01 4.199296832084655762e-01 6.041700839996337891e-01 -1.014614999294281006e-01 -2.432721406221389771e-01
3.999646902084350586e-01 -5.465772151947021484e-01 1.062819585204124451e-01 -1.665692478418350220e-01 -2.748107910156250000e-01 5.094968676567077637e-01 -3.795289397239685059e-01 1.519548892974853516e-01
-3.342711627483367920e-01 -7.981363534927368164e-01 -1.266631782054901123e-01 2.020084410905838013e-01 2.210403978824615479e-02 -2.859700322151184082e-01 -3.294939696788787842e-01 5.963717401027679443e-02
2.079840302467346191e-01 -4.330064356327056885e-01 -1.675426661968231201e-01 -7.112371325492858887e-01 -1.258634924888610840e-01 -4.368035122752189636e-02 -4.648645222187042236e-01 3.835065662860870361e-02
4.111954197287559509e-02 -7.657601833343505859e-01 -9.898249059915542603e-02 -6.047795340418815613e-02 4.986498653888702393e-01 2.604504227638244629e-01 6.246039271354675293e-02 2.794244885444641113e-01
2.182866036891937256e-01 -8.299232125282287598e-01 3.746505975723266602e-01 1.576653271913528442e-01 1.692145615816116333e-01 -1.792966872453689575e-01 -8.135519176721572876e-02 -1.759479939937591553e-01
-9.377580881118774414e-02 -3.763425946235656738e-01 -2.675568163394927979e-01 -3.211027681827545166e-01 -3.509575426578521729e-01 -3.936720639467239380e-02 -7.404822111129760742e-01 -4.294526576995849609e-02
3.604060113430023193e-01 -7.325874567031860352e-01 -3.655034303665161133e-01 -1.842420548200607300e-02 -1.573029905557632446e-01 -7.633022218942642212e-02 -3.185910284519195557e-01 -2.596535980701446533e-01
-9.993803501129150391e-02 -6.208368539810180664e-01 1.550483256578445435e-01 -3.073051571846008301e-01 -1.469120830297470093e-01 5.267750620841979980e-01 2.148837000131607056e-01 -3.752964437007904053e-01
2.215437889099121094e-01 -6.924554109573364258e-01 2.400901168584823608e-01 3.695815801620483398e-01 1.484735757112503052e-01 -1.478267163038253784e-01 -3.580800592899322510e-01 -3.241477310657501221e-01
-4.360791444778442383e-01 -5.484483838081359863e-01 -1.695871502161026001e-01 -1.541567742824554443e-01 4.431108236312866211e-01 -7.966938614845275879e-02 1.275322735309600830e-01 -4.873974025249481201e-01
8.265603333711624146e-02 -5.733448863029479980e-01 3.999927043914794922e-01 1.704240441322326660e-01 6.658002138137817383e-01 5.550312250852584839e-02 -1.692169755697250366e-01 2.000132575631141663e-02
-1.464259624481201172e-01 5.922816693782806396e-02 3.014467358589172363e-01 -2.035834193229675293e-01 1.032755449414253235e-01 3.091751933097839355e-01 -5.473884940147399902e-01 -6.609432101249694824e-01
-3.891765773296356201e-01 -4.154813289642333984e-01 3.690891861915588379e-01 -2.786549329757690430e-01 -3.020579814910888672e-01 -2.848655879497528076e-01 -5.286443829536437988e-01 1.009423658251762390e-01
1.855911761522293091e-01 -4.574081003665924072e-01 -6.046105027198791504e-01 -3.912999331951141357e-01 3.990294337272644043e-01 2.211118638515472412e-01 -1.688574403524398804e-01 3.219364210963249207e-02
3.154951035976409912e-01 -7.346161007881164551e-01 -3.354164063930511475e-01 4.719573631882667542e-02 6.982378661632537842e-02 -2.496237903833389282e-01 -4.091066718101501465e-01 1.073071211576461792e-01
-2.075462341308593750e-01 -5.374454855918884277e-01 3.473819494247436523e-01 3.365079164505004883e-01 -1.186792328953742981e-01 1.985564529895782471e-01 -6.169729828834533691e-01 3.816878888756036758e-04
1.467670053243637085e-01 -3.968941271305084229e-01 1.888425834476947784e-02 -5.820909142494201660e-01 -4.366802573204040527e-01 4.362813830375671387e-01 -3.128401339054107666e-01 -5.336938425898551941e-02
3.899543583393096924e-01 -5.162574052810668945e-01 -1.698672473430633545e-01 -4.052895903587341309e-01 -2.728718221187591553e-01 3.286627233028411865e-01 -4.425322711467742920e-01 9.993130713701248169e-02
1.412025541067123413e-01 -2.129089087247848511e-01 2.455964833498001099e-01 -8.350431323051452637e-01 2.555356621742248535e-01 -1.388269215822219849e-01 -2.324263602495193481e-01 1.962738484144210815e-01
-1.832803487777709961e-01 -5.278184413909912109e-01 1.332629919052124023e-01 -5.185240879654884338e-02 3.572386801242828369e-01 2.514953911304473877e-01 -3.883689343929290771e-01 5.706737637519836426e-01
-3.880213499069213867e-01 -5.772286653518676758e-01 4.091637134552001953e-01 9.774145483970642090e-02 1.532898098230361938e-01 3.956786394119262695e-01 -2.276474386453628540e-01 3.277125358581542969e-01
-8.169001340866088867e-02 -2.886107265949249268e-01 -3.825203478336334229e-01 -2.425357550382614136e-01 -2.097109891474246979e-02 6.959393620491027832e-01 -3.980574309825897217e-01 -2.483223527669906616e-01
-1.582486778497695923e-01 -5.935598015785217285e-01 -1.181801781058311462e-02 -1.562776863574981689e-01 4.747240841388702393e-01 2.803949713706970215e-01 -1.067088246345520020e-01 5.317054390907287598e-01
-1.800878345966339111e-01 -5.179139971733093262e-01 3.961605429649353027e-01 -4.438527226448059082e-01 -3.795995712280273438e-01 -2.466269731521606445e-01 -2.965790629386901855e-01 2.291403114795684814e-01
-1.614699810743331909e-01 -1.641091406345367432e-01 2.682571709156036377e-01 -1.109061390161514282e-01 -2.266780138015747070e-01 3.639447093009948730e-01 -6.884369850158691406e-01 -4.527132511138916016e-01
-4.687428772449493408e-01 -3.886382877826690674e-01 -2.695290446281433105e-01 -2.414380162954330444e-01 -2.270934432744979858e-01 5.164473652839660645e-01 -4.219391644001007080e-01 4.449894279241561890e-02
-4.039688706398010254e-01 -7.282190918922424316e-01 1.191833168268203735e-01 1.913324445486068726e-01 2.022346556186676025e-01 -3.727542236447334290e-02 -2.988140583038330078e-01 3.522999584674835205e-01
-6.809009909629821777e-01 -5.163298845291137695e-01 -1.579062938690185547e-01 -5.978539213538169861e-02 4.376671910285949707e-01 1.358777377754449844e-02 -2.926496416330337524e-02 -2.206239700317382812e-01
3.002666831016540527e-01 -7.987151741981506348e-01 2.226791828870773315e-01 1.341628283262252808e-01 2.743765711784362793e-01 1.144864633679389954e-01 8.864688128232955933e-02 -3.287253379821777344e-01
1.984747648239135742e-01 -5.716443061828613281e-01 3.507823348045349121e-01 1.255359053611755371e-01 6.907164454460144043e-01 6.874068826436996460e-02 -1.123857200145721436e-01 -2.404076606035232544e-02
4.366085827350616455e-01 -6.055385470390319824e-01 2.036330103874206543e-01 2.800671458244323730e-01 3.009049296379089355e-01 -7.206342369318008423e-02 -3.607628643512725830e-01 -3.112959265708923340e-01
2.242141366004943848e-01 -7.925868034362792969e-01 3.176631629467010498e-01 1.890802532434463501e-01 1.903330236673355103e-01 -2.541007995605468750e-01 -1.398373991250991821e-01 -2.540167272090911865e-01
3.751253783702850342e-01 -7.022505998611450195e-01 1.659503579139709473e-01 1.445110589265823364e-01 4.463750123977661133e-01 1.044753715395927429e-01 -2.948861569166183472e-03 -3.279138803482055664e-01
-1.275292485952377319e-01 -4.683532416820526123e-01 4.688678085803985596e-01 1.113700345158576965e-01 -3.007791936397552490e-01 4.775495827198028564e-01 -4.231798350811004639e-01 -1.858447939157485962e-01
-1.197848170995712280e-01 -6.947837471961975098e-01 3.990456461906433105e-01 -1.485276669263839722e-01 7.832159847021102905e-02 5.208051800727844238e-01 1.675692498683929443e-01 1.271904557943344116e-01
3.353169560432434082e-01 -6.740814447402954102e-01 1.833247244358062744e-01 2.477484494447708130e-01 3.652594387531280518e-01 -2.611483335494995117e-01 -2.991333901882171631e-01 -2.170161604881286621e-01
-1.329615563154220581e-01 -5.542722344398498535e-01 -6.143713593482971191e-01 -1.018172800540924072e-01 1.737957298755645752e-01 3.389371186494827271e-02 -5.039485692977905273e-01 4.434899613261222839e-02
-5.278913974761962891e-01 -3.263716101646423340e-01 -2.395209074020385742e-01 -5.273095965385437012e-01 -1.362299174070358276e-01 3.877029120922088623e-01 -3.194708228111267090e-01 9.193928539752960205e-02
2.101067304611206055e-01 -4.175800979137420654e-01 6.157372146844863892e-03 -3.509481847286224365e-01 -4.657333791255950928e-01 1.947744637727737427e-01 -6.185335516929626465e-01 -1.443988084793090820e-01
3.541985526680946350e-02 -7.229050397872924805e-01 -4.000740349292755127e-01 4.336291179060935974e-02 -2.619419097900390625e-01 -1.013779416680335999e-01 -4.096250534057617188e-01 -2.598661780357360840e-01
-2.522483766078948975e-01 -1.720885932445526123e-01 -9.780520200729370117e-02 -4.380463659763336182e-01 -2.591241896152496338e-01 3.247733786702156067e-02 -7.960863709449768066e-01 5.789779499173164368e-02
-1.766308769583702087e-02 -2.697808742523193359e-01 -3.123352825641632080e-01 -8.416032195091247559e-01 -6.444530934095382690e-02 2.738374471664428711e-01 -1.984626799821853638e-01 -5.029374361038208008e-02
-2.575968801975250244e-01 -2.077920883893966675e-01 -4.977280646562576294e-02 -2.096619457006454468e-01 -2.267005741596221924e-01 1.108612045645713806e-01 -8.812679648399353027e-01 -6.094473227858543396e-02
-5.480740666389465332e-01 -4.041478037834167480e-01 -1.935131996870040894e-01 -4.120911955833435059e-01 -1.763301938772201538e-01 4.755973815917968750e-01 -2.313043177127838135e-01 1.350031793117523193e-01
-3.915496468544006348e-01 -3.748374283313751221e-01 -4.466366171836853027e-01 -1.432299017906188965e-01 3.382473289966583252e-01 4.395821988582611084e-01 -7.064584642648696899e-02 -4.165959060192108154e-01
-2.935274876654148102e-02 -4.474591910839080811e-01 1.218234971165657043e-01 1.731246560811996460e-01 -3.042441233992576599e-02 6.615768074989318848e-01 -5.576583147048950195e-01 6.718091666698455811e-02
-3.243589699268341064e-01 -5.489020347595214844e-01 9.648515284061431885e-02 1.148809120059013367e-01 -2.046778351068496704e-01 5.891366004943847656e-01 -4.210230112075805664e-01 -6.896021217107772827e-02
-4.120113849639892578e-01 -6.456969976425170898e-01 -4.136939048767089844e-01 -2.006057947874069214e-01 -5.170487612485885620e-02 -2.963280379772186279e-01 -2.645786702632904053e-01 -2.035951167345046997e-01
-1.867929846048355103e-01 -6.278460025787353516e-01 3.312261402606964111e-01 -4.578987658023834229e-01 3.363547325134277344e-01 -1.029676850885152817e-02 3.065210282802581787e-01 -2.105710208415985107e-01
-5.241765454411506653e-02 -6.354824900627136230e-01 9.139924310147762299e-03 -1.330658793449401855e-01 -6.227437853813171387e-01 6.136397644877433777e-02 -3.457705378532409668e-01 -2.539522349834442139e-01
-4.296556115150451660e-01 -3.053207993507385254e-01 4.040360450744628906e-01 -4.328636452555656433e-02 -9.319086372852325439e-02 -3.827201724052429199e-01 -6.005447506904602051e-01 -2.030848115682601929e-01
2.846668362617492676e-01 -1.964285224676132202e-01 -3.289318978786468506e-01 -5.657212138175964355e-01 2.034643888473510742e-01 -4.407105594873428345e-02 -2.306218296289443970e-01 -5.963367819786071777e-01
-1.108775660395622253e-01 -5.974230766296386719e-01 8.659564703702926636e-02 -4.976326227188110352e-02 -4.312213063240051270e-01 4.160740375518798828e-01 -5.048266649246215820e-01 -8.305037766695022583e-02
6.195126846432685852e-02 -7.814536094665527344e-01 3.894749581813812256e-01 1.846841275691986084e-01 2.559649646282196045e-01 8.515933156013488770e-02 2.679004892706871033e-02 -3.552542328834533691e-01
-9.108427911996841431e-02 -5.824208855628967285e-01 7.952767610549926758e-02 2.254958599805831909e-01 2.654367089271545410e-01 2.304386794567108154e-01 -5.391839146614074707e-01 4.254863858222961426e-01
-4.764095693826675415e-02 -7.479852437973022461e-01 3.909315168857574463e-01 2.488740235567092896e-01 4.780440032482147217e-02 2.058573365211486816e-01 1.393341552466154099e-02 -4.226417243480682373e-01
-3.904190286993980408e-02 -4.761379659175872803e-01 -5.627478361129760742e-01 -3.734524250030517578e-01 2.283249050378799438e-01 1.782062351703643799e-01 -4.593456089496612549e-01 1.439741253852844238e-01
-3.236291185021400452e-02 -3.742903470993041992e-01 6.027463674545288086e-01 -3.653297126293182373e-01 -4.653578698635101318e-01 -1.415614318102598190e-02 -3.428100049495697021e-01 -1.667735278606414795e-01
-3.841390907764434814e-01 -4.288209080696105957e-01 3.781692683696746826e-01 6.879245489835739136e-02 -3.483902215957641602e-01 1.758008450269699097e-01 -5.769873857498168945e-01 -1.887043714523315430e-01
4.419327378273010254e-01 6.145815551280975342e-02 -4.512584954500198364e-02 -4.614208638668060303e-01 5.220484137535095215e-01 3.421429395675659180e-01 -4.353197216987609863e-01 -8.290520310401916504e-02
1.254585534334182739e-01 -3.448073565959930420e-01 3.224952518939971924e-01 -3.735152482986450195e-01 4.241047799587249756e-02 -4.754899144172668457e-01 -6.251215934753417969e-01 5.643572658300399780e-02
4.728657603263854980e-01 -4.972165226936340332e-01 -4.070861935615539551e-01 -4.798733294010162354e-01 8.863738179206848145e-02 -1.719993501901626587e-01 -1.240617260336875916e-01 -2.834515571594238281e-01
-3.540013357996940613e-02 -4.696018397808074951e-01 3.520598709583282471e-01 -5.704316496849060059e-01 -4.000077247619628906e-01 2.506194869056344032e-03 -4.035858213901519775e-01 7.738577574491500854e-02
-1.215661242604255676e-01 -5.721630454063415527e-01 4.622597992420196533e-02 -8.083125948905944824e-02 -3.432593941688537598e-01 6.516650915145874023e-01 -3.240731060504913330e-01 4.077994450926780701e-02
-4.328759759664535522e-02 -1.360039114952087402e-01 -1.056609079241752625e-01 -6.660622954368591309e-01 -7.070655375719070435e-02 4.754801988601684570e-01 -4.999929964542388916e-01 2.091702520847320557e-01
-2.032423168420791626e-01 -2.705096267163753510e-03 1.435720026493072510e-01 -5.848955512046813965e-01 2.428596317768096924e-01 2.300369441509246826e-01 -6.775482892990112305e-01 -1.581144034862518311e-01
-4.722371399402618408e-01 -6.785874962806701660e-01 -4.420115053653717041e-01 -2.443620935082435608e-02 1.122030913829803467e-01 -1.165282353758811951e-01 -2.920241653919219971e-01 9.535807371139526367e-02
-3.361741006374359131e-01 -6.532168388366699219e-01 -4.544723927974700928e-01 3.406805684790015221e-03 2.197476178407669067e-01 -2.279283702373504639e-01 -3.883303403854370117e-01 5.193410813808441162e-02
-3.793165981769561768e-01 -4.172058999538421631e-01 -3.282603919506072998e-01 -4.300316572189331055e-01 -3.599496185779571533e-01 2.319054007530212402e-01 -4.503592848777770996e-01 5.665009468793869019e-02
2.608516812324523926e-01 -7.618890404701232910e-01 -2.486970722675323486e-01 -4.518406689167022705e-01 8.066872507333755493e-02 -2.688182592391967773e-01 -5.795088782906532288e-02 5.781288072466850281e-02
-4.131725132465362549e-01 -7.092644572257995605e-01 -3.208688497543334961e-01 -7.419558614492416382e-02 -1.809566020965576172e-01 -2.713901698589324951e-01 -2.358570843935012817e-01 -2.361022830009460449e-01
2.480954676866531372e-01 -5.714839696884155273e-01 5.631374195218086243e-02 -1.573786586523056030e-01 -2.398998439311981201e-01 5.647020936012268066e-01 -3.935091197490692139e-01 2.294027060270309448e-01
3.435702919960021973e-01 -4.073408246040344238e-01 -2.617969512939453125e-01 -7.763561606407165527e-01 -2.005406841635704041e-02 1.702804863452911377e-01 1.056209355592727661e-01 -6.490706652402877808e-02
-3.963435292243957520e-01 -4.439937174320220947e-01 4.540568590164184570e-01 5.789522081613540649e-02 -1.914125531911849976e-01 -2.444891780614852905e-01 -5.692314505577087402e-01 -1.257925480604171753e-01
-1.988352686166763306e-01 -6.557534933090209961e-01 -4.825779199600219727e-01 -5.259959772229194641e-02 3.546526432037353516e-01 -2.237161248922348022e-01 -2.438913285732269287e-01 -2.439125776290893555e-01
-7.329685986042022705e-02 -3.157294392585754395e-01 -3.573563992977142334e-01 -2.802954614162445068e-01 6.725990176200866699e-01 4.656644463539123535e-01 -1.394210755825042725e-01 -1.546854502521455288e-03
-5.528730154037475586e-01 -3.984141051769256592e-01 2.516357926651835442e-03 1.568152308464050293e-01 2.465645372867584229e-01 -2.282606363296508789e-01 -5.818555951118469238e-01 -2.440235614776611328e-01
8.627523481845855713e-02 -3.541252911090850830e-01 -4.753903299570083618e-02 -3.995681107044219971e-01 -2.660421133041381836e-01 6.853011250495910645e-01 -3.987441956996917725e-01 7.631717622280120850e-02
3.811957240104675293e-01 -5.155271887779235840e-01 -6.796740740537643433e-02 -3.200388848781585693e-01 -2.528074085712432861e-01 2.429970800876617432e-01 -5.540856122970581055e-01 2.278315126895904541e-01
3.953021466732025146e-01 -6.485081315040588379e-01 2.122183293104171753e-01 2.618636786937713623e-01 4.592145979404449463e-01 1.582610607147216797e-01 -1.881753802299499512e-01 -1.955233216285705566e-01
-2.005686908960342407e-01 -4.581100046634674072e-01 3.497387170791625977e-01 -3.875778913497924805e-01 -4.884558022022247314e-01 3.565941452980041504e-01 -3.257139325141906738e-01 7.440218329429626465e-02
-5.161009430885314941e-01 -3.648325502872467041e-01 1.935445368289947510e-01 -4.484358429908752441e-02 -1.650325804948806763e-01 5.110288262367248535e-01 -5.130187273025512695e-01 -9.742851555347442627e-02
-1.148579344153404236e-01 -4.898343384265899658e-01 2.233982272446155548e-02 2.296905517578125000e-01 -1.587610244750976562e-01 4.540102183818817139e-01 -6.792803406715393066e-01 2.934556268155574799e-02
-5.473036766052246094e-01 -2.206778824329376221e-01 1.985690146684646606e-01 -3.168034851551055908e-01 4.318505227565765381e-01 2.547482252120971680e-01 -9.471778571605682373e-02 -5.016002058982849121e-01
-6.528735905885696411e-02 -5.623564124107360840e-01 1.668637543916702271e-01 4.779008775949478149e-02 2.858082652091979980e-01 2.436018437147140503e-01 -4.353542029857635498e-01 5.646273493766784668e-01
-3.512977063655853271e-01 -5.780376791954040527e-01 1.739740967750549316e-01 1.472910344600677490e-01 -1.866045445203781128e-01 3.353402614593505859e-01 -5.821335315704345703e-01 6.593283265829086304e-02
-2.183261662721633911e-01 -2.670946121215820312e-01 -9.402910619974136353e-02 -2.812196314334869385e-01 -2.963852286338806152e-01 5.715066790580749512e-01 -6.062763929367065430e-01 -1.050382182002067566e-01
2.872037589550018311e-01 -6.385970115661621094e-01 1.462986618280410767e-01 2.669502794742584229e-01 5.891014337539672852e-01 1.244864910840988159e-01 -1.669473946094512939e-01 -1.631966978311538696e-01
-1.332389749586582184e-02 -5.115062594413757324e-01 5.151282548904418945e-01 -4.164038598537445068e-02 6.593693494796752930e-01 -1.423248499631881714e-01 -1.218469515442848206e-01 3.495403006672859192e-02
-3.302887976169586182e-01 -5.281018018722534180e-01 8.319435641169548035e-03 -1.519028395414352417e-01 2.000070959329605103e-01 6.805782318115234375e-01 -9.598316624760627747e-03 -2.925616502761840820e-01
2.451296299695968628e-01 -5.008859634399414062e-01 -4.330545663833618164e-01 -4.473195672035217285e-01 3.894820809364318848e-02 -3.055361807346343994e-01 -4.147891402244567871e-01 -1.856728345155715942e-01
2.602408826351165771e-01 -6.173869371414184570e-01 -3.383145108819007874e-02 -4.249548539519309998e-02 6.050515174865722656e-01 1.362598687410354614e-01 -1.462628692388534546e-01 3.769757747650146484e-01
-2.415564358234405518e-01 -2.177207320928573608e-01 -2.832827568054199219e-01 -6.986436843872070312e-01 4.125394225120544434e-01 -1.312355548143386841e-01 -3.715935051441192627e-01 -2.007061056792736053e-02
4.405189156532287598e-01 -7.727035880088806152e-01 2.340468615293502808e-01 1.394332647323608398e-01 2.322416603565216064e-01 1.696660071611404419e-01 8.420705795288085938e-02 -2.117523699998855591e-01
1.179856806993484497e-01 -7.140976786613464355e-01 -2.385499477386474609e-01 -2.065428197383880615e-01 -4.892418682575225830e-01 1.414052844047546387e-01 -2.009832859039306641e-01 -2.771834135055541992e-01
8.191572874784469604e-02 -5.911774635314941406e-01 -6.412078440189361572e-02 8.656337857246398926e-02 -2.002190947532653809e-01 6.713391542434692383e-01 -2.990423142910003662e-01 -2.279998660087585449e-01
5.257068872451782227e-01 -6.662319302558898926e-01 -3.071903288364410400e-01 -1.457155197858810425e-01 -1.309185773134231567e-01 -2.711618319153785706e-03 -3.777878284454345703e-01 -6.555555760860443115e-02
-4.590822458267211914e-01 -4.432125687599182129e-01 5.564907789230346680e-01 1.593020707368850708e-01 -1.208065748214721680e-01 -6.931285560131072998e-02 -4.374260008335113525e-01 -2.168107032775878906e-01
-5.117061734199523926e-01 -5.681497454643249512e-01 -4.439791440963745117e-01 -1.596912592649459839e-01 3.176354169845581055e-01 -2.834533527493476868e-02 -2.838099300861358643e-01 1.024708896875381470e-01
-1.378611326217651367e-01 -2.819546163082122803e-01 2.695772647857666016e-01 -3.513369709253311157e-02 -3.185955286026000977e-01 3.880802094936370850e-01 -6.177195310592651367e-01 -4.403441250324249268e-01
-2.788165025413036346e-02 -1.665928661823272705e-01 1.108003258705139160e-01 2.379736676812171936e-02 8.119541406631469727e-02 6.603311300277709961e-01 -5.443353056907653809e-01 -4.687171876430511475e-01
-3.200383484363555908e-02 -2.812151014804840088e-01 -6.115711331367492676e-01 -4.015398025512695312e-01 3.208566308021545410e-01 6.337146461009979248e-02 -3.906231820583343506e-01 -3.536792397499084473e-01
4.990896284580230713e-01 -4.973732531070709229e-01 4.255628883838653564e-01 9.999177418649196625e-03 5.063202381134033203e-01 5.871566757559776306e-02 -2.497369498014450073e-01 -1.222848426550626755e-02
7.558739930391311646e-02 -2.585331499576568604e-01 -4.451239407062530518e-01 -6.352536678314208984e-01 1.438169032335281372e-01 -2.108734659850597382e-02 -3.249956071376800537e-01 -4.461103677749633789e-01
-5.410679578781127930e-01 -2.954057157039642334e-01 6.549584865570068359e-02 1.588669233024120331e-02 1.393235474824905396e-01 5.739545226097106934e-01 -4.237582087516784668e-01 -2.950133681297302246e-01
-4.065637290477752686e-01 -6.153415516018867493e-02 3.023122847080230713e-01 -4.618722200393676758e-01 3.156338632106781006e-01 4.865625128149986267e-02 -2.890895903110504150e-01 -5.836400985717773438e-01
-3.164582699537277222e-02 1.260044872760772705e-01 1.917301118373870850e-02 -5.476108789443969727e-01 4.096632897853851318e-01 2.087579816579818726e-01 -6.651480197906494141e-01 -1.704424172639846802e-01
-4.730141460895538330e-01 -3.758420944213867188e-01 -1.131684109568595886e-01 -1.652181595563888550e-01 -1.635918319225311279e-01 4.870735704898834229e-01 -5.455561280250549316e-01 1.823778301477432251e-01
3.485906422138214111e-01 -8.316799998283386230e-01 8.009711652994155884e-02 8.624056726694107056e-02 3.998196125030517578e-01 -9.497565776109695435e-02 6.373307853937149048e-02 1.358803827315568924e-03
-9.735678136348724365e-02 -6.486203074455261230e-01 3.706946372985839844e-01 1.440734416246414185e-01 -3.930070996284484863e-01 3.017996251583099365e-01 -3.848089873790740967e-01 -1.342614591121673584e-01
-1.278353482484817505e-01 -7.701996564865112305e-01 3.105915188789367676e-01 -1.978916972875595093e-01 -5.844419822096824646e-02 3.313471376895904541e-01 2.985924780368804932e-01 -2.290376722812652588e-01
1.858501732349395752e-01 -5.487783551216125488e-01 -2.144160270690917969e-01 1.592096835374832153e-01 -1.218516379594802856e-01 1.643542349338531494e-01 -7.365222573280334473e-01 -9.303180128335952759e-02
4.250254333019256592e-01 -4.679187834262847900e-01 -4.246356785297393799e-01 -4.036522209644317627e-01 2.906008362770080566e-01 -2.344671934843063354e-01 -2.524300515651702881e-01 -2.324009537696838379e-01
8.393541723489761353e-02 -6.661193966865539551e-01 3.818234801292419434e-02 3.821603581309318542e-02 -2.736307084560394287e-01 6.156914234161376953e-01 -3.033347129821777344e-01 1.896900124847888947e-02
1.504664570093154907e-01 -7.921370267868041992e-01 -2.576243579387664795e-01 -3.596612811088562012e-02 2.020347118377685547e-01 -2.103687524795532227e-01 -2.483619600534439087e-01 3.680464625358581543e-01
-1.786281317472457886e-01 -6.171834468841552734e-01 -6.226461529731750488e-01 -2.500807400792837143e-03 1.577173173427581787e-01 -4.505576565861701965e-03 -4.063905477523803711e-01 -9.712764620780944824e-02
1.791210025548934937e-01 -6.429417133331298828e-01 2.478534430265426636e-01 -1.844132542610168457e-01 2.288434654474258423e-01 3.368718922138214111e-01 3.046665787696838379e-01 -4.476923644542694092e-01
9.436284005641937256e-02 -5.492755770683288574e-01 -4.444964528083801270e-01 -5.136007666587829590e-01 -1.314228326082229614e-01 -1.114316135644912720e-01 -3.384628891944885254e-01 -2.894528210163116455e-01
-2.196683734655380249e-01 -4.988999068737030029e-01 -1.969616860151290894e-01 -5.522541403770446777e-01 -4.941062331199645996e-01 1.271551847457885742e-01 -2.770636677742004395e-01 -1.482985168695449829e-01
-9.175899624824523926e-02 -2.548412978649139404e-01 3.402912914752960205e-01 5.557798594236373901e-02 -1.997347474098205566e-01 4.486623704433441162e-01 -7.133833765983581543e-01 -2.400864660739898682e-01
4.808592144399881363e-03 -4.636596739292144775e-01 -1.593219637870788574e-01 -5.092155933380126953e-01 3.410213589668273926e-01 4.398414492607116699e-01 -9.926321357488632202e-02 4.250922501087188721e-01
-6.440816819667816162e-02 -6.275045871734619141e-01 -2.768450602889060974e-02 6.556324660778045654e-02 -3.326728045940399170e-01 5.576499700546264648e-01 -4.147401750087738037e-01 -5.805627629160881042e-02
-1.864410638809204102e-01 -2.905901670455932617e-01 3.550928831100463867e-01 -4.770202040672302246e-01 -4.118235707283020020e-01 2.274481207132339478e-01 -5.400001406669616699e-01 1.192742586135864258e-01
2.447421550750732422e-01 -5.037087202072143555e-01 -1.826623976230621338e-01 -3.108865022659301758e-01 -3.226505517959594727e-01 5.532568097114562988e-01 -1.579319834709167480e-01 -3.481720983982086182e-01
-1.931441575288772583e-01 -7.235014438629150391e-01 3.992756009101867676e-01 1.328120124526321888e-03 1.209743022918701172e-01 4.914701581001281738e-01 6.372825801372528076e-02 1.399258375167846680e-01
-2.365490645170211792e-01 -6.000125408172607422e-01 -6.705635786056518555e-01 -1.801541149616241455e-01 1.975469291210174561e-01 -1.714122714474797249e-03 -2.421621978282928467e-01 -6.518073379993438721e-02
1.623992472887039185e-01 -5.272656083106994629e-01 -7.074142992496490479e-02 -5.692631602287292480e-01 3.729017376899719238e-01 2.903727591037750244e-01 5.459956079721450806e-02 3.744319677352905273e-01
-3.976549506187438965e-01 -3.136737346649169922e-01 3.588750064373016357e-01 4.116363078355789185e-02 -1.009415835142135620e-01 -2.131601870059967041e-01 -7.368751168251037598e-01 -1.199262216687202454e-01
-5.796012282371520996e-01 -3.818765878677368164e-01 1.115167606621980667e-02 1.533268541097640991e-01 2.647552788257598877e-01 -1.523966640233993530e-01 -4.500676095485687256e-01 -4.457786083221435547e-01
-4.414438456296920776e-02 -5.746012330055236816e-01 5.015746951103210449e-01 1.056123524904251099e-01 5.769175887107849121e-01 -2.085534036159515381e-01 -1.695536077022552490e-01 -8.752729743719100952e-03
3.276636600494384766e-01 -5.498743057250976562e-01 -2.189546972513198853e-01 -2.194268703460693359e-01 -3.546249866485595703e-01 4.654551744461059570e-01 -2.924345135688781738e-01 -2.574104368686676025e-01
1.572574228048324585e-01 -8.431748151779174805e-01 2.734170854091644287e-01 -4.955483227968215942e-02 2.084991633892059326e-01 1.684493571519851685e-01 3.002259433269500732e-01 -1.585284620523452759e-01
8.870629221200942993e-02 -8.156839013099670410e-01 1.706715226173400879e-01 -2.858079671859741211e-01 2.457764744758605957e-01 -7.432421296834945679e-02 3.685894012451171875e-01 -1.191122680902481079e-01
-5.119473338127136230e-01 -2.679977715015411377e-01 5.589450523257255554e-02 -3.796643018722534180e-01 6.559762358665466309e-01 1.062484309077262878e-01 -2.692790031433105469e-01 6.865204870700836182e-02
-3.567129373550415039e-01 -2.794736325740814209e-01 -3.866927921772003174e-01 -1.255705356597900391e-01 3.601776808500289917e-02 5.456585288047790527e-01 -3.207274973392486572e-01 -4.769112765789031982e-01
-4.883115589618682861e-01 -3.617122471332550049e-01 3.767394125461578369e-01 -3.051900863647460938e-02 -1.592052727937698364e-01 -3.632573783397674561e-01 -5.450056791305541992e-01 -1.830806583166122437e-01
4.256038069725036621e-01 -5.072668790817260742e-01 3.005513250827789307e-01 2.782100737094879150e-01 3.094342947006225586e-01 -7.173059042543172836e-03 -4.351659119129180908e-01 -3.296050429344177246e-01
-5.433909296989440918e-01 -3.898245692253112793e-01 2.461758628487586975e-02 1.135234385728836060e-01 2.431692779064178467e-01 -1.741613298654556274e-01 -4.827576875686645508e-01 -4.655652046203613281e-01
1.754802763462066650e-01 -3.356595337390899658e-01 -2.674086391925811768e-01 -1.719317287206649780e-01 -1.180114075541496277e-01 5.968483090400695801e-01 -4.056369960308074951e-01 -4.698676764965057373e-01
-2.141254842281341553e-01 -5.155522823333740234e-01 4.985961616039276123e-01 1.207430362701416016e-01 2.566011250019073486e-01 4.507292807102203369e-01 -2.567301690578460693e-01 3.004457056522369385e-01
-3.143059909343719482e-01 -2.684906423091888428e-01 -3.269101679325103760e-01 -2.525816559791564941e-01 4.140321016311645508e-01 6.427603363990783691e-01 -1.720917522907257080e-01 -2.104228883981704712e-01
1.415025144815444946e-01 -4.165533185005187988e-01 3.486592471599578857e-01 -5.750567317008972168e-01 3.740329444408416748e-01 3.487929105758666992e-01 2.461361438035964966e-01 -1.790716946125030518e-01
3.687172383069992065e-02 -2.368627339601516724e-01 3.507508039474487305e-01 -2.346966415643692017e-01 2.945023179054260254e-01 -5.010047554969787598e-01 -6.270959973335266113e-01 -1.828690618276596069e-01
-4.420711994171142578e-01 -2.784720957279205322e-01 2.569125220179557800e-02 -1.141132973134517670e-02 -1.269941776990890503e-01 3.749935328960418701e-01 -7.522932291030883789e-01 -5.952537059783935547e-02
1.049695834517478943e-01 -4.775080978870391846e-01 -3.828798234462738037e-01 -3.134838938713073730e-01 -2.756825685501098633e-01 7.431644946336746216e-02 -6.581275463104248047e-01 -3.798326104879379272e-02
-3.724314570426940918e-01 -4.259443283081054688e-01 -1.718649864196777344e-01 -6.176851391792297363e-01 -3.434880077838897705e-01 2.200823873281478882e-01 -2.923565506935119629e-01 1.300048083066940308e-01
-5.349339246749877930e-01 -4.907476305961608887e-01 1.465243697166442871e-01 1.267154663801193237e-01 3.975310325622558594e-01 -3.079729080200195312e-01 -4.103330671787261963e-01 -1.193095520138740540e-01
-2.939656674861907959e-01 -2.972972989082336426e-01 -3.763746097683906555e-02 -5.915351510047912598e-01 -3.291046619415283203e-01 2.233159095048904419e-01 -4.982021450996398926e-01 2.597745358943939209e-01
3.349402546882629395e-01 -7.555383443832397461e-01 1.616677939891815186e-01 1.728638708591461182e-01 3.648520112037658691e-01 -1.898183077573776245e-01 -8.376432955265045166e-02 -2.911939620971679688e-01
-4.394518435001373291e-01 -6.457523107528686523e-01 -3.076538145542144775e-01 1.459229290485382080e-01 3.446729183197021484e-01 -1.290530711412429810e-01 -3.698465228080749512e-01 4.124397411942481995e-02
-5.615609884262084961e-01 -3.870263695716857910e-01 -2.398716062307357788e-01 -4.338897466659545898e-01 -2.234998196363449097e-01 3.995337784290313721e-01 -2.512595057487487793e-01 1.278686076402664185e-01
-1.851646751165390015e-01 -2.447210699319839478e-01 -3.514526784420013428e-01 -4.026031494140625000e-01 5.712958574295043945e-01 -9.077087044715881348e-02 -5.223851799964904785e-01 1.127512603998184204e-01
5.479050055146217346e-02 -6.320751905441284180e-01 3.810940980911254883e-01 1.590007990598678589e-01 6.382011175155639648e-01 -7.870984822511672974e-02 -8.616583794355392456e-02 -7.774750143289566040e-02
-2.495136260986328125e-01 -3.030903041362762451e-01 -1.716889888048171997e-01 -6.010001897811889648e-02 3.487580418586730957e-01 6.374026536941528320e-01 -4.870784580707550049e-01 2.182435691356658936e-01
-4.676917493343353271e-01 -5.769100785255432129e-01 7.769943773746490479e-02 4.888983443379402161e-02 -1.794554479420185089e-02 5.129044651985168457e-01 -6.603135913610458374e-02 -4.150404036045074463e-01
-6.810350716114044189e-02 -2.897521555423736572e-01 -5.320468544960021973e-01 -4.798682928085327148e-01 5.087218880653381348e-01 4.856278374791145325e-02 -3.660129010677337646e-01 5.418931320309638977e-02
-1.929459907114505768e-02 -3.610188364982604980e-01 -3.101665377616882324e-01 -3.063035607337951660e-01 7.496331930160522461e-01 2.769254744052886963e-01 -1.977791190147399902e-01 3.890701383352279663e-02
-1.187304481863975525e-01 -1.642774939537048340e-01 3.618085682392120361e-01 -3.107504546642303467e-01 1.364662200212478638e-01 -3.696880936622619629e-01 -7.317383289337158203e-01 -2.017701268196105957e-01
-7.496679574251174927e-02 -2.828768789768218994e-01 5.750467777252197266e-01 8.541700989007949829e-02 2.640713453292846680e-01 5.120662450790405273e-01 -2.507398724555969238e-01 -4.261101782321929932e-01
-5.518987774848937988e-01 -5.787221789360046387e-01 -3.681737780570983887e-01 -1.077982187271118164e-01 4.301517307758331299e-01 -1.775586232542991638e-02 -1.662939786911010742e-01 1.779259927570819855e-02
-3.308172821998596191e-01 -2.096557468175888062e-01 6.914195418357849121e-01 -1.888701766729354858e-01 -1.389838010072708130e-01 2.242930382490158081e-01 -4.968021214008331299e-01 -1.282005459070205688e-01
-1.426238417625427246e-01 -1.976693719625473022e-01 1.409225612878799438e-01 -7.303562164306640625e-01 -3.484407365322113037e-01 1.632536351680755615e-01 -4.888159632682800293e-01 -1.738169044256210327e-02
-2.562944591045379639e-01 -3.894711434841156006e-01 2.476847618818283081e-01 7.609070092439651489e-02 6.299404799938201904e-02 6.925695538520812988e-01 -4.749687016010284424e-01 -7.919474691152572632e-02
-2.271513938903808594e-01 -3.848816752433776855e-01 1.815842241048812866e-01 1.589539498090744019e-01 1.440768130123615265e-02 6.608064174652099609e-01 -5.369857549667358398e-01 -1.296257525682449341e-01
1.047439873218536377e-01 -4.324502050876617432e-01 2.632894739508628845e-02 -5.473633408546447754e-01 -3.090851902961730957e-01 -1.611451357603073120e-01 -6.088950634002685547e-01 9.726783633232116699e-02
-2.044152170419692993e-01 -4.452016651630401611e-01 4.163235425949096680e-01 -4.691722095012664795e-01 4.437822997570037842e-01 2.120652049779891968e-01 1.715259999036788940e-01 -3.085878193378448486e-01
7.507941871881484985e-02 -2.822645008563995361e-01 -3.486919403076171875e-01 -3.166619837284088135e-01 3.298949301242828369e-01 5.783340930938720703e-01 -4.878531098365783691e-01 1.073649972677230835e-01
6.656623631715774536e-02 -4.822776317596435547e-01 -5.988922119140625000e-01 -2.066541314125061035e-01 2.969692945480346680e-01 -1.345663368701934814e-01 -4.073769450187683105e-01 -2.989054620265960693e-01
-2.141914814710617065e-01 -3.826656341552734375e-01 1.176203563809394836e-01 -1.389398425817489624e-01 -1.645948737859725952e-01 6.045529842376708984e-01 -4.963975250720977783e-01 -3.681901991367340088e-01
-5.496712401509284973e-02 -5.335094928741455078e-01 -3.940556645393371582e-01 -4.568036198616027832e-01 -2.197213023900985718e-01 2.852591574192047119e-01 -4.628282189369201660e-01 6.735297292470932007e-02
6.918774545192718506e-02 -5.393146276473999023e-01 -3.276443779468536377e-01 -5.966396331787109375e-01 -1.027327477931976318e-01 -1.555933654308319092e-01 -4.488399326801300049e-01 -6.929901242256164551e-02
1.517120152711868286e-01 -3.375893831253051758e-01 -2.059639096260070801e-01 -8.768275380134582520e-01 3.602240607142448425e-02 2.118978798389434814e-01 -3.579755499958992004e-02 6.549531966447830200e-02
-8.250478655099868774e-02 -6.842764019966125488e-01 3.152359724044799805e-01 -6.719581782817840576e-02 4.891148209571838379e-01 -3.340767025947570801e-01 8.663353323936462402e-02 -2.504470646381378174e-01
2.125738710165023804e-01 -5.888707637786865234e-01 -1.425294429063796997e-01 -4.087707698345184326e-01 -4.609729051589965820e-01 2.961480915546417236e-01 -2.456108331680297852e-01 -2.451757192611694336e-01
-4.544596672058105469e-01 -2.179984301328659058e-01 4.932182729244232178e-01 -4.863442108035087585e-02 -9.279130958020687103e-03 -2.183531522750854492e-01 -6.012600660324096680e-01 -3.017213046550750732e-01
2.268931418657302856e-01 -5.160719752311706543e-01 7.180860638618469238e-02 -6.623984575271606445e-01 -1.721479743719100952e-01 -8.174230903387069702e-02 -3.480680882930755615e-01 2.842409908771514893e-01
-4.655875563621520996e-01 -2.558722794055938721e-01 1.084384322166442871e-01 -3.312342464923858643e-01 4.392291307449340820e-01 -7.057353109121322632e-02 -6.020405292510986328e-01 -1.895444244146347046e-01
3.274241685867309570e-01 -4.234920144081115723e-01 4.842256382107734680e-02 -1.950309723615646362e-01 -3.290219902992248535e-01 1.895301043987274170e-01 -7.210719585418701172e-01 9.457319229841232300e-02
-8.542142063379287720e-02 -5.488541126251220703e-01 3.424801230430603027e-01 2.003240138292312622e-01 -1.501276642084121704e-01 5.395928621292114258e-01 -4.668409228324890137e-01 4.899761825799942017e-02
-4.549428522586822510e-01 -4.598700404167175293e-01 -4.443770647048950195e-01 -2.296705991029739380e-01 4.530053436756134033e-01 1.313998596742749214e-03 -3.171972930431365967e-01 1.596784144639968872e-01
1.880378276109695435e-01 -5.676621794700622559e-01 -1.590725407004356384e-02 -5.801705718040466309e-01 -4.003822803497314453e-01 -1.226915121078491211e-01 -3.033728301525115967e-01 -1.953364014625549316e-01
-8.678731322288513184e-02 -6.227819919586181641e-01 8.532792329788208008e-02 -1.673043332993984222e-02 3.435431420803070068e-01 2.991645336151123047e-01 -2.676338553428649902e-01 5.638267397880554199e-01
-1.009051948785781860e-01 -5.029963254928588867e-01 2.657465636730194092e-01 -5.569962263107299805e-01 -2.179394513368606567e-01 -9.090163558721542358e-02 -2.503708004951477051e-01 4.873405992984771729e-01
-9.423639625310897827e-02 -5.984478592872619629e-01 1.296521276235580444e-01 -9.181375801563262939e-02 -5.040213465690612793e-01 2.133948951959609985e-01 -3.766326010227203369e-01 -4.078150391578674316e-01
-1.481647491455078125e-01 -2.258230298757553101e-01 -5.277243852615356445e-01 -4.878148734569549561e-01 2.766049206256866455e-01 3.944174051284790039e-01 -3.470548689365386963e-01 -2.409816384315490723e-01
-4.820354580879211426e-01 -4.247480034828186035e-01 5.578311681747436523e-01 -1.909620128571987152e-02 -1.184260547161102295e-01 1.251188851892948151e-02 -5.112899541854858398e-01 9.595591574907302856e-03
-1.196969673037528992e-01 -5.983171463012695312e-01 5.109088420867919922e-01 8.449371904134750366e-02 -1.019715443253517151e-01 4.827961623668670654e-01 -2.995476722717285156e-01 1.621821671724319458e-01
-2.475303597748279572e-02 -6.387881636619567871e-01 -9.666058421134948730e-02 -1.857872754335403442e-01 4.812864065170288086e-01 3.741927444934844971e-01 -3.631586953997612000e-02 4.177333116531372070e-01
-2.244882136583328247e-01 -5.244311690330505371e-01 4.539779126644134521e-01 5.660134181380271912e-02 2.245234549045562744e-01 5.295649766921997070e-01 -2.594180107116699219e-01 2.590947151184082031e-01
-1.432006508111953735e-01 -4.291929006576538086e-01 5.329854488372802734e-01 -2.666962742805480957e-01 6.165960431098937988e-01 1.196640171110630035e-02 1.792505197227001190e-02 -2.437857836484909058e-01
-1.047063395380973816e-01 -3.785134553909301758e-01 1.561768651008605957e-01 -7.738221287727355957e-01 -1.509171426296234131e-01 -1.650884449481964111e-01 -3.311856091022491455e-01 2.507156431674957275e-01
1.318533122539520264e-01 -1.746677756309509277e-01 -3.388003408908843994e-01 -5.151274204254150391e-01 3.360738158226013184e-01 -1.224137619137763977e-01 -4.869208037853240967e-01 -4.549083113670349121e-01
-5.114535689353942871e-01 -6.419983506202697754e-01 -1.272735893726348877e-01 1.066900789737701416e-01 2.899516224861145020e-01 -2.885675728321075439e-01 -3.623447120189666748e-01 5.934445187449455261e-03
-6.712018698453903198e-02 -4.062602818012237549e-01 -7.337225228548049927e-02 -6.513490080833435059e-01 -4.375660419464111328e-01 3.531874418258666992e-01 -1.391864567995071411e-01 -2.554018199443817139e-01
2.180621586740016937e-02 -4.754112362861633301e-01 -4.513408839702606201e-01 -1.520742662250995636e-02 -8.378927409648895264e-02 4.562779664993286133e-01 -4.137418568134307861e-01 -4.279910027980804443e-01
4.433739185333251953e-01 -6.914736032485961914e-01 2.418805658817291260e-01 5.303791537880897522e-02 2.521046996116638184e-01 -2.723553478717803955e-01 -1.417632400989532471e-01 -3.257814049720764160e-01
-2.661426663398742676e-01 -6.560178995132446289e-01 3.900343477725982666e-01 5.706571415066719055e-02 1.183740124106407166e-01 2.861314415931701660e-01 -2.224570363759994507e-01 4.450332522392272949e-01
2.186855971813201904e-01 -1.935856938362121582e-01 -2.102195471525192261e-02 -7.692999243736267090e-01 1.711739301681518555e-01 -2.498428523540496826e-02 -5.197635293006896973e-01 1.495254188776016235e-01
6.253731250762939453e-02 -5.303409695625305176e-01 3.985030949115753174e-01 -8.813326805830001831e-02 -3.751044869422912598e-01 -2.189466953277587891e-01 -5.994958877563476562e-01 -1.480551622807979584e-02
-2.541037499904632568e-01 -6.138301491737365723e-01 7.051960378885269165e-02 2.156859338283538818e-01 -1.450022608041763306e-01 5.537445545196533203e-01 -4.053201675415039062e-01 -1.233179271221160889e-01
2.581854760646820068e-01 -4.045248627662658691e-01 -2.292801588773727417e-01 -2.765176594257354736e-01 -2.567706406116485596e-01 6.183686852455139160e-01 -3.523984551429748535e-01 -2.610989212989807129e-01
-3.429695218801498413e-02 -7.963539361953735352e-01 3.144661486148834229e-01 -2.123811244964599609e-01 9.604483097791671753e-02 2.781300842761993408e-01 3.326824009418487549e-01 -1.529412865638732910e-01
-9.035079181194305420e-02 -6.685461997985839844e-01 2.640624046325683594e-01 2.003157883882522583e-01 -3.036910295486450195e-01 4.154282510280609131e-01 -4.124648571014404297e-01 -9.562718681991100311e-03
-9.513600170612335205e-02 -5.904325842857360840e-01 1.679717330262064934e-03 -2.656501233577728271e-01 -5.389243960380554199e-01 4.488712847232818604e-01 -2.800733447074890137e-01 -3.741419687867164612e-02
-2.378545254468917847e-01 -7.218842506408691406e-01 2.380695044994354248e-01 1.435368508100509644e-01 1.083202958106994629e-01 2.728163599967956543e-01 1.031254604458808899e-01 -4.982285797595977783e-01
-5.914293602108955383e-02 -7.782638669013977051e-01 -7.519856095314025879e-02 5.473526567220687866e-02 4.371752738952636719e-01 -3.380636572837829590e-01 6.461672484874725342e-02 -2.693921923637390137e-01
-1.218335255980491638e-01 -2.076939940452575684e-01 7.642074674367904663e-02 -2.551348209381103516e-01 -1.275711059570312500e-01 8.068782836198806763e-02 -8.366023898124694824e-01 -3.852237761020660400e-01
-3.882792294025421143e-01 -5.584981441497802734e-01 -4.087630808353424072e-01 -9.912703931331634521e-02 1.842062622308731079e-01 -1.832381784915924072e-01 -5.391508340835571289e-01 4.705186560750007629e-02
-2.877446115016937256e-01 -4.302496314048767090e-01 5.170215368270874023e-01 -3.749566525220870972e-02 -2.953170239925384521e-01 -1.024873629212379456e-01 -6.042568087577819824e-01 2.300225012004375458e-02
