# Supplementary material for: Where is your field going? A machine learning approach to study the relative motion of the domains of physics
Source: PLoS One. 2020 Jun 18;15(6):e0233997. doi: 10.1371/journal.pone.0233997 (PMC7302634; doi:10.1371/journal.pone.0233997)
Supplement: S8 Data — (ZIP) [file pone.0233997.s008.zip › 7/Pacs4Run_7_VS_500_embeddings1985-1989ED8.txt]

2.187700867652893066e-01 3.417002856731414795e-01 1.497778808698058128e-03 1.854233890771865845e-01 7.220559120178222656e-01 2.274289354681968689e-02 -3.447184711694717407e-02 5.271869897842407227e-01
1.915644109249114990e-01 1.568251997232437134e-01 -5.035092234611511230e-01 1.096789166331291199e-01 5.193840861320495605e-01 -3.135768473148345947e-01 -5.496696233749389648e-01 5.413826555013656616e-02
1.528108865022659302e-01 -2.417641691863536835e-02 -3.057146668434143066e-01 6.152995675802230835e-02 1.530698984861373901e-01 -6.954036951065063477e-01 -5.476868748664855957e-01 2.680290937423706055e-01
4.196262359619140625e-01 2.060690894722938538e-02 1.411970108747482300e-01 -4.891933798789978027e-01 6.117631196975708008e-01 -1.355919539928436279e-01 -2.237353622913360596e-01 3.486337959766387939e-01
6.288123726844787598e-01 7.486244291067123413e-02 2.366656251251697540e-02 -3.689268529415130615e-01 5.288819074630737305e-01 -2.657607197761535645e-01 -1.887942105531692505e-01 2.762884795665740967e-01
5.335643291473388672e-01 3.683594465255737305e-01 -1.723050922155380249e-01 -4.731679856777191162e-01 2.300441414117813110e-01 -1.749838143587112427e-01 -3.420405387878417969e-01 3.542768061161041260e-01
1.513070017099380493e-01 1.018465980887413025e-01 -2.642283774912357330e-02 -6.042419672012329102e-01 3.681589066982269287e-01 -2.684820890426635742e-01 -3.091644644737243652e-01 5.456379652023315430e-01
3.413160741329193115e-01 3.936944305896759033e-01 3.209396898746490479e-01 1.214904561638832092e-01 4.195678234100341797e-01 1.378345191478729248e-01 -6.437388658523559570e-01 -3.620207682251930237e-02
8.840197324752807617e-02 8.998133242130279541e-02 -4.233613610267639160e-01 2.735442817211151123e-01 6.362138986587524414e-01 -1.511202603578567505e-01 -5.208380222320556641e-01 1.764927506446838379e-01
1.556571274995803833e-01 -1.931367218494415283e-01 -3.559910506010055542e-02 2.003217935562133789e-01 6.932337284088134766e-01 -3.827392682433128357e-02 -5.534082651138305664e-01 3.298097550868988037e-01
-8.321028947830200195e-02 6.474182009696960449e-01 1.776458024978637695e-01 -1.370698362588882446e-01 6.694721579551696777e-01 8.449080586433410645e-02 -2.450309991836547852e-01 -9.059672802686691284e-02
-1.897333115339279175e-01 2.505895495414733887e-01 -4.508185386657714844e-01 -2.828113138675689697e-01 5.649637579917907715e-01 -2.594646811485290527e-01 -4.811178445816040039e-01 2.512209815904498100e-03
1.675367951393127441e-01 5.304943919181823730e-01 -4.187066256999969482e-01 -3.215316236019134521e-01 6.217255443334579468e-02 4.445483908057212830e-02 -4.254845380783081055e-01 4.742684662342071533e-01
-1.560990065336227417e-01 3.350271582603454590e-01 3.578731715679168701e-01 1.201928630471229553e-01 7.055641412734985352e-01 -1.321157068014144897e-01 -3.971641361713409424e-01 -2.187590301036834717e-01
5.039301514625549316e-01 -5.699841678142547607e-02 -2.645718157291412354e-01 -5.214567761868238449e-03 4.208689928054809570e-01 -5.499190092086791992e-01 -2.715027518570423126e-02 4.387499392032623291e-01
2.157969623804092407e-01 9.798212349414825439e-02 -1.063764914870262146e-01 -2.901313900947570801e-01 -1.285184733569622040e-02 -4.828154146671295166e-01 -5.692269206047058105e-01 5.394847989082336426e-01
5.514703392982482910e-01 2.177224606275558472e-01 5.522814020514488220e-02 -4.305575788021087646e-01 2.505331337451934814e-01 -2.283641993999481201e-01 -5.349267721176147461e-01 2.428657263517379761e-01
1.054100170731544495e-01 9.922236949205398560e-02 -3.359874337911605835e-02 -5.429443120956420898e-01 4.730770289897918701e-01 -2.311131358146667480e-01 -5.751902461051940918e-01 2.739840745925903320e-01
6.194759011268615723e-01 4.299822747707366943e-01 3.764949738979339600e-01 2.852113842964172363e-01 1.754470318555831909e-01 -6.630215793848037720e-02 -1.393802464008331299e-01 3.920028805732727051e-01
9.607982635498046875e-02 -4.668728634715080261e-02 9.293603897094726562e-02 -4.820123612880706787e-01 4.894794225692749023e-01 -9.099080413579940796e-02 -4.814007878303527832e-01 5.176869034767150879e-01
-2.186647802591323853e-01 5.410352945327758789e-01 7.013750728219747543e-03 2.641786634922027588e-01 4.649052917957305908e-01 -1.450458820909261703e-02 -5.934181213378906250e-01 -1.453779190778732300e-01
4.186047613620758057e-01 9.310980141162872314e-02 7.959440350532531738e-02 -5.245211124420166016e-01 4.761531949043273926e-01 -5.453546047210693359e-01 -1.018529534339904785e-01 1.163906138390302658e-02
1.639717072248458862e-01 4.911583960056304932e-01 -5.021262764930725098e-01 -4.497491419315338135e-01 4.112594425678253174e-01 -1.705430597066879272e-01 -2.116733491420745850e-01 1.855984330177307129e-01
1.344361752271652222e-01 4.106990396976470947e-01 -5.770527124404907227e-01 -3.389986753463745117e-01 4.695515930652618408e-01 -9.348809719085693359e-02 -1.647965013980865479e-01 3.301011025905609131e-01
1.129657775163650513e-02 -8.991471678018569946e-02 6.707912087440490723e-01 1.335242763161659241e-02 2.618116736412048340e-01 2.761648502200841904e-03 -4.540652036666870117e-01 5.166434049606323242e-01
3.913879394531250000e-01 1.558118462562561035e-01 9.277258068323135376e-02 -4.276354312896728516e-01 3.519194573163986206e-02 -2.736301124095916748e-01 -4.188418388366699219e-01 6.160510778427124023e-01
-1.822121739387512207e-01 5.056861639022827148e-01 2.557355463504791260e-01 1.006950959563255310e-01 7.256260514259338379e-01 -2.746902704238891602e-01 1.827031672000885010e-01 1.310046762228012085e-02
4.118964374065399170e-01 1.122100353240966797e-01 3.746457397937774658e-01 -4.610654711723327637e-02 1.901978999376296997e-01 7.673722505569458008e-02 -3.744324743747711182e-01 7.021406292915344238e-01
2.505472600460052490e-01 9.129501879215240479e-03 5.225925520062446594e-02 -3.322996795177459717e-01 -4.219087213277816772e-02 -5.734743475914001465e-01 -4.608269929885864258e-01 5.300699472427368164e-01
4.759665727615356445e-01 1.553009152412414551e-01 -4.506283998489379883e-01 2.370952442288398743e-02 2.084776163101196289e-01 -4.518407285213470459e-01 -4.081448912620544434e-01 3.626351356506347656e-01
1.005175858736038208e-01 9.068648517131805420e-02 -1.985178440809249878e-01 -3.697671592235565186e-01 1.638059318065643311e-01 -6.360703706741333008e-01 -1.268489211797714233e-01 5.983532667160034180e-01
-3.632994890213012695e-01 5.619991421699523926e-01 1.329152435064315796e-01 2.996522486209869385e-01 1.797095499932765961e-02 -5.794896483421325684e-01 -3.271985352039337158e-01 -3.901518508791923523e-02
7.728585600852966309e-02 8.369475007057189941e-01 2.668166458606719971e-01 1.728281080722808838e-01 -1.156555563211441040e-01 -2.840565741062164307e-01 -2.288233488798141479e-01 2.146173864603042603e-01
6.507002562284469604e-02 9.934971481561660767e-02 -4.055882990360260010e-01 2.894652821123600006e-02 8.308707475662231445e-01 -1.141372174024581909e-01 -3.422308862209320068e-01 -7.757305167615413666e-03
5.559186935424804688e-01 3.994296491146087646e-02 1.247819513082504272e-01 -2.852796912193298340e-01 4.777188301086425781e-01 -5.797469615936279297e-01 6.403792649507522583e-02 1.548591554164886475e-01
6.925226747989654541e-02 7.407069206237792969e-01 2.199750095605850220e-01 9.471016377210617065e-02 8.521587401628494263e-02 -5.477154850959777832e-01 -2.392470538616180420e-01 -1.571786999702453613e-01
-2.033549696207046509e-01 6.172797083854675293e-01 3.566122651100158691e-01 7.464010268449783325e-02 -3.285209089517593384e-02 -5.412399768829345703e-01 -3.883925378322601318e-01 4.221823182888329029e-04
-3.713898062705993652e-01 5.580013990402221680e-01 2.491879910230636597e-01 -1.916017681360244751e-01 5.189584493637084961e-01 -3.049775660037994385e-01 -2.467048317193984985e-01 -1.694273650646209717e-01
6.428607106208801270e-01 3.159144222736358643e-01 5.002478957176208496e-01 -4.783367738127708435e-02 3.078303039073944092e-01 -2.435540556907653809e-01 -2.735498249530792236e-01 -7.405765354633331299e-02
2.082670778036117554e-01 1.562124937772750854e-01 1.059669703245162964e-01 -3.768340870738029480e-02 4.993368089199066162e-01 -9.815076738595962524e-02 -7.687721848487854004e-01 -2.638030946254730225e-01
1.022996902465820312e-01 7.622256129980087280e-02 1.913726031780242920e-01 3.211494386196136475e-01 4.323908984661102295e-01 1.225289851427078247e-01 -7.408581376075744629e-01 3.051534593105316162e-01
-1.334420032799243927e-02 2.510792016983032227e-01 -5.265255570411682129e-01 -1.590925306081771851e-01 6.297200918197631836e-01 -3.277963697910308838e-01 -3.604778051376342773e-01 -1.730290055274963379e-02
3.841711282730102539e-01 1.964008361101150513e-01 4.531144201755523682e-01 -5.522029846906661987e-02 3.534659743309020996e-01 -6.226167678833007812e-01 2.292773127555847168e-01 2.007967978715896606e-01
4.274038672447204590e-01 8.352140337228775024e-02 -5.786486715078353882e-02 -4.559531211853027344e-01 5.597623586654663086e-01 -1.101622730493545532e-01 -3.751382231712341309e-01 3.645685911178588867e-01
7.072909921407699585e-02 -6.003873422741889954e-02 2.044796347618103027e-01 -5.722225308418273926e-01 4.192218184471130371e-01 -2.635128498077392578e-01 -4.224456250667572021e-01 4.455285668373107910e-01
8.374111354351043701e-02 5.337588489055633545e-02 -4.288599491119384766e-01 -1.897920370101928711e-01 2.149830907583236694e-01 -4.536439180374145508e-01 -3.974466025829315186e-01 6.001852154731750488e-01
5.504311323165893555e-01 -5.741077661514282227e-02 -2.477319091558456421e-01 -4.836289584636688232e-02 5.051652789115905762e-01 -4.079103767871856689e-01 -2.149860560894012451e-01 4.027625620365142822e-01
-1.899634599685668945e-01 4.327432513236999512e-01 2.642713487148284912e-01 -2.826663851737976074e-01 6.664025783538818359e-01 -3.686862289905548096e-01 2.513539977371692657e-02 -2.150672674179077148e-01
5.855659842491149902e-01 3.507159650325775146e-01 9.083347022533416748e-02 -4.183656275272369385e-01 2.283505499362945557e-01 -1.948411613702774048e-01 -5.104003548622131348e-01 1.465330831706523895e-02
3.866210207343101501e-02 5.835128426551818848e-01 -2.858229726552963257e-02 3.832405507564544678e-01 6.944407224655151367e-01 3.763674944639205933e-02 -1.607342362403869629e-01 2.877019345760345459e-02
5.310748815536499023e-01 2.821898758411407471e-01 -3.582346066832542419e-02 -4.346792697906494141e-01 1.249420493841171265e-01 -6.117676496505737305e-01 -6.563701480627059937e-02 2.322075515985488892e-01
-2.342278212308883667e-01 5.319681167602539062e-01 2.873182892799377441e-01 1.339469552040100098e-01 7.010875344276428223e-01 -1.527982354164123535e-01 1.454275101423263550e-01 1.601043343544006348e-01
-5.163856744766235352e-01 7.183728814125061035e-01 4.518260434269905090e-02 1.346430927515029907e-02 3.284082710742950439e-01 -9.690695255994796753e-02 -8.466762304306030273e-02 3.010845184326171875e-01
-1.056662350893020630e-01 -4.217064753174781799e-02 1.631037443876266479e-01 -5.540810227394104004e-01 4.513839781284332275e-01 -1.084214523434638977e-01 -5.737733244895935059e-01 3.297413587570190430e-01
-1.434885561466217041e-01 6.839547157287597656e-01 4.375885128974914551e-01 -2.028069496154785156e-01 -9.249275550246238708e-03 -4.679090082645416260e-01 1.964462548494338989e-02 2.441154867410659790e-01
4.057684540748596191e-01 1.247417852282524109e-01 1.264235675334930420e-01 -3.986452519893646240e-01 2.208459526300430298e-01 -9.349331259727478027e-02 -2.918353378772735596e-01 7.086668014526367188e-01
1.341776698827743530e-01 3.213603422045707703e-02 3.088168501853942871e-01 -5.990715026855468750e-01 8.280915766954421997e-02 -4.049481451511383057e-01 -2.370747476816177368e-01 5.474160313606262207e-01
1.294251382350921631e-01 1.056716293096542358e-01 1.331190019845962524e-01 -5.259909629821777344e-01 1.219373047351837158e-01 -3.362813591957092285e-01 -1.667556613683700562e-01 7.224502563476562500e-01
2.902259826660156250e-01 4.221645891666412354e-01 -7.220862805843353271e-02 -6.747933626174926758e-01 2.179653495550155640e-01 -1.597639322280883789e-01 -1.281654536724090576e-01 4.330427944660186768e-01
-4.198813438415527344e-01 5.248443484306335449e-01 3.395541608333587646e-01 -1.901855617761611938e-01 5.539912581443786621e-01 4.371345415711402893e-02 -1.753611862659454346e-01 2.391692698001861572e-01
5.065609812736511230e-01 3.730551004409790039e-01 -8.114923536777496338e-02 -5.496309399604797363e-01 2.823284268379211426e-01 -2.744148671627044678e-01 -3.095273971557617188e-01 2.114861309528350830e-01
5.757565498352050781e-01 -7.939993590116500854e-02 -1.533081829547882080e-01 1.653949618339538574e-01 6.148037314414978027e-01 -4.507290422916412354e-01 -1.041311994194984436e-01 1.391311883926391602e-01
-2.214612625539302826e-02 -1.575117856264114380e-01 -2.542830705642700195e-01 -1.941481530666351318e-01 5.287675857543945312e-01 -4.408886432647705078e-01 -1.309456527233123779e-01 6.174314618110656738e-01
3.061170689761638641e-02 6.829314231872558594e-01 1.502238363027572632e-01 1.002567112445831299e-01 6.075928807258605957e-01 -2.215738892555236816e-01 2.746475338935852051e-01 7.971004396677017212e-02
2.017817944288253784e-01 1.720142066478729248e-01 -1.129711046814918518e-01 -5.423812270164489746e-01 4.186265766620635986e-01 -1.026769652962684631e-01 -5.730429291725158691e-01 3.295244276523590088e-01
5.401826500892639160e-01 3.454911410808563232e-01 5.397833585739135742e-01 1.376692652702331543e-01 3.266536593437194824e-01 -1.008546501398086548e-01 2.923967503011226654e-02 4.009870290756225586e-01
4.481910765171051025e-01 -7.432645186781883240e-03 1.403734683990478516e-01 -2.899915277957916260e-01 1.905623823404312134e-01 -2.298383116722106934e-01 -3.224604725837707520e-01 7.086247801780700684e-01
1.819137185811996460e-01 7.725126147270202637e-01 2.538939416408538818e-01 1.877999901771545410e-01 4.568161070346832275e-02 -5.058526992797851562e-01 -1.110228970646858215e-01 -1.004689466208219528e-02
1.033163070678710938e-01 4.572812616825103760e-01 -3.135031461715698242e-01 -5.948832035064697266e-01 3.438448905944824219e-01 -3.443100675940513611e-02 -3.008181452751159668e-01 3.437194824218750000e-01
-2.269010096788406372e-01 6.533690094947814941e-01 2.839605510234832764e-01 -4.874640107154846191e-01 2.940653860569000244e-01 -2.101689130067825317e-01 -2.647756636142730713e-01 -5.117185786366462708e-02
2.797188460826873779e-01 1.094323247671127319e-01 6.554194688796997070e-01 7.199896872043609619e-02 5.193620920181274414e-01 -3.301123380661010742e-01 1.284731775522232056e-01 2.825013399124145508e-01
-5.385468900203704834e-02 -4.213684424757957458e-02 -2.434671670198440552e-01 4.235772788524627686e-01 6.825449466705322266e-01 -2.843996584415435791e-01 -3.798380196094512939e-01 2.561295330524444580e-01
4.355672299861907959e-01 -6.519404053688049316e-02 -2.568101882934570312e-01 1.724049299955368042e-01 5.316003561019897461e-01 -6.168738603591918945e-01 -1.451138108968734741e-01 1.617587059736251831e-01
4.627605676651000977e-01 2.253505140542984009e-01 -4.366935491561889648e-01 -5.516452342271804810e-02 1.397535204887390137e-01 -5.835332870483398438e-01 -2.148124128580093384e-01 3.676125407218933105e-01
1.828614473342895508e-01 2.446601092815399170e-01 -8.691864460706710815e-02 4.607501327991485596e-01 4.125440716743469238e-01 7.535185664892196655e-02 5.466733872890472412e-02 7.127401828765869141e-01
-1.503245383501052856e-01 4.371067881584167480e-02 1.077587828040122986e-01 -1.568125039339065552e-01 1.551546454429626465e-01 -1.686108112335205078e-01 -9.415841698646545410e-01 1.437202654778957367e-02
2.590817511081695557e-01 1.342412829399108887e-01 2.298215180635452271e-01 4.841142594814300537e-01 4.520930051803588867e-01 -2.469703853130340576e-01 1.029459387063980103e-01 5.930353999137878418e-01
-2.479468435049057007e-01 -3.511824905872344971e-01 1.879268884658813477e-01 -4.707388207316398621e-02 5.770484209060668945e-01 -2.947821915149688721e-01 -5.065287351608276367e-01 3.181321620941162109e-01
6.325393915176391602e-02 1.653358638286590576e-01 -5.061689615249633789e-01 3.407262861728668213e-01 1.693797707557678223e-01 -3.211690187454223633e-01 -1.905483156442642212e-01 6.543804407119750977e-01
1.970916092395782471e-01 5.456684529781341553e-02 1.124266833066940308e-01 -5.195258855819702148e-01 1.823501139879226685e-01 -2.416622638702392578e-01 -5.693641304969787598e-01 5.097084641456604004e-01
1.725842356681823730e-01 9.577851742506027222e-03 2.784516476094722748e-02 -3.393896818161010742e-01 2.669961750507354736e-01 -7.288994193077087402e-01 1.360321789979934692e-01 4.827795624732971191e-01
3.979468643665313721e-01 1.482826918363571167e-01 -3.902381956577301025e-01 -1.299071013927459717e-01 1.613277941942214966e-01 -6.855962276458740234e-01 -1.732499599456787109e-01 3.527102768421173096e-01
3.895121514797210693e-01 -1.447645761072635651e-02 -2.030625194311141968e-01 -3.009678125381469727e-01 4.026284217834472656e-01 -6.434493064880371094e-01 -2.195354402065277100e-01 3.031868040561676025e-01
-1.867029666900634766e-01 5.627244114875793457e-01 2.323551177978515625e-01 2.288064956665039062e-01 7.286002039909362793e-01 -7.891546934843063354e-02 -3.523707017302513123e-02 6.175873428583145142e-02
4.800288677215576172e-01 3.483618199825286865e-01 5.271352529525756836e-01 4.684537276625633240e-02 3.826709091663360596e-01 -1.130242422223091125e-01 1.845662295818328857e-01 4.181794822216033936e-01
1.650192439556121826e-01 4.901152253150939941e-01 -3.089717924594879150e-01 -3.463580310344696045e-01 2.774830758571624756e-01 -4.423187673091888428e-02 -6.584358215332031250e-01 6.809730827808380127e-02
-7.497273385524749756e-02 1.336392313241958618e-01 -1.615573316812515259e-01 -6.060098409652709961e-01 3.828672766685485840e-01 -3.395169377326965332e-01 -1.483601927757263184e-01 5.470842123031616211e-01
-1.259676218032836914e-01 3.497453331947326660e-01 -2.404528260231018066e-01 -3.718664646148681641e-01 4.800373688340187073e-02 -2.529905736446380615e-01 -7.153543829917907715e-01 2.960872650146484375e-01
-8.701971918344497681e-02 -3.937611356377601624e-03 -3.038462400436401367e-01 3.388803303241729736e-01 3.931732475757598877e-01 -6.817262172698974609e-01 -2.414779216051101685e-01 3.280276358127593994e-01
-8.103090524673461914e-02 2.388558834791183472e-01 -3.195326924324035645e-01 -5.604926943778991699e-01 2.496138066053390503e-01 -5.063495039939880371e-01 -2.905881106853485107e-01 3.420386612415313721e-01
3.187748044729232788e-02 -9.850622713565826416e-02 8.672229200601577759e-02 2.478724569082260132e-01 7.214362025260925293e-01 2.789513021707534790e-02 -6.155417561531066895e-01 1.420526057481765747e-01
1.674082130193710327e-01 -8.910322189331054688e-02 -2.207989543676376343e-01 3.376222252845764160e-01 5.099140405654907227e-01 -6.165677905082702637e-01 -3.910254538059234619e-01 9.069224447011947632e-02
2.401482127606868744e-02 -7.304205745458602905e-02 -2.326328754425048828e-01 -5.126385390758514404e-02 1.185503378510475159e-01 -5.825361013412475586e-01 -5.848752856254577637e-01 4.917932450771331787e-01
-3.616535067558288574e-01 6.689571738243103027e-01 1.937607675790786743e-01 -2.649936378002166748e-01 5.273851156234741211e-01 -7.149939984083175659e-02 -1.710523664951324463e-01 3.784230723977088928e-02
-1.356396377086639404e-01 2.583624720573425293e-01 -1.331579834222793579e-01 -3.496884405612945557e-01 9.431259334087371826e-02 -2.587241828441619873e-01 -8.223136067390441895e-01 1.510134935379028320e-01
2.632065415382385254e-01 5.277162790298461914e-01 -6.730844080448150635e-02 4.568770229816436768e-01 5.734810233116149902e-01 -1.697721630334854126e-01 -2.127196639776229858e-01 -1.897842139005661011e-01
3.405787423253059387e-02 8.769516944885253906e-01 -1.276128292083740234e-01 1.574066281318664551e-02 -6.400233507156372070e-02 -4.211596548557281494e-01 -1.503895670175552368e-01 9.578266739845275879e-02
-3.612901568412780762e-01 1.978979259729385376e-01 -2.303387075662612915e-01 4.932567179203033447e-01 1.923849284648895264e-01 -1.373211890459060669e-01 -4.821119308471679688e-01 4.956276118755340576e-01
4.290299117565155029e-01 2.365244776010513306e-01 5.385845527052879333e-02 -5.792000889778137207e-01 3.457869887351989746e-01 -1.013186424970626831e-01 -4.046243131160736084e-01 3.578561246395111084e-01
-1.976241320371627808e-01 7.493061423301696777e-01 4.001967012882232666e-01 -4.300497099757194519e-02 1.318393945693969727e-01 -2.121976912021636963e-01 -4.178679883480072021e-01 2.132694236934185028e-02
2.301845252513885498e-01 4.507992044091224670e-02 5.933652520179748535e-01 -8.343487977981567383e-02 3.719497323036193848e-01 -6.448447704315185547e-01 1.069793328642845154e-01 1.425592750310897827e-01
6.093011796474456787e-02 3.734333217144012451e-01 -3.667057752609252930e-01 -5.117864608764648438e-01 2.497245818376541138e-01 -5.850222706794738770e-01 -6.676211208105087280e-02 2.266407907009124756e-01
3.112736940383911133e-01 5.107333064079284668e-01 1.147151812911033630e-01 2.233132570981979370e-01 5.909278988838195801e-01 1.741594076156616211e-01 -4.261872768402099609e-01 -1.344207078218460083e-01
-1.484082341194152832e-01 7.202583551406860352e-01 3.987488746643066406e-01 1.014224290847778320e-01 1.959917098283767700e-01 -4.265917241573333740e-01 -2.291273027658462524e-01 -1.304731816053390503e-01
2.645568549633026123e-01 2.482449114322662354e-01 3.233256340026855469e-01 1.196014136075973511e-01 3.051293194293975830e-01 2.449395060539245605e-01 -1.805684268474578857e-01 7.508900761604309082e-01
1.530770212411880493e-01 3.189806044101715088e-01 1.940343081951141357e-01 3.184572756290435791e-01 7.043427228927612305e-01 -3.163978755474090576e-01 -2.231509387493133545e-01 -2.995863556861877441e-01
2.761769294738769531e-01 3.315628170967102051e-01 -4.359481036663055420e-01 -1.245550885796546936e-01 -5.491117388010025024e-02 -3.412439823150634766e-01 -3.273888826370239258e-01 6.177228093147277832e-01
4.210242629051208496e-02 5.451360940933227539e-01 3.371229395270347595e-02 2.286775261163711548e-01 6.465492844581604004e-01 -1.803799569606781006e-01 -3.271337151527404785e-01 -3.000746369361877441e-01
-1.992343515157699585e-01 5.452394485473632812e-01 5.027375817298889160e-01 -4.400314018130302429e-02 1.232986599206924438e-01 -5.468822717666625977e-01 -2.991024553775787354e-01 -6.777491420507431030e-02
5.036047697067260742e-01 3.406367301940917969e-01 4.407365024089813232e-01 9.372121840715408325e-02 1.531616598367691040e-01 -1.707482784986495972e-01 -5.934904813766479492e-01 -1.499068737030029297e-01
-6.405860930681228638e-02 9.148509800434112549e-02 -4.293133318424224854e-01 -1.075804010033607483e-01 1.996338665485382080e-01 -7.707942128181457520e-01 -3.249986469745635986e-01 2.281271517276763916e-01
-1.365039646625518799e-01 7.304587960243225098e-01 4.075227677822113037e-01 -2.369989305734634399e-01 -5.971962958574295044e-02 4.075740464031696320e-03 -3.690656125545501709e-01 2.928497195243835449e-01
4.085686057806015015e-02 7.822928428649902344e-01 3.574008643627166748e-01 3.760028481483459473e-01 1.687408238649368286e-01 -2.730709016323089600e-01 -6.331138312816619873e-02 1.009235233068466187e-01
6.300378441810607910e-01 3.921803236007690430e-01 3.264289498329162598e-01 1.268743872642517090e-01 2.204181402921676636e-01 -2.074745446443557739e-01 -4.667617082595825195e-01 -1.307578831911087036e-01
-2.470588088035583496e-01 5.297566652297973633e-01 2.716411352157592773e-01 -1.911924481391906738e-01 6.360141634941101074e-01 -3.037318587303161621e-01 -1.216342896223068237e-01 -1.908256560564041138e-01
1.446677446365356445e-01 -1.306244581937789917e-01 -3.228085041046142578e-01 3.375624716281890869e-01 4.463678598403930664e-01 -3.500588238239288330e-01 -2.481769770383834839e-01 6.003978252410888672e-01
-3.285537660121917725e-01 6.617051362991333008e-01 3.728331625461578369e-01 -2.536208033561706543e-01 3.905058205127716064e-01 -8.452821522951126099e-02 -2.878476083278656006e-01 9.151377528905868530e-02
-4.436288475990295410e-01 6.044161915779113770e-01 8.755490183830261230e-02 -1.396973431110382080e-01 5.936272740364074707e-01 -1.805222034454345703e-01 -1.491978764533996582e-01 5.875153094530105591e-02
6.367968022823333740e-02 3.714304566383361816e-01 2.236694693565368652e-01 5.373404622077941895e-01 1.427639927715063095e-02 -3.279160261154174805e-01 7.486528158187866211e-02 6.370902061462402344e-01
2.385311387479305267e-02 6.239172220230102539e-01 1.815097033977508545e-02 6.145533919334411621e-01 4.456958770751953125e-01 -5.161751806735992432e-02 -6.854173541069030762e-02 1.616961658000946045e-01
-4.553280398249626160e-02 5.282443389296531677e-02 -8.390718698501586914e-02 4.935833625495433807e-03 3.610820770263671875e-01 -6.137029528617858887e-01 -6.301870346069335938e-01 -2.896969616413116455e-01
4.442859888076782227e-01 1.949353218078613281e-01 -4.378852844238281250e-01 2.081771194934844971e-01 2.342230379581451416e-01 -3.585774898529052734e-01 -5.065957903861999512e-01 2.990843951702117920e-01
-1.026758272200822830e-02 -5.979580339044332504e-03 -1.446029841899871826e-01 -2.044010609388351440e-01 -7.527917623519897461e-02 -5.900777578353881836e-01 -4.874165952205657959e-01 5.879926085472106934e-01
-1.313579827547073364e-01 1.221594437956809998e-01 2.221999503672122955e-02 6.385567784309387207e-01 9.598442912101745605e-02 -2.746927738189697266e-01 -5.364812612533569336e-01 4.325417876243591309e-01
-1.411203742027282715e-01 1.107533127069473267e-01 -6.486432999372482300e-02 3.419668078422546387e-01 3.037022054195404053e-01 -1.501962728798389435e-02 -7.352913022041320801e-01 4.621213674545288086e-01
-1.559559255838394165e-01 6.619651317596435547e-01 5.380031466484069824e-01 -2.199314236640930176e-01 -9.681108407676219940e-03 -3.141973912715911865e-01 -1.402237713336944580e-01 2.849321067333221436e-01
5.607480406761169434e-01 5.798166617751121521e-02 -2.387623637914657593e-01 -7.758073508739471436e-02 4.399892091751098633e-01 -6.312834024429321289e-01 -1.216882318258285522e-01 1.107084527611732483e-01
5.091578960418701172e-01 2.206172049045562744e-01 4.248971939086914062e-01 2.448223233222961426e-01 -1.109282597899436951e-01 -4.469645023345947266e-01 -2.501090764999389648e-01 4.206824302673339844e-01
3.979520499706268311e-01 5.577964782714843750e-01 5.012891292572021484e-01 -1.970117390155792236e-01 4.123754203319549561e-01 -1.917415559291839600e-01 1.827828288078308105e-01 1.283917017281055450e-02
2.025320939719676971e-02 8.636571764945983887e-01 1.693048179149627686e-01 -1.930997967720031738e-01 2.083949372172355652e-02 -4.048790335655212402e-01 -1.417325139045715332e-01 5.731379985809326172e-02
2.479652166366577148e-01 5.061261653900146484e-01 5.191631317138671875e-01 -1.400756686925888062e-01 6.089278459548950195e-01 1.035480648279190063e-01 7.990400493144989014e-02 7.278846949338912964e-02
3.610196709632873535e-02 -8.364875800907611847e-03 3.048366010189056396e-01 2.924708127975463867e-01 4.119817614555358887e-01 -1.890969142550602555e-04 -7.833788990974426270e-01 1.917044669389724731e-01
-7.267922163009643555e-02 1.209265664219856262e-01 2.733522355556488037e-01 3.034448325634002686e-01 4.047870039939880371e-01 -1.894561648368835449e-01 2.112030088901519775e-01 7.542820572853088379e-01
4.893395118415355682e-03 7.751039266586303711e-01 2.712399661540985107e-01 -1.552583090960979462e-02 -7.886911183595657349e-02 -5.258369445800781250e-01 -1.765408068895339966e-01 1.071754097938537598e-01
5.045954585075378418e-01 1.829552799463272095e-01 6.188111901283264160e-01 1.947401911020278931e-01 3.976261913776397705e-01 -1.118631958961486816e-01 -2.144255042076110840e-01 2.728765010833740234e-01
-2.592544257640838623e-01 6.433659195899963379e-01 2.782954275608062744e-01 2.185101807117462158e-01 5.292809009552001953e-01 -5.378571897745132446e-02 7.284677773714065552e-02 3.245528340339660645e-01
1.280535710975527763e-03 4.661238491535186768e-01 -5.827295184135437012e-01 -3.547235429286956787e-01 4.244489371776580811e-01 -2.366313636302947998e-01 -1.598042249679565430e-01 2.358722090721130371e-01
4.309686422348022461e-01 1.850427985191345215e-01 5.435594916343688965e-02 -3.623775243759155273e-01 -9.398653171956539154e-03 -2.992777228355407715e-01 -3.094734251499176025e-01 6.784718036651611328e-01
6.373633742332458496e-01 5.388355851173400879e-01 3.990741074085235596e-01 1.510791927576065063e-01 3.022013306617736816e-01 -1.183298826217651367e-01 -1.224694550037384033e-01 3.182197362184524536e-02
4.112411737442016602e-01 3.093129768967628479e-02 3.449169397354125977e-01 1.645529419183731079e-01 -8.985433727502822876e-02 -6.426037549972534180e-01 -3.446153104305267334e-01 3.796123564243316650e-01
-1.180655956268310547e-01 5.604898929595947266e-01 2.013881802558898926e-01 5.582113862037658691e-01 4.451601505279541016e-01 -3.420647084712982178e-01 2.267861925065517426e-02 6.375186145305633545e-02
3.649847581982612610e-02 2.633352279663085938e-01 -4.113547503948211670e-01 -3.873893320560455322e-01 1.731089502573013306e-01 -4.819879531860351562e-01 -5.129619240760803223e-01 2.909125387668609619e-01
-9.570629335939884186e-03 -5.189282074570655823e-02 -2.844998836517333984e-01 3.078173995018005371e-01 2.505052089691162109e-01 -7.367834448814392090e-01 -2.318945229053497314e-01 4.026737213134765625e-01
7.576467394828796387e-01 2.626945972442626953e-01 1.077569276094436646e-01 6.946808844804763794e-02 1.173706650733947754e-01 -4.622720479965209961e-01 -3.283644020557403564e-01 7.232668995857238770e-02
-1.313789784908294678e-01 6.211200952529907227e-01 3.506941497325897217e-01 1.100660338997840881e-01 -3.830008208751678467e-02 -6.209540367126464844e-01 -2.733534276485443115e-01 8.699821308255195618e-03
6.418168544769287109e-01 3.109342604875564575e-02 6.307534407824277878e-03 -2.430023252964019775e-01 5.608971714973449707e-01 -3.255590200424194336e-01 -2.072854489088058472e-01 2.538757324218750000e-01
-6.538602709770202637e-02 2.127379477024078369e-01 1.804895550012588501e-01 4.738577008247375488e-01 3.680640757083892822e-01 -2.958872318267822266e-01 1.863148361444473267e-01 6.600121259689331055e-01
3.176978230476379395e-01 3.194503486156463623e-02 -2.775300443172454834e-01 -2.688914239406585693e-01 2.122039496898651123e-01 -6.538242697715759277e-01 -3.204059898853302002e-01 4.165882170200347900e-01
6.382308006286621094e-01 3.266905546188354492e-01 5.188897252082824707e-01 1.141249537467956543e-01 2.630971074104309082e-01 -2.349751442670822144e-01 -2.717113196849822998e-01 7.350669801235198975e-02
1.171939000487327576e-01 -3.156124800443649292e-02 1.612472236156463623e-01 -5.268687605857849121e-01 6.267443895339965820e-01 -7.864812016487121582e-02 -4.264521598815917969e-01 3.175257146358489990e-01
-5.148472785949707031e-01 6.473408937454223633e-01 1.127490424551069736e-03 -1.525761038064956665e-01 4.671005606651306152e-01 -1.408246606588363647e-01 -1.159369051456451416e-01 2.028437107801437378e-01
1.230476349592208862e-01 8.494911193847656250e-01 -9.075605124235153198e-02 1.238488033413887024e-01 6.946199573576450348e-04 -4.714805483818054199e-01 -1.314130872488021851e-01 9.228860028088092804e-03
2.850736081600189209e-01 -2.840207219123840332e-01 7.235106825828552246e-02 2.694615125656127930e-01 6.281413435935974121e-01 -4.498771429061889648e-01 -3.038522601127624512e-01 2.663529515266418457e-01
-3.152971863746643066e-01 8.058841824531555176e-01 1.959197968244552612e-01 -1.541333049535751343e-01 3.896164894104003906e-01 -1.090999618172645569e-01 -1.352655440568923950e-01 8.364474028348922729e-02
-3.780778646469116211e-01 6.622768640518188477e-01 1.536956578493118286e-01 -9.537751227617263794e-02 5.772702693939208984e-01 -8.986350148916244507e-02 -2.220112271606922150e-02 2.095660865306854248e-01
-1.914518922567367554e-01 6.085734367370605469e-01 3.210098147392272949e-01 -2.517272233963012695e-01 5.656191110610961914e-01 5.946006253361701965e-02 -3.209575414657592773e-01 -9.821225889027118683e-03
1.173522043973207474e-02 8.807854652404785156e-01 1.709027588367462158e-01 -5.051553249359130859e-02 -8.777606301009654999e-03 -4.052904248237609863e-01 -1.252105683088302612e-01 1.109266057610511780e-01
2.891592383384704590e-01 1.193961575627326965e-01 1.039804965257644653e-01 2.404257655143737793e-01 5.136594772338867188e-01 -1.294779330492019653e-01 -7.259161472320556641e-01 -1.610903739929199219e-01
5.823185294866561890e-02 7.527949810028076172e-01 3.462671935558319092e-01 -2.422941178083419800e-01 1.610576659440994263e-01 -2.547502219676971436e-01 -3.559967577457427979e-01 -1.836581677198410034e-01
-6.360053271055221558e-02 5.539296865463256836e-01 5.641294121742248535e-01 5.654276907444000244e-02 8.495704829692840576e-02 -5.722061395645141602e-01 -1.801842451095581055e-01 -2.395702712237834930e-02
2.691148407757282257e-02 4.026898741722106934e-01 -3.152882158756256104e-01 -3.819926381111145020e-01 1.141179651021957397e-01 -2.498168051242828369e-01 -6.800909638404846191e-01 2.320269644260406494e-01
-1.512513309717178345e-01 2.018241733312606812e-01 -6.349873542785644531e-02 -2.341113239526748657e-01 2.737428843975067139e-01 1.718074269592761993e-02 -8.837035298347473145e-01 1.462453305721282959e-01
9.251696616411209106e-02 8.820576965808868408e-02 -1.364156901836395264e-01 3.815715387463569641e-02 2.925128638744354248e-01 -8.666412234306335449e-01 -2.951938807964324951e-01 -1.995617002248764038e-01
2.671518027782440186e-01 2.446138709783554077e-01 2.815019190311431885e-01 4.954001605510711670e-01 3.316098749637603760e-01 -2.612100541591644287e-01 1.483081132173538208e-01 5.864622592926025391e-01
1.601080410182476044e-02 1.340530216693878174e-01 -4.527243673801422119e-01 9.944628924131393433e-03 4.747735336422920227e-02 -1.655800640583038330e-01 -3.744780719280242920e-01 7.789803743362426758e-01
2.976226806640625000e-01 4.761984050273895264e-01 2.820147667080163956e-03 2.944818437099456787e-01 7.436821460723876953e-01 -1.044636517763137817e-01 -9.764435887336730957e-02 -1.562628298997879028e-01
-7.140136510133743286e-02 8.754212260246276855e-01 7.735008746385574341e-02 -1.080701593309640884e-02 -5.106370896100997925e-02 -4.174619615077972412e-01 -1.535028964281082153e-01 1.483057737350463867e-01
1.085929051041603088e-01 1.242967247962951660e-01 6.964988112449645996e-01 2.228547036647796631e-01 1.878519803285598755e-01 -5.955331921577453613e-01 -2.057365477085113525e-01 7.554767280817031860e-02
4.406050145626068115e-01 -2.498385496437549591e-03 -1.777203232049942017e-01 4.180186688899993896e-01 2.709775269031524658e-01 -3.815832138061523438e-01 -5.860439538955688477e-01 1.924960911273956299e-01
1.018377020955085754e-01 2.578461468219757080e-01 1.848484873771667480e-01 2.031565010547637939e-01 8.050264716148376465e-01 8.120635896921157837e-02 -4.250784814357757568e-01 -1.111263930797576904e-01
-1.054160892963409424e-01 6.911811232566833496e-01 5.185970291495323181e-02 -6.170145794749259949e-02 3.695940971374511719e-01 -5.029388666152954102e-01 -1.067047566175460815e-01 -3.220659196376800537e-01
2.120658308267593384e-01 2.004120051860809326e-01 6.595398783683776855e-01 1.412400305271148682e-01 2.444327771663665771e-01 -5.936493873596191406e-01 5.058767274022102356e-02 2.125919908285140991e-01
5.413770079612731934e-01 1.769590377807617188e-01 3.883820772171020508e-01 1.219687387347221375e-01 -7.550636678934097290e-02 -5.836727023124694824e-01 -2.688473165035247803e-01 3.020353913307189941e-01
-1.629315465688705444e-01 -1.832912117242813110e-01 1.933318227529525757e-01 -2.638075649738311768e-01 5.707076787948608398e-01 1.779522933065891266e-02 -6.174325346946716309e-01 3.544559180736541748e-01
1.481744498014450073e-01 -1.958068907260894775e-01 -1.175171136856079102e-01 6.092225015163421631e-02 3.682318627834320068e-01 -5.123788714408874512e-01 -6.409158110618591309e-01 3.365745544433593750e-01
1.481553614139556885e-01 1.826738938689231873e-02 -3.965947926044464111e-01 -2.724960446357727051e-01 3.966684639453887939e-01 -3.761086463928222656e-01 -3.183661997318267822e-01 5.882295966148376465e-01
-2.442847192287445068e-01 1.419939547777175903e-01 -1.560869365930557251e-01 -7.925324141979217529e-02 2.672008275985717773e-01 -7.448163032531738281e-01 -4.672637879848480225e-01 -2.122155874967575073e-01
-1.665132120251655579e-02 -1.468580961227416992e-01 -3.241775035858154297e-01 -6.468755006790161133e-02 4.603436589241027832e-01 -4.578904211521148682e-01 -5.169593691825866699e-01 4.243265688419342041e-01
3.038045167922973633e-01 5.467356443405151367e-01 -3.308526873588562012e-01 -5.361947417259216309e-01 3.010768294334411621e-01 -2.155528217554092407e-02 -2.682855725288391113e-01 2.207385748624801636e-01
-1.853714734315872192e-01 -1.857572346925735474e-01 2.339196354150772095e-01 4.337069988250732422e-01 6.075695753097534180e-01 -4.400651752948760986e-01 -8.046583831310272217e-02 3.450196385383605957e-01
4.496998786926269531e-01 1.026746258139610291e-01 4.596714079380035400e-01 1.741112619638442993e-01 6.350796669721603394e-02 -3.894328773021697998e-01 -6.243526339530944824e-01 1.040226966142654419e-02
-2.665889263153076172e-01 4.397486746311187744e-01 9.128208458423614502e-02 5.360723137855529785e-01 4.707020223140716553e-01 -4.635226428508758545e-01 3.407331928610801697e-02 4.765465483069419861e-02
9.965488314628601074e-02 2.513972520828247070e-01 -4.786666929721832275e-01 -4.077750146389007568e-01 6.504378914833068848e-01 -1.970034241676330566e-01 -4.187682271003723145e-02 2.604469358921051025e-01
1.510653197765350342e-01 8.424426913261413574e-01 -2.226186543703079224e-02 -1.895791850984096527e-02 -1.206471845507621765e-01 -4.680696725845336914e-01 -1.616220027208328247e-01 8.275186270475387573e-02
-3.538958355784416199e-02 3.034245371818542480e-01 7.080380916595458984e-01 4.869053140282630920e-02 1.429929584264755249e-01 -2.642716467380523682e-01 -5.551413893699645996e-01 6.725887954235076904e-02
1.700954735279083252e-01 2.437145411968231201e-01 3.793618381023406982e-01 3.026492893695831299e-02 1.296010985970497131e-02 9.423401951789855957e-02 -5.180418491363525391e-01 6.995884776115417480e-01
1.209077164530754089e-01 3.872979581356048584e-01 -1.962114274501800537e-01 -4.279763996601104736e-01 4.316135644912719727e-01 -1.205099597573280334e-01 -6.342822909355163574e-01 -1.029173210263252258e-01
4.191426336765289307e-01 1.008888706564903259e-01 3.361901044845581055e-01 2.427289485931396484e-01 -1.764989346265792847e-01 -5.639827847480773926e-01 -4.049291312694549561e-01 3.591706454753875732e-01
-2.455574460327625275e-02 1.899297833442687988e-01 -5.177802443504333496e-01 -2.604492306709289551e-01 7.240227460861206055e-01 -2.346488982439041138e-01 -1.377518773078918457e-01 1.707306057214736938e-01
3.601416349411010742e-01 8.526352234184741974e-03 -4.590136706829071045e-01 1.177399680018424988e-01 4.238179624080657959e-01 -5.653335452079772949e-01 -2.342975288629531860e-01 3.025725781917572021e-01
-1.639991253614425659e-02 3.741414844989776611e-01 1.673979461193084717e-01 1.445386856794357300e-01 3.240076601505279541e-01 2.151007950305938721e-01 7.022347301244735718e-02 8.091075420379638672e-01
3.415540456771850586e-01 2.350070923566818237e-01 3.421039879322052002e-01 1.970572322607040405e-01 2.899348735809326172e-01 1.681188344955444336e-01 -1.809504181146621704e-01 7.260692715644836426e-01
-2.610624134540557861e-01 5.977953672409057617e-01 3.190223574638366699e-01 2.532807886600494385e-01 5.502370595932006836e-01 -1.537573337554931641e-01 8.815278112888336182e-02 2.727408111095428467e-01
6.390744447708129883e-02 9.005059599876403809e-01 7.713719736784696579e-03 7.214211672544479370e-02 -1.192477904260158539e-02 -3.992245793342590332e-01 -9.382636100053787231e-02 1.068410798907279968e-01
-6.550170481204986572e-02 -1.624632328748703003e-01 2.465604543685913086e-01 -5.063881874084472656e-01 4.541025459766387939e-01 -2.214715331792831421e-01 -3.441505432128906250e-01 5.276321768760681152e-01
5.683639049530029297e-01 5.840232223272323608e-02 -1.675031334161758423e-01 -1.382413059473037720e-01 4.112117588520050049e-01 -5.831500291824340820e-01 5.332881957292556763e-02 3.382019102573394775e-01
-2.584422826766967773e-01 5.676770210266113281e-01 1.688363403081893921e-01 4.654669016599655151e-02 3.195054084062576294e-02 -7.579401731491088867e-01 2.162888180464506149e-03 6.913160532712936401e-02
4.019384086132049561e-01 5.572696924209594727e-01 6.249055862426757812e-01 8.596894890069961548e-02 1.711891591548919678e-01 -1.796926558017730713e-01 1.478639896959066391e-02 2.611218094825744629e-01
-7.405120134353637695e-02 1.076700817793607712e-02 2.656001970171928406e-02 -1.543885022401809692e-01 1.156860664486885071e-01 -1.220655590295791626e-01 -3.867612183094024658e-01 8.899391889572143555e-01
1.685710400342941284e-01 3.295120596885681152e-01 3.178436756134033203e-01 2.137923836708068848e-01 5.213230252265930176e-01 2.421366050839424133e-02 -6.426208019256591797e-01 -1.759218871593475342e-01
1.317221969366073608e-01 9.570442140102386475e-02 3.522675633430480957e-01 3.684449791908264160e-01 2.392436116933822632e-01 -4.110388830304145813e-02 -8.017890453338623047e-01 1.088714450597763062e-01
-3.202301561832427979e-01 5.709120631217956543e-01 5.218634009361267090e-01 -1.317982524633407593e-01 4.662424921989440918e-01 -2.061869353055953979e-01 -4.429580643773078918e-02 1.412186324596405029e-01
5.694400668144226074e-01 4.204763099551200867e-02 1.440784782171249390e-01 -3.846558332443237305e-01 5.008831620216369629e-01 -1.847568303346633911e-01 -2.520768642425537109e-01 3.958403766155242920e-01
2.476176172494888306e-01 2.216863036155700684e-01 3.797428011894226074e-01 4.991196095943450928e-01 3.704654574394226074e-01 -3.490158319473266602e-01 1.546524912118911743e-01 4.617809057235717773e-01
2.029444575309753418e-01 6.436564493924379349e-03 -5.725355073809623718e-02 4.804490804672241211e-01 7.098326683044433594e-01 -6.253521889448165894e-02 -4.110886752605438232e-01 2.188515365123748779e-01
-2.193839251995086670e-01 5.877831578254699707e-01 5.360096096992492676e-01 -1.698413789272308350e-01 4.466995298862457275e-01 -1.175444722175598145e-01 -2.722205221652984619e-01 -5.261219665408134460e-02
-1.842739880084991455e-01 -3.407930731773376465e-01 -5.821201577782630920e-02 6.018837913870811462e-02 4.763685166835784912e-01 -5.665488839149475098e-01 -3.225426077842712402e-01 4.369826316833496094e-01
2.136256098747253418e-01 3.569724559783935547e-01 -3.439981341361999512e-01 8.877963572740554810e-02 -1.229426637291908264e-01 -6.365939974784851074e-01 -4.820660054683685303e-01 2.190064042806625366e-01
-2.386547625064849854e-01 6.221947073936462402e-01 2.512518167495727539e-01 8.603806048631668091e-02 6.772946119308471680e-01 -1.478798985481262207e-01 1.455206703394651413e-02 6.767056882381439209e-02
5.480747222900390625e-01 8.558748662471771240e-02 4.091683030128479004e-01 3.462232276797294617e-02 1.109849736094474792e-01 -6.009441018104553223e-01 -3.137996792793273926e-01 2.274862229824066162e-01
8.856583386659622192e-02 -9.314475953578948975e-02 -2.000670135021209717e-01 8.552731573581695557e-02 8.229880034923553467e-02 -4.688721001148223877e-01 -3.701286315917968750e-01 7.566564679145812988e-01
4.440571665763854980e-01 3.896293342113494873e-01 6.321538686752319336e-01 1.056379824876785278e-01 2.063252031803131104e-01 1.470941212028264999e-02 -1.501840502023696899e-01 4.181898832321166992e-01
-1.415330618619918823e-01 3.040976524353027344e-01 4.946039021015167236e-01 -8.679825067520141602e-02 4.737370014190673828e-01 2.118992507457733154e-01 -5.175688490271568298e-02 6.027596592903137207e-01
7.057698071002960205e-02 -1.649794578552246094e-01 1.230368539690971375e-01 4.797022417187690735e-02 -1.708857156336307526e-02 -6.170633435249328613e-01 -6.720414161682128906e-01 3.430199325084686279e-01
1.448082476854324341e-01 2.062213718891143799e-01 1.562376022338867188e-01 2.378299236297607422e-01 2.761076688766479492e-01 -1.154481619596481323e-01 -8.533950448036193848e-01 -1.941212415695190430e-01
4.584462568163871765e-02 6.803695857524871826e-02 -4.591447114944458008e-01 -5.145594477653503418e-02 3.252202868461608887e-01 -6.022836565971374512e-01 -4.819754362106323242e-01 2.810577750205993652e-01
2.812296748161315918e-01 2.998325824737548828e-01 -4.209594726562500000e-01 -2.560271918773651123e-01 -8.422839455306529999e-03 -5.480613112449645996e-01 -3.813048303127288818e-01 3.773829340934753418e-01
7.770282775163650513e-02 3.783199191093444824e-01 4.137282818555831909e-02 1.216223165392875671e-01 6.242349743843078613e-01 4.337203502655029297e-01 -3.356984555721282959e-01 3.792842626571655273e-01
-1.201323792338371277e-01 1.401804536581039429e-01 5.119788646697998047e-02 -5.951380133628845215e-01 2.384099364280700684e-01 -3.186080753803253174e-01 2.972498722374439240e-02 6.707258820533752441e-01
5.402160286903381348e-01 1.760598272085189819e-01 1.351173222064971924e-01 -2.890046536922454834e-01 2.222116589546203613e-01 -2.674412727355957031e-01 -1.055100187659263611e-01 6.658483743667602539e-01
-7.762085646390914917e-02 7.437580227851867676e-01 1.741392314434051514e-01 3.624456822872161865e-01 3.318427801132202148e-01 -1.665191352367401123e-01 1.801605820655822754e-01 3.298508226871490479e-01
1.580027341842651367e-01 7.804370522499084473e-01 4.536343812942504883e-01 -2.020268738269805908e-01 1.441100984811782837e-01 -2.122497409582138062e-01 -2.313625812530517578e-01 2.803977578878402710e-03
-3.001325391232967377e-02 6.009183526039123535e-01 4.934303164482116699e-01 -5.985854193568229675e-02 -1.089384332299232483e-01 -5.225756168365478516e-01 -3.157783448696136475e-01 7.918944209814071655e-02
-7.976185530424118042e-02 7.381813228130340576e-02 2.190452367067337036e-01 2.142555639147758484e-02 3.758171200752258301e-01 1.044577881693840027e-01 -3.918820023536682129e-01 7.962585687637329102e-01
2.868034243583679199e-01 -4.935284610837697983e-03 2.637421786785125732e-01 -3.356359899044036865e-01 2.030019909143447876e-01 -1.330953389406204224e-01 -3.866692483425140381e-01 7.259963750839233398e-01
-8.172030001878738403e-02 6.507008075714111328e-01 4.084167182445526123e-01 -2.564283013343811035e-01 6.885727494955062866e-02 -5.561231970787048340e-01 4.054065793752670288e-02 1.472847014665603638e-01
-3.556782305240631104e-01 6.819622516632080078e-01 1.676948666572570801e-01 -1.754724085330963135e-01 5.670551657676696777e-01 -1.371749639511108398e-01 -9.237880259752273560e-02 -2.461906522512435913e-02
5.101281404495239258e-01 7.569500803947448730e-02 1.921455711126327515e-01 1.069650202989578247e-01 3.365818560123443604e-01 -7.384589314460754395e-01 4.471875354647636414e-02 1.583331674337387085e-01
-8.750238269567489624e-02 4.388031065464019775e-01 3.409785032272338867e-01 -1.421720534563064575e-01 2.506368160247802734e-01 6.170143559575080872e-02 5.396220833063125610e-02 7.705700397491455078e-01
-1.137020885944366455e-01 -1.283341497182846069e-01 -2.246087230741977692e-02 -2.544884383678436279e-01 2.430234570056200027e-03 -6.799581646919250488e-01 -5.278461575508117676e-01 4.054166078567504883e-01
-9.257056564092636108e-02 -1.510263681411743164e-01 -8.847266435623168945e-02 -3.129747509956359863e-01 6.264137029647827148e-01 -5.005968362092971802e-02 -5.052136778831481934e-01 4.611941576004028320e-01
3.587062060832977295e-01 1.964708715677261353e-01 9.936112165451049805e-02 -4.673377871513366699e-01 2.367247939109802246e-01 -6.722748875617980957e-01 2.097000479698181152e-01 2.290970236063003540e-01
-7.027041912078857422e-01 3.601289093494415283e-01 1.863668859004974365e-01 3.532830253243446350e-02 3.571695685386657715e-01 -2.794474661350250244e-01 -1.045971363782882690e-01 3.520398437976837158e-01
-1.048268899321556091e-01 5.329925417900085449e-01 3.007383458316326141e-02 3.090723156929016113e-01 7.231290936470031738e-01 -1.090180650353431702e-01 -2.511184811592102051e-01 -1.031452640891075134e-01
-1.194956945255398750e-03 8.105621337890625000e-01 -5.836984515190124512e-02 1.858121305704116821e-01 -7.186926901340484619e-02 -4.643773138523101807e-01 9.973195940256118774e-02 2.725738584995269775e-01
2.998465597629547119e-01 2.203362882137298584e-01 2.729356288909912109e-01 3.248973786830902100e-01 2.867114245891571045e-01 -5.398683622479438782e-02 -7.648834586143493652e-01 -1.064289882779121399e-01
3.817235305905342102e-02 1.506563872098922729e-01 -2.336185872554779053e-01 -6.942965410416945815e-05 1.286510974168777466e-01 -8.301101922988891602e-01 -4.584818482398986816e-01 -7.367756962776184082e-02
5.396454408764839172e-02 5.959215760231018066e-01 -9.116666764020919800e-02 4.242069721221923828e-01 6.329591274261474609e-01 1.237478852272033691e-01 -1.312869489192962646e-01 1.432312279939651489e-01
4.362030923366546631e-01 7.570971548557281494e-02 2.308235317468643188e-01 -2.210194766521453857e-01 8.395127207040786743e-02 -1.366060674190521240e-01 -3.550664186477661133e-01 7.416769266128540039e-01
1.830253303050994873e-01 4.706219434738159180e-01 -3.611724078655242920e-01 -3.502776622772216797e-01 1.683414131402969360e-01 -1.585378795862197876e-01 -6.437456011772155762e-01 1.549038887023925781e-01
3.815461397171020508e-01 1.132502704858779907e-01 -2.889761030673980713e-01 -4.509134590625762939e-02 5.483781546354293823e-02 -7.009543180465698242e-01 -4.021464884281158447e-01 3.162128031253814697e-01
3.939830660820007324e-01 4.524238705635070801e-01 2.405588775873184204e-01 -2.922836840152740479e-01 6.801075339317321777e-01 -5.510669946670532227e-02 -1.353836059570312500e-01 1.134906262159347534e-01
-1.253293305635452271e-01 -1.550495028495788574e-01 -2.223880738019943237e-01 -1.996985822916030884e-01 3.107792437076568604e-01 -3.028816282749176025e-01 -4.993906021118164062e-01 6.581824421882629395e-01
-8.095053583383560181e-02 -3.092429600656032562e-02 4.931661784648895264e-01 4.168787896633148193e-01 3.912917673587799072e-01 -3.908951282501220703e-01 9.448665380477905273e-02 5.105426907539367676e-01
-1.245409697294235229e-01 -2.587825059890747070e-01 -9.248751401901245117e-02 3.491701483726501465e-01 5.988349318504333496e-01 -3.286996483802795410e-01 -3.136232495307922363e-01 4.712126553058624268e-01
-1.944582462310791016e-01 5.454599484801292419e-02 -2.086766809225082397e-01 -1.357567608356475830e-01 -1.160048469901084900e-01 -5.491437911987304688e-01 -4.765503406524658203e-01 5.959183573722839355e-01
2.558740377426147461e-01 4.414816498756408691e-01 1.672263294458389282e-01 4.373563826084136963e-01 6.984055042266845703e-01 6.036202982068061829e-02 -8.037482947111129761e-02 1.500107795000076294e-01
1.883669495582580566e-01 2.344905734062194824e-01 -4.861205220222473145e-01 3.118478953838348389e-01 2.185579985380172729e-01 -5.279037356376647949e-01 -4.645667672157287598e-01 1.835688948631286621e-01
5.273487567901611328e-01 3.509788811206817627e-01 5.567763447761535645e-01 3.279201686382293701e-01 2.064811587333679199e-01 -2.181740552186965942e-01 -1.904997676610946655e-01 2.337967455387115479e-01
2.708240747451782227e-01 -2.920098416507244110e-02 2.334078401327133179e-01 -4.457868039608001709e-01 4.797706007957458496e-01 -7.245052605867385864e-02 -5.455591082572937012e-01 3.735409080982208252e-01
-2.889298498630523682e-01 5.421610474586486816e-01 1.482105404138565063e-01 3.837420344352722168e-01 4.113535583019256592e-01 -4.547653496265411377e-01 2.087598592042922974e-01 1.837192028760910034e-01
-1.794094443321228027e-01 6.318209171295166016e-01 3.105959594249725342e-01 -1.021635755896568298e-01 -1.394411772489547729e-01 -5.897300839424133301e-01 -8.469153195619583130e-02 2.954812645912170410e-01
-6.215234845876693726e-02 2.492133527994155884e-01 9.624808281660079956e-02 5.084826946258544922e-01 3.971007764339447021e-01 -1.010955497622489929e-01 9.671224653720855713e-02 6.992487907409667969e-01
4.938676580786705017e-02 7.780100107192993164e-01 -1.806578785181045532e-01 1.546581834554672241e-01 1.603345572948455811e-02 -5.785143971443176270e-01 4.812301602214574814e-03 2.730685658752918243e-02
2.471379339694976807e-01 4.408375546336174011e-02 -3.914520516991615295e-02 -1.623397916555404663e-01 -3.360370919108390808e-02 -4.532520174980163574e-01 -8.038267493247985840e-01 2.374634146690368652e-01
-3.461453020572662354e-01 2.473063766956329346e-01 -4.102548956871032715e-01 -4.015130698680877686e-01 5.820438861846923828e-01 -2.167745679616928101e-01 -2.135975807905197144e-01 2.410617768764495850e-01
-1.140468791127204895e-01 8.066763281822204590e-01 2.507182210683822632e-02 3.873426914215087891e-01 6.786003708839416504e-02 -3.990568518638610840e-01 -7.966537773609161377e-02 1.241203695535659790e-01
-4.312787950038909912e-01 5.992127656936645508e-01 1.798029243946075439e-01 1.009449362754821777e-01 5.017756819725036621e-01 -1.585832834243774414e-01 1.039487048983573914e-01 3.531156778335571289e-01
2.086729407310485840e-01 1.038555428385734558e-01 -5.525087118148803711e-01 7.175540179014205933e-02 3.755913674831390381e-01 -3.787164390087127686e-01 -4.246793687343597412e-01 4.128043055534362793e-01
-8.528590202331542969e-02 2.440819293260574341e-01 -6.137414649128913879e-02 5.573484897613525391e-01 3.878781795501708984e-01 -1.588077396154403687e-01 1.200634762644767761e-01 6.547225713729858398e-01
2.099074423313140869e-01 1.005886271595954895e-01 3.367877006530761719e-01 -4.976757168769836426e-01 2.837669253349304199e-01 5.480840429663658142e-02 -5.154333710670471191e-01 4.852984249591827393e-01
-1.313865371048450470e-02 4.935486987233161926e-02 -1.988391280174255371e-01 1.810579001903533936e-01 6.595878601074218750e-01 7.692126929759979248e-02 -6.566144227981567383e-01 2.301239222288131714e-01
3.946401476860046387e-01 -1.367721706628799438e-01 -2.169264107942581177e-01 8.901168406009674072e-02 3.637582063674926758e-01 -6.046606898307800293e-01 -3.383406102657318115e-01 3.976976275444030762e-01
-4.438963532447814941e-02 3.196507990360260010e-01 -4.411768615245819092e-01 -3.599530458450317383e-01 5.348988771438598633e-01 -8.659303933382034302e-02 -7.317822426557540894e-02 5.221872329711914062e-01
3.259970247745513916e-01 9.751743078231811523e-02 6.508179903030395508e-01 1.358004957437515259e-01 2.404532432556152344e-01 -5.257183313369750977e-01 2.621271880343556404e-03 3.286425471305847168e-01
1.306834965944290161e-01 7.123664021492004395e-02 -2.646145224571228027e-01 7.739349454641342163e-02 -7.482749968767166138e-02 -6.019648313522338867e-01 -6.015774011611938477e-01 4.147054255008697510e-01
5.858719944953918457e-01 3.283536434173583984e-02 -2.566103935241699219e-01 -1.269774585962295532e-01 5.265351533889770508e-01 -4.084651172161102295e-01 -1.100480556488037109e-01 3.427975773811340332e-01
-2.322154343128204346e-01 -1.104155257344245911e-01 8.834887295961380005e-02 5.093306303024291992e-01 2.553453445434570312e-01 -4.863988757133483887e-01 -5.266836285591125488e-01 2.957710027694702148e-01
5.347462296485900879e-01 2.158142030239105225e-01 5.087890625000000000e-01 2.559513449668884277e-01 1.477393358945846558e-01 -3.780454993247985840e-01 -8.428470045328140259e-02 4.138163626194000244e-01
-3.752283751964569092e-01 3.014843352138996124e-02 -1.697374135255813599e-01 -3.101983964443206787e-01 1.374884881079196930e-02 -4.585372507572174072e-01 -5.430001616477966309e-01 4.774583280086517334e-01
5.138500928878784180e-01 2.694333493709564209e-01 5.247668027877807617e-01 1.577853560447692871e-01 1.156608983874320984e-01 -1.675120890140533447e-01 -1.714414209127426147e-01 5.406088232994079590e-01
2.740200757980346680e-01 -1.879022419452667236e-01 -2.129438966512680054e-01 -1.707497537136077881e-01 6.150227189064025879e-01 -4.715907871723175049e-01 -2.854885458946228027e-01 3.646241128444671631e-01
-4.736934006214141846e-01 6.012953445315361023e-02 -1.469190511852502823e-02 4.917993545532226562e-01 2.840316891670227051e-01 -3.407396674156188965e-01 -4.037345647811889648e-01 4.124771654605865479e-01
1.857008785009384155e-01 -2.645078301429748535e-01 2.143231630325317383e-01 -3.431890308856964111e-01 5.708934068679809570e-01 -2.929437458515167236e-01 -4.833366274833679199e-01 2.940884530544281006e-01
5.290072560310363770e-01 4.792637377977371216e-02 -8.986792713403701782e-02 -1.149262934923171997e-01 3.155593276023864746e-01 -7.283414006233215332e-01 1.847265474498271942e-02 2.572354972362518311e-01
3.722958266735076904e-03 4.034744799137115479e-01 -5.663400292396545410e-01 -2.650173008441925049e-01 9.823953360319137573e-02 -4.136838018894195557e-01 -3.701162338256835938e-01 3.583964407444000244e-01
4.830268621444702148e-01 5.367166921496391296e-02 4.972364902496337891e-01 5.827612057328224182e-02 3.064414560794830322e-01 -6.384242177009582520e-01 -1.070064380764961243e-01 1.489883288741111755e-02
-1.918812543153762817e-01 3.085353672504425049e-01 2.744969427585601807e-01 4.442315101623535156e-01 3.915189206600189209e-01 -4.166868701577186584e-02 8.781225234270095825e-02 6.576952934265136719e-01
-1.122256964445114136e-01 -2.594910562038421631e-01 5.315524712204933167e-02 -2.828484177589416504e-01 5.236604213714599609e-01 -1.780170649290084839e-01 -4.993289113044738770e-01 5.310381054878234863e-01
2.951812744140625000e-01 3.423752263188362122e-03 -1.635105311870574951e-01 -1.566715538501739502e-01 2.591724991798400879e-01 -2.976688444614410400e-01 -4.448256492614746094e-01 7.126904129981994629e-01
-2.749730050563812256e-01 7.885096073150634766e-01 1.901877969503402710e-01 1.440242230892181396e-01 4.118022024631500244e-01 -1.950308680534362793e-01 9.487941861152648926e-02 1.706099212169647217e-01
-4.290896654129028320e-02 2.455645054578781128e-01 2.703686710447072983e-03 -6.923056840896606445e-01 5.023975968360900879e-01 -2.938390672206878662e-01 -2.553107738494873047e-01 2.337394058704376221e-01
-1.983253508806228638e-01 -8.303892612457275391e-02 -4.043782129883766174e-02 -9.960353374481201172e-02 -7.912409305572509766e-02 -5.657775402069091797e-01 -5.199069380760192871e-01 5.878328680992126465e-01
3.124780058860778809e-01 4.905112832784652710e-02 3.876734077930450439e-01 -6.029561534523963928e-02 1.603137999773025513e-01 -7.119257934391498566e-03 -3.177661299705505371e-01 7.869554758071899414e-01
6.332114934921264648e-01 8.519811555743217468e-03 2.319881319999694824e-01 -1.517641246318817139e-01 4.436976611614227295e-01 -4.798164069652557373e-01 7.639841735363006592e-02 2.986499369144439697e-01
1.911274641752243042e-01 -3.957680985331535339e-02 -4.084964096546173096e-01 3.089317083358764648e-01 4.288557767868041992e-01 -5.634514689445495605e-01 -2.880898416042327881e-01 3.394191563129425049e-01
3.898739814758300781e-01 1.077373772859573364e-01 -3.256910443305969238e-01 6.128037348389625549e-02 5.949356127530336380e-03 -4.616993665695190430e-01 -5.837667584419250488e-01 4.154223501682281494e-01
-2.010324001312255859e-01 -1.469866186380386353e-01 4.817867577075958252e-01 -1.382104754447937012e-01 3.419884443283081055e-01 -6.695745587348937988e-01 -3.357522785663604736e-01 -9.351242333650588989e-02
1.556087136268615723e-01 -7.809370011091232300e-02 -1.205218657851219177e-01 2.565865814685821533e-01 3.192269802093505859e-01 -8.155017495155334473e-01 -3.479745686054229736e-01 -3.591553121805191040e-02
-3.335617780685424805e-01 5.147228837013244629e-01 4.756638780236244202e-02 4.753606915473937988e-01 4.887286722660064697e-01 -3.795908093452453613e-01 5.189807340502738953e-02 9.964065253734588623e-02
-7.806192338466644287e-02 1.996578574180603027e-01 -7.137831300497055054e-02 -3.005958497524261475e-01 3.099620342254638672e-01 -4.746269583702087402e-01 -7.089312672615051270e-01 -1.861707717180252075e-01
3.248772919178009033e-01 2.930943965911865234e-01 2.496773749589920044e-01 1.075845286250114441e-01 6.493960022926330566e-01 2.337248772382736206e-01 -3.176643252372741699e-01 3.967165350914001465e-01
6.050001382827758789e-01 3.952860534191131592e-01 3.836544454097747803e-01 2.370001077651977539e-01 1.557374596595764160e-01 -3.187302052974700928e-01 -3.757894635200500488e-01 -8.545910567045211792e-02
-1.754266209900379181e-02 3.978185355663299561e-01 5.861709713935852051e-01 -2.012758553028106689e-01 1.999457031488418579e-01 -2.395045608282089233e-01 2.336484789848327637e-01 5.526229143142700195e-01
-3.215536177158355713e-01 1.386656314134597778e-01 -1.963578164577484131e-01 2.107595801353454590e-01 2.442732900381088257e-01 -6.829982995986938477e-01 -4.945263266563415527e-01 -1.539048552513122559e-01
-3.572020828723907471e-01 5.593000054359436035e-01 1.770509332418441772e-01 -3.181855976581573486e-01 4.699195623397827148e-01 -8.649400621652603149e-02 -4.395380616188049316e-01 -7.417402416467666626e-02
4.458189755678176880e-02 3.323133289813995361e-01 2.519308924674987793e-01 -1.570658013224601746e-02 3.617154359817504883e-01 -6.547238230705261230e-01 4.733802974224090576e-01 2.006846815347671509e-01
5.600620508193969727e-01 1.786534041166305542e-01 1.755465567111968994e-01 -3.095633089542388916e-01 4.477449357509613037e-01 -3.786421120166778564e-01 2.583880424499511719e-01 3.422830700874328613e-01
3.866835683584213257e-02 3.912023305892944336e-01 4.834232032299041748e-01 1.764293164014816284e-01 2.456477731466293335e-01 2.144543677568435669e-01 -1.968835443258285522e-01 6.599572300910949707e-01
2.020490616559982300e-01 4.626518189907073975e-01 1.286854892969131470e-01 3.957711458206176758e-01 6.951611042022705078e-01 -6.798005104064941406e-02 -2.631335258483886719e-01 -1.217581629753112793e-01
6.732467412948608398e-01 -2.664760686457157135e-02 3.789344131946563721e-01 7.829886674880981445e-02 2.480334639549255371e-01 -4.481989443302154541e-01 -2.429150938987731934e-01 2.736716270446777344e-01
3.183309361338615417e-02 3.940818831324577332e-02 -1.600002869963645935e-02 4.816594421863555908e-01 3.736659288406372070e-01 -1.187812015414237976e-01 -7.022480368614196777e-01 3.439393341541290283e-01
2.294797003269195557e-01 6.632519513368606567e-02 -5.375261306762695312e-01 -4.563235491514205933e-02 3.610614836215972900e-01 -4.795898199081420898e-01 -2.346172332763671875e-01 4.863193035125732422e-01
1.850921064615249634e-01 3.044981360435485840e-01 -3.113945713266730309e-03 5.135444998741149902e-01 7.360213994979858398e-01 -2.433068305253982544e-01 8.832557499408721924e-02 2.359714359045028687e-02
1.140046492218971252e-01 3.784158229827880859e-01 -1.632028818130493164e-01 -3.498733341693878174e-01 1.980528384447097778e-01 9.332015179097652435e-03 -7.868129014968872070e-01 1.907127648591995239e-01
1.333252340555191040e-01 3.208272457122802734e-01 3.012724779546260834e-02 5.196229815483093262e-01 7.610014081001281738e-01 -1.509994268417358398e-01 2.744926139712333679e-02 7.550711184740066528e-02
5.812493562698364258e-01 5.032866597175598145e-01 -5.060594156384468079e-02 -4.362459480762481689e-01 5.884210765361785889e-02 -1.782619953155517578e-01 -3.370846211910247803e-01 2.590647935867309570e-01
4.980300664901733398e-01 3.812930583953857422e-01 1.010300591588020325e-01 -1.047915872186422348e-02 3.555603325366973877e-01 2.209558635950088501e-01 -3.310492932796478271e-01 5.580558776855468750e-01
-2.824319899082183838e-01 3.227361142635345459e-01 -4.079328775405883789e-01 -4.869629442691802979e-01 4.365409314632415771e-01 -2.803547978401184082e-01 -3.174444735050201416e-01 2.063826024532318115e-01
2.726893424987792969e-01 -9.425073862075805664e-02 6.382827414199709892e-04 -2.021400779485702515e-01 2.263095974922180176e-01 -2.228675782680511475e-01 -6.402584910392761230e-01 6.042179465293884277e-01
1.826829165220260620e-01 3.970878124237060547e-01 -3.225570917129516602e-01 -6.019080281257629395e-01 4.390365779399871826e-01 -2.008399963378906250e-01 -2.072249948978424072e-01 2.580302357673645020e-01
1.064373403787612915e-01 4.906924962997436523e-01 2.859838306903839111e-01 1.411917358636856079e-01 5.666689872741699219e-01 3.289970755577087402e-01 -4.157485365867614746e-01 2.096914649009704590e-01
-1.235573664307594299e-01 5.284183621406555176e-01 1.944182813167572021e-01 -6.863738410174846649e-03 1.062620952725410461e-01 7.451888918876647949e-02 9.567475318908691406e-02 8.010391592979431152e-01
-3.404288589954376221e-01 5.362374782562255859e-01 3.676293492317199707e-01 -6.611807644367218018e-02 5.953033566474914551e-01 -7.850719243288040161e-02 -3.079211115837097168e-01 -4.086293280124664307e-02
-3.963815793395042419e-02 8.387818336486816406e-01 3.588880002498626709e-01 -2.294590622186660767e-01 1.796185672283172607e-01 -6.385710835456848145e-02 -2.650222778320312500e-01 8.273097127676010132e-02
4.990341961383819580e-01 7.087022811174392700e-02 4.203765690326690674e-01 2.224756032228469849e-01 2.830118238925933838e-01 -6.208949685096740723e-01 -2.324128150939941406e-01 -1.042072568088769913e-02
3.645250201225280762e-01 -1.874674856662750244e-01 2.250495404005050659e-01 4.166241586208343506e-01 3.715981841087341309e-01 -5.796537399291992188e-01 -2.495286315679550171e-01 2.672198414802551270e-01
1.166888847947120667e-01 9.627104736864566803e-03 -1.978517621755599976e-01 -5.284877121448516846e-02 1.843405216932296753e-01 -1.414948105812072754e-01 -4.133213162422180176e-01 8.482428789138793945e-01
-1.073489263653755188e-01 6.033518314361572266e-01 6.339714676141738892e-02 4.984689354896545410e-01 3.508968353271484375e-01 -4.490319192409515381e-01 1.890803277492523193e-01 1.069700568914413452e-01
-2.581266872584819794e-02 7.244011163711547852e-01 2.402205318212509155e-01 -9.051860310137271881e-03 5.083701014518737793e-01 -1.928234100341796875e-01 2.470285594463348389e-01 2.452443242073059082e-01
-1.251612007617950439e-01 4.928685724735260010e-01 -7.451928406953811646e-02 5.159169808030128479e-02 3.022562861442565918e-01 4.344705939292907715e-01 -5.771192908287048340e-01 3.464249372482299805e-01
1.481616497039794922e-01 -1.758281141519546509e-01 -2.726106941699981689e-01 2.550470829010009766e-01 6.382111907005310059e-01 -3.703736960887908936e-01 -3.523218333721160889e-01 3.730227649211883545e-01
2.951119840145111084e-02 -4.939622431993484497e-02 -2.721733450889587402e-01 -2.071904689073562622e-01 2.225284427404403687e-01 -4.551224112510681152e-01 -5.575396418571472168e-01 5.587280392646789551e-01
4.535025358200073242e-01 -5.261082947254180908e-02 -3.309882581233978271e-01 1.155150681734085083e-01 3.543179631233215332e-01 -4.538941979408264160e-01 -2.893539667129516602e-01 5.033724308013916016e-01
4.503540694713592529e-01 -5.302865430712699890e-02 3.417279124259948730e-01 1.229370757937431335e-02 7.749961316585540771e-02 -6.178777217864990234e-01 -4.879075661301612854e-02 5.359855294227600098e-01
-3.041731119155883789e-01 1.926465034484863281e-01 -3.248378634452819824e-02 6.034682989120483398e-01 7.007127255201339722e-02 -3.789680302143096924e-01 -5.334710478782653809e-01 2.683633565902709961e-01
1.541565060615539551e-01 2.330294400453567505e-01 5.631029605865478516e-01 -2.056111246347427368e-01 1.067601237446069717e-02 -3.273440897464752197e-01 -3.931746184825897217e-01 5.483774542808532715e-01
-3.883592188358306885e-01 1.769696474075317383e-01 -7.208382338285446167e-02 -6.262822747230529785e-01 3.106274306774139404e-01 -4.800902903079986572e-01 -2.697914242744445801e-01 1.437702178955078125e-01
4.767532646656036377e-01 -1.370279937982559204e-01 3.660828471183776855e-01 1.079212725162506104e-01 3.315879404544830322e-01 -5.861306190490722656e-01 -1.411337554454803467e-01 3.672160506248474121e-01
2.467596717178821564e-02 1.387475132942199707e-01 -6.803269684314727783e-02 3.227850422263145447e-02 6.333497762680053711e-01 5.910130962729454041e-02 -7.496306300163269043e-01 -8.887588977813720703e-02
4.471980929374694824e-01 5.487266182899475098e-01 1.732546091079711914e-01 2.286885231733322144e-01 5.736849904060363770e-01 1.557257026433944702e-01 -2.499517649412155151e-01 2.750267460942268372e-02
2.239155918359756470e-01 -1.049936413764953613e-01 -3.942657727748155594e-03 1.349079757928848267e-01 1.663268953561782837e-01 -6.364711523056030273e-01 -6.125024557113647461e-01 3.357129991054534912e-01
3.830009996891021729e-01 8.847084641456604004e-02 4.565500319004058838e-01 3.092313706874847412e-01 3.785213530063629150e-01 -6.266231536865234375e-01 2.923467010259628296e-02 6.805547326803207397e-02
-3.716018199920654297e-01 -5.405906215310096741e-02 6.373909115791320801e-02 -1.091954708099365234e-01 3.052119314670562744e-01 -7.736731171607971191e-01 -3.845950961112976074e-01 -5.801305919885635376e-02
-3.337026834487915039e-01 -1.143188402056694031e-01 -2.620735466480255127e-01 1.054735854268074036e-01 2.257146984338760376e-01 -6.792630553245544434e-01 -2.669748961925506592e-01 4.605924785137176514e-01
9.658811613917350769e-03 -4.945737123489379883e-02 -1.826398223638534546e-01 -7.931391149759292603e-02 1.310891378670930862e-02 -6.191925406455993652e-01 -6.388985514640808105e-01 4.074922502040863037e-01
-4.401945769786834717e-01 4.652470350265502930e-01 7.721427828073501587e-02 1.587431430816650391e-01 4.531615674495697021e-01 -5.708634853363037109e-01 1.281435936689376831e-01 1.046480610966682434e-01
3.608375489711761475e-01 5.050434470176696777e-01 -7.269933074712753296e-02 -1.304178405553102493e-02 2.893735654652118683e-03 -2.867199182510375977e-01 2.211416214704513550e-01 6.914852261543273926e-01
-3.530992865562438965e-01 -9.509667754173278809e-02 -1.364805102348327637e-01 -3.446432948112487793e-01 1.579020619392395020e-01 -5.458514690399169922e-01 -4.724740982055664062e-01 4.274962246417999268e-01
2.678489685058593750e-01 -9.612559527158737183e-02 2.311210334300994873e-01 -4.249393343925476074e-01 4.092902243137359619e-01 -3.768137395381927490e-01 2.828380838036537170e-02 6.121433377265930176e-01
-4.316449165344238281e-01 4.206340759992599487e-02 -1.297481358051300049e-01 -8.148181438446044922e-02 -2.386985719203948975e-02 -4.988836646080017090e-01 -6.155663132667541504e-01 4.000788629055023193e-01
5.296698808670043945e-01 1.019415259361267090e-01 4.431417882442474365e-01 1.012861654162406921e-01 2.521054148674011230e-01 -5.850041508674621582e-01 -2.981685101985931396e-01 -8.793574571609497070e-02
-2.489406801760196686e-02 2.257901281118392944e-01 3.272777795791625977e-01 9.457527846097946167e-02 -2.466742508113384247e-02 1.704319566488265991e-01 -6.017795205116271973e-01 6.637391448020935059e-01
1.411676853895187378e-01 -1.076482534408569336e-01 2.410071343183517456e-01 3.800256252288818359e-01 7.023531198501586914e-01 -3.449743092060089111e-01 1.814329773187637329e-01 3.474971950054168701e-01
-3.805321455001831055e-01 4.234740436077117920e-01 9.619778022170066833e-03 3.482056856155395508e-01 5.152972340583801270e-01 -4.984500110149383545e-01 1.770718097686767578e-01 9.585042297840118408e-02
-2.053575962781906128e-01 6.608701944351196289e-01 5.538051128387451172e-01 -1.538563966751098633e-01 1.213511079549789429e-01 -3.505984842777252197e-01 -1.585264354944229126e-01 1.671256422996520996e-01
6.508316993713378906e-01 3.851232351735234261e-03 8.647385239601135254e-02 -1.086128056049346924e-01 5.896544456481933594e-01 -4.466588199138641357e-01 -8.854860067367553711e-02 4.573302343487739563e-02
-2.499303966760635376e-01 -3.269019722938537598e-01 4.138268902897834778e-02 -1.125325635075569153e-01 5.303471684455871582e-01 -3.576511442661285400e-01 -3.829676508903503418e-01 5.103401541709899902e-01
3.462902009487152100e-01 2.446117997169494629e-02 -2.872421145439147949e-01 -5.164131894707679749e-02 6.205896735191345215e-01 -6.241564154624938965e-01 9.462533146142959595e-02 1.032143905758857727e-01
3.820994198322296143e-01 -9.705816209316253662e-02 4.625647962093353271e-01 -3.860222101211547852e-01 4.925835430622100830e-01 -3.516473770141601562e-01 2.093867398798465729e-02 3.389209210872650146e-01
-3.759283423423767090e-01 -7.933190464973449707e-02 -2.386157214641571045e-02 4.472856521606445312e-01 2.475351542234420776e-01 -4.964327514171600342e-01 -4.167580604553222656e-01 4.127275943756103516e-01
3.991171717643737793e-01 -2.695441246032714844e-02 -1.905987858772277832e-01 2.514154016971588135e-01 1.327311396598815918e-01 -5.042731761932373047e-01 -4.807856678962707520e-01 4.872140586376190186e-01
2.704789340496063232e-01 -1.561361700296401978e-01 -2.366480678319931030e-01 3.860809504985809326e-01 5.197219252586364746e-01 -5.199627280235290527e-01 -2.126622945070266724e-01 3.342222869396209717e-01
-3.122382983565330505e-02 3.037776798009872437e-02 -9.050169587135314941e-02 -1.901019066572189331e-01 -4.809688776731491089e-02 -6.214988827705383301e-01 -6.888144612312316895e-01 3.012196719646453857e-01
-3.254863321781158447e-01 5.433642864227294922e-01 6.759521365165710449e-02 3.727635145187377930e-01 4.656265676021575928e-01 -4.849949181079864502e-01 -4.652733728289604187e-02 -3.315510228276252747e-02
-3.187641501426696777e-01 2.003426291048526764e-02 2.058042436838150024e-01 -1.399184167385101318e-01 -3.232473880052566528e-02 -5.900552272796630859e-01 -6.144816875457763672e-01 3.305414319038391113e-01
4.730476737022399902e-01 1.193878874182701111e-01 4.726099669933319092e-01 2.267345488071441650e-01 -5.144190415740013123e-02 -5.112741589546203613e-01 -3.132107555866241455e-01 3.536316454410552979e-01
3.630970120429992676e-01 -9.561438113451004028e-02 3.256086111068725586e-01 -3.636752367019653320e-01 7.170351743698120117e-01 -8.529449254274368286e-02 -2.606723010540008545e-01 1.771249175071716309e-01
9.456752240657806396e-02 6.785851120948791504e-01 1.505860388278961182e-01 4.717559218406677246e-01 2.668469250202178955e-01 -4.405806362628936768e-01 1.263880133628845215e-01 6.369403749704360962e-02
-1.851840019226074219e-01 4.968965351581573486e-01 3.868865966796875000e-01 4.530250281095504761e-02 3.399339318275451660e-01 1.967027634382247925e-01 2.147266454994678497e-02 6.421518921852111816e-01
1.207317262887954712e-01 -2.715166471898555756e-02 5.637170672416687012e-01 1.062989351339638233e-03 -1.036626324057579041e-01 -5.242734551429748535e-01 -2.451769560575485229e-01 5.667347311973571777e-01
-4.464829266071319580e-01 -1.775273084640502930e-01 -1.307386755943298340e-01 5.757046118378639221e-02 3.755317628383636475e-01 -6.067055463790893555e-01 -2.878418564796447754e-01 3.959311246871948242e-01
-2.971143126487731934e-01 3.775324299931526184e-02 -7.489576190710067749e-02 4.459830224514007568e-01 3.043496049940586090e-02 -4.049026072025299072e-01 -4.195824265480041504e-01 6.040411591529846191e-01
-1.601966284215450287e-02 -7.610116899013519287e-02 -4.528720676898956299e-02 -8.722255378961563110e-02 -8.856920152902603149e-02 -4.205125272274017334e-01 -6.922738552093505859e-01 5.660167932510375977e-01
-9.263801574707031250e-02 4.877270758152008057e-01 4.338197410106658936e-01 -2.689682841300964355e-01 4.543038606643676758e-01 3.385877609252929688e-02 -5.188503265380859375e-01 -1.274875253438949585e-01
1.690646559000015259e-01 1.698734611272811890e-01 -3.857927918434143066e-01 3.510132804512977600e-02 7.499338984489440918e-01 1.637449562549591064e-01 -4.263785481452941895e-01 1.465612500905990601e-01
4.984588027000427246e-01 -3.038631007075309753e-02 3.611405491828918457e-01 2.413722723722457886e-01 7.896403968334197998e-02 -4.535402357578277588e-01 -3.290666937828063965e-01 4.916436374187469482e-01
1.613695621490478516e-01 -1.496809720993041992e-01 3.810517117381095886e-02 -7.183564454317092896e-02 6.175492405891418457e-01 -3.202362656593322754e-01 -3.527283966541290283e-01 5.801789164543151855e-01
1.997551470994949341e-01 7.583071589469909668e-01 -4.408672451972961426e-02 3.014018237590789795e-01 1.412877067923545837e-02 -5.301791429519653320e-01 -1.038585677742958069e-01 -1.432861480861902237e-02
5.461507439613342285e-01 6.751532200723886490e-03 4.181664884090423584e-01 6.508552283048629761e-02 1.677648872137069702e-01 -6.535136699676513672e-01 -1.933017969131469727e-01 1.731581687927246094e-01
-2.720336019992828369e-01 1.856801211833953857e-01 -1.945856027305126190e-02 6.436636447906494141e-01 2.632716894149780273e-01 -2.546590268611907959e-01 -1.348218917846679688e-01 5.696480870246887207e-01
-2.251871824264526367e-01 6.987246870994567871e-01 2.392611354589462280e-01 6.255221366882324219e-02 5.986114144325256348e-01 3.315120190382003784e-02 4.148522019386291504e-02 1.968761384487152100e-01
8.342576771974563599e-02 2.919327616691589355e-01 4.052939414978027344e-01 3.066853582859039307e-01 6.521934866905212402e-01 2.920903451740741730e-02 -4.665879011154174805e-01 -7.471720874309539795e-02
6.351504940539598465e-03 2.538170106709003448e-02 5.140526890754699707e-01 -2.006980925798416138e-01 -1.279884725809097290e-01 -4.946472942829132080e-01 -2.811872065067291260e-01 5.955351591110229492e-01
-3.835540711879730225e-01 3.738649189472198486e-01 2.989502251148223877e-01 4.103293642401695251e-02 -1.680512726306915283e-01 -6.478263735771179199e-01 -2.449089437723159790e-01 3.378694951534271240e-01
3.873786926269531250e-01 1.881867498159408569e-01 3.457677364349365234e-01 -3.369358479976654053e-01 2.525069415569305420e-01 2.924231253564357758e-02 -1.095657870173454285e-01 7.105087637901306152e-01
-3.722180053591728210e-02 -4.868482798337936401e-02 -1.761314272880554199e-01 4.760514572262763977e-02 6.999531388282775879e-01 4.182739555835723877e-02 -5.973883867263793945e-01 3.382291793823242188e-01
4.169123768806457520e-01 -7.585816830396652222e-02 -1.426997631788253784e-01 -3.065236508846282959e-01 5.597385764122009277e-01 -4.996078014373779297e-01 -7.173216342926025391e-02 3.715493977069854736e-01
-6.842724978923797607e-02 8.936979174613952637e-01 7.687891274690628052e-02 -3.872238099575042725e-02 7.419580221176147461e-02 -3.123707771301269531e-01 -2.789527475833892822e-01 -9.119685739278793335e-02
-2.634987533092498779e-01 -3.395634144544601440e-02 9.804043173789978027e-02 -5.944588780403137207e-01 3.011178970336914062e-01 -2.451896965503692627e-01 -4.855958223342895508e-01 4.240621924400329590e-01
1.170494332909584045e-01 1.164746582508087158e-01 8.317925035953521729e-03 2.129653692245483398e-01 5.957995653152465820e-01 2.290843874216079712e-01 -6.993587017059326172e-01 1.753578633069992065e-01
-3.201579302549362183e-02 -1.570169925689697266e-01 -1.753084957599639893e-01 5.066626891493797302e-02 5.542113780975341797e-01 6.464748177677392960e-03 -5.463935732841491699e-01 5.790359973907470703e-01
-1.114068105816841125e-01 -3.007789254188537598e-01 2.308312356472015381e-01 3.013725280761718750e-01 3.864302635192871094e-01 -6.244402527809143066e-01 -3.524304032325744629e-01 2.992507517337799072e-01
2.816887497901916504e-01 1.919968426227569580e-01 4.509380459785461426e-01 -3.009453713893890381e-01 1.913132704794406891e-02 -2.251739650964736938e-01 -6.533979903906583786e-03 7.340050339698791504e-01
-1.425554007291793823e-01 3.199351429939270020e-01 1.573468297719955444e-01 2.253856323659420013e-02 1.793122589588165283e-01 3.439709246158599854e-01 -6.256276965141296387e-01 5.569331049919128418e-01
3.504616320133209229e-01 7.375741004943847656e-02 -3.181289732456207275e-01 7.787538319826126099e-02 4.211298525333404541e-01 -7.588527798652648926e-01 -7.906921207904815674e-02 7.075268030166625977e-02
9.723106771707534790e-02 -1.809849441051483154e-01 -1.604140847921371460e-01 1.613789647817611694e-01 5.138186812400817871e-01 -2.481253147125244141e-01 -4.432567954063415527e-01 6.196469664573669434e-01
-1.186133474111557007e-01 -2.079663872718811035e-01 -7.440969347953796387e-02 -1.723019592463970184e-02 4.216519296169281006e-01 -2.045946121215820312e-01 -3.820404708385467529e-01 7.558062076568603516e-01
-2.078015208244323730e-01 6.830586194992065430e-01 2.897713184356689453e-01 1.152174323797225952e-01 5.393024086952209473e-01 1.341944187879562378e-02 -3.160332739353179932e-01 -4.585517570376396179e-02
-1.897702664136886597e-01 1.922408789396286011e-01 -5.567898154258728027e-01 1.579867750406265259e-01 6.238980218768119812e-02 -5.399340391159057617e-01 -3.872337043285369873e-01 3.829944729804992676e-01
3.181394934654235840e-01 7.397024035453796387e-01 1.774869263172149658e-01 -8.823817223310470581e-02 -1.979772895574569702e-01 -4.966523051261901855e-01 -1.012111306190490723e-01 1.274276822805404663e-01
-4.193375259637832642e-02 2.454380095005035400e-01 1.621922254562377930e-01 3.927981555461883545e-01 2.521056532859802246e-01 -3.012050390243530273e-01 2.512011528015136719e-01 7.348613142967224121e-01
2.081679999828338623e-01 3.179685771465301514e-02 2.731839716434478760e-01 -1.480878740549087524e-01 6.060516461730003357e-02 -2.508264183998107910e-01 -1.222362592816352844e-01 8.817975521087646484e-01
2.197069227695465088e-01 4.805883467197418213e-01 1.354836970567703247e-01 2.025487571954727173e-01 8.574960520491003990e-04 1.834386885166168213e-01 -3.482842445373535156e-01 7.116387486457824707e-01
-3.344482975080609322e-03 5.507687926292419434e-01 2.450116425752639771e-01 -1.253239065408706665e-01 1.570288687944412231e-01 1.626258492469787598e-01 1.581285893917083740e-01 7.381030321121215820e-01
-1.919477880001068115e-01 -1.004120633006095886e-01 1.991988271474838257e-01 2.494806647300720215e-01 -1.092859264463186264e-02 -5.402516722679138184e-01 -4.310084581375122070e-01 6.110589504241943359e-01
1.496488004922866821e-01 5.415379256010055542e-02 1.960802637040615082e-02 2.212463691830635071e-02 6.303449869155883789e-01 1.891837418079376221e-01 -6.924631595611572266e-01 2.473222315311431885e-01
-4.617761969566345215e-01 -1.642416268587112427e-01 2.232075482606887817e-01 3.014162480831146240e-01 3.714278936386108398e-01 -5.945487618446350098e-01 -3.385588824748992920e-01 1.142154261469841003e-01
-2.426351755857467651e-01 2.839033007621765137e-01 3.633766770362854004e-01 1.315496712923049927e-01 3.384906947612762451e-01 1.942735016345977783e-01 -7.128164917230606079e-02 7.441638112068176270e-01
-6.007310748100280762e-02 2.393171489238739014e-01 -1.407025158405303955e-01 -1.653739660978317261e-01 8.354024887084960938e-01 1.092547848820686340e-01 -4.267390668392181396e-01 5.727682728320360184e-03
3.190125823020935059e-01 2.416515499353408813e-01 -5.039029121398925781e-01 -9.839566051959991455e-02 1.610798090696334839e-01 -3.706378638744354248e-01 -3.779816627502441406e-01 5.196598768234252930e-01
-2.760125100612640381e-01 4.491108283400535583e-02 -2.151983529329299927e-01 5.089726448059082031e-01 4.770536720752716064e-01 -3.425770103931427002e-01 -3.570072054862976074e-01 3.795302510261535645e-01
-2.358490079641342163e-01 8.430220186710357666e-03 -3.013005554676055908e-01 1.630864441394805908e-01 2.236347198486328125e-01 -2.337610721588134766e-01 -5.321723222732543945e-01 6.626167893409729004e-01
-4.653770327568054199e-01 -1.207660436630249023e-01 5.348166450858116150e-02 3.021041750907897949e-01 3.420500755310058594e-01 -5.010328888893127441e-01 -5.269562005996704102e-01 1.702864766120910645e-01
4.454897344112396240e-01 5.033088847994804382e-02 4.304329156875610352e-01 -3.678809702396392822e-01 2.194294631481170654e-01 -9.101713448762893677e-02 -4.384888708591461182e-01 4.792610108852386475e-01
4.535812418907880783e-03 8.191157132387161255e-02 -3.077953681349754333e-02 6.568433046340942383e-01 3.725960552692413330e-01 -2.463829219341278076e-01 -1.963742375373840332e-01 5.681409239768981934e-01
-2.560604512691497803e-01 3.483909368515014648e-02 -3.725301325321197510e-01 1.223944351077079773e-01 1.069658994674682617e-01 -6.406982541084289551e-01 -3.775418698787689209e-01 4.636662006378173828e-01
6.016055345535278320e-01 6.132957935333251953e-01 2.243852466344833374e-01 -3.720252588391304016e-02 -2.217301540076732635e-02 -4.294255375862121582e-01 3.041945956647396088e-02 1.561507284641265869e-01
-2.302960902452468872e-01 -1.394322067499160767e-01 -1.746443510055541992e-01 3.321111798286437988e-01 5.577209591865539551e-01 -3.047604560852050781e-01 -3.000905811786651611e-01 5.410528182983398438e-01
-1.840957999229431152e-01 3.188007473945617676e-01 -3.272257447242736816e-01 5.578086972236633301e-01 1.779257059097290039e-01 -9.984540939331054688e-02 -5.115501284599304199e-01 3.780705630779266357e-01
1.702567636966705322e-01 5.769852399826049805e-01 4.635716974735260010e-01 -1.755418814718723297e-02 2.305415868759155273e-01 -2.078355848789215088e-02 1.481039673089981079e-01 5.893875956535339355e-01
-1.694976240396499634e-01 5.994721055030822754e-01 5.132884979248046875e-01 -8.343027532100677490e-02 9.549369663000106812e-02 -3.380642831325531006e-01 1.085265129804611206e-01 4.541957080364227295e-01
-2.264786511659622192e-01 -1.183346733450889587e-01 -2.367213666439056396e-01 1.894771903753280640e-01 2.684071063995361328e-01 -5.352410078048706055e-01 -6.335023045539855957e-01 2.879503369331359863e-01
5.875261425971984863e-01 3.845458030700683594e-01 -7.709159702062606812e-02 -2.573513686656951904e-01 3.988079428672790527e-01 -2.573719620704650879e-01 2.355547994375228882e-01 3.924161791801452637e-01
-4.971600696444511414e-02 1.765625923871994019e-01 9.806731343269348145e-02 8.228641003370285034e-02 4.708031117916107178e-01 3.263383805751800537e-01 -7.102265954017639160e-01 3.426247537136077881e-01
4.383639991283416748e-02 -1.425769180059432983e-01 -1.472093462944030762e-01 1.658860594034194946e-01 4.948874413967132568e-01 -3.699202835559844971e-01 -2.476884126663208008e-01 6.967474818229675293e-01
-6.430573761463165283e-02 -6.502066552639007568e-02 -2.111201584339141846e-01 3.852353096008300781e-01 2.675306200981140137e-01 -3.751305639743804932e-01 -4.939573407173156738e-01 5.851235389709472656e-01
2.553315833210945129e-02 1.081879343837499619e-02 3.877639174461364746e-01 -2.679621577262878418e-01 2.576176822185516357e-01 -1.093563809990882874e-01 -2.072123736143112183e-01 8.098171949386596680e-01
2.499921247363090515e-02 -1.879302263259887695e-01 3.110819458961486816e-01 3.753510415554046631e-01 3.286413848400115967e-01 -2.284124642610549927e-01 -2.775377631187438965e-01 6.994228363037109375e-01
1.841818094253540039e-01 3.610455989837646484e-01 6.981995701789855957e-02 5.651581287384033203e-01 5.654549598693847656e-01 6.357001513242721558e-02 -3.943709135055541992e-01 1.792642176151275635e-01
4.765829145908355713e-01 2.319160103797912598e-01 -8.104848116636276245e-02 1.528110206127166748e-01 5.958567261695861816e-01 2.024912275373935699e-02 2.528754994273185730e-02 5.771211981773376465e-01
-3.475476503372192383e-01 -1.086768414825201035e-02 -3.002247214317321777e-01 2.765741646289825439e-01 2.956497669219970703e-01 -6.062520146369934082e-01 -3.214784562587738037e-01 3.926394283771514893e-01
5.435932278633117676e-01 3.328453376889228821e-02 -8.803716860711574554e-03 -3.594314455986022949e-01 4.834921956062316895e-01 -2.355530709028244019e-01 -4.576043784618377686e-01 2.747331857681274414e-01
-6.137074902653694153e-02 2.882111966609954834e-01 -3.653117455542087555e-03 4.016217887401580811e-01 4.194722473621368408e-01 -1.679410934448242188e-01 2.446348071098327637e-01 6.984605789184570312e-01
4.985311031341552734e-01 4.782726168632507324e-01 3.721408247947692871e-01 2.790665328502655029e-01 2.095936089754104614e-01 -4.445257782936096191e-01 -2.499834746122360229e-01 -4.827732965350151062e-02
-1.020057052373886108e-01 3.300605416297912598e-01 1.985977739095687866e-01 4.343563914299011230e-01 7.502056956291198730e-01 -3.232783870771527290e-03 5.776335485279560089e-03 2.994930446147918701e-01
2.094847708940505981e-01 -1.193326786160469055e-01 3.953452035784721375e-02 1.540651172399520874e-01 4.561963677406311035e-01 -2.639987766742706299e-01 -6.146773099899291992e-01 5.108211636543273926e-01
4.144862294197082520e-01 2.748399674892425537e-01 -6.603740155696868896e-02 -2.547090947628021240e-01 -1.658999323844909668e-01 -4.141624867916107178e-01 -3.847548961639404297e-01 5.799455642700195312e-01
4.475503563880920410e-01 2.949252724647521973e-01 2.683007419109344482e-01 5.336663126945495605e-01 3.887679576873779297e-01 -3.300592899322509766e-01 -2.599475681781768799e-01 -1.681671738624572754e-01
-3.570747375488281250e-01 3.520530164241790771e-01 2.742445170879364014e-01 1.112200692296028137e-01 7.378146052360534668e-01 -7.296701520681381226e-02 -3.293888568878173828e-01 -5.277147889137268066e-02
-4.185100495815277100e-01 1.908537745475769043e-01 -9.009981900453567505e-02 -5.756824016571044922e-01 1.479666084051132202e-01 -3.390011787414550781e-01 -3.484027087688446045e-01 4.366871416568756104e-01
-3.518055379390716553e-02 5.534009337425231934e-01 -2.143288962543010712e-02 5.267724990844726562e-01 5.467636585235595703e-01 -3.233656585216522217e-01 7.941854000091552734e-02 6.883452087640762329e-02
-1.865085810422897339e-01 -2.098276913166046143e-01 -1.542980968952178955e-01 2.229587174952030182e-02 3.123222589492797852e-01 -6.037219762802124023e-01 -2.636476457118988037e-01 6.044389605522155762e-01
-2.928121984004974365e-01 1.016577426344156265e-02 2.132771760225296021e-01 3.463023155927658081e-02 3.079770207405090332e-01 6.809818744659423828e-02 -7.958637475967407227e-01 3.668581843376159668e-01
-2.479965239763259888e-02 2.464058995246887207e-01 -8.935925364494323730e-02 5.272082686424255371e-01 1.160684525966644287e-01 -3.426007926464080811e-01 -1.682515591382980347e-01 7.025523781776428223e-01
-2.126135528087615967e-01 2.645407319068908691e-01 -4.661631584167480469e-02 -4.796967506408691406e-01 2.527892291545867920e-01 -5.791351795196533203e-01 -5.031883120536804199e-01 5.745769012719392776e-03
9.084713645279407501e-03 1.726049184799194336e-01 -9.146527945995330811e-02 -2.353212833404541016e-01 1.629487425088882446e-01 -2.334938347339630127e-01 -2.873389422893524170e-01 8.618281483650207520e-01
9.740749746561050415e-02 -3.125387057662010193e-02 -1.735015660524368286e-01 -2.947884798049926758e-01 2.141077667474746704e-01 -3.815419971942901611e-01 -3.171314597129821777e-01 7.619338035583496094e-01
7.430143654346466064e-02 1.867785118520259857e-02 -2.279762327671051025e-01 2.931020259857177734e-01 5.665670633316040039e-01 -1.152946650981903076e-01 -3.166843950748443604e-02 7.217717170715332031e-01
2.797406315803527832e-01 7.437482476234436035e-01 4.345830976963043213e-01 2.311227917671203613e-01 1.839755773544311523e-01 -2.641258537769317627e-01 2.498720306903123856e-03 1.506244987249374390e-01
4.384456276893615723e-01 1.614038832485675812e-02 4.339137673377990723e-01 -1.118345558643341064e-01 6.840981245040893555e-01 -2.957471013069152832e-01 -2.218916416168212891e-01 -4.499429464340209961e-02
3.186475336551666260e-01 -1.120627224445343018e-01 -9.809686988592147827e-02 -3.226741850376129150e-01 5.168172121047973633e-01 -3.833357393741607666e-01 -3.219653367996215820e-01 5.044363141059875488e-01
-4.699266701936721802e-02 4.128125309944152832e-01 -5.363833308219909668e-01 -3.235382735729217529e-01 2.303183674812316895e-01 -4.704815447330474854e-01 -1.593088805675506592e-01 3.677155971527099609e-01
2.637584805488586426e-01 2.844556272029876709e-01 2.190189063549041748e-01 4.519563317298889160e-01 5.431163907051086426e-01 -1.504062861204147339e-01 2.276680469512939453e-01 4.773390889167785645e-01
3.367409706115722656e-01 1.092359349131584167e-01 1.554687470197677612e-01 2.107431441545486450e-01 1.020564064383506775e-01 -4.972122609615325928e-02 -2.894585430622100830e-01 8.422684073448181152e-01
3.117195069789886475e-01 5.650962591171264648e-01 2.947819828987121582e-01 5.670861899852752686e-02 1.632725894451141357e-01 8.457216620445251465e-02 -1.305343955755233765e-01 6.652333140373229980e-01
6.649672985076904297e-02 4.603965580463409424e-01 -2.955387532711029053e-01 -3.593308329582214355e-01 6.132082641124725342e-02 -1.217193529009819031e-01 -6.875888109207153320e-01 2.753126025199890137e-01
1.208869442343711853e-01 3.649365007877349854e-01 2.534495666623115540e-02 3.797689974308013916e-01 8.334327936172485352e-01 -6.481296569108963013e-02 7.795822620391845703e-02 4.952243342995643616e-02
-2.323143780231475830e-01 7.774192094802856445e-02 -4.283486008644104004e-01 1.922911405563354492e-01 3.961506187915802002e-01 -3.572430908679962158e-01 -3.383390009403228760e-01 5.661242604255676270e-01
-4.982824623584747314e-02 5.970484614372253418e-01 -1.943906992673873901e-01 -2.566678225994110107e-01 6.494154930114746094e-01 1.918335556983947754e-01 -2.428724020719528198e-01 1.409134417772293091e-01
1.514953374862670898e-01 4.411480128765106201e-01 2.672549784183502197e-01 -4.281078279018402100e-02 7.474668025970458984e-01 -2.393283993005752563e-01 2.435822784900665283e-01 1.840173900127410889e-01
-1.139146983623504639e-01 2.974258661270141602e-01 -3.547164499759674072e-01 -3.816730678081512451e-01 6.572259068489074707e-01 -1.868670433759689331e-02 -2.296546697616577148e-01 3.768643438816070557e-01
-1.610726863145828247e-01 6.692693829536437988e-01 1.298074424266815186e-01 4.400444626808166504e-01 4.165776669979095459e-01 -2.144484966993331909e-01 1.212673410773277283e-01 2.853318750858306885e-01
4.539693892002105713e-01 2.818462848663330078e-01 8.104227483272552490e-02 -3.960536718368530273e-01 9.992112219333648682e-02 -4.189811050891876221e-01 -2.050577998161315918e-01 5.687443017959594727e-01
3.658992052078247070e-01 1.591914445161819458e-01 4.209677502512931824e-02 -2.178345769643783569e-01 2.965402901172637939e-01 -7.039380669593811035e-01 2.729438841342926025e-01 3.654977083206176758e-01
-1.263419985771179199e-01 4.498462006449699402e-02 1.878473460674285889e-01 4.694748222827911377e-01 4.777187108993530273e-01 -3.112221658229827881e-01 1.226644814014434814e-01 6.214497089385986328e-01
-1.317981034517288208e-01 1.040573939681053162e-01 2.790477871894836426e-01 5.467464923858642578e-01 3.326742947101593018e-01 -3.866145610809326172e-01 -2.325093001127243042e-02 5.782026052474975586e-01
2.580398321151733398e-01 1.605459153652191162e-01 -3.208545446395874023e-01 -1.291652619838714600e-01 7.190337032079696655e-02 -5.143242478370666504e-01 -5.019763112068176270e-01 5.160713791847229004e-01
-8.515318483114242554e-02 3.536154329776763916e-01 3.326317295432090759e-02 3.009430468082427979e-01 7.514383792877197266e-01 1.438259780406951904e-01 -3.960602283477783203e-01 1.839090883731842041e-01
2.971692383289337158e-01 2.985612452030181885e-01 -1.915318220853805542e-01 -4.400360882282257080e-01 6.061648130416870117e-01 -1.091014966368675232e-01 1.652533113956451416e-01 4.307990670204162598e-01
-8.846382796764373779e-02 -4.531075060367584229e-02 -1.282158493995666504e-01 3.948235511779785156e-01 5.367687344551086426e-01 -1.374492887407541275e-02 -4.467818140983581543e-01 5.743453502655029297e-01
-3.319647908210754395e-01 2.579660415649414062e-01 2.010422646999359131e-01 2.101493328809738159e-01 3.893457651138305664e-01 2.661641128361225128e-02 -5.730351805686950684e-01 5.079411268234252930e-01
-7.400026917457580566e-02 1.130405440926551819e-02 2.035210728645324707e-01 3.394665196537971497e-02 2.040242552757263184e-01 -1.301382929086685181e-01 -5.775132775306701660e-01 7.481575012207031250e-01
-4.479916393756866455e-01 4.840579032897949219e-01 1.977011412382125854e-01 3.425113260746002197e-01 3.942569792270660400e-01 -4.834594428539276123e-01 -4.200508445501327515e-02 1.328750997781753540e-01
-8.709689229726791382e-02 1.251712590456008911e-01 3.659789562225341797e-01 5.846562981605529785e-01 1.254767030477523804e-01 -3.749375641345977783e-01 -2.726801335811614990e-01 5.199094414710998535e-01
2.753392159938812256e-01 4.446512758731842041e-01 1.816832870244979858e-01 4.214987754821777344e-01 3.226900100708007812e-01 -5.400102138519287109e-01 2.961226999759674072e-01 1.799311786890029907e-01
3.421972692012786865e-01 -1.283114105463027954e-01 -9.440566599369049072e-02 -2.666917741298675537e-01 3.794253766536712646e-01 -7.179526090621948242e-01 -2.953165769577026367e-01 1.994213610887527466e-01
-3.033257424831390381e-01 7.636889815330505371e-01 -5.549243837594985962e-02 7.663492858409881592e-02 2.795669734477996826e-01 -4.666711091995239258e-01 9.582915157079696655e-02 1.034280508756637573e-01
4.542589783668518066e-01 6.864058971405029297e-02 3.872436285018920898e-01 -4.571001827716827393e-01 3.264974951744079590e-01 -7.978325337171554565e-02 -3.152378499507904053e-01 4.665813446044921875e-01
-3.727867007255554199e-01 -4.586184024810791016e-02 -1.031047031283378601e-01 3.152294158935546875e-01 2.880726158618927002e-01 -6.406948566436767578e-01 -2.831080555915832520e-01 4.186892211437225342e-01
-1.444451957941055298e-01 1.378607898950576782e-01 -1.013686507940292358e-01 1.830619275569915771e-01 4.100838899612426758e-01 -1.097527146339416504e-02 -8.199017047882080078e-01 2.753445804119110107e-01
-8.775694668292999268e-02 -1.733007133007049561e-01 1.965120807290077209e-02 1.762655563652515411e-02 5.375688672065734863e-01 -1.636160761117935181e-01 -7.965050339698791504e-01 1.067600697278976440e-01
1.556484699249267578e-01 4.202111959457397461e-01 1.348399519920349121e-01 4.305624365806579590e-01 6.895554661750793457e-01 1.624233424663543701e-01 -2.910671234130859375e-01 9.509015828371047974e-02
5.406479835510253906e-01 1.563804447650909424e-01 5.308674573898315430e-01 -4.322540760040283203e-02 1.216772124171257019e-01 -5.546146035194396973e-01 -1.808840632438659668e-01 2.107951045036315918e-01
-7.413406670093536377e-02 3.342885151505470276e-02 -1.441461443901062012e-01 4.882214665412902832e-01 6.681243777275085449e-01 -2.189171463251113892e-01 -2.199768275022506714e-01 4.376569986343383789e-01
-1.821897625923156738e-01 4.561102390289306641e-01 1.217973381280899048e-01 -2.436102479696273804e-01 5.272818803787231445e-01 1.129905879497528076e-01 1.311099976301193237e-01 6.136831045150756836e-01
1.440242230892181396e-01 -6.574305891990661621e-02 -1.387957483530044556e-01 1.462949216365814209e-01 7.219390273094177246e-01 -6.018156558275222778e-02 -6.250946521759033203e-01 1.367754936218261719e-01
-2.913071215152740479e-01 1.337855905294418335e-01 -8.447463810443878174e-02 4.952820539474487305e-01 4.550858139991760254e-01 -4.638656079769134521e-01 -1.513375639915466309e-01 4.467929899692535400e-01
4.948631227016448975e-01 8.090254664421081543e-02 2.135511338710784912e-01 -3.296618759632110596e-01 1.983705610036849976e-01 -4.313339889049530029e-01 -3.018089234828948975e-01 5.270633697509765625e-01
3.023097813129425049e-01 2.945414185523986816e-01 4.820522367954254150e-01 2.966647446155548096e-01 5.768804550170898438e-01 -4.505812004208564758e-02 -3.063953518867492676e-01 2.697601020336151123e-01
1.913724094629287720e-01 4.639130532741546631e-01 1.817164868116378784e-01 2.546696364879608154e-01 7.911700010299682617e-01 5.182021856307983398e-02 -1.189604699611663818e-01 -8.658444136381149292e-02
3.247791826725006104e-01 7.789834737777709961e-01 2.199325412511825562e-01 1.837984025478363037e-01 1.200213283300399780e-01 -2.449197173118591309e-01 1.806234717369079590e-01 3.139033615589141846e-01
-1.456117630004882812e-01 1.816227845847606659e-02 -1.717066317796707153e-01 1.410267204046249390e-01 -8.290678262710571289e-02 -7.227802276611328125e-01 -4.401345849037170410e-01 4.539740085601806641e-01
2.549865841865539551e-01 -3.092565834522247314e-01 1.747046262025833130e-01 -2.603907138109207153e-02 5.534189343452453613e-01 -4.431495368480682373e-01 -5.227804780006408691e-01 1.794130802154541016e-01
1.430450677871704102e-01 6.535160541534423828e-01 2.988007366657257080e-01 3.877124786376953125e-01 4.311484098434448242e-01 -6.151246279478073120e-02 -2.969589233398437500e-01 1.870691031217575073e-01
1.285461634397506714e-01 5.307927727699279785e-01 1.098714992403984070e-01 -3.162117302417755127e-02 7.396194338798522949e-01 -2.074422836303710938e-01 3.096607327461242676e-01 -5.200357735157012939e-02
-1.691132038831710815e-02 5.099979639053344727e-01 1.659850329160690308e-01 -3.266595602035522461e-01 2.089031040668487549e-01 -5.256356596946716309e-01 2.214838266372680664e-01 4.861791133880615234e-01
-3.771977722644805908e-01 -8.521261811256408691e-02 2.668541967868804932e-01 1.630546152591705322e-01 4.057381451129913330e-01 -3.733033537864685059e-01 -6.641213297843933105e-01 8.733116835355758667e-02
1.650180965662002563e-01 2.170773744583129883e-01 -6.339229643344879150e-02 2.167004793882369995e-01 7.720696330070495605e-01 6.190289929509162903e-02 2.673728391528129578e-02 5.234791040420532227e-01
-3.367695808410644531e-01 7.038574218750000000e-01 -1.742506586015224457e-02 4.028452336788177490e-01 3.251262009143829346e-01 -2.471451461315155029e-01 1.397925056517124176e-02 2.481932938098907471e-01
2.568729817867279053e-01 1.513198912143707275e-01 -5.918373353779315948e-03 3.399021327495574951e-01 8.495823740959167480e-01 -1.564327031373977661e-01 -1.922388225793838501e-01 1.110536232590675354e-01
1.911709606647491455e-01 -2.133209444582462311e-02 -2.373607754707336426e-01 -7.834599912166595459e-02 8.431297540664672852e-01 -1.856454610824584961e-01 -3.527490198612213135e-01 1.753753721714019775e-01
1.056290641427040100e-01 1.656025350093841553e-01 6.992889195680618286e-02 5.799359679222106934e-01 4.525466561317443848e-01 -5.842162966728210449e-01 -6.906839553266763687e-03 2.721171677112579346e-01
-5.497993826866149902e-01 3.929170370101928711e-01 -2.808301150798797607e-01 -6.195260584354400635e-02 2.617026269435882568e-01 -5.004984140396118164e-01 -2.903670072555541992e-01 2.394434958696365356e-01
-3.468607068061828613e-01 3.923896551132202148e-01 -3.682136833667755127e-01 3.318720757961273193e-01 3.023802042007446289e-01 -4.208900630474090576e-01 -3.686147034168243408e-01 2.748429775238037109e-01
6.214247271418571472e-02 2.460049241781234741e-01 -3.725340366363525391e-01 1.456086989492177963e-02 6.702731847763061523e-01 -4.567110538482666016e-01 -3.663745224475860596e-01 -6.741537153720855713e-02
2.180729210376739502e-01 8.076051622629165649e-02 4.126476049423217773e-01 1.154745295643806458e-01 6.142312884330749512e-01 1.866265237331390381e-01 -3.489558398723602295e-01 4.779433906078338623e-01
-8.530790358781814575e-02 2.363238185644149780e-01 2.321986258029937744e-01 2.817634940147399902e-01 8.068785071372985840e-01 -2.666158080101013184e-01 -1.755768209695816040e-01 -2.249502241611480713e-01
1.634422130882740021e-02 -7.222765684127807617e-02 9.799072891473770142e-02 1.914188563823699951e-01 7.037840485572814941e-01 -3.984075039625167847e-02 -5.830631852149963379e-01 3.337822258472442627e-01
2.873075008392333984e-01 4.950466752052307129e-01 -3.437016624957323074e-03 2.814089357852935791e-01 7.516263723373413086e-01 1.493146717548370361e-01 -6.962434202432632446e-02 3.310329467058181763e-02
