# Supplementary material for: Where is your field going? A machine learning approach to study the relative motion of the domains of physics
Source: PLoS One. 2020 Jun 18;15(6):e0233997. doi: 10.1371/journal.pone.0233997 (PMC7302634; doi:10.1371/journal.pone.0233997)
Supplement: S8 Data — (ZIP) [file pone.0233997.s008.zip › 7/Pacs4Run_7_VS_500_embeddings1986-1990ED8.txt]

-3.496803641319274902e-01 4.682886600494384766e-01 -2.232298254966735840e-01 -5.567905493080615997e-03 3.269098997116088867e-01 3.349758982658386230e-01 -2.605769038200378418e-01 5.670869946479797363e-01
-5.752593874931335449e-01 1.881958246231079102e-01 -1.025975793600082397e-01 -1.845288872718811035e-01 1.051678210496902466e-01 7.257925271987915039e-01 -2.247882038354873657e-01 -2.677964419126510620e-02
-1.275720000267028809e-01 -5.208897404372692108e-03 -4.430630505084991455e-01 -5.064942240715026855e-01 -3.888549506664276123e-01 3.600984513759613037e-01 -4.435036778450012207e-01 2.308298796415328979e-01
-4.601354598999023438e-01 2.865728437900543213e-01 -1.832726299762725830e-01 3.661969304084777832e-01 -5.822581052780151367e-01 3.935671150684356689e-01 -8.626522123813629150e-02 1.926165223121643066e-01
-1.664446890354156494e-01 1.524345427751541138e-01 6.125346198678016663e-02 -3.032780885696411133e-01 -2.241752892732620239e-01 8.687788844108581543e-01 -1.339018344879150391e-02 2.193617820739746094e-01
-4.174480438232421875e-01 -5.309181869961321354e-04 -5.034193396568298340e-01 -3.192220330238342285e-01 -4.370929598808288574e-01 1.431833654642105103e-01 -4.075972139835357666e-01 3.044928312301635742e-01
-3.837710022926330566e-01 -4.274625182151794434e-01 -3.417865335941314697e-01 -2.429851144552230835e-01 -2.742148637771606445e-01 6.007343530654907227e-01 1.778753399848937988e-01 1.625446081161499023e-01
-2.278273552656173706e-01 4.584115445613861084e-01 -5.828612446784973145e-01 1.523328721523284912e-01 1.702598780393600464e-01 5.364131927490234375e-02 -3.247653841972351074e-01 4.875271618366241455e-01
-1.772845685482025146e-01 1.854820549488067627e-01 -4.238628447055816650e-01 -9.021651744842529297e-02 -6.403577923774719238e-01 4.977870583534240723e-01 -1.999934762716293335e-01 2.202736437320709229e-01
-4.685521721839904785e-01 4.053604900836944580e-01 9.948352724313735962e-02 -1.723082810640335083e-01 -3.727257624268531799e-02 4.955314695835113525e-01 -5.693631172180175781e-01 7.375366240739822388e-02
-5.197166204452514648e-01 3.348335027694702148e-01 -2.694823443889617920e-01 -4.102500379085540771e-01 2.842592597007751465e-01 4.286190867424011230e-01 -1.097100134938955307e-02 3.349884450435638428e-01
-2.720684111118316650e-01 3.024424612522125244e-01 -2.172976881265640259e-01 -3.682337328791618347e-02 -6.667080521583557129e-01 1.591183841228485107e-01 -1.203111931681632996e-01 5.492176413536071777e-01
-5.456957221031188965e-01 2.840531468391418457e-01 -1.641535609960556030e-01 -2.424834966659545898e-01 1.807931065559387207e-01 7.016662955284118652e-01 6.372907198965549469e-03 1.035517305135726929e-01
-2.145234346389770508e-01 -6.395358592271804810e-02 5.330037325620651245e-02 -1.342381387948989868e-01 -6.634995937347412109e-01 5.667490363121032715e-01 -2.294299155473709106e-01 3.390493392944335938e-01
-6.959503144025802612e-02 2.100844979286193848e-01 -1.916911602020263672e-01 -3.231612741947174072e-01 5.965557321906089783e-02 -1.600551307201385498e-01 -9.482604265213012695e-02 8.784496784210205078e-01
4.030628204345703125e-01 2.059340775012969971e-01 -5.478528738021850586e-01 -1.277953535318374634e-01 3.091447800397872925e-02 3.205829858779907227e-01 -3.698315024375915527e-01 4.880088269710540771e-01
-2.999928295612335205e-01 1.966220140457153320e-01 -4.920148849487304688e-01 -1.393633186817169189e-01 -5.930542945861816406e-01 3.701683282852172852e-01 -2.560434937477111816e-01 2.356843948364257812e-01
-5.234492421150207520e-01 2.490128874778747559e-01 -1.540256738662719727e-01 -1.560434550046920776e-01 -5.189777016639709473e-01 3.401404321193695068e-01 -3.987786769866943359e-01 2.680712640285491943e-01
-5.742851495742797852e-01 7.071433216333389282e-02 -2.913712859153747559e-01 -2.210927456617355347e-01 -4.757623672485351562e-01 1.101847551763057709e-02 -1.541545987129211426e-01 5.302660465240478516e-01
-1.285605728626251221e-01 4.416583776473999023e-01 -8.032608032226562500e-02 1.262901443988084793e-02 -3.339540064334869385e-01 6.236841082572937012e-01 -5.260193943977355957e-01 6.778373569250106812e-02
-1.989711374044418335e-01 5.012064576148986816e-01 -7.505948841571807861e-02 9.107122197747230530e-03 -3.897303640842437744e-01 6.553052663803100586e-01 -3.231565952301025391e-01 1.331945359706878662e-01
-4.875954613089561462e-02 -2.694524526596069336e-01 -4.519998431205749512e-01 -1.795068979263305664e-01 -5.047987103462219238e-01 4.338683187961578369e-01 -4.944371581077575684e-01 3.097976744174957275e-02
-3.635729253292083740e-01 7.436851412057876587e-02 -5.164171457290649414e-01 -1.706463284790515900e-02 4.958495497703552246e-01 1.731221675872802734e-01 -4.490693807601928711e-01 3.432271182537078857e-01
-3.658404052257537842e-01 -1.290870159864425659e-01 -6.139551997184753418e-01 1.765994578599929810e-01 1.969754546880722046e-01 1.024818420410156250e-01 -5.672649145126342773e-01 2.650992572307586670e-01
4.310090839862823486e-02 5.367711186408996582e-02 1.635790616273880005e-02 -3.244415819644927979e-01 -5.860819816589355469e-01 3.735598921775817871e-01 -4.727361202239990234e-01 4.280336499214172363e-01
1.856881380081176758e-01 3.390216231346130371e-01 -9.630711376667022705e-02 -5.014058351516723633e-01 -5.781111493706703186e-02 2.780046463012695312e-01 -3.126576244831085205e-01 6.414966583251953125e-01
-4.115506112575531006e-01 -3.350148350000381470e-02 -2.693718969821929932e-01 -7.162124663591384888e-02 -2.699788510799407959e-01 7.914892435073852539e-01 1.923881024122238159e-01 1.243226677179336548e-01
-1.703419536352157593e-01 -7.292977720499038696e-02 1.586649119853973389e-01 -2.979868650436401367e-01 -5.913735032081604004e-01 5.803218483924865723e-01 -1.951757520437240601e-01 3.565174937248229980e-01
-3.525874614715576172e-01 1.605598628520965576e-02 -5.498012304306030273e-01 7.374150305986404419e-02 3.892583549022674561e-01 4.558431506156921387e-01 -4.560524225234985352e-01 -2.015969529747962952e-02
-1.426820605993270874e-01 2.015972882509231567e-01 -1.451307982206344604e-01 -2.022981196641921997e-01 -5.422286987304687500e-01 5.697052478790283203e-01 1.974950283765792847e-01 4.684363901615142822e-01
-2.869538068771362305e-01 6.841849684715270996e-01 -2.361902445554733276e-01 -1.160758733749389648e-01 2.900644838809967041e-01 2.926142215728759766e-01 1.200975570827722549e-02 4.586767256259918213e-01
-1.276080012321472168e-01 -3.320938944816589355e-01 -2.711195647716522217e-01 6.592869758605957031e-01 -2.677053399384021759e-02 5.476758480072021484e-01 -1.970466226339340210e-01 1.605361104011535645e-01
-9.603647515177726746e-03 1.178622320294380188e-01 -2.217470556497573853e-01 6.502401232719421387e-01 9.787862002849578857e-02 2.710822224617004395e-01 -1.376332342624664307e-01 6.418906450271606445e-01
-3.001165986061096191e-01 -3.185443580150604248e-01 -2.114115506410598755e-01 2.157753407955169678e-01 7.307531684637069702e-02 1.576532982289791107e-02 -7.075303792953491211e-01 4.593667685985565186e-01
-1.301318407058715820e-01 -4.856151342391967773e-02 -3.252812325954437256e-01 6.301407217979431152e-01 -1.588065624237060547e-01 1.819911599159240723e-01 -1.645223200321197510e-01 6.264300346374511719e-01
8.195461332798004150e-02 3.795886635780334473e-01 -7.298597693443298340e-01 1.395697444677352905e-01 -2.746697366237640381e-01 2.430532425642013550e-01 -1.965338364243507385e-02 4.026367068290710449e-01
-6.122753024101257324e-01 3.145220279693603516e-01 -3.076587617397308350e-01 -2.343738973140716553e-01 1.899499297142028809e-01 5.537238717079162598e-01 -1.765177398920059204e-01 5.253941193222999573e-02
-3.516620397567749023e-01 -2.837821543216705322e-01 -3.197984993457794189e-01 -3.934134244918823242e-01 -3.587194979190826416e-01 6.061546802520751953e-01 6.454329192638397217e-02 1.961820423603057861e-01
-1.733876466751098633e-01 3.636049628257751465e-01 -5.994547009468078613e-01 1.450039893388748169e-01 -5.138021707534790039e-01 3.407535254955291748e-01 -2.585104405879974365e-01 1.020926833152770996e-01
7.085636258125305176e-02 -2.101900577545166016e-01 -6.261950135231018066e-01 -1.866562813520431519e-01 -4.742460846900939941e-01 4.844815731048583984e-01 -9.890919923782348633e-02 2.332892864942550659e-01
2.627644836902618408e-01 -1.488323658704757690e-01 -6.402233839035034180e-01 -6.151688843965530396e-02 6.048271059989929199e-02 5.427591800689697266e-01 1.096309274435043335e-01 4.299637079238891602e-01
-4.108175169676542282e-03 -3.684877157211303711e-01 -1.524376031011343002e-02 -3.772138357162475586e-01 -5.244082212448120117e-01 2.090328782796859741e-01 -4.366246461868286133e-01 4.608007967472076416e-01
-6.845959424972534180e-01 -2.651856541633605957e-01 -1.492690443992614746e-01 2.374889999628067017e-01 2.202243506908416748e-01 1.072444766759872437e-01 -3.982387483119964600e-01 4.046337902545928955e-01
-2.718822956085205078e-01 -2.195783853530883789e-01 -3.620943725109100342e-01 6.821061372756958008e-01 -1.309958994388580322e-01 4.097228050231933594e-01 -5.144324898719787598e-02 3.062763214111328125e-01
-5.054304599761962891e-01 4.905658364295959473e-01 -5.597709417343139648e-01 3.545112162828445435e-02 6.188778206706047058e-02 2.880747318267822266e-01 -3.092647194862365723e-01 8.260286599397659302e-02
-5.982988476753234863e-01 -2.753395140171051025e-01 -3.977069556713104248e-01 3.582046329975128174e-01 1.597663462162017822e-01 1.730916947126388550e-01 -3.322587311267852783e-01 3.374364674091339111e-01
-2.065896093845367432e-01 -3.901074230670928955e-01 -2.675051987171173096e-01 4.289389774203300476e-02 2.330503165721893311e-01 3.561776503920555115e-02 -5.355002880096435547e-01 6.240163445472717285e-01
-3.931618630886077881e-01 3.123711347579956055e-01 1.008239760994911194e-02 -1.891861408948898315e-01 -4.231351986527442932e-02 6.419875025749206543e-01 -5.457944869995117188e-01 1.118135917931795120e-02
1.041883751749992371e-01 -1.208770722150802612e-01 -3.512178957462310791e-01 8.582366257905960083e-02 -6.515250205993652344e-01 6.051049828529357910e-01 -2.083839327096939087e-01 9.875753521919250488e-02
1.821627467870712280e-02 1.143647450953722000e-02 -1.653443425893783569e-01 -3.789514601230621338e-01 -5.817548036575317383e-01 1.951061338186264038e-01 -3.441645205020904541e-01 5.776160955429077148e-01
-4.982225000858306885e-01 1.901116371154785156e-01 -2.675244808197021484e-01 -3.071513473987579346e-01 -5.092986226081848145e-01 1.435609310865402222e-01 -2.115991264581680298e-01 4.742908179759979248e-01
-6.035428047180175781e-01 1.618719398975372314e-01 -1.503788828849792480e-01 -2.944114506244659424e-01 -4.184551239013671875e-01 6.180590763688087463e-02 -3.349973857402801514e-01 4.572676122188568115e-01
-2.383204400539398193e-01 2.111068218946456909e-01 -4.763351380825042725e-01 9.058455377817153931e-02 -6.419925689697265625e-01 4.379984438419342041e-01 -1.628896147012710571e-01 1.816768795251846313e-01
-4.637700021266937256e-01 -1.773175783455371857e-02 -3.826786577701568604e-01 -3.689437508583068848e-01 -4.959604442119598389e-01 2.531303763389587402e-01 -3.196450769901275635e-01 2.996928989887237549e-01
-6.998240947723388672e-01 -2.410099841654300690e-03 3.934696316719055176e-02 2.456361800432205200e-01 -3.999533653259277344e-01 3.824018836021423340e-01 -3.576536774635314941e-01 1.193531304597854614e-01
-5.720320716500282288e-02 1.116145700216293335e-01 -9.857343137264251709e-02 -4.262587130069732666e-01 -5.644245743751525879e-01 2.893783748149871826e-01 -2.668626010417938232e-01 5.650896430015563965e-01
-7.745686918497085571e-02 -4.323117434978485107e-02 -1.792914122343063354e-01 2.823986411094665527e-01 3.604750633239746094e-01 4.205688238143920898e-01 -7.270354628562927246e-01 2.117458134889602661e-01
-2.444768697023391724e-01 -6.265601515769958496e-02 -2.172362208366394043e-01 4.808386862277984619e-01 2.798883914947509766e-01 3.691852986812591553e-01 2.328065335750579834e-01 6.237576603889465332e-01
-2.047481238842010498e-01 -2.245288044214248657e-01 -5.820962786674499512e-01 -4.519448578357696533e-01 -8.545301854610443115e-02 5.879775881767272949e-01 -2.752290572971105576e-03 1.074590831995010376e-01
-6.882793903350830078e-01 9.318038076162338257e-02 1.939178705215454102e-01 1.300144046545028687e-01 -4.115236103534698486e-01 3.490048944950103760e-01 -2.965896129608154297e-01 2.897578775882720947e-01
-4.936287105083465576e-01 3.917874395847320557e-01 -2.309420704841613770e-01 -1.576602756977081299e-01 -4.919451773166656494e-01 3.934080898761749268e-01 -2.636425197124481201e-01 2.415677607059478760e-01
-3.238853812217712402e-01 -2.206489145755767822e-01 -3.785713016986846924e-01 -3.636204302310943604e-01 -4.501115977764129639e-01 5.775265097618103027e-01 -9.670607000589370728e-02 1.593325436115264893e-01
-6.337795853614807129e-01 1.853279173374176025e-01 -2.437308430671691895e-01 2.955771088600158691e-01 -3.207347691059112549e-01 4.726302027702331543e-01 -3.014521896839141846e-01 -9.096786379814147949e-03
-3.219581767916679382e-02 2.076494246721267700e-01 -1.214648559689521790e-01 -2.811138033866882324e-01 -5.927020907402038574e-01 2.918266654014587402e-01 -2.313230931758880615e-02 6.519760489463806152e-01
7.191743701696395874e-02 -1.311347782611846924e-01 -1.317228674888610840e-01 5.929823517799377441e-01 -1.541724801063537598e-01 2.612959742546081543e-01 -9.022355824708938599e-02 7.130690813064575195e-01
-3.569036424160003662e-01 6.284248828887939453e-02 8.405518531799316406e-02 -1.506264209747314453e-01 -4.484780132770538330e-01 6.916360259056091309e-01 1.587323695421218872e-01 3.663717210292816162e-01
-4.946164488792419434e-01 2.717461585998535156e-01 -7.715449482202529907e-02 -2.659020721912384033e-01 3.702597320079803467e-01 6.192793250083923340e-01 -3.964889049530029297e-02 2.875429391860961914e-01
3.049695789813995361e-01 1.355762630701065063e-01 -4.991952478885650635e-01 4.671505466103553772e-02 -7.814244367182254791e-03 4.136824011802673340e-01 2.273391187191009521e-01 6.437059044837951660e-01
-5.869390368461608887e-01 -1.074583828449249268e-02 -1.701700389385223389e-01 -2.717975974082946777e-01 -2.812199592590332031e-01 4.673413932323455811e-01 2.900539338588714600e-01 4.134384095668792725e-01
-5.601857602596282959e-02 4.041693806648254395e-01 -2.525913417339324951e-01 -7.285058498382568359e-02 -6.317814588546752930e-01 4.293931424617767334e-01 -2.949540615081787109e-01 3.063909113407135010e-01
4.335011243820190430e-01 2.670050561428070068e-01 -4.867928922176361084e-01 -3.334962576627731323e-02 -1.403931435197591782e-02 3.267839550971984863e-01 -2.091988176107406616e-01 5.932593345642089844e-01
-8.451352119445800781e-01 5.363979563117027283e-02 4.652442783117294312e-02 4.529980476945638657e-03 -2.078346163034439087e-01 1.741449087858200073e-01 -4.073307216167449951e-01 2.030868083238601685e-01
-1.617047488689422607e-01 -2.513350248336791992e-01 -3.100600540637969971e-01 -3.654651343822479248e-01 -6.312126759439706802e-03 8.155522346496582031e-01 6.607444584369659424e-02 1.070007160305976868e-01
-2.257556319236755371e-01 4.468970298767089844e-01 -1.046905890107154846e-01 1.156831011176109314e-01 -5.697842240333557129e-01 5.239951014518737793e-01 -2.831884920597076416e-01 2.134335190057754517e-01
-6.668456643819808960e-02 -1.234418228268623352e-01 -8.269150555133819580e-02 -1.235918179154396057e-01 -4.653487205505371094e-01 8.478400111198425293e-01 -6.210319325327873230e-02 1.377083212137222290e-01
-2.696748375892639160e-01 -1.504336446523666382e-01 4.248211681842803955e-01 -6.033192947506904602e-02 1.035638339817523956e-02 8.000976443290710449e-01 1.594997383654117584e-02 2.828675508499145508e-01
4.414792656898498535e-01 1.974113434553146362e-01 -4.035979136824607849e-02 7.037726044654846191e-02 1.652315109968185425e-01 6.706628203392028809e-01 -8.513686805963516235e-02 5.245994329452514648e-01
-1.660104840993881226e-01 2.164024673402309418e-02 -2.218154370784759521e-01 2.616320364177227020e-02 -4.448024034500122070e-01 8.322036266326904297e-01 1.388985067605972290e-01 1.112698242068290710e-01
-2.498846799135208130e-01 -5.993964672088623047e-01 -2.117080539464950562e-01 1.438309848308563232e-01 3.605001270771026611e-01 3.871158361434936523e-01 -2.035977840423583984e-01 4.376103281974792480e-01
-5.659026503562927246e-01 3.316874802112579346e-01 -2.552578449249267578e-01 -3.410137891769409180e-01 3.892172276973724365e-01 2.973012924194335938e-01 -2.822084352374076843e-02 3.842084109783172607e-01
2.502387464046478271e-01 3.513215482234954834e-01 2.503247261047363281e-01 1.933973878622055054e-01 1.310078799724578857e-01 5.720928311347961426e-01 -4.667156562209129333e-02 6.060175299644470215e-01
-6.261001825332641602e-01 -2.854790985584259033e-01 -4.872966706752777100e-01 2.436112314462661743e-01 3.682324662804603577e-02 8.061614632606506348e-02 4.215535148978233337e-02 4.691096246242523193e-01
-3.505817651748657227e-01 -4.174322783946990967e-01 -6.212705969810485840e-01 2.152599096298217773e-01 3.117853030562400818e-02 1.974214315414428711e-01 -3.592520058155059814e-01 3.186214268207550049e-01
-3.744653165340423584e-01 1.082639619708061218e-01 -1.211567036807537079e-02 -2.290539443492889404e-01 -6.075378656387329102e-01 2.094575613737106323e-01 -3.546512722969055176e-01 5.066457986831665039e-01
-1.690164506435394287e-01 -2.112258374691009521e-01 -2.759756743907928467e-01 -1.400643438100814819e-01 -5.665397047996520996e-01 4.764903187751770020e-01 2.553521990776062012e-01 4.667135179042816162e-01
-6.204493641853332520e-01 1.681781113147735596e-01 -1.533817797899246216e-01 -4.262726604938507080e-01 2.369686961174011230e-01 3.282299041748046875e-01 1.053275465965270996e-01 4.544682800769805908e-01
2.451960928738117218e-03 -4.630089700222015381e-01 -1.356819570064544678e-01 3.762447088956832886e-02 1.597944498062133789e-01 1.054406389594078064e-01 -5.962330102920532227e-01 6.112656593322753906e-01
-2.104394733905792236e-01 1.500950288027524948e-02 1.071439031511545181e-02 -1.410114914178848267e-01 1.306782364845275879e-01 8.823158740997314453e-01 2.568408250808715820e-01 2.719661295413970947e-01
-1.605102866888046265e-01 4.342107474803924561e-01 -5.557327345013618469e-02 -6.915789097547531128e-02 -6.167703866958618164e-01 4.468086957931518555e-01 -6.365304440259933472e-02 4.401485025882720947e-01
-2.969738245010375977e-01 4.151314496994018555e-01 4.685889184474945068e-02 7.435192167758941650e-02 -5.028285384178161621e-01 6.228468418121337891e-01 -1.827021986246109009e-01 2.399868369102478027e-01
-1.824063435196876526e-02 3.334948718547821045e-01 2.118819653987884521e-01 -1.236874759197235107e-01 3.936589956283569336e-01 7.347095608711242676e-01 -1.534045636653900146e-01 3.315981328487396240e-01
4.506347775459289551e-01 1.737825572490692139e-01 -4.221640527248382568e-01 1.555795222520828247e-01 -1.545879840850830078e-01 2.661925554275512695e-01 -1.139155477285385132e-01 6.756978631019592285e-01
-2.761319577693939209e-01 -1.443367451429367065e-01 1.220217496156692505e-01 5.323074460029602051e-01 -1.669423878192901611e-01 1.126979738473892212e-01 -9.683189541101455688e-02 7.448023557662963867e-01
-4.319075942039489746e-01 5.531680583953857422e-02 1.249049603939056396e-01 -2.141852676868438721e-01 -3.022713065147399902e-01 6.758239865303039551e-01 2.228859961032867432e-01 3.887609243392944336e-01
-2.166413813829421997e-01 -6.556686758995056152e-02 -1.015574783086776733e-01 -2.902355790138244629e-01 2.678842842578887939e-01 8.711708188056945801e-01 -1.460613310337066650e-01 4.671566560864448547e-02
2.463196069002151489e-01 3.782694637775421143e-01 -1.940806396305561066e-02 -2.548949420452117920e-01 -3.350128233432769775e-02 1.695367246866226196e-01 -3.716642558574676514e-01 7.502609491348266602e-01
-3.962055742740631104e-01 -4.698917865753173828e-01 -5.168226957321166992e-01 1.545964628458023071e-01 1.821790337562561035e-01 1.906737238168716431e-01 -2.795872390270233154e-01 4.283714890480041504e-01
-1.970747560262680054e-01 -2.020209878683090210e-01 -4.642463326454162598e-01 6.190424561500549316e-01 -6.811960041522979736e-02 1.892109215259552002e-01 -2.752675116062164307e-01 4.532082974910736084e-01
-5.719144344329833984e-01 2.195740044116973877e-01 -3.080506324768066406e-01 9.813670814037322998e-02 -2.782429456710815430e-01 3.786253631114959717e-01 -5.462922453880310059e-01 -3.104468993842601776e-02
1.007408201694488525e-01 -2.548894286155700684e-01 -6.103397011756896973e-01 -1.369075477123260498e-01 -1.066870987415313721e-01 2.033475637435913086e-01 2.217191755771636963e-01 6.570637226104736328e-01
-4.220067262649536133e-01 -2.548109507188200951e-03 -1.576800197362899780e-01 1.718165427446365356e-01 4.333656430244445801e-01 3.375552296638488770e-01 -6.689539551734924316e-01 1.351707130670547485e-01
-2.364334613084793091e-01 -1.012896150350570679e-01 -5.325283408164978027e-01 5.891191363334655762e-01 9.936085343360900879e-02 3.137459158897399902e-01 -1.080556362867355347e-01 4.280263781547546387e-01
-5.393560528755187988e-01 -3.434406965970993042e-02 -3.243865072727203369e-01 -2.335606068372726440e-01 -4.794285893440246582e-01 -1.133295521140098572e-02 -3.492361903190612793e-01 4.429358243942260742e-01
-4.122054278850555420e-01 -9.602283686399459839e-02 5.240597203373908997e-02 -3.762651383876800537e-01 1.253680884838104248e-01 6.648175716400146484e-01 2.603861987590789795e-01 3.886440396308898926e-01
-2.187578529119491577e-01 2.122539728879928589e-01 7.125087082386016846e-02 2.395800799131393433e-01 2.393385916948318481e-01 2.925195395946502686e-01 -7.925958037376403809e-01 2.712178826332092285e-01
-3.588432446122169495e-02 7.875294238328933716e-02 1.717091947793960571e-01 5.425675213336944580e-02 -5.542662143707275391e-01 7.595888376235961914e-01 -3.251016512513160706e-02 2.735678255558013916e-01
-4.829409345984458923e-02 3.222116529941558838e-01 -4.736729431897401810e-03 1.484662145376205444e-01 -5.967177748680114746e-01 6.687108874320983887e-01 -1.272618472576141357e-01 2.287816256284713745e-01
-5.265694260597229004e-01 -3.365738317370414734e-02 -1.926324069499969482e-01 4.757427424192428589e-02 -1.535139530897140503e-01 7.572038173675537109e-01 2.774902582168579102e-01 9.108501672744750977e-02
-2.136265486478805542e-01 2.865505516529083252e-01 -5.127335786819458008e-01 -1.607179343700408936e-01 -5.838485360145568848e-01 2.452253550291061401e-01 -1.880381554365158081e-01 3.836061656475067139e-01
-1.955819725990295410e-01 1.686552464962005615e-01 -2.104655206203460693e-01 2.045846134424209595e-01 1.959659904241561890e-01 8.559044599533081055e-01 -2.489149570465087891e-01 -1.192424669861793518e-01
-6.352764368057250977e-02 4.840391576290130615e-01 -7.224098443984985352e-01 1.539318114519119263e-01 6.579078733921051025e-02 3.063061535358428955e-01 2.559599280357360840e-02 3.424799144268035889e-01
-2.235463857650756836e-01 -1.703283041715621948e-01 -5.432221293449401855e-01 3.406620025634765625e-01 1.219152212142944336e-01 2.947458624839782715e-01 2.665227651596069336e-01 5.806046128273010254e-01
-2.319360524415969849e-01 3.014860451221466064e-01 3.058739304542541504e-01 1.352429687976837158e-01 3.867644667625427246e-01 6.178894042968750000e-01 1.023485884070396423e-02 4.604168236255645752e-01
3.374562039971351624e-02 4.001343846321105957e-01 -8.204571604728698730e-01 5.075328424572944641e-02 -3.803395852446556091e-02 2.698377668857574463e-01 -1.015335991978645325e-01 2.801070511341094971e-01
-3.043687045574188232e-01 2.585266716778278351e-02 3.267400711774826050e-02 7.686420530080795288e-02 -3.548400998115539551e-01 8.690930604934692383e-01 4.549488797783851624e-02 1.281081885099411011e-01
-2.626874446868896484e-01 5.106143951416015625e-01 2.176620960235595703e-01 -1.244442462921142578e-01 2.386993169784545898e-01 5.243257284164428711e-01 -2.049067765474319458e-01 4.832424223423004150e-01
-1.818798631429672241e-01 1.812611073255538940e-01 -1.045495793223381042e-01 3.682591393589973450e-02 4.932747781276702881e-01 2.460869252681732178e-01 -6.447463035583496094e-01 4.496676027774810791e-01
-2.463937699794769287e-01 -1.942806541919708252e-01 -5.919719338417053223e-01 5.908229947090148926e-01 -1.488225609064102173e-01 2.746138572692871094e-01 -1.114352494478225708e-01 3.034203946590423584e-01
-2.689209878444671631e-01 4.046354889869689941e-01 -3.972919583320617676e-01 2.033950388431549072e-01 2.418469190597534180e-01 1.632939130067825317e-01 -6.495971083641052246e-01 2.400211989879608154e-01
-5.727634578943252563e-02 -2.816373109817504883e-01 -4.197742938995361328e-01 -2.287472039461135864e-01 -3.150615394115447998e-01 7.519583106040954590e-01 -1.550784558057785034e-01 -1.047161500900983810e-02
-1.741786301136016846e-01 -2.355713993310928345e-01 -6.509348005056381226e-02 -2.967080771923065186e-01 -5.076495409011840820e-01 7.072715759277343750e-01 -9.801551699638366699e-02 2.331245988607406616e-01
8.469850569963455200e-02 -8.771000057458877563e-02 -8.502082228660583496e-01 2.033492028713226318e-01 -3.574522957205772400e-02 1.709618866443634033e-01 -1.570864021778106689e-01 4.071196317672729492e-01
4.976116716861724854e-01 2.256414890289306641e-01 -1.934412121772766113e-02 1.840068995952606201e-01 9.191854298114776611e-02 6.275804042816162109e-01 -1.722734570503234863e-01 4.850273132324218750e-01
1.954829096794128418e-01 -7.344382256269454956e-02 -1.517064869403839111e-01 3.435786068439483643e-01 2.512424588203430176e-01 4.418603777885437012e-01 -7.182947397232055664e-01 2.025359869003295898e-01
9.719748049974441528e-02 2.678340375423431396e-01 -6.696295142173767090e-01 -1.239752098917961121e-01 -2.669742405414581299e-01 5.582490563392639160e-01 8.661451190710067749e-02 2.542134821414947510e-01
-2.670384049415588379e-01 -1.493060588836669922e-01 -4.067372381687164307e-01 4.872336387634277344e-01 1.569408625364303589e-01 3.825377821922302246e-01 2.164653241634368896e-01 5.345498919486999512e-01
-1.609091311693191528e-01 3.300781846046447754e-01 5.995277687907218933e-02 1.482936888933181763e-01 -3.789605200290679932e-01 7.523330450057983398e-01 -3.532851338386535645e-01 7.172726839780807495e-02
-1.632290631532669067e-01 -1.745318770408630371e-01 -3.400440514087677002e-01 1.196868196129798889e-01 2.448130697011947632e-01 1.391807794570922852e-01 -7.638654112815856934e-01 3.874855935573577881e-01
9.251581132411956787e-02 -1.903468817472457886e-01 -3.133745193481445312e-01 5.782772898674011230e-01 8.730002678930759430e-03 2.130233198404312134e-01 -4.240615367889404297e-01 5.452682375907897949e-01
3.409624099731445312e-01 1.237552016973495483e-01 -4.859530329704284668e-01 -4.322915077209472656e-01 4.254207387566566467e-02 4.118731021881103516e-01 -6.611568853259086609e-03 5.233639478683471680e-01
-3.375684320926666260e-01 -9.569174796342849731e-02 2.990378439426422119e-01 -2.126515060663223267e-01 -4.971340596675872803e-01 5.567862987518310547e-01 -2.022488974034786224e-02 4.297488033771514893e-01
-2.949016094207763672e-01 3.346498310565948486e-01 -3.193353712558746338e-01 1.731427758932113647e-01 -5.663411021232604980e-01 4.644282758235931396e-01 -3.450296223163604736e-01 1.166513562202453613e-01
4.535212814807891846e-01 -6.237451359629631042e-02 2.395042032003402710e-01 6.097116041928529739e-03 1.070535629987716675e-01 4.959329068660736084e-01 -1.782491803169250488e-01 6.662175655364990234e-01
-3.886916041374206543e-01 -3.646951615810394287e-01 -5.477988123893737793e-01 3.362462222576141357e-01 1.058756560087203979e-01 1.772787868976593018e-01 -2.450295537710189819e-01 4.473190009593963623e-01
-8.386672735214233398e-01 1.750034689903259277e-01 7.127165049314498901e-02 1.524259150028228760e-01 -2.223537564277648926e-01 2.596481442451477051e-01 -2.722619175910949707e-01 2.161315530538558960e-01
-2.747000753879547119e-01 -2.564549744129180908e-01 -1.262450069189071655e-01 5.027683973312377930e-01 -6.170161440968513489e-02 2.069301754236221313e-01 1.060929447412490845e-01 7.295027375221252441e-01
-4.128665030002593994e-01 -5.406038761138916016e-01 -4.747783243656158447e-01 -6.850530952215194702e-02 2.251963615417480469e-01 2.559823989868164062e-01 -2.750804722309112549e-01 3.395166993141174316e-01
-5.026760697364807129e-02 1.436610370874404907e-01 -5.650622844696044922e-01 2.008753120899200439e-01 4.423505440354347229e-02 -1.539680808782577515e-01 -5.591107606887817383e-01 5.281293988227844238e-01
-3.209457695484161377e-01 -2.646142616868019104e-02 -4.458853304386138916e-01 -5.404891371726989746e-01 1.511216312646865845e-01 4.259656667709350586e-01 2.479825913906097412e-01 3.735928237438201904e-01
3.694911301136016846e-01 3.534320741891860962e-02 -3.513319194316864014e-01 -4.067737162113189697e-01 -6.885483115911483765e-02 5.538167953491210938e-01 3.873166441917419434e-02 5.102686285972595215e-01
-2.698567807674407959e-01 -2.659237980842590332e-01 -5.830077528953552246e-01 -4.087306857109069824e-01 -3.786025047302246094e-01 3.220668733119964600e-01 -2.179384678602218628e-01 2.343905866146087646e-01
2.416559904813766479e-01 1.613709926605224609e-01 -7.497705817222595215e-01 1.430096030235290527e-01 -7.286663353443145752e-02 1.477390974760055542e-01 -4.020195007324218750e-01 3.797344863414764404e-01
-1.573424190282821655e-01 -3.716988489031791687e-02 6.388244032859802246e-02 -2.076904624700546265e-01 4.860205948352813721e-02 8.812652230262756348e-01 2.052505314350128174e-01 3.248494267463684082e-01
1.352180093526840210e-01 -1.332222763448953629e-02 4.828258603811264038e-02 -2.798540294170379639e-01 -6.375613808631896973e-01 4.710566103458404541e-01 -2.992356121540069580e-01 4.277477860450744629e-01
2.156680971384048462e-01 4.017560184001922607e-01 -5.026344656944274902e-01 3.445154801011085510e-02 6.590624153614044189e-02 1.670712977647781372e-01 -5.553296953439712524e-02 7.091620564460754395e-01
-3.167950809001922607e-01 6.185435056686401367e-01 -1.489024609327316284e-01 -5.963283404707908630e-02 3.373232483863830566e-01 2.669953107833862305e-01 4.363588988780975342e-02 5.516695380210876465e-01
2.078616917133331299e-01 3.701142668724060059e-01 -6.922705173492431641e-01 4.550566151738166809e-02 -1.018036901950836182e-01 2.849063873291015625e-01 3.954008594155311584e-02 4.953794479370117188e-01
-1.534630656242370605e-01 -1.942739337682723999e-01 -1.364486217498779297e-01 5.850334763526916504e-01 4.436607658863067627e-02 3.705627620220184326e-01 1.552710980176925659e-01 6.437625288963317871e-01
-8.824162930250167847e-02 3.553769290447235107e-01 -5.737610906362533569e-02 -2.349888980388641357e-01 -3.267803490161895752e-01 6.509405970573425293e-01 -5.206679701805114746e-01 7.618759572505950928e-02
-1.989110410213470459e-01 -9.401658922433853149e-02 1.211741194128990173e-01 5.391032695770263672e-01 -1.794669330120086670e-01 1.388464570045471191e-01 -9.772087633609771729e-02 7.650122642517089844e-01
4.381814002990722656e-01 -5.067361984401941299e-03 1.184919103980064392e-01 1.378807127475738525e-01 2.324464172124862671e-01 6.901561617851257324e-01 -1.627265661954879761e-01 4.670046269893646240e-01
-4.342719018459320068e-01 2.132975161075592041e-01 7.967855781316757202e-02 9.510029852390289307e-02 -5.374460220336914062e-01 6.308809518814086914e-01 -1.727967411279678345e-01 1.838521510362625122e-01
9.857220947742462158e-02 -1.242203116416931152e-01 -4.832007363438606262e-02 4.021169543266296387e-01 4.152162671089172363e-01 4.082209169864654541e-01 -5.521529912948608398e-01 4.085317552089691162e-01
-2.390873134136199951e-01 -5.249264836311340332e-01 -4.689281582832336426e-01 2.866611778736114502e-01 2.009457498788833618e-01 2.975142598152160645e-01 -1.570269763469696045e-01 4.600758254528045654e-01
5.468994006514549255e-02 -4.652909636497497559e-01 -4.133102297782897949e-01 6.225382909178733826e-02 2.313611507415771484e-01 2.355206608772277832e-01 -5.104550719261169434e-01 4.860556125640869141e-01
-5.027281641960144043e-01 4.804108142852783203e-01 -5.035598874092102051e-01 -1.017383784055709839e-01 2.325520664453506470e-01 3.896889686584472656e-01 7.307813316583633423e-02 2.031458765268325806e-01
-1.174926310777664185e-01 -1.620424240827560425e-01 -3.013351559638977051e-01 7.045420408248901367e-01 -8.450736105442047119e-02 3.856528997421264648e-01 -8.553000539541244507e-02 4.577887058258056641e-01
-2.606324255466461182e-01 9.914454817771911621e-02 -2.154994010925292969e-01 -3.249203860759735107e-01 8.592560142278671265e-02 7.140969038009643555e-01 3.652805089950561523e-01 3.456594645977020264e-01
-2.627235352993011475e-01 -5.414912700653076172e-01 -4.613638222217559814e-01 -3.894846513867378235e-02 1.871992200613021851e-01 1.957047730684280396e-01 -4.317591488361358643e-01 4.045122861862182617e-01
-3.282869160175323486e-01 9.210195392370223999e-02 4.604066908359527588e-01 -1.740341633558273315e-01 -2.563791871070861816e-01 6.450446844100952148e-01 -2.043725457042455673e-03 3.995819985866546631e-01
-8.619805425405502319e-02 4.064738750457763672e-02 -1.215464249253273010e-01 -4.977558255195617676e-01 -4.475415945053100586e-01 1.194012463092803955e-01 -4.087054133415222168e-01 5.888913273811340332e-01
2.164927776902914047e-03 -1.623380742967128754e-02 -6.837649345397949219e-01 2.500007301568984985e-02 1.765373051166534424e-01 2.624507546424865723e-01 2.572817504405975342e-01 6.044275760650634766e-01
-2.107229232788085938e-01 -3.356126844882965088e-01 -1.217396929860115051e-01 5.527519583702087402e-01 -8.229731023311614990e-02 2.917136549949645996e-01 -1.463581458665430546e-03 6.563023924827575684e-01
5.190718173980712891e-01 1.514209210872650146e-01 -1.262248903512954712e-01 8.981814980506896973e-02 2.038160413503646851e-01 5.873357057571411133e-01 -1.690316945314407349e-01 5.182279348373413086e-01
-2.266865968704223633e-01 -7.668693363666534424e-02 -5.128881335258483887e-01 6.726608872413635254e-01 -8.980274200439453125e-02 2.534465491771697998e-01 -1.942274868488311768e-01 3.423177599906921387e-01
-4.083669483661651611e-01 -6.255965828895568848e-01 -3.292639851570129395e-01 4.712519794702529907e-02 2.042194902896881104e-01 2.990932464599609375e-01 -3.082035481929779053e-01 3.241571784019470215e-01
-2.796876132488250732e-01 1.412388775497674942e-02 -5.442647337913513184e-01 4.718675017356872559e-01 3.017126210033893585e-02 6.297466903924942017e-02 -2.404788695275783539e-02 6.302681565284729004e-01
-5.638689398765563965e-01 1.067533493041992188e-01 6.129610165953636169e-02 -4.297765493392944336e-01 -9.782747924327850342e-02 6.175925731658935547e-01 -1.842063665390014648e-02 3.014304637908935547e-01
-4.621904790401458740e-01 4.857305437326431274e-02 -6.776992231607437134e-03 -2.029742449522018433e-01 -5.069372057914733887e-01 5.612399578094482422e-01 5.576651543378829956e-02 4.095003008842468262e-01
-1.480684280395507812e-01 3.072755932807922363e-01 2.042088657617568970e-01 -4.670578837394714355e-01 -2.070958614349365234e-01 3.432699143886566162e-01 -5.087314918637275696e-02 6.786031723022460938e-01
-5.108711719512939453e-01 -2.081331014633178711e-01 -6.236504912376403809e-01 2.048971205949783325e-01 1.421258896589279175e-01 1.231523603200912476e-01 -3.785859048366546631e-01 2.933852970600128174e-01
2.623181045055389404e-01 -1.801507771015167236e-01 -6.514311432838439941e-01 -1.023024693131446838e-01 7.837321609258651733e-02 3.638532161712646484e-01 9.174260310828685760e-03 5.703426599502563477e-01
-2.655966579914093018e-01 -2.364107221364974976e-01 -2.971222624182701111e-02 5.549504160881042480e-01 -6.541984528303146362e-02 2.056220322847366333e-01 -4.007801786065101624e-02 7.187135815620422363e-01
-5.511089563369750977e-01 1.255023032426834106e-01 -5.159062147140502930e-02 2.468122094869613647e-01 -5.324624776840209961e-01 4.698691964149475098e-01 -3.056542575359344482e-01 1.386809796094894409e-01
-5.761158186942338943e-03 -1.758281290531158447e-01 -9.847357869148254395e-02 1.609972417354583740e-01 8.192231506109237671e-02 8.995887041091918945e-01 -2.865212559700012207e-01 -1.880657076835632324e-01
-4.806249141693115234e-01 8.440432138741016388e-03 -5.711110681295394897e-02 5.517800450325012207e-01 2.529512047767639160e-01 1.360258609056472778e-01 -2.433439344167709351e-01 5.652449727058410645e-01
-5.726034566760063171e-02 6.143486499786376953e-02 -6.199605762958526611e-02 -1.386500149965286255e-01 4.283103346824645996e-01 5.731889009475708008e-01 2.871297299861907959e-01 6.127324104309082031e-01
-6.574764102697372437e-02 3.333417177200317383e-01 7.635938376188278198e-02 -4.254112541675567627e-01 -1.110713556408882141e-02 9.801101684570312500e-02 -3.385735750198364258e-01 7.572273015975952148e-01
2.276422828435897827e-02 3.857825100421905518e-01 -6.140719056129455566e-01 -3.382599949836730957e-01 4.616944491863250732e-02 3.170599639415740967e-01 1.291640251874923706e-01 4.897017180919647217e-01
-4.357830882072448730e-01 1.109296828508377075e-01 -3.441469743847846985e-02 -5.379351377487182617e-01 7.884977012872695923e-02 6.345115303993225098e-01 -9.196138381958007812e-02 2.999168932437896729e-01
-3.288581073284149170e-01 -3.674170672893524170e-01 -5.575745701789855957e-01 3.850302398204803467e-01 6.483454257249832153e-02 2.117704749107360840e-01 -3.369488418102264404e-01 3.676064014434814453e-01
3.387461006641387939e-01 2.426770478487014771e-01 -5.812617018818855286e-03 -2.699616253376007080e-01 2.305356552824378014e-03 2.118433564901351929e-01 -3.679050207138061523e-01 7.571055889129638672e-01
-3.554605543613433838e-01 3.184645473957061768e-01 -4.467236697673797607e-01 -1.599003076553344727e-01 4.058204591274261475e-01 2.298416793346405029e-01 -5.315031409263610840e-01 2.169908881187438965e-01
3.149560391902923584e-01 5.820036400109529495e-03 -5.931056737899780273e-01 2.923373281955718994e-01 -1.763378083705902100e-01 1.070066392421722412e-01 -2.554908990859985352e-01 5.964163541793823242e-01
3.080304861068725586e-01 1.984318345785140991e-01 -4.751253426074981689e-01 -1.866254955530166626e-01 -1.834720671176910400e-01 5.969756841659545898e-01 1.117120385169982910e-01 4.501637816429138184e-01
3.081784844398498535e-01 9.199701994657516479e-02 -3.736101984977722168e-01 -4.218884706497192383e-01 -6.449310481548309326e-02 5.360864400863647461e-01 8.074729889631271362e-02 5.300186276435852051e-01
-6.829936057329177856e-02 1.498428583145141602e-01 -1.453639268875122070e-01 2.798633575439453125e-01 9.929250925779342651e-03 8.742380738258361816e-01 -3.032306134700775146e-01 -1.307232081890106201e-01
-2.900353968143463135e-01 -2.297540754079818726e-02 2.424990991130471230e-03 5.992704033851623535e-01 2.578847110271453857e-01 3.859051764011383057e-01 2.008648775517940521e-02 5.834293961524963379e-01
2.500792741775512695e-01 3.452574908733367920e-01 3.110871911048889160e-01 1.274957060813903809e-01 2.142750844359397888e-02 2.958505153656005859e-01 -2.967225313186645508e-01 7.274588346481323242e-01
-2.251595854759216309e-01 -1.808205246925354004e-01 4.438550397753715515e-02 5.536928772926330566e-01 -1.294132769107818604e-01 1.372262239456176758e-01 -1.376847177743911743e-01 7.439927458763122559e-01
-2.644428014755249023e-01 5.758879780769348145e-01 -3.389467597007751465e-01 -1.551601439714431763e-01 2.945990562438964844e-01 2.021899372339248657e-01 4.445319995284080505e-02 5.742977261543273926e-01
-4.258771538734436035e-01 7.652709633111953735e-02 -2.251835465431213379e-01 -5.453714728355407715e-01 -3.578315675258636475e-01 1.051021218299865723e-01 -1.145303472876548767e-01 5.589520335197448730e-01
-2.118408530950546265e-01 -4.895485565066337585e-02 2.863471210002899170e-02 5.490139722824096680e-01 -2.194795757532119751e-01 1.559877842664718628e-01 5.647825822234153748e-02 7.581539154052734375e-01
-2.179004251956939697e-01 4.992703199386596680e-01 5.591367557644844055e-02 -2.414207607507705688e-01 -1.066856086254119873e-01 5.544471740722656250e-01 -5.516436696052551270e-01 1.368725448846817017e-01
-5.539078637957572937e-02 -2.551020979881286621e-01 8.830663561820983887e-02 3.136583268642425537e-01 3.064564466476440430e-01 3.111579716205596924e-01 -6.398513317108154297e-01 4.749006628990173340e-01
-4.981182217597961426e-01 3.127108812332153320e-01 -1.454376876354217529e-01 -3.476685583591461182e-01 4.264943003654479980e-01 4.664635062217712402e-01 -1.422936618328094482e-01 3.038610816001892090e-01
-2.656788527965545654e-01 1.007865276187658310e-02 -1.961416006088256836e-01 -2.992363870143890381e-01 -1.562231928110122681e-01 8.371277451515197754e-01 2.063750475645065308e-01 1.830849349498748779e-01
-2.872877120971679688e-01 2.449399530887603760e-01 -6.414082646369934082e-01 3.291347920894622803e-01 1.441654115915298462e-01 2.340696901082992554e-01 7.533875852823257446e-02 5.064463615417480469e-01
-5.071905851364135742e-01 -1.330131590366363525e-01 7.168919593095779419e-02 -4.141457378864288330e-01 1.578626930713653564e-01 5.656277537345886230e-01 1.460843384265899658e-01 4.268646538257598877e-01
-2.762148380279541016e-01 -1.149499863386154175e-01 1.863731890916824341e-01 -5.322471857070922852e-01 -5.449714511632919312e-02 5.609241127967834473e-01 2.292049676179885864e-02 5.237736105918884277e-01
-9.495850652456283569e-02 1.167268902063369751e-01 -7.959898561239242554e-02 5.362991616129875183e-02 2.526243031024932861e-01 2.605367898941040039e-01 -8.716647028923034668e-01 2.768535315990447998e-01
-2.696732878684997559e-01 -6.147929280996322632e-02 -4.391127228736877441e-01 6.020990014076232910e-01 -1.410738974809646606e-01 3.794625103473663330e-01 1.906422674655914307e-01 4.097746908664703369e-01
-1.273096501827239990e-01 -2.058773487806320190e-01 3.199836611747741699e-01 -3.700540661811828613e-01 -2.963653504848480225e-01 6.328954100608825684e-01 -3.538474813103675842e-02 4.609079062938690186e-01
-2.453384697437286377e-01 -3.798135817050933838e-01 -3.311372101306915283e-01 2.247265428304672241e-01 1.813361793756484985e-01 1.882865577936172485e-01 -6.530485749244689941e-01 3.749530315399169922e-01
-7.010226249694824219e-01 2.173511981964111328e-01 -1.593862026929855347e-01 -4.163386821746826172e-01 -1.462208032608032227e-01 7.933906465768814087e-02 -1.283359378576278687e-01 4.673741757869720459e-01
-2.818244695663452148e-01 3.365549445152282715e-01 -6.393669247627258301e-01 -1.721659451723098755e-01 4.146940112113952637e-01 3.186891674995422363e-01 -2.548221349716186523e-01 1.743740290403366089e-01
4.505240321159362793e-01 9.724338538944721222e-03 -2.019567936658859253e-01 3.596834838390350342e-02 3.190412521362304688e-01 5.495337843894958496e-01 -6.310362368822097778e-02 5.891491770744323730e-01
-4.304943680763244629e-01 5.466055274009704590e-01 -4.805840551853179932e-01 7.523128390312194824e-02 3.241084814071655273e-01 2.556760013103485107e-01 -1.814531348645687103e-02 3.294395804405212402e-01
-6.307748262770473957e-04 4.694646224379539490e-02 1.120469272136688232e-01 1.706318408250808716e-01 -3.894785344600677490e-01 8.845074772834777832e-01 4.815295338630676270e-02 1.405723392963409424e-01
2.709627747535705566e-01 2.067124098539352417e-01 -4.838475584983825684e-01 -1.549312025308609009e-01 1.859424449503421783e-02 6.794502586126327515e-02 -2.538810968399047852e-01 7.458680272102355957e-01
-1.836943179368972778e-01 -3.883875161409378052e-02 -2.724525146186351776e-02 1.439860612154006958e-01 -6.257676482200622559e-01 7.284725308418273926e-01 -6.134920939803123474e-02 1.313498169183731079e-01
-2.835599146783351898e-02 9.851135313510894775e-02 -2.701913751661777496e-02 1.714569479227066040e-01 -2.142643034458160400e-01 9.542174935340881348e-01 -4.136956110596656799e-02 -3.481549397110939026e-02
2.500991523265838623e-01 -5.023246407508850098e-01 -1.520396620035171509e-01 2.126598954200744629e-01 1.546721458435058594e-01 3.280378282070159912e-01 -4.765024483203887939e-01 5.081269741058349609e-01
-7.969498634338378906e-01 -8.935490250587463379e-02 -1.546856015920639038e-01 1.840343475341796875e-01 -3.585982024669647217e-01 2.514444887638092041e-01 -3.034057021141052246e-01 1.233621239662170410e-01
1.410500854253768921e-01 1.194683089852333069e-01 -6.444781422615051270e-01 -2.815690040588378906e-01 -2.081860899925231934e-01 4.534173607826232910e-01 6.987095624208450317e-02 4.662490487098693848e-01
1.610488742589950562e-01 -7.623066008090972900e-02 -2.372231334447860718e-01 -5.052143335342407227e-01 -3.950405418872833252e-01 3.875460028648376465e-01 -1.668026298284530640e-01 5.680351853370666504e-01
-1.443754322826862335e-02 -4.241336584091186523e-01 -3.709667026996612549e-01 1.868631690740585327e-01 1.295234560966491699e-01 1.357855349779129028e-01 -5.981550216674804688e-01 5.043458342552185059e-01
-3.244897425174713135e-01 -6.583911925554275513e-02 -5.345271825790405273e-01 4.247781932353973389e-01 -7.888545840978622437e-02 3.899821639060974121e-02 -1.410039234906435013e-02 6.451925039291381836e-01
-3.943031430244445801e-01 -5.616791248321533203e-01 -3.245660662651062012e-01 3.139853179454803467e-01 5.165890231728553772e-02 3.589873611927032471e-01 -3.578678965568542480e-01 2.559332251548767090e-01
-5.164459347724914551e-01 1.333239376544952393e-01 5.206244811415672302e-02 -1.171382963657379150e-01 -2.146468162536621094e-01 7.804911136627197266e-01 7.623887062072753906e-02 1.949982792139053345e-01
-4.107246920466423035e-02 4.767809212207794189e-01 -6.266418099403381348e-02 -2.349857985973358154e-01 -4.581023156642913818e-01 3.940270245075225830e-01 3.760667145252227783e-02 5.876382589340209961e-01
1.773285120725631714e-02 1.955176293849945068e-01 3.287282213568687439e-02 9.952565282583236694e-02 8.136819116771221161e-03 -9.521593898534774780e-02 -2.453070431947708130e-01 9.387037158012390137e-01
-3.561561703681945801e-01 3.620765507221221924e-01 2.153258211910724640e-02 -4.995602741837501526e-02 2.437898367643356323e-01 8.294592052698135376e-02 -5.200279951095581055e-01 6.343119144439697266e-01
-5.979755520820617676e-01 2.294275015592575073e-01 -3.362294137477874756e-01 2.708322405815124512e-01 -3.880927860736846924e-01 4.166380167007446289e-01 -2.802689671516418457e-01 2.517910487949848175e-02
-8.730209432542324066e-03 -8.946963399648666382e-02 -5.158063173294067383e-01 1.748677641153335571e-01 -6.240302920341491699e-01 4.322508573532104492e-01 1.653580367565155029e-01 3.027973771095275879e-01
-7.340595126152038574e-01 1.100846603512763977e-01 -1.991659253835678101e-01 -3.800308704376220703e-01 -1.825217008590698242e-01 1.843580156564712524e-01 -9.844633936882019043e-02 4.335364997386932373e-01
1.479752478189766407e-03 -6.183139234781265259e-02 -6.603829860687255859e-01 -1.385364979505538940e-01 -5.789711698889732361e-02 5.884851217269897461e-01 3.479493260383605957e-01 2.648420035839080811e-01
-4.046131968498229980e-01 -7.851144671440124512e-02 -2.769283764064311981e-02 -2.326889634132385254e-01 3.739369213581085205e-01 6.305184960365295410e-01 2.944726645946502686e-01 3.887370526790618896e-01
-1.531615257263183594e-01 8.585974574089050293e-02 3.291448056697845459e-01 -3.335310220718383789e-01 -5.541618540883064270e-02 2.181291878223419189e-01 -5.186713933944702148e-01 6.556822657585144043e-01
1.001766473054885864e-01 4.541152417659759521e-01 8.839830011129379272e-02 2.723489999771118164e-01 -1.737268865108489990e-01 1.229407712817192078e-01 -2.931481003761291504e-01 7.553306221961975098e-01
-2.034327089786529541e-01 -1.155799031257629395e-01 -5.248833298683166504e-01 -3.419837653636932373e-01 -5.039725899696350098e-01 2.690606713294982910e-01 -3.485434651374816895e-01 3.239391446113586426e-01
-3.752548396587371826e-01 -1.358793582767248154e-02 -5.768024325370788574e-01 4.224790632724761963e-01 2.591988146305084229e-01 1.666011363267898560e-01 -3.208363652229309082e-01 3.872125446796417236e-01
-5.466077327728271484e-01 3.801510035991668701e-01 -9.557965397834777832e-02 -4.064692258834838867e-01 2.716032266616821289e-01 4.044524431228637695e-01 -2.531599104404449463e-01 2.844515442848205566e-01
-4.869827032089233398e-01 7.744833081960678101e-02 3.334556818008422852e-01 -4.387267529964447021e-01 -1.974768787622451782e-01 4.455191195011138916e-01 -5.903257057070732117e-02 4.606586396694183350e-01
-3.647269606590270996e-01 1.401132941246032715e-01 -6.857239007949829102e-01 5.918019264936447144e-02 6.151095405220985413e-02 2.194920480251312256e-01 -4.433040022850036621e-01 3.537571728229522705e-01
-1.202296540141105652e-01 -6.046127080917358398e-01 -3.309721052646636963e-01 1.290640681982040405e-01 8.797544240951538086e-02 2.719206213951110840e-01 -5.103986263275146484e-01 3.893596827983856201e-01
-4.205492138862609863e-01 -2.022959589958190918e-01 -1.811814457178115845e-01 -5.089961290359497070e-01 -2.977404892444610596e-01 5.870376229286193848e-01 -3.155222907662391663e-02 2.367545515298843384e-01
3.316075801849365234e-01 7.311742752790451050e-02 -9.265051037073135376e-02 -1.514214323833584785e-03 3.566139936447143555e-01 4.740924835205078125e-01 1.232174560427665710e-01 7.134311795234680176e-01
1.770201884210109711e-02 6.636615097522735596e-02 -6.076506152749061584e-02 -5.319911241531372070e-02 1.522335410118103027e-01 7.919587939977645874e-02 -8.646079897880554199e-01 4.601798951625823975e-01
3.348374366760253906e-02 -2.132439762353897095e-01 -2.271673083305358887e-01 -1.637646704912185669e-01 2.171980440616607666e-01 3.481352627277374268e-01 -8.179404139518737793e-01 1.938618272542953491e-01
-1.701717525720596313e-01 -1.226699650287628174e-01 -2.250496000051498413e-01 4.566246867179870605e-01 3.127278089523315430e-01 3.865405619144439697e-01 1.884246319532394409e-01 6.435248851776123047e-01
1.223983317613601685e-01 -1.432728916406631470e-01 -5.711752176284790039e-02 -4.657602906227111816e-01 -4.248643517494201660e-01 1.620805412530899048e-01 -4.656476974487304688e-01 5.662940144538879395e-01
-1.299136281013488770e-01 8.537805080413818359e-02 -1.992287933826446533e-01 -5.189969763159751892e-02 -3.947197794914245605e-01 8.079240322113037109e-01 2.550698816776275635e-01 2.446253597736358643e-01
3.281961679458618164e-01 1.921484619379043579e-01 2.110734879970550537e-01 1.487819999456405640e-01 3.075003325939178467e-01 5.622043609619140625e-01 -2.390208095312118530e-01 5.664953589439392090e-01
-4.181954562664031982e-01 8.085915446281433105e-02 2.357901446521282196e-02 3.020862862467765808e-02 6.283441931009292603e-02 8.196995258331298828e-01 2.965066730976104736e-01 2.309416234493255615e-01
-4.241815209388732910e-01 -1.372687239199876785e-02 -1.424499750137329102e-01 -2.516581118106842041e-01 -3.526963889598846436e-01 6.506095528602600098e-01 2.486564964056015015e-01 3.560056984424591064e-01
-6.252876669168472290e-02 -3.306608200073242188e-01 2.559232413768768311e-01 4.321443438529968262e-01 1.648782938718795776e-01 4.207989573478698730e-01 -7.122518122196197510e-02 6.520569324493408203e-01
-3.736631870269775391e-01 -1.529895216226577759e-01 -1.053675729781389236e-02 5.863682031631469727e-01 8.514361828565597534e-02 4.817271828651428223e-01 1.458740830421447754e-01 4.821219444274902344e-01
-2.074839323759078979e-01 -2.659362554550170898e-01 2.730513811111450195e-01 5.038796663284301758e-01 -9.959643334150314331e-02 2.933717966079711914e-01 -1.784642338752746582e-01 6.556985974311828613e-01
-3.857981562614440918e-01 -4.799743890762329102e-01 -3.955903947353363037e-01 1.706186681985855103e-01 2.656831443309783936e-01 1.663629263639450073e-01 -3.264227807521820068e-01 4.799644351005554199e-01
-3.993391692638397217e-01 -2.747054994106292725e-01 3.595719635486602783e-01 -1.183871105313301086e-01 -4.317995905876159668e-01 4.468998908996582031e-01 4.058328270912170410e-02 4.836733341217041016e-01
-1.096327826380729675e-01 5.700093507766723633e-01 2.162795364856719971e-01 -7.030428946018218994e-02 -1.867608577013015747e-01 5.279719829559326172e-01 -4.966608881950378418e-01 2.259300649166107178e-01
-2.514638602733612061e-01 5.762560367584228516e-01 -5.794857740402221680e-01 1.649267226457595825e-01 2.335261553525924683e-01 2.981331348419189453e-01 -5.025639012455940247e-02 3.094297945499420166e-01
-1.841090321540832520e-01 1.908901929855346680e-01 2.225723415613174438e-01 -5.481126904487609863e-02 5.338851213455200195e-01 6.548876166343688965e-01 -6.009384617209434509e-02 3.994993269443511963e-01
-1.574084311723709106e-01 4.997318238019943237e-02 1.214852258563041687e-01 -1.798224747180938721e-01 5.070047378540039062e-01 7.311290502548217773e-01 1.528348680585622787e-02 3.657778203487396240e-01
-5.881706252694129944e-02 -4.789347052574157715e-01 1.070243865251541138e-01 2.182634174823760986e-01 9.302996098995208740e-02 1.676311045885086060e-01 -5.597738027572631836e-01 5.983037352561950684e-01
-2.160233408212661743e-01 -1.366463452577590942e-01 -2.886056602001190186e-01 -5.054745823144912720e-02 3.612270355224609375e-01 3.078194260597229004e-01 -7.479326725006103516e-01 2.533225715160369873e-01
-4.684068858623504639e-01 -3.819288909435272217e-01 2.511189579963684082e-01 -1.394793540239334106e-01 -3.624571561813354492e-01 4.981607496738433838e-01 4.787149652838706970e-02 4.127701520919799805e-01
1.443745791912078857e-01 1.423209160566329956e-01 -3.351967334747314453e-01 2.673353254795074463e-01 1.620541661977767944e-01 8.389011025428771973e-01 -2.120171487331390381e-01 -1.038329303264617920e-02
2.671864926815032959e-01 5.230830311775207520e-01 -1.074105650186538696e-01 1.243178080767393112e-02 8.983588218688964844e-02 2.221168279647827148e-01 -4.645809233188629150e-01 6.083274483680725098e-01
-1.122280508279800415e-01 -3.498490750789642334e-01 2.675603516399860382e-02 3.211891353130340576e-01 2.634869217872619629e-01 3.867540359497070312e-01 -6.705381870269775391e-01 3.041489720344543457e-01
1.396688669919967651e-01 1.061720028519630432e-01 -6.997572779655456543e-01 -9.323288500308990479e-02 1.849112287163734436e-02 6.413052678108215332e-01 1.146407797932624817e-01 2.147337943315505981e-01
-5.295681953430175781e-01 3.895271420478820801e-01 2.269835583865642548e-02 -6.330120563507080078e-02 2.564672231674194336e-01 3.810390532016754150e-01 2.341825664043426514e-01 5.454320311546325684e-01
-2.354311943054199219e-01 -2.415872812271118164e-01 2.425237093120813370e-03 -4.416958987712860107e-01 -1.556555628776550293e-01 7.696052789688110352e-01 -1.976133557036519051e-03 2.730964124202728271e-01
3.327198624610900879e-01 1.485837399959564209e-01 -5.936068296432495117e-01 -1.537630558013916016e-01 1.704638153314590454e-01 3.272349834442138672e-01 -1.810434758663177490e-01 5.677067637443542480e-01
-2.051570415496826172e-01 6.820899993181228638e-02 1.462304890155792236e-01 -2.705758213996887207e-01 -3.320049941539764404e-01 8.281939625740051270e-01 3.877003863453865051e-02 2.470377832651138306e-01
-2.592274546623229980e-01 2.892225384712219238e-01 1.435530334711074829e-01 1.550466567277908325e-01 -4.833864271640777588e-01 7.296211123466491699e-01 -9.436523169279098511e-02 1.720185577869415283e-01
-6.415649056434631348e-01 -2.134747207164764404e-01 -3.274684250354766846e-01 -4.233362674713134766e-01 -3.149455785751342773e-01 1.767582297325134277e-01 -1.872390210628509521e-01 3.014648556709289551e-01
-3.077998161315917969e-01 -1.975113600492477417e-01 -5.248352289199829102e-01 -4.156180620193481445e-01 -2.975311875343322754e-01 5.545328259468078613e-01 -2.709412947297096252e-02 1.459196060895919800e-01
2.217300385236740112e-01 -1.617644131183624268e-01 -6.391559839248657227e-01 -2.829379439353942871e-01 -3.730679452419281006e-01 4.878197610378265381e-01 -1.203941330313682556e-01 2.108352035284042358e-01
-1.600677669048309326e-01 7.207230925559997559e-01 3.131948038935661316e-02 -9.939125180244445801e-02 -2.300824970006942749e-01 4.606480896472930908e-01 -2.000357210636138916e-01 3.727306127548217773e-01
-2.721050977706909180e-01 1.483645290136337280e-01 -9.115830063819885254e-02 -2.220146507024765015e-01 -4.687713384628295898e-01 -7.045843452215194702e-02 -5.665566325187683105e-01 5.483146309852600098e-01
-4.239978492259979248e-01 -7.921544462442398071e-02 1.445639133453369141e-01 -2.320152968168258667e-01 -5.673765540122985840e-01 4.758277535438537598e-01 -2.052685916423797607e-01 3.856911063194274902e-01
-4.501790702342987061e-01 1.154950857162475586e-01 -1.601920872926712036e-01 -4.457738995552062988e-01 -3.133971691131591797e-01 7.376122474670410156e-02 -5.388547778129577637e-01 4.069408774375915527e-01
2.991981208324432373e-01 2.481305897235870361e-01 1.503749489784240723e-01 2.955217957496643066e-01 2.574432194232940674e-01 6.858062148094177246e-01 -2.113685011863708496e-01 3.970921337604522705e-01
3.787404894828796387e-01 1.804589480161666870e-01 -4.323812425136566162e-01 -2.452518641948699951e-01 -1.157053858041763306e-01 1.898220330476760864e-01 -2.341843992471694946e-01 6.874777078628540039e-01
8.110551536083221436e-02 -1.719999313354492188e-01 -7.191451638936996460e-02 -2.052990943193435669e-01 1.663274914026260376e-01 9.288248419761657715e-01 -1.602363288402557373e-01 2.149987407028675079e-02
-3.725854158401489258e-01 1.675026565790176392e-01 6.806658208370208740e-02 -2.073296755552291870e-01 -7.920148223638534546e-02 8.635362386703491211e-01 -2.080470882356166840e-02 1.819448769092559814e-01
5.864783748984336853e-02 -4.331545904278755188e-02 -7.553610205650329590e-02 -5.590786933898925781e-01 -1.328849196434020996e-01 1.088171079754829407e-02 -4.391819834709167480e-01 6.824602484703063965e-01
-2.831933498382568359e-01 -3.921138048171997070e-01 3.857197165489196777e-01 -3.052916526794433594e-01 -2.371989190578460693e-01 4.718023538589477539e-01 -6.066243350505828857e-02 4.914517700672149658e-01
8.216506987810134888e-02 2.349968999624252319e-01 -2.446012496948242188e-01 4.147505760192871094e-01 -3.879489004611968994e-02 1.005851030349731445e-01 -6.224016472697257996e-02 8.310725092887878418e-01
-4.533421397209167480e-01 -5.381223559379577637e-02 -2.261061221361160278e-01 -3.389723896980285645e-01 -2.076981216669082642e-01 6.928313374519348145e-01 2.260276824235916138e-01 2.265315502882003784e-01
2.579311430454254150e-01 2.857131958007812500e-01 2.153104543685913086e-01 2.123157232999801636e-01 2.519397437572479248e-01 4.032991528511047363e-01 -4.358985424041748047e-01 5.867465734481811523e-01
-3.426955938339233398e-01 3.588698506355285645e-01 -2.849128842353820801e-01 2.527558803558349609e-01 -2.039219290018081665e-01 5.911682248115539551e-01 -4.653502106666564941e-01 3.311330080032348633e-02
3.702339828014373779e-01 -1.613983213901519775e-01 -5.338014364242553711e-01 -1.685956716537475586e-01 2.756072767078876495e-02 3.832400143146514893e-01 -5.855334550142288208e-02 6.102851033210754395e-01
2.390836179256439209e-01 5.181988328695297241e-02 -2.411932051181793213e-01 -3.312109708786010742e-01 -2.217890471220016479e-01 2.503030300140380859e-01 -6.992241740226745605e-01 4.141527414321899414e-01
-6.524714827537536621e-01 1.258057057857513428e-01 -4.339815583080053329e-03 -4.262622892856597900e-01 -2.623229324817657471e-01 1.618240177631378174e-01 -6.446459144353866577e-02 5.268582105636596680e-01
1.169908195734024048e-01 3.429870009422302246e-01 -7.729151248931884766e-01 1.056959852576255798e-01 1.121351029723882675e-02 3.151745498180389404e-01 -3.506657481193542480e-02 3.992657959461212158e-01
-5.796195268630981445e-01 1.066295355558395386e-01 2.973989844322204590e-01 -4.123520851135253906e-02 -4.145303964614868164e-01 5.044292807579040527e-01 -1.012901142239570618e-01 3.549377918243408203e-01
-3.570033609867095947e-01 2.828852236270904541e-01 1.284524798393249512e-01 7.051112502813339233e-02 -5.892639160156250000e-01 5.223852396011352539e-01 -3.173634111881256104e-01 2.240870296955108643e-01
-3.587651848793029785e-01 -3.309699147939682007e-02 -5.263347551226615906e-02 -2.943616211414337158e-01 -5.823347717523574829e-02 8.568765521049499512e-01 1.143296360969543457e-01 1.734171658754348755e-01
-7.658649981021881104e-02 2.174150794744491577e-01 -4.599815905094146729e-01 -1.819872111082077026e-01 -1.316792666912078857e-01 4.010204225778579712e-02 -5.826298594474792480e-01 5.863084793090820312e-01
-7.495412826538085938e-01 2.495276778936386108e-01 2.934381365776062012e-02 2.061056345701217651e-01 1.397097576409578323e-02 -2.907902561128139496e-02 -3.022503554821014404e-01 4.900889992713928223e-01
2.061509490013122559e-01 -5.699238777160644531e-01 -1.454475820064544678e-01 8.050785958766937256e-02 -2.440671473741531372e-01 3.242042362689971924e-01 6.486243009567260742e-02 6.604300141334533691e-01
-4.160100817680358887e-01 -3.447017446160316467e-02 1.144879385828971863e-01 -1.518531143665313721e-01 -3.016710877418518066e-01 7.609671950340270996e-01 1.917973756790161133e-01 2.876070439815521240e-01
-6.167108565568923950e-02 -5.466156601905822754e-01 -2.756075263023376465e-01 2.882678210735321045e-01 1.835024356842041016e-01 2.303571105003356934e-01 -4.196605980396270752e-01 5.248786807060241699e-01
-4.195650517940521240e-01 -2.835742942988872528e-02 3.500463068485260010e-01 -4.047523140907287598e-01 -2.208962887525558472e-01 4.119146466255187988e-01 -6.816361844539642334e-02 5.600795745849609375e-01
-6.361541803926229477e-03 6.343832612037658691e-01 -1.593104898929595947e-01 7.037225365638732910e-02 -3.350450694561004639e-01 5.206490755081176758e-01 -3.220606148242950439e-01 2.830752432346343994e-01
3.396957181394100189e-03 3.002746999263763428e-01 -3.903708457946777344e-01 8.124960213899612427e-02 -6.485067009925842285e-01 4.283589124679565430e-01 -3.044883310794830322e-01 2.325235903263092041e-01
5.255459994077682495e-02 -3.980219364166259766e-01 3.144559916108846664e-03 5.443431138992309570e-01 4.347720742225646973e-02 4.050380587577819824e-01 -3.129937350749969482e-01 5.278125405311584473e-01
3.036455810070037842e-01 1.136007905006408691e-02 -3.694174289703369141e-01 -4.196215271949768066e-01 -2.341823130846023560e-01 4.411241710186004639e-01 9.042710810899734497e-02 5.809558629989624023e-01
2.948345243930816650e-01 -3.223197162151336670e-01 -5.378525853157043457e-01 -1.178007647395133972e-01 -4.637762904167175293e-01 4.014590978622436523e-01 -1.275812983512878418e-01 3.368758857250213623e-01
4.148364663124084473e-01 4.864132031798362732e-02 -5.113702416419982910e-01 -1.227514594793319702e-01 -1.558669209480285645e-01 3.138728737831115723e-01 -5.029558390378952026e-02 6.508741974830627441e-01
-3.771746456623077393e-01 4.927390217781066895e-01 -2.079415023326873779e-01 -3.760568499565124512e-01 3.000192940235137939e-01 3.695145547389984131e-01 -4.261230826377868652e-01 1.488474607467651367e-01
1.817452609539031982e-01 5.867342650890350342e-02 -6.651378273963928223e-01 -4.056260585784912109e-01 -1.794235557317733765e-01 3.431465923786163330e-01 5.641933158040046692e-02 4.510652124881744385e-01
-1.340674608945846558e-02 1.595762819051742554e-01 -7.186658680438995361e-02 2.977192401885986328e-01 2.552801966667175293e-01 8.823374509811401367e-01 -1.697680652141571045e-01 -8.969726413488388062e-02
-3.436034023761749268e-01 2.100268900394439697e-01 -1.632982306182384491e-02 -2.661386132240295410e-01 -4.288916587829589844e-01 6.229951977729797363e-01 -4.942656308412551880e-02 4.384230673313140869e-01
-3.432350158691406250e-01 4.781880602240562439e-02 -8.588887751102447510e-02 -2.567894756793975830e-01 -2.582542598247528076e-01 7.844848632812500000e-01 2.248438894748687744e-01 2.718799710273742676e-01
-3.727169334888458252e-01 -3.832985088229179382e-02 1.716998368501663208e-01 -4.697034657001495361e-01 -4.219280481338500977e-01 3.700079917907714844e-01 -2.972255349159240723e-01 4.541350305080413818e-01
-3.486736714839935303e-01 -4.535043835639953613e-01 -3.755713626742362976e-02 -4.660589694976806641e-01 6.585289537906646729e-02 5.422108769416809082e-01 8.890444785356521606e-02 3.845850527286529541e-01
-1.514873001724481583e-02 3.086372613906860352e-01 1.836653500795364380e-01 -4.555517733097076416e-01 7.771969586610794067e-02 1.340432316064834595e-01 -3.319780826568603516e-01 7.273484468460083008e-01
-1.286638230085372925e-01 -2.416898161172866821e-01 -5.353357791900634766e-01 4.197805821895599365e-01 1.060080751776695251e-01 2.101422995328903198e-01 3.338785842061042786e-02 6.369608044624328613e-01
-5.571034550666809082e-01 9.800697863101959229e-02 -4.363311454653739929e-02 -1.884824931621551514e-01 -3.570372760295867920e-01 6.684617996215820312e-01 7.249194383621215820e-02 2.510557472705841064e-01
5.264731869101524353e-02 -3.320827484130859375e-01 1.706448346376419067e-01 2.708919942378997803e-01 2.679510600864887238e-02 2.031882256269454956e-01 -6.588976979255676270e-01 5.552456378936767578e-01
-2.705154716968536377e-01 5.054041147232055664e-01 1.923664510250091553e-01 -1.875779479742050171e-01 -1.859402060508728027e-01 4.590098261833190918e-01 -5.508739948272705078e-01 2.246592044830322266e-01
-5.938292294740676880e-02 -8.297479897737503052e-02 -4.867240190505981445e-01 -5.098516345024108887e-01 2.407151758670806885e-01 4.146064221858978271e-01 1.787164956331253052e-01 4.805810451507568359e-01
2.478724271059036255e-01 -2.813187837600708008e-01 -6.204528808593750000e-01 -2.428789138793945312e-01 1.047247573733329773e-01 2.868379950523376465e-01 3.321183100342750549e-02 5.666750669479370117e-01
1.438496708869934082e-01 -3.526759147644042969e-02 -7.382741570472717285e-01 -1.899858713150024414e-01 6.675610691308975220e-02 4.380220770835876465e-01 1.598158478736877441e-01 4.184009134769439697e-01
9.370426088571548462e-02 -2.379010766744613647e-01 -5.653372406959533691e-01 -5.647968649864196777e-01 -4.978726431727409363e-02 2.988957762718200684e-01 -4.873437806963920593e-02 4.492532014846801758e-01
8.387230336666107178e-02 9.906806796789169312e-02 -4.706166684627532959e-01 1.364110857248306274e-01 -1.934602111577987671e-01 1.498069912195205688e-01 -8.045513033866882324e-01 1.894499808549880981e-01
4.186604544520378113e-02 7.165443897247314453e-01 -2.485259473323822021e-01 7.595346868038177490e-02 -1.695844382047653198e-01 3.660530745983123779e-01 4.675893113017082214e-02 5.023317337036132812e-01
2.274989150464534760e-02 3.325507417321205139e-02 1.108487620949745178e-01 1.946130208671092987e-02 3.986612856388092041e-01 3.812323212623596191e-01 -7.218604087829589844e-01 4.004483222961425781e-01
-7.070342451333999634e-02 9.750126302242279053e-02 -3.480823338031768799e-01 3.404698893427848816e-02 3.021694719791412354e-01 3.106045424938201904e-01 -8.068940043449401855e-01 1.559312939643859863e-01
-2.118491679430007935e-01 -1.403744239360094070e-02 4.557248055934906006e-01 -2.993817627429962158e-01 1.330484747886657715e-01 6.694087982177734375e-01 -3.622996062040328979e-02 4.364467263221740723e-01
2.137288153171539307e-01 1.531377732753753662e-01 -4.793169498443603516e-01 -4.107319712638854980e-01 5.274853482842445374e-02 2.990669310092926025e-01 4.537671059370040894e-02 6.619220376014709473e-01
1.499820351600646973e-01 4.431376457214355469e-01 1.546490490436553955e-01 3.775795400142669678e-01 -1.327156722545623779e-01 1.823438107967376709e-01 -3.066907525062561035e-01 6.853685379028320312e-01
-2.222693562507629395e-01 2.889927923679351807e-01 -4.048279225826263428e-01 -1.581757515668869019e-02 2.796477675437927246e-01 1.057352796196937561e-01 -6.354308724403381348e-01 4.580266177654266357e-01
-1.667376607656478882e-01 -1.839143633842468262e-01 -3.825135827064514160e-01 5.060426592826843262e-01 2.862884104251861572e-01 4.969200491905212402e-01 1.176679581403732300e-01 4.395929276943206787e-01
-1.541950851678848267e-01 -1.139381900429725647e-01 -6.272655725479125977e-01 -5.053817033767700195e-01 -2.720779180526733398e-01 7.562076300382614136e-02 -1.204949915409088135e-01 4.691538810729980469e-01
-3.992579281330108643e-01 -2.531380653381347656e-01 -6.140320897102355957e-01 1.416080296039581299e-01 3.499029576778411865e-01 2.187424749135971069e-01 -2.402118146419525146e-01 3.891579210758209229e-01
-3.267243206501007080e-01 -8.075131475925445557e-02 3.073634207248687744e-01 -1.876482218503952026e-01 1.641231030225753784e-01 7.757373452186584473e-01 3.451792523264884949e-02 3.565811812877655029e-01
-3.687585890293121338e-01 6.781423836946487427e-02 -1.998948901891708374e-01 -4.461474716663360596e-01 1.448319852352142334e-01 6.299349069595336914e-01 2.721047401428222656e-01 3.585771620273590088e-01
-5.364169478416442871e-01 -3.662053346633911133e-01 -4.811100959777832031e-01 7.574032992124557495e-02 3.128087222576141357e-01 2.330555319786071777e-01 -1.756894588470458984e-01 3.973865807056427002e-01
-2.217393815517425537e-01 8.133658021688461304e-02 2.768113017082214355e-01 -9.575451165437698364e-02 4.119036793708801270e-01 6.995841860771179199e-01 1.337688565254211426e-01 4.259647727012634277e-01
-1.386703085154294968e-02 1.246889010071754456e-01 6.391033530235290527e-02 1.806089431047439575e-01 4.548604786396026611e-01 4.470633864402770996e-01 -6.495563387870788574e-01 3.447740972042083740e-01
-2.341518998146057129e-01 3.444654047489166260e-01 -6.259791553020477295e-02 -1.206958144903182983e-01 -5.036314725875854492e-01 5.323563814163208008e-01 -4.890889525413513184e-01 1.782541722059249878e-01
-5.536223053932189941e-01 2.384847849607467651e-01 8.031746745109558105e-02 -5.082939267158508301e-01 1.612911075353622437e-01 3.712925612926483154e-01 -2.929046750068664551e-01 3.494963049888610840e-01
-6.314654648303985596e-02 -1.480033844709396362e-01 -3.559840023517608643e-01 -4.162963628768920898e-01 -5.436621308326721191e-01 2.065009623765945435e-01 9.651365689933300018e-03 5.794618129730224609e-01
-4.567357301712036133e-01 -7.720502465963363647e-02 -5.860676765441894531e-01 -3.287876248359680176e-01 -2.714375257492065430e-01 -3.797769546508789062e-02 -3.149201571941375732e-01 3.994492888450622559e-01
-6.232258677482604980e-01 -1.042877361178398132e-01 2.396204322576522827e-01 -7.738742977380752563e-02 -2.634920179843902588e-01 6.124439239501953125e-01 -1.802058331668376923e-02 3.040830194950103760e-01
-5.937164425849914551e-01 5.877051129937171936e-02 9.442980401217937469e-03 1.062552705407142639e-01 -4.868945479393005371e-01 4.179094135761260986e-01 2.729399800300598145e-01 3.826966583728790283e-01
-6.907594949007034302e-02 8.493620157241821289e-02 3.748151659965515137e-01 -6.502360850572586060e-02 3.217415809631347656e-01 7.623864412307739258e-01 2.494280040264129639e-02 3.974000811576843262e-01
-1.663590222597122192e-01 -4.953955709934234619e-01 -3.221088051795959473e-01 1.247515678405761719e-01 -6.464568525552749634e-02 7.719957083463668823e-02 -3.773609995841979980e-01 6.745745539665222168e-01
-4.955339431762695312e-01 -1.989716142416000366e-01 7.244855910539627075e-02 -1.683922410011291504e-01 -3.665543198585510254e-01 6.810770034790039062e-01 1.013166084885597229e-01 2.697384655475616455e-01
-7.323306202888488770e-01 -1.832044124603271484e-01 2.825180999934673309e-03 -3.279393017292022705e-01 -2.403892390429973602e-02 2.334294617176055908e-01 1.566105037927627563e-01 4.929321110248565674e-01
2.994110584259033203e-01 -5.686381086707115173e-02 -9.302174299955368042e-02 -4.233931005001068115e-02 5.011256337165832520e-01 5.516199469566345215e-01 2.235510945320129395e-02 5.837488174438476562e-01
-3.606758713722229004e-01 -1.894935220479965210e-01 3.351474702358245850e-01 -4.144700169563293457e-01 -2.747426629066467285e-01 4.287904798984527588e-01 -1.584794074296951294e-01 5.152044296264648438e-01
4.268916696310043335e-02 2.985600233078002930e-01 -8.925602585077285767e-02 3.243879377841949463e-01 -1.020698156207799911e-02 -1.002964898943901062e-01 -4.334006607532501221e-01 7.732048034667968750e-01
-2.270963191986083984e-01 8.752206712961196899e-02 -3.123323917388916016e-01 1.483753770589828491e-01 2.463377863168716431e-01 8.460229039192199707e-01 -2.115126103162765503e-01 -5.059074144810438156e-03
-2.257690578699111938e-02 -7.249443978071212769e-02 -6.434417963027954102e-01 -4.822072684764862061e-01 7.151747494935989380e-02 3.578602969646453857e-01 1.506407707929611206e-01 4.379750490188598633e-01
-3.392004668712615967e-01 2.528395354747772217e-01 1.896605342626571655e-01 -6.663801521062850952e-02 -7.901853322982788086e-02 6.242476701736450195e-01 -3.539544343948364258e-01 5.093041062355041504e-01
1.516046226024627686e-01 -2.905978560447692871e-01 -3.974935680162161589e-04 4.638175070285797119e-01 1.701828241348266602e-01 3.399958610534667969e-01 -3.794650137424468994e-01 6.236097216606140137e-01
-9.030530601739883423e-02 -1.575047969818115234e-01 1.467939019203186035e-01 5.597099065780639648e-01 -1.014379039406776428e-01 2.572456598281860352e-01 -1.531812995672225952e-01 7.295780777931213379e-01
-1.374493986368179321e-01 -4.138782322406768799e-01 9.597663581371307373e-02 2.315663397312164307e-01 -3.105104900896549225e-02 2.595182061195373535e-01 -7.837702631950378418e-01 2.537090182304382324e-01
-1.006658300757408142e-01 3.139266371726989746e-01 3.880759328603744507e-02 2.382475435733795166e-01 4.336290657520294189e-01 7.799095511436462402e-01 -7.114832103252410889e-02 1.780264228582382202e-01
3.525323867797851562e-01 2.316782474517822266e-01 -1.101993098855018616e-01 2.960639595985412598e-01 -4.421095252037048340e-01 5.612351298332214355e-01 -5.055862292647361755e-02 4.574345946311950684e-01
-3.647650480270385742e-01 5.588435530662536621e-01 -1.811363995075225830e-01 -3.561887145042419434e-01 3.217245340347290039e-01 3.376354575157165527e-01 -2.725937664508819580e-01 3.211664259433746338e-01
-4.749591648578643799e-01 4.376719519495964050e-02 4.434801340103149414e-01 5.960001051425933838e-02 -2.508285045623779297e-01 6.145686507225036621e-01 -2.400902509689331055e-01 2.720633149147033691e-01
-1.169794574379920959e-01 -6.312149763107299805e-01 -1.193868741393089294e-01 3.252286911010742188e-01 -3.106782026588916779e-02 3.508571386337280273e-01 -4.461616575717926025e-01 3.804343342781066895e-01
-1.630310416221618652e-01 -9.330147504806518555e-02 7.467765361070632935e-02 3.837527036666870117e-01 5.580523014068603516e-01 5.938742160797119141e-01 -2.976184487342834473e-01 2.432842105627059937e-01
-7.425364851951599121e-02 -2.331129014492034912e-01 -7.225509881973266602e-01 -2.274526208639144897e-01 -3.278115093708038330e-01 4.911887645721435547e-01 -5.937269330024719238e-02 1.186521127820014954e-01
1.687854677438735962e-01 6.993300467729568481e-02 -1.078007519245147705e-01 -4.300790727138519287e-01 -3.751866519451141357e-01 1.264063715934753418e-01 -4.253875017166137695e-01 6.575210094451904297e-01
2.462375760078430176e-01 3.724035322666168213e-01 -1.889213621616363525e-01 -3.650217354297637939e-01 -1.258737444877624512e-01 3.574143946170806885e-01 1.524071395397186279e-01 6.818604469299316406e-01
-4.325706958770751953e-01 4.505712687969207764e-01 2.320524752140045166e-01 3.939127922058105469e-02 -9.708179533481597900e-02 -8.403469622135162354e-02 -3.381789624691009521e-01 6.508582234382629395e-01
-9.208050370216369629e-02 2.157753556966781616e-01 -1.111433431506156921e-01 -3.317034244537353516e-01 -9.796272963285446167e-02 7.368949055671691895e-01 2.901617288589477539e-01 4.310192465782165527e-01
-2.376760691404342651e-01 -1.006379723548889160e-01 -2.102908641099929810e-01 -5.500068664550781250e-01 1.786378473043441772e-01 6.788008213043212891e-01 1.029862463474273682e-01 2.887285053730010986e-01
-4.129221141338348389e-01 5.038631334900856018e-02 -7.377613782882690430e-01 3.271894752979278564e-01 1.244219243526458740e-01 1.929503530263900757e-01 -3.057543039321899414e-01 1.715092062950134277e-01
3.306037187576293945e-01 -9.523304179310798645e-03 -7.392119616270065308e-02 -1.065831407904624939e-01 -5.571470260620117188e-01 1.815993189811706543e-01 -2.223945111036300659e-01 6.934952735900878906e-01
6.827311217784881592e-02 3.407027423381805420e-01 2.962343096733093262e-01 8.758712559938430786e-02 3.192415833473205566e-01 7.294904589653015137e-01 -1.128774508833885193e-01 3.701640665531158447e-01
-3.234864026308059692e-02 2.845260500907897949e-01 3.422841429710388184e-02 -5.465462803840637207e-01 -2.316272109746932983e-01 4.945063591003417969e-01 -3.628472983837127686e-01 4.338988065719604492e-01
1.753264665603637695e-01 7.077478617429733276e-02 -6.139039397239685059e-01 -3.662202954292297363e-01 1.098133921623229980e-01 4.888758957386016846e-01 1.325938999652862549e-01 4.296702146530151367e-01
1.461816877126693726e-01 4.782316684722900391e-01 -1.816059052944183350e-01 -2.628674209117889404e-01 -2.906530797481536865e-01 4.935750365257263184e-01 6.828567385673522949e-02 5.613261461257934570e-01
-7.581877708435058594e-01 9.746779501438140869e-02 7.345506548881530762e-02 -3.101561665534973145e-01 -5.877358466386795044e-02 2.337986081838607788e-01 7.663734257221221924e-02 5.000693202018737793e-01
-7.069798707962036133e-01 1.797747015953063965e-01 -3.490985557436943054e-02 -1.324128806591033936e-01 -4.305335283279418945e-01 6.342011690139770508e-02 -1.387254148721694946e-01 4.903903305530548096e-01
2.057976275682449341e-01 -6.487482041120529175e-02 -3.094757497310638428e-01 3.527652919292449951e-01 -3.164019882678985596e-01 1.336673051118850708e-01 3.878511860966682434e-02 7.834147810935974121e-01
4.605798795819282532e-02 -1.257138997316360474e-01 3.842089697718620300e-02 -3.188201487064361572e-01 -4.531429111957550049e-01 7.840156555175781250e-02 -1.062292903661727905e-01 8.100507855415344238e-01
-5.777150392532348633e-01 -9.095966815948486328e-02 1.303287148475646973e-01 -4.782340526580810547e-01 2.946834638714790344e-02 3.554021120071411133e-01 2.255228534340858459e-02 5.334703326225280762e-01
1.342411786317825317e-01 3.833037614822387695e-01 1.987303495407104492e-01 9.515030682086944580e-02 8.701390027999877930e-02 1.474150568246841431e-01 -3.253927230834960938e-01 8.070483803749084473e-01
3.383027215022593737e-04 1.913680285215377808e-01 -1.940298378467559814e-01 -2.168255895376205444e-01 2.621695697307586670e-01 7.780130505561828613e-01 2.863600552082061768e-01 3.502539992332458496e-01
-4.393129348754882812e-01 4.738448858261108398e-01 -1.182725355029106140e-01 -3.111060261726379395e-01 2.109712809324264526e-01 4.323806464672088623e-01 -4.795712828636169434e-01 1.012387201189994812e-01
-2.035092562437057495e-01 2.796679548919200897e-02 3.701325356960296631e-01 -1.057152748107910156e-01 -6.615220010280609131e-02 8.762302398681640625e-01 -1.055684983730316162e-01 1.622577905654907227e-01
-2.152582556009292603e-01 3.031894005835056305e-02 -2.689425349235534668e-01 5.785076618194580078e-01 -3.284188210964202881e-01 2.048270553350448608e-01 1.462255716323852539e-01 6.120037436485290527e-01
4.728508889675140381e-01 1.281445324420928955e-01 6.506360322237014771e-02 1.587853282690048218e-01 1.541308611631393433e-01 6.650080680847167969e-01 -2.902643978595733643e-01 4.246170520782470703e-01
1.224123984575271606e-01 1.036692634224891663e-01 2.046638876199722290e-01 -3.878266811370849609e-01 4.358901828527450562e-02 3.334665894508361816e-01 -5.238265991210937500e-01 6.280739307403564453e-01
-9.696914255619049072e-02 4.985545575618743896e-02 -1.144482567906379700e-01 1.017697677016258240e-01 5.425570011138916016e-01 8.026621937751770020e-01 -1.714851148426532745e-02 1.603966653347015381e-01
-2.050134390592575073e-01 -1.499311719089746475e-02 -2.629486918449401855e-01 5.107210278511047363e-01 5.942122638225555420e-02 4.717572927474975586e-01 3.118045032024383545e-01 5.517780184745788574e-01
-1.200160756707191467e-02 -5.969233810901641846e-02 4.749135673046112061e-01 -1.579122394323348999e-01 3.494080854579806328e-03 6.756107807159423828e-01 -2.235084921121597290e-01 4.892805516719818115e-01
1.979857087135314941e-01 1.506330668926239014e-01 9.835030883550643921e-02 -4.189209640026092529e-01 1.229809671640396118e-01 3.459517359733581543e-01 8.508400060236454010e-03 7.861707806587219238e-01
-3.362060785293579102e-01 2.546298503875732422e-01 -1.330714374780654907e-01 -4.931395351886749268e-01 2.156919091939926147e-01 3.997066617012023926e-01 -5.819626450538635254e-01 1.275362074375152588e-01
-6.794288158416748047e-01 -1.300645992159843445e-02 4.855228960514068604e-02 -3.449044227600097656e-01 1.094857901334762573e-01 4.951953589916229248e-01 1.109858676791191101e-01 3.838846683502197266e-01
2.048451006412506104e-01 -1.965945586562156677e-02 -2.919397652149200439e-01 -6.008128523826599121e-01 8.946398273110389709e-03 3.115804791450500488e-01 -4.419689532369375229e-03 6.436342597007751465e-01
1.723448336124420166e-01 3.433245718479156494e-01 -3.446458280086517334e-02 3.653995394706726074e-01 -2.550103068351745605e-01 7.146498560905456543e-02 -2.835450470447540283e-01 7.531173229217529297e-01
-3.630557358264923096e-01 -1.808483600616455078e-01 -2.041941434144973755e-01 6.128359436988830566e-01 1.747552752494812012e-01 3.471421301364898682e-01 -1.195540651679039001e-02 5.167507529258728027e-01
-1.886027306318283081e-01 1.543299853801727295e-01 -4.090573787689208984e-01 -7.242567092180252075e-02 4.335262477397918701e-01 2.415112257003784180e-01 -6.360960006713867188e-01 3.422673344612121582e-01
-6.531830430030822754e-01 2.500129938125610352e-01 5.788431316614151001e-02 -2.981288135051727295e-01 2.167848795652389526e-01 2.067359164357185364e-02 -3.405017256736755371e-01 5.052224397659301758e-01
-4.733369685709476471e-03 4.835902154445648193e-01 -7.858165353536605835e-02 3.727997094392776489e-02 2.530936598777770996e-01 7.600960135459899902e-01 1.739800870418548584e-01 2.940779030323028564e-01
-8.911431580781936646e-02 1.387877464294433594e-01 4.991865530610084534e-02 -3.494216203689575195e-01 -1.483146101236343384e-01 -4.494148865342140198e-02 2.005414664745330811e-02 9.076288342475891113e-01
-3.341326415538787842e-01 -1.384558738209307194e-03 7.549854367971420288e-02 -1.674354970455169678e-01 3.622705638408660889e-01 6.905406713485717773e-01 2.701762318611145020e-01 4.165779054164886475e-01
-1.493636816740036011e-01 6.977611035108566284e-02 -3.598031997680664062e-01 -2.909058332443237305e-01 -4.111821651458740234e-01 -9.729104489088058472e-02 -5.191864371299743652e-01 5.573566555976867676e-01
-1.194714233279228210e-01 2.899453043937683105e-01 -1.216806471347808838e-01 -1.286681890487670898e-01 4.747420847415924072e-01 7.634797692298889160e-01 2.257136628031730652e-02 2.480037063360214233e-01
3.460109233856201172e-01 -1.992205679416656494e-01 -1.517032384872436523e-01 2.088868916034698486e-01 -3.645324707031250000e-01 7.120710611343383789e-01 -3.122053444385528564e-01 1.911512166261672974e-01
-5.286811590194702148e-01 1.197501551359891891e-02 2.708649039268493652e-01 -2.434964329004287720e-01 1.215685531497001648e-01 6.917784810066223145e-01 5.653208866715431213e-02 3.019308447837829590e-01
-4.248264431953430176e-01 -2.706345021724700928e-01 -1.339271944016218185e-02 -3.294411301612854004e-01 -3.687170445919036865e-01 6.496212482452392578e-01 7.538063824176788330e-02 2.718937993049621582e-01
-3.078227341175079346e-01 -1.835533231496810913e-02 -3.791733980178833008e-01 3.355645239353179932e-01 4.818710684776306152e-01 3.278386592864990234e-01 -4.608113467693328857e-01 3.106561005115509033e-01
-2.207489758729934692e-01 -4.195107221603393555e-01 -7.579006254673004150e-02 -4.094825387001037598e-01 -3.851774036884307861e-01 6.147823333740234375e-01 -1.823611371219158173e-02 2.742428779602050781e-01
-2.506812214851379395e-01 1.362101733684539795e-02 2.559358254075050354e-02 3.931624349206686020e-03 5.954033136367797852e-01 6.945654153823852539e-01 3.745508566498756409e-02 3.130075931549072266e-01
-1.171427071094512939e-01 2.581029236316680908e-01 -2.970984280109405518e-01 4.462000727653503418e-01 -1.945509910583496094e-01 -7.759529631584882736e-03 4.465319216251373291e-02 7.696714401245117188e-01
2.842570282518863678e-02 2.902564406394958496e-01 1.063096672296524048e-01 1.183451339602470398e-01 2.135570645332336426e-01 8.219456672668457031e-01 1.742368936538696289e-01 3.715859949588775635e-01
-6.327148079872131348e-01 -2.766257226467132568e-01 -1.537918951362371445e-02 -3.146675229072570801e-01 -3.990551084280014038e-02 5.225821733474731445e-01 4.116489738225936890e-02 3.840817809104919434e-01
9.421029686927795410e-02 3.708913624286651611e-01 -9.455105662345886230e-02 1.816342473030090332e-01 3.025390207767486572e-01 7.820295095443725586e-01 1.405530869960784912e-01 2.979561388492584229e-01
-1.880586892366409302e-01 8.020789921283721924e-02 2.795408368110656738e-01 -4.116794168949127197e-01 2.443173974752426147e-01 6.376402974128723145e-01 -5.862804502248764038e-02 4.907791912555694580e-01
-1.859922707080841064e-01 4.703076481819152832e-01 -1.383917778730392456e-01 7.757797837257385254e-02 4.871253371238708496e-01 4.283432662487030029e-01 -3.766715526580810547e-01 3.954699039459228516e-01
-2.212465554475784302e-01 -1.779599785804748535e-01 4.091731309890747070e-01 -2.095497101545333862e-01 6.881409883499145508e-02 7.330529093742370605e-01 2.891519106924533844e-02 4.063352942466735840e-01
-3.642210364341735840e-01 -7.446689903736114502e-02 -2.919186949729919434e-01 -3.047173619270324707e-01 -5.478097200393676758e-01 4.416871964931488037e-01 -3.894366919994354248e-01 1.920537203550338745e-01
-8.126612305641174316e-01 -1.714987456798553467e-01 -2.877965196967124939e-02 -2.390435039997100830e-01 5.029961839318275452e-02 4.589669704437255859e-01 -6.977469474077224731e-02 1.847986876964569092e-01
-8.098921924829483032e-02 -6.183664128184318542e-02 -4.112952738068997860e-04 -8.041664958000183105e-02 -4.264881834387779236e-02 4.893894866108894348e-02 -8.822658658027648926e-01 4.478204846382141113e-01
1.532566547393798828e-01 1.161037832498550415e-01 -6.281434297561645508e-01 -1.993896663188934326e-01 2.899754345417022705e-01 4.028071165084838867e-01 -5.024666786193847656e-01 1.729162037372589111e-01
-1.730626076459884644e-01 1.597083657979965210e-01 1.130516603589057922e-01 -2.051261961460113525e-01 2.877051830291748047e-01 6.766541004180908203e-01 1.786845028400421143e-01 5.631357431411743164e-01
2.777737379074096680e-01 -1.835966855287551880e-02 -7.045558691024780273e-01 8.153283596038818359e-02 1.354979127645492554e-01 5.868416428565979004e-01 -2.090913653373718262e-01 1.139998510479927063e-01
2.566232085227966309e-01 5.288968086242675781e-01 -2.530536949634552002e-01 3.858750462532043457e-01 -1.869294643402099609e-01 4.647469818592071533e-01 -2.930073440074920654e-02 4.355296492576599121e-01
-5.213769525289535522e-02 4.684580564498901367e-01 -7.031678557395935059e-01 -5.468539148569107056e-02 4.749390110373497009e-02 4.017991423606872559e-01 -1.336950808763504028e-01 3.143575787544250488e-01
8.553904294967651367e-02 1.064790114760398865e-01 -4.141874145716428757e-03 -1.195778548717498779e-01 -6.817592382431030273e-01 4.991404414176940918e-01 -2.472673803567886353e-01 4.381222128868103027e-01
4.137604832649230957e-01 1.097229495644569397e-01 1.548892073333263397e-02 2.565666139125823975e-01 3.254725039005279541e-01 5.770438313484191895e-01 -2.447594553232192993e-01 5.018743872642517090e-01
-5.889183282852172852e-01 4.319697618484497070e-01 -8.523021638393402100e-02 6.987493485212326050e-02 2.523695826530456543e-01 4.615214765071868896e-01 -4.165112972259521484e-01 6.524151563644409180e-02
-3.996169269084930420e-01 -4.299000650644302368e-02 2.931945919990539551e-01 -1.215287446975708008e-01 -4.299833178520202637e-01 3.276275992393493652e-01 -2.845144271850585938e-02 6.668514609336853027e-01
-3.849149346351623535e-01 -9.004033356904983521e-02 -3.878023326396942139e-01 5.871126055717468262e-02 5.546557903289794922e-01 2.617596685886383057e-01 -3.992992043495178223e-01 3.928035199642181396e-01
-4.285669624805450439e-01 -6.536625325679779053e-02 9.353918582201004028e-02 1.550752967596054077e-01 -2.256417088210582733e-02 8.212967514991760254e-01 2.408251017332077026e-01 2.150007635354995728e-01
-5.520498380064964294e-02 5.792294144630432129e-01 5.819215625524520874e-02 -2.351422309875488281e-01 -1.456573158502578735e-01 4.099692106246948242e-01 -5.714771747589111328e-01 2.947719991207122803e-01
-2.273996919393539429e-01 1.849693059921264648e-01 1.892043650150299072e-01 -2.608779966831207275e-01 -2.058288082480430603e-02 6.976113319396972656e-01 2.608885169029235840e-01 5.050463080406188965e-01
-1.511231809854507446e-01 -7.755546271800994873e-02 -4.909241795539855957e-01 1.082315444946289062e-01 -6.000110507011413574e-01 4.630128741264343262e-01 1.625520922243595123e-02 3.791673779487609863e-01
2.951475381851196289e-01 1.668720692396163940e-01 -4.131422936916351318e-02 2.278914004564285278e-01 2.742986381053924561e-01 8.464719057083129883e-01 -1.051278859376907349e-01 1.690980941057205200e-01
-1.957328468561172485e-01 -1.011351775377988815e-02 1.024781093001365662e-01 2.458309382200241089e-01 -4.923884272575378418e-01 5.850743055343627930e-01 -5.432501435279846191e-01 1.037923991680145264e-01
1.096668466925621033e-01 2.120533585548400879e-01 -5.182099714875221252e-02 -5.011827945709228516e-01 -9.409816563129425049e-02 1.226527690887451172e-01 -1.847889423370361328e-01 7.944129109382629395e-01
4.325532913208007812e-01 1.002739146351814270e-01 1.246403828263282776e-01 2.871367633342742920e-01 1.433560699224472046e-01 6.798050999641418457e-01 -2.581039369106292725e-01 3.944064974784851074e-01
-6.381003260612487793e-01 -6.794887036085128784e-02 -3.351758792996406555e-02 3.398478031158447266e-01 -4.664087891578674316e-01 3.568451404571533203e-01 -3.317607045173645020e-01 1.290353089570999146e-01
-1.113461405038833618e-01 3.033609688282012939e-01 -8.022908866405487061e-02 -1.903247386217117310e-01 2.992688417434692383e-01 7.800003886222839355e-01 2.089931368827819824e-01 3.335763216018676758e-01
-4.624319821596145630e-02 1.771983318030834198e-02 -1.267177611589431763e-01 -7.724721729755401611e-02 1.372522581368684769e-02 1.153828427195549011e-01 -9.367681145668029785e-01 2.906663417816162109e-01
-2.720723748207092285e-01 -1.220445558428764343e-01 3.957326114177703857e-01 -4.213628172874450684e-01 -5.632434040307998657e-02 5.409954190254211426e-01 -1.068690568208694458e-01 5.192892551422119141e-01
-6.213899254798889160e-01 -7.323637604713439941e-02 -1.243752986192703247e-01 -3.224720954895019531e-01 -3.639977425336837769e-02 6.083647012710571289e-01 2.175388783216476440e-01 2.651374638080596924e-01
8.449327200651168823e-03 -3.457606136798858643e-01 5.761811137199401855e-02 -1.463804952800273895e-02 2.812922894954681396e-01 3.008306026458740234e-01 -6.945610046386718750e-01 4.741355776786804199e-01
2.159809172153472900e-01 -3.898238837718963623e-01 -1.330777257680892944e-01 2.764979302883148193e-01 2.960665225982666016e-01 5.454069972038269043e-01 -4.620438516139984131e-01 3.295754790306091309e-01
-3.843702971935272217e-01 2.057020366191864014e-01 -2.085435241460800171e-01 -4.428063333034515381e-01 -1.082859188318252563e-02 3.749648034572601318e-01 -1.245130896568298340e-01 6.435518264770507812e-01
-4.600068330764770508e-01 3.317813277244567871e-01 2.674173116683959961e-01 7.359123229980468750e-02 2.473545372486114502e-01 4.343053400516510010e-01 -3.900770843029022217e-01 4.465664029121398926e-01
3.032221794128417969e-01 -3.436584770679473877e-01 -2.271739840507507324e-01 -2.036683261394500732e-01 -1.663899421691894531e-01 3.684737980365753174e-01 -4.031643867492675781e-01 6.089878082275390625e-01
4.287832975387573242e-01 1.435871720314025879e-01 1.260240525007247925e-01 2.392642349004745483e-01 4.640007019042968750e-02 7.308738231658935547e-01 -1.327792853116989136e-01 4.104121625423431396e-01
7.366826385259628296e-02 5.143617987632751465e-01 3.084290772676467896e-02 5.661782249808311462e-02 -4.307012259960174561e-01 6.639299988746643066e-01 -1.594021171331405640e-01 2.722725272178649902e-01
2.601209282875061035e-01 -1.998842954635620117e-01 -2.178902029991149902e-01 -4.215836152434349060e-02 -1.478475332260131836e-01 4.406075179576873779e-01 -5.072858929634094238e-01 6.081094145774841309e-01
-2.333463579416275024e-01 3.121335804462432861e-01 1.625774651765823364e-01 -2.186004370450973511e-01 -4.622201323509216309e-01 3.932832479476928711e-01 -5.245703458786010742e-01 3.611252009868621826e-01
1.836092174053192139e-01 -1.063695326447486877e-01 -1.915774643421173096e-01 3.502608537673950195e-01 -2.496327906847000122e-01 4.161519929766654968e-02 -4.407058656215667725e-01 7.330202460289001465e-01
3.140107691287994385e-01 -3.650129139423370361e-01 -3.977195918560028076e-01 -2.431360036134719849e-01 2.085629403591156006e-01 5.988591313362121582e-01 -9.845871478319168091e-02 3.728832900524139404e-01
-2.564495205879211426e-01 -3.471972048282623291e-01 1.725924760103225708e-01 -7.321633398532867432e-03 -1.833714246749877930e-01 7.592001557350158691e-01 -3.587944209575653076e-01 2.123740911483764648e-01
-7.893291860818862915e-02 3.966713696718215942e-02 -4.514468908309936523e-01 -3.582720756530761719e-01 -1.900192350149154663e-01 -1.082330867648124695e-01 -4.391205012798309326e-01 6.475990414619445801e-01
-1.882315576076507568e-01 -9.759451448917388916e-02 1.440584212541580200e-01 -4.619336128234863281e-02 -6.220185756683349609e-01 4.158947765827178955e-01 9.004814177751541138e-02 6.034675836563110352e-01
-5.985440015792846680e-01 1.737496554851531982e-01 -3.482509870082139969e-03 -3.486301004886627197e-01 3.098227977752685547e-01 4.595881104469299316e-01 -3.706255257129669189e-01 2.131347954273223877e-01
2.930832095444202423e-02 2.065941542387008667e-01 -3.198772668838500977e-01 2.992190048098564148e-02 -4.865314662456512451e-01 3.397819995880126953e-01 -5.777781605720520020e-01 4.089632034301757812e-01
3.011070787906646729e-01 5.003365129232406616e-02 -6.199093461036682129e-01 -2.784156203269958496e-01 -1.317635178565979004e-01 5.670092701911926270e-01 -1.390994936227798462e-01 2.946498095989227295e-01
-1.261480432003736496e-02 1.292900145053863525e-01 4.659832455217838287e-03 -2.349588088691234589e-02 4.057586491107940674e-01 4.481588006019592285e-01 2.152492702007293701e-01 7.554683089256286621e-01
-3.052852153778076172e-01 1.106653958559036255e-01 4.166604205965995789e-02 -1.469188630580902100e-01 -5.456450209021568298e-02 1.309596300125122070e-01 5.052129924297332764e-02 9.211692810058593750e-01
-9.412419795989990234e-02 -6.154193878173828125e-01 -2.504319250583648682e-01 2.825776040554046631e-01 1.334891468286514282e-01 3.636034429073333740e-01 -3.377797007560729980e-01 4.535541832447052002e-01
2.748996913433074951e-01 1.964980959892272949e-01 -3.835621755570173264e-04 3.456064686179161072e-02 2.535706460475921631e-01 7.046406865119934082e-01 5.908014252781867981e-02 5.659654736518859863e-01
-4.892864730209112167e-03 4.927507415413856506e-02 -5.046094655990600586e-01 8.410257846117019653e-02 -3.919728398323059082e-01 5.441654324531555176e-01 3.488290607929229736e-01 4.054673016071319580e-01
-1.888072490692138672e-01 1.775577068328857422e-01 -3.108635246753692627e-01 -5.766364336013793945e-01 3.140125572681427002e-01 5.657700896263122559e-01 -1.991887092590332031e-01 2.128464728593826294e-01
-4.211697280406951904e-01 5.447898507118225098e-01 -3.768233954906463623e-02 -1.706345230340957642e-01 3.324660360813140869e-01 3.903622329235076904e-01 -1.469198912382125854e-01 4.591102898120880127e-01
-5.379340052604675293e-01 2.757306694984436035e-01 -3.806226253509521484e-01 -2.587375938892364502e-01 3.748483359813690186e-01 4.030807912349700928e-01 -2.681511044502258301e-01 2.188387662172317505e-01
8.897689729928970337e-02 4.606918096542358398e-01 -2.697843313217163086e-01 5.925090517848730087e-03 -1.029279679059982300e-01 2.818108797073364258e-01 -2.242687046527862549e-01 7.528077960014343262e-01
9.070634841918945312e-04 2.462553679943084717e-01 -1.139777526259422302e-01 2.215153127908706665e-01 2.246426194906234741e-01 3.861930966377258301e-01 -4.402761161327362061e-01 6.955896615982055664e-01
-4.234693348407745361e-01 3.683861494064331055e-01 4.203294590115547180e-02 1.810898631811141968e-01 -4.187652766704559326e-01 1.697366386651992798e-01 -3.574700355529785156e-01 5.643095374107360840e-01
-6.293608248233795166e-02 2.029594779014587402e-02 -9.322677552700042725e-02 5.947627872228622437e-02 -8.415201306343078613e-02 3.627189397811889648e-01 -2.929481863975524902e-01 8.711678385734558105e-01
4.270021244883537292e-02 -5.386623367667198181e-02 8.443555235862731934e-02 -8.254643529653549194e-02 1.523856520652770996e-01 4.095664918422698975e-01 -8.652610182762145996e-01 2.041791677474975586e-01
7.973691821098327637e-02 5.030409097671508789e-01 1.281700879335403442e-01 3.457201719284057617e-01 -2.553282380104064941e-01 1.901506483554840088e-01 -3.501161336898803711e-01 6.170176863670349121e-01
-4.990147948265075684e-01 3.240714073181152344e-01 -1.891671270132064819e-01 -4.451425373554229736e-01 3.163649737834930420e-01 4.593949019908905029e-01 -1.128113567829132080e-01 2.969328165054321289e-01
-1.002145111560821533e-01 7.788409292697906494e-02 -3.483653068542480469e-01 -2.286791801452636719e-01 -5.449451208114624023e-01 1.299551874399185181e-01 -7.725597918033599854e-02 7.002975940704345703e-01
-2.960571646690368652e-02 1.824115067720413208e-01 -2.700968682765960693e-01 1.596779078245162964e-01 1.262746900320053101e-01 2.657613158226013184e-01 -8.645672798156738281e-01 1.826172620058059692e-01
-4.631688594818115234e-01 -8.049198240041732788e-02 -4.237409234046936035e-01 -3.782206475734710693e-01 -3.992568552494049072e-01 4.897713959217071533e-01 -8.519781380891799927e-02 2.232657968997955322e-01
-3.700639307498931885e-01 3.806272745132446289e-01 6.844950467348098755e-02 8.308202028274536133e-02 3.668669760227203369e-01 6.395590901374816895e-01 1.463752239942550659e-02 4.034180939197540283e-01
-3.499948382377624512e-01 -4.045350849628448486e-01 -3.180553913116455078e-01 1.756197810173034668e-01 -2.717797160148620605e-01 3.309944868087768555e-01 -6.218319535255432129e-01 1.084294766187667847e-01
-3.045734465122222900e-01 7.206783443689346313e-02 3.379579186439514160e-01 -3.758285939693450928e-01 2.207049354910850525e-02 7.034984230995178223e-01 -3.578088060021400452e-02 3.871708810329437256e-01
-1.769221276044845581e-01 -2.451908588409423828e-01 -4.177630841732025146e-01 4.035317301750183105e-01 -1.267011016607284546e-01 -3.227233141660690308e-02 -4.384242892265319824e-01 6.015858650207519531e-01
-4.698264598846435547e-01 -2.075558304786682129e-01 -3.885087370872497559e-01 -5.636592507362365723e-01 -7.744170725345611572e-02 3.818724155426025391e-01 -8.104561269283294678e-02 3.303643465042114258e-01
-3.506922125816345215e-01 3.995542526245117188e-01 -2.095008045434951782e-01 2.746344804763793945e-01 5.207999050617218018e-02 5.821121335029602051e-01 -3.441057503223419189e-01 3.715927302837371826e-01
-9.603996574878692627e-02 -2.508293688297271729e-01 -2.945660613477230072e-02 2.498212307691574097e-01 -5.904754251241683960e-02 2.185695767402648926e-01 -7.791843414306640625e-01 4.540870785713195801e-01
-5.010665655136108398e-01 5.043671280145645142e-02 -2.561307847499847412e-01 -3.269735872745513916e-01 3.557603955268859863e-01 3.406216204166412354e-01 -3.239679932594299316e-01 4.757415354251861572e-01
5.339282751083374023e-02 4.689016044139862061e-01 -5.340277776122093201e-02 1.331224292516708374e-02 -4.588958621025085449e-01 4.195105135440826416e-01 -3.575862050056457520e-01 5.097146630287170410e-01
-1.750544011592864990e-01 1.554854512214660645e-01 -2.226675897836685181e-01 -3.500235453248023987e-02 -1.621589437127113342e-02 4.105724692344665527e-01 -7.907984256744384766e-01 3.165113031864166260e-01
-3.179126679897308350e-01 -1.589079201221466064e-01 -4.729579687118530273e-01 -1.509408205747604370e-01 -5.434296131134033203e-01 3.981578648090362549e-01 -4.074966311454772949e-01 8.549012988805770874e-02
-1.603209227323532104e-01 -3.177541494369506836e-01 -1.830322295427322388e-01 -8.503755927085876465e-02 2.829256653785705566e-01 1.027323901653289795e-01 -6.470490694046020508e-01 5.686158537864685059e-01
-2.507145106792449951e-01 2.421102672815322876e-01 -1.550868600606918335e-01 -3.181354403495788574e-01 2.101740539073944092e-01 4.026063680648803711e-01 5.350874736905097961e-02 7.376547455787658691e-01
1.387744843959808350e-01 1.328493356704711914e-01 -1.074421107769012451e-01 2.155058085918426514e-01 3.581233918666839600e-01 7.348910570144653320e-01 -1.485192328691482544e-01 4.633905291557312012e-01
3.768648207187652588e-02 1.074299495667219162e-02 -4.124473035335540771e-01 -5.622050762176513672e-01 -2.144140191376209259e-02 4.925104081630706787e-01 -2.840948402881622314e-01 4.342130422592163086e-01
-3.391203582286834717e-01 3.963233828544616699e-01 -1.463783439248800278e-02 -1.550876647233963013e-01 2.856048047542572021e-01 5.186632871627807617e-01 -5.058770179748535156e-01 3.117135763168334961e-01
-4.821394681930541992e-01 5.109680891036987305e-01 -4.141070544719696045e-01 -1.192889437079429626e-01 -1.022818610072135925e-01 2.472728192806243896e-01 -4.076679646968841553e-01 2.879931330680847168e-01
1.293134242296218872e-01 2.346777729690074921e-02 -1.446531414985656738e-01 3.158605396747589111e-01 2.497930377721786499e-01 8.254870772361755371e-01 4.430313035845756531e-02 3.409495949745178223e-01
-3.880120515823364258e-01 3.039899468421936035e-01 -2.806242704391479492e-01 4.107950329780578613e-01 -3.746235370635986328e-02 6.776271462440490723e-01 -2.107712179422378540e-01 6.728908419609069824e-02
1.521703228354454041e-02 -1.917521357536315918e-01 -8.886818587779998779e-02 2.163142412900924683e-01 2.117214724421501160e-02 1.551384180784225464e-01 1.124293655157089233e-01 9.333560466766357422e-01
-3.375564515590667725e-01 1.206642854958772659e-02 -1.275391578674316406e-01 -4.754322767257690430e-01 -2.473343312740325928e-01 3.306016921997070312e-01 -2.599140405654907227e-01 6.368523240089416504e-01
-4.853926301002502441e-01 -2.279946766793727875e-02 4.425418749451637268e-02 -1.674930453300476074e-01 -1.632822453975677490e-01 4.262232780456542969e-01 1.176747530698776245e-01 7.153230905532836914e-01
1.970293670892715454e-01 7.883186452090740204e-03 -2.999534644186496735e-02 -2.402327656745910645e-01 6.547471135854721069e-02 4.181614816188812256e-01 -5.493048429489135742e-01 6.493259072303771973e-01
-1.591403037309646606e-02 2.069705426692962646e-01 -7.480543106794357300e-02 1.592327505350112915e-01 3.594494462013244629e-01 4.147247374057769775e-01 -7.530384063720703125e-01 2.401907593011856079e-01
-3.333466649055480957e-01 -1.564068347215652466e-01 -3.773015737533569336e-02 -1.533737778663635254e-01 3.464643061161041260e-01 1.420068293809890747e-01 -6.774454712867736816e-01 4.902388751506805420e-01
-1.140803769230842590e-01 5.140705704689025879e-01 8.960212767124176025e-02 1.772516369819641113e-01 9.743975102901458740e-02 6.746993213891983032e-02 -2.328564524650573730e-01 7.842204570770263672e-01
