# Supplementary material for: Where is your field going? A machine learning approach to study the relative motion of the domains of physics
Source: PLoS One. 2020 Jun 18;15(6):e0233997. doi: 10.1371/journal.pone.0233997 (PMC7302634; doi:10.1371/journal.pone.0233997)
Supplement: S8 Data — (ZIP) [file pone.0233997.s008.zip › 7/Pacs4Run_7_VS_500_embeddings1987-1991ED8.txt]

-3.615629971027374268e-01 1.284461617469787598e-01 -7.218920439481735229e-02 -6.395848393440246582e-01 -4.584001377224922180e-02 -2.918189167976379395e-01 -5.442100763320922852e-01 -2.346686422824859619e-01
-5.186473727226257324e-01 1.732593476772308350e-01 -3.497568368911743164e-01 -1.851138025522232056e-01 -7.921105250716209412e-03 -7.369804978370666504e-01 -2.552139386534690857e-02 2.312327735126018524e-02
-3.138254880905151367e-01 8.218500763177871704e-02 -7.263948917388916016e-01 1.176074743270874023e-01 3.611087501049041748e-01 -4.361843168735504150e-01 4.670645669102668762e-02 -1.744719594717025757e-01
-2.863363325595855713e-01 -3.239794075489044189e-02 -7.669399976730346680e-01 -3.173670470714569092e-01 -1.988394856452941895e-01 -8.752185385674238205e-04 -3.813413083553314209e-01 -2.075664997100830078e-01
-1.617452800273895264e-01 6.232093572616577148e-01 -3.848961591720581055e-01 -4.328008294105529785e-01 -2.510236501693725586e-01 -3.785644769668579102e-01 -1.179256066679954529e-01 -1.725010722875595093e-01
-2.017586976289749146e-01 6.536263972520828247e-02 -3.339037895202636719e-01 -1.806583702564239502e-01 9.399141184985637665e-03 -8.327187895774841309e-01 -3.417003452777862549e-01 -2.498112432658672333e-02
-4.061495661735534668e-01 2.026499062776565552e-01 -8.171615600585937500e-01 -2.650467455387115479e-01 9.879898279905319214e-02 1.607567965984344482e-01 1.490221911808475852e-04 -1.427191942930221558e-01
-1.896063685417175293e-01 -3.769286442548036575e-03 -6.038559675216674805e-01 1.072535216808319092e-01 -3.303475379943847656e-01 -3.058942854404449463e-01 -3.318345248699188232e-01 -5.244756937026977539e-01
-8.691494464874267578e-01 -3.319584131240844727e-01 5.074191093444824219e-02 -2.399018965661525726e-02 1.226569637656211853e-01 -7.579068094491958618e-02 -2.714000642299652100e-01 -1.917961090803146362e-01
-6.592436432838439941e-01 -2.102451026439666748e-01 -4.141415655612945557e-01 -4.458170533180236816e-01 -2.602482736110687256e-01 -6.169900670647621155e-02 -2.585067152976989746e-01 -1.121022105216979980e-01
-4.389322102069854736e-01 -1.887158304452896118e-01 6.513682007789611816e-02 -2.646235227584838867e-01 5.157288312911987305e-01 -6.389461755752563477e-01 -5.113128200173377991e-02 -1.435744911432266235e-01
-5.553324818611145020e-01 3.725230097770690918e-01 -4.832500815391540527e-01 2.255077809095382690e-01 -1.223307028412818909e-01 -4.775663018226623535e-01 -1.471548229455947876e-01 -6.131273135542869568e-02
-5.802272558212280273e-01 3.420553803443908691e-01 -2.468671053647994995e-01 2.176174968481063843e-01 -9.802434593439102173e-02 -4.425476789474487305e-01 -4.531382024288177490e-01 1.650519520044326782e-01
-4.834289550781250000e-01 -2.139904350042343140e-01 -6.493998765945434570e-01 -3.368514776229858398e-01 -1.738979667425155640e-01 1.195234805345535278e-01 -2.931159436702728271e-01 -2.342484295368194580e-01
-6.270579695701599121e-01 2.289666980504989624e-01 -6.322776675224304199e-01 -1.613813266158103943e-02 2.534615099430084229e-01 -2.250727415084838867e-01 -2.182539179921150208e-02 1.973840147256851196e-01
-3.556929761543869972e-03 1.364322453737258911e-01 -7.165857553482055664e-01 2.221413254737854004e-01 2.149645537137985229e-01 -3.664528429508209229e-01 -3.842527866363525391e-01 -3.006393313407897949e-01
-5.502431988716125488e-01 -3.077779430896043777e-03 -5.133866667747497559e-01 1.579517573118209839e-01 -1.560628116130828857e-01 -4.468208551406860352e-01 -4.292018115520477295e-01 2.212674543261528015e-02
-6.434206366539001465e-01 2.032114863395690918e-01 -4.078803956508636475e-01 1.849517971277236938e-01 -1.579821407794952393e-01 -5.371496081352233887e-01 -1.027708277106285095e-01 -1.417451798915863037e-01
-1.673049479722976685e-01 1.609612852334976196e-01 -7.466893196105957031e-01 2.498607039451599121e-01 1.631759107112884521e-01 -3.056298196315765381e-01 -4.358949959278106689e-01 -1.268262565135955811e-01
-8.450751304626464844e-01 2.185971140861511230e-01 3.634378015995025635e-01 -1.074499934911727905e-01 9.318982064723968506e-02 -2.186383455991744995e-01 -1.524034589529037476e-01 -1.213127821683883667e-01
-5.081447362899780273e-01 9.130133688449859619e-02 -1.864511370658874512e-01 -9.749856777489185333e-03 -1.694746464490890503e-01 -5.838672518730163574e-01 -5.652984380722045898e-01 9.700003266334533691e-02
-2.878131270408630371e-01 3.707861304283142090e-01 -3.919530510902404785e-01 -6.584716588258743286e-02 -2.595807313919067383e-01 -6.936365365982055664e-01 -6.366356462240219116e-02 -2.629665732383728027e-01
-4.214617908000946045e-01 2.822135090827941895e-01 -4.783326089382171631e-01 1.499957870692014694e-02 2.688373029232025146e-01 -5.710960626602172852e-01 -2.549444139003753662e-01 2.242269068956375122e-01
-7.073394060134887695e-01 3.153037279844284058e-02 4.009937110822647810e-04 -3.421748578548431396e-01 3.369775116443634033e-01 -4.396710991859436035e-01 -1.369569748640060425e-01 2.365825921297073364e-01
-5.888763070106506348e-01 3.342226147651672363e-01 -5.320100784301757812e-01 -1.063907071948051453e-01 1.777895092964172363e-01 -2.700819075107574463e-01 -2.058339267969131470e-01 3.166156709194183350e-01
-5.370836853981018066e-01 3.149088323116302490e-01 -6.393127441406250000e-01 -3.151832222938537598e-01 -2.848851382732391357e-01 5.651681683957576752e-03 -4.065176472067832947e-02 -1.465206742286682129e-01
-5.256624817848205566e-01 6.423025131225585938e-01 -4.575747847557067871e-01 2.216048166155815125e-02 -9.191349148750305176e-02 -1.492330282926559448e-01 -2.192786335945129395e-01 1.498633921146392822e-01
-5.194223523139953613e-01 -4.412049353122711182e-01 -2.043296843767166138e-01 -4.917093515396118164e-01 7.981981150805950165e-03 -3.841793835163116455e-01 -2.072912007570266724e-01 -2.477555125951766968e-01
-1.476158499717712402e-01 3.814378082752227783e-01 -2.749203145503997803e-01 -2.383769005537033081e-01 3.173829615116119385e-01 -6.876348853111267090e-01 -2.911790311336517334e-01 2.048196345567703247e-01
-3.877139687538146973e-01 2.773729264736175537e-01 -1.663297265768051147e-01 2.249733209609985352e-01 5.455496907234191895e-01 -8.154375106096267700e-02 2.747205831110477448e-02 -6.240473985671997070e-01
-5.416743755340576172e-01 -1.889076828956604004e-01 -7.273906469345092773e-01 -3.159412741661071777e-02 1.232935264706611633e-01 -3.250445723533630371e-01 -1.111154332756996155e-01 -8.720871806144714355e-02
-6.544858217239379883e-01 1.262643784284591675e-01 -3.618842363357543945e-01 3.620039820671081543e-01 -1.667022556066513062e-01 -4.385627508163452148e-01 -1.702317744493484497e-01 -2.111701518297195435e-01
-4.417574107646942139e-01 -1.321221590042114258e-01 -6.261371076107025146e-03 2.559714019298553467e-01 4.029628634452819824e-02 2.885475195944309235e-02 -6.018701195716857910e-01 -5.976032018661499023e-01
-3.784636855125427246e-01 -3.584662675857543945e-01 -9.922184050083160400e-02 1.794967204332351685e-01 1.185428798198699951e-01 -2.147460132837295532e-01 -6.316919922828674316e-01 -4.764452576637268066e-01
-2.677145600318908691e-01 5.306417942047119141e-01 -5.101411938667297363e-01 -4.422382116317749023e-01 -8.272092789411544800e-02 -4.272712171077728271e-01 -1.715729013085365295e-02 -3.509499877691268921e-02
-1.543110460042953491e-01 4.573301970958709717e-01 -6.652934849262237549e-02 -1.551993638277053833e-01 2.149846851825714111e-01 1.489347964525222778e-01 -1.265303641557693481e-01 -8.087732195854187012e-01
-7.631244659423828125e-01 1.460977792739868164e-01 -8.493324741721153259e-03 2.540682256221771240e-01 -5.669934302568435669e-02 -3.829523324966430664e-01 1.291399002075195312e-01 -4.063608944416046143e-01
-1.814542263746261597e-01 1.259379088878631592e-01 -1.249296069145202637e-01 1.383424699306488037e-01 7.288352251052856445e-01 -2.536925375461578369e-01 -1.285823732614517212e-01 -5.517007708549499512e-01
-1.683943569660186768e-01 -2.761838734149932861e-01 -1.651005297899246216e-01 5.120209977030754089e-02 -2.276689112186431885e-01 -2.180868387222290039e-01 -4.051639437675476074e-01 -7.758435010910034180e-01
-3.719562590122222900e-01 -2.478390932083129883e-01 -7.064920067787170410e-01 -9.674222022294998169e-02 -7.125671207904815674e-02 1.961154043674468994e-01 -4.462145268917083740e-01 -2.215585112571716309e-01
-5.283663272857666016e-01 -1.096513308584690094e-02 -6.742582917213439941e-01 1.763558089733123779e-01 4.014691114425659180e-01 -2.354280501604080200e-01 9.523817151784896851e-02 -9.648368507623672485e-02
-4.756330847740173340e-01 -3.621048927307128906e-01 -3.952832520008087158e-01 1.167214885354042053e-01 -2.517830431461334229e-01 -3.712690770626068115e-01 -3.136144280433654785e-01 -4.161623418331146240e-01
-4.783818721771240234e-01 5.515488386154174805e-01 -4.111921191215515137e-01 1.493265032768249512e-01 8.268497139215469360e-02 -4.641461670398712158e-01 1.660453528165817261e-01 -1.603983640670776367e-01
-6.357071399688720703e-01 4.356170594692230225e-01 5.424494296312332153e-02 -3.229819238185882568e-01 2.271996624767780304e-02 -2.037777304649353027e-01 2.465434968471527100e-01 -4.427516758441925049e-01
-4.627602994441986084e-01 3.896966576576232910e-01 -4.458471834659576416e-01 2.607364952564239502e-01 -2.001716643571853638e-01 -5.232585072517395020e-01 -1.022384390234947205e-01 -2.071359902620315552e-01
-1.470034420490264893e-01 3.498521447181701660e-01 -1.491928994655609131e-01 -2.083531320095062256e-01 4.502453505992889404e-01 1.559677422046661377e-01 -1.546315997838973999e-01 -7.344155311584472656e-01
-3.550285100936889648e-01 5.805999636650085449e-01 -1.210098415613174438e-01 -2.367032170295715332e-01 -1.184031143784523010e-01 -6.008120179176330566e-01 1.468789428472518921e-01 -2.638539671897888184e-01
-4.398851990699768066e-01 -2.521530091762542725e-01 -6.830272078514099121e-01 2.495887875556945801e-01 2.442515790462493896e-01 -2.760040163993835449e-01 -2.295819222927093506e-01 -1.598575413227081299e-01
-1.990590542554855347e-01 -8.957876265048980713e-02 -7.398736476898193359e-01 5.233763530850410461e-02 -5.101883783936500549e-02 -7.098800688982009888e-02 -5.819336771965026855e-01 -2.364529818296432495e-01
-4.922917485237121582e-01 2.765488326549530029e-01 -1.209278777241706848e-01 3.014023043215274811e-02 3.172193765640258789e-01 -6.687085032463073730e-01 -2.362423241138458252e-01 2.490544468164443970e-01
-5.140480399131774902e-01 -8.810616284608840942e-02 -3.760152757167816162e-01 -5.719765322282910347e-04 -5.378199741244316101e-02 -5.623317956924438477e-01 -4.939574301242828369e-01 1.532992422580718994e-01
-3.137217462062835693e-01 4.278819561004638672e-01 -5.340280532836914062e-01 -3.684077858924865723e-01 -8.316349983215332031e-02 -5.299861431121826172e-01 4.997116327285766602e-02 -8.536306023597717285e-02
-2.877732813358306885e-01 3.669818639755249023e-01 -3.384656012058258057e-01 -5.524169802665710449e-01 -2.420126944780349731e-01 -4.638375043869018555e-01 8.007720857858657837e-02 -2.875055968761444092e-01
-5.279188156127929688e-01 1.735187470912933350e-01 2.221272885799407959e-01 1.110560446977615356e-01 1.091008111834526062e-01 2.475178837776184082e-01 -6.799470782279968262e-01 -3.066318035125732422e-01
-5.129891633987426758e-01 1.031425222754478455e-01 -3.127031624317169189e-01 -4.635323304682970047e-03 -9.814959764480590820e-02 -4.961699545383453369e-01 -5.631930232048034668e-01 2.353606969118118286e-01
-5.480268001556396484e-01 3.813338875770568848e-01 -1.611758321523666382e-01 2.637985721230506897e-02 1.426429450511932373e-01 -5.623310208320617676e-01 -3.181821703910827637e-01 2.996239066123962402e-01
-3.642503023147583008e-01 3.134048357605934143e-02 -8.388697355985641479e-02 1.043045222759246826e-01 4.290707707405090332e-01 3.129515051841735840e-01 -7.128446102142333984e-01 -2.413198500871658325e-01
-4.942274987697601318e-01 -2.179865390062332153e-01 -6.324632167816162109e-01 3.423033952713012695e-01 4.630391672253608704e-02 -2.925170063972473145e-01 -2.230104655027389526e-01 -2.315077632665634155e-01
-5.298085212707519531e-01 5.764631205238401890e-04 -5.173922181129455566e-01 2.926517724990844727e-01 -9.308582544326782227e-02 -4.514522850513458252e-01 -3.904544413089752197e-01 -3.215897828340530396e-02
-3.473319411277770996e-01 2.191228717565536499e-01 6.033724173903465271e-02 2.832840979099273682e-01 2.208050638437271118e-01 5.553141608834266663e-02 -7.769392728805541992e-01 -3.032854497432708740e-01
-6.394748687744140625e-01 -3.486848771572113037e-01 -5.249444246292114258e-01 -1.524247825145721436e-01 -3.605500608682632446e-02 -3.841637969017028809e-01 4.893724806606769562e-03 -1.475975513458251953e-01
-3.959642350673675537e-01 6.188806612044572830e-03 -1.408077329397201538e-01 5.980229005217552185e-02 2.759123146533966064e-01 3.334415853023529053e-01 -4.820832312107086182e-01 -6.324995756149291992e-01
-3.595003187656402588e-01 1.836752295494079590e-01 -3.786726593971252441e-01 -1.972154676914215088e-01 2.766272798180580139e-02 -7.934462428092956543e-01 -1.517698466777801514e-01 3.714511170983314514e-02
-5.322013497352600098e-01 7.874710857868194580e-02 -1.828720122575759888e-01 -4.395086690783500671e-02 6.694264411926269531e-01 2.746854424476623535e-01 -3.729556500911712646e-02 -3.875718712806701660e-01
-2.870957255363464355e-01 2.948605418205261230e-01 -1.010290756821632385e-01 2.638838291168212891e-01 6.104083657264709473e-01 -2.946261465549468994e-01 -5.460711941123008728e-02 -5.370352268218994141e-01
-2.796534001827239990e-01 1.823167353868484497e-01 -5.958297848701477051e-01 3.996164202690124512e-01 2.376819401979446411e-02 -4.727461338043212891e-01 -3.004466593265533447e-01 -2.439797073602676392e-01
-5.950292944908142090e-01 -2.973065674304962158e-01 -2.964849472045898438e-01 -4.257185161113739014e-01 -2.583643198013305664e-01 -7.646570913493633270e-03 -4.519441425800323486e-01 -1.317013204097747803e-01
-6.019877791404724121e-01 -7.419784367084503174e-02 -3.505661785602569580e-01 -3.880160748958587646e-01 -2.652722597122192383e-01 2.119657993316650391e-01 -4.390248358249664307e-01 -2.249683439731597900e-01
-3.911385238170623779e-01 2.809333503246307373e-01 -3.278591930866241455e-01 4.118158221244812012e-01 1.699503511190414429e-01 -5.575755834579467773e-01 -3.854815959930419922e-01 5.131668597459793091e-02
-3.523002862930297852e-01 5.603380799293518066e-01 -6.632279753684997559e-01 -2.378511428833007812e-01 3.485441952943801880e-02 -2.062063217163085938e-01 1.210528761148452759e-01 -8.409197628498077393e-02
-2.530278563499450684e-01 4.369663596153259277e-01 -4.933868348598480225e-01 -5.926827788352966309e-01 -1.075889766216278076e-01 -2.487951964139938354e-01 8.565246313810348511e-02 -2.636724412441253662e-01
-4.692653417587280273e-01 4.745664596557617188e-01 -4.306181073188781738e-01 -1.946672797203063965e-01 -3.108455240726470947e-01 -5.629530176520347595e-02 -4.580482840538024902e-01 1.471296548843383789e-01
-4.291073679924011230e-01 2.212574928998947144e-01 2.786521911621093750e-01 -5.865913033485412598e-01 -1.547459214925765991e-01 -3.442400395870208740e-01 -1.980937123298645020e-01 -4.043354988098144531e-01
-7.045977115631103516e-01 2.056817114353179932e-01 4.269275963306427002e-01 -1.421281099319458008e-01 4.498316347599029541e-02 -4.280943870544433594e-01 -1.466915309429168701e-01 -2.279533743858337402e-01
-4.844262003898620605e-01 3.988974690437316895e-01 1.922847777605056763e-01 -2.571567296981811523e-01 -8.333597332239151001e-02 -4.656786918640136719e-01 1.051913872361183167e-01 -5.179210901260375977e-01
-3.785408735275268555e-01 -5.884598940610885620e-02 -2.652303278446197510e-01 -1.506132930517196655e-01 -9.824728220701217651e-02 -7.715504169464111328e-01 -3.933967053890228271e-01 -2.256637252867221832e-02
-1.497233062982559204e-01 -8.195252716541290283e-02 1.004705354571342468e-01 -5.959611758589744568e-02 -8.564735203981399536e-02 -2.878333926200866699e-01 -7.297973036766052246e-01 -5.783017873764038086e-01
-5.685869455337524414e-01 4.639694690704345703e-01 -1.372908949851989746e-01 1.329674571752548218e-01 1.863870173692703247e-01 -2.972755134105682373e-01 -4.297966361045837402e-01 3.421608805656433105e-01
4.698157683014869690e-02 3.881825804710388184e-01 -5.194875597953796387e-01 -5.334720611572265625e-01 2.113894373178482056e-01 7.730839401483535767e-02 -4.842294752597808838e-01 8.664275705814361572e-02
-4.980905652046203613e-01 7.766468524932861328e-01 -1.787107735872268677e-01 -6.549611687660217285e-02 -1.247162297368049622e-01 -1.312519162893295288e-01 -2.389886975288391113e-01 1.503371894359588623e-01
-3.658621758222579956e-02 -8.989923633635044098e-03 9.938505291938781738e-02 -6.612154841423034668e-01 8.120571821928024292e-02 -5.554429888725280762e-01 -2.856736481189727783e-01 -3.934167027473449707e-01
-3.811271190643310547e-01 6.623392105102539062e-01 -5.702281594276428223e-01 1.775366626679897308e-02 -2.215929478406906128e-01 -5.642495676875114441e-02 -4.507735371589660645e-02 -1.904061734676361084e-01
-3.971199691295623779e-01 -2.505902014672756195e-02 -3.263679742813110352e-01 -7.631649971008300781e-01 1.769479215145111084e-01 1.618529856204986572e-01 4.085638374090194702e-02 -3.058672547340393066e-01
-3.255594372749328613e-01 4.348804652690887451e-01 -4.271418750286102295e-01 -4.085420072078704834e-01 -2.961871922016143799e-01 2.674103677272796631e-01 -3.278028368949890137e-01 -2.980659902095794678e-01
-6.541760563850402832e-01 1.399416178464889526e-01 -3.450402021408081055e-01 1.847278624773025513e-01 8.950684219598770142e-02 -4.800135791301727295e-01 -3.352771401405334473e-01 2.201305925846099854e-01
-2.913215458393096924e-01 3.077021539211273193e-01 -8.218286037445068359e-01 6.903193145990371704e-02 1.015796437859535217e-01 -2.457480281591415405e-01 -2.607440054416656494e-01 -3.981801122426986694e-02
-5.345524549484252930e-01 -1.326467841863632202e-01 -2.821650803089141846e-01 -4.020779132843017578e-01 -4.234303236007690430e-01 -9.626573324203491211e-02 -4.914900064468383789e-01 -1.589086800813674927e-01
-1.306754052639007568e-01 1.613577455282211304e-01 -5.823099017143249512e-01 -6.944762468338012695e-01 -5.286949127912521362e-02 -1.501666307449340820e-01 -1.096318438649177551e-01 -3.132750093936920166e-01
-1.465909630060195923e-01 -1.108827814459800720e-01 -3.892245888710021973e-01 -7.038132846355438232e-02 5.912646055221557617e-01 1.730741113424301147e-01 -3.845531642436981201e-01 -5.313540697097778320e-01
-5.197771787643432617e-01 1.632002145051956177e-01 3.194925189018249512e-01 -4.737016558647155762e-01 1.964251846075057983e-01 -3.966724872589111328e-01 -4.079247117042541504e-01 1.199759766459465027e-01
-5.819358229637145996e-01 3.163577020168304443e-01 -6.623442769050598145e-01 -2.121562212705612183e-01 -1.022537350654602051e-01 3.467689082026481628e-02 -2.223937958478927612e-01 1.282228082418441772e-01
-5.578341484069824219e-01 2.561410665512084961e-01 4.065253734588623047e-01 -1.532465666532516479e-01 1.293159425258636475e-01 -5.329204201698303223e-01 -7.438533008098602295e-02 -3.580577671527862549e-01
-4.689443409442901611e-01 5.533620715141296387e-01 -5.955823659896850586e-01 -9.420085698366165161e-02 -8.821036666631698608e-02 -4.368899762630462646e-02 -2.792527675628662109e-01 1.503915339708328247e-01
-5.559158325195312500e-01 4.236905276775360107e-01 4.656128585338592529e-02 2.026143223047256470e-01 5.491213798522949219e-01 -1.002704817801713943e-02 -9.431291371583938599e-02 -3.971069753170013428e-01
-3.034034073352813721e-01 4.685595333576202393e-01 -4.405100643634796143e-01 2.613743841648101807e-01 5.775669589638710022e-02 -2.397533804178237915e-01 -5.775767564773559570e-01 1.778209954500198364e-01
-1.055600792169570923e-01 3.131647706031799316e-01 -2.155276834964752197e-01 1.982860416173934937e-01 2.147880494594573975e-01 1.498847007751464844e-01 -5.880714654922485352e-01 -6.249704360961914062e-01
-3.735938370227813721e-01 1.403225213289260864e-01 -5.297420024871826172e-01 4.711946547031402588e-01 6.299395859241485596e-02 -4.754684567451477051e-01 -1.792884618043899536e-01 -2.755057215690612793e-01
-4.155140519142150879e-01 3.630265891551971436e-01 3.161455094814300537e-01 1.335592269897460938e-01 1.484900265932083130e-01 1.687875762581825256e-02 -6.298303008079528809e-01 -3.984389305114746094e-01
-3.067898750305175781e-01 2.868192791938781738e-01 -4.477690458297729492e-01 -6.122707724571228027e-01 -9.391582012176513672e-02 1.961803436279296875e-01 -4.470750391483306885e-01 3.254565596580505371e-02
-2.961758673191070557e-01 -2.099953591823577881e-03 -5.087173730134963989e-02 -1.088320165872573853e-01 4.276925325393676758e-01 2.455671317875385284e-02 -2.727086842060089111e-01 -7.999680638313293457e-01
-2.864895462989807129e-01 8.362976461648941040e-02 -2.571363747119903564e-01 7.545490562915802002e-02 9.435809403657913208e-02 2.747182846069335938e-01 -6.063238978385925293e-01 -6.221856474876403809e-01
-3.068191409111022949e-01 4.973996281623840332e-01 -6.572686433792114258e-01 -2.762849628925323486e-01 4.717112705111503601e-02 -3.666678965091705322e-01 -7.369615882635116577e-02 8.954615145921707153e-02
-1.558326631784439087e-01 2.374387234449386597e-01 5.514069646596908569e-02 -1.185130551457405090e-01 4.606871008872985840e-01 -5.128898471593856812e-02 -2.640680372714996338e-01 -7.859123349189758301e-01
-2.704417109489440918e-01 -1.853515803813934326e-01 -2.647729218006134033e-01 -7.221488356590270996e-01 2.583212852478027344e-01 2.009984552860260010e-01 -4.147647619247436523e-01 -1.474527269601821899e-01
-5.077506303787231445e-01 3.446523249149322510e-01 -6.299154162406921387e-01 -1.563210636377334595e-01 -3.587491214275360107e-01 9.829003363847732544e-02 -1.176057234406471252e-01 -2.235653400421142578e-01
-4.234086871147155762e-01 5.461171865463256836e-01 -6.658971905708312988e-01 1.020713970065116882e-01 1.903403997421264648e-01 -6.949423998594284058e-02 -1.200810521841049194e-01 1.147401854395866394e-01
-5.840378403663635254e-01 6.401277184486389160e-01 2.876267731189727783e-01 -1.627181023359298706e-01 -4.968944936990737915e-02 -1.633524447679519653e-01 -4.604604095220565796e-02 -3.296312689781188965e-01
-4.039104580879211426e-01 -3.392914533615112305e-01 -6.546083092689514160e-01 -2.176979631185531616e-01 7.555469125509262085e-02 -4.260917901992797852e-01 -1.146891191601753235e-01 -2.131123393774032593e-01
-8.398074507713317871e-01 2.808901369571685791e-01 -2.040985971689224243e-01 1.927556004375219345e-03 -2.551410794258117676e-01 -1.714532822370529175e-01 1.609695106744766235e-01 -2.318614274263381958e-01
-2.405940592288970947e-01 5.223081111907958984e-01 -6.712017655372619629e-01 2.916388213634490967e-01 -2.253795973956584930e-03 -1.705788075923919678e-01 -2.717995345592498779e-01 -1.754043102264404297e-01
-2.125316560268402100e-01 -2.305066138505935669e-01 -4.182588458061218262e-01 -7.152465581893920898e-01 2.978546619415283203e-01 -1.813855618238449097e-01 -2.983322739601135254e-01 -6.751668453216552734e-02
-2.951651811599731445e-01 -3.156198859214782715e-01 6.758578238077461720e-04 -5.095712468028068542e-02 2.358828671276569366e-02 -1.900603771209716797e-01 -7.189105749130249023e-01 -5.071024298667907715e-01
-3.081707656383514404e-01 6.989741325378417969e-02 -1.611274927854537964e-01 2.060006707906723022e-01 2.159757912158966064e-01 1.934405863285064697e-01 -5.394169092178344727e-01 -6.758042573928833008e-01
-6.865732669830322266e-01 -1.171370893716812134e-01 -2.245369181036949158e-02 9.798198938369750977e-02 -2.337916642427444458e-01 -2.988079488277435303e-01 8.166716247797012329e-02 -5.951277613639831543e-01
-4.811548292636871338e-01 -8.213859796524047852e-02 -2.534381449222564697e-01 -1.630260646343231201e-01 5.489925742149353027e-01 1.903346627950668335e-01 2.842255122959613800e-02 -5.766344070434570312e-01
-3.452576100826263428e-01 4.626341164112091064e-01 -4.923937618732452393e-01 -3.746832013130187988e-01 -6.244807690382003784e-02 -4.384840130805969238e-01 2.239571660757064819e-01 -1.939146369695663452e-01
-3.275111019611358643e-01 4.565142691135406494e-01 -7.837842106819152832e-01 -9.037589281797409058e-02 -5.885284394025802612e-02 8.124389499425888062e-02 -5.931058153510093689e-02 -2.196902930736541748e-01
-1.447435766458511353e-01 -8.778387308120727539e-02 -7.057726383209228516e-01 -2.170623242855072021e-01 7.434768602252006531e-03 -1.054940894246101379e-01 -5.777763947844505310e-02 -6.415526866912841797e-01
-6.061245501041412354e-02 2.144331187009811401e-01 -7.758182287216186523e-01 2.013210356235504150e-01 1.700391769409179688e-01 -2.967522442340850830e-01 -2.761496603488922119e-01 -3.386542797088623047e-01
-8.358731269836425781e-01 -5.107320845127105713e-02 6.595732644200325012e-03 1.551156491041183472e-01 -1.423753350973129272e-01 -2.313934415578842163e-01 7.777088135480880737e-02 -4.412952363491058350e-01
-5.069701671600341797e-01 1.739754825830459595e-01 -1.856974065303802490e-01 -8.454062789678573608e-02 2.597267925739288330e-01 -6.252495050430297852e-01 -3.158446550369262695e-01 3.360511660575866699e-01
6.352274119853973389e-02 1.691367924213409424e-01 -6.813783049583435059e-01 -6.180096045136451721e-02 9.758844226598739624e-02 -5.134509205818176270e-01 -4.394228458404541016e-01 -1.816980391740798950e-01
-2.682419121265411377e-01 2.171905636787414551e-01 5.491938069462776184e-02 -2.477052509784698486e-01 4.664397537708282471e-01 1.060827448964118958e-01 -2.300186157226562500e-01 -7.312812805175781250e-01
-5.833773612976074219e-01 2.299233824014663696e-01 -2.322635650634765625e-01 2.740344405174255371e-01 -1.335530579090118408e-01 -5.731154084205627441e-01 -3.609253764152526855e-01 3.464320302009582520e-02
-5.868096351623535156e-01 1.666439473628997803e-01 -1.756035089492797852e-01 -5.402009487152099609e-01 -4.701877236366271973e-01 -3.762264177203178406e-02 -2.453322708606719971e-01 -1.501684337854385376e-01
-3.374300897121429443e-01 3.647893369197845459e-01 3.218257725238800049e-01 -6.631736159324645996e-01 1.090140342712402344e-01 -2.600404918193817139e-01 -2.917681038379669189e-01 -2.122849225997924805e-01
-2.155409157276153564e-01 -1.357543617486953735e-01 1.766754835844039917e-01 -2.470809817314147949e-01 -6.283400580286979675e-04 -2.428652942180633545e-01 -8.130503892898559570e-01 -3.504492640495300293e-01
-3.816519379615783691e-01 7.481360435485839844e-02 -1.399107873439788818e-01 -1.753518879413604736e-01 6.919558644294738770e-01 1.849174499511718750e-01 -1.625991463661193848e-01 -5.089060068130493164e-01
-8.526526689529418945e-01 2.389734834432601929e-01 8.345064520835876465e-02 -2.742932736873626709e-01 2.546738088130950928e-01 -1.836385875940322876e-01 1.855093538761138916e-01 -2.605277858674526215e-02
-4.003750383853912354e-01 1.812920868396759033e-01 1.839060932397842407e-01 -7.066112756729125977e-01 1.594211906194686890e-01 -2.597934007644653320e-01 9.460160136222839355e-02 -4.145537614822387695e-01
-1.916240900754928589e-01 4.747692048549652100e-01 3.295514732599258423e-02 1.479457169771194458e-01 2.687073051929473877e-01 -1.039925515651702881e-01 -2.085977196693420410e-01 -7.670524120330810547e-01
-1.707948744297027588e-02 1.550761759281158447e-01 1.859058290719985962e-01 -1.070102602243423462e-01 -3.673199191689491272e-02 -3.594094812870025635e-01 -6.621897816658020020e-01 -6.005227565765380859e-01
-7.044807076454162598e-01 -5.324431881308555603e-02 2.966703176498413086e-01 2.639727890491485596e-01 1.780643463134765625e-01 -6.519201397895812988e-02 -4.509072899818420410e-01 -3.223398923873901367e-01
-4.941807687282562256e-01 2.249031066894531250e-01 1.012640818953514099e-02 9.517956525087356567e-02 6.541372537612915039e-01 6.070782989263534546e-02 -1.823857873678207397e-01 -4.808290898799896240e-01
-6.309499144554138184e-01 2.678004503250122070e-01 9.901650995016098022e-02 2.528190314769744873e-01 2.399839647114276886e-02 -2.884730137884616852e-02 -5.130401998758316040e-02 -6.726241707801818848e-01
-8.016238212585449219e-01 7.650313526391983032e-02 1.766884922981262207e-01 -5.206165462732315063e-02 -4.463644698262214661e-02 -3.355250954627990723e-01 1.580986678600311279e-01 -4.219627678394317627e-01
-5.788915157318115234e-01 3.415062129497528076e-01 -5.910828709602355957e-01 -4.514751210808753967e-02 1.994784474372863770e-01 1.259225141257047653e-02 -2.278381139039993286e-01 3.240068554878234863e-01
-4.448686540126800537e-01 -4.411140084266662598e-01 6.657861173152923584e-02 -9.525806456804275513e-02 -7.600019127130508423e-02 -2.802313566207885742e-01 -5.983894467353820801e-01 -3.893946409225463867e-01
-4.280730485916137695e-01 4.459750950336456299e-01 -4.948185086250305176e-01 -3.694669008255004883e-01 -2.098694592714309692e-01 2.943499982357025146e-01 -2.388990521430969238e-01 -2.207906693220138550e-01
-3.556983172893524170e-01 3.550881445407867432e-01 -1.821306496858596802e-01 -3.054802119731903076e-01 -2.375168055295944214e-01 -7.350360155105590820e-01 -2.340671978890895844e-02 -1.538225114345550537e-01
-8.030138611793518066e-01 4.033229649066925049e-01 -7.666657865047454834e-02 -1.902167052030563354e-01 2.401228994131088257e-01 -9.432905167341232300e-02 2.870987653732299805e-01 3.816306218504905701e-02
-2.137795984745025635e-01 -3.102831244468688965e-01 4.275169223546981812e-02 -1.186538040637969971e-01 2.465868592262268066e-01 -2.773761153221130371e-01 -7.816585898399353027e-01 -3.055870831012725830e-01
-7.963733077049255371e-01 5.873288586735725403e-02 3.102323710918426514e-01 1.541175544261932373e-01 -1.896515488624572754e-02 -2.316624224185943604e-01 -1.617419123649597168e-01 -4.026862084865570068e-01
-5.580174922943115234e-01 4.283173084259033203e-01 -3.632666468620300293e-01 1.286720037460327148e-01 2.933667898178100586e-01 -4.470635950565338135e-01 -1.205939948558807373e-01 2.369994223117828369e-01
-7.311100363731384277e-01 -6.765177845954895020e-02 2.141416519880294800e-01 -7.949969917535781860e-02 1.803642064332962036e-01 -4.343047142028808594e-01 6.421121209859848022e-02 -4.283102154731750488e-01
-5.315582156181335449e-01 4.762233495712280273e-01 2.877238392829895020e-02 2.293642461299896240e-01 5.081257224082946777e-01 2.266233554109930992e-03 -2.663842774927616119e-02 -4.222734570503234863e-01
-4.094752371311187744e-01 2.529420256614685059e-01 -7.985793948173522949e-01 1.626844704151153564e-01 4.249505698680877686e-02 -1.733792573213577271e-01 -2.688043117523193359e-01 5.758982151746749878e-03
-7.354784011840820312e-01 -2.874760031700134277e-01 -3.349338173866271973e-01 -1.202305927872657776e-01 -2.641004920005798340e-01 1.165361031889915466e-01 -7.027690857648849487e-02 -4.019009172916412354e-01
-2.647904157638549805e-01 6.021333392709493637e-03 -1.646871119737625122e-01 1.695879735052585602e-02 3.683177530765533447e-01 2.023157775402069092e-01 -5.125188827514648438e-01 -6.805697679519653320e-01
-3.904472887516021729e-01 3.301725983619689941e-01 -2.633585333824157715e-01 8.964543789625167847e-02 5.937427282333374023e-01 1.759784817695617676e-01 -4.916084464639425278e-03 -5.268962383270263672e-01
-6.343726515769958496e-01 -4.344802200794219971e-01 -1.535429358482360840e-01 -5.008563995361328125e-01 3.689222410321235657e-02 4.991206806153059006e-03 -2.325987368822097778e-01 -2.808514237403869629e-01
-5.901474952697753906e-01 2.132151871919631958e-01 -3.685735464096069336e-01 -6.366633772850036621e-01 -2.077511399984359741e-01 1.070758700370788574e-01 -9.985787421464920044e-02 2.193623781204223633e-02
-5.070223212242126465e-01 -1.178184300661087036e-01 -5.973005890846252441e-01 -1.608636677265167236e-01 2.006364762783050537e-01 -5.463774204254150391e-01 5.706702545285224915e-02 -6.604786962270736694e-02
-1.771444827318191528e-01 4.473797678947448730e-01 3.337489813566207886e-02 -2.066525220870971680e-01 4.984826147556304932e-01 -3.976813331246376038e-02 -9.436857700347900391e-02 -6.824074983596801758e-01
-3.849492669105529785e-01 2.506953775882720947e-01 3.238095641136169434e-01 -6.484206318855285645e-01 7.138791680335998535e-02 -1.080214679241180420e-01 -2.058060467243194580e-01 -4.522642195224761963e-01
-5.350638031959533691e-01 5.160825848579406738e-01 -5.795206427574157715e-01 -9.717071056365966797e-02 -1.791652292013168335e-01 5.177071318030357361e-02 -2.497531920671463013e-01 7.015900313854217529e-02
-4.071857631206512451e-01 2.166356593370437622e-01 -2.851001918315887451e-01 -3.470042943954467773e-01 2.573832869529724121e-01 -2.260633856058120728e-01 -5.616804957389831543e-01 3.908182680606842041e-01
-2.636044919490814209e-01 1.099134162068367004e-01 -1.475628912448883057e-01 8.344844728708267212e-02 3.107188344001770020e-01 1.618243604898452759e-01 -4.194747209548950195e-01 -7.687659263610839844e-01
-1.771750152111053467e-01 2.462442666292190552e-01 -6.846307516098022461e-01 -1.866707205772399902e-01 3.131971359252929688e-01 8.300774544477462769e-02 -4.972255527973175049e-01 2.284548729658126831e-01
-4.899143874645233154e-01 1.607447415590286255e-01 2.862541973590850830e-01 -5.841780304908752441e-01 4.367293044924736023e-02 -2.359217554330825806e-01 -1.582573913037776947e-02 -5.031129717826843262e-01
-7.595751285552978516e-01 3.562479913234710693e-01 1.714162528514862061e-01 -2.394494861364364624e-01 2.498229965567588806e-02 1.375321745872497559e-01 4.166033864021301270e-02 -4.337496459484100342e-01
-1.948234140872955322e-01 1.850217580795288086e-01 2.795256972312927246e-01 -1.413146257400512695e-01 3.801456093788146973e-01 -1.133706942200660706e-01 -6.686481237411499023e-01 -4.746078252792358398e-01
-4.184524118900299072e-01 4.096508324146270752e-01 -6.867923736572265625e-01 -1.544953733682632446e-01 -1.100533977150917053e-01 -2.088625133037567139e-01 -2.990601360797882080e-01 1.279014497995376587e-01
-3.115362524986267090e-01 1.625982671976089478e-01 -2.697009742259979248e-01 3.065712749958038330e-01 7.759016752243041992e-02 1.568681746721267700e-01 -5.148732662200927734e-01 -6.434749960899353027e-01
-4.205709993839263916e-01 1.898484230041503906e-01 -6.206585764884948730e-01 -3.133295774459838867e-01 -1.897682249546051025e-01 1.416097134351730347e-01 -4.948639571666717529e-01 5.224487930536270142e-02
-3.373413085937500000e-01 6.314515322446823120e-02 -8.448491990566253662e-02 2.041026055812835693e-01 5.184991359710693359e-01 -8.320584893226623535e-03 -4.342332184314727783e-01 -6.131466031074523926e-01
-1.017236635088920593e-01 2.842311561107635498e-01 -8.198882639408111572e-02 -2.011603116989135742e-01 5.484460592269897461e-01 2.832785993814468384e-02 -2.610626220703125000e-01 -7.013757228851318359e-01
-6.773116588592529297e-01 1.056025624275207520e-01 -5.274959802627563477e-01 -3.916628062725067139e-01 -9.598919004201889038e-02 1.222202703356742859e-01 -2.671911716461181641e-01 5.387407168745994568e-02
-6.046223640441894531e-01 3.613590076565742493e-02 2.847444415092468262e-01 -4.755207598209381104e-01 3.919825851917266846e-01 -3.594775497913360596e-01 -2.074472904205322266e-01 -4.225150216370820999e-03
-5.004388093948364258e-01 3.159782290458679199e-01 7.012037187814712524e-02 9.801851958036422729e-02 6.031879186630249023e-01 7.340114563703536987e-02 -2.065004110336303711e-01 -4.725766181945800781e-01
-3.523481488227844238e-01 -1.630837172269821167e-01 -1.144958287477493286e-01 -7.272955030202865601e-02 6.436769366264343262e-01 -7.335814833641052246e-02 -9.968195855617523193e-02 -6.334174871444702148e-01
-4.490164220333099365e-01 2.927657961845397949e-01 6.613191217184066772e-02 1.005446091294288635e-01 6.419586539268493652e-01 1.119365636259317398e-02 -2.094578295946121216e-01 -4.920172691345214844e-01
-3.127904236316680908e-01 -5.867168307304382324e-03 4.995387047529220581e-02 1.673965752124786377e-01 -7.132967561483383179e-02 -1.191138848662376404e-01 -8.243514299392700195e-01 -4.156673550605773926e-01
-4.883556663990020752e-01 1.710772812366485596e-01 2.947710454463958740e-02 -5.535885691642761230e-01 -3.749537467956542969e-01 1.873214691877365112e-01 -3.564703762531280518e-01 -3.495159447193145752e-01
-4.419629573822021484e-01 -1.810905039310455322e-01 -7.732892036437988281e-02 -3.791455924510955811e-01 5.956529974937438965e-01 -4.604703485965728760e-01 -2.153928279876708984e-01 9.441648423671722412e-02
-9.060944914817810059e-01 -8.108913153409957886e-02 -1.421521902084350586e-01 -5.455913022160530090e-02 1.796486079692840576e-01 -1.099818572402000427e-01 2.820527851581573486e-01 -1.590912044048309326e-01
-6.858684420585632324e-01 2.978109717369079590e-01 3.728680014610290527e-01 8.436036109924316406e-02 2.429032772779464722e-01 -2.655817866325378418e-01 -7.895679026842117310e-02 -3.987180292606353760e-01
-8.618862032890319824e-01 3.385065197944641113e-01 -1.545039564371109009e-01 -1.383234374225139618e-02 1.594227999448776245e-01 -1.963366568088531494e-02 2.978466451168060303e-01 -6.315855681896209717e-02
-3.006985783576965332e-01 3.018368482589721680e-01 5.848504230380058289e-02 2.878676950931549072e-01 1.246251091361045837e-01 -4.042178764939308167e-02 -6.448097825050354004e-01 -5.470298528671264648e-01
-5.300477743148803711e-01 -2.088035270571708679e-02 -7.012402415275573730e-01 2.333612889051437378e-01 2.071918696165084839e-01 -3.301872313022613525e-01 -4.875450953841209412e-02 -1.344951689243316650e-01
-4.799419045448303223e-01 4.130511283874511719e-01 5.195200070738792419e-02 2.471681237220764160e-01 5.767920017242431641e-01 -1.778002455830574036e-02 -1.981891840696334839e-01 -4.036946892738342285e-01
-2.892109155654907227e-01 2.604171037673950195e-01 -2.138621956110000610e-01 3.214206397533416748e-01 1.069638654589653015e-01 1.590354144573211670e-01 -5.871848464012145996e-01 -5.638904571533203125e-01
-8.129824995994567871e-01 4.090493023395538330e-01 2.588214576244354248e-01 -1.578323990106582642e-01 1.020892933011054993e-01 8.495736122131347656e-02 -1.738584600389003754e-02 -2.487895786762237549e-01
9.001645445823669434e-02 5.656014755368232727e-02 -6.827266812324523926e-01 -8.785039186477661133e-02 4.752067476511001587e-02 -3.943898677825927734e-01 -5.650401711463928223e-01 -1.944028437137603760e-01
-5.182999968528747559e-01 2.946787774562835693e-01 1.319135818630456924e-02 1.623325496912002563e-01 6.484848856925964355e-01 -8.757214993238449097e-02 -5.433728918433189392e-02 -4.322610497474670410e-01
-8.235073685646057129e-01 3.153731524944305420e-01 -1.120727881789207458e-01 -1.829205155372619629e-01 2.920345067977905273e-01 -5.543492361903190613e-02 2.903790771961212158e-01 6.064716726541519165e-02
-5.408070087432861328e-01 3.631594479084014893e-01 -6.457614898681640625e-02 -2.974298223853111267e-02 6.055935025215148926e-01 2.622072696685791016e-01 -1.320038586854934692e-01 -3.430264592170715332e-01
-4.610704183578491211e-01 -2.846610546112060547e-01 -4.544470608234405518e-01 -4.620233476161956787e-01 -1.159602627158164978e-01 1.775816231966018677e-01 -4.350688159465789795e-01 -2.283153086900711060e-01
-3.638643324375152588e-01 1.100320219993591309e-01 -2.605475299060344696e-02 -6.583654135465621948e-02 2.452517747879028320e-01 2.976508736610412598e-01 -5.582523941993713379e-01 -6.245735287666320801e-01
-4.507745206356048584e-01 2.137467265129089355e-01 -2.447606474161148071e-01 -1.459410935640335083e-01 -4.802616313099861145e-02 -4.796041250228881836e-01 -5.826252102851867676e-01 3.132561147212982178e-01
-5.628793835639953613e-01 6.360574066638946533e-02 -5.487071275711059570e-01 -3.186900913715362549e-01 2.658440768718719482e-01 2.914337813854217529e-01 -2.512982487678527832e-01 2.402514666318893433e-01
-5.347062945365905762e-01 -3.557955026626586914e-01 -5.436930656433105469e-01 -2.826178073883056641e-01 1.019984707236289978e-01 2.394489794969558716e-01 -3.798173964023590088e-01 -4.802620504051446915e-03
-1.601130515336990356e-01 2.716490924358367920e-01 -2.874168455600738525e-01 2.016811072826385498e-01 1.863936632871627808e-01 2.207088321447372437e-01 -5.698961019515991211e-01 -6.074951887130737305e-01
9.178387373685836792e-02 3.103500604629516602e-01 -6.614746451377868652e-01 -3.402723371982574463e-01 1.026193201541900635e-01 -2.182257622480392456e-01 3.072020038962364197e-02 -5.318154096603393555e-01
-2.308168858289718628e-01 2.897190153598785400e-01 -1.366637498140335083e-01 -3.135453462600708008e-01 6.189692616462707520e-01 9.010932594537734985e-02 -4.282965790480375290e-03 -5.954307913780212402e-01
-7.174491882324218750e-01 -4.267591536045074463e-01 -1.923957020044326782e-01 -3.655324578285217285e-01 -1.752418838441371918e-02 -1.394916623830795288e-01 -1.670909523963928223e-01 -2.912539541721343994e-01
-3.268727958202362061e-01 -8.484095335006713867e-02 -7.333825528621673584e-02 -8.537042886018753052e-02 6.927534341812133789e-01 -7.218773663043975830e-02 -2.144494652748107910e-01 -5.849636793136596680e-01
-9.298315644264221191e-02 -3.222618624567985535e-02 -2.139090597629547119e-01 -4.577282071113586426e-01 5.055930018424987793e-01 -5.102859735488891602e-01 -4.604640901088714600e-01 8.366636186838150024e-02
-5.202489495277404785e-01 -8.508158475160598755e-02 -6.897675395011901855e-01 2.068203091621398926e-01 9.898644685745239258e-02 -3.776634931564331055e-01 -3.468706458806991577e-02 -2.234207540750503540e-01
-4.589667618274688721e-01 4.450388252735137939e-01 -5.945371985435485840e-01 -2.944224774837493896e-01 -3.378220498561859131e-01 -6.193337216973304749e-02 -8.179400116205215454e-02 -1.627302616834640503e-01
-1.627316474914550781e-01 2.019694447517395020e-01 2.261206060647964478e-01 -6.839979290962219238e-01 3.886222243309020996e-01 -3.700219392776489258e-01 -2.306627780199050903e-01 -2.694331705570220947e-01
-4.662915468215942383e-01 5.387054681777954102e-01 -6.163714528083801270e-01 1.700372099876403809e-01 4.078005906194448471e-03 2.231409698724746704e-01 -5.031089112162590027e-02 -1.766422837972640991e-01
-2.466698884963989258e-01 2.270508185029029846e-02 -4.049930870532989502e-01 -7.266712188720703125e-01 -2.395729720592498779e-01 -8.843614161014556885e-02 -3.635714352130889893e-01 -2.217375189065933228e-01
-2.238493561744689941e-01 3.777956068515777588e-01 -8.000201582908630371e-01 -9.637793153524398804e-02 3.038849867880344391e-02 3.586028888821601868e-02 -2.284094132483005524e-02 -3.938401043415069580e-01
-3.309091329574584961e-01 -4.925169050693511963e-01 -1.738766282796859741e-01 -1.406578719615936279e-01 7.057854533195495605e-02 -3.094954192638397217e-01 -5.977929234504699707e-01 -3.738762140274047852e-01
-4.049155712127685547e-01 -1.770396083593368530e-01 -3.351145386695861816e-01 -2.814676165580749512e-01 -2.384717911481857300e-01 -4.745390713214874268e-01 -5.664163231849670410e-01 1.014448255300521851e-01
-2.383029162883758545e-01 3.981082737445831299e-01 -5.478076934814453125e-01 -4.762790501117706299e-01 2.186931222677230835e-01 -3.997860476374626160e-02 -3.441073298454284668e-01 2.999195158481597900e-01
-4.021579921245574951e-01 5.049141049385070801e-01 -7.212589383125305176e-01 8.805552870035171509e-02 3.285257518291473389e-02 -2.019891589879989624e-01 5.807847715914249420e-03 -1.159740015864372253e-01
-9.375936537981033325e-02 9.397473186254501343e-02 -5.987997055053710938e-01 -1.017591208219528198e-01 -1.161027103662490845e-01 -2.107361406087875366e-01 7.650709897279739380e-02 -7.414304614067077637e-01
-8.953247070312500000e-01 3.890803456306457520e-01 -1.025416422635316849e-02 -1.000160351395606995e-02 3.829608485102653503e-02 -1.893690526485443115e-01 9.731141477823257446e-02 -2.867310075089335442e-03
-7.373593449592590332e-01 -4.368104636669158936e-01 -1.932145506143569946e-01 -2.414366304874420166e-01 -2.189347147941589355e-02 -1.064193435013294220e-02 -5.686396732926368713e-02 -4.074899852275848389e-01
-2.418613135814666748e-01 4.381051659584045410e-01 3.387174904346466064e-01 -3.456816449761390686e-02 9.611119329929351807e-02 -1.050620451569557190e-01 -4.830108880996704102e-01 -6.164962053298950195e-01
-7.273816466331481934e-01 1.796941012144088745e-01 3.715278208255767822e-01 -9.288144111633300781e-02 2.798198163509368896e-01 -3.894032835960388184e-01 -9.133920818567276001e-02 -2.317088991403579712e-01
-3.205838501453399658e-01 -1.694833785295486450e-01 -1.564277708530426025e-01 4.721273109316825867e-02 2.323805540800094604e-01 1.288173794746398926e-01 -5.541703104972839355e-01 -6.812512278556823730e-01
-5.449503064155578613e-01 3.249368369579315186e-01 3.165894448757171631e-01 -5.095890164375305176e-01 -1.221480742096900940e-01 -2.100000381469726562e-01 -9.039135277271270752e-02 -4.127282500267028809e-01
-5.347442626953125000e-01 3.191367685794830322e-01 -6.430059671401977539e-01 -7.153759151697158813e-02 -3.093426823616027832e-01 1.086991354823112488e-01 -2.777505517005920410e-01 -9.472172707319259644e-02
-5.980902314186096191e-01 -8.426637202501296997e-02 -3.179975599050521851e-02 -2.687543630599975586e-01 4.723314642906188965e-01 -7.632816582918167114e-02 3.310844674706459045e-02 -5.761319398880004883e-01
-5.520502477884292603e-02 4.205447435379028320e-01 1.128263697028160095e-01 -5.734499096870422363e-01 5.238262414932250977e-01 -3.473915159702301025e-01 -2.520590126514434814e-01 -1.411077529191970825e-01
-3.598759472370147705e-01 7.943727970123291016e-01 -1.208880767226219177e-01 1.692694127559661865e-01 -2.041113823652267456e-01 -3.137041330337524414e-01 -7.005188614130020142e-02 -2.263098806142807007e-01
-1.097488403320312500e-01 2.923052012920379639e-01 1.621890068054199219e-01 -6.069840863347053528e-02 3.079714775085449219e-01 -5.950848758220672607e-02 -8.568753004074096680e-01 -1.997509747743606567e-01
-4.511027038097381592e-01 3.480971604585647583e-02 -2.518314719200134277e-01 -1.054021343588829041e-01 -3.593915104866027832e-01 -4.677729010581970215e-01 -6.095607876777648926e-01 3.504139184951782227e-02
-4.183478057384490967e-01 4.734891057014465332e-01 -4.033028781414031982e-01 -4.920273721218109131e-01 -1.820988506078720093e-01 -3.707277178764343262e-01 -1.254223287105560303e-01 9.858620166778564453e-02
-7.254084944725036621e-01 -4.803282618522644043e-01 -4.697810113430023193e-02 -2.406369335949420929e-02 3.581988811492919922e-02 -1.191784143447875977e-01 -3.350995481014251709e-01 -3.354144394397735596e-01
-4.068634808063507080e-01 3.273813128471374512e-01 -3.871938884258270264e-01 -4.932241737842559814e-01 -3.089439570903778076e-01 1.752984076738357544e-01 -4.553885757923126221e-01 -2.323447540402412415e-02
-4.997508823871612549e-01 5.141421556472778320e-01 -3.360634297132492065e-02 -2.017365097999572754e-01 7.617175579071044922e-02 -5.826757550239562988e-01 -2.834673225879669189e-01 1.356946378946304321e-01
-5.680965259671211243e-02 1.666868478059768677e-01 7.838884741067886353e-02 -4.591559469699859619e-01 5.982585549354553223e-01 -5.026255249977111816e-01 -2.879836559295654297e-01 -2.419482767581939697e-01
-7.796407938003540039e-01 3.414547443389892578e-01 -6.318117678165435791e-02 -1.410206556320190430e-01 -1.852819621562957764e-01 -5.249358713626861572e-02 2.458560466766357422e-01 -3.926321268081665039e-01
-3.745525777339935303e-01 5.114044547080993652e-01 -1.949446052312850952e-01 3.362761437892913818e-01 1.908560395240783691e-01 -2.409426569938659668e-01 -5.364744067192077637e-01 2.545712888240814209e-01
-5.833646655082702637e-01 5.488235354423522949e-01 -5.974875018000602722e-02 -3.230504691600799561e-01 -3.131325244903564453e-01 -1.468541175127029419e-01 1.796244680881500244e-01 -3.141079843044281006e-01
-4.479222893714904785e-01 1.824624985456466675e-01 -1.349477916955947876e-01 -1.922666430473327637e-01 4.068208336830139160e-01 -6.480176448822021484e-01 -2.404860705137252808e-01 2.600616514682769775e-01
-2.233200669288635254e-01 -2.915814816951751709e-01 -1.297445595264434814e-01 -3.712869882583618164e-01 4.964351952075958252e-01 -3.757134974002838135e-01 -5.649007558822631836e-01 -6.082132458686828613e-02
-6.174538731575012207e-01 9.581000357866287231e-02 2.650234661996364594e-02 2.288031280040740967e-01 -2.453825175762176514e-01 -3.974049687385559082e-01 -3.447465598583221436e-01 -4.685342013835906982e-01
-3.699120283126831055e-01 8.470336347818374634e-02 3.146193325519561768e-01 -9.420811198651790619e-03 8.143112063407897949e-02 -2.611355483531951904e-01 -8.197239041328430176e-01 -1.007283404469490051e-01
-3.009226322174072266e-01 1.447294652462005615e-01 -6.514798998832702637e-01 -2.764403522014617920e-01 1.125686317682266235e-01 -4.531062021851539612e-02 -5.353692770004272461e-01 2.937833964824676514e-01
-5.046149492263793945e-01 2.166391909122467041e-01 -4.986876845359802246e-01 -8.119381219148635864e-02 -3.695287704467773438e-01 3.612867891788482666e-01 -2.894583642482757568e-01 -3.037821948528289795e-01
-3.179644942283630371e-01 -1.407168805599212646e-01 2.196658551692962646e-01 -3.654066845774650574e-02 6.528275460004806519e-02 -3.304107487201690674e-01 -8.049693703651428223e-01 -2.609601318836212158e-01
-4.130194783210754395e-01 2.189468592405319214e-01 2.270202040672302246e-01 -5.383124947547912598e-01 -2.943643331527709961e-01 -2.910446524620056152e-01 -1.446376889944076538e-01 -4.978769421577453613e-01
-6.042552366852760315e-02 3.448538482189178467e-01 -2.054027467966079712e-01 -8.382022380828857422e-02 1.346455663442611694e-01 3.124921023845672607e-01 -5.950000286102294922e-01 -5.986674427986145020e-01
-3.358115255832672119e-01 3.538516461849212646e-01 1.118851453065872192e-01 1.998407989740371704e-01 8.217108249664306641e-02 3.020717948675155640e-02 -6.689817309379577637e-01 -5.043451786041259766e-01
-4.057122766971588135e-01 3.598476052284240723e-01 -3.571406304836273193e-01 -3.659610748291015625e-01 -2.856950163841247559e-01 -5.537199378013610840e-01 9.459339827299118042e-02 -2.173820585012435913e-01
-4.430945515632629395e-01 5.275760889053344727e-01 -8.715252578258514404e-02 3.688122034072875977e-01 4.452643096446990967e-01 8.220259100198745728e-02 -1.860599368810653687e-01 -3.769308626651763916e-01
-2.813789844512939453e-01 2.294838279485702515e-01 2.632943987846374512e-01 -7.347389459609985352e-01 8.950208872556686401e-02 -8.377692848443984985e-02 -2.817468941211700439e-01 -4.056937694549560547e-01
-4.827198386192321777e-01 5.597445368766784668e-01 1.818847656250000000e-02 2.407737523317337036e-01 3.936589658260345459e-01 1.180255562067031860e-01 -1.769850552082061768e-01 -4.417506456375122070e-01
-1.012214645743370056e-01 1.809852942824363708e-02 1.659120172262191772e-01 1.115577816963195801e-01 -3.431325405836105347e-02 -5.670796036720275879e-01 -6.554241180419921875e-01 -4.439791142940521240e-01
-4.322613179683685303e-01 3.491889834403991699e-01 -1.932075023651123047e-01 -1.381030380725860596e-01 6.819999217987060547e-01 2.859399020671844482e-01 -2.649937756359577179e-02 -2.953439652919769287e-01
-6.446793079376220703e-01 -2.460623979568481445e-01 -3.008071780204772949e-01 -5.562555789947509766e-01 6.290649063885211945e-03 2.330298423767089844e-01 -2.496742606163024902e-01 -8.518790453672409058e-02
-3.345247507095336914e-01 1.676866114139556885e-01 4.029591754078865051e-02 2.030589729547500610e-01 1.611277014017105103e-01 4.646524041891098022e-02 -7.225116491317749023e-01 -5.166947841644287109e-01
-2.996998131275177002e-01 -1.992636322975158691e-01 -3.414023220539093018e-01 -7.475606203079223633e-01 2.393477410078048706e-01 1.024820953607559204e-01 -2.213518023490905762e-01 -2.797946929931640625e-01
-3.504157364368438721e-01 2.917558886110782623e-02 -3.145333826541900635e-01 -7.842879295349121094e-01 4.849974066019058228e-02 2.045259177684783936e-01 -6.405603885650634766e-02 -3.376872241497039795e-01
-4.683781862258911133e-01 -7.626219838857650757e-02 -1.942233648151159286e-03 -1.477392315864562988e-01 4.432583153247833252e-01 2.547607123851776123e-01 -4.146797657012939453e-01 -5.653628110885620117e-01
2.702469751238822937e-02 2.800334692001342773e-01 -5.665791034698486328e-01 -6.889430284500122070e-01 1.329965740442276001e-01 -1.492409706115722656e-01 -1.083489041775465012e-02 -2.917500734329223633e-01
-2.076448053121566772e-01 4.157477915287017822e-01 -6.610495597124099731e-02 1.740363091230392456e-01 7.626324146986007690e-02 1.524639129638671875e-01 -6.562355160713195801e-01 -5.382123589515686035e-01
-6.729925274848937988e-01 5.147873163223266602e-01 -4.892418086528778076e-01 -1.815569028258323669e-02 -1.837928593158721924e-01 8.610518276691436768e-02 -2.529779262840747833e-02 -2.354405634105205536e-02
-5.610475540161132812e-01 8.007796481251716614e-03 3.320393264293670654e-01 -4.877946376800537109e-01 4.207577109336853027e-01 -2.270368784666061401e-01 -3.222433924674987793e-01 -6.741172075271606445e-02
-3.465197086334228516e-01 2.770678400993347168e-01 -7.192416787147521973e-01 3.108062446117401123e-01 1.099672764539718628e-01 -2.523528933525085449e-01 -3.364817202091217041e-01 -1.593367755413055420e-02
-4.366369247436523438e-01 -5.313096940517425537e-02 -2.027026936411857605e-02 -3.892930448055267334e-01 4.466297626495361328e-01 -5.911566615104675293e-01 -2.568698823451995850e-01 1.990954726934432983e-01
-3.609555661678314209e-01 3.177923262119293213e-01 -2.900851964950561523e-01 -1.851485073566436768e-01 -1.091267839074134827e-01 -7.786710858345031738e-01 -1.675411462783813477e-01 -6.310632824897766113e-02
-4.457551240921020508e-01 4.780773222446441650e-01 -2.433436959981918335e-01 -1.290381848812103271e-01 -7.624303543707355857e-05 -6.015028357505798340e-01 2.807564735412597656e-01 -2.371656149625778198e-01
-6.225274205207824707e-01 1.123276799917221069e-01 2.627744674682617188e-01 2.050912380218505859e-02 3.215776085853576660e-01 -4.482921659946441650e-01 -4.637678861618041992e-01 1.044629067182540894e-01
-3.292458951473236084e-01 4.108126163482666016e-01 -6.545594334602355957e-01 -1.850693821907043457e-01 2.781701683998107910e-01 5.489776283502578735e-02 -3.165428340435028076e-01 2.820276618003845215e-01
-1.706873774528503418e-01 -4.660264849662780762e-01 -3.854498267173767090e-01 -3.036717474460601807e-01 2.251475304365158081e-01 -5.938201546669006348e-01 -1.235881149768829346e-01 -3.070979118347167969e-01
-5.322971940040588379e-01 3.232707679271697998e-01 -4.978116154670715332e-01 -5.176422595977783203e-01 -2.585941553115844727e-01 -1.358709931373596191e-01 -9.605955332517623901e-02 4.273674264550209045e-02
-4.042161405086517334e-01 1.506366282701492310e-01 -3.424565196037292480e-01 -3.883804976940155029e-01 -1.862231194972991943e-01 -6.132804155349731445e-01 -3.412471413612365723e-01 1.362373381853103638e-01
1.304865330457687378e-01 5.326405167579650879e-03 -6.406357884407043457e-01 -9.211455285549163818e-02 2.415275722742080688e-01 -4.215818643569946289e-01 -5.496188402175903320e-01 -1.609278470277786255e-01
-8.336510509252548218e-02 1.184895113110542297e-01 -2.874810993671417236e-01 -3.082928955554962158e-01 -4.224468022584915161e-02 -3.866758942604064941e-01 1.674805879592895508e-01 -7.886494398117065430e-01
-4.168221056461334229e-01 3.426134288311004639e-01 -7.714388966560363770e-01 2.134102284908294678e-01 -7.372542470693588257e-02 -6.952330470085144043e-02 -2.027111202478408813e-01 -1.298181414604187012e-01
-8.779774904251098633e-01 3.762172162532806396e-02 6.030655652284622192e-02 8.580644428730010986e-02 2.205857308581471443e-03 -2.559494376182556152e-01 1.677936613559722900e-01 -3.508145213127136230e-01
-2.988745272159576416e-01 4.466204643249511719e-01 -4.988252222537994385e-01 -6.226469278335571289e-01 1.042072400450706482e-01 -1.352787911891937256e-01 -1.528474539518356323e-01 1.488842815160751343e-01
-5.457546114921569824e-01 2.534874677658081055e-01 -6.623352766036987305e-01 -6.577163934707641602e-02 1.673496067523956299e-01 5.183009803295135498e-02 -2.764706015586853027e-01 2.962327003479003906e-01
-2.117312252521514893e-01 5.029373168945312500e-01 2.578340768814086914e-01 -1.205252017825841904e-02 1.920913159847259521e-01 2.972993999719619751e-02 -7.099848985671997070e-01 -3.061679601669311523e-01
-5.538661479949951172e-01 1.474302113056182861e-01 2.276444807648658752e-02 -5.535629764199256897e-02 6.408420205116271973e-01 2.237358242273330688e-01 -1.127721741795539856e-01 -4.409763813018798828e-01
-1.950801312923431396e-01 4.609836041927337646e-01 2.321353554725646973e-01 -4.775249063968658447e-01 4.673869609832763672e-01 -1.504068225622177124e-01 -1.592132896184921265e-01 -4.484409391880035400e-01
-2.516336441040039062e-01 2.890530228614807129e-01 -5.597638487815856934e-01 -4.660010039806365967e-01 3.706050515174865723e-01 -2.364179491996765137e-02 -3.165643513202667236e-01 2.907170355319976807e-01
-4.608709216117858887e-01 -1.214947924017906189e-01 -4.708720836788415909e-03 -5.229461193084716797e-01 4.603170156478881836e-01 -1.328063756227493286e-01 -4.553152024745941162e-01 2.500017285346984863e-01
-6.718831062316894531e-01 -4.651306271553039551e-01 -1.031292453408241272e-01 -1.022962555289268494e-01 1.752856746315956116e-02 -7.570042461156845093e-02 -2.299952954053878784e-01 -5.021860599517822266e-01
-7.108399271965026855e-01 3.365648388862609863e-01 4.073349535465240479e-01 -3.684658929705619812e-02 2.945658862590789795e-01 -3.146019279956817627e-01 -1.334707736968994141e-01 -1.029244810342788696e-01
-3.441928923130035400e-01 -1.087551787495613098e-01 -4.524235427379608154e-01 1.836986541748046875e-01 -2.024472802877426147e-01 -3.958841860294342041e-01 -2.447548210620880127e-01 -6.112751364707946777e-01
-7.678399085998535156e-01 3.243321478366851807e-01 3.043836653232574463e-01 -1.267917305231094360e-01 2.790792286396026611e-01 -3.014546334743499756e-01 5.479788035154342651e-02 -1.572960019111633301e-01
-1.296844929456710815e-01 2.815229296684265137e-01 -4.773436486721038818e-01 -3.407137691974639893e-01 1.408258527517318726e-01 -7.879265397787094116e-02 -6.576030254364013672e-01 3.185935318470001221e-01
-7.511183023452758789e-01 1.313401460647583008e-01 -5.273627638816833496e-01 -4.308982565999031067e-02 2.351381182670593262e-01 -4.927304387092590332e-02 7.283813785761594772e-03 2.843100130558013916e-01
-6.317543983459472656e-01 2.229971587657928467e-01 -1.357879042625427246e-01 -1.983729898929595947e-01 6.039958447217941284e-02 -4.410150647163391113e-01 4.569295048713684082e-01 -2.940092086791992188e-01
-4.072296917438507080e-01 1.089742332696914673e-01 -6.947172880172729492e-01 -4.244822859764099121e-01 -1.778293102979660034e-01 6.602926552295684814e-02 -3.429325520992279053e-01 -7.671656459569931030e-02
-5.046644806861877441e-01 1.431724280118942261e-01 -7.893289923667907715e-01 -1.972149312496185303e-01 4.847202450037002563e-02 2.176491022109985352e-01 -1.134219765663146973e-01 -1.721398718655109406e-02
-5.852268934249877930e-01 2.790461480617523193e-01 -6.443446278572082520e-01 -3.296799957752227783e-01 -1.644907635636627674e-03 1.077287048101425171e-01 -1.537549197673797607e-01 1.432661712169647217e-01
-1.679396480321884155e-01 7.338667660951614380e-02 3.255009055137634277e-01 -5.766789913177490234e-01 2.948155999183654785e-01 -2.237133830785751343e-01 -5.177571773529052734e-01 -3.505205512046813965e-01
-6.616133451461791992e-01 2.440721839666366577e-01 -5.557631850242614746e-01 -8.271080255508422852e-02 -7.065073400735855103e-02 -8.417572081089019775e-02 -3.371686339378356934e-01 2.474323511123657227e-01
-4.965462088584899902e-01 -3.009980618953704834e-01 -5.014929175376892090e-01 -3.718722462654113770e-01 9.211666882038116455e-02 1.556983888149261475e-01 -4.821220338344573975e-01 8.881874382495880127e-02
-1.633230298757553101e-01 1.337804049253463745e-01 1.893488764762878418e-01 -6.901234388351440430e-01 6.269823759794235229e-02 -1.610645353794097900e-01 -3.101387023925781250e-01 -5.632458925247192383e-01
-1.027820482850074768e-01 3.454453945159912109e-01 -6.045702099800109863e-01 1.693653464317321777e-01 9.976772218942642212e-02 -2.592428028583526611e-01 -6.111568808555603027e-01 -1.588723510503768921e-01
-4.603555202484130859e-01 -5.436622500419616699e-01 -4.996553361415863037e-01 -2.432285398244857788e-01 1.444090455770492554e-01 5.605279281735420227e-02 -3.581537902355194092e-01 -1.772532314062118530e-01
-5.053775310516357422e-01 7.704272121191024780e-02 -1.770581752061843872e-01 6.437171250581741333e-02 1.316208839416503906e-01 -6.766418218612670898e-01 -4.402537047863006592e-01 1.848603039979934692e-01
-5.613951683044433594e-01 2.915687561035156250e-01 -3.793286979198455811e-01 -6.418759822845458984e-01 7.907341420650482178e-02 1.588940918445587158e-01 -5.926620587706565857e-02 9.442305564880371094e-02
-2.895769774913787842e-01 5.428053736686706543e-01 -2.258628606796264648e-02 3.177054822444915771e-01 4.127352833747863770e-01 -6.752794981002807617e-02 -2.594341933727264404e-01 -5.271090865135192871e-01
-1.197228282690048218e-01 3.533831536769866943e-01 2.017742693424224854e-01 -6.354531645774841309e-02 1.635052561759948730e-01 -6.032138690352439880e-02 -7.947372794151306152e-01 -3.924994468688964844e-01
-2.130219042301177979e-01 1.138631328940391541e-01 -1.519747227430343628e-01 1.179180443286895752e-01 2.284963279962539673e-01 1.428287774324417114e-01 -6.465049982070922852e-01 -6.434879899024963379e-01
-4.205900430679321289e-01 3.150290250778198242e-02 -4.380857348442077637e-01 -1.967403590679168701e-01 -2.355054765939712524e-01 -2.655089199542999268e-01 -6.461513042449951172e-01 2.191264182329177856e-01
-3.712407052516937256e-01 2.789051532745361328e-01 -7.845845818519592285e-01 -6.073052063584327698e-02 1.896552592515945435e-01 -1.173119246959686279e-02 -3.041917085647583008e-01 1.910280734300613403e-01
-4.179668724536895752e-01 3.164144158363342285e-01 -6.698671579360961914e-01 -3.345970809459686279e-01 -2.977932989597320557e-01 7.308558374643325806e-02 -1.962226778268814087e-01 -1.788372695446014404e-01
-6.773063540458679199e-01 4.941416680812835693e-01 2.394281774759292603e-01 -2.485650479793548584e-01 5.028679221868515015e-02 -1.671908646821975708e-01 8.217830955982208252e-02 -3.751467168331146240e-01
-7.494919300079345703e-01 4.647168219089508057e-01 -4.084313288331031799e-02 -2.581237852573394775e-01 1.935002654790878296e-01 -2.236268818378448486e-01 2.444597780704498291e-01 8.241483569145202637e-02
-1.779887676239013672e-01 4.642493128776550293e-01 3.276897668838500977e-01 -3.143192455172538757e-02 2.843046188354492188e-01 -1.513476967811584473e-01 -6.971545219421386719e-01 -2.338044196367263794e-01
-3.148437142372131348e-01 8.184215426445007324e-01 2.671885490417480469e-01 -1.219979953020811081e-02 1.409541517496109009e-01 -1.399289518594741821e-01 -2.741365432739257812e-01 -2.119480967521667480e-01
-3.668697178363800049e-01 7.248866558074951172e-01 7.856885343790054321e-02 -1.644467264413833618e-01 -1.337134987115859985e-01 -5.062394738197326660e-01 1.877123489975929260e-02 -1.795002073049545288e-01
-3.914888501167297363e-01 -6.818560510873794556e-02 -3.116604983806610107e-01 -2.565968036651611328e-01 1.783691532909870148e-02 -6.695986390113830566e-01 -4.561702013015747070e-01 1.494705229997634888e-01
-6.578701734542846680e-01 -1.055948957800865173e-01 1.119014620780944824e-01 -3.311678022146224976e-02 2.611250877380371094e-01 -5.416904687881469727e-01 -4.027658402919769287e-01 -1.363915205001831055e-01
-3.875982463359832764e-01 1.651254482567310333e-02 -1.702322661876678467e-01 1.444939672946929932e-01 4.465017020702362061e-01 4.892558231949806213e-02 -1.600500941276550293e-01 -7.564813494682312012e-01
-7.129913568496704102e-01 3.314690887928009033e-01 6.897557526826858521e-02 -5.909606814384460449e-01 -1.570026278495788574e-01 -5.003893375396728516e-02 2.057526819407939911e-02 -1.422210410237312317e-02
-4.150720536708831787e-01 2.384891360998153687e-01 -3.345414102077484131e-01 4.116501510143280029e-01 1.670454293489456177e-01 -6.468746662139892578e-01 -1.095598936080932617e-01 -1.763797104358673096e-01
-4.548807144165039062e-01 4.155103266239166260e-01 -6.618245840072631836e-01 -3.495412766933441162e-01 -2.034747600555419922e-01 -8.947288244962692261e-02 -1.039827093482017517e-01 4.909610375761985779e-03
-3.388229608535766602e-01 1.548044532537460327e-01 -5.247301459312438965e-01 -1.980902105569839478e-01 2.063865363597869873e-01 -2.280388623476028442e-01 -5.737833380699157715e-01 3.504694104194641113e-01
-8.379409313201904297e-01 1.204376593232154846e-01 4.750771820545196533e-02 -3.455697298049926758e-01 3.345825970172882080e-01 -4.490413516759872437e-02 2.076232880353927612e-01 -6.785988062620162964e-02
-3.763496503233909607e-02 -3.662132099270820618e-02 1.919705867767333984e-01 -2.416095584630966187e-01 2.269531041383743286e-01 -3.348799347877502441e-01 -8.040779232978820801e-01 -3.030196130275726318e-01
-5.991998314857482910e-01 4.260368049144744873e-01 5.821465328335762024e-02 -3.723633587360382080e-01 -8.774528652429580688e-02 -5.488256812095642090e-01 8.412793278694152832e-02 -3.771592304110527039e-02
5.208432301878929138e-02 4.454976916313171387e-01 1.194868236780166626e-01 -5.560202002525329590e-01 5.058193802833557129e-01 -3.518123030662536621e-01 -2.552382349967956543e-01 -1.749621778726577759e-01
-2.594513632357120514e-02 8.309043198823928833e-02 -4.839299619197845459e-01 -3.097704946994781494e-01 -3.529459983110427856e-02 -8.541330695152282715e-02 1.043196767568588257e-01 -8.017812967300415039e-01
-4.793237894773483276e-02 -7.519605755805969238e-02 -6.944981813430786133e-01 -1.010431675240397453e-03 2.527635693550109863e-01 -3.525359928607940674e-01 -5.658600926399230957e-01 -3.675106912851333618e-02
-4.868622422218322754e-01 3.806129097938537598e-01 2.409748733043670654e-02 -2.273686230182647705e-01 -2.057898789644241333e-01 -6.763576269149780273e-01 -2.493894100189208984e-01 6.178844347596168518e-02
-6.994072794914245605e-01 1.019675433635711670e-01 -4.083340764045715332e-01 1.474263370037078857e-01 4.349022805690765381e-01 -1.255179047584533691e-01 1.663317158818244934e-02 -3.267867565155029297e-01
-4.231672585010528564e-01 -9.228952229022979736e-02 -6.748764216899871826e-02 -1.775734722614288330e-01 -1.958920061588287354e-01 -7.450170516967773438e-01 -4.228067100048065186e-01 -6.430942565202713013e-02
-6.129941344261169434e-01 9.737419337034225464e-02 -7.213231921195983887e-01 -1.286203712224960327e-01 -1.056018844246864319e-01 -2.307904660701751709e-01 -1.082510501146316528e-01 4.209527000784873962e-02
-6.460320949554443359e-01 3.007944822311401367e-01 -5.189757347106933594e-01 8.982480317354202271e-02 -1.669116020202636719e-01 7.925863564014434814e-02 -3.819299638271331787e-01 1.864104717969894409e-01
-1.450994014739990234e-01 3.709011673927307129e-01 -4.526532888412475586e-01 -4.508938491344451904e-01 -4.420665651559829712e-02 3.447199463844299316e-01 -5.499027967453002930e-01 -9.999507665634155273e-02
-2.732244133949279785e-01 2.980519235134124756e-01 1.151104941964149475e-01 1.077341288328170776e-01 2.423174828290939331e-01 6.818729639053344727e-02 -5.850635766983032227e-01 -6.371731758117675781e-01
-4.435935020446777344e-01 5.785580873489379883e-01 -1.892940141260623932e-02 -1.873836219310760498e-01 -1.860308274626731873e-02 -5.785469412803649902e-01 -2.440102398395538330e-01 1.960116326808929443e-01
-8.947655558586120605e-02 6.049480661749839783e-02 -4.540331661701202393e-01 -7.466468214988708496e-01 2.809079587459564209e-01 1.586496382951736450e-01 -2.390571087598800659e-01 -2.519514262676239014e-01
-7.668361067771911621e-02 6.061183661222457886e-02 -5.317455530166625977e-01 7.088628411293029785e-02 2.557128667831420898e-01 -6.660540699958801270e-01 -3.183551728725433350e-01 -3.038100600242614746e-01
-3.117198944091796875e-01 4.604022800922393799e-01 3.026279807090759277e-01 9.542895480990409851e-03 5.216123461723327637e-01 -1.285704672336578369e-01 -3.719962835311889648e-01 -4.149636030197143555e-01
-6.196042895317077637e-01 5.977330207824707031e-01 3.273945152759552002e-01 -2.386144846677780151e-01 7.763820886611938477e-02 -1.577483266592025757e-01 2.666813321411609650e-02 -2.511143088340759277e-01
-3.761136829853057861e-01 -1.995496451854705811e-01 1.500153988599777222e-01 3.123655542731285095e-02 -9.683924168348312378e-02 -2.945003211498260498e-01 -7.579454183578491211e-01 -3.530562818050384521e-01
-2.658306956291198730e-01 6.869588047266006470e-02 -3.533619344234466553e-01 -7.211133837699890137e-01 1.747039854526519775e-01 3.759841620922088623e-01 -2.439738661050796509e-01 -2.198564857244491577e-01
-6.194881796836853027e-01 6.807134300470352173e-02 -7.285487651824951172e-01 -1.286587566137313843e-01 7.222058624029159546e-02 5.959083139896392822e-02 -1.948256641626358032e-01 1.324402093887329102e-01
-2.989907562732696533e-01 -1.233234554529190063e-01 2.074687741696834564e-03 8.877907693386077881e-02 3.899544026353396475e-05 -1.388599425554275513e-01 -8.836736083030700684e-01 -2.955480217933654785e-01
-1.497502475976943970e-01 1.991426348686218262e-01 -5.266857743263244629e-01 2.565249800682067871e-01 -1.809446513652801514e-02 -5.996752381324768066e-01 -4.343245625495910645e-01 -2.147989571094512939e-01
-4.314678907394409180e-01 2.100154012441635132e-01 1.819565743207931519e-01 -4.388501346111297607e-01 -3.418725430965423584e-01 -1.493671834468841553e-01 -9.642413258552551270e-02 -6.289248466491699219e-01
-1.518685519695281982e-01 5.600180029869079590e-01 -2.694785036146640778e-02 -1.864252388477325439e-01 4.916724264621734619e-01 -5.885592699050903320e-01 -3.073361702263355255e-02 -1.968420594930648804e-01
-8.325502872467041016e-01 8.855095505714416504e-02 2.977512180805206299e-01 -2.012447826564311981e-02 1.249672919511795044e-01 -3.192580938339233398e-01 2.614329382777214050e-02 -3.028728663921356201e-01
-5.647377967834472656e-01 -2.902941405773162842e-01 1.641549617052078247e-01 -7.398214191198348999e-02 2.252451330423355103e-01 -3.588011562824249268e-01 -5.036790370941162109e-01 -3.622348010540008545e-01
-2.183203101158142090e-01 1.926377415657043457e-01 -5.062299966812133789e-01 -5.811655521392822266e-01 2.166319638490676880e-01 3.367189466953277588e-01 -4.004687070846557617e-01 2.281298860907554626e-02
-1.941308826208114624e-01 3.793726861476898193e-01 2.618351578712463379e-01 -5.423138737678527832e-01 5.269814729690551758e-01 -1.722171157598495483e-01 -3.106464743614196777e-01 -2.277243435382843018e-01
-5.327153801918029785e-01 1.733552962541580200e-01 -4.299992620944976807e-01 -3.633785247802734375e-01 -2.686695754528045654e-01 -5.947226285934448242e-02 -5.350970029830932617e-01 8.467479050159454346e-02
-3.625252544879913330e-01 4.813543334603309631e-02 -4.555168449878692627e-01 -1.207300350069999695e-01 -3.330449759960174561e-01 3.023762628436088562e-02 6.938144564628601074e-03 -7.295929789543151855e-01
-5.921833515167236328e-01 -4.443980753421783447e-01 -3.892419934272766113e-01 -2.811031937599182129e-01 3.647166490554809570e-02 1.893270388245582581e-02 -4.679176807403564453e-01 -2.579733729362487793e-02
-2.947543263435363770e-01 -1.360102295875549316e-01 -8.902166783809661865e-02 -2.758329361677169800e-02 3.214442729949951172e-01 1.491703689098358154e-01 -5.343111157417297363e-01 -6.891072988510131836e-01
-4.205261766910552979e-01 -1.627560891211032867e-02 1.198594644665718079e-01 1.780044883489608765e-01 -1.962399780750274658e-01 -6.532235145568847656e-01 -4.948525726795196533e-01 -2.583618462085723877e-01
-8.094212412834167480e-01 3.700416386127471924e-01 -5.541468784213066101e-02 -3.762240111827850342e-01 -1.666511297225952148e-01 -7.370301336050033569e-02 1.641710400581359863e-01 -5.598548427224159241e-02
-4.831551313400268555e-01 1.635816246271133423e-01 -4.559398889541625977e-01 -5.130183696746826172e-01 -3.520283102989196777e-01 1.347790509462356567e-01 -3.497473895549774170e-01 -6.573204696178436279e-02
-6.034178733825683594e-01 1.565265208482742310e-01 8.825223892927169800e-02 -1.490437686443328857e-01 3.777749240398406982e-01 2.884403467178344727e-01 -2.307570725679397583e-02 -5.957680344581604004e-01
-2.409551441669464111e-01 -3.781137764453887939e-01 -3.983856141567230225e-01 -3.775703907012939453e-01 4.653565287590026855e-01 -4.881623685359954834e-01 -2.019098699092864990e-01 4.553435370326042175e-02
-3.295681774616241455e-01 2.879709303379058838e-01 -5.641633868217468262e-01 -5.389762520790100098e-01 1.033452153205871582e-01 -3.294494748115539551e-01 -1.654378473758697510e-01 2.304236590862274170e-01
-6.070584654808044434e-01 3.465357124805450439e-01 -5.923594832420349121e-01 -1.369794607162475586e-01 -6.672400981187820435e-02 1.644678562879562378e-01 -2.614971399307250977e-01 2.045908123254776001e-01
-3.738334774971008301e-01 4.503842592239379883e-01 -1.677496433258056641e-01 3.366894721984863281e-01 5.117975473403930664e-01 -2.746250480413436890e-02 -4.168217256665229797e-02 -5.014725923538208008e-01
7.566881924867630005e-02 -1.454782634973526001e-01 -3.943289518356323242e-01 -6.428994536399841309e-01 2.505006194114685059e-01 -1.261093318462371826e-01 -2.684640586376190186e-01 -5.035555958747863770e-01
-2.336457073688507080e-01 -3.667689859867095947e-02 -5.482098460197448730e-01 -3.848011791706085205e-01 6.639765501022338867e-01 -1.148243844509124756e-01 -2.034799307584762573e-01 -2.240773057565093040e-03
-4.618139863014221191e-01 4.529728591442108154e-01 -1.300561241805553436e-02 -1.376658678054809570e-01 4.450296461582183838e-01 -2.473928034305572510e-01 -3.643488585948944092e-01 4.128170907497406006e-01
-2.426002174615859985e-01 3.961967229843139648e-01 7.997313141822814941e-02 2.720308601856231689e-01 2.570514976978302002e-01 -3.776607215404510498e-01 -4.970953166484832764e-01 -4.979657828807830811e-01
-4.608866572380065918e-01 4.934038966894149780e-02 -5.350384116172790527e-01 -6.034468412399291992e-01 1.882423646748065948e-02 1.693419367074966431e-01 -3.250401318073272705e-01 7.257477845996618271e-03
-2.032820731401443481e-01 4.669936746358871460e-02 -8.025918006896972656e-01 -3.420768082141876221e-01 3.705959320068359375e-01 -1.183392405509948730e-01 -2.096013575792312622e-01 6.869194563478231430e-03
-3.796037137508392334e-01 2.554523944854736328e-01 5.375726893544197083e-02 -2.885866165161132812e-01 3.690023422241210938e-01 -6.958059668540954590e-01 -2.282206416130065918e-01 1.791081279516220093e-01
-1.612349897623062134e-01 -1.127896159887313843e-01 2.202926874160766602e-01 -2.796703279018402100e-01 1.479098796844482422e-01 -2.652681171894073486e-01 -7.499996423721313477e-01 -4.240204095840454102e-01
-1.187107563018798828e-01 2.636865340173244476e-02 -2.103871852159500122e-02 -2.178331613540649414e-01 3.484584093093872070e-01 9.483454376459121704e-02 -7.270620465278625488e-01 -5.275247693061828613e-01
-2.577631771564483643e-01 7.189435511827468872e-02 -5.542978644371032715e-01 -5.430141091346740723e-01 -1.736247986555099487e-01 -1.687481403350830078e-01 -5.152918696403503418e-01 4.616931453347206116e-02
-1.698758155107498169e-01 -6.533705443143844604e-02 -3.169656693935394287e-01 1.133264452219009399e-01 2.734893858432769775e-01 8.024865388870239258e-02 -5.543110370635986328e-01 -6.819576025009155273e-01
-6.369975209236145020e-01 4.679657816886901855e-01 -4.162211120128631592e-01 -3.004209399223327637e-01 -2.047082483768463135e-01 1.984198093414306641e-01 6.195966899394989014e-02 -1.632011383771896362e-01
-6.089308261871337891e-01 -1.589757651090621948e-01 -5.165894031524658203e-01 -3.261578679084777832e-01 -3.144687041640281677e-02 -1.752510815858840942e-01 -4.108733236789703369e-01 1.736883819103240967e-01
-1.593856215476989746e-01 9.379798173904418945e-02 1.660042107105255127e-01 -6.438374519348144531e-01 4.148438870906829834e-01 -4.875431060791015625e-01 -2.958809733390808105e-01 -1.624033153057098389e-01
-5.415104627609252930e-01 -1.860586404800415039e-01 -1.351576596498489380e-01 2.031827419996261597e-01 1.141486614942550659e-01 -2.495709992945194244e-02 -3.249506056308746338e-01 -7.023903727531433105e-01
-7.631468176841735840e-01 1.063557267189025879e-01 -3.275565207004547119e-01 1.541194170713424683e-01 4.528212547302246094e-01 -5.377640575170516968e-02 -2.359775304794311523e-01 1.078191250562667847e-01
-3.816428184509277344e-01 1.679252460598945618e-02 -7.902368158102035522e-02 -5.527954101562500000e-01 5.534422993659973145e-01 -2.290133684873580933e-01 -4.040696024894714355e-01 1.422027647495269775e-01
-7.249526381492614746e-01 3.665808439254760742e-01 -9.691680967807769775e-02 -7.779208570718765259e-02 4.840629696846008301e-01 -1.620866805315017700e-01 2.431517690420150757e-01 7.004378736019134521e-02
-3.490905761718750000e-01 4.274235069751739502e-01 -1.889695376157760620e-01 -3.872264325618743896e-01 -1.202283352613449097e-01 -6.638978719711303711e-01 1.310362368822097778e-01 -1.934049427509307861e-01
-1.487212181091308594e-01 2.330484241247177124e-01 -7.789728641510009766e-01 -2.550644874572753906e-01 2.469937503337860107e-01 3.302082121372222900e-01 -2.587383985519409180e-01 -1.213463842868804932e-01
-5.567896366119384766e-01 2.215103507041931152e-01 -5.545962452888488770e-01 -1.691728383302688599e-01 3.016753494739532471e-01 -7.863455265760421753e-02 -2.689600884914398193e-01 3.676833510398864746e-01
-3.536875247955322266e-01 1.419923454523086548e-01 -3.328782618045806885e-01 -6.917330026626586914e-01 -1.584850698709487915e-01 1.471722032874822617e-02 -1.503761410713195801e-01 -4.663621783256530762e-01
-4.031218290328979492e-01 1.710595488548278809e-01 -7.808991521596908569e-02 -6.320272684097290039e-01 -1.992517560720443726e-01 2.064706087112426758e-01 -2.121839672327041626e-01 -5.247110128402709961e-01
-2.840830087661743164e-01 2.149105668067932129e-01 -1.608130931854248047e-01 -8.450412154197692871e-01 6.374479830265045166e-02 -5.519890785217285156e-02 -1.417810749262571335e-02 -3.547441959381103516e-01
-7.085781097412109375e-01 9.089881181716918945e-02 5.255707725882530212e-02 -5.877038836479187012e-01 2.013366669416427612e-01 -1.413913518190383911e-01 -2.386255413293838501e-01 1.550042331218719482e-01
-2.699696123600006104e-01 -1.293625831604003906e-01 -2.029739469289779663e-01 -8.049005866050720215e-01 3.255917727947235107e-01 6.080425158143043518e-02 -6.819823384284973145e-02 -3.270476460456848145e-01
-7.558897733688354492e-01 2.472699284553527832e-01 8.875183761119842529e-02 -2.087861150503158569e-01 3.471674770116806030e-02 -2.559719979763031006e-01 2.321444004774093628e-01 -4.420427083969116211e-01
3.253804892301559448e-02 5.944546461105346680e-01 -6.924521923065185547e-02 -5.222384929656982422e-01 -5.133188888430595398e-02 -5.300475955009460449e-01 -5.287913978099822998e-02 -2.857539653778076172e-01
-1.872514933347702026e-01 3.922880589962005615e-01 2.365242838859558105e-01 -8.605561405420303345e-02 8.397994935512542725e-02 -5.566401779651641846e-02 -8.363182544708251953e-01 -1.952393352985382080e-01
-1.237126290798187256e-01 5.374734401702880859e-01 1.659983098506927490e-01 -5.084468126296997070e-01 5.246818065643310547e-01 -2.951638102531433105e-01 -1.582041978836059570e-01 -1.493402719497680664e-01
-1.530936062335968018e-01 1.330376118421554565e-01 -3.667556643486022949e-01 1.161700859665870667e-01 5.185117125511169434e-01 2.860013954341411591e-02 -1.609186530113220215e-01 -7.178377509117126465e-01
-5.431467890739440918e-01 2.957258522510528564e-01 -9.429582953453063965e-02 7.920967414975166321e-03 6.322936415672302246e-01 -4.209052920341491699e-01 -2.239895053207874298e-02 1.764234155416488647e-01
-2.230854034423828125e-01 -2.460777610540390015e-01 -3.845494687557220459e-01 -6.699416041374206543e-01 1.809106320142745972e-01 -1.517630666494369507e-01 -1.512762042693793774e-03 -4.870478212833404541e-01
-4.146078526973724365e-01 3.025582730770111084e-01 2.625041604042053223e-01 -7.053496241569519043e-01 -2.399272052571177483e-03 -1.036523208022117615e-01 -1.456436514854431152e-01 -3.717133402824401855e-01
-4.919908344745635986e-01 -2.400429802946746349e-04 -1.527279466390609741e-01 -2.056623846292495728e-01 2.292021214962005615e-01 -7.780824303627014160e-01 -1.230375468730926514e-01 1.387015283107757568e-01
-2.477348446846008301e-01 6.946302652359008789e-01 -2.163201719522476196e-01 -3.584784865379333496e-01 -1.851961947977542877e-02 -5.201273560523986816e-01 3.178285062313079834e-02 -9.449449181556701660e-02
-6.903597116470336914e-01 -5.082720518112182617e-01 -2.686353921890258789e-01 -4.025252759456634521e-01 6.629404425621032715e-02 -1.005993336439132690e-01 -1.109522953629493713e-01 -6.360783427953720093e-02
-3.890557587146759033e-01 3.465268909931182861e-01 -4.662996158003807068e-02 -1.442133635282516479e-01 7.951995730400085449e-02 -5.983078479766845703e-01 -5.710887312889099121e-01 1.230640411376953125e-01
-4.065809845924377441e-01 -4.758042693138122559e-01 -3.381886184215545654e-01 -3.996223509311676025e-01 6.260765343904495239e-02 -2.489571124315261841e-01 -5.174692273139953613e-01 -2.364233881235122681e-02
-3.969244062900543213e-01 4.028650820255279541e-01 1.671842187643051147e-01 7.154735177755355835e-02 6.406347751617431641e-01 -3.687869012355804443e-01 4.004210978746414185e-02 -3.147397935390472412e-01
-2.827392816543579102e-01 1.676888018846511841e-01 -5.452162623405456543e-01 -6.872699856758117676e-01 -1.942827701568603516e-01 -6.237965077161788940e-02 -2.420083284378051758e-01 -1.487716883420944214e-01
-3.726165592670440674e-01 2.707916796207427979e-01 -2.122046649456024170e-01 -2.872667312622070312e-01 6.351920962333679199e-01 3.243998885154724121e-01 -3.304019942879676819e-02 -3.879174292087554932e-01
-2.486433386802673340e-01 9.705019742250442505e-02 -5.365071296691894531e-01 -6.637303829193115234e-01 4.250298142433166504e-01 -1.308397352695465088e-01 5.090174078941345215e-02 4.404855892062187195e-03
-1.283104121685028076e-01 -2.415968775749206543e-01 -4.956387579441070557e-01 -6.312767863273620605e-01 6.012274324893951416e-02 -7.477445527911186218e-03 -3.330151140689849854e-01 -4.079578220844268799e-01
-2.540315091609954834e-01 4.353589117527008057e-01 -9.842233359813690186e-02 -2.624013286549597979e-04 7.660267353057861328e-01 -1.812076419591903687e-01 -1.627211645245552063e-02 -3.410951495170593262e-01
-5.137796401977539062e-01 1.178762130439281464e-02 -4.113592505455017090e-01 1.485864669084548950e-01 -1.020096093416213989e-01 -3.817223310470581055e-01 -6.059122085571289062e-01 1.461153626441955566e-01
-1.195433810353279114e-01 4.684406518936157227e-01 1.062314584851264954e-01 -3.014487028121948242e-01 6.254969239234924316e-01 -1.484436094760894775e-01 -2.521249949932098389e-01 -4.327441751956939697e-01
-1.400902867317199707e-01 6.186142563819885254e-01 1.571988165378570557e-01 -6.999550759792327881e-02 1.531292200088500977e-01 1.056412011384963989e-01 -6.654440164566040039e-01 -3.010914325714111328e-01
-7.792634367942810059e-01 1.191719993948936462e-01 2.755105309188365936e-02 -2.940516173839569092e-01 3.749666512012481689e-01 -3.387838900089263916e-01 1.763059794902801514e-01 6.973517686128616333e-02
-4.275295734405517578e-01 8.413351327180862427e-02 -5.755342841148376465e-01 -5.204227566719055176e-01 9.051708877086639404e-02 3.989012837409973145e-01 -1.990942806005477905e-01 -3.326049819588661194e-02
-2.885906696319580078e-01 3.111878409981727600e-02 -1.295649260282516479e-01 -8.431355953216552734e-01 6.573642045259475708e-02 -1.178210303187370300e-01 2.218836173415184021e-02 -4.115665555000305176e-01
-5.111553072929382324e-01 -3.921608328819274902e-01 -2.188642472028732300e-01 -5.790672898292541504e-01 -2.035409770905971527e-02 -8.462941646575927734e-02 -4.376471936702728271e-01 -5.097150430083274841e-02
-5.838608741760253906e-01 -3.427225351333618164e-02 -4.582414329051971436e-01 -1.506272852420806885e-01 -3.501617014408111572e-01 -1.599553674459457397e-01 -5.094293951988220215e-01 1.324422806501388550e-01
-2.656776010990142822e-01 -1.830246299505233765e-02 -2.003367245197296143e-01 -7.288326025009155273e-01 7.107937708497047424e-03 2.494252175092697144e-01 -2.294901460409164429e-01 -4.927670657634735107e-01
-2.870340943336486816e-01 4.158199578523635864e-02 -4.004823267459869385e-01 -6.896015405654907227e-01 -1.970476508140563965e-01 -3.024789392948150635e-01 -3.859096765518188477e-01 2.642989903688430786e-02
-5.752505660057067871e-01 5.135448649525642395e-02 -9.080410003662109375e-02 -2.975470423698425293e-01 5.802952647209167480e-01 -1.961529850959777832e-01 -3.250082433223724365e-01 2.980290949344635010e-01
1.807079613208770752e-01 1.198941543698310852e-01 -3.318750858306884766e-01 -9.036386758089065552e-02 5.229076147079467773e-01 -5.827798843383789062e-01 -4.671312570571899414e-01 -5.819772556424140930e-02
-3.789104819297790527e-01 -4.272499680519104004e-01 -3.261553496122360229e-02 9.496418386697769165e-02 1.919336058199405670e-02 -3.342796266078948975e-01 -5.683498978614807129e-01 -4.781939387321472168e-01
-4.497069418430328369e-01 1.513834446668624878e-01 -3.307134807109832764e-01 -4.870271086692810059e-01 -3.168747127056121826e-01 3.403552770614624023e-01 -1.383609473705291748e-01 -4.391865730285644531e-01
-4.762449264526367188e-01 3.195092976093292236e-01 -3.017480075359344482e-01 -2.331587374210357666e-01 1.257888972759246826e-01 -7.062847018241882324e-01 2.256759628653526306e-02 1.025647521018981934e-01
-4.155250787734985352e-01 -2.859776020050048828e-01 -5.426925420761108398e-01 2.216468192636966705e-02 2.268043160438537598e-02 -1.546840090304613113e-02 -6.698893904685974121e-01 -3.230626136064529419e-02
-3.230631053447723389e-01 4.621384739875793457e-01 -6.012231111526489258e-01 -3.818285465240478516e-01 -6.748349964618682861e-02 -1.446271687746047974e-01 -3.293547332286834717e-01 2.021144181489944458e-01
-4.853514432907104492e-01 1.524539887905120850e-01 -3.495537340641021729e-01 -5.340833663940429688e-01 -3.211292922496795654e-01 -6.087758019566535950e-02 -4.278727471828460693e-01 -2.094131708145141602e-01
-3.221664726734161377e-01 -1.663282662630081177e-01 1.563425734639167786e-02 4.462357237935066223e-02 1.837166845798492432e-01 7.392864674329757690e-03 -6.651985645294189453e-01 -6.245095729827880859e-01
-1.626911163330078125e-01 5.506874993443489075e-02 -1.337940096855163574e-01 -6.096946448087692261e-02 4.210763573646545410e-01 -6.986711025238037109e-01 -5.271295905113220215e-01 7.462321221828460693e-02
-1.087802052497863770e-01 4.487234652042388916e-01 -5.383097529411315918e-01 -4.048017859458923340e-01 3.795215114951133728e-02 1.556514203548431396e-01 -5.524315237998962402e-01 4.820556193590164185e-02
-5.226165056228637695e-01 -1.429269760847091675e-01 -7.082403898239135742e-01 -1.216699331998825073e-01 -3.073064051568508148e-02 -3.632698059082031250e-01 8.095429092645645142e-02 -2.248843610286712646e-01
-8.623489737510681152e-01 3.915154635906219482e-01 4.764567688107490540e-02 -3.250936046242713928e-02 2.282389067113399506e-02 -2.293480634689331055e-01 1.663810461759567261e-01 -1.376186162233352661e-01
-4.686245322227478027e-01 1.473082005977630615e-01 1.784995496273040771e-01 -1.560491174459457397e-01 5.294619128108024597e-02 1.244184374809265137e-01 -8.269691467285156250e-01 1.779804192483425140e-02
-2.702674865722656250e-01 -4.212358295917510986e-01 -6.448569893836975098e-01 -2.179292440414428711e-01 6.836967915296554565e-02 8.617033250629901886e-03 -5.151184201240539551e-01 -1.268328428268432617e-01
-1.428296044468879700e-02 4.216151535511016846e-01 2.139895455911755562e-03 -5.004778504371643066e-01 6.569763422012329102e-01 -2.437615692615509033e-01 -2.779456079006195068e-01 -5.712103098630905151e-02
-6.209825873374938965e-01 -8.496080338954925537e-02 -2.480143308639526367e-01 2.623323909938335419e-02 8.235929906368255615e-02 -3.360984325408935547e-01 1.634192317724227905e-01 -6.312778592109680176e-01
-3.126035630702972412e-01 3.103256523609161377e-01 -6.981576085090637207e-01 -2.336125224828720093e-01 1.155335009098052979e-01 3.607345819473266602e-01 -3.458470106124877930e-01 -2.984224446117877960e-02
-4.918925166130065918e-01 -1.040030717849731445e-01 -4.035284519195556641e-01 -6.173054575920104980e-01 1.848304271697998047e-01 3.575834035873413086e-01 -1.661058813333511353e-01 -1.170661747455596924e-01
-3.562656044960021973e-01 -1.345529109239578247e-01 -3.828563988208770752e-01 -7.776275277137756348e-01 -1.009516324847936630e-02 -1.081985235214233398e-01 -5.620214715600013733e-02 -2.978577315807342529e-01
-8.009167909622192383e-01 4.141189157962799072e-01 8.284692466259002686e-02 -1.798366010189056396e-01 4.520424827933311462e-02 -2.919978201389312744e-01 1.850527673959732056e-01 -1.621180623769760132e-01
-3.416082859039306641e-01 -3.387282788753509521e-01 5.690331757068634033e-02 -4.598053693771362305e-01 1.653734743595123291e-01 -8.568327128887176514e-02 -6.531934142112731934e-01 -3.042308688163757324e-01
-5.433690547943115234e-01 -1.784515082836151123e-01 -1.482221037149429321e-01 -6.929213404655456543e-01 5.602042656391859055e-03 -2.322468459606170654e-01 -3.416100740432739258e-01 -1.131108216941356659e-02
-5.980460047721862793e-01 4.301823973655700684e-01 -3.979257047176361084e-01 1.955932825803756714e-01 1.923176795244216919e-01 -4.598080813884735107e-01 -1.945350319147109985e-02 1.090624406933784485e-01
-9.144266247749328613e-01 1.049903333187103271e-01 2.315497100353240967e-01 3.720997646450996399e-02 -3.971772268414497375e-02 -4.212597757577896118e-02 -2.010473608970642090e-01 -2.324412465095520020e-01
-2.663484811782836914e-01 2.722307443618774414e-01 1.839997768402099609e-01 -3.706809580326080322e-01 4.006405472755432129e-01 -5.710727572441101074e-01 -4.199275672435760498e-01 1.439183354377746582e-01
-4.547370374202728271e-01 3.815900087356567383e-01 -5.484607815742492676e-01 1.940863020718097687e-02 1.805842965841293335e-01 -1.722078770399093628e-02 -5.032340884208679199e-01 2.454906404018402100e-01
-2.458864003419876099e-01 6.401774883270263672e-01 -2.770197987556457520e-01 -3.774661719799041748e-01 -2.263823896646499634e-01 -4.438987672328948975e-01 -2.437676638364791870e-01 5.267137289047241211e-02
-4.620282948017120361e-01 9.126739948987960815e-02 2.796766459941864014e-01 -2.131846919655799866e-02 4.820413887500762939e-03 -1.223786771297454834e-01 -8.266674280166625977e-01 -3.388231992721557617e-02
-2.074106037616729736e-01 2.457727938890457153e-01 -6.299746632575988770e-01 -5.110156536102294922e-01 4.292727708816528320e-01 1.027929559350013733e-01 -2.058621346950531006e-01 3.675284609198570251e-02
-4.099748432636260986e-01 7.083450257778167725e-02 8.629712462425231934e-02 -4.108332097530364990e-01 -1.962983608245849609e-01 -6.030564904212951660e-01 -9.686625003814697266e-02 -4.889567494392395020e-01
-3.424735665321350098e-01 1.111503392457962036e-01 4.002245515584945679e-02 -4.875011146068572998e-01 -4.748881757259368896e-01 -1.155060231685638428e-01 -2.325729876756668091e-01 -5.815048813819885254e-01
-2.439535707235336304e-01 4.295737147331237793e-01 2.463634163141250610e-01 -1.826233416795730591e-01 9.033932536840438843e-02 1.126966672018170357e-03 -7.910994887351989746e-01 -1.670510619878768921e-01
-3.181517422199249268e-01 4.506975412368774414e-01 1.677587255835533142e-02 -4.815397411584854126e-02 1.592740416526794434e-01 3.334004282951354980e-01 -4.683001339435577393e-01 -5.807081460952758789e-01
-2.293317466974258423e-01 5.998490452766418457e-01 1.414753049612045288e-01 1.303157508373260498e-01 3.878724202513694763e-02 -5.379159003496170044e-02 -5.353444218635559082e-01 -5.095084905624389648e-01
-5.098320841789245605e-01 1.031054705381393433e-01 -1.231594458222389221e-01 -3.964101374149322510e-01 3.003020882606506348e-01 -5.641054511070251465e-01 -2.474231272935867310e-01 2.958323657512664795e-01
-5.284519195556640625e-01 -3.581985235214233398e-01 -4.586428999900817871e-01 -3.609787821769714355e-01 -2.454514615237712860e-02 1.379968971014022827e-01 -4.761709272861480713e-01 -7.341041415929794312e-02
-2.011483907699584961e-01 1.997867822647094727e-01 -2.079256474971771240e-01 -7.517978549003601074e-01 -1.306332796812057495e-01 -2.702463567256927490e-01 -3.827956020832061768e-01 -2.730582654476165771e-01
-1.659112125635147095e-01 2.400308847427368164e-01 -4.295027852058410645e-01 3.092322945594787598e-01 2.782039642333984375e-01 -5.818262696266174316e-01 -4.674261510372161865e-01 -1.883821189403533936e-02
-2.804034948348999023e-01 -4.284527897834777832e-01 -2.712904810905456543e-01 -5.299341678619384766e-01 2.665644288063049316e-01 -3.999809026718139648e-01 -7.542055100202560425e-02 -3.829411864280700684e-01
-6.426779031753540039e-01 1.619207412004470825e-01 -1.170803979039192200e-01 -5.810388922691345215e-01 -6.825422402471303940e-03 -3.073453605175018311e-01 2.630790472030639648e-01 -2.138097733259201050e-01
-5.517206192016601562e-01 2.496241480112075806e-01 -5.041508078575134277e-01 -1.810626983642578125e-01 -1.846785396337509155e-01 3.686310052871704102e-01 -4.153391718864440918e-01 6.195755675435066223e-02
-3.293501436710357666e-01 1.267797946929931641e-01 2.240587212145328522e-02 -6.902726888656616211e-01 1.347798109054565430e-01 -2.241819649934768677e-01 1.482509225606918335e-01 -5.550454258918762207e-01
-2.468381524085998535e-01 4.557478427886962891e-01 -5.797753334045410156e-01 4.112238883972167969e-01 -1.023083329200744629e-01 -8.820038288831710815e-02 -2.678622603416442871e-01 -3.689494431018829346e-01
-5.576580762863159180e-01 4.477901756763458252e-01 1.341238766908645630e-01 -3.917026519775390625e-01 -4.559655189514160156e-01 -1.467894315719604492e-01 -9.400233626365661621e-02 -2.807010412216186523e-01
-1.008912324905395508e-01 1.955001503229141235e-01 -3.111214041709899902e-01 -3.356228470802307129e-01 -1.588117927312850952e-01 -6.670530885457992554e-03 -6.447378545999526978e-02 -8.442386388778686523e-01
-2.400935441255569458e-01 1.919907480478286743e-01 1.671957373619079590e-01 -6.520902514457702637e-01 1.246330421417951584e-02 -2.316076755523681641e-01 -1.338249295949935913e-01 -6.169376373291015625e-01
-2.745601907372474670e-02 5.299245119094848633e-01 -4.955047369003295898e-01 -3.241961598396301270e-01 2.491542249917984009e-01 1.712440103292465210e-01 -4.967052638530731201e-01 -1.722775697708129883e-01
-4.469120502471923828e-02 -2.648029625415802002e-01 -2.457748800516128540e-01 3.758256090804934502e-03 3.615143001079559326e-01 -1.580523997545242310e-01 -6.598331928253173828e-01 -5.257471203804016113e-01
-5.876901745796203613e-01 4.249965548515319824e-01 -2.452778667211532593e-01 -1.718093901872634888e-01 -2.812245674431324005e-02 -3.058447837829589844e-01 -3.877381682395935059e-01 3.736918866634368896e-01
-7.281720042228698730e-01 2.170968204736709595e-01 -1.347930580377578735e-01 5.221194773912429810e-02 5.350575968623161316e-02 -5.199893116950988770e-01 1.110040768980979919e-01 -3.408307433128356934e-01
-3.404184877872467041e-01 -1.294859796762466431e-01 1.474282145500183105e-01 -5.140381455421447754e-01 -1.278773993253707886e-01 -3.596518933773040771e-01 -1.411538124084472656e-01 -6.447881460189819336e-01
-4.204471409320831299e-01 6.706663221120834351e-02 -1.185484826564788818e-01 -3.392748832702636719e-01 1.269975900650024414e-01 -6.930530667304992676e-01 -3.890004754066467285e-01 2.044332027435302734e-01
-3.001028001308441162e-01 3.573494255542755127e-01 -7.601868510246276855e-01 6.434427201747894287e-02 2.560385167598724365e-01 -3.046133220195770264e-01 -2.027727365493774414e-01 2.745320834219455719e-02
2.210523467510938644e-03 4.281124100089073181e-03 -1.956213861703872681e-01 -5.756734013557434082e-01 5.401310920715332031e-01 -4.092616438865661621e-01 -1.314616948366165161e-01 -3.921611607074737549e-01
-2.064582854509353638e-01 3.447102010250091553e-01 -5.284698605537414551e-01 2.837187424302101135e-02 1.210490912199020386e-01 -7.196179628372192383e-01 -1.333597004413604736e-01 -9.042540937662124634e-02
-2.410670965909957886e-01 3.689858615398406982e-01 2.446473538875579834e-01 2.437406033277511597e-02 4.449349939823150635e-01 -3.991163671016693115e-01 -4.026164114475250244e-01 -4.753195941448211670e-01
-2.668040990829467773e-01 -1.294915676116943359e-01 -3.433440327644348145e-01 -6.817237734794616699e-01 5.597364623099565506e-03 -8.481769263744354248e-02 -2.767419517040252686e-01 -4.955841302871704102e-01
-5.972142219543457031e-01 -1.151350066065788269e-01 -4.102086126804351807e-01 -6.208936572074890137e-01 1.217031925916671753e-01 -1.778527200222015381e-01 -1.123979017138481140e-01 1.312346011400222778e-01
-3.809143006801605225e-01 4.968858063220977783e-01 2.740434706211090088e-01 2.339187860488891602e-01 1.725272089242935181e-01 -3.317580521106719971e-01 -5.641014575958251953e-01 -1.419560611248016357e-01
-3.158863782882690430e-01 1.079259589314460754e-01 -2.775210142135620117e-01 -2.545618414878845215e-01 1.841287128627300262e-02 -2.725704312324523926e-01 -8.160091638565063477e-01 7.901628315448760986e-02
-6.413002610206604004e-01 -2.470298707485198975e-01 -9.529842436313629150e-02 -4.887266457080841064e-01 -7.795955985784530640e-02 -3.332743942737579346e-01 -1.598549336194992065e-01 -3.702317476272583008e-01
-2.381810098886489868e-01 -8.018826693296432495e-02 -5.660934746265411377e-02 -6.103180646896362305e-01 9.807582199573516846e-02 -6.763617396354675293e-01 -2.751426398754119873e-01 -1.354967057704925537e-01
-7.213731408119201660e-01 1.005390565842390060e-02 -5.324813127517700195e-01 -2.949143052101135254e-01 -4.814762622117996216e-02 4.290403053164482117e-02 -1.891837865114212036e-01 -2.627918720245361328e-01
-1.115024536848068237e-01 1.839199364185333252e-01 -2.126670777797698975e-01 -2.972456812858581543e-01 2.824196778237819672e-02 -3.522456586360931396e-01 -5.984314084053039551e-01 -5.806577801704406738e-01
-4.194155037403106689e-01 5.539863556623458862e-02 2.538040280342102051e-01 -2.520276010036468506e-01 -1.129389852285385132e-01 1.562734879553318024e-02 -7.764500975608825684e-01 -2.778727710247039795e-01
-6.162344813346862793e-01 6.502916216850280762e-01 3.256081417202949524e-02 -1.831859946250915527e-01 -2.922156360000371933e-03 -2.976701855659484863e-01 -3.440522029995918274e-02 -2.701086401939392090e-01
-5.446860194206237793e-01 -2.982957661151885986e-01 -2.337501347064971924e-01 -5.346369147300720215e-01 -1.447369009256362915e-01 9.126094728708267212e-02 -3.776823878288269043e-01 -3.192799985408782959e-01
-1.011915355920791626e-01 -6.868881732225418091e-02 -6.112616062164306641e-01 -4.347385466098785400e-01 -1.609295457601547241e-01 -9.474804997444152832e-02 -5.346469879150390625e-01 -3.188743293285369873e-01
-1.520497053861618042e-01 4.113309383392333984e-01 -2.843600809574127197e-01 2.966020405292510986e-01 1.773643493652343750e-01 -1.653165221214294434e-01 -7.382035851478576660e-01 -1.874089241027832031e-01
-1.936561018228530884e-01 4.198345839977264404e-01 -5.540894865989685059e-01 -5.569882988929748535e-01 3.349507153034210205e-01 1.361840963363647461e-01 -1.884038448333740234e-01 5.244984105229377747e-02
-2.506381273269653320e-01 2.270342707633972168e-01 2.375292032957077026e-01 1.066528186202049255e-01 4.554964900016784668e-01 -1.670692265033721924e-01 -5.155010223388671875e-01 -5.627706050872802734e-01
-8.246673643589019775e-02 3.768919110298156738e-01 -3.865048885345458984e-01 -6.763736605644226074e-01 -1.855291128158569336e-01 3.105671145021915436e-02 -3.806861042976379395e-01 -2.529362738132476807e-01
-4.769954085350036621e-01 -3.183172047138214111e-01 -3.640595674514770508e-01 -5.403521656990051270e-01 2.997779548168182373e-01 2.376415282487869263e-01 -3.096297383308410645e-01 -6.647425144910812378e-02
-5.871731638908386230e-01 -2.217147797346115112e-01 -4.417301714420318604e-01 -4.470068588852882385e-02 3.436795473098754883e-01 -3.140267729759216309e-02 -5.319297313690185547e-01 -8.303922414779663086e-02
-2.334877401590347290e-01 4.767002761363983154e-01 -1.249478533864021301e-01 -1.091924905776977539e-01 -2.104879766702651978e-01 -5.573475360870361328e-01 -4.199450314044952393e-01 -3.992619812488555908e-01
-3.886814117431640625e-01 4.018463492393493652e-01 -5.967768430709838867e-01 1.035939902067184448e-01 6.088107358664274216e-03 -2.447945028543472290e-01 -5.102139711380004883e-01 -1.710065267980098724e-02
-3.619665503501892090e-01 -1.343707293272018433e-01 -3.537383973598480225e-01 -4.629621803760528564e-01 -3.573834151029586792e-02 1.685765087604522705e-01 -1.171568110585212708e-01 -6.841336488723754883e-01
-3.828180134296417236e-01 -3.215606510639190674e-02 -8.053989149630069733e-04 -7.139163464307785034e-02 -1.133372038602828979e-01 -4.255460798740386963e-01 -8.088862895965576172e-02 -8.042643666267395020e-01
-3.016502559185028076e-01 2.544721066951751709e-01 -3.684034571051597595e-02 -3.722644150257110596e-01 8.698331564664840698e-02 -2.934130430221557617e-01 -7.762559652328491211e-01 -8.990240097045898438e-02
-7.634606361389160156e-01 -6.999518722295761108e-02 1.416639834642410278e-01 -8.079839497804641724e-02 2.514313720166683197e-02 -1.965062692761421204e-02 -4.840601980686187744e-01 -3.876841664314270020e-01
-2.951753735542297363e-01 5.570382252335548401e-02 1.789611876010894775e-01 3.322664499282836914e-01 2.882792353630065918e-01 -3.073865175247192383e-01 -6.695671081542968750e-01 -3.760703504085540771e-01
-4.403114020824432373e-01 3.033084273338317871e-01 -4.855660498142242432e-01 6.642122566699981689e-02 -8.899552747607231140e-03 -6.269910931587219238e-01 -2.811478078365325928e-01 -4.126293212175369263e-02
-8.274641633033752441e-01 -1.305384784936904907e-01 4.447082523256540298e-03 -3.913316130638122559e-01 1.930519044399261475e-01 1.733188778162002563e-01 -2.640084624290466309e-01 -8.996606618165969849e-02
-3.436309993267059326e-01 -1.498772054910659790e-01 -3.587759435176849365e-01 -3.614353388547897339e-02 6.073294281959533691e-01 -5.474124550819396973e-01 -2.462340295314788818e-01 1.694752462208271027e-02
-5.281217694282531738e-01 3.434861600399017334e-01 1.669227927923202515e-01 -5.811251997947692871e-01 3.683796226978302002e-01 -1.993252635002136230e-01 -6.721217185258865356e-02 -2.399651110172271729e-01
-6.097519993782043457e-01 -1.948880255222320557e-01 1.065033972263336182e-01 -5.447624325752258301e-01 6.355392932891845703e-02 -2.937805056571960449e-01 -1.229095309972763062e-01 -4.203083813190460205e-01
-4.571497142314910889e-01 5.543681383132934570e-01 -3.656803071498870850e-01 -2.745909392833709717e-01 1.119043491780757904e-02 -3.899427354335784912e-01 -3.099843263626098633e-01 1.621636003255844116e-01
-3.451614677906036377e-01 4.705901741981506348e-01 -1.304835528135299683e-01 8.130309730768203735e-02 7.090229988098144531e-01 -1.792211085557937622e-01 6.097157672047615051e-02 -3.118025362491607666e-01
-7.363154739141464233e-02 5.246762037277221680e-01 -5.157706141471862793e-01 -5.333656072616577148e-01 1.583501100540161133e-01 -1.219059377908706665e-01 -3.057385087013244629e-01 -1.881047934293746948e-01
-8.499174118041992188e-01 -2.923857271671295166e-01 -4.527380689978599548e-02 -2.408728450536727905e-01 9.014022350311279297e-02 -9.460310637950897217e-02 -5.917017534375190735e-02 -3.339243829250335693e-01
-6.563762426376342773e-01 2.129682302474975586e-01 -4.978704154491424561e-01 -1.604740321636199951e-01 1.532704085111618042e-01 2.119363546371459961e-01 -3.987258672714233398e-01 1.509864926338195801e-01
-1.599005237221717834e-02 2.321683615446090698e-01 7.180764526128768921e-02 -2.474884986877441406e-01 -2.480899170041084290e-02 -1.023019030690193176e-01 -8.983796834945678711e-01 -2.475239634513854980e-01
-1.474986523389816284e-01 -3.055528923869132996e-02 3.681822121143341064e-02 -2.267195433378219604e-01 3.174349367618560791e-01 -1.588101089000701904e-01 -8.614427447319030762e-01 -2.376630753278732300e-01
