# Supplementary material for: Where is your field going? A machine learning approach to study the relative motion of the domains of physics
Source: PLoS One. 2020 Jun 18;15(6):e0233997. doi: 10.1371/journal.pone.0233997 (PMC7302634; doi:10.1371/journal.pone.0233997)
Supplement: S8 Data — (ZIP) [file pone.0233997.s008.zip › 7/Pacs4Run_7_VS_500_embeddings1988-1992ED8.txt]

1.418926119804382324e-01 -4.303917884826660156e-01 -1.369669586420059204e-01 -4.293661713600158691e-01 4.107642769813537598e-01 -4.629796445369720459e-01 1.943252682685852051e-01 4.131272435188293457e-01
2.398174703121185303e-01 -5.950804352760314941e-01 -1.003515645861625671e-01 -4.275317788124084473e-01 2.559956312179565430e-01 -1.986881196498870850e-01 -4.330339133739471436e-01 -3.209108412265777588e-01
3.050627708435058594e-01 -8.542153052985668182e-03 -3.396352231502532959e-01 -4.389487802982330322e-01 4.443691074848175049e-01 2.630655467510223389e-01 -3.994038701057434082e-01 -4.155056774616241455e-01
1.510072797536849976e-01 2.707639932632446289e-01 1.188426762819290161e-01 -6.463445425033569336e-01 4.385877251625061035e-01 3.371058404445648193e-02 -4.161652326583862305e-01 3.245146870613098145e-01
4.581470042467117310e-02 -1.870142519474029541e-01 2.131770849227905273e-01 -3.774623572826385498e-01 4.662535190582275391e-01 3.789636194705963135e-01 -5.825404524803161621e-01 2.732127308845520020e-01
-2.704703807830810547e-01 -2.822378575801849365e-01 -1.593195497989654541e-01 -6.170718669891357422e-01 1.193276047706604004e-01 -5.027113556861877441e-01 -4.099311530590057373e-01 7.762587070465087891e-02
3.283961713314056396e-01 -6.670017242431640625e-01 9.601376950740814209e-02 -5.661051273345947266e-01 2.660245895385742188e-01 -4.317906126379966736e-02 -1.483225524425506592e-01 -1.514522433280944824e-01
3.572841882705688477e-01 -6.739508509635925293e-01 1.057982891798019409e-01 -8.196289837360382080e-02 3.211845457553863525e-01 -5.248090624809265137e-01 5.908771231770515442e-02 1.347274631261825562e-01
-4.429283086210489273e-03 2.678518891334533691e-01 -2.092968374490737915e-01 -5.371379852294921875e-01 3.237149715423583984e-01 -2.977525889873504639e-01 -6.287965774536132812e-01 8.414397388696670532e-02
2.144570201635360718e-01 -1.048739533871412277e-02 4.179018735885620117e-01 -5.391896963119506836e-01 4.294643998146057129e-01 -2.232363075017929077e-01 -1.574080139398574829e-01 4.790401160717010498e-01
3.718750774860382080e-01 -3.484140634536743164e-01 4.555318057537078857e-01 -5.080931354314088821e-03 6.631656885147094727e-01 -2.328260801732540131e-02 -1.070419624447822571e-01 2.845923900604248047e-01
3.202179819345474243e-02 -2.368229180574417114e-01 1.117362603545188904e-01 -2.284524589776992798e-01 4.281356930732727051e-01 -1.743661463260650635e-01 -7.179304957389831543e-01 -3.861165642738342285e-01
2.182098776102066040e-01 2.823861539363861084e-01 1.917962282896041870e-01 -5.135538578033447266e-01 4.420891404151916504e-01 -5.664451792836189270e-02 -3.682023584842681885e-01 4.877446591854095459e-01
1.870004385709762573e-01 9.044812619686126709e-02 2.314116656780242920e-01 -3.854860365390777588e-01 6.633278727531433105e-01 3.022324144840240479e-01 -4.005901813507080078e-01 -2.507558465003967285e-01
2.217004895210266113e-01 -2.705773115158081055e-01 3.028615415096282959e-01 -5.536191463470458984e-01 4.518877565860748291e-01 -2.003624290227890015e-01 -2.575476765632629395e-01 -4.107784926891326904e-01
1.436179727315902710e-01 1.083567272871732712e-02 -1.664727628231048584e-01 -6.566997170448303223e-01 3.731485009193420410e-01 -2.075300812721252441e-01 -3.637466728687286377e-01 -4.535068273544311523e-01
6.191220879554748535e-02 6.777654588222503662e-02 1.225684061646461487e-01 -4.274114370346069336e-01 6.368575096130371094e-01 3.511306643486022949e-01 -4.291610717773437500e-01 -2.842713594436645508e-01
-1.106178313493728638e-01 -3.198611140251159668e-01 3.598958849906921387e-01 5.110725387930870056e-02 7.742768526077270508e-01 -3.048473298549652100e-01 1.676899045705795288e-01 -1.809953302145004272e-01
3.840736448764801025e-01 -2.727327942848205566e-01 2.172775715589523315e-01 -4.771883487701416016e-01 4.187197983264923096e-01 -6.887502223253250122e-02 -5.525874495506286621e-01 -1.332786232233047485e-01
5.219767689704895020e-01 -3.687264323234558105e-01 1.875148415565490723e-01 -3.384433388710021973e-01 2.963273823261260986e-01 -3.424648940563201904e-01 -4.822025895118713379e-01 -6.529925018548965454e-02
1.057110801339149475e-01 -2.263336628675460815e-01 1.472482532262802124e-01 -3.070931434631347656e-01 4.441148638725280762e-01 -1.251873672008514404e-01 -7.248039841651916504e-01 -2.887201309204101562e-01
2.149650603532791138e-01 -1.529109477996826172e-01 6.715042889118194580e-02 -3.972779214382171631e-01 4.707675874233245850e-01 -2.555742859840393066e-01 -3.694962561130523682e-01 -5.870276689529418945e-01
3.646281361579895020e-01 -2.840695679187774658e-01 1.913759261369705200e-01 -7.102720439434051514e-02 4.836955368518829346e-01 -6.351801156997680664e-01 -1.374734491109848022e-01 -2.972659766674041748e-01
-8.272014558315277100e-02 -5.875093936920166016e-01 7.683973014354705811e-02 -6.090971231460571289e-01 2.513608038425445557e-01 3.951091319322586060e-02 -4.534157514572143555e-01 -2.751880511641502380e-02
2.654771506786346436e-01 -4.608061611652374268e-01 -2.982309274375438690e-02 -5.661662817001342773e-01 3.307858109474182129e-01 -3.124002218246459961e-01 -8.869198709726333618e-02 -4.252840876579284668e-01
4.883700907230377197e-01 -2.536707520484924316e-01 4.387102723121643066e-01 -3.561742305755615234e-01 4.423633515834808350e-01 -1.080882400274276733e-01 4.380303621292114258e-02 4.105263948440551758e-01
5.467410087585449219e-01 2.808733610436320305e-03 -1.621597558259963989e-01 -6.586449742317199707e-01 3.858700096607208252e-01 1.518155634403228760e-01 -2.586859762668609619e-01 -4.577626287937164307e-02
1.739890277385711670e-01 2.973459102213382721e-02 -7.835390046238899231e-03 -4.646174013614654541e-01 3.942590951919555664e-01 -4.219832420349121094e-01 -4.673320949077606201e-01 -4.483342766761779785e-01
-2.787966430187225342e-01 2.075570635497570038e-02 1.171274483203887939e-01 -7.725369334220886230e-01 3.480383753776550293e-01 -1.867154389619827271e-01 -3.869186639785766602e-01 7.490094751119613647e-02
-5.451608914881944656e-03 -3.413162380456924438e-02 2.967104911804199219e-01 -7.783289551734924316e-01 4.062892198562622070e-01 -2.034223079681396484e-01 -1.087234020233154297e-01 -2.944485247135162354e-01
-1.566499099135398865e-02 -1.930729746818542480e-01 2.013324052095413208e-01 -8.281604945659637451e-02 5.065740346908569336e-01 -2.285771770402789116e-03 -7.832482457160949707e-01 -2.120945006608963013e-01
-8.141618967056274414e-02 -3.333704471588134766e-01 -2.275145947933197021e-01 -7.787384986877441406e-01 9.641920775175094604e-02 -3.320919573307037354e-01 -3.226782977581024170e-01 1.833137124776840210e-02
6.587219983339309692e-02 -1.708144247531890869e-01 -1.956841647624969482e-01 2.307863533496856689e-01 7.732943296432495117e-01 2.337610125541687012e-01 -3.874968290328979492e-01 2.686005830764770508e-01
-3.063854277133941650e-01 -4.027432501316070557e-01 1.839706450700759888e-01 1.458848714828491211e-01 5.362479090690612793e-01 -2.328690737485885620e-01 -5.772134065628051758e-01 -1.176141351461410522e-01
3.407922983169555664e-01 1.513681188225746155e-02 -4.150945842266082764e-01 -5.938982963562011719e-01 3.775471746921539307e-01 1.825992017984390259e-01 -3.873225152492523193e-01 -1.808583587408065796e-01
-2.283250167965888977e-02 -6.161503791809082031e-01 -5.215033143758773804e-02 -3.076348900794982910e-01 6.024569869041442871e-01 3.356869816780090332e-01 1.760473698377609253e-01 1.258795559406280518e-01
4.521569013595581055e-01 -8.422032743692398071e-02 -4.921803995966911316e-02 -2.436311095952987671e-01 4.868612289428710938e-01 1.798601746559143066e-01 -6.628748178482055664e-01 -1.337763518095016479e-01
1.570539325475692749e-01 -3.144902884960174561e-01 -9.930837899446487427e-02 -1.277751624584197998e-01 8.330392241477966309e-01 1.938619464635848999e-01 3.430109620094299316e-01 3.237271308898925781e-02
3.787150979042053223e-01 -1.498295366764068604e-01 -8.700278587639331818e-03 2.334639579057693481e-01 7.332260012626647949e-01 2.164360284805297852e-01 -2.865542769432067871e-01 3.361051380634307861e-01
4.869034886360168457e-01 2.371798269450664520e-02 -2.081506848335266113e-01 -2.881145775318145752e-01 4.837342798709869385e-01 1.931035369634628296e-01 -5.930590629577636719e-01 -1.141004785895347595e-01
3.746930658817291260e-01 -3.187722265720367432e-01 2.325133532285690308e-01 -8.847409486770629883e-02 4.216766655445098877e-01 1.497891396284103394e-01 -6.324654221534729004e-01 3.095784485340118408e-01
-8.913062512874603271e-02 -2.584725022315979004e-01 1.377001851797103882e-01 -3.247387111186981201e-01 4.339059889316558838e-01 -1.368130147457122803e-01 -7.128619551658630371e-01 -2.926885187625885010e-01
1.737506091594696045e-01 -2.985382378101348877e-01 -4.890215769410133362e-02 1.894094981253147125e-02 5.377643704414367676e-01 3.189629316329956055e-01 -4.678281247615814209e-01 5.178267955780029297e-01
1.991387009620666504e-01 -9.999279677867889404e-02 -3.752073347568511963e-01 -3.618704080581665039e-01 6.744124293327331543e-01 3.255099654197692871e-01 2.217077612876892090e-01 2.620523869991302490e-01
5.858093500137329102e-01 -3.553388714790344238e-01 2.229605466127395630e-01 -3.576998114585876465e-01 3.920965790748596191e-01 -1.038146987557411194e-01 -4.236235320568084717e-01 -9.448291361331939697e-02
-3.120312988758087158e-01 -2.979467511177062988e-01 -6.103897094726562500e-02 -5.286075472831726074e-01 4.095695614814758301e-01 3.345395252108573914e-02 -4.284093081951141357e-01 -4.222694933414459229e-01
2.675189077854156494e-01 2.659730017185211182e-01 1.891063451766967773e-01 -2.536982893943786621e-01 5.365043878555297852e-01 2.236318960785865784e-02 -5.870479941368103027e-01 3.529953360557556152e-01
2.094827294349670410e-01 1.509501039981842041e-01 2.583923041820526123e-01 -4.161424338817596436e-01 6.179483532905578613e-01 2.544765174388885498e-01 -4.931888580322265625e-01 5.946569517254829407e-02
-1.008557528257369995e-02 -4.021448493003845215e-01 -1.313367784023284912e-01 -8.689718246459960938e-01 1.427905559539794922e-01 -3.628286719322204590e-02 -2.054751813411712646e-01 4.348392039537429810e-02
-4.063926339149475098e-01 -6.560043692588806152e-01 8.855137228965759277e-02 -2.249337434768676758e-01 4.190593659877777100e-01 -3.372711837291717529e-01 1.031944993883371353e-02 2.379029691219329834e-01
3.068991899490356445e-01 -4.609307050704956055e-01 4.019265528768301010e-03 -2.923062443733215332e-01 3.977995216846466064e-01 -3.857186734676361084e-01 -2.350525408983230591e-01 -4.956044256687164307e-01
-2.926435470581054688e-01 -6.328150629997253418e-01 5.866901483386754990e-03 -6.245862245559692383e-01 2.389028072357177734e-01 -8.998209238052368164e-02 -2.222442179918289185e-01 -9.590951353311538696e-02
-4.181952215731143951e-03 -7.753835618495941162e-02 -5.091090798377990723e-01 2.841119766235351562e-01 7.457768321037292480e-01 -1.928323507308959961e-01 -1.949545294046401978e-01 1.506119519472122192e-01
5.723695736378431320e-03 4.080294445157051086e-02 -4.066172242164611816e-01 -2.961462736129760742e-01 7.592290639877319336e-01 3.564832210540771484e-01 1.798393279314041138e-01 9.700924158096313477e-02
1.893402636051177979e-01 -1.272568404674530029e-01 -5.952748656272888184e-01 1.629041135311126709e-01 6.697263121604919434e-01 1.799689978361129761e-01 -2.932277321815490723e-01 -1.270141080021858215e-02
5.177786350250244141e-01 -5.373423695564270020e-01 -1.196837984025478363e-02 -4.295336008071899414e-01 2.356505542993545532e-01 -1.839371323585510254e-01 -4.100398421287536621e-01 -3.208519145846366882e-02
2.290939539670944214e-01 -3.568707704544067383e-01 1.085838302969932556e-01 -4.104714393615722656e-01 3.909468948841094971e-01 -4.608900845050811768e-01 -2.443410903215408325e-01 -4.635949730873107910e-01
-7.051947712898254395e-02 2.134629189968109131e-01 -3.594648241996765137e-01 8.777296543121337891e-02 7.623041272163391113e-01 -6.132962927222251892e-02 -8.636696636676788330e-02 4.692690670490264893e-01
3.250486254692077637e-01 -1.093107908964157104e-01 1.814995408058166504e-01 -2.267896980047225952e-01 4.568451046943664551e-01 -9.689491242170333862e-02 -7.136083245277404785e-01 -2.658682465553283691e-01
-3.079204857349395752e-01 -4.223718643188476562e-01 -1.259436160326004028e-01 -5.716704726219177246e-01 1.105900704860687256e-01 -3.060501813888549805e-01 -4.047649800777435303e-01 3.382106125354766846e-01
4.243831336498260498e-01 -3.315882086753845215e-01 2.448064386844635010e-01 -5.256438851356506348e-01 3.560551404953002930e-01 -2.581533789634704590e-01 -3.504438996315002441e-01 -2.397649735212326050e-01
6.514371633529663086e-01 -1.075966730713844299e-01 -2.538327872753143311e-01 -4.530405402183532715e-01 1.918647438287734985e-01 -8.419895172119140625e-02 -4.432907402515411377e-01 2.323086708784103394e-01
3.616858422756195068e-01 -6.125459820032119751e-02 3.316538035869598389e-01 -3.341674506664276123e-01 4.207389354705810547e-01 -2.643220722675323486e-01 -2.477510571479797363e-01 5.792246460914611816e-01
3.501169383525848389e-01 -2.973765432834625244e-01 -4.501130580902099609e-01 4.122877866029739380e-02 4.435976147651672363e-01 -7.916902005672454834e-02 -2.543397247791290283e-01 5.629817247390747070e-01
-6.009011343121528625e-02 8.648000657558441162e-02 -2.766967415809631348e-01 5.310105532407760620e-02 8.531754612922668457e-01 2.801949977874755859e-01 -9.535849094390869141e-02 3.066247999668121338e-01
-2.522910237312316895e-01 -7.591256871819496155e-03 -2.357778251171112061e-01 -7.638470530509948730e-01 3.253085911273956299e-01 -1.269214302301406860e-01 -3.524281084537506104e-01 -2.260485589504241943e-01
-2.316320389509201050e-01 8.874426037073135376e-02 1.901584118604660034e-02 1.729049384593963623e-01 6.153585314750671387e-01 -7.070925235748291016e-01 -1.673932671546936035e-01 3.932810574769973755e-02
1.074114888906478882e-01 -1.744258850812911987e-01 1.979371607303619385e-01 -3.894300460815429688e-01 5.761415958404541016e-01 3.165167570114135742e-01 -4.757114648818969727e-01 -3.298181891441345215e-01
-2.587926089763641357e-01 -1.584516614675521851e-01 -2.472296357154846191e-01 -5.671172738075256348e-01 1.231603994965553284e-01 -4.281452894210815430e-01 -4.589955806732177734e-01 3.406187593936920166e-01
1.642777621746063232e-01 -1.750137209892272949e-01 2.456902265548706055e-01 -2.937220335006713867e-01 5.770193934440612793e-01 -2.563112042844295502e-02 -4.155903756618499756e-01 -5.379804968833923340e-01
1.237469837069511414e-01 1.506249159574508667e-01 3.572208881378173828e-01 -2.714592814445495605e-01 5.177414417266845703e-01 -2.680441439151763916e-01 -3.576160073280334473e-01 5.412104725837707520e-01
-2.015424668788909912e-01 -2.509936690330505371e-01 -1.366996318101882935e-01 -3.176118731498718262e-01 6.808135509490966797e-01 1.372510790824890137e-01 3.047262132167816162e-01 4.490165114402770996e-01
1.057022660970687866e-01 -2.395816147327423096e-03 2.988083064556121826e-01 -8.412244319915771484e-01 3.555041253566741943e-01 -2.266683131456375122e-01 -1.135081425309181213e-01 -3.507986292243003845e-02
-1.772832274436950684e-01 -4.327706098556518555e-01 1.940099000930786133e-01 1.803483068943023682e-01 7.065744996070861816e-01 -4.271490871906280518e-01 -8.062180876731872559e-02 -1.513646692037582397e-01
7.219552248716354370e-02 -1.046847254037857056e-01 -3.494711816310882568e-01 -5.525128170847892761e-02 3.131863176822662354e-01 -8.437770009040832520e-01 1.758136227726936340e-02 2.197536081075668335e-01
-2.144409716129302979e-02 4.367685914039611816e-01 -2.308333069086074829e-01 -5.596138834953308105e-01 3.703453838825225830e-01 -5.147731900215148926e-01 -1.927903741598129272e-01 5.482908710837364197e-02
7.670516520738601685e-02 4.574933052062988281e-01 1.423404067754745483e-01 -4.445141255855560303e-01 6.064457297325134277e-01 -2.821125090122222900e-01 1.420615464448928833e-01 3.153047263622283936e-01
1.129513606429100037e-01 -1.461319476366043091e-01 -4.807643219828605652e-02 -9.264323860406875610e-02 5.446572303771972656e-01 1.786545366048812866e-01 -6.851920485496520996e-01 -3.961517810821533203e-01
1.836394220590591431e-01 -1.302462220191955566e-01 2.711624205112457275e-01 -4.412606656551361084e-01 4.991883337497711182e-01 -3.268471062183380127e-01 -1.013298034667968750e-01 -5.610585212707519531e-01
1.775422990322113037e-01 -5.122935175895690918e-01 -2.091807276010513306e-01 -1.348140239715576172e-01 7.091587781906127930e-01 1.931807696819305420e-01 3.222727775573730469e-01 -4.248217213898897171e-03
-1.064195483922958374e-01 6.436791270971298218e-03 -2.936960458755493164e-01 -5.094479918479919434e-01 1.706334203481674194e-01 -4.256529211997985840e-01 -3.621465265750885010e-01 5.489923357963562012e-01
-4.451739192008972168e-01 -5.492472052574157715e-01 1.457557175308465958e-02 -3.683427721261978149e-02 4.746921658515930176e-01 -4.839337766170501709e-01 -1.314749568700790405e-01 1.475417315959930420e-01
-1.971078068017959595e-01 -1.345447301864624023e-01 1.647775024175643921e-01 -7.710194587707519531e-01 3.810179233551025391e-01 -2.294735759496688843e-01 8.112394064664840698e-02 -3.420670032501220703e-01
2.521523535251617432e-01 -6.292977929115295410e-01 -8.668427169322967529e-02 -6.119470596313476562e-01 1.898762285709381104e-01 -1.257056146860122681e-01 -2.824515104293823242e-01 -1.636347621679306030e-01
-3.004234731197357178e-01 2.360160350799560547e-01 1.292975991964340210e-01 -3.028094768524169922e-01 4.411981701850891113e-01 -5.076478123664855957e-01 -5.043659210205078125e-01 1.971895545721054077e-01
-4.053177535533905029e-01 7.197526097297668457e-02 -5.178001150488853455e-02 -6.255460977554321289e-01 3.946948945522308350e-01 -2.184298932552337646e-01 -4.333636164665222168e-01 -2.127168923616409302e-01
2.222468405961990356e-01 1.843351721763610840e-01 1.732884794473648071e-01 -7.262176275253295898e-01 4.898688197135925293e-01 1.466152537614107132e-02 -2.601364850997924805e-01 -2.266022711992263794e-01
-3.250288665294647217e-01 -1.612084358930587769e-01 -4.389514029026031494e-01 -6.739214807748794556e-02 6.095225811004638672e-01 8.339390158653259277e-02 -2.366306036710739136e-01 4.864994585514068604e-01
3.388454318046569824e-01 -1.526754051446914673e-01 3.470776081085205078e-01 -3.342462778091430664e-01 3.056808114051818848e-01 -4.080881178379058838e-01 -3.917797803878784180e-01 4.649974107742309570e-01
1.081749200820922852e-01 3.136666715145111084e-01 6.512176990509033203e-02 -7.392401099205017090e-01 4.100161790847778320e-01 -2.975272834300994873e-01 -2.703825235366821289e-01 -9.722250699996948242e-02
-4.154708385467529297e-01 -3.274830579757690430e-01 3.545420467853546143e-01 -2.872197031974792480e-01 4.426155984401702881e-01 -1.951387971639633179e-01 -5.254006981849670410e-01 -4.370536655187606812e-02
1.998536437749862671e-01 -1.966306865215301514e-01 1.315919011831283569e-01 1.390129793435335159e-02 6.547713875770568848e-01 -6.271331310272216797e-01 1.641046106815338135e-01 -2.343786358833312988e-01
-2.440429627895355225e-01 1.430999934673309326e-01 -9.184980392456054688e-02 8.129062503576278687e-02 8.932679295539855957e-01 -1.181586086750030518e-02 1.206900775432586670e-01 3.037885427474975586e-01
3.177322745323181152e-01 -2.055283486843109131e-01 1.070076823234558105e-01 -2.942281067371368408e-01 4.157064855098724365e-01 -2.900539934635162354e-01 -5.979067683219909668e-01 -3.799312114715576172e-01
5.030701756477355957e-01 -3.297558724880218506e-01 4.740982502698898315e-02 -4.135176539421081543e-01 3.949489593505859375e-01 -2.786362469196319580e-01 -1.329237222671508789e-01 -4.622177183628082275e-01
-1.939269304275512695e-01 -4.888236820697784424e-01 -4.687329754233360291e-02 2.259704470634460449e-01 6.725966930389404297e-01 -4.408429861068725586e-01 -6.730884313583374023e-02 -1.375668793916702271e-01
-5.404389463365077972e-03 2.655909359455108643e-01 -8.594524115324020386e-03 -5.359970331192016602e-01 3.395805358886718750e-01 -6.244254112243652344e-01 -2.723098099231719971e-01 2.503817081451416016e-01
1.044924780726432800e-01 -8.388984948396682739e-02 3.965012431144714355e-01 -5.829558372497558594e-01 5.437937378883361816e-01 -8.783379569649696350e-03 -1.547027677297592163e-01 -4.065358042716979980e-01
3.291775882244110107e-01 3.026748001575469971e-01 -1.179105862975120544e-01 -3.974767327308654785e-01 4.593201279640197754e-01 -4.545215070247650146e-01 1.627769917249679565e-01 4.290435910224914551e-01
7.014624476432800293e-01 -3.063614293932914734e-02 -2.168255448341369629e-01 -4.592425227165222168e-01 3.014042079448699951e-01 7.173879444599151611e-02 -3.728116750717163086e-01 1.188073232769966125e-01
-1.595872640609741211e-01 -1.954964548349380493e-02 -3.537453114986419678e-01 5.178380757570266724e-02 7.527976632118225098e-01 3.035803139209747314e-01 -4.107815623283386230e-01 1.368410885334014893e-01
6.156923249363899231e-02 -4.973074495792388916e-01 -2.962176799774169922e-01 -2.488760054111480713e-01 6.525662541389465332e-01 -1.004428230226039886e-02 4.095667898654937744e-01 7.430946826934814453e-02
-6.707728654146194458e-02 -1.936579048633575439e-01 3.097102642059326172e-01 -5.616907477378845215e-01 5.454739928245544434e-01 3.913930058479309082e-01 -3.018642067909240723e-01 -6.876032054424285889e-02
-2.346278429031372070e-01 2.249554991722106934e-01 8.457607030868530273e-02 -7.279162406921386719e-01 4.202332794666290283e-01 -1.509177982807159424e-01 -3.828889131546020508e-01 1.065540760755538940e-01
-7.617809623479843140e-02 -5.684218183159828186e-02 -9.817932732403278351e-03 -1.331199705600738525e-01 8.731194138526916504e-01 4.130128622055053711e-01 4.683823511004447937e-02 1.950330436229705811e-01
-1.269392818212509155e-01 -2.668891251087188721e-01 3.504962325096130371e-01 -5.838692784309387207e-01 2.660328447818756104e-01 -3.738703131675720215e-01 -2.626678943634033203e-01 4.115322828292846680e-01
-4.752310458570718765e-03 -8.519694209098815918e-02 -2.165475338697433472e-01 -7.832969427108764648e-01 2.533728182315826416e-01 -2.463133782148361206e-01 -3.654127717018127441e-01 -2.718037366867065430e-01
1.423977762460708618e-01 -2.814306914806365967e-01 -6.183224916458129883e-01 1.775209456682205200e-01 6.653064489364624023e-01 4.677105695009231567e-02 -1.242172792553901672e-01 -1.625825613737106323e-01
4.894532561302185059e-01 1.510536968708038330e-01 4.583869501948356628e-02 -4.987862706184387207e-01 4.496493041515350342e-01 -4.500856399536132812e-01 1.442297995090484619e-01 2.473167032003402710e-01
-2.990263104438781738e-01 -3.926823735237121582e-01 -2.970803976058959961e-01 -7.483838200569152832e-01 1.717191636562347412e-01 -5.394824594259262085e-02 -2.502015531063079834e-01 1.142371743917465210e-01
-1.224442422389984131e-01 1.869595050811767578e-01 9.527219831943511963e-02 -7.095244526863098145e-01 4.098507761955261230e-01 -3.210165500640869141e-01 -3.345910310745239258e-01 -2.336054146289825439e-01
-1.281920224428176880e-01 -6.319175660610198975e-02 -3.568526506423950195e-01 -6.184938549995422363e-02 8.569793105125427246e-01 2.947728633880615234e-01 1.431445628404617310e-01 -8.129960298538208008e-02
-1.845546066761016846e-01 2.262984663248062134e-01 -6.370026618242263794e-02 -4.398798942565917969e-01 4.699996709823608398e-01 -2.383324056863784790e-01 -4.813868403434753418e-01 -4.557863175868988037e-01
2.869175076484680176e-01 -2.925401031970977783e-01 -4.973292052745819092e-01 8.001129329204559326e-02 5.222518444061279297e-01 -1.764232218265533447e-01 -5.749583989381790161e-02 5.207521915435791016e-01
-2.475113868713378906e-01 -1.330766826868057251e-01 -2.806532084941864014e-01 1.548419594764709473e-01 8.106065988540649414e-01 1.923574954271316528e-01 -2.541081607341766357e-01 2.441947609186172485e-01
-1.365725696086883545e-01 -5.572840571403503418e-01 3.645203709602355957e-01 1.003799140453338623e-01 5.417533516883850098e-01 -3.266034275293350220e-02 -4.265094995498657227e-01 2.266217470169067383e-01
4.833694696426391602e-01 -8.709716051816940308e-02 -4.264650344848632812e-01 1.489028781652450562e-01 4.368314445018768311e-01 -4.347872436046600342e-01 -2.384026795625686646e-01 3.435494601726531982e-01
-2.418823242187500000e-01 9.102855622768402100e-02 -8.239293098449707031e-02 -3.413413465023040771e-02 6.457424759864807129e-01 -6.832256317138671875e-01 1.966198980808258057e-01 -5.303730070590972900e-02
5.474973842501640320e-02 1.337095499038696289e-01 -1.769294887781143188e-01 -2.258407622575759888e-01 4.403079152107238770e-01 4.363366961479187012e-02 -7.402329444885253906e-01 3.912753760814666748e-01
3.436771333217620850e-01 -7.657644152641296387e-02 -2.997952699661254883e-01 1.454993784427642822e-01 5.614298582077026367e-01 -1.256258636713027954e-01 -3.556740283966064453e-01 5.545136332511901855e-01
-5.606156587600708008e-01 -5.615493655204772949e-01 4.124225676059722900e-02 -2.495461702346801758e-01 4.586930274963378906e-01 -2.686334550380706787e-01 2.266748435795307159e-02 1.527121663093566895e-01
-1.174553558230400085e-01 1.394830346107482910e-01 -1.920211128890514374e-02 -3.486595749855041504e-01 6.436080336570739746e-01 4.107534885406494141e-01 -4.266067743301391602e-01 -2.826187610626220703e-01
-2.658749818801879883e-01 2.889228761196136475e-01 -9.440205246210098267e-02 -5.584122538566589355e-01 4.737140536308288574e-01 -8.105365931987762451e-02 -5.411047339439392090e-01 -3.645808994770050049e-02
-1.968549191951751709e-01 -4.429990649223327637e-01 4.518753290176391602e-01 -1.671662479639053345e-01 5.956629514694213867e-01 -4.068708121776580811e-01 6.641901284456253052e-02 -8.996989578008651733e-02
4.654431641101837158e-01 -1.114583313465118408e-01 -4.124398827552795410e-01 -6.239633560180664062e-01 2.947080731391906738e-01 1.132150739431381226e-01 -3.013919591903686523e-01 -1.448964327573776245e-01
8.927568793296813965e-02 -2.749419212341308594e-01 -5.347011238336563110e-02 4.273748993873596191e-01 8.258687853813171387e-01 1.298481412231922150e-02 -2.189564257860183716e-01 2.754588797688484192e-02
-1.144534498453140259e-01 7.696345448493957520e-02 2.497213780879974365e-01 -5.912839770317077637e-01 5.732830166816711426e-01 1.722291857004165649e-01 -2.248326390981674194e-01 -4.001667499542236328e-01
6.847386956214904785e-01 -2.081247866153717041e-01 -3.033391237258911133e-01 5.850530415773391724e-02 4.886541366577148438e-01 -8.097066730260848999e-02 -1.923408210277557373e-01 3.317311406135559082e-01
-4.210873246192932129e-01 -1.497999876737594604e-01 -6.309565156698226929e-02 -1.954997777938842773e-01 8.070475459098815918e-01 1.999414265155792236e-01 1.492858082056045532e-01 2.108456939458847046e-01
-1.994661539793014526e-01 -4.456146955490112305e-01 3.940872251987457275e-01 1.047825515270233154e-01 5.956706404685974121e-01 -3.393435850739479065e-02 -4.842015206813812256e-01 7.021836936473846436e-02
-3.279241025447845459e-01 -5.750548839569091797e-02 -1.579753011465072632e-01 -2.884083390235900879e-01 7.840968370437622070e-01 2.115268409252166748e-01 2.459021210670471191e-01 2.469899505376815796e-01
1.902667991816997528e-02 -4.561608135700225830e-01 -4.420132935047149658e-01 -5.295675247907638550e-02 6.822279691696166992e-01 2.743506729602813721e-01 1.079216301441192627e-01 -2.025454640388488770e-01
5.089563131332397461e-01 -2.815232872962951660e-01 2.895861491560935974e-02 2.487397640943527222e-01 5.540472269058227539e-01 -1.670802384614944458e-01 -3.894155323505401611e-01 3.353644013404846191e-01
-2.090082615613937378e-01 -5.251544117927551270e-01 3.468191623687744141e-01 1.048324257135391235e-01 6.132435202598571777e-01 -3.189392983913421631e-01 -2.592842876911163330e-01 6.509028375148773193e-02
-1.684400737285614014e-01 -4.146912395954132080e-01 2.837021350860595703e-01 2.375119328498840332e-01 7.853522896766662598e-01 -6.300722062587738037e-02 -1.794154942035675049e-01 -9.910750389099121094e-02
1.143320873379707336e-01 -3.727759122848510742e-01 2.728288769721984863e-01 -2.308893054723739624e-01 4.579649865627288818e-01 -1.682917475700378418e-01 -6.034632921218872070e-01 -3.435094952583312988e-01
-2.812003791332244873e-01 2.267892658710479736e-01 1.980047672986984253e-02 -2.635602653026580811e-01 4.228855073451995850e-01 -5.031455755233764648e-01 -5.890987515449523926e-01 1.435691714286804199e-01
-9.673366695642471313e-02 5.044914782047271729e-02 -2.269336879253387451e-01 -2.382647693157196045e-01 8.308389186859130859e-01 4.238423407077789307e-01 9.942941367626190186e-02 -2.593450481072068214e-03
-4.092137515544891357e-01 -5.047689080238342285e-01 6.756178289651870728e-02 8.285973221063613892e-02 7.097533345222473145e-01 1.569281071424484253e-01 -1.625518351793289185e-01 1.073435768485069275e-01
-2.659320831298828125e-01 -5.352195585146546364e-04 -1.084924340248107910e-01 3.713469207286834717e-02 6.301928758621215820e-01 -7.105892896652221680e-01 9.888277947902679443e-02 6.536260992288589478e-02
-1.803717166185379028e-01 -3.236964941024780273e-01 -3.961936831474304199e-01 -2.037999182939529419e-01 7.285596132278442383e-01 8.418340981006622314e-02 3.377966582775115967e-01 1.104095727205276489e-01
-4.067814350128173828e-01 -2.900298237800598145e-01 3.143325746059417725e-01 -2.415110170841217041e-01 5.007385015487670898e-01 -5.149799585342407227e-01 -1.636929959058761597e-01 -2.248119413852691650e-01
1.895634979009628296e-01 3.097320199012756348e-01 -1.278147250413894653e-01 -6.271045207977294922e-01 3.983867168426513672e-01 -3.508164584636688232e-01 -1.688424497842788696e-01 -3.850236535072326660e-01
-2.464040070772171021e-01 -4.661817848682403564e-02 -2.029139846563339233e-01 6.919331103563308716e-02 8.803754448890686035e-01 2.194234579801559448e-01 -9.747609496116638184e-02 2.417456209659576416e-01
-1.692345179617404938e-02 1.795107871294021606e-01 1.238980889320373535e-01 -6.985043883323669434e-01 4.155578613281250000e-01 -3.180716931819915771e-01 -3.526160717010498047e-01 -2.569715380668640137e-01
1.696651875972747803e-01 -5.493082404136657715e-01 -2.673236727714538574e-01 -2.125721722841262817e-01 6.237188577651977539e-01 5.108604207634925842e-03 3.946931064128875732e-01 8.939503878355026245e-02
1.704532355070114136e-01 -5.915802717208862305e-02 4.099273681640625000e-01 -1.786048561334609985e-01 5.304154753684997559e-01 -1.835949160158634186e-02 -4.453099370002746582e-01 5.362159013748168945e-01
3.451939299702644348e-02 -7.188985943794250488e-01 -2.500232756137847900e-01 -4.740788936614990234e-01 9.760195016860961914e-02 -1.717428565025329590e-01 -3.932341933250427246e-01 3.280042111873626709e-02
-4.048329591751098633e-01 -1.315908432006835938e-01 -3.914811313152313232e-01 -1.220238953828811646e-01 7.117433547973632812e-01 2.310999184846878052e-01 -1.061590164899826050e-01 2.817644774913787842e-01
-7.295802701264619827e-03 -5.754562616348266602e-01 2.380511909723281860e-01 2.068823575973510742e-01 6.650061011314392090e-01 -3.462349772453308105e-01 -6.596570461988449097e-02 5.352343618869781494e-02
3.650836646556854248e-01 -1.121321097016334534e-01 3.722501695156097412e-01 -7.701681554317474365e-02 5.954089164733886719e-01 -3.336308598518371582e-01 2.471756935119628906e-02 4.931594431400299072e-01
-5.015539750456809998e-02 -1.518548186868429184e-02 2.572008669376373291e-01 -2.453071773052215576e-01 3.488458693027496338e-01 -5.548930764198303223e-01 -6.422436833381652832e-01 1.698505431413650513e-01
2.785962224006652832e-01 -1.817314028739929199e-01 -6.093311309814453125e-01 4.252331273164600134e-04 5.832250714302062988e-01 -1.735487282276153564e-01 1.758431941270828247e-01 3.418802618980407715e-01
6.358011811971664429e-02 -6.868170946836471558e-02 -8.480942808091640472e-03 -1.812291592359542847e-01 4.725413918495178223e-01 -3.106949031352996826e-01 -5.199472904205322266e-01 -6.067557930946350098e-01
-1.588701903820037842e-01 1.488926857709884644e-01 1.067216023802757263e-01 -7.753535509109497070e-01 3.119271099567413330e-01 -3.842521905899047852e-01 -8.226420730352401733e-02 2.971750199794769287e-01
1.336639970541000366e-01 1.640367358922958374e-01 1.717304624617099762e-02 -5.544490218162536621e-01 4.633978009223937988e-01 -7.294718921184539795e-02 -5.571377277374267578e-01 -3.421348333358764648e-01
2.289550751447677612e-01 3.497999310493469238e-01 -8.606404811143875122e-02 -4.268966913223266602e-01 3.974810838699340820e-01 -4.398862421512603760e-01 -5.074371099472045898e-01 -1.630591303110122681e-01
-2.957098484039306641e-01 -1.068479716777801514e-01 -2.989976406097412109e-01 4.461881890892982483e-02 6.848277449607849121e-01 1.716499924659729004e-01 -4.648204147815704346e-01 3.086069822311401367e-01
2.149061709642410278e-01 -2.717176973819732666e-01 1.520917415618896484e-01 5.265063140541315079e-03 6.561862230300903320e-01 -5.714201927185058594e-01 2.658119499683380127e-01 -1.704926937818527222e-01
-2.787568867206573486e-01 2.086505591869354248e-01 -1.805387735366821289e-01 6.493648886680603027e-02 6.727926135063171387e-01 -6.070748567581176758e-01 9.895838797092437744e-02 1.047187522053718567e-01
1.113774329423904419e-01 7.646580040454864502e-02 5.157530307769775391e-02 -8.417525291442871094e-01 3.694330453872680664e-01 -1.787757873535156250e-01 -1.693324893712997437e-01 -2.709716856479644775e-01
-2.576097548007965088e-01 -4.943035840988159180e-01 4.137514531612396240e-01 -2.533926069736480713e-01 5.705174803733825684e-01 -2.307878993451595306e-02 1.438873261213302612e-01 3.273784220218658447e-01
4.345527887344360352e-01 1.622155606746673584e-01 2.839455306529998779e-01 -2.729949951171875000e-01 4.533175230026245117e-01 -2.049906402826309204e-01 -3.688484430313110352e-01 4.961164295673370361e-01
8.564171940088272095e-02 9.252940863370895386e-02 3.993697464466094971e-01 -5.242466926574707031e-01 5.810060501098632812e-01 2.627246081829071045e-01 -3.613556325435638428e-01 1.122627481818199158e-01
1.796233505010604858e-01 -7.338595390319824219e-02 -2.930350005626678467e-01 -5.427795648574829102e-02 7.853458523750305176e-01 1.262825280427932739e-01 1.938655525445938110e-01 4.508161544799804688e-01
-2.393231540918350220e-01 -1.833031326532363892e-01 -3.905330598354339600e-01 1.019412055611610413e-01 7.046170234680175781e-01 1.068566143512725830e-01 -4.075579345226287842e-01 2.687182426452636719e-01
-4.815612360835075378e-02 -3.487503230571746826e-01 -2.571403980255126953e-01 -3.093007504940032959e-01 7.075858712196350098e-01 1.781890690326690674e-01 3.558158874511718750e-01 2.350151389837265015e-01
-5.253705382347106934e-02 -5.388466641306877136e-02 -2.876124382019042969e-01 -2.427339702844619751e-01 8.286544680595397949e-01 3.180370926856994629e-01 2.278559952974319458e-01 -1.138486564159393311e-01
-2.695530354976654053e-01 -5.988052487373352051e-02 -2.029062248766422272e-02 1.851114630699157715e-01 6.904804706573486328e-01 -6.391770839691162109e-01 -2.324314229190349579e-02 5.680338293313980103e-02
-2.047584205865859985e-01 1.198768615722656250e-01 3.449204862117767334e-01 -1.241786479949951172e-01 5.309808254241943359e-01 -5.484288930892944336e-01 -2.108713835477828979e-01 4.267686605453491211e-01
2.811448089778423309e-02 1.675184965133666992e-01 1.528081744909286499e-01 -4.311505556106567383e-01 3.537960648536682129e-01 -4.716960787773132324e-01 -6.269847750663757324e-01 1.453525274991989136e-01
1.135003045201301575e-01 -1.542962491512298584e-01 -4.930350482463836670e-01 -3.369050621986389160e-01 6.723626255989074707e-01 1.618435680866241455e-01 3.582361340522766113e-01 -1.113080978393554688e-02
-2.826675213873386383e-02 -3.517260253429412842e-01 -4.411267042160034180e-01 -2.250421792268753052e-01 6.924893856048583984e-01 3.104113601148128510e-02 3.592123985290527344e-01 1.439250260591506958e-01
1.358476281166076660e-01 -2.082980424165725708e-01 -1.047471314668655396e-01 -3.888052105903625488e-01 5.790539383888244629e-01 1.759396195411682129e-01 3.248454332351684570e-01 5.515732169151306152e-01
-7.709337025880813599e-02 -3.527182042598724365e-01 -3.609930276870727539e-01 -2.525207400321960449e-01 7.098909020423889160e-01 4.436320066452026367e-02 3.996648192405700684e-01 9.959337860345840454e-02
-8.433263003826141357e-02 -6.041058897972106934e-01 6.982034444808959961e-02 1.723718494176864624e-01 7.270805835723876953e-01 -3.319465788081288338e-03 3.872797638177871704e-02 -2.513965368270874023e-01
3.692139089107513428e-01 6.528176367282867432e-02 1.765565723180770874e-01 -3.391973078250885010e-01 4.156362414360046387e-01 -7.205705046653747559e-01 -1.325376182794570923e-01 -6.042217463254928589e-02
-7.917211204767227173e-02 -4.993760287761688232e-01 4.867076873779296875e-01 -1.340649574995040894e-01 4.570438265800476074e-01 -4.516790807247161865e-01 -2.630563974380493164e-01 8.599770814180374146e-02
2.093557119369506836e-01 -2.558539509773254395e-01 -5.283558964729309082e-01 2.003954499959945679e-01 5.795283317565917969e-01 1.908322051167488098e-02 -3.808718025684356689e-01 3.001834154129028320e-01
-2.035402208566665649e-01 -6.052379682660102844e-02 -4.633715152740478516e-01 -3.810507804155349731e-02 7.668670415878295898e-01 3.186140060424804688e-01 -1.706853061914443970e-01 1.414560526609420776e-01
-5.298604369163513184e-01 -2.303409725427627563e-01 3.807615041732788086e-01 -2.601320743560791016e-01 5.635775327682495117e-01 -2.851739823818206787e-01 -2.167450487613677979e-01 -8.729635179042816162e-02
-4.540726542472839355e-01 -4.432122707366943359e-01 1.971302628517150879e-01 -1.892321705818176270e-01 6.488796472549438477e-01 -2.605974674224853516e-01 1.526231020689010620e-01 1.022839471697807312e-01
3.259649574756622314e-01 1.663113087415695190e-01 2.564056813716888428e-01 -1.457273811101913452e-01 5.475680232048034668e-01 -1.570630371570587158e-01 -3.418617248535156250e-01 5.811523795127868652e-01
-2.649219632148742676e-01 -3.529464900493621826e-01 4.233309626579284668e-01 -2.792767584323883057e-01 5.141562819480895996e-01 -4.949381053447723389e-01 -6.841903924942016602e-02 -1.844962984323501587e-01
-8.358925580978393555e-02 -2.572394013404846191e-01 -5.562115311622619629e-01 2.176368832588195801e-01 7.075288891792297363e-01 -7.963816821575164795e-02 -2.040662169456481934e-01 1.467014700174331665e-01
-1.581392996013164520e-02 -4.144564270973205566e-01 -2.219581604003906250e-01 -2.357632070779800415e-01 7.287744879722595215e-01 3.954403474926948547e-02 4.343084394931793213e-01 4.273431003093719482e-02
-5.084499716758728027e-03 2.955380380153656006e-01 1.769116818904876709e-01 -3.742024898529052734e-01 4.669606685638427734e-01 -5.927703976631164551e-01 -4.125268161296844482e-01 4.121898114681243896e-02
-1.488483697175979614e-02 1.575165688991546631e-01 -1.881922222673892975e-02 -5.547599196434020996e-01 3.514843881130218506e-01 -4.220835566520690918e-01 -1.187642738223075867e-01 5.924977064132690430e-01
4.476419091224670410e-02 -4.716376960277557373e-01 -3.519327342510223389e-01 -2.341117709875106812e-01 6.550185680389404297e-01 3.136519342660903931e-02 3.888835012912750244e-01 1.250023394823074341e-01
8.945030719041824341e-02 3.106120526790618896e-01 5.040668323636054993e-02 -6.678050756454467773e-01 3.947862684726715088e-01 -5.093291401863098145e-01 -1.334540396928787231e-01 -1.180340871214866638e-01
-3.180420994758605957e-01 1.129783317446708679e-01 -3.753802478313446045e-01 -4.163420498371124268e-01 3.424490094184875488e-01 2.768163569271564484e-02 -5.839365124702453613e-01 3.358787894248962402e-01
2.867075502872467041e-01 -3.321821689605712891e-01 5.161026120185852051e-01 -2.038300484418869019e-01 5.024705529212951660e-01 -7.584574073553085327e-02 -7.495298981666564941e-02 4.854872524738311768e-01
-8.750919997692108154e-02 -2.840263545513153076e-01 -1.721280626952648163e-02 -8.375847339630126953e-01 1.520334035158157349e-01 -3.863966166973114014e-01 -1.892270743846893311e-01 4.004069045186042786e-02
-3.421716392040252686e-01 -1.136134192347526550e-01 -1.501204818487167358e-01 -4.728265106678009033e-01 7.123833298683166504e-01 9.591376036405563354e-02 3.272839188575744629e-01 -1.025328040122985840e-02
-1.496062427759170532e-01 -1.333795338869094849e-01 1.039659157395362854e-01 -3.305418789386749268e-02 9.237465858459472656e-01 1.770645529031753540e-01 1.942709684371948242e-01 1.597677022218704224e-01
3.443196415901184082e-03 -5.555422604084014893e-02 -1.554328352212905884e-01 1.934218108654022217e-01 8.994547128677368164e-01 2.517493963241577148e-01 -1.529166102409362793e-01 1.988728195428848267e-01
-5.352048277854919434e-01 -3.483509719371795654e-01 2.733436226844787598e-01 -2.118373066186904907e-01 4.945850670337677002e-01 -2.849105298519134521e-01 -3.491113185882568359e-01 1.579512059688568115e-01
2.538333833217620850e-01 -1.903159320354461670e-01 5.620708465576171875e-01 -5.076096579432487488e-02 6.122351884841918945e-01 -8.492629230022430420e-02 -1.527683585882186890e-01 4.188862442970275879e-01
7.556755840778350830e-02 -6.649418473243713379e-01 1.581286191940307617e-01 1.075998395681381226e-01 6.450690031051635742e-01 -2.570343017578125000e-01 1.168422251939773560e-01 -1.404514312744140625e-01
-1.026001647114753723e-01 -4.514545500278472900e-01 -6.529470086097717285e-01 1.119151562452316284e-01 5.695337057113647461e-01 -1.199284791946411133e-01 -5.664918571710586548e-02 6.954554468393325806e-02
-3.407331109046936035e-01 -3.843801841139793396e-02 -4.218508601188659668e-01 -4.331409465521574020e-03 6.258579492568969727e-01 7.497096061706542969e-02 -3.883382976055145264e-01 3.953748941421508789e-01
5.605290532112121582e-01 -2.717621624469757080e-01 1.130547374486923218e-01 -5.189189687371253967e-02 4.558811187744140625e-01 -1.005134312435984612e-03 -3.549838960170745850e-01 5.124806165695190430e-01
-2.342980504035949707e-01 -9.745942056179046631e-02 2.951634675264358521e-02 -8.315079659223556519e-02 9.080777168273925781e-01 1.662190258502960205e-01 2.552558183670043945e-01 1.021332740783691406e-01
1.372526735067367554e-01 -4.787375926971435547e-01 1.540106981992721558e-01 3.799019753932952881e-02 5.695391893386840820e-01 -5.285905208438634872e-03 -6.000067591667175293e-01 2.059092521667480469e-01
-3.254106640815734863e-01 3.058929145336151123e-01 -8.742279559373855591e-02 -2.536778151988983154e-01 4.869792759418487549e-01 -2.504239082336425781e-01 -5.973880290985107422e-01 -2.679722309112548828e-01
4.596260488033294678e-01 -3.574231266975402832e-01 1.541291028261184692e-01 -5.667859315872192383e-01 2.623689770698547363e-01 -3.934854567050933838e-01 -2.475344985723495483e-01 -1.762070804834365845e-01
3.829999864101409912e-01 -6.005571782588958740e-02 -2.338107228279113770e-01 -3.063168227672576904e-01 4.248525500297546387e-01 2.408349961042404175e-01 -6.699354648590087891e-01 -1.178652569651603699e-01
-2.856224477291107178e-01 1.039412990212440491e-01 -1.278164889663457870e-02 -6.547753810882568359e-01 3.191854357719421387e-01 -3.386459946632385254e-01 -4.879304170608520508e-01 1.551943421363830566e-01
6.160495430231094360e-02 -6.070263334549963474e-04 -3.115998208522796631e-01 4.573061317205429077e-02 6.221575736999511719e-01 -6.481137871742248535e-01 2.806978821754455566e-01 -1.053362786769866943e-01
-4.555980265140533447e-01 -1.762569248676300049e-01 1.631837710738182068e-02 2.982065640389919281e-02 5.737128257751464844e-01 -6.359772086143493652e-01 -6.125945225358009338e-02 1.511368006467819214e-01
3.243977725505828857e-01 -2.564335241913795471e-02 -2.436159253120422363e-01 -4.515037834644317627e-01 3.923078179359436035e-01 1.135672554373741150e-01 -6.387531161308288574e-01 -2.368451207876205444e-01
-2.701246142387390137e-01 2.618424296379089355e-01 -2.776698172092437744e-01 -3.900938630104064941e-01 3.957160711288452148e-01 -1.281419247388839722e-01 -6.706548929214477539e-01 -8.004945516586303711e-02
-8.375167846679687500e-02 1.858628392219543457e-01 2.586383223533630371e-01 -5.631727576255798340e-01 4.504305720329284668e-01 -3.003242909908294678e-01 -5.298569202423095703e-01 2.351259998977184296e-02
-1.902724653482437134e-01 1.086942628026008606e-01 -5.993601679801940918e-01 -1.719242036342620850e-01 6.017192602157592773e-01 2.317230701446533203e-01 -2.813415527343750000e-01 2.612981796264648438e-01
4.599792957305908203e-01 -3.469624519348144531e-01 -2.720330841839313507e-02 -7.600620388984680176e-02 4.861023724079132080e-01 -5.702664256095886230e-01 1.973751001060009003e-02 -3.156427145004272461e-01
-1.189310923218727112e-01 -7.641466706991195679e-02 -1.533772349357604980e-01 -2.842969894409179688e-01 3.591846823692321777e-01 1.404245346784591675e-01 -7.927302718162536621e-01 3.138677477836608887e-01
5.823808908462524414e-01 -2.628167271614074707e-01 3.159184455871582031e-01 -5.259894132614135742e-01 3.035026490688323975e-01 -1.884057074785232544e-01 -2.468595951795578003e-01 1.635247766971588135e-01
7.854194194078445435e-02 -4.087623655796051025e-01 3.869928419589996338e-01 -1.948555558919906616e-01 6.615339517593383789e-01 9.629325568675994873e-02 2.066349834203720093e-01 3.865420520305633545e-01
-1.700611114501953125e-01 8.259266614913940430e-02 -9.519196301698684692e-02 -7.013518214225769043e-01 4.326443076133728027e-01 1.981458440423011780e-02 -3.989616334438323975e-01 -3.414056301116943359e-01
3.512119054794311523e-01 -3.100212514400482178e-01 4.361840784549713135e-01 8.431109786033630371e-02 6.272484064102172852e-01 2.920904953498393297e-04 -2.022113502025604248e-01 3.858003914356231689e-01
3.532006144523620605e-01 2.074713855981826782e-01 3.460118547081947327e-02 -5.010595321655273438e-01 2.959317266941070557e-01 -4.914084970951080322e-01 -5.007342100143432617e-01 -1.242134068161249161e-02
8.546510338783264160e-02 9.398106485605239868e-02 2.262412011623382568e-01 -5.190423130989074707e-01 3.615577220916748047e-01 -5.589576363563537598e-01 -3.375051617622375488e-01 3.258926570415496826e-01
5.465232133865356445e-01 -5.319616198539733887e-01 -3.750988543033599854e-01 1.145651340484619141e-01 4.452636539936065674e-01 -2.465173453092575073e-01 -6.757155060768127441e-02 3.013859502971172333e-02
1.088535934686660767e-01 -1.048575118184089661e-01 3.428111970424652100e-01 -4.796378910541534424e-01 5.647249221801757812e-01 -1.649771779775619507e-01 2.912421524524688721e-02 -5.316050648689270020e-01
-3.204017877578735352e-02 -5.113341808319091797e-01 1.052424460649490356e-01 -4.368462562561035156e-01 4.107949435710906982e-01 -4.607681334018707275e-01 -1.471199542284011841e-01 -3.645492196083068848e-01
-2.367924451828002930e-01 3.045589923858642578e-01 2.286231815814971924e-01 -3.222940266132354736e-01 4.947832822799682617e-01 -2.846309244632720947e-01 -5.603552460670471191e-01 2.349633127450942993e-01
2.592309415340423584e-01 -1.305736005306243896e-01 -6.918248534202575684e-01 6.226040050387382507e-02 4.874509572982788086e-01 -2.884407937526702881e-01 -9.195570647716522217e-02 3.224743008613586426e-01
5.792255997657775879e-01 -7.025822997093200684e-02 -1.569402217864990234e-01 -2.175811678171157837e-03 4.566285312175750732e-01 -6.107562780380249023e-01 -1.694004535675048828e-01 -1.571531444787979126e-01
-1.980734914541244507e-01 -4.978454113006591797e-01 -1.080435588955879211e-01 -5.362315177917480469e-01 1.050739735364913940e-01 -3.435440957546234131e-01 -5.083295702934265137e-01 1.619795411825180054e-01
-1.529725193977355957e-01 1.527576595544815063e-01 -2.266632914543151855e-01 1.263078451156616211e-01 6.402499079704284668e-01 -6.878350377082824707e-01 -1.585236378014087677e-02 5.144362896680831909e-02
-5.116862654685974121e-01 -2.928386628627777100e-01 1.671023550443351269e-03 -4.328401386737823486e-01 4.533100426197052002e-01 -6.302513927221298218e-02 -2.347787916660308838e-01 -4.477566778659820557e-01
3.526034653186798096e-01 -3.438358902931213379e-01 8.177829906344413757e-03 -1.593385636806488037e-01 4.297777712345123291e-01 -5.361099839210510254e-01 -1.651548445224761963e-01 -4.822790026664733887e-01
1.733616739511489868e-01 -5.302334427833557129e-01 -4.028221070766448975e-01 -2.680289149284362793e-01 5.146079659461975098e-01 -1.834444701671600342e-02 3.879870772361755371e-01 1.974872648715972900e-01
-4.044722020626068115e-01 4.936518892645835876e-02 7.514040172100067139e-02 1.042642071843147278e-01 6.144213080406188965e-01 -5.912249088287353516e-01 -1.685039848089218140e-01 2.489867955446243286e-01
6.531946659088134766e-01 -7.543261349201202393e-02 -7.523320615291595459e-02 1.930657587945461273e-02 5.013082623481750488e-01 -4.422522187232971191e-01 -1.436707228422164917e-01 3.067173063755035400e-01
-4.489672929048538208e-02 5.747684091329574585e-02 -4.831925034523010254e-01 -4.745896756649017334e-01 1.663620024919509888e-01 -3.750903904438018799e-01 -3.930956721305847168e-01 4.616026878356933594e-01
-2.888564765453338623e-01 -4.012051820755004883e-01 3.296374082565307617e-01 -1.669050902128219604e-01 4.906643629074096680e-01 -4.825938344001770020e-01 -3.671780526638031006e-01 -1.030060201883316040e-01
-1.179643198847770691e-01 2.219513058662414551e-01 -1.275934278964996338e-01 -4.592883586883544922e-01 4.057762920856475830e-01 -4.659170806407928467e-01 2.024061605334281921e-02 5.722355842590332031e-01
-1.017161682248115540e-01 -2.978111803531646729e-02 -3.298174440860748291e-01 1.120932120829820633e-02 7.030242085456848145e-01 -4.335297048091888428e-01 1.485188305377960205e-01 -4.190620183944702148e-01
4.491567909717559814e-01 2.397773265838623047e-01 2.554121613502502441e-01 -4.047990739345550537e-01 4.869516789913177490e-01 -4.224887788295745850e-01 -5.238374695181846619e-03 3.098728954792022705e-01
-4.988104701042175293e-01 -5.080881714820861816e-01 2.315526455640792847e-01 -4.168969094753265381e-01 3.217531144618988037e-01 -1.874137371778488159e-01 -2.372287958860397339e-01 2.658727765083312988e-01
8.112863898277282715e-01 -6.901975721120834351e-02 -1.708645373582839966e-01 -4.284425973892211914e-01 3.201684653759002686e-01 3.246586024761199951e-02 -3.650672361254692078e-02 1.392778307199478149e-01
4.479319155216217041e-01 -3.476587533950805664e-01 3.363961279392242432e-01 -3.862054049968719482e-01 3.499635457992553711e-01 -2.947617769241333008e-01 -4.547668993473052979e-01 1.262836391106247902e-03
3.064244091510772705e-01 -2.319548577070236206e-01 3.506769612431526184e-02 2.527777850627899170e-01 6.981886029243469238e-01 -5.247848033905029297e-01 1.045914590358734131e-01 -1.156246066093444824e-01
-6.250151991844177246e-02 3.858860814943909645e-03 7.121212780475616455e-02 -9.003233909606933594e-01 2.351648360490798950e-01 -2.768122851848602295e-01 -8.653771877288818359e-02 2.025070488452911377e-01
1.333254426717758179e-01 4.167080223560333252e-01 1.447609625756740570e-02 -3.884322345256805420e-01 5.376889705657958984e-01 -4.087661802768707275e-01 1.872597485780715942e-01 4.077059626579284668e-01
-1.776972413063049316e-01 -6.868909299373626709e-02 6.351812928915023804e-02 7.871361821889877319e-02 8.726752996444702148e-01 1.984662264585494995e-01 9.586880914866924286e-03 3.904258012771606445e-01
3.978571891784667969e-01 -1.965918391942977905e-01 1.714822202920913696e-01 -2.436034977436065674e-01 4.480473697185516357e-01 -7.162536978721618652e-01 -1.990544423460960388e-02 -1.225912477821111679e-02
5.384566783905029297e-01 -2.705598771572113037e-01 -4.226285517215728760e-01 1.602898240089416504e-01 4.368772506713867188e-01 -2.878506481647491455e-01 -3.223697543144226074e-01 2.343335300683975220e-01
4.869422614574432373e-01 -6.370865702629089355e-01 1.141371577978134155e-02 -1.990446634590625763e-02 4.932704567909240723e-01 -2.870213091373443604e-01 -3.268937766551971436e-02 -1.723831444978713989e-01
-1.960090845823287964e-01 -1.647790521383285522e-01 -2.464826703071594238e-01 -4.703544676303863525e-01 6.215453147888183594e-01 1.364464014768600464e-01 3.576696813106536865e-01 3.457996845245361328e-01
3.319709748029708862e-02 -1.579010784626007080e-01 -5.978078842163085938e-01 1.232588812708854675e-01 6.611633896827697754e-01 9.199159592390060425e-02 -3.187360763549804688e-01 2.328219413757324219e-01
-2.177695184946060181e-01 -1.422847360372543335e-01 -6.482847929000854492e-01 2.915534563362598419e-02 5.902240276336669922e-01 4.321756958961486816e-02 -3.336012959480285645e-01 2.229046374559402466e-01
1.603791117668151855e-01 -6.632319688796997070e-01 -3.738337755203247070e-01 -3.256661295890808105e-01 3.640130460262298584e-01 8.635601401329040527e-02 2.180767357349395752e-01 3.179171383380889893e-01
-1.261395364999771118e-01 -2.982196807861328125e-01 -5.583170056343078613e-01 1.985278874635696411e-01 6.875037550926208496e-01 -8.954267948865890503e-03 -2.369175106287002563e-01 1.230901107192039490e-01
3.249031603336334229e-01 5.305083841085433960e-02 1.931787133216857910e-01 -7.022411823272705078e-01 4.886819422245025635e-01 1.488610208034515381e-01 -2.420733422040939331e-01 -2.039449661970138550e-01
-3.644486367702484131e-01 -6.073032021522521973e-01 4.473277367651462555e-03 -5.846313238143920898e-01 2.529299259185791016e-01 -6.318262964487075806e-02 -2.655040621757507324e-01 -1.344927996397018433e-01
1.062957048416137695e-01 -2.362088263034820557e-01 -2.277143299579620361e-01 -1.002285927534103394e-01 6.044882535934448242e-01 -5.470365881919860840e-01 3.331170976161956787e-01 -3.088445961475372314e-01
-2.358166426420211792e-01 -4.201374351978302002e-01 4.309035241603851318e-01 5.852211266756057739e-02 6.430647969245910645e-01 -4.419342055916786194e-02 -3.861656486988067627e-01 1.190085560083389282e-01
-2.898083329200744629e-01 -6.982417702674865723e-01 1.344678699970245361e-01 -1.656378954648971558e-01 2.782850563526153564e-01 -4.052651822566986084e-01 -3.719332814216613770e-01 5.417926982045173645e-02
3.320474922657012939e-01 -4.366368521004915237e-04 2.135006189346313477e-01 -3.720456361770629883e-01 3.653488159179687500e-01 -3.755112886428833008e-01 -4.507562518119812012e-01 4.775711894035339355e-01
2.537339627742767334e-01 2.822194695472717285e-01 -1.628288626670837402e-01 -6.020378470420837402e-01 3.372302949428558350e-01 -3.909742236137390137e-01 -3.144781589508056641e-01 -3.186330199241638184e-01
2.109635472297668457e-01 -5.058957338333129883e-01 -4.277307093143463135e-01 1.780546605587005615e-01 2.594553828239440918e-01 -3.868062198162078857e-01 -3.782008290290832520e-01 3.534611761569976807e-01
-3.028157167136669159e-03 -2.187299430370330811e-01 -8.396056890487670898e-01 -1.487270146608352661e-01 4.474619626998901367e-01 -7.852447777986526489e-02 5.736786406487226486e-03 1.366358548402786255e-01
3.692215075716376305e-03 1.695346534252166748e-01 -1.221467107534408569e-01 -5.665358901023864746e-01 2.842418253421783447e-01 -4.696977138519287109e-01 -5.778819918632507324e-01 2.166728489100933075e-03
3.228580653667449951e-01 -2.184349447488784790e-01 -7.256262302398681641e-01 -1.691327989101409912e-02 4.043743312358856201e-01 -2.026805281639099121e-01 -9.300697594881057739e-02 3.286047875881195068e-01
2.288365513086318970e-01 4.783293977379798889e-02 4.137556254863739014e-01 -5.042121410369873047e-01 6.239820122718811035e-01 3.471142053604125977e-01 -9.154879301786422729e-02 -4.121958836913108826e-02
3.929295539855957031e-01 -4.331603944301605225e-01 -1.864947974681854248e-01 -6.122371554374694824e-01 1.361560225486755371e-01 -2.936986386775970459e-01 -3.771215677261352539e-01 -3.668564558029174805e-02
-2.345263361930847168e-01 -3.949924930930137634e-02 6.831271946430206299e-02 -6.872705817222595215e-01 2.746835052967071533e-01 -5.905012488365173340e-01 -1.483707427978515625e-01 1.423840373754501343e-01
5.772810578346252441e-01 -2.510384619235992432e-01 -5.477859973907470703e-01 -4.082277044653892517e-02 3.375948667526245117e-01 -3.029393255710601807e-01 -5.869409814476966858e-02 3.046356141567230225e-01
1.748906075954437256e-01 4.010562896728515625e-01 -1.696068048477172852e-01 -7.247145175933837891e-01 3.453363180160522461e-01 -2.923909723758697510e-01 7.570575177669525146e-02 -2.100205123424530029e-01
1.546827852725982666e-01 -1.193499118089675903e-01 -1.916142255067825317e-01 -8.565530180931091309e-01 1.972107440233230591e-01 -3.283596038818359375e-01 -1.852694004774093628e-01 -1.019457578659057617e-01
-3.774647116661071777e-01 -2.057116776704788208e-01 -2.800074219703674316e-01 2.111023291945457458e-03 7.496142387390136719e-01 -2.230094522237777710e-01 2.223318070173263550e-01 -2.751512825489044189e-01
3.230106830596923828e-01 2.070977389812469482e-01 3.410764411091804504e-02 -4.138388037681579590e-01 3.540517091751098633e-01 -5.901142358779907227e-01 -4.218242466449737549e-01 -1.697811931371688843e-01
-3.748633265495300293e-01 9.455818682909011841e-02 6.046386063098907471e-02 -5.515862107276916504e-01 3.890514075756072998e-01 -3.470446169376373291e-01 -4.973367154598236084e-01 -1.532586812973022461e-01
6.849066819995641708e-03 2.624475359916687012e-01 1.090010404586791992e-01 -5.184061527252197266e-01 4.230226576328277588e-01 -3.682206273078918457e-01 -4.875034689903259277e-01 3.134552538394927979e-01
-4.996716231107711792e-02 -4.960913956165313721e-02 -2.464473545551300049e-01 -7.252520322799682617e-01 1.361124366521835327e-01 -5.729544758796691895e-01 -1.797427386045455933e-01 1.708936244249343872e-01
-2.643211185932159424e-01 1.272432208061218262e-01 1.139251962304115295e-01 -6.079081296920776367e-01 3.552578985691070557e-01 -2.565577030181884766e-01 -5.466836094856262207e-01 2.012936770915985107e-01
-6.013677269220352173e-02 2.451456934213638306e-01 5.518735572695732117e-02 -5.291950702667236328e-01 5.006222128868103027e-01 -9.899251908063888550e-02 -5.380656123161315918e-01 -3.213365674018859863e-01
8.347772806882858276e-02 1.995625048875808716e-01 -4.437710940837860107e-01 -2.459028512239456177e-01 6.562600135803222656e-01 2.397196590900421143e-01 3.331867046654224396e-03 4.556878209114074707e-01
2.128107100725173950e-01 -3.271079659461975098e-01 3.835985958576202393e-01 5.030323937535285950e-02 5.120910406112670898e-01 -1.244987621903419495e-01 -4.444310963153839111e-01 4.719932675361633301e-01
-3.776009976863861084e-01 -1.825233548879623413e-01 -1.411601155996322632e-01 -4.493982717394828796e-02 3.561100363731384277e-01 -1.966524571180343628e-01 -6.285924911499023438e-01 4.914691448211669922e-01
4.449211359024047852e-01 -1.313369721174240112e-01 4.485206604003906250e-01 -1.314565837383270264e-01 4.932045638561248779e-01 -4.556999728083610535e-02 -2.841291725635528564e-01 4.901913106441497803e-01
-2.009336501359939575e-01 -1.169953122735023499e-01 -2.574530541896820068e-01 1.274526119232177734e-01 8.249977231025695801e-01 2.565436661243438721e-01 -2.525807023048400879e-01 2.306042462587356567e-01
1.532676666975021362e-01 -6.073323488235473633e-01 -1.616005748510360718e-01 -5.296685695648193359e-01 1.630955636501312256e-01 -2.895386517047882080e-01 -4.307036697864532471e-01 -7.109528034925460815e-02
1.804081648588180542e-01 1.512781064957380295e-02 -3.452513217926025391e-01 2.400307655334472656e-01 6.249152421951293945e-01 -6.162490844726562500e-01 5.373736098408699036e-02 1.313050836324691772e-01
1.676685959100723267e-01 2.483256906270980835e-01 -2.778100669384002686e-01 -4.079878628253936768e-01 3.381598293781280518e-01 -5.253105759620666504e-01 -4.146417081356048584e-01 -3.230448365211486816e-01
1.767842322587966919e-01 3.126087784767150879e-02 8.477853238582611084e-02 -2.459128946065902710e-01 3.701635301113128662e-01 -5.272028446197509766e-01 -6.483392119407653809e-01 -2.545628249645233154e-01
4.719437956809997559e-01 -4.659584164619445801e-01 3.242042660713195801e-02 -1.920644789934158325e-01 3.720710575580596924e-01 -5.611685514450073242e-01 7.772674411535263062e-02 -2.506463825702667236e-01
4.370813071727752686e-01 1.876065135002136230e-01 1.865284740924835205e-01 -2.300018221139907837e-01 5.488710999488830566e-01 -5.378708839416503906e-01 1.781222075223922729e-01 -2.525431811809539795e-01
-1.338279545307159424e-01 -5.530247688293457031e-01 2.533000111579895020e-01 -4.634374380111694336e-02 6.480490565299987793e-01 -2.184274941682815552e-01 1.242813691496849060e-01 -3.561193645000457764e-01
-1.181634739041328430e-01 -1.642789542675018311e-01 -6.190636157989501953e-01 9.050525724887847900e-02 7.387208342552185059e-01 -6.027211993932723999e-02 1.756553165614604950e-02 1.340488344430923462e-01
-6.380787491798400879e-02 4.257334470748901367e-01 -9.347142279148101807e-02 -5.590673089027404785e-01 4.361025094985961914e-01 -2.544662952423095703e-01 -4.875091612339019775e-01 -2.797759510576725006e-02
-2.152521759271621704e-01 -4.532296359539031982e-01 3.387973606586456299e-01 -5.200362205505371094e-01 2.906748652458190918e-01 -3.942353427410125732e-01 1.332793384790420532e-01 3.245785534381866455e-01
2.602505087852478027e-01 2.428081482648849487e-01 -2.041608840227127075e-01 -7.650546431541442871e-01 2.843281626701354980e-01 -3.817280530929565430e-01 8.893746882677078247e-02 -1.088796183466911316e-01
4.700831174850463867e-01 -6.298496127128601074e-01 3.254266083240509033e-02 -4.074248299002647400e-02 5.250338315963745117e-01 -3.221805095672607422e-01 -6.740380544215440750e-03 9.274565614759922028e-03
-5.824929848313331604e-02 -7.680374979972839355e-01 1.528967469930648804e-01 -4.239802956581115723e-01 2.623747289180755615e-01 -3.656712174415588379e-01 -2.425893768668174744e-02 -2.107718028128147125e-02
-2.558429352939128876e-02 1.220873817801475525e-01 -9.468511492013931274e-02 -8.058383464813232422e-01 2.664707601070404053e-01 -2.014584690332412720e-01 -4.449425041675567627e-01 1.285820007324218750e-01
-2.592013776302337646e-01 -5.218382477760314941e-01 2.328298091888427734e-01 -2.825858816504478455e-02 6.670657992362976074e-01 -3.306962251663208008e-01 1.207514330744743347e-01 -1.912415176630020142e-01
1.027052626013755798e-01 1.347426325082778931e-01 4.417903125286102295e-01 -5.810512304306030273e-01 6.114848852157592773e-01 1.878051757812500000e-01 -1.132187470793724060e-01 -1.284285187721252441e-01
3.640428483486175537e-01 -3.630300238728523254e-02 -5.949914455413818359e-02 -3.310359418392181396e-01 3.391067981719970703e-01 -5.346751213073730469e-01 -5.535829663276672363e-01 -2.137875258922576904e-01
1.670132726430892944e-01 -6.281331181526184082e-01 -4.570210278034210205e-01 -1.900546103715896606e-01 5.176198482513427734e-01 1.032417789101600647e-01 2.194552421569824219e-01 7.626704126596450806e-02
-1.346382312476634979e-02 2.089243084192276001e-01 -3.359007537364959717e-01 7.853487879037857056e-02 5.896467566490173340e-01 -6.298028826713562012e-01 4.359573498368263245e-02 3.015574514865875244e-01
1.664186567068099976e-01 -4.129313826560974121e-01 1.616313755512237549e-01 -1.308942288160324097e-01 5.165650844573974609e-01 -2.412650361657142639e-02 -5.552162528038024902e-01 -4.276070892810821533e-01
4.171450436115264893e-02 -5.333810448646545410e-01 5.010633170604705811e-02 -5.580189228057861328e-01 3.106218874454498291e-01 -4.226569533348083496e-01 -6.301799416542053223e-02 -3.475236594676971436e-01
2.817819416522979736e-01 3.909420371055603027e-01 5.490985140204429626e-02 -7.464619278907775879e-01 3.684188425540924072e-01 -2.112211585044860840e-01 4.850636795163154602e-02 1.576179713010787964e-01
4.266828894615173340e-01 -2.868795990943908691e-01 1.546230167150497437e-02 1.979439705610275269e-02 3.545614182949066162e-01 -4.248622804880142212e-02 -7.593058347702026367e-01 1.759166270494461060e-01
-2.791217565536499023e-01 -3.698084652423858643e-01 3.078895807266235352e-01 -3.769856393337249756e-01 3.938733041286468506e-01 -5.928748250007629395e-01 -6.237168237566947937e-02 -1.946575790643692017e-01
5.926830172538757324e-01 -5.607717037200927734e-01 7.569970935583114624e-02 -4.351517260074615479e-01 1.739713251590728760e-01 -2.454044371843338013e-01 -1.649283617734909058e-01 1.465734094381332397e-01
2.377379238605499268e-01 -3.338706493377685547e-01 -8.118036985397338867e-01 -8.882141113281250000e-02 3.645397722721099854e-01 -1.789429187774658203e-01 -1.059998478740453720e-02 -8.619848638772964478e-03
5.793285965919494629e-01 -9.711329638957977295e-02 2.154327481985092163e-01 -4.867202639579772949e-01 2.952509820461273193e-01 -3.411807417869567871e-01 -4.098015427589416504e-01 1.117594353854656219e-02
1.915522366762161255e-01 1.368792378343641758e-03 -3.724957406520843506e-01 8.901645988225936890e-02 6.588970422744750977e-01 -5.692881941795349121e-01 1.961101740598678589e-01 -1.411923766136169434e-01
2.338739186525344849e-01 -7.873621582984924316e-01 1.464988337829709053e-03 -4.317058920860290527e-01 1.717697381973266602e-01 -2.874584794044494629e-01 -1.465391218662261963e-01 -7.335273921489715576e-02
3.184622526168823242e-01 3.624151945114135742e-01 -1.170571520924568176e-01 -7.300667166709899902e-01 3.628811240196228027e-01 -1.917538791894912720e-01 -8.938249200582504272e-02 -2.099905759096145630e-01
-7.361491769552230835e-02 4.300567209720611572e-01 4.360200464725494385e-02 -3.612627089023590088e-01 4.764149188995361328e-01 -5.183143019676208496e-01 -3.312474191188812256e-01 2.680940032005310059e-01
-4.448388516902923584e-01 -4.886244833469390869e-01 2.516665458679199219e-01 -2.713421583175659180e-01 5.684371590614318848e-01 -2.192997038364410400e-01 8.458454161882400513e-02 2.191662043333053589e-01
-2.491431683301925659e-01 -3.123506307601928711e-01 -1.668651998043060303e-01 -2.375889122486114502e-01 7.135060429573059082e-01 3.536518290638923645e-02 3.378382325172424316e-01 3.627615571022033691e-01
-2.261547558009624481e-02 -4.622975885868072510e-01 4.466179013252258301e-01 -2.659146785736083984e-01 5.384132862091064453e-01 -4.091618955135345459e-01 2.397265881299972534e-01 -2.864056639373302460e-02
-2.684511840343475342e-01 1.365582738071680069e-02 3.398590683937072754e-01 -1.848231852054595947e-01 8.379427790641784668e-01 7.977531850337982178e-02 -2.158638834953308105e-01 -1.515727788209915161e-01
1.781325638294219971e-01 -4.192273616790771484e-01 -4.584907293319702148e-01 -8.873307704925537109e-02 6.545793414115905762e-01 -1.208012923598289490e-01 3.409520089626312256e-01 1.229417920112609863e-01
-3.521251678466796875e-01 -6.809684634208679199e-01 -6.839051097631454468e-02 -5.148517489433288574e-01 2.559624016284942627e-01 -1.966536343097686768e-01 -5.368559062480926514e-02 -1.883310973644256592e-01
3.129859864711761475e-01 2.601020634174346924e-01 8.919725567102432251e-02 -7.369232177734375000e-01 3.894322514533996582e-01 -2.219192087650299072e-01 -2.275689542293548584e-01 -1.751617193222045898e-01
1.831087172031402588e-01 3.644384741783142090e-01 -3.001771271228790283e-01 -3.922191560268402100e-01 4.028328955173492432e-01 -5.073102116584777832e-01 8.296293206512928009e-03 4.123185575008392334e-01
2.967446148395538330e-01 7.928707450628280640e-02 4.117488265037536621e-01 -5.182186365127563477e-01 5.941298007965087891e-01 2.944650352001190186e-01 -1.571935415267944336e-01 -5.620320886373519897e-02
-2.069274932146072388e-01 -2.528132498264312744e-01 -1.943515241146087646e-01 -1.137364935129880905e-02 8.594891428947448730e-01 2.043072730302810669e-01 1.962055265903472900e-01 1.908005326986312866e-01
-5.149639025330543518e-02 4.669485688209533691e-01 -1.236051768064498901e-01 -3.863215148448944092e-01 4.792171120643615723e-01 -5.059050321578979492e-01 -1.204281486570835114e-02 3.592362701892852783e-01
2.982308864593505859e-01 1.273007243871688843e-01 1.336845159530639648e-01 -7.813372611999511719e-01 3.068703711032867432e-01 -1.589637696743011475e-01 -2.715869545936584473e-01 2.707304954528808594e-01
-4.879005551338195801e-01 1.498671714216470718e-03 9.800145030021667480e-02 -9.462577849626541138e-02 4.861557483673095703e-01 -6.814327836036682129e-01 -1.549865901470184326e-01 1.366512924432754517e-01
4.049310088157653809e-01 -1.952917277812957764e-01 -4.011238515377044678e-01 1.771986335515975952e-01 5.315356850624084473e-01 -7.110496610403060913e-02 -4.434708356857299805e-01 3.483389616012573242e-01
4.542098343372344971e-01 -4.519865810871124268e-01 -2.424587495625019073e-02 -2.720567584037780762e-01 3.729924559593200684e-01 -2.030135244131088257e-01 -3.848030567169189453e-01 -4.317261874675750732e-01
-2.159536480903625488e-01 -7.572009414434432983e-02 -3.238756656646728516e-01 6.774373352527618408e-02 8.160424232482910156e-01 2.316063344478607178e-01 -1.898375898599624634e-01 2.872992157936096191e-01
4.312086105346679688e-01 -6.851482987403869629e-01 -1.260059475898742676e-01 8.660368621349334717e-02 3.981932997703552246e-01 -1.250132620334625244e-01 -3.642283678054809570e-01 -1.200206503272056580e-01
1.496573388576507568e-01 2.220351099967956543e-01 9.654404222965240479e-02 -6.851087212562561035e-01 3.727155029773712158e-01 -3.270525634288787842e-01 -4.501627981662750244e-01 3.288922458887100220e-02
-3.690361082553863525e-01 1.015073806047439575e-01 -1.635916382074356079e-01 -2.027723491191864014e-01 4.266737103462219238e-01 -6.850746925920248032e-03 -5.880671143531799316e-01 5.076510310173034668e-01
8.118289113044738770e-01 -9.619465470314025879e-02 -1.148445680737495422e-01 -3.193963468074798584e-01 3.752571046352386475e-01 -2.489911913871765137e-01 7.601217180490493774e-02 -8.879782259464263916e-02
6.646394729614257812e-02 -2.005378901958465576e-01 -4.002812504768371582e-01 7.317817304283380508e-03 5.456857681274414062e-01 -6.241733431816101074e-01 2.746355235576629639e-01 -1.797180622816085815e-01
2.284344434738159180e-01 -1.955953389406204224e-01 8.618350327014923096e-02 -4.958072602748870850e-01 4.216513037681579590e-01 -4.217285215854644775e-01 2.387895733118057251e-01 -4.936016201972961426e-01
-1.819127053022384644e-01 -1.064670737832784653e-03 -3.865779638290405273e-01 -1.679274737834930420e-01 6.882684826850891113e-01 2.295946180820465088e-01 -5.939035862684249878e-02 5.092250108718872070e-01
5.592432618141174316e-01 -1.529840677976608276e-01 -4.326115250587463379e-01 1.283745020627975464e-01 5.475460290908813477e-01 -2.300458699464797974e-01 -7.479400932788848877e-02 3.191992044448852539e-01
-3.183858990669250488e-01 -4.886685311794281006e-01 3.593168854713439941e-01 -4.419752657413482666e-01 3.360364437103271484e-01 -2.899550199508666992e-01 -2.242021709680557251e-01 2.968530654907226562e-01
5.385649204254150391e-01 -1.317219138145446777e-01 1.659205406904220581e-01 -1.770748794078826904e-01 3.890843987464904785e-01 -2.856697440147399902e-01 -3.291827440261840820e-01 5.407001972198486328e-01
2.337960749864578247e-01 -4.678700566291809082e-01 -5.649480223655700684e-02 -1.911438405513763428e-01 3.753575980663299561e-01 -6.056692004203796387e-01 -5.149667337536811829e-02 -4.199153482913970947e-01
-2.730401456356048584e-01 -2.198551297187805176e-01 -1.536286026239395142e-01 -7.390295714139938354e-02 6.524205803871154785e-01 -3.216142654418945312e-01 1.414664387702941895e-01 -5.467616915702819824e-01
-4.420972466468811035e-01 -5.722617506980895996e-01 1.589604020118713379e-01 -2.235371023416519165e-01 5.030447840690612793e-01 -3.261581361293792725e-01 1.126441434025764465e-01 1.723587512969970703e-01
-3.997817635536193848e-01 -5.448126792907714844e-01 -3.353697955608367920e-01 -3.061438202857971191e-01 4.546119570732116699e-01 -2.081679701805114746e-01 2.718103528022766113e-01 -1.151951849460601807e-01
5.256369337439537048e-02 1.873827427625656128e-01 -2.608997002243995667e-02 -8.509146571159362793e-01 3.619144558906555176e-01 -1.734595596790313721e-01 -2.662677168846130371e-01 -7.361688464879989624e-02
1.542172282934188843e-01 -5.851876735687255859e-01 -3.125437796115875244e-01 -2.593387067317962646e-01 5.923892259597778320e-01 1.971154212951660156e-01 2.768081426620483398e-01 4.929497092962265015e-02
-6.570535153150558472e-02 -8.167975395917892456e-02 -2.958732247352600098e-01 1.058766022324562073e-01 7.830779552459716797e-01 -4.297548234462738037e-01 2.933569550514221191e-01 -7.938318699598312378e-02
5.395058393478393555e-01 -4.714242815971374512e-01 -2.665267698466777802e-02 1.560017764568328857e-01 5.122327804565429688e-01 -3.652289807796478271e-01 -7.609985023736953735e-02 2.451117932796478271e-01
-8.404254913330078125e-02 -6.843386590480804443e-02 -4.389030337333679199e-01 -2.475417917594313622e-03 6.035448908805847168e-01 -4.367885589599609375e-01 2.246222496032714844e-01 -4.360111355781555176e-01
-7.551888376474380493e-02 -4.227808490395545959e-02 5.240247771143913269e-02 8.385013788938522339e-03 9.395957589149475098e-01 4.595322161912918091e-02 2.828126251697540283e-01 1.573473662137985229e-01
1.533892750740051270e-01 -2.686374187469482422e-01 1.864918470382690430e-01 -3.415502905845642090e-01 5.506750345230102539e-01 2.175992876291275024e-01 -5.321275591850280762e-01 -3.451343476772308350e-01
5.232359170913696289e-01 1.282775402069091797e-01 -2.466287463903427124e-02 -6.184594035148620605e-01 2.651019990444183350e-01 -4.307661354541778564e-01 -2.172844558954238892e-01 1.536806225776672363e-01
-3.241485953330993652e-01 6.656713038682937622e-02 -1.902467906475067139e-01 -4.173769354820251465e-01 4.804964959621429443e-01 -5.355367064476013184e-01 2.546255588531494141e-01 3.123919069766998291e-01
1.904999166727066040e-01 -2.385090142488479614e-01 1.228047087788581848e-01 1.205347180366516113e-01 7.310797572135925293e-01 2.338703274726867676e-01 -2.023847401142120361e-01 4.970724582672119141e-01
-2.213046252727508545e-01 -7.008470892906188965e-01 -4.656629264354705811e-01 -2.443670332431793213e-01 4.201785922050476074e-01 -3.524466231465339661e-02 2.902765944600105286e-02 -6.815908849239349365e-02
8.486703969538211823e-03 3.203979879617691040e-02 4.627792239189147949e-01 -4.865396916866302490e-01 6.494086384773254395e-01 1.962782144546508789e-01 -2.590322196483612061e-01 -1.437412053346633911e-01
3.880274295806884766e-01 1.120191141963005066e-01 1.517687588930130005e-01 -6.525140404701232910e-01 3.477926254272460938e-01 -3.960110843181610107e-01 -2.614143490791320801e-01 2.048316746950149536e-01
3.622525036334991455e-01 -2.239225953817367554e-01 -2.803891301155090332e-01 2.309656441211700439e-01 5.018709897994995117e-01 -1.955686062574386597e-01 -4.876026809215545654e-01 3.984853923320770264e-01
6.085888743400573730e-01 -3.246169686317443848e-01 1.880473643541336060e-01 -2.710969150066375732e-01 4.160198867321014404e-01 -2.466640472412109375e-01 -3.821177780628204346e-01 -1.883040219545364380e-01
-3.489251434803009033e-01 -2.686129510402679443e-01 -7.810526341199874878e-02 -3.429020345211029053e-01 6.537936925888061523e-01 2.371642589569091797e-01 1.602058112621307373e-01 4.160012304782867432e-01
-2.482910305261611938e-01 2.129224836826324463e-01 6.860031932592391968e-02 -2.610175609588623047e-01 4.949391186237335205e-01 -5.185033679008483887e-01 -2.183602899312973022e-01 5.086136460304260254e-01
7.775008678436279297e-02 3.049572706222534180e-01 -1.198318004608154297e-01 -7.190147042274475098e-01 3.468522429466247559e-01 -4.027751386165618896e-01 -2.209914177656173706e-01 -1.955574750900268555e-01
-2.610740959644317627e-01 -4.033939242362976074e-01 -5.935704708099365234e-01 -3.728058040142059326e-01 9.814666956663131714e-02 -4.679330587387084961e-01 -2.213533967733383179e-01 -1.456742268055677414e-02
-1.394516676664352417e-01 -1.009282693266868591e-01 -3.940391913056373596e-02 -1.472998112440109253e-01 3.344228863716125488e-01 -1.336623579263687134e-01 -7.964857220649719238e-01 4.278118014335632324e-01
5.586313009262084961e-01 1.714407056570053101e-01 2.287815362215042114e-01 -4.848363101482391357e-01 4.142530560493469238e-01 -3.446636795997619629e-01 -2.989658154547214508e-03 2.841201722621917725e-01
2.520712614059448242e-01 4.081659484654664993e-03 -7.711259275674819946e-02 -2.156512886285781860e-01 3.616044819355010986e-01 -5.417123436927795410e-01 -6.317751407623291016e-01 -2.462553232908248901e-01
4.140120446681976318e-01 -1.481338441371917725e-01 -2.683842740952968597e-02 -2.690711319446563721e-01 5.851523876190185547e-01 -5.479145646095275879e-01 2.448286414146423340e-01 -1.759999245405197144e-01
-1.250861436128616333e-01 -8.710039407014846802e-02 -4.500835239887237549e-01 -5.290704220533370972e-02 6.289424300193786621e-01 -4.484703540802001953e-01 2.628446817398071289e-01 -3.249787390232086182e-01
4.279240965843200684e-01 3.814060986042022705e-01 -1.732159703969955444e-01 -7.018420100212097168e-01 3.514844477176666260e-01 -1.516020596027374268e-01 -4.652280360460281372e-02 -1.164733152836561203e-02
-2.097967565059661865e-01 -2.492400109767913818e-01 5.526551604270935059e-01 -3.461751639842987061e-01 5.403589010238647461e-01 -3.742778897285461426e-01 2.822203375399112701e-02 -1.890278607606887817e-01
-3.389911726117134094e-03 3.188344240188598633e-01 2.656783163547515869e-01 -5.381561517715454102e-01 4.911503493785858154e-01 -2.971931695938110352e-01 -3.233461976051330566e-01 3.225382566452026367e-01
5.806272029876708984e-01 -1.744354665279388428e-01 -1.533246636390686035e-01 5.639817193150520325e-02 4.771374166011810303e-01 -5.934210419654846191e-01 -1.610665470361709595e-01 2.035009907558560371e-03
6.879024207592010498e-02 4.372316896915435791e-01 -3.474753201007843018e-01 -3.399211168289184570e-01 3.486843705177307129e-01 -3.595642745494842529e-01 -5.497914552688598633e-01 1.211324557662010193e-01
-9.692635387182235718e-02 -5.459700822830200195e-01 3.456824719905853271e-01 -1.961217224597930908e-01 4.872552156448364258e-01 -5.238878130912780762e-01 3.248033300042152405e-02 -1.470742970705032349e-01
-3.238436281681060791e-01 1.726177632808685303e-01 1.993485093116760254e-01 -6.092518568038940430e-01 4.846157729625701904e-01 -3.816766440868377686e-01 -2.716346383094787598e-01 -9.272571653127670288e-03
1.166529059410095215e-01 2.964442670345306396e-01 -3.211776316165924072e-01 -3.746037483215332031e-01 4.503242969512939453e-01 -3.320932686328887939e-01 6.542985886335372925e-02 5.810945630073547363e-01
-1.553313583135604858e-01 -3.938652873039245605e-01 -3.786579072475433350e-01 -7.096204161643981934e-01 1.846409589052200317e-01 -2.143691182136535645e-01 -2.028964757919311523e-01 -2.293165177106857300e-01
1.686071157455444336e-01 -1.305530220270156860e-01 -2.908213436603546143e-01 -3.564336895942687988e-02 5.022563338279724121e-01 -7.337258458137512207e-01 2.644458413124084473e-01 -9.018591046333312988e-02
1.395075023174285889e-01 4.431080222129821777e-01 -2.348770499229431152e-01 -4.420039951801300049e-01 3.503049314022064209e-01 -5.591077208518981934e-01 -2.007844895124435425e-01 2.408920079469680786e-01
4.070804715156555176e-01 1.150639802217483521e-01 -1.523007303476333618e-01 -5.851883888244628906e-01 5.527388453483581543e-01 -3.520831167697906494e-01 -1.281305551528930664e-01 9.749142825603485107e-02
-4.066520333290100098e-01 -4.935973286628723145e-01 1.929515004158020020e-01 -1.733707636594772339e-01 4.413315355777740479e-01 -4.203889071941375732e-01 -3.485919535160064697e-01 -1.751896291971206665e-01
6.467260718345642090e-01 -9.807427972555160522e-02 2.325719892978668213e-01 -4.003542363643646240e-01 4.131856560707092285e-01 -1.269429475069046021e-01 1.751706600189208984e-01 3.744757175445556641e-01
2.054110318422317505e-01 -1.598132401704788208e-02 -4.114368855953216553e-01 -1.610805094242095947e-01 5.651610493659973145e-01 7.713103294372558594e-02 1.264551188796758652e-02 6.609140038490295410e-01
-2.482530921697616577e-01 -5.534946322441101074e-01 -1.395107805728912354e-01 -6.129825711250305176e-01 8.181373029947280884e-02 -3.057532310485839844e-01 -3.183176517486572266e-01 1.878795027732849121e-01
-4.331938922405242920e-03 -4.708699509501457214e-02 6.005415916442871094e-01 -3.173154890537261963e-01 6.539955735206604004e-01 -2.253687530755996704e-01 -1.677659898996353149e-01 -1.725632697343826294e-01
8.843863010406494141e-02 -5.789210200309753418e-01 -1.286494135856628418e-01 -4.631265997886657715e-03 6.937093734741210938e-01 -9.119801968336105347e-02 3.316901624202728271e-01 -2.022093534469604492e-01
1.890098899602890015e-01 -1.123051196336746216e-01 3.187531232833862305e-01 -1.505865156650543213e-01 4.943467378616333008e-01 -7.631289958953857422e-01 -1.022094115614891052e-02 2.310820668935775757e-02
3.078812360763549805e-01 3.506593406200408936e-01 -2.885968387126922607e-01 -2.540218830108642578e-01 4.141780734062194824e-01 -6.164270043373107910e-01 3.843574970960617065e-02 2.853575050830841064e-01
-2.712956070899963379e-01 2.206114232540130615e-01 1.534539312124252319e-01 -1.938186287879943848e-01 6.140210628509521484e-01 -4.332936704158782959e-01 -7.830393314361572266e-02 4.957001507282257080e-01
3.304535448551177979e-01 -3.200098574161529541e-01 -7.728632688522338867e-01 -1.279677748680114746e-01 2.677071392536163330e-01 -2.171325981616973877e-01 -1.664624512195587158e-01 1.678617298603057861e-01
-1.593075841665267944e-01 -1.777135133743286133e-01 -1.495139747858047485e-01 -1.085425615310668945e-01 8.536255359649658203e-01 2.443467974662780762e-01 1.557797193527221680e-01 3.102483153343200684e-01
8.272330462932586670e-02 -2.921438515186309814e-01 -5.597298964858055115e-02 -2.004338353872299194e-01 8.199414610862731934e-01 3.103974163532257080e-01 2.367384135723114014e-01 1.995163708925247192e-01
3.035123944282531738e-01 1.998408883810043335e-01 7.051634788513183594e-02 -6.051445603370666504e-01 4.928358495235443115e-01 -4.692399501800537109e-01 1.807906478643417358e-01 -3.182604908943176270e-02
2.165297567844390869e-01 1.084368675947189331e-02 -1.369389332830905914e-02 -6.059322953224182129e-01 2.512169778347015381e-01 -5.701218247413635254e-01 -2.838530540466308594e-01 3.419569432735443115e-01
4.629954397678375244e-01 -5.275601744651794434e-01 -1.089014112949371338e-01 -2.966904044151306152e-01 3.165341019630432129e-01 -2.634360194206237793e-01 -2.924454808235168457e-01 -3.902742564678192139e-01
4.153051078319549561e-01 -4.034926891326904297e-01 1.390375010669231415e-02 -6.711302995681762695e-01 2.934161722660064697e-01 -3.098836243152618408e-01 -1.376301795244216919e-01 -1.142062321305274963e-01
-1.435512453317642212e-01 2.049072831869125366e-01 -2.358976565301418304e-02 -2.651568353176116943e-01 5.222631692886352539e-01 -4.623441994190216064e-01 1.171533763408660889e-01 6.052234172821044922e-01
-3.005959987640380859e-01 2.393040060997009277e-01 2.416842132806777954e-01 -2.944462895393371582e-01 5.781632661819458008e-01 -5.107145905494689941e-01 1.720500737428665161e-01 2.873367071151733398e-01
4.179815575480461121e-02 2.862485945224761963e-01 1.254571080207824707e-01 -5.263930559158325195e-01 4.820863902568817139e-01 -5.570489764213562012e-01 -1.597158461809158325e-01 2.350859344005584717e-01
4.786652326583862305e-02 -3.769139945507049561e-01 1.103353872895240784e-01 -2.659044861793518066e-01 5.651401281356811523e-01 -3.078106343746185303e-01 3.404948487877845764e-02 -5.978924632072448730e-01
-3.179741278290748596e-02 -1.242553591728210449e-01 -1.862258762121200562e-01 2.483587898313999176e-02 6.785601973533630371e-01 -6.465785503387451172e-01 2.621921598911285400e-01 -3.162458539009094238e-02
-1.852587610483169556e-01 2.072609364986419678e-01 -9.178194403648376465e-02 1.006987616419792175e-01 6.902948617935180664e-01 -6.517726778984069824e-01 4.797745496034622192e-02 2.326992154121398926e-02
1.843883693218231201e-01 4.699784815311431885e-01 -1.589378863573074341e-01 -5.718421339988708496e-01 3.687573075294494629e-01 -3.654405176639556885e-01 -2.675916850566864014e-01 2.274256497621536255e-01
-3.663772717118263245e-02 2.004590630531311035e-01 1.400585025548934937e-01 -4.834519326686859131e-01 5.523542761802673340e-01 -3.377190828323364258e-01 3.394871354103088379e-01 4.131957590579986572e-01
3.615998625755310059e-01 -1.493227779865264893e-01 -4.136168211698532104e-02 1.158689185976982117e-01 5.795276165008544922e-01 -1.635399460792541504e-01 -3.960670232772827148e-01 -5.588784813880920410e-01
6.391929835081100464e-02 5.012407302856445312e-01 -4.994412511587142944e-02 -5.232812762260437012e-01 4.987992644309997559e-01 -3.988806009292602539e-01 -2.343278229236602783e-01 -7.442020624876022339e-02
-1.884522140026092529e-01 -1.145876571536064148e-02 -1.958220899105072021e-01 7.274819910526275635e-02 7.980378866195678711e-01 2.007573693990707397e-01 -2.548882365226745605e-01 4.225870370864868164e-01
9.180688858032226562e-02 -1.849058419466018677e-01 -4.167261421680450439e-01 6.737715005874633789e-02 6.389948725700378418e-01 -3.553961217403411865e-01 1.003652065992355347e-01 -4.842384755611419678e-01
1.744675338268280029e-01 3.226278126239776611e-01 -8.695441298186779022e-03 -4.097782373428344727e-01 5.065719485282897949e-01 -1.614440083503723145e-01 -1.757027581334114075e-02 6.438094973564147949e-01
5.368956923484802246e-01 -2.647813558578491211e-01 1.445476412773132324e-01 -5.180070996284484863e-01 4.157237708568572998e-01 -1.007913127541542053e-01 -3.661385476589202881e-01 -1.880580335855484009e-01
-3.780981600284576416e-01 -1.848525255918502808e-01 -3.268478512763977051e-01 -7.954697310924530029e-02 7.684954404830932617e-01 -8.193043619394302368e-02 1.730903834104537964e-01 -2.871517241001129150e-01
-2.720524072647094727e-01 1.384595758281648159e-03 1.098382007330656052e-02 -1.044412553310394287e-01 6.049105525016784668e-01 -7.025194764137268066e-01 1.738893985748291016e-01 1.589622944593429565e-01
-1.176691949367523193e-01 1.927996575832366943e-01 2.891263179481029510e-02 -6.272719502449035645e-01 4.377703964710235596e-01 -2.204622328281402588e-01 -5.151673555374145508e-01 -2.214321792125701904e-01
2.503455281257629395e-01 -1.673910915851593018e-01 -1.948477029800415039e-01 7.759850472211837769e-02 6.980813741683959961e-01 3.121985793113708496e-01 -3.377531170845031738e-01 4.079920351505279541e-01
4.318820238113403320e-01 -4.241791367530822754e-01 9.382985532283782959e-02 -8.607852458953857422e-02 4.700818657875061035e-01 -5.936180353164672852e-01 7.888728380203247070e-02 -1.943031251430511475e-01
-2.134965658187866211e-01 2.995688319206237793e-01 1.394884437322616577e-01 -2.176115810871124268e-01 4.613662958145141602e-01 -5.054405331611633301e-01 -4.544839859008789062e-01 3.506866097450256348e-01
2.733596265316009521e-01 -3.537932336330413818e-01 -5.129522085189819336e-02 -1.947051882743835449e-01 5.762659311294555664e-01 3.836548924446105957e-01 -4.145070910453796387e-01 -3.293538689613342285e-01
-2.427949756383895874e-01 -3.358889520168304443e-01 -3.978720605373382568e-01 -4.154492318630218506e-01 5.960382819175720215e-01 2.190191000699996948e-01 2.785620093345642090e-01 -1.284570395946502686e-01
4.872060120105743408e-01 -3.339006602764129639e-01 4.318839907646179199e-01 -2.428356558084487915e-01 3.849715590476989746e-01 -1.053656563162803650e-01 -2.171270400285720825e-01 4.463167190551757812e-01
2.320546507835388184e-01 -4.648211598396301270e-01 -1.833789497613906860e-01 -3.860047459602355957e-01 2.438402324914932251e-01 -3.902742266654968262e-01 -5.002211332321166992e-01 -2.923546731472015381e-01
3.768483176827430725e-02 2.265730202198028564e-01 -1.364647448062896729e-01 -4.469343274831771851e-02 4.336535334587097168e-01 -4.007253646850585938e-01 -6.756530404090881348e-01 -3.485416769981384277e-01
4.723844304680824280e-02 4.200001955032348633e-01 2.354733645915985107e-01 -3.505665063858032227e-01 6.002919673919677734e-01 -4.903911948204040527e-01 -1.092689577490091324e-02 2.051111310720443726e-01
4.638902246952056885e-01 -9.241811186075210571e-02 9.845176339149475098e-02 -1.597399264574050903e-01 5.389709472656250000e-01 -2.514623999595642090e-01 2.675701975822448730e-01 5.619060397148132324e-01
3.380990028381347656e-01 -3.967242315411567688e-02 2.199311107397079468e-01 -1.818859130144119263e-01 7.576441168785095215e-01 1.238068342208862305e-01 -1.178331077098846436e-01 -4.465709030628204346e-01
-3.246452212333679199e-01 -3.163465559482574463e-01 2.682540118694305420e-01 -4.951571524143218994e-01 3.373162150382995605e-01 -4.445876181125640869e-01 7.624150067567825317e-02 4.001704454421997070e-01
-1.691703051328659058e-01 -2.088913619518280029e-01 -7.956046462059020996e-01 -9.904189407825469971e-02 4.833610355854034424e-01 -1.563654243946075439e-01 -8.151253312826156616e-02 1.421881616115570068e-01
-1.744936965405941010e-02 4.137908518314361572e-01 -3.518534600734710693e-01 -5.053733587265014648e-01 3.373283445835113525e-01 -4.346899390220642090e-01 -1.768530458211898804e-01 3.394801020622253418e-01
6.256047636270523071e-02 1.925040334463119507e-01 1.753939986228942871e-01 -5.530153512954711914e-01 4.831368327140808105e-01 -3.366264104843139648e-01 1.302108913660049438e-01 5.086708068847656250e-01
1.368705332279205322e-01 3.738823235034942627e-01 -2.366957813501358032e-01 -5.452217459678649902e-01 4.943082332611083984e-01 -4.686221778392791748e-01 -1.345746815204620361e-01 -7.828876376152038574e-02
-1.608715057373046875e-01 1.433457881212234497e-01 1.476497948169708252e-01 -5.068528279662132263e-02 4.848558902740478516e-01 -6.687402725219726562e-01 -2.250311076641082764e-01 4.430182278156280518e-01
-1.402388662099838257e-01 -3.203986585140228271e-01 2.360216975212097168e-01 -7.613265514373779297e-02 7.090816497802734375e-01 -1.039504259824752808e-01 -5.207085013389587402e-01 1.773010045289993286e-01
5.495501756668090820e-01 2.939838171005249023e-01 1.295805424451828003e-01 -2.430164515972137451e-01 5.307050943374633789e-01 -4.927870333194732666e-01 3.628829121589660645e-02 9.957992285490036011e-02
-1.147028878331184387e-01 -3.027532100677490234e-01 2.122790217399597168e-01 -4.141236543655395508e-01 4.542845785617828369e-01 -3.053222894668579102e-01 -3.032352030277252197e-01 -5.357938408851623535e-01
-3.236180841922760010e-01 -2.018356472253799438e-01 -1.727774292230606079e-01 -3.641948401927947998e-01 7.559589743614196777e-01 2.016821354627609253e-01 2.013914734125137329e-01 1.983325183391571045e-01
1.137271896004676819e-01 3.824461400508880615e-01 -1.872279196977615356e-01 -4.032147824764251709e-01 3.629435896873474121e-01 -4.365363121032714844e-01 -5.498093962669372559e-01 1.363160163164138794e-01
2.019025385379791260e-01 -2.000396400690078735e-01 5.468624234199523926e-01 -1.008788123726844788e-01 5.534201264381408691e-01 -2.134595066308975220e-01 -4.922210574150085449e-01 1.259523779153823853e-01
5.167647004127502441e-01 1.126818135380744934e-01 -3.644410073757171631e-01 -5.587149262428283691e-01 3.394274413585662842e-01 1.284964829683303833e-01 -3.785434663295745850e-01 -1.612395234405994415e-02
-2.916734218597412109e-01 -4.099913537502288818e-01 2.692503631114959717e-01 -2.951409816741943359e-01 4.147140085697174072e-01 -4.188528060913085938e-01 -1.654977053403854370e-01 4.608849287033081055e-01
2.092233747243881226e-01 -2.085587233304977417e-01 -1.172255426645278931e-01 -3.096227534115314484e-02 7.386377453804016113e-01 -4.133577346801757812e-01 3.137944340705871582e-01 -2.882900834083557129e-01
1.823507547378540039e-01 -7.536591589450836182e-02 2.325222641229629517e-01 -3.464865982532501221e-01 5.298218727111816406e-01 -6.135384440422058105e-01 2.961545288562774658e-01 -2.051843404769897461e-01
3.025199770927429199e-01 -3.890341818332672119e-01 -4.374780133366584778e-02 8.815072476863861084e-02 6.090604662895202637e-01 -5.623131394386291504e-01 5.760050192475318909e-02 -2.387071251869201660e-01
3.552756011486053467e-01 -4.146581143140792847e-02 2.433829158544540405e-01 -3.338971138000488281e-01 4.273492097854614258e-01 -1.962011605501174927e-01 -2.231354862451553345e-01 6.560682058334350586e-01
-1.414209417998790741e-02 -5.148707032203674316e-01 6.788197904825210571e-02 -7.468307018280029297e-01 9.507770836353302002e-02 -3.265614807605743408e-01 -1.695199757814407349e-01 1.671085208654403687e-01
5.004675388336181641e-01 -4.519097208976745605e-01 -5.035153031349182129e-01 1.449390500783920288e-01 4.144859015941619873e-01 -2.503624856472015381e-01 -1.885389536619186401e-01 2.735260687768459320e-02
5.236640572547912598e-01 -2.299097776412963867e-01 -1.467064172029495239e-01 1.515790522098541260e-01 5.857825279235839844e-01 1.144486740231513977e-01 -4.007773101329803467e-01 3.340005874633789062e-01
2.513246536254882812e-01 -2.246057391166687012e-01 -7.654746174812316895e-01 -1.529612541198730469e-01 3.894901275634765625e-01 -1.976495087146759033e-01 -3.470048308372497559e-02 2.916638553142547607e-01
2.112427949905395508e-01 1.797982603311538696e-01 1.744152009487152100e-01 -7.475776076316833496e-01 3.444484174251556396e-01 -3.988398313522338867e-01 -2.275947332382202148e-01 6.510534137487411499e-02
4.384152293205261230e-01 1.072857230901718140e-01 2.784020081162452698e-02 -5.297932028770446777e-01 3.338096737861633301e-01 -3.305316865444183350e-01 -5.419519543647766113e-01 2.083034254610538483e-02
3.505204021930694580e-01 1.092303693294525146e-01 -4.503636620938777924e-03 -8.498836159706115723e-01 3.215984702110290527e-01 -1.175989955663681030e-01 -1.483140140771865845e-01 -6.024637073278427124e-02
-8.117645233869552612e-02 4.325215220451354980e-01 -4.265269935131072998e-01 -4.514120221138000488e-01 4.207622110843658447e-01 -2.755587100982666016e-01 -3.880150616168975830e-01 -1.307989060878753662e-01
2.366005480289459229e-01 -5.685005187988281250e-01 -3.236190676689147949e-01 1.789541393518447876e-01 6.217582225799560547e-01 -1.208067685365676880e-01 -8.428617380559444427e-03 -2.877929508686065674e-01
-2.884367406368255615e-01 -2.641771435737609863e-01 -4.681043922901153564e-01 -9.274255484342575073e-02 6.369392275810241699e-01 3.420146927237510681e-02 -1.708123832941055298e-03 4.608987867832183838e-01
2.333184778690338135e-01 -6.189524531364440918e-01 -1.029602810740470886e-01 2.416545897722244263e-01 4.474689066410064697e-01 -4.475878179073333740e-01 -2.320999950170516968e-01 1.975571066141128540e-01
-2.101827561855316162e-01 1.385487020015716553e-01 -4.403849691152572632e-02 1.250071674585342407e-01 7.217700481414794922e-01 -5.984728932380676270e-01 4.761385172605514526e-02 1.940937489271163940e-01
9.231232106685638428e-02 -7.499328255653381348e-02 -6.183136999607086182e-02 -3.830442428588867188e-01 3.441430628299713135e-01 -6.204932928085327148e-01 -4.029700458049774170e-01 -4.116763472557067871e-01
4.982242882251739502e-01 -6.058579683303833008e-01 -3.913265168666839600e-01 7.436077296733856201e-02 3.559404611587524414e-01 -2.324015945196151733e-01 -2.013264745473861694e-01 6.932668387889862061e-02
3.022800087928771973e-01 -4.980413615703582764e-01 1.156119257211685181e-01 -2.961916327476501465e-01 4.452010393142700195e-01 -8.072081208229064941e-02 -3.959362208843231201e-01 -4.449729919433593750e-01
-7.985267043113708496e-02 -2.684852182865142822e-01 -5.285422205924987793e-01 1.974852532148361206e-01 7.047734856605529785e-01 -1.549661606550216675e-01 -2.568868696689605713e-01 1.283384859561920166e-01
5.656614899635314941e-02 -2.417578101158142090e-01 -4.162973165512084961e-01 2.835731580853462219e-02 5.678166151046752930e-01 -6.163319349288940430e-01 2.366061955690383911e-01 7.734764367341995239e-02
6.289880257099866867e-03 5.241192504763603210e-02 3.020834922790527344e-01 -5.333611965179443359e-01 3.915892541408538818e-01 -1.427228897809982300e-01 -2.728103697299957275e-01 6.110216975212097168e-01
-5.073652416467666626e-02 8.552689105272293091e-03 3.483437895774841309e-01 -5.783833265304565430e-01 6.150992512702941895e-01 2.717889249324798584e-01 -1.224876265041530132e-03 -2.987710833549499512e-01
4.243184328079223633e-01 -5.377612113952636719e-01 -1.744216084480285645e-01 -3.397729694843292236e-01 1.227538436651229858e-01 -5.306401252746582031e-01 -2.583028972148895264e-01 1.467323005199432373e-01
-4.652726650238037109e-01 5.907676368951797485e-02 -1.422368884086608887e-01 -9.907641261816024780e-02 5.083878040313720703e-01 -1.505225598812103271e-01 -4.455610513687133789e-01 5.199461579322814941e-01
4.116150736808776855e-01 -3.178226053714752197e-01 1.516440883278846741e-02 -2.399328351020812988e-01 4.951808452606201172e-01 -3.473072350025177002e-01 -3.266950845718383789e-01 -4.463273882865905762e-01
3.183228075504302979e-01 4.101530909538269043e-01 -1.629984080791473389e-01 -5.845301747322082520e-01 3.829497992992401123e-01 -3.999686241149902344e-01 -7.838440686464309692e-02 2.223324626684188843e-01
3.343219757080078125e-01 -1.961635053157806396e-01 1.733420789241790771e-01 -5.829618573188781738e-01 3.149752020835876465e-01 -5.487103462219238281e-01 -3.165514022111892700e-02 2.802893519401550293e-01
2.732680737972259521e-01 -4.634922146797180176e-01 -1.994736939668655396e-01 4.918373376131057739e-02 2.852485477924346924e-01 -6.718106865882873535e-01 -3.545191884040832520e-01 9.955257177352905273e-02
2.405059486627578735e-01 -7.540967464447021484e-01 7.220882922410964966e-02 -2.394474595785140991e-01 4.374612569808959961e-01 -2.971300482749938965e-01 -1.768294870853424072e-01 -4.327267408370971680e-03
-3.878633379936218262e-01 -4.235009849071502686e-01 2.053353190422058105e-01 -2.033788710832595825e-01 6.571089029312133789e-01 -1.553722172975540161e-01 -3.573147058486938477e-01 -5.546989291906356812e-02
3.994658887386322021e-01 -1.210111826658248901e-01 3.194317519664764404e-01 -2.304926961660385132e-01 5.117711424827575684e-01 -4.453371465206146240e-01 8.913546055555343628e-02 4.499329626560211182e-01
4.342454671859741211e-01 -4.633921012282371521e-02 3.893752396106719971e-02 4.494492337107658386e-02 5.673562884330749512e-01 -4.478779733180999756e-01 5.737775936722755432e-02 5.291194319725036621e-01
1.292449831962585449e-01 2.164503931999206543e-01 1.439008414745330811e-01 -4.222066104412078857e-01 6.365456581115722656e-01 -3.675729632377624512e-01 1.452846825122833252e-01 4.196086823940277100e-01
3.204555809497833252e-01 5.238264799118041992e-02 2.533656060695648193e-01 -4.208331406116485596e-01 4.442618787288665771e-01 -4.948038756847381592e-01 -3.529180958867073059e-02 4.580663442611694336e-01
2.450418621301651001e-01 -1.381091028451919556e-01 -1.754412651062011719e-01 -3.411637246608734131e-02 6.379404067993164062e-01 3.203881084918975830e-01 -2.861931025981903076e-01 5.453565120697021484e-01
6.537446379661560059e-01 -2.285855859518051147e-01 -1.146699115633964539e-01 -4.680735468864440918e-01 3.387476503849029541e-01 -1.632446348667144775e-01 -3.444530963897705078e-01 -1.675636023283004761e-01
1.864771991968154907e-01 -1.106501594185829163e-01 3.410775363445281982e-01 -1.585851460695266724e-01 5.593436956405639648e-01 -1.901871263980865479e-01 -4.173635840415954590e-01 5.369087457656860352e-01
3.495143949985504150e-01 2.129339426755905151e-01 6.861966848373413086e-02 -3.330011367797851562e-01 8.273115754127502441e-01 -1.540156304836273193e-01 8.706685155630111694e-02 -3.397637978196144104e-02
-1.316339373588562012e-01 3.140460466966032982e-03 -3.898392617702484131e-01 1.352735310792922974e-01 7.772833108901977539e-01 -4.446154832839965820e-01 8.126620203256607056e-02 6.270887702703475952e-02
2.304990887641906738e-01 3.662001192569732666e-01 1.513070017099380493e-01 -6.382082104682922363e-01 5.345083475112915039e-01 -3.017376661300659180e-01 1.759029179811477661e-02 -7.423073053359985352e-02
-1.426696777343750000e-01 -5.382922291755676270e-01 -5.265217423439025879e-01 -2.651449143886566162e-01 4.425761401653289795e-01 -3.637237250804901123e-01 1.190505400300025940e-01 -4.282637499272823334e-03
2.246473133563995361e-01 -5.093272309750318527e-03 -1.927341148257255554e-02 2.612742781639099121e-02 6.271088719367980957e-01 -7.159423828125000000e-01 -4.976154863834381104e-02 2.003449946641921997e-01
4.884949326515197754e-01 2.632654644548892975e-02 -3.249023109674453735e-03 1.630268841981887817e-01 7.481830120086669922e-01 -2.311033606529235840e-01 -2.871314287185668945e-01 -1.961131095886230469e-01
7.149403542280197144e-02 -2.442790716886520386e-01 5.808325856924057007e-02 -5.401396751403808594e-01 5.984296798706054688e-01 2.979852259159088135e-01 3.133226335048675537e-01 3.082326948642730713e-01
-3.489755690097808838e-01 2.763526700437068939e-02 -1.257965117692947388e-01 -9.455730766057968140e-02 6.012676358222961426e-01 -6.796639561653137207e-01 -1.462639123201370239e-01 -8.847422152757644653e-02
1.914356276392936707e-02 4.033339917659759521e-01 -1.379716843366622925e-01 -7.236058264970779419e-02 5.863468050956726074e-01 -6.027902364730834961e-01 -2.175641357898712158e-01 2.412261515855789185e-01
4.157112240791320801e-01 -1.722583621740341187e-01 -1.412283033132553101e-01 -3.255116343498229980e-01 3.462891876697540283e-01 -3.286378383636474609e-01 -4.399596452713012695e-01 5.001246333122253418e-01
4.714786112308502197e-01 -3.749816119670867920e-01 -2.912615835666656494e-01 1.409262418746948242e-01 4.966061115264892578e-01 -1.144928857684135437e-01 -1.720614582300186157e-01 4.930229485034942627e-01
-1.321585923433303833e-01 -5.971789360046386719e-01 2.387339025735855103e-01 -9.421037882566452026e-02 6.133022308349609375e-01 -1.706752330064773560e-01 3.208366036415100098e-02 3.921007812023162842e-01
1.846581697463989258e-01 9.175752103328704834e-02 1.555364131927490234e-01 -1.570346057415008545e-01 6.118470430374145508e-01 -4.596320092678070068e-01 -4.250085651874542236e-01 3.773326873779296875e-01
5.149797797203063965e-01 -6.840296089649200439e-02 -4.588229954242706299e-01 1.148799201473593712e-03 3.869499862194061279e-01 -2.438149303197860718e-01 -2.512052059173583984e-01 4.973096847534179688e-01
2.591332197189331055e-01 -6.435623764991760254e-02 -1.074727624654769897e-01 -8.853222429752349854e-02 8.053475618362426758e-01 3.460671380162239075e-02 -4.584570229053497314e-01 -2.221594154834747314e-01
-2.414662539958953857e-01 -2.615489959716796875e-01 -4.167550206184387207e-01 4.366138949990272522e-02 7.804836630821228027e-01 -1.643268167972564697e-01 2.226182520389556885e-01 1.094456166028976440e-01
-3.301625698804855347e-02 -9.428931027650833130e-02 -1.417717635631561279e-01 7.074396312236785889e-02 9.030576944351196289e-01 3.846165537834167480e-01 -1.140401419252157211e-02 3.663860261440277100e-02
6.427065730094909668e-01 -5.986721441149711609e-02 -9.094315767288208008e-02 9.190400689840316772e-02 6.709383130073547363e-01 -1.791445463895797729e-01 -1.487721204757690430e-01 -2.494855225086212158e-01
2.955597639083862305e-01 -2.492985427379608154e-01 7.352950423955917358e-02 -3.734327852725982666e-01 7.158513665199279785e-01 -3.047223985195159912e-01 -1.093015000224113464e-01 2.973048985004425049e-01
-2.947388589382171631e-01 8.047170192003250122e-02 -2.782786488533020020e-01 -2.724440693855285645e-01 8.284809589385986328e-01 -1.329984217882156372e-01 -2.233716547489166260e-01 -3.200602158904075623e-02
1.937139779329299927e-02 -3.286568680778145790e-03 -9.920762479305267334e-02 -2.099251449108123779e-01 5.951735973358154297e-01 -2.862137556076049805e-01 -2.121148854494094849e-01 6.815868020057678223e-01
5.339718461036682129e-01 -1.957331746816635132e-01 -2.818446420133113861e-02 -5.814968943595886230e-01 4.454235732555389404e-01 8.979167044162750244e-02 -2.618112266063690186e-01 -2.502394020557403564e-01
-1.204583272337913513e-01 -3.087692856788635254e-01 -2.190906256437301636e-01 -6.499037146568298340e-01 2.639232277870178223e-01 -2.576417922973632812e-01 9.745853021740913391e-03 5.325844287872314453e-01
