# Supplementary material for: Where is your field going? A machine learning approach to study the relative motion of the domains of physics
Source: PLoS One. 2020 Jun 18;15(6):e0233997. doi: 10.1371/journal.pone.0233997 (PMC7302634; doi:10.1371/journal.pone.0233997)
Supplement: S8 Data — (ZIP) [file pone.0233997.s008.zip › 7/Pacs4Run_7_VS_500_embeddings1989-1993ED8.txt]

3.127070963382720947e-01 -5.605658292770385742e-01 -1.732292175292968750e-01 2.246646732091903687e-01 1.058162897825241089e-01 -8.630006760358810425e-02 3.281725347042083740e-01 6.173781752586364746e-01
-1.781832613050937653e-02 -2.893299758434295654e-01 -5.971708297729492188e-01 5.094803571701049805e-01 1.594558805227279663e-01 -4.978929758071899414e-01 1.151996254920959473e-01 1.148600801825523376e-01
2.482563853263854980e-01 -1.046182289719581604e-01 -2.219519019126892090e-01 8.092828989028930664e-01 2.994714975357055664e-01 2.414425015449523926e-01 2.742772102355957031e-01 4.110935144126415253e-03
1.915876269340515137e-01 2.634326815605163574e-01 -8.066005259752273560e-02 7.420260310173034668e-01 3.399740159511566162e-02 -1.804278045892715454e-01 -5.438436195254325867e-02 5.478331446647644043e-01
-2.189877778291702271e-01 -8.262549340724945068e-02 -2.495084851980209351e-01 7.136658430099487305e-01 -1.614667475223541260e-02 1.306542307138442993e-01 4.828997850418090820e-01 3.508853614330291748e-01
2.339437156915664673e-01 1.969249695539474487e-01 -1.111185550689697266e-01 3.395720720291137695e-01 9.788372367620468140e-02 -5.491796731948852539e-01 6.837829351425170898e-01 -9.792754426598548889e-03
3.313333690166473389e-01 -5.933727622032165527e-01 -5.020992830395698547e-02 1.533928792923688889e-02 -1.749986112117767334e-01 -6.360756754875183105e-01 2.047243565320968628e-01 2.413339018821716309e-01
4.470309913158416748e-01 1.216340139508247375e-01 -5.347581505775451660e-01 5.774853825569152832e-01 3.520407974720001221e-01 5.147366970777511597e-02 1.133764609694480896e-01 -1.627161651849746704e-01
3.421460092067718506e-01 -5.739623904228210449e-01 -2.937351167201995850e-01 4.114724397659301758e-01 4.944618344306945801e-01 6.622942537069320679e-02 1.912537813186645508e-01 1.116096824407577515e-01
7.638492155820131302e-03 -3.095249533653259277e-01 -1.138167828321456909e-01 5.234217643737792969e-01 7.578584551811218262e-02 -6.575450897216796875e-01 2.319860011339187622e-01 3.539557456970214844e-01
1.666359901428222656e-01 -7.104467749595642090e-01 -1.037625223398208618e-02 4.705362021923065186e-01 -3.820783793926239014e-01 -2.633896423503756523e-03 -1.115226298570632935e-01 2.959013879299163818e-01
2.365605384111404419e-01 -3.714037537574768066e-01 -3.166661560535430908e-01 5.961301922798156738e-01 3.882272839546203613e-01 3.046004176139831543e-01 3.162578046321868896e-01 8.323940634727478027e-02
-4.293180629611015320e-02 6.173520162701606750e-02 -5.239928364753723145e-01 7.135588526725769043e-01 1.628594845533370972e-01 4.707224667072296143e-02 1.386082451790571213e-02 4.262389540672302246e-01
-4.658715054392814636e-02 1.106751039624214172e-01 -5.431003570556640625e-01 6.676015257835388184e-01 1.927570998668670654e-01 8.821982890367507935e-02 1.870512031018733978e-02 4.468141794204711914e-01
-4.677042737603187561e-02 -2.583128400146961212e-02 -6.416655778884887695e-01 6.901723146438598633e-01 -1.270005945116281509e-02 -3.095078766345977783e-01 -3.687346726655960083e-02 1.084287986159324646e-01
4.471822381019592285e-01 -2.969947159290313721e-01 -4.467136263847351074e-01 5.737990885972976685e-02 -5.360885262489318848e-01 -3.975209295749664307e-01 -2.398831099271774292e-01 7.758353650569915771e-02
3.647909462451934814e-01 1.040614545345306396e-01 -3.078168332576751709e-01 7.531225085258483887e-01 7.215440273284912109e-02 -4.082762897014617920e-01 9.800801053643226624e-04 -1.491888314485549927e-01
9.996201097965240479e-02 2.392585389316082001e-03 -5.370798707008361816e-01 4.957740008831024170e-01 1.601293087005615234e-01 -4.690874218940734863e-01 -2.013629376888275146e-01 4.117324948310852051e-01
-3.242881596088409424e-02 -1.558308750391006470e-01 -2.225755155086517334e-01 8.231673836708068848e-01 9.029438346624374390e-02 -3.275821208953857422e-01 1.155086532235145569e-01 3.445510268211364746e-01
5.596566945314407349e-02 -2.698442041873931885e-01 -1.912670433521270752e-01 3.866688311100006104e-01 2.280561923980712891e-01 -5.618581175804138184e-01 5.396418645977973938e-02 6.060939431190490723e-01
3.691280782222747803e-01 -5.490186214447021484e-01 -5.128734707832336426e-01 2.148404419422149658e-01 6.379203498363494873e-02 -4.741654694080352783e-01 -1.187455803155899048e-01 -1.006213799118995667e-01
-4.886025190353393555e-02 -1.429338753223419189e-01 -4.605621993541717529e-01 7.597246766090393066e-01 -4.930469766259193420e-02 -3.966383337974548340e-01 4.218782484531402588e-02 1.623288840055465698e-01
3.961719870567321777e-01 -7.380736470222473145e-01 1.719573289155960083e-01 3.741467893123626709e-01 4.719110950827598572e-02 -1.795568913221359253e-01 1.606255918741226196e-01 2.616710364818572998e-01
2.477246224880218506e-01 -8.502498269081115723e-02 -3.974094986915588379e-01 6.559104919433593750e-01 2.880978584289550781e-02 -5.822422504425048828e-01 -5.804046243429183960e-02 6.741350982338190079e-03
2.679419517517089844e-01 6.457040458917617798e-02 2.365750223398208618e-01 8.152500391006469727e-01 -9.833755344152450562e-02 -2.833127379417419434e-01 2.743819057941436768e-01 1.954880058765411377e-01
-2.416953146457672119e-01 4.243056289851665497e-03 -4.493142664432525635e-01 4.923165142536163330e-01 -4.595079645514488220e-02 -4.627281725406646729e-01 4.942791759967803955e-01 1.917443275451660156e-01
3.587804138660430908e-01 1.400336325168609619e-01 -2.393253147602081299e-01 6.781446933746337891e-01 -2.278294973075389862e-02 -5.718321800231933594e-01 -7.659734546905383468e-05 -8.366084843873977661e-02
-1.351437270641326904e-01 -1.783723682165145874e-01 -5.282827019691467285e-01 7.375276684761047363e-01 -2.784233093261718750e-01 -1.796878427267074585e-01 -7.523096352815628052e-02 1.068781763315200806e-01
1.815848201513290405e-01 2.062865644693374634e-01 -3.311106562614440918e-01 3.149578273296356201e-01 3.302780389785766602e-01 -5.158346891403198242e-01 5.732395052909851074e-01 1.089386343955993652e-01
2.441518902778625488e-01 2.315663695335388184e-01 -4.956236183643341064e-01 6.244220137596130371e-01 2.540943324565887451e-01 -7.228226214647293091e-02 4.222238063812255859e-01 -5.620898678898811340e-02
3.132494390010833740e-01 -2.692367881536483765e-02 -1.975235193967819214e-01 3.744138777256011963e-01 -6.772001739591360092e-03 -8.317190408706665039e-01 7.795592397451400757e-02 1.551428884267807007e-01
9.442231804132461548e-02 -1.885441876947879791e-02 1.100328937172889709e-02 8.933835029602050781e-01 -2.410535365343093872e-01 -1.224466264247894287e-01 -6.570407655090093613e-03 3.454428613185882568e-01
-1.465988010168075562e-01 -4.029342830181121826e-01 -8.112604022026062012e-01 2.551135122776031494e-01 -2.454234808683395386e-01 -1.392954736948013306e-01 1.032545566558837891e-01 -5.127263814210891724e-02
1.326802968978881836e-01 -3.231680393218994141e-01 -4.510892629623413086e-01 2.583330869674682617e-01 -4.539472460746765137e-01 4.363799691200256348e-01 3.845250606536865234e-01 2.517657577991485596e-01
3.085460327565670013e-02 -4.018476605415344238e-01 -1.892828494310379028e-01 6.592330336570739746e-01 1.256768107414245605e-01 -4.269503653049468994e-01 -2.369829453527927399e-02 4.104963839054107666e-01
2.338180989027023315e-01 1.515143737196922302e-02 -5.516235902905464172e-02 2.129564285278320312e-01 -7.398560047149658203e-01 -2.023965120315551758e-01 3.005171418190002441e-01 4.669521450996398926e-01
-8.453780412673950195e-02 -5.779198408126831055e-01 -4.924632981419563293e-02 7.225121855735778809e-01 -2.431390881538391113e-01 4.480053856968879700e-02 1.665747910737991333e-01 2.134062647819519043e-01
4.862450361251831055e-01 4.654610902070999146e-02 -4.056151956319808960e-02 2.245448231697082520e-01 -6.296306252479553223e-01 -6.816390156745910645e-02 -5.608068406581878662e-02 5.523654222488403320e-01
1.232819929718971252e-01 -5.760034322738647461e-01 -3.343324363231658936e-01 3.640120327472686768e-01 -3.864593505859375000e-01 4.038735330104827881e-01 2.269157767295837402e-01 2.116205394268035889e-01
4.032890498638153076e-01 -7.443387061357498169e-02 -2.604342997074127197e-01 2.247343957424163818e-01 -2.843722403049468994e-01 4.639774858951568604e-01 6.206884980201721191e-01 1.791348308324813843e-01
-1.092263907194137573e-01 -3.781286999583244324e-02 -6.548493504524230957e-01 6.839179992675781250e-01 -8.530319482088088989e-02 -2.413929998874664307e-01 -2.493151277303695679e-02 1.545945852994918823e-01
8.720346540212631226e-02 1.099949628114700317e-01 -3.631760478019714355e-01 3.973926007747650146e-01 3.491105735301971436e-01 -5.040659308433532715e-01 5.367193222045898438e-01 1.626367270946502686e-01
6.202714145183563232e-02 6.120853498578071594e-02 -3.640193939208984375e-01 8.183123469352722168e-01 1.284403353929519653e-01 2.162076532840728760e-01 2.507034242153167725e-01 2.533102631568908691e-01
2.173520922660827637e-01 2.812471091747283936e-01 -5.967986583709716797e-01 4.399847984313964844e-01 2.949323356151580811e-01 -3.564257323741912842e-01 -2.919474430382251740e-02 3.301911652088165283e-01
4.302452132105827332e-02 -1.700415313243865967e-01 -3.679716959595680237e-02 9.204031825065612793e-01 -2.035470157861709595e-01 -8.468608558177947998e-02 8.947683125734329224e-02 2.532383501529693604e-01
1.178409438580274582e-02 -2.770770192146301270e-01 -1.227326914668083191e-01 4.589820206165313721e-01 1.417614817619323730e-01 -5.894694924354553223e-01 1.383991390466690063e-01 5.573480129241943359e-01
9.305012971162796021e-02 -7.603880017995834351e-02 -5.360067486763000488e-01 -1.227101776748895645e-03 -3.408937156200408936e-01 2.397995591163635254e-01 6.418611407279968262e-01 3.354951143264770508e-01
6.104994192719459534e-02 -4.548200070858001709e-01 -3.162688016891479492e-01 4.209123849868774414e-01 -2.729269266128540039e-01 5.002033114433288574e-01 1.726112514734268188e-01 3.971542418003082275e-01
3.501531481742858887e-01 2.801200747489929199e-01 1.833359152078628540e-02 7.814944982528686523e-01 8.195137977600097656e-02 -2.014888823032379150e-01 4.925085976719856262e-02 3.716399967670440674e-01
2.235054522752761841e-01 -4.439702257513999939e-02 -4.578343331813812256e-01 3.815792500972747803e-01 5.997194349765777588e-02 -7.179198861122131348e-01 -1.002132296562194824e-01 2.526085972785949707e-01
-6.919567286968231201e-02 2.400609552860260010e-01 -6.360851526260375977e-01 5.357885956764221191e-01 -1.009153500199317932e-01 -4.091212451457977295e-01 2.612727880477905273e-01 9.025212377309799194e-03
1.737122237682342529e-01 -3.673591613769531250e-01 -3.708354234695434570e-01 6.518264412879943848e-01 2.734269201755523682e-01 3.466402292251586914e-01 2.776559591293334961e-01 2.144999243319034576e-02
2.469890713691711426e-01 -1.571610569953918457e-01 -3.870759904384613037e-01 4.549404084682464600e-01 -1.023251935839653015e-01 -7.147915959358215332e-01 -1.426210254430770874e-01 1.255386471748352051e-01
1.956649720668792725e-01 -1.596583724021911621e-01 -5.099720358848571777e-01 -1.371735185384750366e-01 -3.755892515182495117e-01 -4.658317565917968750e-01 5.455508232116699219e-01 4.054713621735572815e-02
5.604667216539382935e-02 -3.408855199813842773e-01 -2.371995151042938232e-01 2.485062927007675171e-01 -1.089724004268646240e-01 3.236826956272125244e-01 3.935101032257080078e-01 7.008146047592163086e-01
3.712621629238128662e-01 -2.998373210430145264e-01 -4.694755971431732178e-01 -1.181959137320518494e-01 -2.877625226974487305e-01 2.444925457239151001e-01 4.613170325756072998e-01 4.271849989891052246e-01
-5.233927443623542786e-02 8.358608186244964600e-02 -6.118317842483520508e-01 1.017629206180572510e-01 -7.145268470048904419e-02 -5.235183835029602051e-01 5.688878297805786133e-01 5.262860655784606934e-02
-2.747234143316745758e-02 -1.756171286106109619e-01 -3.906068801879882812e-01 8.027495145797729492e-01 1.537862326949834824e-02 -2.714461684226989746e-01 -8.974625915288925171e-02 2.990809977054595947e-01
7.551381587982177734e-01 -1.133289039134979248e-01 7.511547952890396118e-02 3.905698657035827637e-02 -4.565507471561431885e-01 4.595657438039779663e-02 2.216536849737167358e-01 3.873940706253051758e-01
6.939893215894699097e-02 -5.346547067165374756e-02 -3.141588270664215088e-01 2.962243258953094482e-01 1.129882559180259705e-01 -3.955532312393188477e-01 7.910918593406677246e-01 -1.040465980768203735e-01
6.826070547103881836e-01 2.922623977065086365e-02 -1.289521753787994385e-01 -5.555054172873497009e-02 -5.654758214950561523e-01 -1.674528606235980988e-02 3.618385791778564453e-01 2.500166893005371094e-01
1.616912782192230225e-01 -1.813158243894577026e-01 3.276617527008056641e-01 6.449422240257263184e-01 3.107656538486480713e-02 -3.060439527034759521e-01 4.512839019298553467e-01 3.455172479152679443e-01
3.533801436424255371e-01 -6.292672753334045410e-01 6.230897270143032074e-03 5.039741396903991699e-01 3.035135865211486816e-01 9.071976691484451294e-02 2.918861806392669678e-01 1.989178955554962158e-01
2.295468300580978394e-01 3.470605015754699707e-01 -5.605602860450744629e-01 4.629203379154205322e-01 2.357546687126159668e-01 -3.173975348472595215e-01 3.705282509326934814e-01 -6.871321797370910645e-02
1.663149595260620117e-01 -2.168801575899124146e-01 -3.226295411586761475e-01 5.650500059127807617e-01 3.559987843036651611e-01 -4.783585965633392334e-01 -5.100900307297706604e-02 3.791662454605102539e-01
4.503706395626068115e-01 -1.160626932978630066e-01 -3.625357151031494141e-01 2.350040078163146973e-01 -5.046508908271789551e-01 4.092805087566375732e-01 4.147948026657104492e-01 5.290576815605163574e-02
3.441695868968963623e-01 6.470578163862228394e-02 -2.742285132408142090e-01 3.734396994113922119e-01 1.729234009981155396e-01 -2.937814891338348389e-01 6.931346654891967773e-01 -2.570139467716217041e-01
3.496742844581604004e-01 -3.732231557369232178e-01 -7.568725943565368652e-01 -1.555123776197433472e-01 1.660766005516052246e-01 -6.733631342649459839e-02 -6.664074212312698364e-02 3.237831890583038330e-01
1.606294810771942139e-01 4.002299010753631592e-01 -9.712218493223190308e-02 7.002438306808471680e-01 -2.199270725250244141e-01 -2.190512865781784058e-01 -7.522415369749069214e-02 4.606843590736389160e-01
-1.163494065403938293e-01 -6.153322011232376099e-02 -5.213674306869506836e-01 7.229515910148620605e-01 -1.566424071788787842e-01 -2.094508409500122070e-01 -5.145342648029327393e-02 3.422567546367645264e-01
-4.674409516155719757e-03 5.058954656124114990e-02 -6.137756705284118652e-01 5.317749977111816406e-01 -1.356351189315319061e-02 -3.963492810726165771e-01 -2.134224623441696167e-01 3.675429522991180420e-01
-7.860793173313140869e-02 1.509911119937896729e-01 -4.304149150848388672e-01 6.906578540802001953e-01 -3.759583085775375366e-02 -1.600597053766250610e-01 -7.394514977931976318e-02 5.256013274192810059e-01
7.991384267807006836e-01 -1.488059163093566895e-01 -1.304971873760223389e-01 1.688750833272933960e-01 4.306501746177673340e-01 2.756749391555786133e-01 7.603590190410614014e-02 1.626303941011428833e-01
3.351992070674896240e-01 -5.693075656890869141e-01 -3.217020928859710693e-01 4.735707938671112061e-01 2.964922487735748291e-01 3.116803169250488281e-01 2.157684266567230225e-01 6.450344622135162354e-02
4.841263294219970703e-01 -1.134040355682373047e-01 -2.063218355178833008e-01 3.566015362739562988e-01 2.413853555917739868e-01 -3.657155856490135193e-02 6.883954405784606934e-01 -2.225650846958160400e-01
7.032888531684875488e-01 4.278454929590225220e-02 1.589365303516387939e-03 4.932218492031097412e-01 1.743912547826766968e-01 -1.486777812242507935e-01 3.117925226688385010e-01 -3.324933648109436035e-01
5.075853466987609863e-01 -2.397422045469284058e-01 -1.745521873235702515e-01 -2.285684943199157715e-01 3.222528994083404541e-01 -3.157835900783538818e-01 1.551735699176788330e-01 6.119834184646606445e-01
4.397197663784027100e-01 2.165240794420242310e-01 4.117859993129968643e-03 2.587987780570983887e-01 -5.230556130409240723e-01 1.412716656923294067e-01 5.816813111305236816e-01 2.467225342988967896e-01
3.670945167541503906e-01 2.433462738990783691e-01 -3.760581016540527344e-01 4.655869901180267334e-01 4.735646247863769531e-01 -2.693549394607543945e-01 1.420522034168243408e-01 3.617167174816131592e-01
5.064446926116943359e-01 -6.855315715074539185e-02 -4.812577962875366211e-01 5.603476762771606445e-01 1.943681240081787109e-01 2.617121934890747070e-01 1.505511403083801270e-01 -2.535309493541717529e-01
5.138267874717712402e-01 1.152057573199272156e-01 -3.577758967876434326e-01 1.829726099967956543e-01 -1.240233927965164185e-01 5.358490347862243652e-01 2.747211158275604248e-01 4.280648529529571533e-01
-4.801651090383529663e-02 -8.835849165916442871e-02 -5.559116005897521973e-01 5.670567750930786133e-01 -3.539539277553558350e-01 -2.854462265968322754e-01 3.287492990493774414e-01 -2.108484059572219849e-01
3.139292597770690918e-01 9.417340904474258423e-02 -4.434669613838195801e-01 3.833148181438446045e-01 1.770260743796825409e-02 -5.733814835548400879e-01 -3.531058430671691895e-01 3.085826933383941650e-01
2.032657116651535034e-01 -3.955284059047698975e-01 -5.776642560958862305e-01 -1.633008569478988647e-02 -4.219929575920104980e-01 -3.824505805969238281e-01 -1.741665452718734741e-01 3.370417952537536621e-01
1.745575219392776489e-01 -2.965196967124938965e-01 -6.883539557456970215e-01 -1.263087391853332520e-01 -3.240028321743011475e-01 -4.082149267196655273e-01 3.288622796535491943e-01 1.097867265343666077e-01
3.360655307769775391e-01 -2.739702761173248291e-01 -2.712680101394653320e-01 4.898999631404876709e-01 -3.197200968861579895e-02 -6.802212595939636230e-01 -1.738644987344741821e-01 6.678357720375061035e-02
4.071562886238098145e-01 -4.929478466510772705e-02 -1.353411562740802765e-02 1.076682880520820618e-01 -6.300885677337646484e-01 -2.409708648920059204e-01 8.912681788206100464e-02 5.974913835525512695e-01
-1.339565068483352661e-01 1.414051651954650879e-01 -4.952357411384582520e-01 5.350804924964904785e-01 2.711897790431976318e-01 -5.961410701274871826e-02 3.229579627513885498e-01 4.990902543067932129e-01
3.093509376049041748e-01 -5.304986238479614258e-01 -1.083762347698211670e-01 4.570034146308898926e-01 5.008265376091003418e-01 5.503686517477035522e-02 1.516270041465759277e-01 3.541588485240936279e-01
1.492597758769989014e-01 2.735925614833831787e-01 -2.174153029918670654e-01 8.853551149368286133e-01 7.816502451896667480e-02 -1.169916018843650818e-01 9.571226686239242554e-02 2.068524658679962158e-01
2.465755492448806763e-01 4.009934961795806885e-01 -5.470373034477233887e-01 1.300205141305923462e-01 1.318808346986770630e-01 -5.896378159523010254e-01 2.534939944744110107e-01 1.814525723457336426e-01
5.382402539253234863e-01 -2.137632369995117188e-01 -6.193973422050476074e-01 2.282776869833469391e-02 -3.953307867050170898e-01 2.914236485958099365e-01 1.751812845468521118e-01 9.233615547418594360e-02
4.652368128299713135e-01 2.754814624786376953e-01 -2.728073596954345703e-01 6.376515626907348633e-01 4.020446538925170898e-01 -1.659213453531265259e-01 1.621434688568115234e-01 1.057403758168220520e-01
1.735015809535980225e-01 -1.321558356285095215e-01 -2.441690862178802490e-01 7.279226779937744141e-01 -1.196563988924026489e-01 -5.600599050521850586e-01 -1.179823428392410278e-01 1.450428068637847900e-01
7.116553187370300293e-01 -4.463388025760650635e-01 7.253316044807434082e-02 3.423912525177001953e-01 2.956621646881103516e-01 -2.511060833930969238e-01 2.634031511843204498e-02 1.437758654356002808e-01
2.764157652854919434e-01 -3.920504152774810791e-01 -3.002597391605377197e-01 4.207942187786102295e-01 3.775861561298370361e-01 -1.370817869901657104e-01 5.834783315658569336e-01 2.927948348224163055e-02
6.590337753295898438e-01 -1.083383709192276001e-01 -1.638362556695938110e-01 5.411349534988403320e-01 3.764066696166992188e-01 3.034280799329280853e-02 2.595395147800445557e-01 -1.558992117643356323e-01
5.367463231086730957e-01 -5.722103714942932129e-01 -3.540745079517364502e-01 3.975076973438262939e-02 5.097902566194534302e-02 -4.159113764762878418e-01 -2.202182412147521973e-01 1.829005628824234009e-01
2.663271725177764893e-01 -4.313270747661590576e-02 2.644456923007965088e-01 7.450857162475585938e-01 2.532101608812808990e-02 -2.485589236021041870e-01 2.682755887508392334e-01 4.095491766929626465e-01
1.655061990022659302e-01 -5.401101112365722656e-01 -1.286441087722778320e-01 1.063252761960029602e-01 -1.005108729004859924e-01 1.292747259140014648e-01 6.328395605087280273e-01 4.751148819923400879e-01
3.854271396994590759e-02 1.495106965303421021e-01 -5.772629976272583008e-01 2.658703029155731201e-01 1.670762598514556885e-01 -4.349115192890167236e-01 5.945951342582702637e-01 -4.044166207313537598e-02
1.089137643575668335e-01 -2.915977835655212402e-01 -5.385516285896301270e-01 -6.704900413751602173e-02 -4.338134527206420898e-01 -4.313738644123077393e-01 -5.692670494318008423e-02 4.806836545467376709e-01
3.890319764614105225e-01 3.607771694660186768e-01 -3.435693681240081787e-01 5.654327869415283203e-01 3.428351879119873047e-01 5.388969182968139648e-02 3.999500572681427002e-01 1.842846907675266266e-02
9.343115240335464478e-02 -3.595114946365356445e-01 -1.709500402212142944e-01 2.056094855070114136e-01 -1.532292664051055908e-01 2.829933464527130127e-01 3.601161837577819824e-01 7.465084195137023926e-01
3.631127178668975830e-01 2.828667163848876953e-01 -5.022711157798767090e-01 6.635158658027648926e-01 1.758074387907981873e-02 -2.299007475376129150e-01 -1.684662071056663990e-03 -2.060091346502304077e-01
1.391354352235794067e-01 -5.937065482139587402e-01 -4.032710790634155273e-01 2.246861159801483154e-02 1.011542677879333496e-01 1.480830907821655273e-01 5.116772651672363281e-01 4.135782122611999512e-01
1.036498993635177612e-01 2.231089025735855103e-01 -5.443188548088073730e-01 4.450654685497283936e-01 1.295284926891326904e-01 -3.063434064388275146e-01 -2.833313941955566406e-01 5.041946172714233398e-01
5.198513865470886230e-01 1.151022613048553467e-01 -2.789620757102966309e-01 4.018087685108184814e-01 -5.725396871566772461e-01 3.127605915069580078e-01 2.225479781627655029e-01 -4.568801447749137878e-02
3.516081869602203369e-01 -8.122901618480682373e-02 -5.917471051216125488e-01 1.696414351463317871e-01 -4.727414548397064209e-01 4.057678282260894775e-01 2.105855196714401245e-01 2.415626794099807739e-01
3.099279105663299561e-01 -1.379518061876296997e-01 -4.613210558891296387e-01 -2.284639179706573486e-01 -3.436304330825805664e-01 8.080039173364639282e-02 3.650597035884857178e-01 6.016827225685119629e-01
5.358459949493408203e-01 -6.340272724628448486e-02 -2.562626600265502930e-01 2.135032564401626587e-01 -7.036096453666687012e-01 7.618854939937591553e-02 2.945300936698913574e-01 9.987988322973251343e-02
3.240466117858886719e-01 2.934444844722747803e-01 -3.948868215084075928e-01 5.260805487632751465e-01 3.245786428451538086e-01 -4.221723973751068115e-01 3.042768836021423340e-01 4.739503376185894012e-03
2.564490437507629395e-01 2.630917914211750031e-02 -1.406253315508365631e-02 2.757411003112792969e-01 -5.667148828506469727e-01 -2.526886761188507080e-02 1.592266410589218140e-01 7.142503857612609863e-01
7.099360972642898560e-02 -1.286232173442840576e-01 -3.473733663558959961e-01 5.014587640762329102e-01 2.081118673086166382e-01 -6.546261310577392578e-01 2.666790783405303955e-01 2.516414523124694824e-01
3.979505896568298340e-01 3.821927309036254883e-01 -4.835791587829589844e-01 4.846844375133514404e-01 3.941677510738372803e-01 -2.148633897304534912e-01 4.678636789321899414e-02 1.518972367048263550e-01
2.319593429565429688e-01 4.277811646461486816e-01 -5.628556013107299805e-01 6.038986444473266602e-01 1.217698603868484497e-01 -1.066269278526306152e-01 2.189396321773529053e-01 -8.698441833257675171e-02
1.851836964488029480e-02 3.571113049983978271e-01 -5.192660689353942871e-01 6.802608966827392578e-01 -3.866519080474972725e-03 1.718331128358840942e-01 1.573653817176818848e-01 2.922862768173217773e-01
8.002512902021408081e-02 -5.247746109962463379e-01 -4.861683547496795654e-01 1.786541491746902466e-01 -5.443955063819885254e-01 2.110348641872406006e-01 2.057708054780960083e-01 2.582379281520843506e-01
2.654381394386291504e-01 3.531185537576675415e-02 -2.437254786491394043e-01 4.351927340030670166e-01 -7.029934972524642944e-02 -8.079208135604858398e-01 6.955995410680770874e-02 1.303228735923767090e-01
-1.722036898136138916e-01 -4.275752604007720947e-01 -4.131765067577362061e-01 4.003004431724548340e-01 -6.124452352523803711e-01 -1.517518460750579834e-01 1.890203505754470825e-01 1.507430821657180786e-01
5.836942195892333984e-01 2.092470880597829819e-03 -2.855311930179595947e-01 -6.606096029281616211e-02 -6.416764855384826660e-01 6.386277824640274048e-02 2.959157526493072510e-01 2.645962834358215332e-01
6.182940602302551270e-01 -1.124399378895759583e-01 -5.202017426490783691e-01 -2.134494483470916748e-01 9.638042747974395752e-02 -2.477133125066757202e-01 -2.038042098283767700e-01 4.203712940216064453e-01
3.011042475700378418e-01 -1.981506347656250000e-01 5.022746324539184570e-02 8.447855710983276367e-01 -2.076750248670578003e-01 2.500982284545898438e-01 2.195350527763366699e-01 -3.691551275551319122e-03
2.717953622341156006e-01 4.162468910217285156e-01 -3.920084238052368164e-01 7.107110619544982910e-01 -1.695169322192668915e-02 1.139872670173645020e-01 2.603767514228820801e-01 -1.140548884868621826e-01
2.172107547521591187e-01 -1.040416061878204346e-01 -6.724854111671447754e-01 -1.856278181076049805e-01 -2.368708550930023193e-01 -3.732800781726837158e-01 5.024871230125427246e-01 -8.579804748296737671e-02
2.404630035161972046e-01 3.579399883747100830e-01 4.482597485184669495e-02 6.783918142318725586e-01 -2.760399580001831055e-01 -2.875112891197204590e-01 1.878182374639436603e-04 4.392844438552856445e-01
3.804033696651458740e-01 -3.702650070190429688e-01 -5.042374134063720703e-01 1.385617554187774658e-01 -3.771930932998657227e-01 -3.857529461383819580e-01 1.675749272108078003e-01 -3.543741405010223389e-01
7.437057048082351685e-02 -4.917344152927398682e-01 -2.748094797134399414e-01 2.652775645256042480e-01 -1.434367597103118896e-01 3.366973698139190674e-01 5.302551388740539551e-01 4.377947747707366943e-01
8.113123178482055664e-01 -2.970835864543914795e-01 5.410580337047576904e-02 1.507148742675781250e-01 3.546915650367736816e-01 2.646029740571975708e-02 2.590513229370117188e-01 1.850873529911041260e-01
4.473485648632049561e-01 6.491340696811676025e-02 -5.575437545776367188e-01 5.497084259986877441e-01 9.210713952779769897e-02 2.093637883663177490e-01 1.864019632339477539e-01 -3.091412484645843506e-01
5.203073620796203613e-01 4.803538322448730469e-03 -4.735529422760009766e-01 1.523236483335494995e-01 -5.247268676757812500e-01 3.770968317985534668e-01 2.207259088754653931e-01 1.246675550937652588e-01
3.034447692334651947e-02 -3.989296555519104004e-01 -6.129783987998962402e-01 1.810201704502105713e-01 -5.366827249526977539e-01 -3.599378466606140137e-01 7.932385802268981934e-02 8.687859028577804565e-02
1.768444627523422241e-01 -6.277116537094116211e-01 -1.801713407039642334e-01 6.235760450363159180e-01 2.645304240286350250e-02 3.160687088966369629e-01 2.211173623800277710e-01 6.247720122337341309e-02
5.378839001059532166e-02 -1.914683580398559570e-01 -5.682052969932556152e-01 1.791100353002548218e-01 -6.445465087890625000e-01 -2.151761054992675781e-01 -1.451011449098587036e-01 3.503051400184631348e-01
3.051388859748840332e-01 -1.557442080229520798e-02 -2.829914391040802002e-01 -1.183684244751930237e-01 -6.094899773597717285e-01 -1.117395535111427307e-01 3.390096127986907959e-01 5.600547194480895996e-01
4.038409143686294556e-02 4.275320768356323242e-01 -5.638811588287353516e-01 6.041207313537597656e-01 1.392688304185867310e-01 -6.911376118659973145e-02 5.805529654026031494e-02 3.242204189300537109e-01
-1.251013278961181641e-01 -3.602177202701568604e-01 -6.114079952239990234e-01 3.977545797824859619e-01 -5.572624206542968750e-01 -8.087167888879776001e-02 3.166499361395835876e-02 6.693394482135772705e-02
1.500648260116577148e-02 -6.410141587257385254e-01 -1.406026780605316162e-01 4.727191925048828125e-01 -2.596592009067535400e-01 2.434310317039489746e-01 3.266503810882568359e-01 3.350535929203033447e-01
5.564973950386047363e-01 2.829397320747375488e-01 -1.738735437393188477e-01 2.507896125316619873e-01 -6.269879937171936035e-01 1.165107563138008118e-01 3.194806575775146484e-01 9.149570763111114502e-02
2.788250148296356201e-01 1.264506429433822632e-01 1.183425635099411011e-01 7.384689450263977051e-01 1.552221775054931641e-01 -3.541064560413360596e-01 2.478123456239700317e-01 3.688215315341949463e-01
3.864713907241821289e-01 2.393422126770019531e-01 -2.509332895278930664e-01 2.845989465713500977e-01 -6.882941722869873047e-01 1.181877851486206055e-01 3.963048458099365234e-01 6.794437021017074585e-02
5.903303623199462891e-01 2.038192898035049438e-01 -2.415298968553543091e-01 6.046133637428283691e-01 1.640769094228744507e-01 -2.903985083103179932e-01 -2.723232507705688477e-01 2.571779116988182068e-02
3.725417554378509521e-01 -5.671750903129577637e-01 -5.267326906323432922e-02 6.456846594810485840e-01 2.055056393146514893e-01 1.246033534407615662e-01 2.289126366376876831e-01 -9.839953482151031494e-02
5.849202275276184082e-01 1.075928583741188049e-01 -4.649729430675506592e-01 1.609504520893096924e-01 -4.426048398017883301e-01 3.941905200481414795e-01 2.733089029788970947e-02 2.283750176429748535e-01
3.575586676597595215e-01 -1.279532462358474731e-01 -5.462202429771423340e-01 2.733294963836669922e-01 -3.106252253055572510e-01 -4.801614582538604736e-01 9.697499871253967285e-02 -3.824489116668701172e-01
1.837399229407310486e-02 -9.950330853462219238e-02 -6.153459548950195312e-01 1.480305045843124390e-01 -6.822031736373901367e-01 8.838789165019989014e-02 1.526083648204803467e-01 3.044582903385162354e-01
6.610295176506042480e-01 9.071477688848972321e-03 -2.059860229492187500e-01 4.480822384357452393e-02 -6.542111635208129883e-01 3.232181072235107422e-02 2.852986454963684082e-01 8.992996811866760254e-02
4.919641613960266113e-01 -7.545242905616760254e-01 -1.865258626639842987e-02 3.450379669666290283e-01 7.039783895015716553e-02 6.313238292932510376e-02 3.347709029912948608e-02 2.433165609836578369e-01
3.038698434829711914e-01 -1.798488758504390717e-02 7.580064982175827026e-02 2.758656740188598633e-01 -5.126698017120361328e-01 -3.777410089969635010e-02 1.434140056371688843e-01 7.353008985519409180e-01
3.183733522891998291e-01 -3.482052683830261230e-01 -2.675152420997619629e-01 7.441622018814086914e-01 5.997680872678756714e-02 1.660459488630294800e-02 2.464352250099182129e-01 -2.957135140895843506e-01
2.646047174930572510e-01 1.944642215967178345e-01 -1.038162931799888611e-01 2.561547458171844482e-01 -6.163352727890014648e-01 5.095704644918441772e-02 3.959645330905914307e-01 5.258530974388122559e-01
6.554306149482727051e-01 -4.810913205146789551e-01 -2.985677123069763184e-01 -6.557699292898178101e-02 -6.094411388039588928e-02 -4.676651358604431152e-01 -1.117173209786415100e-01 1.030206829309463501e-01
3.797818124294281006e-01 -2.446630448102951050e-01 -1.461313366889953613e-01 -1.462579518556594849e-01 -2.116402387619018555e-01 1.129991412162780762e-01 3.383060693740844727e-01 7.623310685157775879e-01
3.230637311935424805e-01 -1.558957248926162720e-02 -7.128443121910095215e-01 1.469907611608505249e-01 -3.017061948776245117e-01 4.219907820224761963e-01 1.547913849353790283e-01 2.693889439105987549e-01
3.784415125846862793e-01 -2.393932193517684937e-01 -5.435321927070617676e-01 -2.678975164890289307e-01 1.530932337045669556e-01 -3.316915929317474365e-01 9.727100282907485962e-02 5.379200577735900879e-01
-3.933767601847648621e-02 -2.154150009155273438e-01 -5.257447957992553711e-01 5.844098925590515137e-01 4.043670371174812317e-03 -4.570951759815216064e-01 -1.293158084154129028e-01 3.292892277240753174e-01
-4.589471220970153809e-02 -1.032010912895202637e-01 -3.847023248672485352e-01 6.350455284118652344e-01 3.655347824096679688e-01 1.670084595680236816e-01 2.953812479972839355e-01 4.326741099357604980e-01
3.950810134410858154e-01 2.536920607089996338e-01 -2.376654297113418579e-01 5.545780062675476074e-01 4.719651043415069580e-01 -3.304982483386993408e-01 1.460476517677307129e-01 2.493983507156372070e-01
1.201306879520416260e-01 -5.886264443397521973e-01 -4.304134547710418701e-01 1.025594472885131836e-01 -5.141271948814392090e-01 -3.436683416366577148e-01 4.295541718602180481e-02 2.429677844047546387e-01
5.107746124267578125e-01 1.025741323828697205e-01 -3.151870965957641602e-01 6.777020692825317383e-01 3.828572034835815430e-01 -1.131470724940299988e-01 -1.003748923540115356e-01 -2.253699861466884613e-02
4.618154466152191162e-01 1.719262897968292236e-01 -2.448302209377288818e-01 2.410459965467453003e-01 5.902134776115417480e-01 7.490915060043334961e-02 4.939370155334472656e-01 2.029426097869873047e-01
9.730767458677291870e-02 -2.636102735996246338e-01 -4.781481325626373291e-01 8.596543222665786743e-02 -1.228438839316368103e-01 3.864467740058898926e-01 4.946755170822143555e-01 5.252519249916076660e-01
-1.151210665702819824e-01 -8.347447961568832397e-02 -3.619393110275268555e-01 2.926625311374664307e-01 1.325426250696182251e-01 -5.929393172264099121e-01 5.665830969810485840e-01 2.701233625411987305e-01
2.652245759963989258e-01 3.668113052845001221e-01 -5.276286005973815918e-01 4.181916415691375732e-01 3.347962796688079834e-01 -3.786757290363311768e-01 4.697602242231369019e-02 2.900667488574981689e-01
3.917526602745056152e-01 -6.185164209455251694e-03 -7.328501343727111816e-01 1.752486974000930786e-01 -2.185418903827667236e-01 4.387609064579010010e-01 6.460745632648468018e-02 1.851060688495635986e-01
4.452421069145202637e-01 -1.187809556722640991e-01 -3.263127505779266357e-01 7.037966847419738770e-01 2.920054495334625244e-01 4.204075038433074951e-02 2.569051980972290039e-01 -1.811242252588272095e-01
2.368042916059494019e-01 3.135916292667388916e-01 -3.205439746379852295e-01 8.452085852622985840e-01 4.985949769616127014e-02 -9.821233153343200684e-02 -4.535689949989318848e-02 1.194529756903648376e-01
6.373581290245056152e-01 -4.702683538198471069e-02 1.731027215719223022e-01 2.797010242938995361e-01 -3.387843072414398193e-01 2.259380966424942017e-01 3.403825163841247559e-01 4.490911960601806641e-01
4.564141035079956055e-01 -1.628083884716033936e-01 -5.392717123031616211e-01 -1.645360141992568970e-01 1.192889437079429626e-01 -6.260822713375091553e-02 -1.833648830652236938e-01 6.289047598838806152e-01
3.785913884639739990e-01 -2.783629000186920166e-01 -4.293722808361053467e-01 -5.913098528981208801e-02 -5.308374166488647461e-01 -2.668697535991668701e-01 4.731063246726989746e-01 -1.203663945198059082e-01
4.323945343494415283e-01 -1.962611526250839233e-01 6.795978173613548279e-03 3.589421510696411133e-01 -5.662471055984497070e-01 3.059901297092437744e-01 3.659472763538360596e-01 3.121663331985473633e-01
2.505274415016174316e-01 8.209025859832763672e-02 -5.851145982742309570e-01 5.765882730484008789e-01 -6.607920676469802856e-02 -4.597047865390777588e-01 -1.862381547689437866e-01 -7.283225655555725098e-02
3.413494229316711426e-01 -2.358714640140533447e-01 -7.770793437957763672e-01 -2.060472518205642700e-01 -6.052870769053697586e-03 -1.887335777282714844e-01 -7.786303758621215820e-02 3.739222288131713867e-01
5.451401472091674805e-01 -4.115514457225799561e-01 -4.027921259403228760e-01 2.351718693971633911e-01 4.059557616710662842e-01 3.186540007591247559e-01 6.060021743178367615e-02 2.142135500907897949e-01
2.016445249319076538e-01 -2.698794901371002197e-01 -4.577829837799072266e-01 1.973295584321022034e-02 -6.292537450790405273e-01 -2.397827506065368652e-01 -1.375187039375305176e-01 4.518656134605407715e-01
6.895863413810729980e-01 6.737361103296279907e-02 -2.144764512777328491e-01 -2.913265861570835114e-02 -6.262544989585876465e-01 3.026583697646856308e-03 2.074057757854461670e-01 1.945807933807373047e-01
2.868343591690063477e-01 1.164702922105789185e-01 -3.826726078987121582e-01 2.300623506307601929e-01 5.230302810668945312e-01 -4.527989625930786133e-01 4.307042360305786133e-01 2.017430812120437622e-01
7.688543796539306641e-01 -1.595169901847839355e-01 -7.909717410802841187e-02 4.453022778034210205e-02 -2.901281118392944336e-01 3.532090485095977783e-01 2.872889935970306396e-01 2.893304228782653809e-01
5.031170248985290527e-01 1.911899596452713013e-01 1.762527599930763245e-02 2.404940724372863770e-01 -5.804936289787292480e-01 1.028618309646844864e-02 3.966676294803619385e-01 3.971748054027557373e-01
5.571134090423583984e-01 -7.427619397640228271e-02 -4.820075631141662598e-01 -7.968352176249027252e-03 -4.528034627437591553e-01 3.392972946166992188e-01 2.986254990100860596e-01 2.058691084384918213e-01
5.594006776809692383e-01 -9.750172495841979980e-02 -2.130228728055953979e-01 2.522934079170227051e-01 5.118697881698608398e-01 1.961739361286163330e-01 4.978530108928680420e-01 1.420605778694152832e-01
2.283823788166046143e-01 -1.514504104852676392e-02 -5.884099006652832031e-01 3.360114693641662598e-01 -4.990655481815338135e-01 -3.313868343830108643e-01 1.062165126204490662e-01 -3.439719080924987793e-01
5.908201932907104492e-01 -4.595386683940887451e-01 -2.126545310020446777e-01 1.990335434675216675e-01 1.468341797590255737e-01 -5.217377543449401855e-01 -1.938344538211822510e-01 1.535481512546539307e-01
3.228926956653594971e-01 1.582890450954437256e-01 -1.867516711354255676e-02 2.582855820655822754e-01 -5.569380521774291992e-01 4.006430506706237793e-02 3.413522541522979736e-01 6.126322150230407715e-01
3.868518471717834473e-01 1.181921735405921936e-01 2.925340086221694946e-02 3.262785971164703369e-01 -6.472793817520141602e-01 -5.051000416278839111e-02 1.206110417842864990e-01 5.412890911102294922e-01
1.319747120141983032e-01 -2.090678066015243530e-01 -6.795747280120849609e-01 2.783596217632293701e-01 -3.149867057800292969e-01 -2.026600986719131470e-01 4.341551065444946289e-01 -2.660619616508483887e-01
4.217314422130584717e-01 -6.348032951354980469e-01 -9.357706457376480103e-02 5.439970493316650391e-01 1.370342224836349487e-01 2.358392179012298584e-01 1.976366490125656128e-01 -3.192378580570220947e-02
3.774714767932891846e-01 4.396002367138862610e-02 -4.190299808979034424e-01 6.213945150375366211e-01 3.251192569732666016e-01 1.236637821421027184e-03 3.711379468441009521e-01 -2.245399653911590576e-01
1.940996795892715454e-01 -3.769457936286926270e-01 -2.567322254180908203e-01 4.383189678192138672e-01 -5.027107000350952148e-01 -3.879877626895904541e-01 2.561636865139007568e-01 -3.054996728897094727e-01
-3.355662524700164795e-02 -5.111783146858215332e-01 -4.176515638828277588e-01 4.303910732269287109e-01 -2.599465250968933105e-01 3.485953807830810547e-01 2.043459415435791016e-01 3.834752142429351807e-01
4.406663775444030762e-01 3.378650248050689697e-01 -4.370411634445190430e-01 5.582314729690551758e-01 3.666804432868957520e-01 -1.781584769487380981e-01 -1.531645189970731735e-02 1.503438502550125122e-01
1.115973815321922302e-01 -8.047816157341003418e-01 -1.456441134214401245e-01 4.836702942848205566e-01 -4.585266485810279846e-02 7.530123740434646606e-02 7.339189946651458740e-02 2.675151824951171875e-01
4.002686142921447754e-01 -7.521022856235504150e-02 -6.427576541900634766e-01 -1.242649853229522705e-01 -4.687997996807098389e-01 -3.241403102874755859e-01 2.705314159393310547e-01 -8.672834932804107666e-02
2.362393438816070557e-01 -3.613134473562240601e-02 -5.659415721893310547e-01 -5.296362191438674927e-02 -3.593332469463348389e-01 2.537194192409515381e-01 3.989781737327575684e-01 5.168296694755554199e-01
6.028437614440917969e-01 2.378869988024234772e-02 2.491535991430282593e-02 -4.776293784379959106e-02 -5.253823399543762207e-01 -1.577954888343811035e-01 4.617369771003723145e-01 3.449411988258361816e-01
2.585479617118835449e-01 -7.571730017662048340e-01 5.730266869068145752e-02 4.788560271263122559e-01 -1.492377817630767822e-01 -8.774223923683166504e-02 2.720376253128051758e-01 1.525788754224777222e-01
3.268423676490783691e-01 3.672407865524291992e-01 -4.572652578353881836e-01 6.827873587608337402e-01 -1.120993271470069885e-01 3.983540460467338562e-02 9.030412137508392334e-02 -2.463943958282470703e-01
3.160573244094848633e-01 -4.569703936576843262e-01 -3.893750309944152832e-01 -4.421485587954521179e-02 -5.451988577842712402e-01 -3.790931999683380127e-01 -6.253559142351150513e-02 3.047195672988891602e-01
5.606354475021362305e-01 -2.523298859596252441e-01 -9.427209943532943726e-02 5.731425881385803223e-01 -2.067000372335314751e-03 -1.671257615089416504e-01 1.912590414285659790e-01 -4.691721200942993164e-01
5.729681849479675293e-01 6.845152378082275391e-02 -2.518868148326873779e-01 5.567224025726318359e-01 4.019588530063629150e-01 -2.668714821338653564e-01 1.870595663785934448e-01 -1.607874780893325806e-01
2.729599773883819580e-01 6.122763082385063171e-02 -5.783217400312423706e-02 2.211941033601760864e-01 -5.592862367630004883e-01 -5.795057397335767746e-03 1.691829711198806763e-01 7.266463637351989746e-01
3.958696722984313965e-01 -1.555024087429046631e-01 -4.865320622920989990e-01 2.964506149291992188e-01 -4.125590622425079346e-01 -4.019545316696166992e-01 7.288337498903274536e-02 -3.967687189579010010e-01
2.344404309988021851e-01 1.399286091327667236e-01 -7.527087628841400146e-02 6.562655568122863770e-01 -2.355262786149978638e-01 6.500031054019927979e-02 6.141700744628906250e-01 -2.284840047359466553e-01
6.847469210624694824e-01 1.805647462606430054e-02 -3.829815387725830078e-01 -2.573682367801666260e-02 -8.506488054990768433e-02 4.169113337993621826e-01 3.074522316455841064e-01 3.284517228603363037e-01
2.907394468784332275e-01 -1.807212084531784058e-01 -4.481440484523773193e-01 2.448494136333465576e-01 -5.835961103439331055e-01 3.494125306606292725e-01 3.884539306163787842e-01 9.195689857006072998e-02
2.136539071798324585e-01 -2.790071070194244385e-01 -3.927585482597351074e-01 3.405856490135192871e-01 4.299997985363006592e-01 -5.137736797332763672e-01 -4.951332136988639832e-02 3.936171829700469971e-01
6.443683505058288574e-01 -4.218274950981140137e-01 1.072354391217231750e-01 4.422588348388671875e-01 3.334965109825134277e-01 -2.860958222299814224e-03 2.806521393358707428e-02 2.962142825126647949e-01
3.543941080570220947e-01 2.104786932468414307e-01 -4.176533594727516174e-02 2.610507607460021973e-01 -5.885646343231201172e-01 -6.438860669732093811e-03 3.029968738555908203e-01 5.674105286598205566e-01
5.063632130622863770e-01 2.642397582530975342e-01 -1.734285801649093628e-01 8.083911985158920288e-02 -5.411719679832458496e-01 -1.748311370611190796e-01 5.596300363540649414e-01 2.329235523939132690e-02
3.778408169746398926e-01 1.617953032255172729e-01 -5.153569579124450684e-01 6.857025623321533203e-01 2.164008021354675293e-01 1.549808681011199951e-01 1.451999843120574951e-01 -5.784794688224792480e-02
2.141613066196441650e-01 -1.768962852656841278e-02 -4.476473033428192139e-01 -1.380737721920013428e-01 -2.250929772853851318e-01 9.936664998531341553e-02 1.453706175088882446e-01 8.078963756561279297e-01
6.134984493255615234e-01 -2.474877983331680298e-01 -2.294556796550750732e-01 3.223172724246978760e-01 2.992015779018402100e-01 -4.976955354213714600e-01 -1.857039779424667358e-01 1.847233325242996216e-01
-1.036352571099996567e-02 -7.570860981941223145e-01 -2.228857576847076416e-01 4.156145155429840088e-01 -1.221605634782463312e-04 1.911161988973617554e-01 2.455129474401473999e-01 3.278687596321105957e-01
1.316862702369689941e-01 -2.779691666364669800e-02 7.305183261632919312e-02 8.960793614387512207e-01 -1.935105025768280029e-01 -1.108305156230926514e-01 7.681272923946380615e-02 3.434551060199737549e-01
7.466910481452941895e-01 -1.830791980028152466e-01 -3.065003454685211182e-01 -3.211643695831298828e-01 6.496305018663406372e-02 -2.844313681125640869e-01 -2.569957403466105461e-03 3.559737503528594971e-01
3.925375938415527344e-01 1.569200605154037476e-01 -2.353757023811340332e-01 3.292217254638671875e-01 -7.713228464126586914e-01 9.096411615610122681e-02 1.834855675697326660e-01 1.436002999544143677e-01
5.706096068024635315e-03 -4.632630050182342529e-01 -1.888185143470764160e-01 -1.890965737402439117e-02 -1.112584471702575684e-01 -2.278450578451156616e-01 4.557513296604156494e-01 6.909007430076599121e-01
1.285990178585052490e-01 -4.042878150939941406e-01 -1.525237876921892166e-02 4.699755907058715820e-01 4.617315232753753662e-01 -2.468938678503036499e-01 2.251509726047515869e-01 5.235059261322021484e-01
3.557804226875305176e-01 3.253458738327026367e-01 -2.013124674558639526e-01 8.295820355415344238e-01 -1.363174021244049072e-01 1.290825456380844116e-01 3.440149873495101929e-02 -4.908341169357299805e-02
6.226366162300109863e-01 -6.254748441278934479e-03 -1.731278449296951294e-01 3.159278631210327148e-01 1.787783205509185791e-01 -1.396686881780624390e-01 5.524680018424987793e-01 -3.546984493732452393e-01
6.432520151138305664e-01 -6.051943898200988770e-01 -3.609793484210968018e-01 -6.689917296171188354e-02 -1.839031875133514404e-01 -2.173244953155517578e-01 9.968965314328670502e-03 -6.352431327104568481e-02
2.889606356620788574e-01 -1.529330909252166748e-01 -1.619421988725662231e-01 -1.056778058409690857e-01 1.947220601141452789e-02 1.684338003396987915e-01 6.430446505546569824e-01 6.430119872093200684e-01
2.024998962879180908e-01 -4.544170200824737549e-01 -1.838551908731460571e-01 -7.385987788438796997e-02 1.081135272979736328e-01 1.096716709434986115e-02 5.138074755668640137e-01 6.613879799842834473e-01
5.547935143113136292e-02 -4.945847392082214355e-01 -3.527174592018127441e-01 -1.779766008257865906e-02 7.897133007645606995e-03 5.877996608614921570e-02 6.160392165184020996e-01 4.945299029350280762e-01
1.620804816484451294e-01 4.113599956035614014e-01 -5.950424075126647949e-01 5.975455045700073242e-01 5.147007107734680176e-02 -1.973308771848678589e-01 2.210140526294708252e-01 -5.423010140657424927e-02
2.201805114746093750e-01 -1.169157475233078003e-01 -6.180636882781982422e-01 2.071767598390579224e-01 8.877466619014739990e-02 -7.013542056083679199e-01 7.469197362661361694e-02 8.699960261583328247e-02
3.310709893703460693e-01 -2.144370675086975098e-01 -3.017868101596832275e-01 2.179934382438659668e-01 -6.936037540435791016e-01 2.742557227611541748e-01 3.832255005836486816e-01 5.146104469895362854e-02
1.473783701658248901e-01 -7.510582208633422852e-01 -4.299917444586753845e-02 5.085535645484924316e-01 -3.628582060337066650e-01 3.226714674383401871e-03 1.422506123781204224e-01 4.246997460722923279e-02
2.958481609821319580e-01 -6.203012466430664062e-01 -2.927036285400390625e-01 2.150133550167083740e-01 -2.214388251304626465e-01 -5.642052888870239258e-01 -2.876442857086658478e-02 1.661434024572372437e-01
4.660614132881164551e-01 3.453691601753234863e-01 -4.579204022884368896e-01 5.561207532882690430e-01 3.413621783256530762e-01 -1.409873068332672119e-01 -3.695024922490119934e-02 8.230900764465332031e-02
3.447092175483703613e-01 -5.921887978911399841e-02 -3.364421725273132324e-01 7.172099947929382324e-01 1.680085510015487671e-01 3.367675244808197021e-01 2.824036478996276855e-01 -1.693933606147766113e-01
2.459700852632522583e-01 2.339666783809661865e-01 -5.509279966354370117e-01 2.808032631874084473e-01 1.297036707401275635e-01 -3.311551809310913086e-01 -3.837369978427886963e-01 4.781688451766967773e-01
1.371379345655441284e-01 -1.033343151211738586e-01 -3.777368664741516113e-01 3.525657951831817627e-01 1.074298918247222900e-01 -5.296351313591003418e-01 6.117736697196960449e-01 -1.928886771202087402e-01
2.199016660451889038e-01 3.462967574596405029e-01 1.663109064102172852e-01 5.858309864997863770e-01 -1.200301945209503174e-01 -3.569868505001068115e-01 2.491369098424911499e-01 5.069009661674499512e-01
3.186904191970825195e-01 -3.254530429840087891e-01 -8.120616078376770020e-01 -1.521017551422119141e-01 2.572291903197765350e-02 -1.037672162055969238e-01 3.725072834640741348e-03 3.138383328914642334e-01
5.471773147583007812e-01 -5.221948772668838501e-02 -5.352123379707336426e-01 5.543787777423858643e-02 -1.527744382619857788e-01 5.168226957321166992e-01 2.302636653184890747e-01 2.547104656696319580e-01
5.328706502914428711e-01 -8.525911718606948853e-02 -3.482378125190734863e-01 5.121892690658569336e-01 4.865349531173706055e-01 1.801207661628723145e-01 1.705585271120071411e-01 1.640801876783370972e-01
3.259221911430358887e-01 -2.819365561008453369e-01 -4.009488523006439209e-01 4.051530957221984863e-01 -5.717960651963949203e-03 -6.887143254280090332e-01 -1.174136698246002197e-01 -3.508900478482246399e-02
3.138933479785919189e-01 -7.271744608879089355e-01 -2.617984265089035034e-02 3.475148677825927734e-01 -1.370224505662918091e-01 1.758014410734176636e-02 -9.181426465511322021e-02 4.729928374290466309e-01
3.104418814182281494e-01 -2.091298401355743408e-01 2.715265452861785889e-01 4.163286685943603516e-01 2.430863492190837860e-02 -2.000393867492675781e-01 -4.203375056385993958e-02 7.552886605262756348e-01
8.599907755851745605e-01 -2.660892307758331299e-01 -2.539729326963424683e-02 2.113393545150756836e-01 3.023149073123931885e-01 1.751337945461273193e-01 1.146993264555931091e-01 9.529491513967514038e-02
5.989236384630203247e-02 1.494017094373703003e-01 -1.521744430065155029e-01 8.400907516479492188e-01 -1.091680452227592468e-01 -2.650465369224548340e-01 1.131989248096942902e-02 4.035923182964324951e-01
3.520662188529968262e-01 -3.093503117561340332e-01 -6.933478713035583496e-01 -1.103840395808219910e-01 2.636618018150329590e-01 -5.647454783320426941e-02 -1.999636553227901459e-02 4.629568159580230713e-01
5.240703821182250977e-01 -2.623350322246551514e-01 -5.621935725212097168e-01 -1.905849426984786987e-01 2.647891640663146973e-01 -3.885418921709060669e-02 -7.774950936436653137e-03 4.821442663669586182e-01
1.275696512311697006e-02 -1.145160719752311707e-01 -6.748057603836059570e-01 1.017599478363990784e-01 -1.097885817289352417e-01 -3.180023729801177979e-01 6.252120733261108398e-01 -1.301387399435043335e-01
3.861879408359527588e-01 -3.813649760559201241e-03 1.024895384907722473e-01 2.003268152475357056e-01 -3.639421761035919189e-01 9.149967133998870850e-02 1.451256871223449707e-01 7.989503741264343262e-01
1.101849786937236786e-02 2.883089892566204071e-02 -4.885705709457397461e-01 4.330499172210693359e-01 1.087155491113662720e-01 -6.663023829460144043e-01 2.544231414794921875e-01 2.287033200263977051e-01
8.045569658279418945e-01 -1.899818480014801025e-01 -1.496728211641311646e-01 7.366664707660675049e-02 3.589644730091094971e-01 1.208012998104095459e-01 3.806362748146057129e-01 2.082889154553413391e-02
4.158000648021697998e-01 -5.282152891159057617e-01 5.883515626192092896e-02 5.828567147254943848e-01 1.256215274333953857e-01 -1.130901351571083069e-01 3.688660264015197754e-01 -2.007063031196594238e-01
4.039607942104339600e-01 2.063781768083572388e-01 -1.815893501043319702e-01 3.533584773540496826e-01 5.293135643005371094e-01 -1.999379396438598633e-01 5.368291735649108887e-01 1.674907952547073364e-01
4.849577695131301880e-02 3.485036790370941162e-01 -2.656048536300659180e-01 7.009652853012084961e-01 3.731943666934967041e-02 -2.419927716255187988e-01 1.524833124130964279e-02 5.040925741195678711e-01
5.296222567558288574e-01 3.357909023761749268e-01 -1.624526530504226685e-01 6.583290696144104004e-01 8.582230657339096069e-02 -3.289458751678466797e-01 -1.714502573013305664e-01 4.461771622300148010e-02
4.025745689868927002e-01 1.504039466381072998e-01 -2.638850808143615723e-01 4.626870453357696533e-01 4.035635888576507568e-01 -4.515549540519714355e-01 4.028995037078857422e-01 -5.004270747303962708e-02
4.643816351890563965e-01 -6.083187460899353027e-01 -9.817115962505340576e-03 2.001683413982391357e-01 -5.299062728881835938e-01 -1.457065045833587646e-01 2.663235068321228027e-01 -3.427952900528907776e-02
6.240946650505065918e-01 -4.652520120143890381e-01 -2.105070501565933228e-01 2.188502997159957886e-01 -5.273196846246719360e-02 -5.326578617095947266e-01 -8.432766795158386230e-02 -9.067123383283615112e-02
5.050020217895507812e-01 7.869943231344223022e-02 -1.390334069728851318e-01 7.412307858467102051e-01 9.634227305650711060e-02 -2.286215573549270630e-01 1.711003035306930542e-01 -2.814264297485351562e-01
4.336812794208526611e-01 2.219512127339839935e-02 -5.771323442459106445e-01 -6.550753116607666016e-02 -7.960984855890274048e-02 3.921439349651336670e-01 3.117694258689880371e-01 4.655536711215972900e-01
-1.613305136561393738e-02 4.148584604263305664e-01 -8.123323917388916016e-01 1.503412723541259766e-01 -1.069790646433830261e-01 -2.914005815982818604e-01 1.357304453849792480e-01 1.742535680532455444e-01
6.808963418006896973e-01 1.013203412294387817e-01 -1.900694519281387329e-01 2.150192856788635254e-01 -2.798716127872467041e-01 4.765028059482574463e-01 2.296885102987289429e-01 2.926001250743865967e-01
2.440254390239715576e-01 -5.314480047672986984e-03 3.249270468950271606e-02 8.027446866035461426e-01 -2.917442619800567627e-01 9.032980352640151978e-02 4.252368211746215820e-01 -1.444578766822814941e-01
6.406477689743041992e-01 -4.442317783832550049e-02 -5.314068868756294250e-02 4.572885930538177490e-01 5.550575852394104004e-01 -1.781361997127532959e-01 1.892981231212615967e-01 -2.225232543423771858e-03
-7.345895469188690186e-02 2.904540300369262695e-02 -5.538260340690612793e-01 2.997596859931945801e-01 -1.952630281448364258e-01 -5.563419461250305176e-01 4.947456121444702148e-01 -6.901874393224716187e-02
4.316555857658386230e-01 -9.832703322172164917e-02 -3.464376628398895264e-01 6.229403614997863770e-01 5.097432732582092285e-01 -1.566068083047866821e-01 -8.954658359289169312e-02 5.957318842411041260e-02
3.300096988677978516e-01 1.276268661022186279e-01 1.420814394950866699e-01 1.781761199235916138e-01 -3.205123245716094971e-01 -1.777327153831720352e-03 4.404591917991638184e-01 7.253520488739013672e-01
1.709182262420654297e-01 4.342777132987976074e-01 -4.483595192432403564e-01 6.833847165107727051e-01 6.936650723218917847e-02 -2.168398201465606689e-01 2.476329356431961060e-01 3.155339136719703674e-02
2.812602519989013672e-01 9.289080649614334106e-02 -2.692002356052398682e-01 3.565962314605712891e-01 -7.861329317092895508e-01 6.650808453559875488e-02 2.901111841201782227e-01 7.772776484489440918e-02
-5.169514939188957214e-02 -3.237917125225067139e-01 -5.004054307937622070e-01 3.807110488414764404e-01 -6.746638417243957520e-01 -1.800554394721984863e-01 5.603934079408645630e-02 8.005224168300628662e-02
1.746847778558731079e-01 -3.012527227401733398e-01 -5.782803297042846680e-01 4.128549695014953613e-01 -3.397155702114105225e-01 -3.907764852046966553e-01 1.115057989954948425e-01 -3.054963052272796631e-01
-8.400067687034606934e-03 -2.270511388778686523e-01 -3.874421119689941406e-01 3.055348396301269531e-01 -4.563733637332916260e-01 -5.275689363479614258e-01 4.190430939197540283e-01 -2.066678851842880249e-01
2.036386132240295410e-01 1.831744164228439331e-01 2.073144018650054932e-01 6.042900085449218750e-01 -1.575080603361129761e-01 -3.592187166213989258e-01 1.345319002866744995e-01 5.872707366943359375e-01
8.782424330711364746e-01 -2.201235294342041016e-01 -2.918739616870880127e-01 -2.124619185924530029e-01 -8.099388331174850464e-02 -4.969866573810577393e-02 -2.791653014719486237e-02 2.002403587102890015e-01
2.345387190580368042e-01 4.135236442089080811e-01 1.868514157831668854e-02 6.249281167984008789e-01 -3.137638866901397705e-01 -3.122710585594177246e-01 4.890627786517143250e-02 4.298287630081176758e-01
1.106311902403831482e-01 -8.928373456001281738e-02 -6.229584217071533203e-01 -3.259947896003723145e-02 -3.344684243202209473e-01 2.612184584140777588e-01 3.999847769737243652e-01 5.005567073822021484e-01
7.587157487869262695e-01 -3.523507714271545410e-01 -2.624412178993225098e-01 -2.490533292293548584e-01 -7.756802439689636230e-02 -3.214919865131378174e-01 1.246508769690990448e-02 2.444731146097183228e-01
4.472901821136474609e-01 -1.038113385438919067e-01 -5.556990504264831543e-01 1.240875720977783203e-01 -5.056988596916198730e-01 3.792948424816131592e-01 1.967830210924148560e-01 1.632058173418045044e-01
5.188525319099426270e-01 -5.719270110130310059e-01 -1.923070847988128662e-01 2.486287951469421387e-01 1.359279155731201172e-01 -4.683199226856231689e-01 -1.070882007479667664e-01 2.358499467372894287e-01
5.826396942138671875e-01 -1.478403359651565552e-01 -4.965912997722625732e-01 1.052832454442977905e-01 -4.190875887870788574e-01 4.068142175674438477e-01 1.861742883920669556e-01 7.206676155328750610e-02
6.624945998191833496e-02 -4.297548234462738037e-01 -3.433779180049896240e-01 5.678225755691528320e-01 2.404064685106277466e-01 -3.851842880249023438e-01 -3.584685176610946655e-02 4.039106369018554688e-01
5.075101256370544434e-01 2.486104369163513184e-01 8.360080420970916748e-02 2.522691786289215088e-01 -4.543502926826477051e-01 -4.080648999661207199e-03 6.064100861549377441e-01 1.892452687025070190e-01
2.686928510665893555e-01 -1.879436224699020386e-01 -4.982944726943969727e-01 3.884566575288772583e-02 -2.242185771465301514e-01 3.806615471839904785e-01 4.576348066329956055e-01 4.879224002361297607e-01
7.449914813041687012e-01 -3.463375568389892578e-01 8.589889854192733765e-02 2.533526420593261719e-01 3.253744542598724365e-01 1.118176504969596863e-01 3.067323267459869385e-01 2.025224268436431885e-01
8.514676690101623535e-01 -2.826070487499237061e-01 -1.356248110532760620e-01 1.100055575370788574e-01 8.815231919288635254e-02 -3.356150984764099121e-01 -2.070675641298294067e-01 -3.681753203272819519e-02
2.497670799493789673e-01 3.244467377662658691e-01 -3.512243330478668213e-01 8.191354870796203613e-01 6.185576692223548889e-02 -1.247872188687324524e-01 1.311220526695251465e-01 -3.766093775629997253e-02
9.916191548109054565e-02 -4.481585323810577393e-01 -1.174007263034582138e-02 2.581082284450531006e-01 2.403348982334136963e-01 -4.743845164775848389e-01 1.094359233975410461e-01 6.540530920028686523e-01
2.581174969673156738e-01 -1.865110397338867188e-01 -2.519713044166564941e-01 -7.340471446514129639e-02 2.573031187057495117e-02 2.203514873981475830e-01 6.283096075057983398e-01 6.210648417472839355e-01
4.887649714946746826e-01 -1.835704222321510315e-02 -3.115689158439636230e-01 3.922240436077117920e-01 2.588756680488586426e-01 -2.716994881629943848e-01 5.188366770744323730e-01 -3.159561455249786377e-01
3.813714683055877686e-01 1.181361675262451172e-01 -2.622863054275512695e-01 -1.003312543034553528e-01 -5.295265093445777893e-02 2.393948733806610107e-01 5.335882306098937988e-01 6.456848382949829102e-01
4.199497997760772705e-01 -2.550139427185058594e-01 -6.309141516685485840e-01 -3.197479248046875000e-02 -5.019682049751281738e-01 -3.191605210304260254e-01 -4.966603964567184448e-02 -5.685678496956825256e-02
8.034818172454833984e-01 2.504890039563179016e-02 -3.851037025451660156e-01 -2.475804239511489868e-01 -4.872074350714683533e-02 -3.433341681957244873e-01 -5.077341198921203613e-02 1.461455821990966797e-01
2.964540719985961914e-01 -6.953420042991638184e-01 1.026900112628936768e-01 5.730075240135192871e-01 -1.463448554277420044e-01 -5.591281130909919739e-02 2.194011360406875610e-01 -1.305829435586929321e-01
-5.751562118530273438e-02 2.752302773296833038e-02 -4.808212518692016602e-01 5.727051496505737305e-01 3.196511566638946533e-01 5.591951683163642883e-02 1.101412922143936157e-01 5.650834441184997559e-01
3.402185142040252686e-01 8.734250068664550781e-02 -2.740373313426971436e-01 3.211401700973510742e-01 -7.941870689392089844e-01 4.634394869208335876e-02 2.319131344556808472e-01 1.083075106143951416e-01
2.957713305950164795e-01 1.756125986576080322e-01 -3.301372528076171875e-01 6.988010406494140625e-01 3.595080673694610596e-01 -1.073948740959167480e-01 3.780173063278198242e-01 -2.625752240419387817e-02
3.652634620666503906e-01 -2.229198068380355835e-01 -2.308907657861709595e-01 7.583513259887695312e-01 2.501810789108276367e-01 1.689549833536148071e-01 3.017461895942687988e-01 -7.934029400348663330e-02
2.179333567619323730e-01 -1.585058751516044140e-03 -4.738389849662780762e-01 1.975212246179580688e-01 1.536671072244644165e-01 -7.669439911842346191e-01 1.018718555569648743e-01 2.583991289138793945e-01
-5.208950117230415344e-02 -3.913967013359069824e-01 -3.622717559337615967e-01 -5.516177788376808167e-02 -1.283881515264511108e-01 -2.317724190652370453e-02 6.206487417221069336e-01 5.546046495437622070e-01
8.020339906215667725e-02 1.817610859870910645e-01 -6.083347201347351074e-01 5.539298653602600098e-01 -1.027762144804000854e-01 -4.114364385604858398e-01 2.476877719163894653e-01 -2.059825211763381958e-01
7.514517903327941895e-01 2.612976431846618652e-01 -9.298630803823471069e-02 3.569064140319824219e-01 3.247913718223571777e-01 -3.494405448436737061e-01 5.426958948373794556e-02 2.171803824603557587e-02
2.383998930454254150e-01 -7.635568976402282715e-01 -7.106110453605651855e-02 5.045513510704040527e-01 -2.563787996768951416e-01 3.289005160331726074e-02 8.369550853967666626e-02 1.634250879287719727e-01
3.198187947273254395e-01 -3.716182336211204529e-02 -4.318614602088928223e-01 -5.844767764210700989e-02 -4.179280102252960205e-01 2.556842565536499023e-01 4.433308541774749756e-01 5.194554924964904785e-01
3.042343854904174805e-01 -3.174731433391571045e-01 -5.095713138580322266e-01 6.097974181175231934e-01 2.020864039659500122e-01 -3.193240463733673096e-01 -1.746607124805450439e-01 4.269894957542419434e-02
4.501926600933074951e-01 9.085848927497863770e-02 -1.169290468096733093e-01 4.784210622310638428e-01 5.869874954223632812e-01 -2.675039134919643402e-02 3.207876980304718018e-01 3.135882318019866943e-01
6.725122928619384766e-01 6.775856018066406250e-02 -5.135756134986877441e-01 -1.869226396083831787e-01 -4.355338513851165771e-01 -1.308652609586715698e-01 2.514003776013851166e-02 1.923236250877380371e-01
3.685959577560424805e-01 -3.248085379600524902e-01 -1.693980991840362549e-01 5.912105441093444824e-01 -3.959527909755706787e-01 1.240100804716348648e-02 4.185686707496643066e-01 -2.197240144014358521e-01
9.065796732902526855e-01 -4.058087244629859924e-02 -8.976172655820846558e-03 1.233173161745071411e-01 3.138947188854217529e-01 2.670190110802650452e-02 2.315546572208404541e-01 9.120453149080276489e-02
-5.358685925602912903e-02 7.563715428113937378e-02 -6.260102391242980957e-01 -1.853453367948532104e-02 -1.235866919159889221e-01 -5.911771655082702637e-01 4.343892335891723633e-01 2.138160020112991333e-01
3.654462695121765137e-01 -2.872649580240249634e-02 -3.403179347515106201e-01 6.441820859909057617e-01 3.765860199928283691e-01 1.242689266800880432e-01 4.099640846252441406e-01 -9.750152379274368286e-02
1.964376419782638550e-01 -1.553175747394561768e-01 -1.320019811391830444e-01 5.308890938758850098e-01 3.148815333843231201e-01 -6.417539119720458984e-01 2.756220102310180664e-01 2.259537279605865479e-01
6.215942502021789551e-01 4.863037262111902237e-03 -3.608656823635101318e-01 1.561562269926071167e-01 1.016689538955688477e-01 -6.430723667144775391e-01 -1.868392080068588257e-01 1.415635924786329269e-02
4.953916668891906738e-01 8.239331655204296112e-03 -3.270704150199890137e-01 3.539156913757324219e-01 3.457060158252716064e-01 -3.594431281089782715e-01 4.516339302062988281e-01 -2.638232409954071045e-01
6.953164935111999512e-02 -1.578845232725143433e-01 -2.847542464733123779e-01 4.218363165855407715e-01 1.042345166206359863e-01 -7.232594490051269531e-01 3.876580893993377686e-01 1.641927063465118408e-01
6.295784711837768555e-01 1.421810090541839600e-01 -1.009420305490493774e-01 6.171298027038574219e-01 -2.747160382568836212e-02 -3.700406551361083984e-01 -5.374731868505477905e-02 -2.276039868593215942e-01
5.061655640602111816e-01 2.820459604263305664e-01 -2.948553562164306641e-01 6.442641019821166992e-01 3.373219072818756104e-01 1.383351236581802368e-01 1.674332767724990845e-01 -3.569748252630233765e-02
7.377223968505859375e-01 -1.076800599694252014e-01 -1.999662518501281738e-01 -1.598763614892959595e-01 -1.369745880365371704e-01 -4.976007938385009766e-01 -1.642826646566390991e-01 2.920039594173431396e-01
5.015538930892944336e-01 -3.575582802295684814e-02 -2.962071299552917480e-01 6.662666201591491699e-01 3.962641060352325439e-01 -2.229848504066467285e-01 -8.985491096973419189e-02 -2.634558081626892090e-02
-7.854953408241271973e-02 -5.031705498695373535e-01 -7.592735812067985535e-03 7.611523270606994629e-01 -2.332047075033187866e-01 -1.756290346384048462e-01 1.594231128692626953e-01 2.249292880296707153e-01
5.980723500251770020e-01 3.311247229576110840e-01 -1.569372043013572693e-02 5.982679128646850586e-01 2.269286215305328369e-01 -3.393939435482025146e-01 8.184783160686492920e-02 3.333638608455657959e-02
2.479455471038818359e-01 -5.916232466697692871e-01 -7.097135484218597412e-02 2.774226665496826172e-01 -2.789949476718902588e-01 -4.230114519596099854e-01 -1.534390896558761597e-01 4.755882918834686279e-01
4.643664956092834473e-01 -1.644843369722366333e-01 -2.584144771099090576e-01 -2.357875555753707886e-01 3.358029425144195557e-01 -5.177044495940208435e-02 1.273959875106811523e-01 7.094091176986694336e-01
3.058308660984039307e-01 -1.786857992410659790e-01 -5.468316674232482910e-01 -6.841640570200979710e-04 -4.353260099887847900e-01 -5.418658256530761719e-01 -1.923596411943435669e-01 2.353384494781494141e-01
5.319206714630126953e-01 -4.750483930110931396e-01 -3.077940046787261963e-01 -2.849336266517639160e-01 7.157212495803833008e-02 -3.787882626056671143e-02 2.190178334712982178e-01 5.108218193054199219e-01
3.123604953289031982e-01 -6.604414582252502441e-01 -3.160749077796936035e-01 2.604517936706542969e-01 7.086599618196487427e-02 -2.284541130065917969e-01 -1.972499042749404907e-01 4.498762190341949463e-01
3.203887045383453369e-01 -9.361824393272399902e-02 -6.999594718217849731e-02 -4.640809446573257446e-02 -3.263787627220153809e-01 1.643260568380355835e-02 3.668966889381408691e-01 8.000794649124145508e-01
3.597543835639953613e-01 -1.265905052423477173e-01 -3.604930341243743896e-01 7.601236701011657715e-01 2.477755099534988403e-01 -2.738554179668426514e-01 -9.283907711505889893e-02 4.242404177784919739e-02
5.028404593467712402e-01 -4.236233234405517578e-01 -1.268489062786102295e-01 1.907219588756561279e-01 -5.273452997207641602e-01 -4.486407935619354248e-01 8.758277446031570435e-02 -1.678894311189651489e-01
1.587416380643844604e-01 -1.187837868928909302e-02 -2.339132428169250488e-01 -1.592821180820465088e-01 -1.304648630321025848e-02 -3.846418857574462891e-02 6.329862475395202637e-01 7.016070485115051270e-01
4.371826946735382080e-01 3.337308764457702637e-01 -1.727482229471206665e-01 5.388160943984985352e-01 4.759832918643951416e-01 -1.478396505117416382e-01 1.072206441313028336e-02 3.588853478431701660e-01
3.998026847839355469e-01 -4.529586136341094971e-01 -3.532444536685943604e-01 2.586235292255878448e-02 4.909871891140937805e-02 -3.609905838966369629e-01 5.540360212326049805e-01 -2.643011212348937988e-01
7.762858271598815918e-02 -2.023765146732330322e-01 -5.059124827384948730e-01 9.034887701272964478e-02 5.771436542272567749e-02 -6.678302884101867676e-01 4.888525903224945068e-01 2.453564852476119995e-02
7.047168016433715820e-01 5.121404770761728287e-03 -1.658531278371810913e-01 5.548011660575866699e-01 2.796905934810638428e-01 2.036067694425582886e-01 1.606450080871582031e-01 -1.501564383506774902e-01
3.555067181587219238e-01 6.968765985220670700e-03 1.613254100084304810e-02 3.337699919939041138e-02 -4.337501227855682373e-01 -1.188652217388153076e-01 2.865028381347656250e-01 7.667074799537658691e-01
8.631044626235961914e-01 -1.291220039129257202e-01 -1.808399856090545654e-01 2.074934542179107666e-01 2.828201055526733398e-01 1.932919472455978394e-01 1.272557973861694336e-01 -1.705245971679687500e-01
8.317421078681945801e-01 -2.577673792839050293e-01 -3.062891364097595215e-01 -2.134903371334075928e-01 -2.531428635120391846e-01 -3.770923987030982971e-02 -4.597171023488044739e-02 1.864228993654251099e-01
2.643950749188661575e-03 -3.750718235969543457e-01 -4.663470089435577393e-01 1.213828325271606445e-01 -1.259453296661376953e-01 2.877832353115081787e-01 5.784260034561157227e-01 4.402758479118347168e-01
3.102784752845764160e-01 -1.402057856321334839e-01 -4.586136937141418457e-01 7.245635986328125000e-01 2.405894249677658081e-01 -2.665244042873382568e-01 -1.398207247257232666e-01 -1.680485345423221588e-02
3.941602073609828949e-03 -2.352048754692077637e-01 -4.487232267856597900e-01 7.157076001167297363e-01 -1.930655539035797119e-01 -4.392523467540740967e-01 -2.825306914746761322e-02 -7.622665725648403168e-03
2.975287139415740967e-01 -5.437678098678588867e-02 -5.389652848243713379e-01 2.480193227529525757e-01 -3.423134684562683105e-01 -5.723454356193542480e-01 7.630839943885803223e-02 -3.254871368408203125e-01
1.232612431049346924e-01 -4.741496741771697998e-01 -2.722409069538116455e-01 4.061724245548248291e-01 -5.066801309585571289e-01 3.707208335399627686e-01 2.901201248168945312e-01 2.063236385583877563e-01
3.480685874819755554e-02 -1.254723756574094296e-03 -3.027678728103637695e-01 6.050282120704650879e-01 4.267711937427520752e-01 4.529426619410514832e-02 1.466707736253738403e-01 5.791044831275939941e-01
8.357962965965270996e-01 -3.023417592048645020e-01 -2.852563858032226562e-01 -2.311708629131317139e-01 -1.157239004969596863e-01 -5.799952149391174316e-02 5.562712904065847397e-03 2.417347729206085205e-01
5.079550743103027344e-01 -5.770328640937805176e-01 -1.313593238592147827e-01 2.307652384042739868e-01 -1.105926278978586197e-02 -5.794114470481872559e-01 2.012027427554130554e-02 -4.756033420562744141e-02
-1.266713291406631470e-01 -7.911215722560882568e-02 -3.164307177066802979e-01 7.767471671104431152e-01 -4.171813428401947021e-01 -1.260906010866165161e-01 6.219975650310516357e-02 2.835898101329803467e-01
2.958263158798217773e-01 2.504518022760748863e-03 -7.322679758071899414e-01 3.921381533145904541e-01 -2.906066477298736572e-01 1.054869815707206726e-01 -2.053854018449783325e-01 2.910823523998260498e-01
3.155385553836822510e-01 1.114941481500864029e-02 1.106406226754188538e-01 1.289921551942825317e-01 -4.915782511234283447e-01 -1.195201873779296875e-01 3.086711168289184570e-01 7.212619781494140625e-01
3.503114581108093262e-01 -3.185727298259735107e-01 -5.521272420883178711e-01 -4.682895168662071228e-02 -4.270567893981933594e-01 -2.823699712753295898e-01 4.181233048439025879e-01 -1.783774793148040771e-01
3.475923836231231689e-01 -1.256909221410751343e-01 -7.933686971664428711e-01 -9.578849375247955322e-02 1.384276598691940308e-01 5.240058898925781250e-02 -2.101727128028869629e-01 3.983608484268188477e-01
2.925526499748229980e-01 -2.488396614789962769e-01 -1.824740618467330933e-01 5.501310229301452637e-01 5.301964879035949707e-01 -3.292511403560638428e-01 -5.553385615348815918e-02 3.520687222480773926e-01
6.376937627792358398e-01 3.941921889781951904e-01 -4.072924703359603882e-02 5.619990825653076172e-01 2.690547108650207520e-01 -2.084411680698394775e-01 2.345993928611278534e-02 6.378583610057830811e-02
6.626946926116943359e-01 -8.818042278289794922e-02 -2.116030454635620117e-01 -9.856221824884414673e-02 3.713020086288452148e-01 4.011710360646247864e-02 4.686312973499298096e-01 3.734697401523590088e-01
5.209277570247650146e-02 5.225233361124992371e-02 -4.846044778823852539e-01 6.663686633110046387e-01 1.669139117002487183e-01 1.197787672281265259e-01 -4.234177619218826294e-02 5.212171077728271484e-01
4.653896093368530273e-01 -3.054937422275543213e-01 2.277336418628692627e-01 3.413073122501373291e-01 -1.375706959515810013e-02 -4.575561583042144775e-01 -2.159574329853057861e-01 5.153137445449829102e-01
3.925627470016479492e-01 3.054839186370372772e-02 -2.169142216444015503e-01 2.490322142839431763e-01 -7.255600094795227051e-01 2.054911553859710693e-01 2.710126340389251709e-01 3.062365055084228516e-01
2.495051771402359009e-01 -3.507060408592224121e-01 -4.312965869903564453e-01 1.825163811445236206e-01 -2.729450762271881104e-01 -3.247919380664825439e-01 5.031391382217407227e-01 -4.028470516204833984e-01
-2.035034447908401489e-01 -5.846683979034423828e-01 -1.942416131496429443e-01 2.082250267267227173e-01 -1.326915025711059570e-01 -3.462148010730743408e-01 2.042941451072692871e-01 5.970376133918762207e-01
2.523196302354335785e-02 -2.381254136562347412e-01 -3.800807595252990723e-01 1.286758035421371460e-01 1.163963824510574341e-01 -7.493668198585510254e-01 2.604590952396392822e-01 3.724285960197448730e-01
3.818303942680358887e-01 2.124608308076858521e-01 -3.365453481674194336e-01 6.135610342025756836e-01 4.711965024471282959e-01 -1.204709932208061218e-01 2.577037811279296875e-01 1.280447542667388916e-01
2.115001529455184937e-01 -6.656175851821899414e-01 1.096323803067207336e-01 5.615226030349731445e-01 1.455147862434387207e-01 6.968522816896438599e-02 3.474371433258056641e-01 1.953222006559371948e-01
6.332872509956359863e-01 -3.048523068428039551e-01 1.910065263509750366e-01 5.035216808319091797e-01 3.978858292102813721e-01 -5.646639317274093628e-02 1.517397314310073853e-01 1.773931980133056641e-01
4.256814718246459961e-01 2.421617694199085236e-02 8.744837343692779541e-02 7.537551522254943848e-01 -2.431928962469100952e-01 2.911309897899627686e-01 2.782323360443115234e-01 -1.452633738517761230e-01
3.420542180538177490e-01 4.613257646560668945e-01 -5.673286318778991699e-01 4.778526425361633301e-01 1.500379741191864014e-01 -1.611835807561874390e-01 2.605551183223724365e-01 -5.993383377790451050e-02
1.755685210227966309e-01 -5.924314260482788086e-01 -2.387249618768692017e-01 1.244324445724487305e-01 -4.348151013255119324e-02 2.391049116849899292e-01 4.359023869037628174e-01 5.446605086326599121e-01
2.678090929985046387e-01 -8.446612358093261719e-01 -2.031502425670623779e-01 6.376931071281433105e-02 -1.752608269453048706e-01 -3.270730376243591309e-02 1.740444004535675049e-01 3.277372419834136963e-01
1.933633685111999512e-01 2.375561445951461792e-01 -3.159464597702026367e-01 1.524879783391952515e-02 1.190658435225486755e-01 -6.212555766105651855e-01 6.266206502914428711e-01 1.154739260673522949e-01
4.874955713748931885e-01 2.121047973632812500e-01 -6.541845798492431641e-01 -4.439105466008186340e-02 -1.018190085887908936e-01 -4.845088720321655273e-01 -2.702428959310054779e-02 2.039246708154678345e-01
1.440537720918655396e-01 -1.128692179918289185e-01 -3.415329754352569580e-01 5.402719974517822266e-01 5.911006126552820206e-03 -6.585906147956848145e-01 -1.005454733967781067e-01 3.377638161182403564e-01
2.980561554431915283e-01 -9.551487863063812256e-02 -5.929839015007019043e-01 -2.085456103086471558e-01 -4.551222920417785645e-01 -4.177634119987487793e-01 3.517257571220397949e-01 3.930106759071350098e-02
4.374562799930572510e-01 -2.828944474458694458e-03 -3.020599186420440674e-01 7.693990468978881836e-01 2.794813215732574463e-01 -8.560084551572799683e-02 1.204131171107292175e-01 -1.596001088619232178e-01
4.996608197689056396e-01 3.300033882260322571e-02 -1.656259745359420776e-01 2.174358516931533813e-01 -6.456233859062194824e-01 2.115994691848754883e-01 3.056722283363342285e-01 3.456883132457733154e-01
6.505730003118515015e-02 9.635771811008453369e-02 -2.143767327070236206e-01 1.591070741415023804e-02 -1.812126636505126953e-01 -4.236389994621276855e-01 3.911849260330200195e-01 7.582471966743469238e-01
-1.914547756314277649e-02 -4.135571420192718506e-03 -4.847798049449920654e-01 7.078272104263305664e-01 1.704978793859481812e-01 3.461398556828498840e-02 -4.836269468069076538e-02 4.806028008460998535e-01
1.488221585750579834e-01 2.877795100212097168e-01 -6.038630008697509766e-01 6.581834554672241211e-01 1.714065223932266235e-01 -2.088645100593566895e-01 3.078971803188323975e-02 1.524018049240112305e-01
5.369285941123962402e-01 -5.622653961181640625e-01 -5.108152981847524643e-03 2.715881168842315674e-01 -2.551756799221038818e-02 -5.571831464767456055e-01 7.867953181266784668e-02 -6.696593761444091797e-02
-1.111566461622714996e-02 -4.780246615409851074e-01 -3.005385994911193848e-01 1.421982645988464355e-01 -2.550785243511199951e-01 1.994051784276962280e-01 6.438991427421569824e-01 3.760208189487457275e-01
5.857458710670471191e-01 -2.110652625560760498e-01 2.165635488927364349e-02 5.913430452346801758e-01 4.365352988243103027e-01 -2.512669861316680908e-01 -2.246972871944308281e-03 9.216455370187759399e-02
1.101713255047798157e-01 2.347507327795028687e-01 -1.573487669229507446e-01 2.625362277030944824e-01 1.917883604764938354e-01 -5.885424613952636719e-01 5.466087460517883301e-01 3.963894248008728027e-01
3.537852466106414795e-01 -3.193679749965667725e-01 -5.175879001617431641e-01 1.051663309335708618e-01 -2.153393179178237915e-01 -3.833529055118560791e-01 -3.748439252376556396e-01 4.000554680824279785e-01
3.149303495883941650e-01 1.696507036685943604e-01 -1.437927633523941040e-01 3.539451360702514648e-01 -6.047790646553039551e-01 1.752188503742218018e-01 3.091682195663452148e-01 4.837763011455535889e-01
2.097455561161041260e-01 -1.632799357175827026e-01 -5.188704133033752441e-01 4.588017165660858154e-01 -4.239756464958190918e-01 -4.078363478183746338e-01 3.663428872823715210e-02 -3.196766376495361328e-01
4.198960959911346436e-01 -2.278609871864318848e-01 -3.713237643241882324e-01 1.376451253890991211e-01 9.482978284358978271e-02 -7.748475074768066406e-01 2.195824170485138893e-03 7.451900094747543335e-02
-1.495145261287689209e-01 1.153202075511217117e-02 -5.125470757484436035e-01 6.567768454551696777e-01 1.924844980239868164e-01 -1.096052154898643494e-01 1.095686480402946472e-01 4.715752005577087402e-01
4.501560761127620935e-04 -5.317929387092590332e-01 -4.124770164489746094e-01 4.252532720565795898e-01 2.188466340303421021e-01 -3.631402552127838135e-01 -8.196824789047241211e-02 4.239518344402313232e-01
7.061097025871276855e-01 2.522028386592864990e-01 -1.569696664810180664e-01 5.263778567314147949e-01 2.384022027254104614e-01 -2.498360127210617065e-01 -7.405475527048110962e-02 -1.065444052219390869e-01
2.332428544759750366e-01 -2.261049896478652954e-01 -8.640157431364059448e-02 7.982962131500244141e-01 -1.475269794464111328e-01 8.879378437995910645e-02 4.212069511413574219e-01 -2.065630853176116943e-01
7.086011171340942383e-01 2.790827453136444092e-01 7.849813252687454224e-02 5.058171153068542480e-01 2.698006033897399902e-01 -2.515275478363037109e-01 9.012766927480697632e-02 1.174860596656799316e-01
7.488471269607543945e-01 -3.321954309940338135e-01 -2.614795565605163574e-01 1.460936218500137329e-01 1.093890145421028137e-01 -4.553817212581634521e-01 -1.405023932456970215e-01 8.945018053054809570e-03
6.800944209098815918e-01 -2.062510102987289429e-01 -2.841603755950927734e-01 -2.411713125184178352e-03 5.611092448234558105e-01 9.688274562358856201e-02 1.406596004962921143e-01 2.648850679397583008e-01
2.756818830966949463e-01 -3.851712346076965332e-01 -4.321797490119934082e-01 1.651192903518676758e-01 -4.326395690441131592e-01 -5.496513843536376953e-01 1.801032721996307373e-01 -1.996699720621109009e-01
4.503867924213409424e-01 -2.139596827328205109e-02 -5.588922500610351562e-01 5.880761742591857910e-01 2.332662343978881836e-01 -3.829200193285942078e-02 2.312017381191253662e-01 -1.707804799079895020e-01
5.144848227500915527e-01 8.214956521987915039e-02 -4.788824543356895447e-02 4.241082966327667236e-01 5.759053230285644531e-01 1.351572293788194656e-02 6.967122107744216919e-02 4.579215049743652344e-01
7.429646849632263184e-01 -3.573774993419647217e-01 -2.669300138950347900e-01 -2.769047319889068604e-01 2.511799149215221405e-02 -3.266497552394866943e-01 4.855703189969062805e-02 2.503367066383361816e-01
8.466176986694335938e-01 -1.489676684141159058e-01 5.041591357439756393e-04 9.279523789882659912e-02 2.979981899261474609e-01 1.435187458992004395e-01 3.485782444477081299e-01 1.467260271310806274e-01
1.434663236141204834e-01 -1.007826179265975952e-01 -1.643129736185073853e-01 -9.202285110950469971e-02 9.413298964500427246e-02 -2.998352982103824615e-02 6.977094411849975586e-01 6.612372994422912598e-01
3.347951173782348633e-01 3.104645758867263794e-03 -5.672007203102111816e-01 3.230024278163909912e-01 -4.417678713798522949e-01 -4.591661691665649414e-01 -7.893924415111541748e-02 -2.227817028760910034e-01
8.470084667205810547e-01 -1.358262449502944946e-01 -3.373888432979583740e-01 -2.431392669677734375e-01 -1.604259908199310303e-01 1.142195910215377808e-01 -1.204892806708812714e-02 2.285876721143722534e-01
3.575215935707092285e-01 -1.160432174801826477e-01 -2.363002002239227295e-01 4.912013933062553406e-02 -6.344853043556213379e-01 -3.101377487182617188e-01 -4.602546803653240204e-03 5.492572784423828125e-01
8.089721798896789551e-01 -1.532993316650390625e-01 -1.495180428028106689e-01 3.573191463947296143e-01 1.320697069168090820e-01 2.748855650424957275e-01 2.683485746383666992e-01 -8.375862985849380493e-02
4.222455322742462158e-01 -3.393467515707015991e-02 -4.093589186668395996e-01 1.656171232461929321e-01 -3.045825362205505371e-01 -6.906620264053344727e-01 -2.148940414190292358e-01 9.792603552341461182e-02
7.586187720298767090e-01 -5.645607039332389832e-02 4.640208929777145386e-02 5.120300054550170898e-01 -2.614788152277469635e-02 -3.509547710418701172e-01 -1.228772252798080444e-01 1.342780888080596924e-01
6.232130527496337891e-01 1.116551756858825684e-01 -2.872104942798614502e-01 5.790251493453979492e-01 2.350281625986099243e-01 1.965655982494354248e-01 1.639344841241836548e-01 -2.462274730205535889e-01
3.295134007930755615e-01 2.397635132074356079e-01 -4.739755392074584961e-01 -2.582866549491882324e-01 -2.938771843910217285e-01 -4.460906684398651123e-01 3.090486526489257812e-01 4.021168351173400879e-01
2.603574395179748535e-01 -2.359827011823654175e-01 -7.239151597023010254e-01 3.747932612895965576e-01 -5.183694511651992798e-02 -1.892550885677337646e-01 -3.631656467914581299e-01 2.039833068847656250e-01
8.233199119567871094e-01 -2.851788699626922607e-01 -2.879054546356201172e-01 1.260395944118499756e-01 1.438984125852584839e-01 1.835296303033828735e-01 2.848078608512878418e-01 -8.084829151630401611e-02
8.575205206871032715e-01 2.853843383491039276e-02 -4.100338816642761230e-01 -2.378659248352050781e-01 -1.056403368711471558e-01 -1.316546201705932617e-01 -1.652790047228336334e-02 1.018335223197937012e-01
5.858481526374816895e-01 -2.153764516115188599e-01 -3.316864669322967529e-01 3.683737218379974365e-01 4.767354428768157959e-01 2.405428439378738403e-01 -7.500779628753662109e-02 2.718752026557922363e-01
-1.808823086321353912e-02 -2.022272795438766479e-01 -2.484160214662551880e-01 2.933174073696136475e-01 -5.874842032790184021e-02 -6.058570742607116699e-01 6.617249846458435059e-01 -5.135317519307136536e-02
8.343572616577148438e-01 -5.506397038698196411e-02 6.315675377845764160e-02 4.220996797084808350e-01 1.250147372484207153e-01 -1.844284236431121826e-01 -2.384142130613327026e-01 1.103411093354225159e-01
7.907041907310485840e-01 -2.503350079059600830e-01 4.241180140525102615e-03 1.978871673345565796e-01 3.249798715114593506e-01 2.136086672544479370e-01 -9.819548577070236206e-03 3.487191200256347656e-01
8.393735289573669434e-01 -1.168542429804801941e-01 -3.001447916030883789e-01 -1.846491992473602295e-01 -1.280779093503952026e-01 -3.623735606670379639e-01 -5.630878359079360962e-02 8.201118558645248413e-02
2.887869775295257568e-01 -2.132585346698760986e-01 -4.443924129009246826e-01 6.727699041366577148e-01 2.369368523359298706e-01 -3.908081650733947754e-01 -1.070360094308853149e-01 -2.631639689207077026e-02
2.808186709880828857e-01 -3.548133969306945801e-01 -4.853433370590209961e-01 5.327820777893066406e-01 -5.300718545913696289e-02 -2.244268655776977539e-01 -4.590626657009124756e-01 1.091693043708801270e-01
7.716737389564514160e-01 -1.258288770914077759e-01 2.603359222412109375e-01 2.380819618701934814e-01 1.442473828792572021e-01 3.076357953250408173e-02 4.729749262332916260e-01 1.370036751031875610e-01
7.975746989250183105e-01 -1.590646058320999146e-02 -2.385447919368743896e-01 3.308919966220855713e-01 3.313172459602355957e-01 2.033105939626693726e-01 1.106650382280349731e-01 -1.840526610612869263e-01
7.601422667503356934e-01 -1.390601098537445068e-01 1.770295575261116028e-02 7.977382838726043701e-02 4.518083631992340088e-01 9.683681279420852661e-02 2.050792425870895386e-01 3.749709725379943848e-01
6.219414472579956055e-01 -5.132786035537719727e-01 -2.893338501453399658e-01 1.413411051034927368e-01 -3.968401253223419189e-02 -4.774338304996490479e-01 -5.370511859655380249e-02 -1.167921572923660278e-01
5.342717766761779785e-01 -1.191851571202278137e-01 -5.371951460838317871e-01 2.497082650661468506e-01 -4.046267569065093994e-01 4.275004863739013672e-01 4.182643070816993713e-02 3.445203602313995361e-02
6.182007193565368652e-01 -1.373039186000823975e-01 -1.654125899076461792e-01 3.507802486419677734e-01 5.888909101486206055e-01 2.529641240835189819e-02 2.425633668899536133e-01 2.056651115417480469e-01
3.051226139068603516e-01 -3.530535995960235596e-01 -1.727088391780853271e-01 5.310004949569702148e-01 2.040052711963653564e-01 -6.348683238029479980e-01 -2.920360863208770752e-02 1.579071283340454102e-01
5.674597024917602539e-01 -2.667888402938842773e-01 -2.266427874565124512e-01 -4.911701381206512451e-02 5.465918183326721191e-01 -6.547178328037261963e-02 3.365557491779327393e-01 3.697497248649597168e-01
7.616018056869506836e-01 8.965056389570236206e-02 -3.835838437080383301e-01 -2.208687663078308105e-01 -5.020363628864288330e-02 -3.430961668491363525e-01 -7.993566989898681641e-02 2.989661693572998047e-01
4.490356743335723877e-01 -2.194996625185012817e-01 -2.711633741855621338e-01 6.468710899353027344e-01 3.811497688293457031e-01 2.290268391370773315e-01 2.181268781423568726e-01 -1.136108338832855225e-01
5.224977731704711914e-01 -4.401304721832275391e-01 5.613191798329353333e-02 1.416408568620681763e-01 -2.186115533113479614e-01 3.330247700214385986e-01 3.440952003002166748e-01 4.826701581478118896e-01
2.864873707294464111e-01 1.302354931831359863e-01 -2.584401369094848633e-01 1.641795039176940918e-01 -6.841571331024169922e-01 3.327812254428863525e-02 5.343053340911865234e-01 2.292530685663223267e-01
6.418654918670654297e-01 -3.259106874465942383e-01 2.375194132328033447e-01 4.938918054103851318e-01 1.347341239452362061e-01 1.563865691423416138e-01 3.518824279308319092e-01 1.225362196564674377e-01
7.458103448152542114e-02 -6.528832912445068359e-01 -1.471718251705169678e-01 7.147837877273559570e-01 -1.389878094196319580e-01 5.251262709498405457e-02 1.157139763236045837e-01 1.185926795005798340e-02
5.310097336769104004e-01 -5.848789215087890625e-01 3.068509399890899658e-01 4.092235863208770752e-01 8.837708085775375366e-02 -1.531871110200881958e-01 1.133474111557006836e-01 2.649518847465515137e-01
8.085084557533264160e-01 -1.249832063913345337e-01 1.276994794607162476e-01 1.207356005907058716e-01 2.392906248569488525e-01 7.916930317878723145e-02 3.620768785476684570e-01 3.243171274662017822e-01
1.433998495340347290e-01 -1.406811922788619995e-01 -3.690783083438873291e-01 -1.772680282592773438e-01 -1.358967870473861694e-01 4.662162065505981445e-02 6.659579277038574219e-01 5.725918412208557129e-01
4.157402515411376953e-01 -9.321285784244537354e-02 6.553742289543151855e-02 4.067842066287994385e-01 -7.198434472084045410e-01 2.236625552177429199e-02 8.419147133827209473e-02 3.506278693675994873e-01
-1.017022654414176941e-01 -1.153080910444259644e-01 -5.413998961448669434e-01 -2.443962730467319489e-02 1.868312954902648926e-01 -3.954318761825561523e-01 2.677828073501586914e-01 6.478191614151000977e-01
2.842191755771636963e-01 -2.805975973606109619e-01 -1.554118096828460693e-01 -2.687660232186317444e-02 -4.162386432290077209e-02 2.077015787363052368e-01 5.930244922637939453e-01 6.473475098609924316e-01
1.914740502834320068e-01 -9.811092913150787354e-02 1.912108808755874634e-01 8.051982522010803223e-01 -2.291450649499893188e-01 4.499263688921928406e-02 4.509986042976379395e-01 1.042817234992980957e-01
2.135570049285888672e-01 -1.761254966259002686e-01 -5.399996042251586914e-01 4.080417752265930176e-01 2.759393453598022461e-01 -6.137669086456298828e-01 7.953087240457534790e-02 7.809004187583923340e-02
6.802918910980224609e-01 3.200116455554962158e-01 -1.638143807649612427e-01 6.016721129417419434e-01 1.114654913544654846e-01 4.339339956641197205e-02 5.400555208325386047e-02 -1.694900542497634888e-01
3.146505355834960938e-01 -5.853050351142883301e-01 5.085700005292892456e-02 1.601907610893249512e-01 1.404114663600921631e-01 6.361039727926254272e-02 1.367412805557250977e-01 6.983594894409179688e-01
2.859848141670227051e-01 3.743115067481994629e-01 -3.088139593601226807e-01 1.723289042711257935e-01 -5.368877053260803223e-01 5.596555769443511963e-02 8.387091755867004395e-02 5.955044031143188477e-01
2.897171378135681152e-01 -6.893436610698699951e-02 -5.479011312127113342e-02 6.095802187919616699e-01 2.708743512630462646e-01 -4.214918911457061768e-01 -1.355440020561218262e-01 5.170316100120544434e-01
4.361415505409240723e-01 -2.322807759046554565e-01 -5.741083025932312012e-01 3.779768347740173340e-01 2.580931484699249268e-01 4.551594853401184082e-01 9.769103676080703735e-02 5.782348569482564926e-03
2.425358146429061890e-01 -6.475383639335632324e-01 -2.949468195438385010e-01 1.909204274415969849e-01 1.998013630509376526e-02 -1.731920242309570312e-01 5.693203806877136230e-01 -2.095369696617126465e-01
-8.636416494846343994e-02 6.593676656484603882e-02 -2.012457996606826782e-01 5.496381521224975586e-01 -1.115697529166936874e-02 -1.237834542989730835e-01 2.808315306901931763e-02 7.933196425437927246e-01
1.708959974348545074e-02 -8.838345855474472046e-02 -2.469371706247329712e-01 4.823440015316009521e-01 1.712131202220916748e-01 -2.353343069553375244e-01 3.254962339997291565e-02 7.826282382011413574e-01
5.589540600776672363e-01 -2.675284743309020996e-01 -5.599042773246765137e-01 -1.183966174721717834e-01 2.187884002923965454e-01 -9.373451769351959229e-02 -1.637343466281890869e-01 4.527966380119323730e-01
6.606585979461669922e-01 2.078442126512527466e-01 -4.175845086574554443e-01 -1.565369665622711182e-01 -4.609322249889373779e-01 -7.171797752380371094e-02 1.645157784223556519e-01 2.770974338054656982e-01
5.325491428375244141e-01 -1.279239505529403687e-01 -1.947341114282608032e-01 5.391314625740051270e-01 5.813170075416564941e-01 -5.131986457854509354e-03 1.355276256799697876e-01 1.229608207941055298e-01
7.567334175109863281e-01 -2.889151573181152344e-01 -4.237062931060791016e-01 -2.888932228088378906e-01 -7.717739790678024292e-02 -1.295571587979793549e-02 8.258728682994842529e-02 2.606750428676605225e-01
4.754687547683715820e-01 -1.350098252296447754e-01 -4.780424013733863831e-02 3.957142531871795654e-01 3.925708830356597900e-01 3.043035566806793213e-01 5.657028555870056152e-01 1.734785437583923340e-01
4.141745865345001221e-01 -3.770334720611572266e-01 -6.332902908325195312e-01 -4.894779995083808899e-02 3.203391134738922119e-01 5.087585374712944031e-02 -1.671761274337768555e-01 3.869103789329528809e-01
8.115361332893371582e-01 -1.610459662515495438e-06 -1.285571902990341187e-01 4.131411314010620117e-01 3.632077872753143311e-01 1.409809291362762451e-01 1.473566982895135880e-02 -4.673393815755844116e-02
3.013414740562438965e-01 4.191161319613456726e-02 -3.989310562610626221e-01 7.709674835205078125e-01 2.328462004661560059e-01 -2.840197980403900146e-01 -8.814285695552825928e-02 1.060479581356048584e-01
7.802250385284423828e-01 -1.832809448242187500e-01 -8.761937171220779419e-02 3.577078580856323242e-01 4.417420327663421631e-01 9.909773617982864380e-02 1.198517605662345886e-01 5.199975147843360901e-02
2.211625725030899048e-01 1.721676439046859741e-01 -5.634265542030334473e-01 7.342958450317382812e-01 2.393644303083419800e-01 -7.775836437940597534e-02 3.459943458437919617e-02 -1.633220538496971130e-02
6.966202259063720703e-01 2.816902101039886475e-01 -1.762572824954986572e-01 5.885046720504760742e-01 7.892250083386898041e-03 9.363275952637195587e-03 1.106089055538177490e-01 -2.135000824928283691e-01
5.565330386161804199e-01 1.807587966322898865e-02 -4.002391695976257324e-01 6.275265812873840332e-01 2.971878051757812500e-01 1.831450462341308594e-01 1.149433925747871399e-01 -2.980699948966503143e-02
1.474364846944808960e-01 -3.329203724861145020e-01 -9.258461743593215942e-02 4.880149364471435547e-01 -4.766361713409423828e-01 3.789225220680236816e-01 3.717879652976989746e-01 3.342240452766418457e-01
1.368989199399948120e-01 -5.804967880249023438e-01 -7.939012348651885986e-02 1.362988352775573730e-02 1.244330182671546936e-01 -3.763552308082580566e-01 3.207150697708129883e-01 6.146613955497741699e-01
2.589105665683746338e-01 -6.702144145965576172e-01 2.004912495613098145e-01 5.438389182090759277e-01 4.989372193813323975e-02 5.843146145343780518e-02 3.481328189373016357e-01 1.439459174871444702e-01
6.062218546867370605e-01 -1.896433159708976746e-02 1.054372340440750122e-01 1.369679868221282959e-01 4.582966864109039307e-01 -2.270091697573661804e-02 3.381073176860809326e-01 5.266786813735961914e-01
1.764676570892333984e-01 1.786634624004364014e-01 -3.087368309497833252e-01 5.968491435050964355e-01 -3.365889489650726318e-01 -6.072307825088500977e-01 5.585767328739166260e-02 -1.580323651432991028e-02
4.498806595802307129e-01 3.022455237805843353e-02 -4.750588908791542053e-02 2.455654442310333252e-01 -6.437059044837951660e-01 2.142219571396708488e-03 3.486249446868896484e-01 4.452340900897979736e-01
3.946981132030487061e-01 -5.572040081024169922e-01 -4.256969392299652100e-01 6.001031026244163513e-02 2.027496509253978729e-02 -3.636507391929626465e-01 4.642131328582763672e-01 -2.777077257633209229e-02
7.356287240982055664e-01 -1.579980552196502686e-01 -5.790587514638900757e-02 4.413418471813201904e-01 2.243762463331222534e-01 1.066234707832336426e-01 3.318204879760742188e-01 -2.528499662876129150e-01
7.704691886901855469e-01 -2.725034952163696289e-01 -1.926319897174835205e-01 -4.962375015020370483e-02 -2.759904265403747559e-01 -3.678978681564331055e-01 -2.285894155502319336e-01 1.696370840072631836e-01
6.789473295211791992e-01 -3.298415243625640869e-01 -4.145639538764953613e-01 1.117774248123168945e-01 1.935831904411315918e-01 -4.243968129158020020e-01 -1.103648245334625244e-01 -1.269252151250839233e-01
7.196559309959411621e-01 -9.735722094774246216e-02 1.300970762968063354e-01 2.214701324701309204e-01 3.279781639575958252e-01 -1.247742995619773865e-01 3.803031742572784424e-01 3.726576864719390869e-01
-9.798444807529449463e-03 -1.557100862264633179e-01 -4.588520228862762451e-01 1.615032404661178589e-01 3.651438951492309570e-01 -5.237657427787780762e-01 5.186587572097778320e-01 2.497246414422988892e-01
5.427103638648986816e-01 -3.085502684116363525e-01 -4.370179474353790283e-01 3.661130741238594055e-02 3.492774069309234619e-01 2.271001487970352173e-01 -1.037581786513328552e-01 4.833241403102874756e-01
2.612735331058502197e-01 -6.679334640502929688e-01 -5.687785148620605469e-02 3.673878908157348633e-01 -3.346058726310729980e-01 2.157649546861648560e-01 4.016851484775543213e-01 1.659079790115356445e-01
2.867842316627502441e-01 1.486750245094299316e-01 1.938682347536087036e-01 8.174355626106262207e-01 4.512079805135726929e-02 -1.138051673769950867e-01 1.182306036353111267e-01 4.011219143867492676e-01
4.020259380340576172e-01 3.159363269805908203e-01 -6.719023920595645905e-03 8.166342973709106445e-01 1.706459932029247284e-02 1.308506876230239868e-01 1.924411058425903320e-01 1.310569047927856445e-01
7.197917699813842773e-01 -2.638911604881286621e-01 1.688849478960037231e-01 3.061062097549438477e-01 3.831889331340789795e-01 -7.300031185150146484e-02 2.387656122446060181e-01 2.843703627586364746e-01
4.455322027206420898e-01 -6.149696111679077148e-01 -2.682379484176635742e-01 3.048049211502075195e-01 3.768896758556365967e-01 -6.988964974880218506e-02 -1.737133264541625977e-01 2.852176129817962646e-01
6.286436319351196289e-01 2.134019695222377777e-02 -1.367522776126861572e-01 6.367197036743164062e-01 3.447627127170562744e-01 -1.391180790960788727e-02 2.342612743377685547e-01 -7.940714806318283081e-02
4.263340234756469727e-01 -1.230259761214256287e-01 7.592978328466415405e-02 6.241824626922607422e-01 -2.554537951946258545e-01 3.384642004966735840e-01 3.845304250717163086e-01 2.829430699348449707e-01
1.538780629634857178e-01 1.623010784387588501e-01 -6.071156859397888184e-01 6.212431788444519043e-01 1.062588542699813843e-01 -1.808158010244369507e-01 -2.948385477066040039e-01 2.540319561958312988e-01
4.648433625698089600e-01 -6.463711857795715332e-01 2.585325017571449280e-02 5.312300324440002441e-01 1.520723253488540649e-01 7.507233880460262299e-03 2.379541546106338501e-01 -5.870791524648666382e-02
4.442888200283050537e-01 -1.158390473574399948e-02 -4.729823470115661621e-01 5.899156332015991211e-01 -6.471931003034114838e-03 8.290436118841171265e-02 1.992708742618560791e-01 -4.291113913059234619e-01
-7.284101098775863647e-03 -3.442308604717254639e-01 -5.319701433181762695e-01 5.542109608650207520e-01 8.130172640085220337e-02 -4.735440313816070557e-01 -4.259246960282325745e-02 2.421611696481704712e-01
3.136360049247741699e-01 -1.321831904351711273e-02 -9.598998725414276123e-02 7.676225900650024414e-01 3.324546217918395996e-01 -2.652938961982727051e-01 -4.163326695561408997e-03 3.493921756744384766e-01
2.770900130271911621e-01 -3.410441875457763672e-01 -1.598270833492279053e-01 -1.141982972621917725e-01 -7.481242530047893524e-03 8.525843918323516846e-02 6.034744977951049805e-01 6.299346685409545898e-01
5.170195102691650391e-01 4.899110645055770874e-02 1.983359009027481079e-01 3.259044289588928223e-01 -4.613880813121795654e-01 1.254098266363143921e-01 4.968138933181762695e-01 3.306194841861724854e-01
5.188487172126770020e-01 -1.281875222921371460e-01 -1.760894954204559326e-01 2.774939835071563721e-01 -7.031239271163940430e-01 2.370104193687438965e-01 2.215380966663360596e-01 8.195827901363372803e-02
5.811010003089904785e-01 -5.511957779526710510e-02 2.629303932189941406e-01 2.473363578319549561e-01 -4.001136720180511475e-01 2.545030787587165833e-02 2.794042229652404785e-01 5.386747121810913086e-01
2.718481123447418213e-01 -7.730379104614257812e-01 -1.222443804144859314e-01 2.783586382865905762e-01 -1.722503453493118286e-01 -2.785983681678771973e-01 1.418148130178451538e-01 3.296745419502258301e-01
5.674454197287559509e-02 3.018430201336741447e-03 -4.618076384067535400e-01 3.910960257053375244e-01 4.923352301120758057e-01 -2.303406000137329102e-01 1.787645220756530762e-01 5.505827069282531738e-01
4.141408205032348633e-02 -3.469606935977935791e-01 -3.698038756847381592e-01 -1.417062133550643921e-01 -8.553265780210494995e-02 -1.742990761995315552e-01 5.447182655334472656e-01 6.218147873878479004e-01
6.735163927078247070e-01 -4.571458995342254639e-01 -2.098398804664611816e-01 4.133876264095306396e-01 2.547589540481567383e-01 -9.885780513286590576e-02 -1.094183139503002167e-02 2.183492481708526611e-01
1.726400107145309448e-01 -3.519654572010040283e-01 -2.980745136737823486e-01 -7.543119788169860840e-02 -8.015712350606918335e-02 -8.353657275438308716e-02 6.646966338157653809e-01 5.445662140846252441e-01
2.786264419555664062e-01 -5.674690008163452148e-01 -1.049273274838924408e-02 3.465312123298645020e-01 1.568019092082977295e-01 1.510201543569564819e-01 -8.012322336435317993e-02 6.529462933540344238e-01
3.285868167877197266e-01 -1.620869636535644531e-01 -4.151631593704223633e-01 6.961427927017211914e-01 1.768378764390945435e-01 -3.847600221633911133e-01 -9.675291925668716431e-02 -1.418102830648422241e-01
3.404712378978729248e-01 -3.379437029361724854e-01 1.606415212154388428e-02 1.059225872159004211e-01 -3.634587824344635010e-01 -6.141376495361328125e-01 -1.212721541523933411e-01 4.841708242893218994e-01
4.872994124889373779e-01 1.012509223073720932e-02 -3.762164711952209473e-01 1.580622233450412750e-02 -4.662071764469146729e-01 3.602872192859649658e-01 3.959589004516601562e-01 3.416265845298767090e-01
2.001705318689346313e-01 -6.229333877563476562e-01 -8.382627367973327637e-02 6.707378029823303223e-01 9.173640608787536621e-02 2.289340645074844360e-01 9.337190538644790649e-02 2.131315767765045166e-01
3.594504594802856445e-01 8.478512987494468689e-03 7.849565893411636353e-02 1.190529167652130127e-01 -4.589009582996368408e-01 -2.525665983557701111e-02 3.104291856288909912e-01 7.367456555366516113e-01
1.199704483151435852e-01 -4.991131126880645752e-01 -1.652439087629318237e-01 4.862078130245208740e-01 -5.588313937187194824e-01 -1.864380091428756714e-01 1.255284994840621948e-01 3.316329717636108398e-01
8.338936567306518555e-01 -3.777668476104736328e-01 4.688606783747673035e-02 2.639447450637817383e-01 2.324654608964920044e-01 9.416076540946960449e-02 6.226691231131553650e-02 1.525281220674514771e-01
8.016954064369201660e-01 -2.028735131025314331e-01 1.188983097672462463e-01 3.648314177989959717e-01 1.090573444962501526e-01 1.877534240484237671e-01 4.708199575543403625e-02 3.457261621952056885e-01
3.811410665512084961e-01 -1.182322502136230469e-01 -1.760806888341903687e-01 6.509791612625122070e-01 4.882030487060546875e-01 -2.888721525669097900e-01 7.314174622297286987e-02 2.425602078437805176e-01
6.165025234222412109e-01 1.702667586505413055e-02 -7.073394954204559326e-02 6.858556270599365234e-01 1.918983310461044312e-01 -1.360978633165359497e-01 -2.094535082578659058e-01 2.121680825948715210e-01
-9.761730581521987915e-02 4.261162281036376953e-01 -5.364197492599487305e-01 4.605182707309722900e-01 -2.750575244426727295e-01 2.376682758331298828e-01 2.012992799282073975e-01 3.693350255489349365e-01
3.672598898410797119e-01 -5.393617153167724609e-01 -3.703157305717468262e-01 8.976566791534423828e-02 1.603261828422546387e-01 3.039777465164661407e-02 -1.235248297452926636e-01 6.221981644630432129e-01
7.486202716827392578e-01 -5.280867964029312134e-02 -3.086605370044708252e-01 4.499529004096984863e-01 1.445822715759277344e-01 2.054497748613357544e-01 1.467962376773357391e-02 -2.751744091510772705e-01
