# Supplementary material for: Where is your field going? A machine learning approach to study the relative motion of the domains of physics
Source: PLoS One. 2020 Jun 18;15(6):e0233997. doi: 10.1371/journal.pone.0233997 (PMC7302634; doi:10.1371/journal.pone.0233997)
Supplement: S8 Data — (ZIP) [file pone.0233997.s008.zip › 7/Pacs4Run_7_VS_500_embeddings1990-1994ED8.txt]

3.253519833087921143e-01 1.513005644083023071e-01 -4.584196805953979492e-01 -4.684975147247314453e-01 -1.688334494829177856e-01 9.166583418846130371e-02 6.227451935410499573e-02 -6.331115961074829102e-01
-5.639503896236419678e-02 -2.702150046825408936e-01 9.571466594934463501e-02 -5.942295193672180176e-01 4.977313429117202759e-02 6.949749588966369629e-01 1.788309812545776367e-01 -2.099651396274566650e-01
-3.588450551033020020e-01 -8.851352334022521973e-02 -7.675275951623916626e-02 -2.844089865684509277e-01 -6.590300202369689941e-01 -2.545072324573993683e-02 6.702563166618347168e-02 -5.806510448455810547e-01
3.305971920490264893e-01 -2.112724632024765015e-01 -3.933666646480560303e-01 -7.941107749938964844e-01 6.811277568340301514e-02 -7.166478782892227173e-02 2.247026860713958740e-01 -2.129719778895378113e-02
-7.476718723773956299e-02 -6.746451258659362793e-01 -2.061752676963806152e-01 -3.318018615245819092e-01 -1.283586919307708740e-01 1.250744760036468506e-01 -1.964290812611579895e-02 -5.951114892959594727e-01
-3.360700011253356934e-01 -8.815506845712661743e-02 1.659260392189025879e-01 -4.518577456474304199e-01 -6.952591538429260254e-01 2.292637377977371216e-01 1.558070331811904907e-01 -2.955601215362548828e-01
-4.209650158882141113e-01 -5.162252113223075867e-02 3.421121090650558472e-02 -3.103604912757873535e-01 -1.274301707744598389e-01 6.366910934448242188e-01 1.350403279066085815e-01 -5.317702293395996094e-01
-8.478367328643798828e-02 1.581348329782485962e-01 -4.456603825092315674e-01 -5.667901039123535156e-01 -4.420101642608642578e-01 1.021545529365539551e-01 4.361117184162139893e-01 2.279011458158493042e-01
-1.215338483452796936e-01 3.359938785433769226e-02 -1.299102008342742920e-01 -6.825015544891357422e-01 -5.145164132118225098e-01 -2.992964386940002441e-01 -1.218684986233711243e-01 -3.636734485626220703e-01
7.006958872079849243e-02 -1.097790524363517761e-01 2.412837743759155273e-01 -8.946748375892639160e-01 -2.042378485202789307e-02 2.427533715963363647e-01 1.449007391929626465e-01 -2.098462879657745361e-01
-2.375205606222152710e-01 -1.917465627193450928e-01 -2.669718861579895020e-01 -2.533893287181854248e-02 -4.620070159435272217e-01 2.190979868173599243e-01 -3.599076271057128906e-01 -6.662680506706237793e-01
-1.339171230792999268e-01 6.645845621824264526e-02 3.105868399143218994e-01 -4.358619153499603271e-01 -5.640103220939636230e-01 5.504276752471923828e-01 -1.790638417005538940e-01 -1.951086819171905518e-01
-1.811850368976593018e-01 -3.678668523207306862e-03 2.736572325229644775e-01 -2.935902476310729980e-01 -5.766741037368774414e-01 5.958168506622314453e-01 -1.068790927529335022e-01 -3.272628486156463623e-01
-2.720706462860107422e-01 -4.585146531462669373e-02 -9.062704630196094513e-03 -4.375940561294555664e-01 -6.550473570823669434e-01 -1.689715236425399780e-01 3.755762428045272827e-02 -5.227386355400085449e-01
3.441508114337921143e-01 -6.254591792821884155e-02 -7.020321488380432129e-01 -4.251922369003295898e-01 -1.387902945280075073e-01 3.781594634056091309e-01 -4.575563594698905945e-02 1.991227716207504272e-01
-3.173453211784362793e-01 -2.497431784868240356e-01 -1.759182512760162354e-01 -5.585048198699951172e-01 -3.978076577186584473e-01 5.272254347801208496e-01 -2.365530580282211304e-01 -4.324971511960029602e-02
-4.012009128928184509e-02 8.015680313110351562e-02 -3.180880844593048096e-01 -7.869784832000732422e-01 -3.655150234699249268e-01 -3.222707808017730713e-01 1.466796696186065674e-01 -1.116936728358268738e-01
-3.899986147880554199e-01 -1.708310246467590332e-01 -4.465557038784027100e-01 -3.645310699939727783e-01 5.910507962107658386e-02 5.043093562126159668e-01 -2.569602727890014648e-01 -4.032036960124969482e-01
-4.033889472484588623e-01 4.552588462829589844e-01 1.217655744403600693e-02 -4.957323670387268066e-01 -6.913490593433380127e-02 2.157129347324371338e-01 -1.342608183622360229e-01 -5.610527992248535156e-01
-1.063373684883117676e-01 -8.232111483812332153e-02 -2.738196589052677155e-02 -7.325422167778015137e-01 -1.213447228074073792e-01 5.330275297164916992e-01 -3.720169067382812500e-01 -8.548840880393981934e-02
1.224447935819625854e-01 -1.903586685657501221e-01 -5.687301158905029297e-01 -7.298265099525451660e-01 1.259768605232238770e-01 2.505523562431335449e-01 -1.126151159405708313e-01 -3.662532567977905273e-02
-3.922189772129058838e-01 8.512277901172637939e-02 5.674900859594345093e-02 -7.690638303756713867e-01 -2.326429337263107300e-01 3.092073202133178711e-01 -1.470778435468673706e-01 -2.699538469314575195e-01
-3.404714465141296387e-01 -3.178517520427703857e-01 -1.772818267345428467e-01 -5.867378115653991699e-01 -3.767508864402770996e-01 5.109626650810241699e-01 1.045418903231620789e-02 -6.500784307718276978e-02
-2.163242250680923462e-01 -4.629022628068923950e-02 -1.523747108876705170e-02 -9.374883174896240234e-01 -4.179451614618301392e-03 1.433507949113845825e-01 8.662696345709264278e-04 -2.266650050878524780e-01
-2.820777893066406250e-01 -2.134246826171875000e-01 -2.925264835357666016e-01 -5.283918976783752441e-01 -1.681358180940151215e-02 6.499692797660827637e-01 -2.065091729164123535e-01 -2.114796638488769531e-01
-9.713307768106460571e-02 -5.074154734611511230e-01 1.211567968130111694e-01 -5.585466623306274414e-01 -3.454628586769104004e-01 4.866858720779418945e-01 1.173514425754547119e-01 -1.909507811069488525e-01
1.780608855187892914e-02 -5.918381214141845703e-01 6.711632013320922852e-02 -3.729528486728668213e-01 -1.320611089468002319e-01 2.952490448951721191e-01 -7.998824864625930786e-02 -6.283326148986816406e-01
-3.974956870079040527e-01 -1.446198225021362305e-01 -2.351564466953277588e-01 -4.007951319217681885e-01 -5.319204330444335938e-01 5.445757508277893066e-01 9.323508292436599731e-02 1.301999539136886597e-01
-5.411757230758666992e-01 3.580278456211090088e-01 -5.439740791916847229e-02 -4.151985347270965576e-01 -2.591970860958099365e-01 4.725988209247589111e-01 1.409037709236145020e-01 -3.053020834922790527e-01
-3.680746555328369141e-01 -7.839338481426239014e-02 -2.966824769973754883e-01 -5.251856446266174316e-01 6.452891509979963303e-03 4.480960667133331299e-01 -3.515087068080902100e-01 -4.124862551689147949e-01
2.657555639743804932e-01 1.681425720453262329e-01 1.296309661120176315e-02 -3.273745179176330566e-01 -4.201634824275970459e-01 2.755459249019622803e-01 7.002764940261840820e-01 -2.256320416927337646e-01
-2.004916667938232422e-01 -4.911453723907470703e-01 -2.080938220024108887e-01 -3.425477445125579834e-01 -4.485308527946472168e-01 2.486114799976348877e-01 -3.183613717555999756e-01 -4.399951398372650146e-01
4.460192918777465820e-01 3.522728979587554932e-01 7.633790373802185059e-02 -2.491621375083923340e-01 -6.661683917045593262e-01 3.245373489335179329e-03 2.137752175331115723e-01 -3.457897305488586426e-01
-3.067772388458251953e-01 1.988796591758728027e-01 3.741097077727317810e-02 -1.707533746957778931e-01 -2.442567981779575348e-02 8.028754591941833496e-01 5.161488056182861328e-02 -4.334844350814819336e-01
1.426964104175567627e-01 -2.254963666200637817e-01 -2.035238742828369141e-01 -5.186352729797363281e-01 -6.406353116035461426e-01 3.457471728324890137e-01 -9.447832405567169189e-02 2.819643616676330566e-01
2.258552163839340210e-01 4.133740961551666260e-01 -2.946678102016448975e-01 -1.097152307629585266e-01 -3.708198666572570801e-01 7.259361147880554199e-01 1.214492768049240112e-01 -2.073994604870676994e-03
-2.356212884187698364e-01 4.997497424483299255e-02 1.047729030251502991e-01 -9.127823114395141602e-01 -1.363719254732131958e-01 2.568847835063934326e-01 3.739913180470466614e-02 -1.088596731424331665e-01
7.437127083539962769e-02 3.710231781005859375e-01 -6.011818051338195801e-01 -4.457844421267509460e-02 -3.391423821449279785e-01 4.977615177631378174e-01 3.421368896961212158e-01 -1.164562553167343140e-01
-4.646031931042671204e-02 1.093842014670372009e-01 -6.532189995050430298e-02 -4.277578890323638916e-01 -5.211047530174255371e-01 8.981066942214965820e-02 7.045006155967712402e-01 -1.506506800651550293e-01
-4.420490860939025879e-01 8.223615586757659912e-02 -2.453065663576126099e-01 -4.826385974884033203e-01 -5.266056656837463379e-01 1.453728973865509033e-01 4.534516036510467529e-01 2.548263221979141235e-02
-5.142304673790931702e-02 -9.289246797561645508e-02 -1.940683275461196899e-01 -3.225072622299194336e-01 -3.826460838317871094e-01 7.560789585113525391e-02 7.933292388916015625e-01 -2.560223340988159180e-01
2.344353124499320984e-02 -5.412708520889282227e-01 1.486812829971313477e-01 -4.388001859188079834e-01 -6.897201389074325562e-02 3.062646389007568359e-01 8.132725208997726440e-02 -6.218161582946777344e-01
-1.962364614009857178e-01 -9.747634828090667725e-02 1.050577983260154724e-01 -8.582164645195007324e-01 -7.517696358263492584e-03 2.868648469448089600e-01 1.866676807403564453e-01 -2.953374385833740234e-01
-3.543409109115600586e-01 -2.844375967979431152e-01 -1.770382672548294067e-01 -5.183705687522888184e-01 -3.530391454696655273e-01 5.805007815361022949e-01 -1.454909741878509521e-01 -1.034487411379814148e-01
6.409671902656555176e-02 2.436634004116058350e-01 -4.144451320171356201e-01 -2.128182053565979004e-01 4.172818362712860107e-02 1.368021070957183838e-01 6.488713026046752930e-01 -5.272318124771118164e-01
-3.397059142589569092e-01 2.526457607746124268e-01 9.219922125339508057e-02 -2.758435606956481934e-01 -7.452938556671142578e-01 2.565250694751739502e-01 -1.454304158687591553e-01 -3.062053322792053223e-01
6.765049695968627930e-02 -2.263574898242950439e-01 -1.653055697679519653e-01 -7.066152095794677734e-01 1.756284385919570923e-01 4.719460904598236084e-01 -3.554398119449615479e-01 -1.940069198608398438e-01
5.950568914413452148e-01 3.494162261486053467e-01 1.286914199590682983e-01 -4.713015854358673096e-01 -2.235140502452850342e-01 1.962546557188034058e-01 3.446255922317504883e-01 -2.790840864181518555e-01
-1.483715623617172241e-01 -3.770620226860046387e-01 -3.158450424671173096e-01 -7.317917346954345703e-01 1.522505283355712891e-01 2.861839532852172852e-01 -6.436835229396820068e-02 -3.021722435951232910e-01
-6.225446984171867371e-02 -2.014169245958328247e-01 -3.576443195343017578e-01 -6.929613351821899414e-01 1.780279278755187988e-01 5.424100756645202637e-01 -1.252533495426177979e-01 -7.654809206724166870e-02
-7.344341278076171875e-02 -3.100395500659942627e-01 4.858211427927017212e-02 -3.750442862510681152e-01 -3.133850991725921631e-01 7.650488018989562988e-01 -2.272547036409378052e-01 -1.425079703330993652e-01
-3.964710533618927002e-01 -6.313968915492296219e-03 -9.618471376597881317e-03 -6.519657969474792480e-01 -3.767409622669219971e-01 5.208015441894531250e-01 -1.956143975257873535e-02 -6.378393620252609253e-02
-2.665089666843414307e-01 7.227151840925216675e-02 5.064217746257781982e-02 -3.046592175960540771e-01 -8.075441718101501465e-01 -1.051261574029922485e-01 1.202092617750167847e-01 -3.882506787776947021e-01
-5.224345326423645020e-01 2.703863382339477539e-01 -2.780897021293640137e-01 -5.023489594459533691e-01 1.136726513504981995e-01 1.716780215501785278e-01 2.270013689994812012e-01 -4.799381494522094727e-01
3.397417068481445312e-01 -5.711952447891235352e-01 1.842384785413742065e-01 -5.172963738441467285e-01 -3.292084038257598877e-01 3.728559017181396484e-01 -1.975171267986297607e-02 -9.477551281452178955e-02
-3.226865530014038086e-01 3.511038422584533691e-01 -4.410063102841377258e-02 -2.586010396480560303e-01 3.831375390291213989e-02 7.014882564544677734e-01 8.339798450469970703e-02 -4.508562088012695312e-01
5.745056271553039551e-01 -4.472979605197906494e-01 -2.579462826251983643e-01 -3.864530026912689209e-01 -4.440145194530487061e-01 2.358006387948989868e-01 9.118283167481422424e-03 3.393616899847984314e-02
6.191571950912475586e-01 1.298405975103378296e-01 -1.454129368066787720e-01 -3.863784670829772949e-01 -1.571496129035949707e-01 9.675479680299758911e-02 5.058377385139465332e-01 -3.733941614627838135e-01
-2.087940275669097900e-01 3.179724887013435364e-02 -2.401015013456344604e-01 -6.998443007469177246e-01 -4.975225627422332764e-01 -3.097649216651916504e-01 7.031261175870895386e-02 -2.440007179975509644e-01
5.447627976536750793e-02 -7.112014293670654297e-01 -1.115062683820724487e-01 -3.252778649330139160e-01 -2.540622949600219727e-01 1.111609935760498047e-01 1.936931312084197998e-01 -5.084919929504394531e-01
2.752076089382171631e-01 2.749941945075988770e-01 -7.882912158966064453e-01 7.580940425395965576e-02 -3.046940863132476807e-01 2.086198329925537109e-01 1.654978841543197632e-01 -2.402883321046829224e-01
-3.411217033863067627e-02 -3.759800493717193604e-01 -3.292016386985778809e-01 -7.371155023574829102e-01 1.463234424591064453e-01 3.308571279048919678e-01 -1.451365649700164795e-01 -2.319929897785186768e-01
-5.152264237403869629e-01 2.457428723573684692e-01 -1.109448261559009552e-02 -4.854476451873779297e-01 -4.041942954063415527e-01 4.567175507545471191e-01 1.762841939926147461e-01 -1.879615932703018188e-01
4.484662115573883057e-01 1.757854670286178589e-01 -6.282030940055847168e-01 1.007208600640296936e-01 -2.929807305335998535e-01 3.630316853523254395e-01 2.352973371744155884e-01 -3.003319501876831055e-01
-1.855165660381317139e-01 -3.685871064662933350e-01 -3.910731896758079529e-02 -2.043798118829727173e-01 -3.042512536048889160e-01 4.766341447830200195e-01 -3.091320097446441650e-01 -6.091924309730529785e-01
-2.895376682281494141e-01 7.760575413703918457e-02 3.186155855655670166e-02 -4.205340445041656494e-01 -4.205718040466308594e-01 7.431430816650390625e-01 5.218302831053733826e-02 -2.039274573326110840e-02
-4.420122206211090088e-01 1.405864953994750977e-01 -1.103137135505676270e-01 -3.912295997142791748e-01 7.924383878707885742e-02 4.470885097980499268e-01 1.372416876256465912e-02 -6.428644061088562012e-01
-7.226432114839553833e-02 -7.413928955793380737e-02 -3.128316998481750488e-01 -7.513293027877807617e-01 2.980782985687255859e-01 4.594409167766571045e-01 -1.172448396682739258e-01 -1.150602102279663086e-01
6.216892600059509277e-02 -2.172107249498367310e-01 9.339642524719238281e-02 -4.754036068916320801e-01 -1.380611509084701538e-01 4.583557844161987305e-01 -5.898313522338867188e-01 -3.703658878803253174e-01
-1.013027057051658630e-01 -5.723471194505691528e-02 1.182722300291061401e-01 -8.203868269920349121e-01 4.934066440910100937e-03 4.153122305870056152e-01 -2.401588261127471924e-01 -2.631624341011047363e-01
4.658005386590957642e-02 1.867088079452514648e-01 -6.818378567695617676e-01 -1.390381008386611938e-01 -2.699517011642456055e-01 -2.725595533847808838e-01 -2.511740922927856445e-01 -5.181549787521362305e-01
4.146761298179626465e-01 9.668029099702835083e-02 -5.363174080848693848e-01 -3.448265194892883301e-01 -2.914281189441680908e-01 6.688198447227478027e-02 -5.633882284164428711e-01 -7.311003655195236206e-02
-5.274465680122375488e-02 -6.341774016618728638e-02 8.170133084058761597e-02 -5.795844793319702148e-01 -2.189846932888031006e-01 7.249411940574645996e-01 -2.772529125213623047e-01 -1.548345573246479034e-02
3.453925251960754395e-01 2.837838530540466309e-01 -2.385926805436611176e-02 2.853604219853878021e-02 -3.519735932350158691e-01 8.833339065313339233e-02 2.286023199558258057e-01 -7.841172814369201660e-01
5.451655983924865723e-01 6.503307819366455078e-02 -3.190477490425109863e-01 -5.767774581909179688e-01 1.032574176788330078e-01 -1.655009090900421143e-01 -2.934145331382751465e-01 -3.741081953048706055e-01
-8.345961570739746094e-02 -4.260377287864685059e-01 -4.037967324256896973e-01 -1.329514980316162109e-01 -3.488643765449523926e-01 -1.047217547893524170e-01 8.472606539726257324e-02 -7.006759643554687500e-01
-9.066133946180343628e-02 -5.255234837532043457e-01 -3.265764415264129639e-01 -6.131834164261817932e-02 -3.113449811935424805e-01 5.836449190974235535e-02 4.771372675895690918e-02 -7.089250683784484863e-01
2.492218315601348877e-01 4.014392793178558350e-01 -3.403240442276000977e-01 1.037076562643051147e-01 -6.430836319923400879e-01 3.466298878192901611e-01 -1.177706010639667511e-02 -3.410450518131256104e-01
-4.054283350706100464e-02 -1.585581898689270020e-01 4.232229888439178467e-01 -5.243188738822937012e-01 -4.748964011669158936e-01 3.712475895881652832e-01 -1.287243217229843140e-01 -3.731839060783386230e-01
-3.040933012962341309e-01 2.344531193375587463e-02 1.801727414131164551e-01 -5.008364915847778320e-01 -4.548155665397644043e-01 6.238144040107727051e-01 -1.200975924730300903e-01 -1.151218414306640625e-01
4.287666678428649902e-01 -1.577388495206832886e-01 4.926795139908790588e-02 -1.947850883007049561e-01 -5.754590630531311035e-01 1.489990949630737305e-01 4.477966427803039551e-01 -4.438844025135040283e-01
-2.959905266761779785e-01 -2.921962440013885498e-01 -6.255631446838378906e-01 -1.547996997833251953e-01 -7.929589599370956421e-02 1.312390994280576706e-02 -1.215930655598640442e-01 -6.248791217803955078e-01
-6.740413606166839600e-02 -5.084160566329956055e-01 -4.182375669479370117e-01 -3.391275107860565186e-01 -5.414949059486389160e-01 3.828338980674743652e-01 -3.773031383752822876e-02 7.640384137630462646e-02
3.820671439170837402e-01 1.397375315427780151e-01 1.117533445358276367e-02 -1.735489517450332642e-01 -6.694908738136291504e-01 2.146313935518264771e-01 4.480294883251190186e-01 -3.305130898952484131e-01
-1.022400707006454468e-01 2.067776210606098175e-02 -1.815103441476821899e-01 -4.823097586631774902e-01 -7.336326837539672852e-01 -3.195960521697998047e-01 -1.708281971514225006e-02 -2.879243791103363037e-01
-1.543541848659515381e-01 -1.932871490716934204e-01 -5.065311193466186523e-01 -1.440303027629852295e-01 -6.092666387557983398e-01 3.755376487970352173e-02 -4.151858985424041748e-01 -3.413223624229431152e-01
1.963455229997634888e-02 -4.377764165401458740e-01 -1.643554419279098511e-01 -5.632197260856628418e-01 -4.518696367740631104e-01 -2.501772940158843994e-01 -1.289035975933074951e-01 -4.246720075607299805e-01
-3.561102226376533508e-02 5.849378705024719238e-01 -2.808569371700286865e-01 -5.173789858818054199e-01 -2.036630408838391304e-03 3.632014617323875427e-02 4.423078298568725586e-01 -3.362412750720977783e-01
-3.982088863849639893e-01 1.228019446134567261e-01 4.624822735786437988e-02 -4.477313756942749023e-01 -4.355330169200897217e-01 3.771616816520690918e-01 -4.038574695587158203e-01 -3.587563633918762207e-01
4.016908407211303711e-01 -5.253374949097633362e-02 -6.126700639724731445e-01 -4.517554640769958496e-01 -3.147448301315307617e-01 2.872846722602844238e-01 -1.498679965734481812e-01 2.288663983345031738e-01
-9.047991782426834106e-02 1.335924565792083740e-01 -4.656309187412261963e-01 -6.080712676048278809e-01 9.038567543029785156e-02 -1.495956033468246460e-01 -1.597357243299484253e-01 -5.756211876869201660e-01
2.799481749534606934e-01 4.197322428226470947e-01 -4.705080986022949219e-01 -1.659377366304397583e-01 -2.534358203411102295e-01 6.336696147918701172e-01 1.753289699554443359e-01 5.795178003609180450e-03
-2.128580659627914429e-01 -1.324384063482284546e-01 -1.418353766202926636e-01 -3.560924530029296875e-01 -2.196542471647262573e-01 6.658654659986495972e-02 -4.790186583995819092e-01 -7.128056883811950684e-01
-9.005273878574371338e-02 -2.103725522756576538e-01 -4.506526589393615723e-01 -1.816929578781127930e-01 -4.113279283046722412e-01 -1.091947108507156372e-01 -3.819882273674011230e-01 -6.200844049453735352e-01
-3.462249413132667542e-03 -1.786602288484573364e-01 8.566097915172576904e-02 -5.298680663108825684e-01 -2.484408617019653320e-01 1.170379668474197388e-01 -5.834648609161376953e-01 -5.139245390892028809e-01
-4.178150296211242676e-01 -7.274305820465087891e-02 -3.486342728137969971e-01 -6.537407636642456055e-01 -4.767503961920738220e-02 5.043765306472778320e-01 -8.779457956552505493e-02 -8.270370215177536011e-02
6.140679717063903809e-01 -3.783177435398101807e-01 -2.501685917377471924e-01 -4.201239049434661865e-01 -3.663051724433898926e-01 3.151467144489288330e-01 -3.731957450509071350e-02 7.627624273300170898e-02
2.635691165924072266e-01 -3.900530636310577393e-01 -5.693689361214637756e-02 -3.546587824821472168e-01 -9.192864596843719482e-02 5.230026245117187500e-01 -5.241002440452575684e-01 -3.044695556163787842e-01
2.570297569036483765e-03 -9.902508556842803955e-02 -2.633996903896331787e-01 -5.838678479194641113e-01 -5.553161725401878357e-03 5.308291912078857422e-01 -5.414584279060363770e-01 -7.013384997844696045e-02
-7.631655037403106689e-02 2.382007800042629242e-02 -3.975278814323246479e-04 -7.392833232879638672e-01 -4.542308151721954346e-01 -3.221037089824676514e-01 -1.964405775070190430e-01 -3.136928081512451172e-01
-4.652552008628845215e-01 3.572109341621398926e-01 -6.001264788210391998e-03 -4.582393169403076172e-01 -7.655134797096252441e-02 2.150887548923492432e-01 9.088433533906936646e-02 -6.209150552749633789e-01
1.504570432007312775e-02 -2.625578939914703369e-01 3.046841174364089966e-02 -5.293931365013122559e-01 -1.364136487245559692e-01 3.905525803565979004e-01 -5.670497417449951172e-01 -3.961894214153289795e-01
4.714165627956390381e-01 7.252816855907440186e-02 7.618248462677001953e-02 -1.695481240749359131e-01 -4.487067162990570068e-01 3.485605716705322266e-01 4.840860664844512939e-01 -4.251875579357147217e-01
1.234033331274986267e-01 -5.840235352516174316e-01 1.315430700778961182e-01 -2.510144412517547607e-01 -2.087634503841400146e-01 3.970478475093841553e-01 1.131583079695701599e-01 -5.910518169403076172e-01
2.707592844963073730e-01 7.421750575304031372e-02 -5.233169198036193848e-01 -7.454032897949218750e-01 9.766324609518051147e-02 1.329739689826965332e-01 -2.446737736463546753e-01 6.789189577102661133e-02
1.015829443931579590e-01 4.177622795104980469e-01 -4.778510928153991699e-01 -2.816532254219055176e-01 -2.127237617969512939e-02 6.814240664243698120e-02 5.464066267013549805e-01 -4.514745771884918213e-01
5.187201499938964844e-01 -5.675081908702850342e-02 -3.765511810779571533e-01 -5.528872609138488770e-01 -3.375732004642486572e-01 3.177851736545562744e-01 -5.233349651098251343e-02 2.501035332679748535e-01
1.415263861417770386e-01 3.216017484664916992e-01 -1.969105750322341919e-01 -6.824792623519897461e-01 -2.802718989551067352e-02 -1.640181392431259155e-01 4.641658961772918701e-01 -3.589614927768707275e-01
6.203619837760925293e-01 2.161616235971450806e-01 -1.303722560405731201e-01 -3.850972950458526611e-01 -1.812352426350116730e-02 3.810980319976806641e-01 4.594128131866455078e-01 -2.156481146812438965e-01
-3.810231685638427734e-01 -2.266011536121368408e-01 -4.491730034351348877e-01 -2.046406120061874390e-01 -1.601330190896987915e-01 5.266339778900146484e-01 -3.535403609275817871e-01 -3.631287515163421631e-01
2.093070149421691895e-01 1.114118099212646484e-01 -4.218300282955169678e-01 6.246104463934898376e-02 -6.242591142654418945e-01 4.836913943290710449e-01 3.448317646980285645e-01 -1.391775012016296387e-01
1.997024863958358765e-01 1.199338361620903015e-01 -1.552541255950927734e-01 1.147631332278251648e-01 -5.904607772827148438e-01 4.517097473144531250e-01 4.091576039791107178e-01 -4.340102076530456543e-01
-2.290613651275634766e-01 -4.110259115695953369e-01 -7.145992666482925415e-02 -3.872958719730377197e-01 -2.180880308151245117e-02 4.305959045886993408e-01 -2.057475000619888306e-01 -6.286997795104980469e-01
-2.488478720188140869e-01 -3.056998252868652344e-01 -1.775925606489181519e-01 -2.073752880096435547e-01 -4.402331411838531494e-01 1.579146832227706909e-01 -3.815893232822418213e-01 -6.369662284851074219e-01
-2.697118818759918213e-01 9.579151123762130737e-02 -2.106092721223831177e-01 -4.364774525165557861e-01 -7.941375970840454102e-01 -1.221165806055068970e-01 1.752477884292602539e-01 -8.325671404600143433e-02
-2.835701704025268555e-01 -1.298719495534896851e-01 -1.984107047319412231e-01 -3.899747133255004883e-02 -5.566924810409545898e-01 4.322877824306488037e-01 -3.638576269149780273e-01 -4.823505580425262451e-01
-1.149670779705047607e-02 1.870236732065677643e-02 9.869825839996337891e-02 -5.592283010482788086e-01 -3.156137168407440186e-01 5.094227790832519531e-01 -5.620779991149902344e-01 -4.455202072858810425e-02
-1.959809958934783936e-01 1.974062994122505188e-02 1.881919950246810913e-01 -1.517489403486251831e-01 -5.843425393104553223e-01 6.446831226348876953e-01 -1.331808716058731079e-01 -3.576983809471130371e-01
3.226826786994934082e-01 1.792343705892562866e-01 1.727965474128723145e-02 -5.464091897010803223e-01 -4.564265310764312744e-01 2.631270289421081543e-01 5.002471804618835449e-01 1.925649046897888184e-01
-1.103164181113243103e-01 -3.099105358123779297e-01 -4.723922908306121826e-01 1.204530894756317139e-02 -6.148737668991088867e-01 1.601961255073547363e-01 -3.508327901363372803e-01 -3.763909935951232910e-01
4.592153131961822510e-01 2.118577808141708374e-01 -4.725244939327239990e-01 -4.553768932819366455e-01 -6.118795275688171387e-02 9.419978410005569458e-02 -5.362595319747924805e-01 -1.157504618167877197e-01
4.390357732772827148e-01 5.532839298248291016e-01 -2.774915695190429688e-01 -2.148008942604064941e-01 -3.037568628787994385e-01 5.264601707458496094e-01 -7.341471966356039047e-03 -9.220119565725326538e-02
5.852991342544555664e-01 9.833801537752151489e-02 -4.175707399845123291e-01 -1.967727439478039742e-03 -3.258534073829650879e-01 4.729631543159484863e-01 2.936069369316101074e-01 -2.393859177827835083e-01
4.452997148036956787e-01 6.468319892883300781e-02 -4.167517647147178650e-02 -5.341541767120361328e-02 -5.780999064445495605e-01 3.661298155784606934e-01 4.119456708431243896e-01 -3.936808109283447266e-01
2.601974904537200928e-01 -4.338666200637817383e-01 -6.826906800270080566e-01 -3.493861556053161621e-01 -1.924218535423278809e-01 3.024895489215850830e-01 1.466172635555267334e-01 7.679221034049987793e-02
-1.234281584620475769e-01 -2.837341129779815674e-01 -1.609412133693695068e-01 -3.437305986881256104e-01 -2.665352821350097656e-01 3.490633964538574219e-01 -5.832406878471374512e-01 -4.766043126583099365e-01
6.105949878692626953e-01 -5.131112933158874512e-01 -3.017516732215881348e-01 -2.174394726753234863e-01 -3.456421792507171631e-01 3.063297867774963379e-01 -6.324365735054016113e-02 -9.083050489425659180e-02
-4.949657320976257324e-01 -1.733108423650264740e-03 -4.399589300155639648e-01 -2.779114246368408203e-02 -4.629047811031341553e-01 1.705738753080368042e-01 3.624585270881652832e-01 -4.311811029911041260e-01
4.811005294322967529e-01 -7.795344572514295578e-04 -5.180052295327186584e-02 9.918621927499771118e-02 -4.250269234180450439e-01 2.734943926334381104e-01 2.147791534662246704e-01 -6.741243004798889160e-01
-1.234401613473892212e-01 -2.636619210243225098e-01 -2.211286276578903198e-01 -3.151217103004455566e-01 -2.350478619337081909e-01 3.699791729450225830e-01 -5.870296955108642578e-01 -4.799056053161621094e-01
-6.862208829261362553e-04 -2.170107513666152954e-01 -4.396657645702362061e-01 -4.657582044601440430e-01 -6.431205272674560547e-01 1.711946129798889160e-01 1.782104671001434326e-01 2.607654035091400146e-01
2.682094573974609375e-01 -3.052578568458557129e-01 -5.213971138000488281e-01 -4.475388228893280029e-01 -5.032172203063964844e-01 2.270492017269134521e-01 -4.159167781472206116e-02 2.371215671300888062e-01
-3.053179979324340820e-01 4.741839319467544556e-02 -4.288385212421417236e-01 -4.996986687183380127e-01 -5.515013337135314941e-01 -3.083544671535491943e-01 2.702348306775093079e-02 -2.663922607898712158e-01
2.133969962596893311e-01 -1.022879257798194885e-01 -4.110517203807830811e-01 -4.044199585914611816e-01 -4.480418264865875244e-01 5.071995258331298828e-01 2.248852401971817017e-01 3.208018243312835693e-01
4.025264680385589600e-01 2.011187225580215454e-01 -4.681126177310943604e-01 -9.229331277310848236e-03 -5.874849557876586914e-01 -2.550903148949146271e-02 2.684943377971649170e-01 -4.005378484725952148e-01
2.382616698741912842e-02 3.611204028129577637e-01 -3.160733878612518311e-01 -6.905686855316162109e-01 -4.438626468181610107e-01 -2.970650196075439453e-01 -8.339064568281173706e-02 -4.593224730342626572e-03
3.482355773448944092e-01 2.715992927551269531e-02 -2.427763044834136963e-01 1.644061505794525146e-01 -6.497377753257751465e-01 5.465188622474670410e-01 6.113426387310028076e-02 -2.597022652626037598e-01
6.797160953283309937e-02 -1.950412541627883911e-01 -3.700925707817077637e-01 -4.630017578601837158e-01 -6.571878790855407715e-01 2.778915464878082275e-01 1.140551790595054626e-01 2.896052598953247070e-01
3.179113566875457764e-01 1.229659318923950195e-01 -5.630394220352172852e-01 -7.262759804725646973e-01 1.571504473686218262e-01 3.485650569200515747e-02 -1.145152971148490906e-01 -1.722339913249015808e-02
-1.427989155054092407e-01 -7.947640493512153625e-03 3.355942964553833008e-01 -5.101524591445922852e-01 -6.639449000358581543e-01 1.155016198754310608e-01 -1.800536066293716431e-01 -3.465308845043182373e-01
4.547048211097717285e-01 3.297127485275268555e-01 -2.099182605743408203e-01 -1.847831904888153076e-01 -7.469004392623901367e-02 6.929398179054260254e-01 3.299619853496551514e-01 -1.081821694970130920e-01
-9.240931272506713867e-02 -3.496037423610687256e-02 1.039716303348541260e-01 -3.745388388633728027e-01 -4.566576480865478516e-01 4.974822103977203369e-01 -5.684536695480346680e-01 -2.449173480272293091e-01
3.478480875492095947e-01 -1.333922334015369415e-02 8.395101875066757202e-02 -1.593995392322540283e-01 -3.921555578708648682e-01 2.861704528331756592e-01 4.907519221305847168e-01 -6.081535816192626953e-01
-3.064940273761749268e-01 -5.724401772022247314e-02 -4.732471108436584473e-01 -3.431457579135894775e-01 1.333824098110198975e-01 3.661198318004608154e-01 -4.147967696189880371e-01 -4.870131611824035645e-01
-1.830728948116302490e-01 3.481972217559814453e-01 -2.660713195800781250e-01 -5.194833874702453613e-01 -3.352716267108917236e-01 1.062595471739768982e-01 6.153506040573120117e-01 -4.724193736910820007e-02
2.477027177810668945e-01 1.562931388616561890e-01 -3.643762469291687012e-01 2.160239219665527344e-01 -5.355080366134643555e-01 5.248478055000305176e-01 1.206494867801666260e-01 -3.974784016609191895e-01
3.822514116764068604e-01 -1.888471394777297974e-01 -1.058477461338043213e-01 -2.734680771827697754e-01 -5.675445199012756348e-01 4.747347831726074219e-01 4.020391702651977539e-01 1.520418375730514526e-01
3.947276771068572998e-01 5.890409350395202637e-01 -4.179118275642395020e-01 -2.002355307340621948e-01 -8.086144924163818359e-02 1.224804297089576721e-01 2.520482838153839111e-01 -4.443061649799346924e-01
4.625423848628997803e-01 5.124471783638000488e-01 -2.623120248317718506e-01 -4.734255373477935791e-02 -3.490542769432067871e-01 5.028055906295776367e-01 2.896475791931152344e-02 -2.773301601409912109e-01
4.132347106933593750e-01 2.940995991230010986e-01 -4.273457080125808716e-02 -4.228528439998626709e-01 -8.847530931234359741e-02 1.214764267206192017e-01 5.361659526824951172e-01 -5.020493865013122559e-01
-3.220046460628509521e-01 -4.108557701110839844e-01 -5.575260519981384277e-01 -3.421558737754821777e-01 -4.848599731922149658e-01 -1.498884242027997971e-02 -6.075857207179069519e-02 -2.461689114570617676e-01
2.137644588947296143e-01 4.519041776657104492e-01 -3.334405422210693359e-01 -7.962749153375625610e-02 -6.664874553680419922e-01 2.269553095102310181e-01 3.031677901744842529e-01 -2.119889408349990845e-01
-6.377550307661294937e-03 4.412798583507537842e-01 -2.503545582294464111e-01 -4.120843410491943359e-01 -2.360344082117080688e-01 7.526386063545942307e-03 6.051262021064758301e-01 -3.883219063282012939e-01
-6.300184130668640137e-02 -3.369722366333007812e-01 1.354368329048156738e-01 -7.057445049285888672e-01 5.888945236802101135e-02 4.638909995555877686e-01 9.774947166442871094e-02 -3.712737560272216797e-01
7.464642822742462158e-02 -4.155752435326576233e-02 -5.443075299263000488e-01 -7.653165459632873535e-01 1.252457052469253540e-01 -5.839676596224308014e-03 -2.568931281566619873e-01 -1.703116148710250854e-01
7.841759920120239258e-02 1.549154371023178101e-01 -5.514817237854003906e-01 -3.502952158451080322e-01 -1.181394681334495544e-01 -3.648203909397125244e-01 -1.391992419958114624e-01 -6.136658787727355957e-01
2.635574936866760254e-01 -4.186914768069982529e-03 1.038856357336044312e-01 -8.407837152481079102e-02 -4.049563109874725342e-01 2.791583538055419922e-01 4.523592889308929443e-01 -6.827228069305419922e-01
-2.426930218935012817e-01 -4.214422404766082764e-01 -2.415798604488372803e-01 -1.943940073251724243e-01 -4.181393384933471680e-01 4.009864032268524170e-01 -3.590759336948394775e-01 -4.503006637096405029e-01
4.181277155876159668e-01 8.200903236865997314e-02 -5.271221399307250977e-01 9.304296225309371948e-02 -4.366660714149475098e-01 4.390816986560821533e-01 2.854858338832855225e-01 -2.587600946426391602e-01
2.258200198411941528e-01 4.566358029842376709e-01 -5.270419716835021973e-01 -2.305867522954940796e-02 -6.401509046554565430e-01 5.741783604025840759e-02 1.674265228211879730e-02 -2.209382951259613037e-01
-1.619432270526885986e-01 -1.118381395936012268e-01 -1.471599750220775604e-02 -4.399571716785430908e-01 -2.852956578135490417e-02 2.492452114820480347e-01 -4.528637230396270752e-01 -7.067283987998962402e-01
4.036500751972198486e-01 5.273973941802978516e-01 -3.107627034187316895e-01 -2.205001562833786011e-01 -3.276033103466033936e-01 5.423995852470397949e-01 -1.071167588233947754e-01 -2.701370418071746826e-02
6.192830204963684082e-01 -2.247596159577369690e-02 -4.785715043544769287e-01 -3.943250775337219238e-01 -5.394461750984191895e-02 3.622307628393173218e-02 -4.266280829906463623e-01 -2.126653939485549927e-01
3.882627189159393311e-01 -4.447141662240028381e-02 -5.291039347648620605e-01 -5.317339897155761719e-01 -4.153417646884918213e-01 1.794674098491668701e-01 3.125003352761268616e-02 2.808706760406494141e-01
-2.883016169071197510e-01 3.218057453632354736e-01 -1.067242491990327835e-02 -3.000686764717102051e-01 1.459062248468399048e-01 6.204957962036132812e-01 6.779138743877410889e-02 -5.588101744651794434e-01
-4.704349935054779053e-01 -9.429990500211715698e-02 -4.805093407630920410e-01 -2.674728333950042725e-01 -1.802078187465667725e-01 2.907284200191497803e-01 -2.959818840026855469e-01 -5.126054286956787109e-01
-4.087803959846496582e-01 4.441851750016212463e-02 1.389360334724187851e-02 -4.736768603324890137e-01 7.552357763051986694e-02 3.923473954200744629e-01 7.005859911441802979e-02 -6.646909117698669434e-01
8.480008691549301147e-02 -4.911867976188659668e-01 -6.918092370033264160e-01 -1.999371349811553955e-01 -1.464923620223999023e-01 4.573546946048736572e-01 1.564193144440650940e-02 -4.573570936918258667e-02
-1.562212109565734863e-01 -2.197270542383193970e-01 -5.975851044058799744e-02 -7.573054432868957520e-01 -2.489455640316009521e-01 4.944854080677032471e-01 -2.089713066816329956e-01 -8.585046045482158661e-03
-2.724823057651519775e-01 -3.431769013404846191e-01 -1.817677170038223267e-01 -1.831839084625244141e-01 -3.862688839435577393e-01 5.227644443511962891e-01 -3.430763781070709229e-01 -4.485526382923126221e-01
4.650508165359497070e-01 3.012163937091827393e-01 -5.337727069854736328e-01 -3.211881816387176514e-01 -1.717907637357711792e-01 -5.570408422499895096e-03 -4.749462902545928955e-01 -2.231687605381011963e-01
3.926610946655273438e-02 -4.316544234752655029e-01 -1.684335917234420776e-01 -3.562980592250823975e-01 -3.395633101463317871e-01 -1.663457900285720825e-01 -2.908453941345214844e-01 -6.551711559295654297e-01
-3.138084709644317627e-01 -2.336959540843963623e-01 -4.686335623264312744e-01 -2.334845066070556641e-01 -4.620821475982666016e-01 -6.033926270902156830e-03 -2.895253002643585205e-01 -5.247825980186462402e-01
4.828726053237915039e-01 -4.282479286193847656e-01 -4.341880679130554199e-01 -2.464525252580642700e-01 -5.321881771087646484e-01 2.167894542217254639e-01 6.085387617349624634e-02 1.595444045960903168e-02
9.367939829826354980e-02 -5.855765938758850098e-01 -2.140733972191810608e-02 -4.754179716110229492e-01 -3.439998999238014221e-02 1.769043356180191040e-01 -1.614785641431808472e-01 -6.027353405952453613e-01
-5.005835741758346558e-02 -4.963539242744445801e-01 1.083374619483947754e-01 -5.452436208724975586e-01 -3.389946743845939636e-02 3.792597055435180664e-01 3.871691226959228516e-01 -3.836824297904968262e-01
3.042376786470413208e-02 -3.288462758064270020e-01 2.084382325410842896e-01 -6.732361316680908203e-01 1.311766263097524643e-02 5.215678215026855469e-01 -4.498334601521492004e-02 -3.464282453060150146e-01
4.399697482585906982e-01 -2.405995037406682968e-03 -4.029134213924407959e-01 -3.289536535739898682e-01 -2.472039163112640381e-01 5.574812293052673340e-01 3.291070163249969482e-01 2.359333187341690063e-01
2.325875610113143921e-01 -5.776761844754219055e-02 -1.316121369600296021e-01 -4.778255522251129150e-01 -5.603402853012084961e-01 5.781006440520286560e-02 6.083480715751647949e-01 -9.755161404609680176e-02
-4.939182698726654053e-01 3.581993281841278076e-02 -1.328952908515930176e-01 -4.326660633087158203e-01 -3.352003097534179688e-01 4.299974739551544189e-01 -3.828123509883880615e-01 -3.257271349430084229e-01
6.060554385185241699e-01 7.197761535644531250e-02 -1.018036529421806335e-01 -8.788303285837173462e-02 -4.936873316764831543e-01 2.383627891540527344e-01 3.834626972675323486e-01 -4.022947847843170166e-01
1.099243164062500000e-01 -9.919757395982742310e-02 -1.137524023652076721e-01 -2.434461265802383423e-01 -4.189149439334869385e-01 -2.885415554046630859e-01 -1.166575998067855835e-01 -7.959371805191040039e-01
-2.169045358896255493e-01 -3.568690717220306396e-01 -1.661981940269470215e-01 -2.708044946193695068e-01 -5.612785816192626953e-01 4.616937041282653809e-02 -2.868319749832153320e-01 -5.702649354934692383e-01
5.204659700393676758e-01 1.962446570396423340e-01 1.585527323186397552e-03 -4.100746214389801025e-01 -1.583544015884399414e-01 1.024634912610054016e-01 4.812253117561340332e-01 -5.052592754364013672e-01
-3.334536254405975342e-01 2.322344332933425903e-01 2.196219749748706818e-02 -5.128639340400695801e-01 -3.054634928703308105e-01 6.475748419761657715e-01 2.400835454463958740e-01 3.260284662246704102e-02
5.894923806190490723e-01 1.203139200806617737e-01 -4.343676865100860596e-01 -3.896835744380950928e-01 -1.617686599493026733e-01 1.725153475999832153e-01 -4.903161823749542236e-01 -3.397140279412269592e-02
-2.782904505729675293e-01 4.008076786994934082e-01 1.056816950440406799e-01 -3.990074694156646729e-01 4.933390021324157715e-02 4.935781657695770264e-01 1.463940888643264771e-01 -5.692517757415771484e-01
3.019085228443145752e-01 4.068223536014556885e-01 -4.775223433971405029e-01 8.611074835062026978e-02 -4.465342164039611816e-01 4.807351231575012207e-01 8.767952769994735718e-02 -2.640403211116790771e-01
3.594903647899627686e-01 4.486927688121795654e-01 -3.826934993267059326e-01 -8.018961548805236816e-02 -4.317666590213775635e-01 5.669143795967102051e-01 -2.869565784931182861e-02 -8.898895233869552612e-02
-2.696342468261718750e-01 4.442028701305389404e-01 -8.784125559031963348e-03 -2.416035532951354980e-01 -2.181501686573028564e-02 6.768183708190917969e-01 -9.883713722229003906e-02 -4.507816135883331299e-01
1.668557971715927124e-01 5.013884305953979492e-01 -3.482073843479156494e-01 -5.352159142494201660e-01 1.652777045965194702e-01 -4.271818324923515320e-02 3.679891824722290039e-01 -3.853655755519866943e-01
9.683155268430709839e-02 1.925393790006637573e-01 -4.861839711666107178e-01 -3.764774501323699951e-01 -2.252539098262786865e-01 -3.964324593544006348e-01 -2.031427919864654541e-01 -5.712066888809204102e-01
2.968906462192535400e-01 -7.596651557832956314e-04 -2.350962013006210327e-01 -3.170003294944763184e-01 -6.648952364921569824e-01 -2.520437240600585938e-01 -4.201338589191436768e-01 -2.719773650169372559e-01
2.668290138244628906e-01 -4.896127283573150635e-01 -3.244234621524810791e-01 -2.636568248271942139e-01 -6.891959905624389648e-01 1.507668644189834595e-01 -1.283931136131286621e-01 1.046533882617950439e-02
-1.597559303045272827e-01 -5.114535689353942871e-01 -3.611220717430114746e-01 -3.254942297935485840e-01 -3.810118436813354492e-01 5.226237177848815918e-01 -2.119251489639282227e-01 -1.154117435216903687e-01
-8.166804164648056030e-02 1.676683723926544189e-01 -2.241124361753463745e-01 -6.719027757644653320e-01 -6.208084225654602051e-01 -1.669584810733795166e-01 2.098846584558486938e-01 7.879195362329483032e-02
3.812046945095062256e-01 3.226222097873687744e-02 4.602329432964324951e-02 -2.266991883516311646e-01 -6.380496621131896973e-01 2.468390911817550659e-01 4.790557026863098145e-01 -3.203123509883880615e-01
5.751636624336242676e-01 6.573225557804107666e-02 -4.835537970066070557e-01 4.798730090260505676e-02 -3.359805941581726074e-01 4.821819663047790527e-01 1.955578476190567017e-01 -2.123998403549194336e-01
6.172021627426147461e-01 2.393142431974411011e-01 6.451129913330078125e-02 -4.002828598022460938e-01 -1.509987115859985352e-01 3.609606027603149414e-01 4.270502030849456787e-01 -2.488716840744018555e-01
3.263607323169708252e-01 2.124890834093093872e-01 -2.342839241027832031e-01 1.368839591741561890e-01 -5.883556008338928223e-01 8.655417710542678833e-02 1.977455615997314453e-01 -6.180238723754882812e-01
1.135261077433824539e-02 -4.645611047744750977e-01 -6.104679107666015625e-01 -3.978496491909027100e-01 -3.768824934959411621e-01 2.443104684352874756e-01 1.976512074470520020e-01 1.109262928366661072e-01
-2.571452558040618896e-01 -1.722446978092193604e-01 -3.709768354892730713e-01 -4.591855704784393311e-01 -4.043155536055564880e-02 6.643992066383361816e-01 -3.119600117206573486e-01 -1.239074543118476868e-01
5.379332304000854492e-01 1.687657237052917480e-01 -5.307192355394363403e-02 -1.136457920074462891e-01 -4.223817288875579834e-01 -2.986302785575389862e-02 2.105687409639358521e-01 -6.654147505760192871e-01
3.256182372570037842e-01 3.383795619010925293e-01 -6.712397336959838867e-01 5.215754359960556030e-02 -2.388186454772949219e-01 4.161764979362487793e-01 1.845869719982147217e-01 -2.487559020519256592e-01
9.316396713256835938e-02 4.742266237735748291e-01 -2.386749088764190674e-01 -5.761337280273437500e-01 1.052087545394897461e-02 -7.069769501686096191e-02 4.328965544700622559e-01 -4.301460087299346924e-01
-2.185013294219970703e-01 3.258872330188751221e-01 -3.002140223979949951e-01 -6.257150769233703613e-01 -1.186387538909912109e-01 -2.716564536094665527e-01 -3.021465837955474854e-01 -4.303975701332092285e-01
4.875807464122772217e-01 -5.155715346336364746e-02 -6.154137253761291504e-01 -4.724279344081878662e-01 -1.614921391010284424e-01 2.867689728736877441e-01 1.172475218772888184e-01 1.887368708848953247e-01
4.233674407005310059e-01 5.269520878791809082e-01 -2.936361730098724365e-01 -4.920573905110359192e-02 -3.189250826835632324e-01 5.024180412292480469e-01 5.182841420173645020e-02 -3.124338090419769287e-01
-2.366163879632949829e-01 -1.874521672725677490e-01 -2.970888316631317139e-01 -2.357510179281234741e-01 -1.045110598206520081e-01 1.660052239894866943e-01 -4.440921843051910400e-01 -7.275547981262207031e-01
-9.819348901510238647e-02 2.977642044425010681e-02 -4.454222023487091064e-01 -6.340159177780151367e-01 -4.823504388332366943e-01 -1.506519019603729248e-01 3.618791401386260986e-01 5.272348597645759583e-02
5.657243728637695312e-01 -3.027877509593963623e-01 -4.831576943397521973e-01 -1.582658141851425171e-01 -3.685070276260375977e-01 4.397523999214172363e-01 -2.100181020796298981e-02 1.286035403609275818e-02
-2.458073645830154419e-01 5.706171691417694092e-02 -4.179250597953796387e-01 -4.717911183834075928e-01 -5.686545968055725098e-01 -3.462077975273132324e-01 2.145460844039916992e-01 -2.231965065002441406e-01
1.354464143514633179e-01 -4.563939273357391357e-01 -5.539640188217163086e-01 -2.307636588811874390e-01 -4.810129106044769287e-01 3.977396190166473389e-01 -1.413387656211853027e-01 6.069580093026161194e-02
4.571416676044464111e-01 5.380783081054687500e-01 -2.829312086105346680e-01 -1.865595430135726929e-01 -3.041249215602874756e-01 5.303622484207153320e-01 -8.342795073986053467e-03 -1.131063327193260193e-01
2.839846312999725342e-01 6.501606702804565430e-01 -1.431510150432586670e-01 -4.017930626869201660e-01 9.697101265192031860e-02 9.426878392696380615e-02 1.403258591890335083e-01 -5.260538458824157715e-01
5.283647179603576660e-01 3.559431433677673340e-01 -9.220886230468750000e-02 -2.116580605506896973e-01 1.117404699325561523e-01 5.013144016265869141e-01 2.565443217754364014e-01 -4.595829248428344727e-01
-2.994059026241302490e-01 3.481991589069366455e-01 1.529464032500982285e-02 -5.539059042930603027e-01 1.527853161096572876e-01 1.110424846410751343e-01 2.093236297369003296e-01 -6.344899535179138184e-01
-2.898866832256317139e-01 -1.758927255868911743e-01 -5.043702125549316406e-01 -1.484652012586593628e-01 -4.697259962558746338e-01 3.617064058780670166e-01 -4.480949342250823975e-01 -2.373462915420532227e-01
-8.295734226703643799e-02 -4.155560135841369629e-01 -4.480936229228973389e-01 7.673863321542739868e-03 -1.867939680814743042e-01 3.253433108329772949e-02 6.824915856122970581e-02 -7.609047889709472656e-01
-2.040287405252456665e-01 -4.030918776988983154e-01 -1.038988679647445679e-01 -3.431033790111541748e-01 6.946396082639694214e-02 2.849844396114349365e-01 -1.089208349585533142e-01 -7.546318173408508301e-01
-3.497316241264343262e-01 -2.577357590198516846e-01 -6.932700276374816895e-01 -3.048955202102661133e-01 -3.935168683528900146e-01 -6.241782009601593018e-02 -1.389264594763517380e-02 -2.805901765823364258e-01
9.930624812841415405e-02 -4.834852516651153564e-01 -6.943287253379821777e-01 -2.454603016376495361e-01 -1.549081653356552124e-01 4.356269836425781250e-01 -1.299249567091464996e-02 1.004748418927192688e-02
5.526557564735412598e-01 3.260764777660369873e-01 -1.819690018892288208e-01 -6.152676343917846680e-01 1.882297731935977936e-02 7.966694980859756470e-02 -3.864989876747131348e-01 -1.431649476289749146e-01
-2.106845527887344360e-01 7.164985686540603638e-02 -3.007252514362335205e-01 -5.810180306434631348e-01 -3.422971069812774658e-01 -1.800959706306457520e-01 5.574339628219604492e-01 -2.492510080337524414e-01
-1.631189137697219849e-01 7.337236404418945312e-02 1.994025558233261108e-01 -8.828753829002380371e-01 -9.054630994796752930e-02 -1.204645708203315735e-01 2.913514384999871254e-03 -3.550485670566558838e-01
2.267289906740188599e-01 -2.384794205427169800e-01 -4.232104122638702393e-01 -6.450474262237548828e-01 2.424788773059844971e-01 4.480878412723541260e-01 -1.029836479574441910e-02 -1.919470876455307007e-01
2.609901130199432373e-01 5.986511707305908203e-02 -1.657962799072265625e-01 -1.694006621837615967e-01 -7.452919483184814453e-01 3.135229647159576416e-01 4.647741615772247314e-01 -4.840989410877227783e-02
-3.559437692165374756e-01 -2.563771307468414307e-01 -2.907704710960388184e-01 -3.257570862770080566e-01 -5.295457243919372559e-01 2.570470273494720459e-01 -3.680385947227478027e-01 -3.673762977123260498e-01
-5.477400422096252441e-01 2.273528724908828735e-01 -1.054261401295661926e-01 -3.046160042285919189e-01 -1.839879900217056274e-01 5.476350188255310059e-01 2.237089574337005615e-01 -4.007299840450286865e-01
3.256963491439819336e-01 5.826434120535850525e-02 4.009887576103210449e-02 -2.099942266941070557e-01 -6.602864265441894531e-01 3.601408004760742188e-01 4.979984164237976074e-01 -1.764647662639617920e-01
-3.297108709812164307e-01 -1.899285912513732910e-01 -4.770624041557312012e-01 1.804410666227340698e-01 -3.587756454944610596e-01 3.467964828014373779e-01 2.530725300312042236e-01 -5.310715436935424805e-01
-3.058777377009391785e-02 -9.582888334989547729e-02 1.122781634330749512e-01 -8.174965381622314453e-01 1.935392916202545166e-01 3.402334451675415039e-01 -9.470628947019577026e-02 -3.831302523612976074e-01
4.672445654869079590e-01 3.976040780544281006e-01 1.233962848782539368e-01 -7.048007249832153320e-01 -2.367655187845230103e-01 7.976316846907138824e-03 -2.244160622358322144e-01 -7.168514281511306763e-02
-3.623336553573608398e-01 -1.101910620927810669e-01 -3.511631190776824951e-01 2.953702770173549652e-02 -4.737769067287445068e-01 5.408812165260314941e-01 -1.268905252218246460e-01 -4.463922977447509766e-01
3.362452089786529541e-01 6.779053062200546265e-02 -2.545980811119079590e-01 1.405691057443618774e-01 -4.405652582645416260e-01 6.961652636528015137e-01 1.993664056062698364e-01 -2.815548479557037354e-01
4.657828211784362793e-01 4.677443206310272217e-01 -2.743320763111114502e-01 -4.477269947528839111e-02 -3.117613494396209717e-01 5.744288563728332520e-01 1.369100064039230347e-02 -2.442291975021362305e-01
3.178724274039268494e-02 -7.138934135437011719e-01 -7.611025124788284302e-02 -3.869396448135375977e-01 -1.902035176753997803e-01 1.982662975788116455e-01 1.555266678333282471e-01 -4.838958978652954102e-01
-2.600181698799133301e-01 -3.106470704078674316e-01 -5.338470339775085449e-01 -4.558242857456207275e-01 -2.864039242267608643e-01 -2.118937969207763672e-01 1.721031069755554199e-01 -4.319432079792022705e-01
2.541150152683258057e-01 4.096527099609375000e-01 -3.413180410861968994e-01 -5.606857538223266602e-01 3.110895454883575439e-01 1.500165909528732300e-01 3.703704476356506348e-01 -2.833509147167205811e-01
5.061855316162109375e-01 3.684696555137634277e-01 -6.695487350225448608e-02 -7.363675236701965332e-01 -2.098351158201694489e-02 6.599794328212738037e-02 -2.345171868801116943e-01 -3.862270712852478027e-02
3.322333991527557373e-01 2.879267036914825439e-01 -4.572092890739440918e-01 -7.362216711044311523e-01 2.581892348825931549e-02 1.768828928470611572e-01 -9.883416816592216492e-03 1.536383330821990967e-01
1.555894911289215088e-01 -4.794330596923828125e-01 -3.331601023674011230e-01 -6.626095771789550781e-01 7.202313095331192017e-02 3.467267453670501709e-01 -1.775515526533126831e-01 -1.973766088485717773e-01
-4.213013052940368652e-01 -1.051528602838516235e-01 -4.630520343780517578e-01 -1.995450556278228760e-01 -6.134890317916870117e-01 5.771588534116744995e-02 -1.780921071767807007e-01 -3.818326890468597412e-01
4.587020874023437500e-01 3.051554858684539795e-01 -3.410334587097167969e-01 -4.296494424343109131e-01 -2.365809828042984009e-01 -2.200094051659107208e-03 -5.593616962432861328e-01 -1.634291410446166992e-01
-3.313595056533813477e-02 4.072435498237609863e-01 -3.351153135299682617e-01 -7.509660720825195312e-01 -2.134128212928771973e-01 -1.503268629312515259e-01 2.517387866973876953e-01 -1.590182483196258545e-01
3.717755675315856934e-01 -9.540722519159317017e-02 -5.281791687011718750e-01 1.803570538759231567e-01 -2.488364279270172119e-01 6.241984367370605469e-01 3.647369518876075745e-02 -2.971612513065338135e-01
9.079770743846893311e-02 2.307913079857826233e-02 4.299383237957954407e-02 -5.248126983642578125e-01 -6.322420388460159302e-02 6.336771249771118164e-01 -5.501892566680908203e-01 -7.546086609363555908e-02
5.192024707794189453e-01 8.974520862102508545e-02 6.395070254802703857e-02 -2.144483774900436401e-01 -4.914894998073577881e-01 1.334797404706478119e-02 2.987038791179656982e-01 -5.842368006706237793e-01
4.197823256254196167e-02 -1.125508695840835571e-01 -1.086533740162849426e-01 -2.505385279655456543e-01 -6.097034215927124023e-01 -9.022576361894607544e-02 -5.104370713233947754e-01 -5.201635956764221191e-01
-2.021066695451736450e-01 4.122746735811233521e-02 -5.603047013282775879e-01 -4.435713291168212891e-01 -4.661073386669158936e-01 5.853294581174850464e-02 4.533296525478363037e-01 1.434105038642883301e-01
4.927091598510742188e-01 -3.139086067676544189e-02 -3.290218710899353027e-01 -4.000294208526611328e-01 -4.944998323917388916e-01 1.214016508311033249e-02 -4.928091764450073242e-01 -2.085717767477035522e-02
-3.946277797222137451e-01 -1.851792186498641968e-01 -3.655144572257995605e-01 -5.091162919998168945e-01 -3.167217075824737549e-01 2.683513760566711426e-01 -3.808219432830810547e-01 -3.159539997577667236e-01
-1.574812978506088257e-01 8.662328869104385376e-02 -1.341394484043121338e-01 -3.395390808582305908e-01 -8.425974100828170776e-02 -1.317383348941802979e-01 -3.997280597686767578e-01 -8.063365221023559570e-01
3.462984859943389893e-01 -5.846252441406250000e-01 3.171212598681449890e-02 -3.750057816505432129e-01 -5.887187719345092773e-01 1.266152262687683105e-01 -1.655877679586410522e-01 -8.133432269096374512e-02
2.804075479507446289e-01 1.560250371694564819e-01 -2.716285884380340576e-01 2.069248631596565247e-02 -5.977435708045959473e-01 6.030326485633850098e-01 2.985794544219970703e-01 -1.127918660640716553e-01
1.098587960004806519e-01 -5.642539262771606445e-01 -5.732006952166557312e-02 -4.225218594074249268e-01 -2.612970173358917236e-01 6.279032826423645020e-01 -2.190406993031501770e-02 -1.572254598140716553e-01
-4.191523417830467224e-02 -1.700336188077926636e-01 -4.595687687397003174e-01 -7.010681033134460449e-01 2.757711708545684814e-01 4.286825060844421387e-01 -5.511336494237184525e-03 -8.235986530780792236e-02
7.820290327072143555e-02 1.884515732526779175e-01 -6.818173527717590332e-01 -2.702382504940032959e-01 -1.948500871658325195e-01 -3.296870887279510498e-01 -1.956951320171356201e-01 -4.852938652038574219e-01
-2.761562913656234741e-02 -4.143765270709991455e-01 -5.591021478176116943e-02 -4.034991860389709473e-01 -2.370693385601043701e-01 -3.214095160365104675e-02 -3.122627437114715576e-01 -7.119334936141967773e-01
5.425136685371398926e-01 3.447649627923965454e-02 -1.906420588493347168e-01 -4.307115674018859863e-01 -3.724808692932128906e-01 -2.559315599501132965e-02 -5.675762295722961426e-01 -1.452368050813674927e-01
-5.164746642112731934e-01 1.757932007312774658e-01 -8.276662975549697876e-02 -4.091831445693969727e-01 -1.784563362598419189e-01 6.143832802772521973e-01 9.527128189802169800e-03 -3.444785475730895996e-01
2.996616661548614502e-01 6.505141258239746094e-01 -4.293136000633239746e-01 -1.366170644760131836e-01 -2.446786612272262573e-01 4.363946318626403809e-01 -6.504663079977035522e-02 -1.718163788318634033e-01
-1.246215477585792542e-01 3.674288690090179443e-01 -2.977145612239837646e-01 -3.803566992282867432e-01 -1.211554277688264847e-03 -4.896604642271995544e-02 5.159727334976196289e-01 -5.895196199417114258e-01
-2.640066444873809814e-01 2.047549933195114136e-01 1.668401062488555908e-01 -4.562445282936096191e-01 -2.545638978481292725e-01 4.919395148754119873e-01 -4.082179665565490723e-01 -4.230038523674011230e-01
3.493727147579193115e-01 1.757729798555374146e-02 -2.855264954268932343e-02 -7.955572754144668579e-02 -3.719041943550109863e-01 3.756854832172393799e-01 5.665119886398315430e-01 -5.197088718414306641e-01
5.651515722274780273e-01 1.347397863864898682e-01 -1.907697692513465881e-02 -1.953314691781997681e-01 -1.304427832365036011e-01 9.808933734893798828e-02 3.162090182304382324e-01 -7.051990628242492676e-01
-4.406605288386344910e-02 1.969726532697677612e-01 -3.941377103328704834e-01 -8.668738603591918945e-01 2.796608954668045044e-02 3.921897336840629578e-02 6.596426665782928467e-02 -2.139480710029602051e-01
-5.768676847219467163e-02 1.584360152482986450e-01 -8.421791195869445801e-01 -3.849848210811614990e-01 2.277197688817977905e-01 6.222525984048843384e-02 -8.932255953550338745e-02 -2.244647294282913208e-01
-3.766555488109588623e-01 6.464274972677230835e-02 -3.578732311725616455e-01 -4.182738661766052246e-01 6.815442442893981934e-02 2.698825001716613770e-01 -4.766917526721954346e-01 -4.961943328380584717e-01
5.185102298855781555e-02 -2.553040385246276855e-01 -5.069247484207153320e-01 -3.330047428607940674e-01 -6.304023265838623047e-01 3.118714392185211182e-01 8.957075327634811401e-02 2.481383532285690308e-01
1.771878898143768311e-01 -1.245582625269889832e-01 -4.950789511203765869e-01 -1.948177367448806763e-01 -2.772577702999114990e-01 -2.947537302970886230e-01 -1.627527922391891479e-01 -6.926704645156860352e-01
2.248721718788146973e-01 8.292945101857185364e-03 -5.826804637908935547e-01 -4.041462838649749756e-01 -5.534334778785705566e-01 -1.489188615232706070e-02 3.612468838691711426e-01 9.748490899801254272e-02
-1.190651059150695801e-01 2.165183275938034058e-01 -5.721069574356079102e-01 -6.129124760627746582e-01 -4.260174930095672607e-01 -1.878020316362380981e-01 1.361365020275115967e-01 -2.610770426690578461e-02
5.123771429061889648e-01 -1.509136408567428589e-01 -5.671087503433227539e-01 -3.322259485721588135e-01 -2.377558201551437378e-01 4.451372623443603516e-01 -8.512514829635620117e-02 1.441767513751983643e-01
-4.592109024524688721e-01 -2.683295607566833496e-01 -5.760504007339477539e-01 -3.280253112316131592e-01 -1.372451484203338623e-01 1.486322134733200073e-01 -1.789453476667404175e-01 -4.524826705455780029e-01
1.145917326211929321e-01 -2.638860940933227539e-01 -4.578546583652496338e-01 -5.519788861274719238e-01 2.832319438457489014e-01 3.638150095939636230e-01 -3.445125818252563477e-01 -2.676760256290435791e-01
5.420050024986267090e-01 2.264780104160308838e-01 5.388273671269416809e-02 -2.993903160095214844e-01 -1.055207252502441406e-01 4.722683727741241455e-01 4.188585877418518066e-01 -3.908784687519073486e-01
-2.398929744958877563e-02 1.153363101184368134e-02 1.081819385290145874e-01 -9.332385063171386719e-01 7.749698311090469360e-02 -2.780112810432910919e-02 2.146842330694198608e-01 -2.525591254234313965e-01
-2.794564068317413330e-01 -3.302107751369476318e-01 -1.640669852495193481e-01 -4.776939153671264648e-01 -3.701366186141967773e-01 4.291031360626220703e-01 -3.905246555805206299e-01 -2.900262176990509033e-01
1.205771267414093018e-01 -5.823104977607727051e-01 -3.795086741447448730e-01 -3.549272119998931885e-01 -1.908296495676040649e-01 4.345414936542510986e-01 3.884057700634002686e-01 1.655592769384384155e-02
2.455989867448806763e-01 -3.947241306304931641e-01 3.835655748844146729e-02 -2.646949887275695801e-01 -3.994433879852294922e-01 6.112187504768371582e-01 -4.004551470279693604e-01 -1.372287422418594360e-01
-7.605576515197753906e-02 -9.356027841567993164e-02 -4.992266595363616943e-01 -6.875631213188171387e-01 1.071380004286766052e-01 1.490844599902629852e-02 -3.730737566947937012e-01 -3.355696201324462891e-01
2.758204936981201172e-01 2.443059682846069336e-01 -5.480961203575134277e-01 2.159985154867172241e-01 -4.529716670513153076e-01 4.219956696033477783e-01 -9.404038637876510620e-02 -3.536462485790252686e-01
6.268016099929809570e-01 2.879595756530761719e-01 -3.130814731121063232e-01 -1.119713559746742249e-01 5.262493714690208435e-02 1.806878000497817993e-01 2.204934358596801758e-01 -5.741136670112609863e-01
2.455970644950866699e-01 6.714215278625488281e-01 -3.169182538986206055e-01 -1.002649515867233276e-01 -3.394862115383148193e-01 4.796516597270965576e-01 -8.770964294672012329e-02 -1.592964380979537964e-01
-1.488326042890548706e-01 -7.982865720987319946e-02 1.375930607318878174e-01 -9.042890071868896484e-01 -2.337220907211303711e-01 2.336683571338653564e-01 -1.318676620721817017e-01 -9.049709886312484741e-02
4.198585450649261475e-01 2.771390415728092194e-02 -1.351642701774835587e-02 -1.145893186330795288e-01 -6.247314810752868652e-01 2.369264513254165649e-01 4.313993155956268311e-01 -4.208425283432006836e-01
4.061745703220367432e-01 4.760742783546447754e-01 5.829418823122978210e-02 -6.320595741271972656e-01 -3.473361134529113770e-01 5.347536876797676086e-02 -2.860136330127716064e-01 -1.312206219881772995e-02
1.754300594329833984e-01 -3.427176177501678467e-01 -7.886760681867599487e-02 -7.449050545692443848e-01 2.034750133752822876e-01 3.554325401782989502e-01 -2.043877840042114258e-01 -2.848799228668212891e-01
2.337153106927871704e-01 3.403718471527099609e-01 -1.074842512607574463e-01 -4.259647428989410400e-01 -1.267338991165161133e-01 -9.196435101330280304e-03 5.559063553810119629e-01 -5.579853057861328125e-01
5.267674103379249573e-02 -5.372402071952819824e-01 -4.184953570365905762e-01 -4.513867795467376709e-01 -4.478094279766082764e-01 3.305601477622985840e-01 -1.084635034203529358e-01 9.023375809192657471e-02
-4.210094213485717773e-01 -1.946687996387481689e-01 -3.346209228038787842e-01 -2.752174139022827148e-01 -2.484099119901657104e-01 4.473050832748413086e-01 -3.676828145980834961e-01 -4.473918676376342773e-01
6.081835627555847168e-01 3.482519686222076416e-01 -4.218540340662002563e-02 -1.964641660451889038e-01 -1.734182536602020264e-01 3.762848973274230957e-01 3.184812366962432861e-01 -4.419965147972106934e-01
-6.919471174478530884e-02 -1.852101273834705353e-02 1.357208490371704102e-01 -3.851521313190460205e-01 -3.376953601837158203e-01 -8.181528002023696899e-02 -2.927242815494537354e-01 -7.884714007377624512e-01
1.600512862205505371e-02 -5.644378662109375000e-01 -4.168189465999603271e-01 -3.627656996250152588e-01 -2.213584035634994507e-01 -7.168360799551010132e-02 -2.812369167804718018e-01 -4.925284981727600098e-01
-2.622258067131042480e-01 -3.103440403938293457e-01 6.780847441405057907e-03 -2.784548401832580566e-01 -4.110637009143829346e-01 2.515476644039154053e-01 -2.359054386615753174e-01 -6.851571202278137207e-01
4.666209518909454346e-01 4.421190619468688965e-01 -3.359371051192283630e-02 -5.580481290817260742e-01 -5.028366446495056152e-01 -2.385030873119831085e-02 -1.323243379592895508e-01 5.767254158854484558e-02
-3.430158495903015137e-01 6.561645120382308960e-02 -2.135981470346450806e-01 -4.220108091831207275e-01 -1.399557143449783325e-01 1.869989186525344849e-01 -4.983853399753570557e-01 -5.927672982215881348e-01
6.503124833106994629e-01 2.777834050357341766e-02 -5.662006512284278870e-02 -3.541073501110076904e-01 -1.549789160490036011e-01 2.639032527804374695e-02 3.885275721549987793e-01 -5.215895175933837891e-01
-1.082452684640884399e-01 -3.977149128913879395e-01 2.449577301740646362e-02 -6.735832095146179199e-01 1.111789420247077942e-02 4.501036703586578369e-01 2.790840268135070801e-01 -3.085235953330993652e-01
-3.078009188175201416e-01 -2.124773412942886353e-01 -7.306277751922607422e-02 -2.496827244758605957e-01 -3.084360957145690918e-01 5.752980709075927734e-01 -3.611207008361816406e-01 -4.857194721698760986e-01
2.254460752010345459e-02 1.730712950229644775e-01 -1.085243001580238342e-01 -4.946509599685668945e-01 -1.678739190101623535e-01 -2.076655328273773193e-01 5.642919540405273438e-01 -5.686379671096801758e-01
-4.798879325389862061e-01 -1.438418775796890259e-01 -5.129681825637817383e-01 3.585850447416305542e-02 -3.714595735073089600e-01 3.325639963150024414e-01 3.517174124717712402e-01 -3.351252675056457520e-01
2.102288752794265747e-01 5.782196521759033203e-01 -3.692968785762786865e-01 -1.464730948209762573e-01 -2.883194088935852051e-01 6.106640100479125977e-01 3.411643207073211670e-02 -8.018013089895248413e-02
1.023115068674087524e-01 4.827819168567657471e-01 -6.217341497540473938e-02 -5.191122293472290039e-01 -2.022082209587097168e-01 -2.987916395068168640e-02 4.540025591850280762e-01 -4.849860668182373047e-01
-2.572109401226043701e-01 5.940717086195945740e-02 -5.938440561294555664e-01 -5.760056972503662109e-01 -3.469158113002777100e-01 -1.484217941761016846e-01 3.201755285263061523e-01 3.143226355314254761e-02
-4.480350613594055176e-01 8.912577759474515915e-04 -6.657460331916809082e-01 -3.366127908229827881e-01 1.296254843473434448e-01 1.040146276354789734e-01 -2.021268606185913086e-01 -4.174455702304840088e-01
3.765202462673187256e-01 -5.132786631584167480e-01 -3.339918851852416992e-01 -4.846714437007904053e-01 -2.992545366287231445e-01 -2.320528924465179443e-01 -1.837523877620697021e-01 -2.667465806007385254e-01
9.875788539648056030e-02 1.348584443330764771e-01 -5.195665359497070312e-01 -1.861825287342071533e-01 -2.531725680455565453e-03 -2.353190034627914429e-01 -1.777978092432022095e-01 -7.618750333786010742e-01
-1.375717669725418091e-01 1.044586226344108582e-01 3.702329993247985840e-01 -4.582616686820983887e-01 -4.858326911926269531e-01 2.557213306427001953e-01 -3.125072419643402100e-01 -4.732850492000579834e-01
5.282337069511413574e-01 3.645731806755065918e-01 -4.635208249092102051e-01 -3.069966733455657959e-01 3.537994995713233948e-02 -7.565314322710037231e-02 -3.131841123104095459e-01 -4.170106649398803711e-01
4.926636517047882080e-01 2.271173596382141113e-01 -1.898431591689586639e-02 -3.843176960945129395e-01 -2.133848816156387329e-01 1.214003711938858032e-01 5.248705148696899414e-01 -4.710410237312316895e-01
-3.024128675460815430e-01 -2.842190563678741455e-01 -2.818887829780578613e-01 -1.809912919998168945e-01 -6.068021059036254883e-01 2.292997576296329498e-02 -1.747176051139831543e-01 -5.623933076858520508e-01
-1.642494648694992065e-01 -5.653603747487068176e-02 -3.713180720806121826e-01 -2.477871328592300415e-01 2.039912194013595581e-01 1.512206941843032837e-01 -3.294861018657684326e-01 -7.729870676994323730e-01
-7.400425523519515991e-02 1.143523901700973511e-01 4.007193446159362793e-01 -4.019837975502014160e-01 -5.520175099372863770e-01 4.188545346260070801e-01 -2.984584271907806396e-01 -3.000668883323669434e-01
-7.781136035919189453e-02 -4.577324911952018738e-02 -4.400071501731872559e-01 -1.517414152622222900e-01 -4.930950701236724854e-01 -1.042766943573951721e-01 -5.274920463562011719e-01 -4.929038286209106445e-01
2.213643193244934082e-01 1.074744164943695068e-01 -1.837242394685745239e-01 4.469798505306243896e-02 -5.695341825485229492e-01 6.712364554405212402e-01 2.982921004295349121e-01 -1.994713395833969116e-01
2.282730340957641602e-01 -3.520716726779937744e-01 -7.619150876998901367e-01 -3.337202370166778564e-01 -1.646998971700668335e-01 1.813619732856750488e-01 2.632550001144409180e-01 5.226601660251617432e-02
-5.096411705017089844e-01 -1.148531660437583923e-01 -3.493611812591552734e-01 -5.321814417839050293e-01 -2.502780556678771973e-01 2.356043308973312378e-01 4.339281916618347168e-01 -1.239435002207756042e-01
-3.810810744762420654e-01 -2.487514466047286987e-01 -4.003819823265075684e-01 -6.128392219543457031e-01 -2.140837758779525757e-01 3.224648833274841309e-01 -1.946820765733718872e-01 -2.632597982883453369e-01
3.992062211036682129e-01 -5.116639733314514160e-01 1.347465515136718750e-01 -5.134673118591308594e-01 -2.138065099716186523e-01 4.943629503250122070e-01 5.280341207981109619e-02 -6.428726762533187866e-02
-2.069097906351089478e-01 1.477396190166473389e-01 7.797495275735855103e-02 -2.917056977748870850e-01 -3.967417776584625244e-02 2.670848965644836426e-01 -4.954510927200317383e-01 -7.251268625259399414e-01
-1.665214151144027710e-01 -1.273249536752700806e-01 -6.783939003944396973e-01 -1.987827196717262268e-02 -5.905686616897583008e-01 2.810055911540985107e-01 2.300527542829513550e-01 -1.215976029634475708e-01
2.467293143272399902e-01 -9.746272861957550049e-02 -5.268061757087707520e-01 -7.459565997123718262e-01 2.513815462589263916e-01 1.076378747820854187e-01 3.101475723087787628e-02 -1.410997062921524048e-01
-3.948867321014404297e-01 -9.787519276142120361e-02 -3.043459057807922363e-01 -3.231632411479949951e-01 -5.397571325302124023e-01 -1.052351146936416626e-01 -8.148861676454544067e-02 -5.730370283126831055e-01
-9.707538783550262451e-02 5.249065756797790527e-01 -3.788895905017852783e-01 -4.468590617179870605e-01 -4.947359487414360046e-02 6.792361848056316376e-03 4.731740355491638184e-01 -3.813416659832000732e-01
1.228756085038185120e-01 -5.101953148841857910e-01 -6.140719056129455566e-01 -3.939267396926879883e-01 -1.142657324671745300e-01 3.235858678817749023e-01 -2.636660933494567871e-01 -7.110273092985153198e-02
3.482647985219955444e-02 -1.443241685628890991e-01 -6.503190398216247559e-01 -6.737627387046813965e-01 2.366892844438552856e-01 -3.478186950087547302e-02 2.537043998017907143e-03 -2.094006091356277466e-01
-9.823512285947799683e-02 -2.622602581977844238e-01 8.835522830486297607e-02 -6.326174139976501465e-01 1.664361059665679932e-01 4.623784422874450684e-01 2.758020758628845215e-01 -4.427149295806884766e-01
7.809049915522336960e-03 6.977166235446929932e-02 -5.279668569564819336e-01 -8.090376853942871094e-01 1.422935575246810913e-01 6.981162726879119873e-02 -2.919841185212135315e-02 -1.892252564430236816e-01
4.459090232849121094e-01 3.263410925865173340e-02 -2.001257985830307007e-01 -7.688032984733581543e-01 -2.259542793035507202e-02 3.475682735443115234e-01 -1.718487143516540527e-01 1.347040086984634399e-01
3.640815913677215576e-01 5.572897195816040039e-01 -3.736421763896942139e-01 -1.783547848463058472e-01 -2.088693380355834961e-01 5.521111488342285156e-01 1.595439016819000244e-01 -1.074546650052070618e-01
1.218185350298881531e-01 -9.752053767442703247e-02 -1.756414026021957397e-01 -2.975080609321594238e-01 -7.253394722938537598e-01 5.174226164817810059e-01 -2.494490295648574829e-01 1.485260389745235443e-02
4.388711750507354736e-01 1.211033016443252563e-02 -2.780057787895202637e-01 -7.123103737831115723e-01 6.268153339624404907e-02 3.374827802181243896e-01 3.188871741294860840e-01 -5.531299114227294922e-02
4.123670458793640137e-01 5.983346700668334961e-01 -4.194840192794799805e-01 -1.464365273714065552e-01 -1.239517033100128174e-01 3.478829860687255859e-01 1.890585720539093018e-01 -3.200136423110961914e-01
2.900017984211444855e-02 -5.076977014541625977e-01 -2.191397100687026978e-01 -1.016385555267333984e-01 -2.729393243789672852e-01 6.851562857627868652e-02 -1.767584383487701416e-01 -7.567137479782104492e-01
4.158596992492675781e-01 -6.044292449951171875e-01 -4.536696150898933411e-02 -5.974541306495666504e-01 -7.365877926349639893e-02 2.689806222915649414e-01 -1.592336408793926239e-02 -1.571201533079147339e-01
4.671435356140136719e-01 4.820702970027923584e-01 9.317859262228012085e-02 -5.085324048995971680e-01 -4.873910844326019287e-01 8.996790274977684021e-03 -1.851773560047149658e-01 -1.008756160736083984e-01
5.688273310661315918e-01 4.772613644599914551e-01 -3.142391741275787354e-01 -4.957297146320343018e-01 -9.143637865781784058e-02 -1.486638784408569336e-01 -7.696135342121124268e-02 -2.603424489498138428e-01
3.578291088342666626e-02 3.778762519359588623e-01 -2.967452704906463623e-01 -6.138848066329956055e-01 -5.899892747402191162e-02 -8.161415159702301025e-02 5.507625937461853027e-01 -2.784527242183685303e-01
-1.999853253364562988e-01 -2.548654004931449890e-02 -3.138854503631591797e-01 -3.023568093776702881e-01 1.821733266115188599e-01 2.196221202611923218e-01 -4.154247045516967773e-01 -7.179233431816101074e-01
1.116428449749946594e-01 2.279351651668548584e-02 -3.817692101001739502e-01 -1.325903236865997314e-01 -3.882845342159271240e-01 -2.480944097042083740e-01 -4.011053442955017090e-01 -6.711833477020263672e-01
6.820682287216186523e-01 1.414916664361953735e-01 5.993579328060150146e-02 -2.793634831905364990e-01 -4.343189895153045654e-01 4.870494008064270020e-01 -8.429978042840957642e-02 1.305531151592731476e-02
3.962371051311492920e-01 3.555843532085418701e-01 -2.863570451736450195e-01 -4.060988128185272217e-02 -4.612430334091186523e-01 4.944680631160736084e-01 3.178024888038635254e-01 -2.732475399971008301e-01
4.568735063076019287e-01 -1.708869077265262604e-02 -4.531905651092529297e-01 -1.640381515026092529e-01 -1.651576906442642212e-01 -1.313130110502243042e-01 -3.220410346984863281e-01 -6.406666040420532227e-01
-3.352902829647064209e-01 -2.966725528240203857e-01 -1.485761702060699463e-01 -6.263797283172607422e-01 -3.035253286361694336e-01 5.286157727241516113e-01 -3.144889697432518005e-02 -1.121971160173416138e-01
-1.457856744527816772e-01 4.760747253894805908e-01 -1.764861643314361572e-01 -7.777919769287109375e-01 1.822971701622009277e-01 -5.350490100681781769e-03 -5.495319515466690063e-02 -2.823313474655151367e-01
1.362635791301727295e-01 3.560057282447814941e-01 -4.988587796688079834e-01 -3.996064364910125732e-01 -2.245983332395553589e-01 -3.551607131958007812e-01 -1.623333394527435303e-01 -4.931646883487701416e-01
5.033203363418579102e-01 -1.073821708559989929e-01 -2.057981640100479126e-01 -3.922615945339202881e-01 -4.575853943824768066e-01 -5.517439916729927063e-03 -5.614037513732910156e-01 -1.196943968534469604e-01
-3.273290097713470459e-01 1.569592356681823730e-01 -2.926290631294250488e-01 -6.924943923950195312e-01 -2.043137699365615845e-01 -2.925105690956115723e-01 2.031322419643402100e-01 -3.667015731334686279e-01
-2.207826226949691772e-01 2.870184183120727539e-01 -2.363326251506805420e-01 -5.667365789413452148e-01 -1.362312138080596924e-01 -2.839698195457458496e-01 -2.998129129409790039e-01 -5.502238869667053223e-01
4.291307628154754639e-01 4.892495274543762207e-01 -4.341299459338188171e-02 -4.290951192378997803e-01 1.102214977145195007e-01 1.020013466477394104e-01 2.599688768386840820e-01 -5.480306744575500488e-01
5.476115942001342773e-01 8.511218428611755371e-02 4.239022359251976013e-02 -3.193911910057067871e-01 -3.114132285118103027e-01 -4.042588640004396439e-03 3.794413506984710693e-01 -5.899994373321533203e-01
-3.499779403209686279e-01 -1.769760251045227051e-01 -2.274628877639770508e-01 -2.311686277389526367e-01 -4.650229513645172119e-01 1.042033135890960693e-01 -2.805409431457519531e-01 -6.597033739089965820e-01
-2.788655459880828857e-01 -1.505768150091171265e-01 -5.010127276182174683e-02 -4.424690008163452148e-01 -1.912997514009475708e-01 3.258694708347320557e-01 -4.291736483573913574e-01 -6.117966771125793457e-01
2.110335528850555420e-01 1.072418913245201111e-01 -6.158970296382904053e-02 -6.568684577941894531e-01 -1.694488152861595154e-02 4.888666868209838867e-01 4.957033097743988037e-01 1.539316475391387939e-01
2.111581265926361084e-01 -6.526637673377990723e-01 -6.079200282692909241e-02 -3.527370095252990723e-01 -1.485341787338256836e-02 4.607374668121337891e-01 1.498660743236541748e-01 -4.078770577907562256e-01
-1.406089365482330322e-01 1.503076106309890747e-01 1.813117712736129761e-01 -5.165601372718811035e-01 -6.511650681495666504e-01 1.794246286153793335e-01 -4.142280519008636475e-01 -1.735928505659103394e-01
4.813232421875000000e-01 -4.643921852111816406e-01 -3.546714186668395996e-01 -3.234406709671020508e-01 -5.441840291023254395e-01 1.479611545801162720e-01 6.261357665061950684e-02 1.769241318106651306e-02
4.954703152179718018e-01 -1.147427335381507874e-01 -5.822021961212158203e-01 -4.405714571475982666e-01 2.073100954294204712e-02 4.294934868812561035e-01 -2.771967649459838867e-02 1.503920257091522217e-01
2.270585298538208008e-01 -1.053889933973550797e-02 -5.616290867328643799e-02 -1.908438652753829956e-01 -6.235861182212829590e-01 1.318989694118499756e-01 6.298392415046691895e-01 -3.252743780612945557e-01
-3.218877315521240234e-01 1.710746064782142639e-02 -4.900991022586822510e-01 1.571078300476074219e-01 -6.297928094863891602e-01 2.705058157444000244e-01 1.606599837541580200e-01 -3.682276308536529541e-01
1.236374601721763611e-01 1.544047147035598755e-01 -1.278131455183029175e-01 -3.599808514118194580e-01 -5.205678939819335938e-01 2.412053793668746948e-01 6.950707435607910156e-01 -5.154009163379669189e-02
2.041045576333999634e-01 -6.230999231338500977e-01 -5.008295774459838867e-01 -3.361100852489471436e-01 -3.892568051815032959e-01 1.056145727634429932e-01 1.905362010002136230e-01 -8.548860996961593628e-02
2.319852560758590698e-01 -5.174654722213745117e-02 -3.572074770927429199e-01 -3.925988972187042236e-01 -4.547229036688804626e-02 -3.116865754127502441e-01 -2.442200332880020142e-01 -7.091646790504455566e-01
5.096485614776611328e-01 2.920048236846923828e-01 -2.610262930393218994e-01 -3.230244815349578857e-01 3.565707802772521973e-01 3.301590681076049805e-01 1.874497383832931519e-01 -4.595944285392761230e-01
5.535070225596427917e-02 5.022753477096557617e-01 -3.677968084812164307e-01 -4.999133646488189697e-01 1.430461555719375610e-01 -9.647353738546371460e-02 2.929089367389678955e-01 -4.938654303550720215e-01
2.396829724311828613e-01 2.879468202590942383e-01 -3.461564183235168457e-01 -3.380970656871795654e-02 -5.563302040100097656e-01 5.297973155975341797e-01 3.654004633426666260e-01 -1.223335191607475281e-01
6.573514342308044434e-01 -3.579114973545074463e-01 -2.975434660911560059e-01 -2.363933920860290527e-01 -4.552582800388336182e-01 2.804546356201171875e-01 -9.468732029199600220e-02 -2.222305536270141602e-02
3.332437276840209961e-01 -2.001669555902481079e-01 -1.953554898500442505e-01 -7.979148030281066895e-01 2.278512567281723022e-01 3.180749416351318359e-01 -1.293218284845352173e-01 -6.509994715452194214e-02
-2.118138223886489868e-01 6.799972057342529297e-02 1.800320744514465332e-01 -8.492248654365539551e-01 -9.431510418653488159e-02 1.475595310330390930e-02 -1.603768914937973022e-01 -4.025947451591491699e-01
-4.298945367336273193e-01 -8.383308351039886475e-02 -2.935293614864349365e-01 -4.626030623912811279e-01 -1.201726682484149933e-02 2.524871826171875000e-01 -3.604481518268585205e-01 -5.605217218399047852e-01
5.992528200149536133e-01 2.409568727016448975e-01 7.639110833406448364e-02 -6.723167896270751953e-01 -6.049809232354164124e-02 2.559039592742919922e-01 -2.220065146684646606e-01 -8.097379654645919800e-02
-4.478507339954376221e-01 -1.178585067391395569e-01 -4.212160408496856689e-01 -4.432097673416137695e-01 -5.527008790522813797e-03 3.951829075813293457e-01 -3.120444715023040771e-01 -3.976297974586486816e-01
-2.196096777915954590e-01 2.674885094165802002e-02 -2.164136022329330444e-01 -2.247349619865417480e-01 7.530025206506252289e-03 2.466980069875717163e-01 -5.389815568923950195e-01 -7.087296247482299805e-01
-4.401404261589050293e-01 -3.068303763866424561e-01 -5.020158886909484863e-01 -4.126428663730621338e-01 -2.916735112667083740e-01 7.576219737529754639e-02 -1.980103403329849243e-01 -3.997698426246643066e-01
2.297961413860321045e-01 1.650661379098892212e-01 -5.351422429084777832e-01 -6.545683741569519043e-01 -4.379592835903167725e-02 -8.977982401847839355e-02 4.271281957626342773e-01 -1.126629263162612915e-01
5.336974263191223145e-01 1.505633257329463959e-02 3.698319941759109497e-02 -3.027313053607940674e-01 2.058261483907699585e-01 7.171582579612731934e-01 9.137628972530364990e-02 -2.385293990373611450e-01
-1.755009293556213379e-01 -2.572565339505672455e-03 -7.042899727821350098e-02 -6.081265211105346680e-01 8.113709092140197754e-02 -1.162757650017738342e-01 -2.677216231822967529e-01 -7.089687585830688477e-01
2.818281054496765137e-01 3.130847215652465820e-01 -2.805176377296447754e-01 -6.093624234199523926e-01 1.757016777992248535e-01 1.645770072937011719e-01 5.343679189682006836e-01 -1.703891754150390625e-01
-3.546736389398574829e-02 -5.313569903373718262e-01 -6.118472814559936523e-01 -3.090436756610870361e-01 -2.820070981979370117e-01 4.066103994846343994e-01 -3.015446290373802185e-02 2.770244330167770386e-02
5.032500028610229492e-01 1.474041342735290527e-01 -1.593291759490966797e-02 -7.959758043289184570e-01 9.913434274494647980e-03 1.416693776845932007e-01 -2.535512447357177734e-01 -8.199482411146163940e-02
4.698857069015502930e-01 -2.582418546080589294e-02 -1.274928003549575806e-01 -4.294817745685577393e-01 -3.697554394602775574e-02 6.073188781738281250e-01 -4.555605649948120117e-01 -9.626395069062709808e-03
4.184883534908294678e-01 5.747360587120056152e-01 -3.654161468148231506e-02 -5.296398997306823730e-01 1.575607061386108398e-02 8.217872120440006256e-03 1.914312541484832764e-01 -4.192023575305938721e-01
1.107468977570533752e-01 -9.283011406660079956e-02 -5.614915490150451660e-01 -7.479770779609680176e-01 2.609953582286834717e-01 1.087147146463394165e-01 1.414373070001602173e-01 -6.658308207988739014e-02
5.699006468057632446e-02 -3.690625131130218506e-01 2.065687477588653564e-01 -4.484722912311553955e-01 -2.400756627321243286e-02 5.834655761718750000e-01 -1.798379234969615936e-02 -5.247999429702758789e-01
-3.543437719345092773e-01 -1.198574006557464600e-01 -4.045093059539794922e-01 -3.942102193832397461e-01 -4.315093904733657837e-02 3.669894635677337646e-01 -4.355961978435516357e-01 -4.634198248386383057e-01
7.658831030130386353e-02 -3.426247537136077881e-01 6.784226000308990479e-02 -6.639313697814941406e-01 1.514082998037338257e-01 4.277071952819824219e-01 4.065191149711608887e-01 -2.453963160514831543e-01
2.439582496881484985e-01 2.680867612361907959e-01 -4.335937798023223877e-01 -2.322702407836914062e-01 -1.066192537546157837e-01 -2.207481712102890015e-01 -3.318462073802947998e-01 -6.756047010421752930e-01
-1.209367513656616211e-01 1.488913446664810181e-01 -1.041993033140897751e-02 -9.601541161537170410e-01 1.321736164391040802e-02 1.800663471221923828e-01 -7.261037081480026245e-02 -5.771008506417274475e-02
-1.814132183790206909e-01 1.046591922640800476e-01 -2.468818724155426025e-01 -1.380908191204071045e-01 1.135371923446655273e-01 1.761376559734344482e-01 -2.795278131961822510e-01 -8.683691620826721191e-01
1.748546659946441650e-01 -1.236274093389511108e-01 -5.652896761894226074e-01 -6.364249587059020996e-01 2.982028424739837646e-01 1.467503458261489868e-01 -1.459249556064605713e-01 -3.127273619174957275e-01
-2.507429011166095734e-02 -1.573001444339752197e-01 -2.161046415567398071e-01 -8.266344070434570312e-01 2.716392874717712402e-01 3.517495691776275635e-01 -1.016306690871715546e-02 -2.167565524578094482e-01
3.863127529621124268e-01 -1.697095334529876709e-01 -4.789417982101440430e-01 -3.572466671466827393e-01 -1.577678769826889038e-01 -2.690553963184356689e-01 -3.764734864234924316e-01 -4.753280878067016602e-01
-2.365803867578506470e-01 -1.186016276478767395e-01 -2.110553085803985596e-01 -6.329292058944702148e-01 1.417712867259979248e-01 6.402577757835388184e-01 -8.455435931682586670e-02 -2.182685732841491699e-01
2.361741214990615845e-01 -4.818780422210693359e-01 -6.393318772315979004e-01 -3.635207712650299072e-01 -1.003344208002090454e-01 3.705933988094329834e-01 1.418340057134628296e-01 5.999426543712615967e-02
3.696613907814025879e-01 6.088625788688659668e-01 -2.369571477174758911e-01 -4.203819930553436279e-01 3.088500816375017166e-03 2.818197943270206451e-02 2.495611310005187988e-01 -4.434892237186431885e-01
-3.315832316875457764e-01 -9.881336241960525513e-02 -5.220310688018798828e-01 -3.653829693794250488e-01 5.429463461041450500e-02 1.589713692665100098e-01 -4.280797243118286133e-01 -5.126358866691589355e-01
3.493910282850265503e-02 -6.080641150474548340e-01 -1.193729490041732788e-01 -4.437733590602874756e-01 4.320314899086952209e-02 3.705507814884185791e-01 3.665007054805755615e-01 -3.799414038658142090e-01
-6.479314714670181274e-02 1.006035953760147095e-01 2.864853441715240479e-01 -4.476994574069976807e-01 -6.088547110557556152e-01 4.173351824283599854e-01 -3.628010451793670654e-01 -1.633246988058090210e-01
-5.737751349806785583e-02 -1.259334981441497803e-01 -1.778926402330398560e-01 -2.914720773696899414e-01 -1.903309822082519531e-01 -1.660079807043075562e-01 -9.565789252519607544e-02 -8.895572423934936523e-01
-3.953757509589195251e-02 2.372148633003234863e-02 -4.016798138618469238e-01 -2.301352173089981079e-01 -3.037594556808471680e-01 -1.546148210763931274e-01 -5.165383815765380859e-01 -6.329121589660644531e-01
2.311936318874359131e-01 5.094739198684692383e-01 -2.445138841867446899e-01 -5.301509499549865723e-01 3.301605880260467529e-01 1.183333024382591248e-01 1.949680298566818237e-01 -4.302527010440826416e-01
1.527418149635195732e-03 -2.310781925916671753e-01 -1.997144669294357300e-01 -5.643411278724670410e-01 3.174700140953063965e-01 5.739134550094604492e-01 -4.327051341533660889e-02 -3.952183723449707031e-01
-6.298601627349853516e-02 5.150261148810386658e-02 -5.601246953010559082e-01 -3.499671816825866699e-01 2.601472139358520508e-01 4.292203113436698914e-02 -1.920062303543090820e-01 -6.714001893997192383e-01
2.934411764144897461e-01 6.472024321556091309e-02 -4.371258318424224854e-01 -2.230885624885559082e-01 -3.581114709377288818e-01 -3.760994970798492432e-01 -2.087989151477813721e-01 -5.962923169136047363e-01
2.559048533439636230e-01 1.943399757146835327e-01 -5.047446489334106445e-01 -2.338402271270751953e-01 -1.658237129449844360e-01 -3.239815533161163330e-01 -1.862727701663970947e-01 -6.481798291206359863e-01
2.317475080490112305e-01 -1.083012446761131287e-01 -7.809768915176391602e-01 -4.525240659713745117e-01 -1.275724023580551147e-01 1.661882549524307251e-01 2.572109401226043701e-01 9.904675930738449097e-02
-8.525320142507553101e-02 -2.217645794153213501e-01 2.674258649349212646e-01 -5.508608222007751465e-01 -5.012930035591125488e-01 5.396472811698913574e-01 -9.273283183574676514e-02 -1.321920603513717651e-01
-1.758901774883270264e-01 7.186934351921081543e-02 -1.304619312286376953e-01 -3.834156990051269531e-01 -1.670508980751037598e-01 -7.025833427906036377e-02 -3.832747042179107666e-01 -7.874819636344909668e-01
-4.902105033397674561e-02 4.177377521991729736e-01 -2.792013585567474365e-01 -3.841393887996673584e-01 -1.481399536132812500e-01 7.171035557985305786e-02 6.292356848716735840e-01 -4.177924096584320068e-01
-4.817341566085815430e-01 -7.173813134431838989e-02 -4.797987043857574463e-01 6.804835051298141479e-03 -5.099580287933349609e-01 2.360603511333465576e-01 2.890270948410034180e-01 -3.649854958057403564e-01
4.902298152446746826e-01 2.827298343181610107e-01 -1.043792515993118286e-01 -7.850799560546875000e-01 -6.860557477921247482e-03 -1.762086898088455200e-02 -2.209594100713729858e-01 -5.755392834544181824e-02
-2.345704436302185059e-01 4.935758411884307861e-01 -3.737686276435852051e-01 -6.759660840034484863e-01 -9.144496917724609375e-02 -1.999662816524505615e-01 -1.189534738659858704e-01 -2.054940164089202881e-01
1.697882264852523804e-01 -5.878943577408790588e-02 -4.914944469928741455e-01 -6.898789107799530029e-02 -5.523586273193359375e-01 -1.823580414056777954e-01 -3.686110675334930420e-01 -4.971528947353363037e-01
4.601345658302307129e-01 3.018391132354736328e-01 -2.359461784362792969e-01 2.863852493464946747e-02 -5.813236236572265625e-01 5.106987357139587402e-01 -9.179473854601383209e-03 -2.045577913522720337e-01
-1.730790734291076660e-01 -2.542163431644439697e-01 -5.908151268959045410e-01 7.470195647329092026e-03 -2.047667503356933594e-01 1.205995157361030579e-01 -2.831218540668487549e-01 -6.478176116943359375e-01
5.967174172401428223e-01 3.004234433174133301e-01 1.887797266244888306e-01 -6.374052166938781738e-01 -2.323936372995376587e-01 1.623192876577377319e-01 -1.733997911214828491e-01 -3.645560145378112793e-02
-6.947761774063110352e-02 -3.406366407871246338e-01 -1.867070794105529785e-01 -2.342428714036941528e-01 -6.115097999572753906e-01 1.329070329666137695e-01 -4.316817820072174072e-01 -4.598398804664611816e-01
9.680602699518203735e-02 7.332598324865102768e-03 -3.543389141559600830e-01 -3.437671661376953125e-01 -4.286001622676849365e-01 -2.562191486358642578e-01 -4.437773525714874268e-01 -5.482320189476013184e-01
-3.350910246372222900e-01 1.709018945693969727e-01 -5.013937354087829590e-01 -6.469421982765197754e-01 -8.893065899610519409e-02 3.396279811859130859e-01 -2.475412487983703613e-01 6.359340995550155640e-02
-4.677363336086273193e-01 8.136457204818725586e-02 -3.547750711441040039e-01 -1.260183453559875488e-01 -3.265326917171478271e-01 1.993053704500198364e-01 4.313675761222839355e-01 -5.481171011924743652e-01
1.940582245588302612e-01 -3.366226330399513245e-02 -1.624413020908832550e-02 -5.021733641624450684e-01 -4.854781031608581543e-01 4.123851656913757324e-01 -5.256360173225402832e-01 1.634702086448669434e-01
3.157044649124145508e-01 -2.161059975624084473e-01 -5.146830677986145020e-01 -8.456311374902725220e-02 -5.744085907936096191e-01 -8.463542163372039795e-02 -3.059870898723602295e-01 -3.883850872516632080e-01
1.881935298442840576e-01 -4.059044420719146729e-01 -5.004571676254272461e-01 -4.532354772090911865e-01 -3.333228230476379395e-01 3.490891158580780029e-01 -3.076948523521423340e-01 1.276777237653732300e-01
-6.024775281548500061e-02 3.256715089082717896e-02 -4.760520756244659424e-01 -9.807106852531433105e-02 -3.227281570434570312e-01 -5.993746966123580933e-02 -4.043001234531402588e-01 -6.984707117080688477e-01
-1.723868846893310547e-01 -2.673197388648986816e-01 -3.216951787471771240e-01 -3.008506596088409424e-01 -7.155078053474426270e-01 -1.182957589626312256e-01 -2.272363007068634033e-01 -3.567104935646057129e-01
-3.241324424743652344e-01 1.903974637389183044e-02 -4.263215959072113037e-01 1.208887025713920593e-01 -4.843770861625671387e-01 1.639366745948791504e-01 -2.626975476741790771e-01 -6.063870191574096680e-01
5.579699873924255371e-01 1.979016214609146118e-01 7.231923192739486694e-02 -7.617384791374206543e-01 -1.780901802703738213e-03 2.215088307857513428e-01 -1.216841563582420349e-01 1.234918180853128433e-02
5.417053699493408203e-01 2.592054903507232666e-01 -3.434226810932159424e-01 -3.534011244773864746e-01 -2.540929019451141357e-01 5.378707051277160645e-01 1.546286940574645996e-01 1.369612216949462891e-01
-3.842366933822631836e-01 5.606852099299430847e-02 -4.420185983180999756e-01 -6.187952160835266113e-01 -4.821503162384033203e-01 -9.656707197427749634e-02 1.672914326190948486e-01 -3.390962630510330200e-02
2.545188963413238525e-01 -2.878168225288391113e-01 -3.909160196781158447e-01 -6.782107353210449219e-01 5.689772963523864746e-02 4.575028419494628906e-01 -1.564130634069442749e-01 5.084606632590293884e-02
2.057409286499023438e-01 9.644466638565063477e-02 -5.328991413116455078e-01 -2.380071431398391724e-01 -3.135132789611816406e-01 -3.817391693592071533e-01 -2.005871236324310303e-01 -5.687614083290100098e-01
5.866827368736267090e-01 3.785572350025177002e-01 7.405702024698257446e-02 -6.188963651657104492e-01 -2.989226877689361572e-01 5.170698091387748718e-02 -1.662641018629074097e-01 -6.563927978277206421e-02
1.852589696645736694e-01 2.990925312042236328e-01 -3.265556395053863525e-01 -9.135933220386505127e-02 -5.764019489288330078e-01 5.551499724388122559e-01 3.474323153495788574e-01 -9.893679060041904449e-03
-1.043875701725482941e-02 4.558877646923065186e-02 -6.442539095878601074e-01 -4.875391721725463867e-01 1.210399419069290161e-01 -5.753203853964805603e-02 -2.861575782299041748e-01 -4.951852858066558838e-01
3.187963962554931641e-01 -2.102160155773162842e-01 -5.501364469528198242e-01 -6.974555850028991699e-01 -2.549133822321891785e-02 2.195728244259953499e-03 -2.537656426429748535e-01 -5.642748437821865082e-03
-3.059660792350769043e-01 -4.545643925666809082e-02 -4.967535734176635742e-01 -1.176367402076721191e-01 -2.952399253845214844e-01 1.117630973458290100e-01 -3.180966377258300781e-01 -6.654869914054870605e-01
-3.762687323614954948e-03 5.547701716423034668e-01 -4.482318460941314697e-01 -5.786204934120178223e-01 -4.296642541885375977e-02 -2.799924612045288086e-01 5.741586536169052124e-02 -2.701184749603271484e-01
2.501094341278076172e-01 3.478280901908874512e-01 2.026373147964477539e-02 -1.867438852787017822e-01 -1.466660350561141968e-01 8.392502665519714355e-01 1.732936799526214600e-01 -1.590420007705688477e-01
2.485026121139526367e-01 4.824010431766510010e-01 -4.865216910839080811e-01 9.108893573284149170e-02 -5.262961387634277344e-01 2.823223769664764404e-01 -2.512916736304759979e-02 -3.212633728981018066e-01
4.102808833122253418e-01 4.993966221809387207e-02 -6.177976131439208984e-01 -2.558251917362213135e-01 -1.077191010117530823e-01 8.742122910916805267e-03 -5.415894389152526855e-01 -2.775900065898895264e-01
-1.085548326373100281e-01 2.450489699840545654e-01 -3.538945019245147705e-01 -2.868138849735260010e-01 -5.000503659248352051e-01 -3.360435664653778076e-01 -6.612204760313034058e-02 -5.944035053253173828e-01
7.194992899894714355e-02 1.658525913953781128e-01 -5.229210853576660156e-01 -1.751621663570404053e-01 -2.382920235395431519e-01 -3.590558469295501709e-01 4.056217521429061890e-02 -6.898103952407836914e-01
-2.384726256132125854e-01 -2.322071194648742676e-01 -3.839915990829467773e-01 -4.307658076286315918e-01 1.235018521547317505e-01 4.896033108234405518e-01 -2.586370408535003662e-01 -4.840918183326721191e-01
-1.346009597182273865e-02 2.496022582054138184e-01 3.125950396060943604e-01 -7.842937707901000977e-01 -2.799192667007446289e-01 2.875516116619110107e-01 -1.990236490964889526e-01 -1.550292819738388062e-01
1.609384119510650635e-01 4.974397122859954834e-01 -4.456405937671661377e-01 -1.037807390093803406e-01 -4.919930696487426758e-01 -1.338662803173065186e-01 2.605618238449096680e-01 -4.352202713489532471e-01
-3.530272841453552246e-01 1.184956729412078857e-01 8.460383862257003784e-03 -4.441149532794952393e-01 -2.321094721555709839e-01 7.532129287719726562e-01 1.524065341800451279e-02 -2.063593268394470215e-01
2.891190648078918457e-01 1.151655428111553192e-02 9.156176820397377014e-04 -3.707350417971611023e-02 -4.950645864009857178e-01 2.372070848941802979e-01 4.343247711658477783e-01 -6.518495678901672363e-01
-3.764705359935760498e-01 -6.070026755332946777e-02 -3.022513091564178467e-01 -3.163127228617668152e-02 -6.553057432174682617e-01 4.711429476737976074e-01 2.384637594223022461e-01 -2.322985827922821045e-01
3.318674266338348389e-01 -4.651351571083068848e-01 -3.129630386829376221e-01 -5.086295008659362793e-01 -3.913730680942535400e-01 -2.931555807590484619e-01 -1.010808572173118591e-01 -2.598711848258972168e-01
-2.699710242450237274e-02 -1.866894364356994629e-01 -6.521550565958023071e-02 -4.319446980953216553e-01 -5.360279679298400879e-01 -3.453620970249176025e-01 4.047158733010292053e-02 -6.044418215751647949e-01
4.042885601520538330e-01 1.536371856927871704e-01 -3.676202595233917236e-01 1.328152567148208618e-01 -6.641920208930969238e-01 4.069668352603912354e-01 -6.163957528769969940e-03 -2.309780716896057129e-01
4.339282214641571045e-02 -5.114231109619140625e-01 9.070294350385665894e-02 -6.100367903709411621e-01 -1.172017008066177368e-01 9.589164704084396362e-02 -1.186313256621360779e-01 -5.649660825729370117e-01
-3.352265059947967529e-01 1.218063682317733765e-01 6.442935764789581299e-02 -1.187209933996200562e-01 -5.178571343421936035e-01 4.118666946887969971e-01 -2.319774776697158813e-01 -6.024257540702819824e-01
-9.574283659458160400e-02 -2.115126401185989380e-01 -3.521001338958740234e-01 -2.185626775026321411e-01 -2.354762852191925049e-01 -1.263877898454666138e-01 -1.498359143733978271e-01 -8.249107599258422852e-01
3.198575377464294434e-01 1.231961920857429504e-01 -2.799450457096099854e-01 -7.435259222984313965e-01 2.690089344978332520e-01 4.380891844630241394e-02 2.262937128543853760e-01 -3.547115027904510498e-01
-1.983977854251861572e-01 -7.592320442199707031e-02 -2.879186570644378662e-01 -6.170188784599304199e-01 -5.775701999664306641e-01 -2.926035225391387939e-01 2.645184695720672607e-01 -4.572040587663650513e-02
7.220081686973571777e-01 -1.467345356941223145e-01 -1.037697494029998779e-02 -2.959733903408050537e-01 -1.846570968627929688e-01 5.451678633689880371e-01 -1.463442593812942505e-01 -1.293930411338806152e-01
-1.990187764167785645e-01 -1.586672067642211914e-01 -1.014982387423515320e-01 -4.995172917842864990e-01 -4.360525906085968018e-01 -7.356213033199310303e-02 -4.479636251926422119e-01 -5.283674001693725586e-01
-4.799650907516479492e-01 1.820147633552551270e-01 -4.158811271190643311e-02 -1.928619593381881714e-01 -1.217493191361427307e-01 4.347725808620452881e-01 1.039944365620613098e-01 -6.949200034141540527e-01
-2.786433137953281403e-02 -3.731248378753662109e-01 -5.008384119719266891e-03 -8.067024946212768555e-01 1.700035296380519867e-02 4.101993739604949951e-01 1.451507303863763809e-02 -2.011076211929321289e-01
-2.240569144487380981e-01 2.819213867187500000e-01 -2.945087291300296783e-02 -4.805879294872283936e-01 -4.307145178318023682e-01 2.647318542003631592e-01 6.126503348350524902e-01 -8.688106387853622437e-02
-1.553234457969665527e-01 1.905410885810852051e-01 -9.312284737825393677e-02 -7.425467371940612793e-01 2.161656320095062256e-01 3.185081779956817627e-01 -2.508427500724792480e-01 -4.103948771953582764e-01
-7.344403117895126343e-02 1.131352260708808899e-01 -5.535653829574584961e-01 -4.392583966255187988e-01 -1.402913630008697510e-01 -3.079341053962707520e-01 -8.284987509250640869e-02 -6.008781790733337402e-01
-2.296690493822097778e-01 1.628678478300571442e-02 -1.954374760389328003e-01 -4.356409907341003418e-01 -3.220699355006217957e-02 5.185969471931457520e-01 -5.017893314361572266e-01 -4.441118240356445312e-01
-4.079234898090362549e-01 -2.625614702701568604e-01 -2.192764580249786377e-01 -2.726756334304809570e-01 -3.922910392284393311e-01 4.607473611831665039e-01 -2.881273627281188965e-01 -4.393495917320251465e-01
2.398990541696548462e-01 2.112549245357513428e-01 -4.947182238101959229e-01 1.053911820054054260e-02 -7.277061939239501953e-01 5.016211047768592834e-02 -1.528230905532836914e-01 -3.123063147068023682e-01
2.446093112230300903e-01 4.801335632801055908e-01 -2.125607132911682129e-01 -6.847472786903381348e-01 1.410702168941497803e-01 4.150866866111755371e-01 -5.813149735331535339e-02 4.671741917263716459e-04
4.347532391548156738e-01 4.101406931877136230e-01 -1.650781482458114624e-01 -4.861835539340972900e-01 2.953882515430450439e-01 3.562913835048675537e-01 1.480633020401000977e-01 -3.781909346580505371e-01
-4.161452949047088623e-01 -6.154608726501464844e-02 -4.463921189308166504e-01 -3.080710768699645996e-01 -3.939149528741836548e-02 5.807805657386779785e-01 -2.580484151840209961e-01 -3.513041138648986816e-01
-6.533823907375335693e-02 -1.294546574354171753e-01 -2.526311576366424561e-01 -3.284262120723724365e-01 -5.384189486503601074e-01 -1.733346879482269287e-01 -2.229950875043869019e-01 -6.615280508995056152e-01
3.337396085262298584e-01 5.445736050605773926e-01 -7.012672256678342819e-03 -4.764027297496795654e-01 -8.939810842275619507e-02 7.645592093467712402e-02 3.951238989830017090e-01 -4.416879117488861084e-01
3.254615962505340576e-01 3.975764662027359009e-02 -3.410014808177947998e-01 -4.707961678504943848e-01 -4.492339789867401123e-01 -2.859438657760620117e-01 -4.314193725585937500e-01 -2.913165092468261719e-01
1.397061049938201904e-01 -1.189267039299011230e-01 2.964303493499755859e-01 -7.249500751495361328e-01 -1.473437398672103882e-01 3.800475597381591797e-01 -3.069117665290832520e-01 -3.042599558830261230e-01
1.888615787029266357e-01 3.765203654766082764e-01 -3.101490437984466553e-01 -6.691915988922119141e-01 -3.577775657176971436e-01 -3.436924815177917480e-01 8.408251404762268066e-02 -1.592319011688232422e-01
-1.635234951972961426e-01 -7.705247402191162109e-02 -3.022578060626983643e-01 -3.394924700260162354e-01 5.216758325695991516e-02 8.239873647689819336e-01 -2.085173726081848145e-01 -1.885522454977035522e-01
-2.036421298980712891e-01 1.966114640235900879e-01 -4.580344259738922119e-01 -4.388268291950225830e-01 2.380148321390151978e-01 -8.392912335693836212e-03 -3.335119783878326416e-01 -5.912339091300964355e-01
3.670823574066162109e-01 4.159727394580841064e-01 -4.643252789974212646e-01 4.841585829854011536e-02 -2.331073582172393799e-01 5.523043274879455566e-01 -7.021498400717973709e-03 -3.388905525207519531e-01
4.781468212604522705e-01 3.894833326339721680e-01 1.154546346515417099e-02 -5.976914763450622559e-01 3.886763472110033035e-03 2.965062260627746582e-01 -3.971260786056518555e-01 -1.291112154722213745e-01
-1.965515017509460449e-01 -2.572669275104999542e-02 -6.280773282051086426e-01 -1.788965463638305664e-01 -3.411251008510589600e-01 -8.394946902990341187e-02 -2.318536043167114258e-01 -5.975370407104492188e-01
8.256439119577407837e-02 4.907762408256530762e-01 -6.343300342559814453e-01 2.344704978168010712e-02 -4.388742148876190186e-01 3.699738383293151855e-01 -3.240784257650375366e-02 -1.373175382614135742e-01
3.001015633344650269e-02 -2.467011809349060059e-01 -4.197051823139190674e-01 -4.535184055566787720e-02 -3.534898459911346436e-01 -7.371433079242706299e-02 -2.174192219972610474e-01 -7.631307840347290039e-01
1.654162704944610596e-01 2.866093218326568604e-01 -3.931291997432708740e-01 -7.926981449127197266e-01 8.526881039142608643e-02 4.532162472605705261e-02 1.789083629846572876e-01 -2.573682367801666260e-01
9.098612517118453979e-02 1.397475302219390869e-01 -1.930925250053405762e-01 -4.169436097145080566e-01 -5.928824543952941895e-01 -2.770712375640869141e-01 -2.005154937505722046e-01 -5.409077405929565430e-01
1.396768242120742798e-01 -4.506494104862213135e-02 -4.095323085784912109e-01 -4.980912506580352783e-01 -2.014348655939102173e-01 -4.284529983997344971e-01 -1.383649408817291260e-01 -5.651152729988098145e-01
-2.983531653881072998e-01 -4.540743306279182434e-02 -2.846291661262512207e-01 -6.235341429710388184e-01 7.192374020814895630e-02 5.812784433364868164e-01 3.083162605762481689e-01 -3.160028904676437378e-02
1.922123432159423828e-01 2.228589057922363281e-01 -3.746511936187744141e-01 -4.513547420501708984e-01 -3.586394488811492920e-01 -4.372950196266174316e-01 -1.081886664032936096e-01 -4.875959157943725586e-01
8.981603197753429413e-03 3.461573123931884766e-01 -3.131964206695556641e-01 -4.044650495052337646e-01 -4.067980647087097168e-01 1.514188945293426514e-01 6.392385363578796387e-01 -1.461919695138931274e-01
1.158315837383270264e-01 -1.539143621921539307e-01 -1.406636238098144531e-01 -2.737788558006286621e-01 -8.332749009132385254e-01 -1.005970537662506104e-01 -3.307788670063018799e-01 -2.329613119363784790e-01
1.089560389518737793e-01 -9.586897678673267365e-03 -6.710233092308044434e-01 -2.454714030027389526e-01 -2.741297483444213867e-01 -2.923290431499481201e-01 -1.133522689342498779e-01 -5.514127612113952637e-01
3.552510216832160950e-02 9.741860628128051758e-02 -7.953355312347412109e-01 -3.029946088790893555e-01 -6.402377039194107056e-02 -2.195533663034439087e-01 6.309437006711959839e-02 -4.567269682884216309e-01
-2.648225128650665283e-01 4.786910712718963623e-01 -2.802391648292541504e-01 -7.143442034721374512e-01 9.665810316801071167e-02 -2.915380150079727173e-02 -5.079756304621696472e-02 -3.148478865623474121e-01
-2.818165123462677002e-01 1.867744177579879761e-01 -3.310827314853668213e-01 -1.997652351856231689e-01 -2.258320450782775879e-01 7.018998265266418457e-02 -5.083945393562316895e-01 -6.494467258453369141e-01
2.633667290210723877e-01 1.164601296186447144e-01 -3.735921680927276611e-01 3.223011642694473267e-02 -5.780223011970520020e-01 4.987794458866119385e-01 4.136602580547332764e-01 -1.498654782772064209e-01
3.556405901908874512e-01 -4.492366909980773926e-01 -1.773313432931900024e-01 -5.133402347564697266e-01 -5.643128752708435059e-01 -1.853942722082138062e-01 -8.252546936273574829e-02 -1.308093219995498657e-01
-3.176523447036743164e-01 3.444842994213104248e-02 -4.527680277824401855e-01 -7.968250662088394165e-02 -5.802367925643920898e-01 2.168750911951065063e-01 -3.386359512805938721e-01 -4.337951242923736572e-01
-1.522014383226633072e-02 2.967328997328877449e-03 7.967957854270935059e-02 -4.680364131927490234e-01 -7.096175104379653931e-02 5.512620806694030762e-01 -4.624635577201843262e-01 -5.015522241592407227e-01
5.817332491278648376e-02 -1.216795071959495544e-01 -6.965709924697875977e-01 -6.407579183578491211e-01 1.072493866086006165e-01 6.664690375328063965e-02 -5.125971883535385132e-02 -2.597233951091766357e-01
9.494115412235260010e-02 -1.932567209005355835e-01 -6.259794235229492188e-01 -4.163406193256378174e-01 -3.775693476200103760e-01 -2.811305820941925049e-01 3.573469817638397217e-02 -4.069131910800933838e-01
