# Supplementary material for: Where is your field going? A machine learning approach to study the relative motion of the domains of physics
Source: PLoS One. 2020 Jun 18;15(6):e0233997. doi: 10.1371/journal.pone.0233997 (PMC7302634; doi:10.1371/journal.pone.0233997)
Supplement: S8 Data — (ZIP) [file pone.0233997.s008.zip › 7/Pacs4Run_7_VS_500_embeddings1991-1995ED8.txt]

2.255888879299163818e-01 -1.698561161756515503e-01 -4.583593308925628662e-01 1.918112784624099731e-01 3.801549077033996582e-01 -1.812781691551208496e-01 6.621153354644775391e-01 2.399953603744506836e-01
7.877648621797561646e-02 3.019603900611400604e-02 -1.573765575885772705e-01 -5.130484700202941895e-01 4.459919631481170654e-01 -3.966266214847564697e-01 3.679572045803070068e-01 4.618250131607055664e-01
6.865412592887878418e-01 -1.532223373651504517e-01 -2.738849222660064697e-01 -1.759354174137115479e-01 -2.341926544904708862e-01 1.579544544219970703e-01 5.019299387931823730e-01 2.597854435443878174e-01
7.314466685056686401e-02 -5.915855765342712402e-01 -3.642539381980895996e-01 3.274547681212425232e-02 3.085521161556243896e-01 -5.916628241539001465e-01 1.522451341152191162e-01 2.060957551002502441e-01
5.216301679611206055e-01 -3.469708263874053955e-01 -4.412688314914703369e-01 -3.571400046348571777e-01 3.243483603000640869e-01 8.286701142787933350e-02 3.726895749568939209e-01 -1.851480156183242798e-01
3.188115954399108887e-01 -3.272025585174560547e-01 1.413041055202484131e-01 -3.327591121196746826e-01 -4.183506369590759277e-01 -1.561318039894104004e-01 6.140559315681457520e-01 2.900744378566741943e-01
1.629870831966400146e-01 -2.783043682575225830e-01 1.362870484590530396e-01 3.873201087117195129e-02 -7.365957647562026978e-02 -6.015791893005371094e-01 3.973090350627899170e-01 5.922245383262634277e-01
4.595117568969726562e-01 -1.221243813633918762e-01 -5.466223955154418945e-01 -4.556228592991828918e-02 -6.340639293193817139e-02 -9.103250503540039062e-02 2.564558386802673340e-01 6.284789443016052246e-01
4.091794192790985107e-01 -3.637818992137908936e-02 -2.322951257228851318e-01 -4.249183833599090576e-01 1.639165282249450684e-01 -6.671202182769775391e-01 3.436717391014099121e-01 8.187880367040634155e-02
2.176042795181274414e-01 -1.217646524310112000e-01 -2.917179763317108154e-01 -2.784301042556762695e-01 3.373984619975090027e-02 4.551216661930084229e-01 5.935597419738769531e-01 4.632620513439178467e-01
5.336986780166625977e-01 -6.915208697319030762e-02 6.901920586824417114e-02 -4.647082686424255371e-01 4.412082210183143616e-02 -9.795481711626052856e-02 5.457524061203002930e-01 4.245926439762115479e-01
3.432184755802154541e-01 -3.838428109884262085e-02 5.239925533533096313e-02 -4.320075809955596924e-01 6.633140891790390015e-02 2.875376306474208832e-02 5.380022525787353516e-01 6.298242211341857910e-01
-3.288718760013580322e-01 -3.798837065696716309e-01 6.149818375706672668e-02 9.444650262594223022e-02 5.041014552116394043e-01 -4.254362583160400391e-01 4.746234118938446045e-01 2.728512287139892578e-01
6.509765386581420898e-01 -5.722267553210258484e-02 -3.098106682300567627e-01 -2.270333468914031982e-02 -2.708245813846588135e-01 1.626758575439453125e-01 5.144142508506774902e-01 3.347023427486419678e-01
3.937096595764160156e-01 -2.652775049209594727e-01 -4.349964857101440430e-01 1.100718006491661072e-01 -3.239329159259796143e-02 -6.509287953376770020e-01 1.682058125734329224e-01 3.467448055744171143e-01
4.866903647780418396e-02 3.479512631893157959e-01 -4.757839441299438477e-02 -4.291223883628845215e-01 1.109676957130432129e-01 -1.877314038574695587e-02 6.634888052940368652e-01 4.871014356613159180e-01
2.639153301715850830e-01 -2.345598787069320679e-01 1.544746905565261841e-01 -5.942145586013793945e-01 1.958295702934265137e-01 -2.309675514698028564e-01 6.210700273513793945e-01 1.447539776563644409e-01
1.972038894891738892e-01 4.026905000209808350e-01 -2.943086326122283936e-01 -2.558073997497558594e-01 -3.337619602680206299e-01 -1.911208182573318481e-01 7.062523961067199707e-01 1.339218392968177795e-02
2.065103128552436829e-02 4.506223797798156738e-01 8.756315708160400391e-02 -3.735747933387756348e-01 1.852521449327468872e-01 -5.624897778034210205e-02 6.882444620132446289e-01 3.716516494750976562e-01
-3.017767705023288727e-02 -4.756035804748535156e-01 -3.308321535587310791e-01 -2.265426963567733765e-01 3.205885589122772217e-01 -1.992350369691848755e-01 2.398087531328201294e-01 6.419805288314819336e-01
3.302010893821716309e-01 3.562500327825546265e-02 -1.237111985683441162e-01 -5.321726799011230469e-01 -1.588536649942398071e-01 -4.354525506496429443e-01 5.806681513786315918e-01 1.978813260793685913e-01
-4.280304908752441406e-02 -6.339916586875915527e-02 -3.423484265804290771e-01 -5.860514044761657715e-01 5.436177179217338562e-02 1.845184341073036194e-02 7.090478539466857910e-01 1.656660884618759155e-01
-5.726421717554330826e-03 2.315366268157958984e-02 -4.846196249127388000e-02 -5.882231593132019043e-01 2.598444223403930664e-01 -3.123484551906585693e-01 6.943770051002502441e-01 6.193448230624198914e-02
3.270841836929321289e-01 -1.102677285671234131e-01 1.414416879415512085e-01 -5.487931370735168457e-01 2.199749201536178589e-01 -2.886191308498382568e-01 6.106974482536315918e-01 2.345971316099166870e-01
3.445283174514770508e-01 3.123919367790222168e-01 1.660336405038833618e-01 -2.500201165676116943e-01 -2.074622064828872681e-01 -2.411962598562240601e-01 7.357380390167236328e-01 2.260698080062866211e-01
4.725978374481201172e-01 -5.813897401094436646e-02 -4.578340351581573486e-01 -4.488641619682312012e-01 4.498687684535980225e-01 6.720499694347381592e-02 3.883024752140045166e-01 6.710491329431533813e-02
1.622867137193679810e-01 -2.419537678360939026e-02 -3.479183614253997803e-01 -4.578238129615783691e-01 -1.618628948926925659e-02 -6.812647581100463867e-01 4.185543954372406006e-01 5.344419181346893311e-02
2.977464161813259125e-02 -2.760342955589294434e-01 1.198043450713157654e-01 4.168478250503540039e-01 -1.388854831457138062e-01 -4.565736055374145508e-01 7.113063335418701172e-01 3.313649073243141174e-02
1.979188760742545128e-03 -1.656408049166202545e-02 -1.333072930574417114e-01 3.296051323413848877e-01 -2.394386827945709229e-01 -1.086964830756187439e-01 8.647989630699157715e-01 -2.372514307498931885e-01
-1.208830531686544418e-02 -4.151459336280822754e-01 -2.108444422483444214e-01 -6.210439205169677734e-01 1.089792549610137939e-01 -2.016872018575668335e-01 5.658332109451293945e-01 1.569558084011077881e-01
4.419593513011932373e-01 -2.022188603878021240e-01 4.193087518215179443e-01 -3.775274157524108887e-01 1.007769629359245300e-01 -2.193640917539596558e-01 5.852677226066589355e-01 2.112292051315307617e-01
5.498560667037963867e-01 -8.990472555160522461e-02 1.430898457765579224e-01 -5.122786760330200195e-01 3.465271294116973877e-01 -1.879106014966964722e-01 4.977600276470184326e-01 5.928599461913108826e-02
-7.251820713281631470e-02 -1.900837570428848267e-01 -2.822175621986389160e-01 -5.956711173057556152e-01 -4.482917860150337219e-02 -1.620377600193023682e-02 7.202994227409362793e-01 -5.509110167622566223e-02
2.539919614791870117e-01 -2.619857490062713623e-01 2.442334890365600586e-01 2.352679669857025146e-01 -3.803489804267883301e-01 -4.260157644748687744e-01 6.208056807518005371e-01 2.007386833429336548e-01
2.922616004943847656e-01 5.088917613029479980e-01 4.314538091421127319e-02 -2.992141842842102051e-01 1.409969925880432129e-01 -5.788079649209976196e-02 7.225949764251708984e-01 1.372871696949005127e-01
5.031962394714355469e-01 2.038085311651229858e-01 2.889519035816192627e-01 3.461981415748596191e-01 3.789352476596832275e-01 -2.828603982925415039e-01 5.118153095245361328e-01 1.278766542673110962e-01
3.689963221549987793e-01 -2.975566983222961426e-01 1.726662814617156982e-01 1.904164105653762817e-01 -4.670062661170959473e-01 -4.579466283321380615e-01 5.173266530036926270e-01 1.174423694610595703e-01
2.879211902618408203e-01 1.312184333801269531e-01 -1.909237951040267944e-01 -4.402786195278167725e-01 9.160697460174560547e-03 -6.521578431129455566e-01 4.027221202850341797e-01 2.863691151142120361e-01
5.169287323951721191e-01 -3.243023455142974854e-01 6.913401931524276733e-02 5.797094106674194336e-01 -9.864050894975662231e-02 -5.093828588724136353e-02 4.992810785770416260e-01 1.586313545703887939e-01
4.364032149314880371e-01 9.576606005430221558e-02 -3.109821118414402008e-02 3.451146781444549561e-01 3.606136739253997803e-01 -6.380040049552917480e-01 3.784410059452056885e-01 -1.030696555972099304e-03
5.082485079765319824e-01 -1.778766661882400513e-01 -2.194315493106842041e-01 -4.136083126068115234e-01 1.407264471054077148e-01 3.064470887184143066e-01 6.139765977859497070e-01 1.184524409472942352e-02
4.773668348789215088e-01 -1.377044767141342163e-01 2.164348363876342773e-01 -1.667277961969375610e-01 -3.168715238571166992e-01 -4.573383927345275879e-01 4.721664190292358398e-01 3.821114301681518555e-01
4.086997359991073608e-02 -4.848172962665557861e-01 -3.435214161872863770e-01 -5.513119101524353027e-01 2.101851105690002441e-01 -3.137170970439910889e-01 4.453826248645782471e-01 1.918918453156948090e-02
2.794097661972045898e-01 -1.650139242410659790e-01 2.133696228265762329e-01 -5.537697672843933105e-01 2.249068021774291992e-01 -1.010761633515357971e-01 6.648274660110473633e-01 1.992938071489334106e-01
5.803374052047729492e-01 1.138797923922538757e-01 -3.622219860553741455e-01 -4.375984668731689453e-01 4.319246411323547363e-01 -4.926860332489013672e-02 3.670350611209869385e-01 6.198362633585929871e-02
5.816319584846496582e-01 -9.246896021068096161e-03 1.449768245220184326e-01 -2.407104521989822388e-01 -1.646212190389633179e-01 2.830476686358451843e-02 5.956680774688720703e-01 4.471433460712432861e-01
3.504736125469207764e-01 4.847162589430809021e-02 -3.065359294414520264e-01 -4.727380275726318359e-01 6.878378987312316895e-02 -6.208032369613647461e-01 3.482759296894073486e-01 2.143574059009552002e-01
-1.014579609036445618e-01 -2.814567685127258301e-01 -2.380181998014450073e-01 -5.760020613670349121e-01 3.140357136726379395e-01 -3.176060616970062256e-01 5.644495487213134766e-01 -6.294435262680053711e-02
-1.298945844173431396e-01 -2.940208315849304199e-01 5.732068046927452087e-02 4.938322305679321289e-01 5.725649371743202209e-02 -2.885549701750278473e-02 8.018974661827087402e-01 -4.871227592229843140e-02
3.086850047111511230e-01 -1.163112837821245193e-02 1.252895742654800415e-01 -5.629518628120422363e-01 6.458915024995803833e-02 -3.837892711162567139e-01 6.046075224876403809e-01 2.344138920307159424e-01
-8.536099642515182495e-02 -4.355162978172302246e-01 -2.066585421562194824e-01 -5.513399839401245117e-01 2.290499955415725708e-01 -3.537757098674774170e-01 5.089654922485351562e-01 1.403162926435470581e-01
3.124863803386688232e-01 4.399834871292114258e-01 -3.755415678024291992e-01 -2.525613307952880859e-01 -2.455006986856460571e-01 -4.158653914928436279e-01 5.085471868515014648e-01 1.100609898567199707e-01
3.679446280002593994e-01 -3.250547945499420166e-01 3.700910806655883789e-01 -1.180582493543624878e-01 5.248371958732604980e-01 -1.585319191217422485e-01 3.787313103675842285e-01 4.050027132034301758e-01
6.414734721183776855e-01 -6.030101701617240906e-02 -1.135734692215919495e-01 9.822908788919448853e-03 -3.087320327758789062e-01 1.515269577503204346e-01 4.711095094680786133e-01 4.813107848167419434e-01
2.783038616180419922e-01 3.296744450926780701e-02 2.007389813661575317e-01 -5.164408087730407715e-01 4.146410524845123291e-01 8.816471323370933533e-03 6.515062451362609863e-01 1.341177523136138916e-01
6.799797713756561279e-02 -3.295593857765197754e-01 -2.953687310218811035e-01 6.001764535903930664e-01 -6.163364276289939880e-02 -2.243982404470443726e-01 6.203593015670776367e-01 1.770089380443096161e-02
6.419705748558044434e-01 -1.998072862625122070e-01 -5.347267985343933105e-01 1.295198500156402588e-01 -1.970122158527374268e-01 -2.955334484577178955e-01 2.174644619226455688e-01 2.679515480995178223e-01
5.046320557594299316e-01 -1.291835159063339233e-01 -1.363028436899185181e-01 -2.632682919502258301e-01 7.391197085380554199e-01 -1.679264008998870850e-01 2.573901414871215820e-01 -4.742525517940521240e-03
1.534396708011627197e-01 -3.729058206081390381e-01 -8.791926503181457520e-02 7.312506437301635742e-02 8.373874425888061523e-01 -5.559482425451278687e-02 3.258104622364044189e-01 1.177268624305725098e-01
6.540562510490417480e-01 -3.186646401882171631e-01 -3.535968065261840820e-01 -2.058885395526885986e-01 5.054160952568054199e-01 3.903670608997344971e-02 1.863131374120712280e-01 1.075200513005256653e-01
2.292425632476806641e-01 -3.449620306491851807e-01 -1.289990693330764771e-01 2.127600759267807007e-01 -1.490924358367919922e-01 -3.411743342876434326e-01 6.684862375259399414e-01 -4.254868924617767334e-01
3.178575634956359863e-01 -3.118444234132766724e-02 -2.539167106151580811e-01 -4.805417358875274658e-01 3.125071227550506592e-01 3.347276747226715088e-01 5.981058478355407715e-01 1.875263452529907227e-01
5.425466299057006836e-01 2.598349750041961670e-01 -3.198012113571166992e-01 4.547258019447326660e-01 1.699582189321517944e-01 -4.060854911804199219e-01 3.600065112113952637e-01 -7.539573311805725098e-02
-1.629708409309387207e-01 -3.045392930507659912e-01 -2.898742258548736572e-01 -5.244701504707336426e-01 1.909931898117065430e-01 -4.556121826171875000e-01 4.847470521926879883e-01 2.063001990318298340e-01
-8.348248898983001709e-02 -4.773898795247077942e-02 -9.873101115226745605e-02 4.480975866317749023e-01 -1.696114614605903625e-02 -5.439258217811584473e-01 6.923062801361083984e-01 6.914763897657394409e-02
1.430740803480148315e-01 1.365514397621154785e-01 -2.666969597339630127e-01 -5.009826421737670898e-01 3.533156812191009521e-01 9.240482002496719360e-02 7.098832130432128906e-01 -3.831114619970321655e-02
2.643621265888214111e-01 3.198389410972595215e-01 -2.053711116313934326e-01 5.482158660888671875e-01 2.838602066040039062e-01 -3.410563766956329346e-01 5.346055626869201660e-01 -4.897403717041015625e-02
-7.430936675518751144e-03 1.471491605043411255e-01 -2.424725443124771118e-01 2.974541485309600830e-01 5.426309704780578613e-01 3.265540674328804016e-02 3.742385208606719971e-01 6.288487315177917480e-01
3.285101354122161865e-01 -1.829065978527069092e-01 -2.075935006141662598e-01 -5.262854099273681641e-01 3.497492894530296326e-02 -2.953411452472209930e-02 4.845506846904754639e-01 5.492449998855590820e-01
1.311056464910507202e-01 5.085092037916183472e-02 -7.791634798049926758e-01 1.836528480052947998e-01 -4.100622236728668213e-02 9.817877411842346191e-02 3.523258566856384277e-01 4.516053795814514160e-01
1.596144214272499084e-02 1.404844969511032104e-01 -5.998463034629821777e-01 2.023360878229141235e-01 4.721129238605499268e-01 -1.367433965206146240e-01 2.288789600133895874e-01 5.341150164604187012e-01
2.802574634552001953e-01 5.159313604235649109e-02 3.420086801052093506e-01 -4.430047273635864258e-01 2.508945465087890625e-01 -2.295773476362228394e-01 5.802564024925231934e-01 3.914324343204498291e-01
5.964652895927429199e-01 -2.620722055435180664e-01 -4.180752635002136230e-01 -1.338941007852554321e-01 3.039042353630065918e-01 3.511787652969360352e-01 3.992314338684082031e-01 8.810570836067199707e-02
1.636714488267898560e-01 -1.835379153490066528e-01 8.986622095108032227e-02 5.500502586364746094e-01 -7.870827615261077881e-02 1.461884379386901855e-01 5.962832570075988770e-01 4.957564175128936768e-01
9.915243089199066162e-02 -1.062741205096244812e-01 1.561781316995620728e-01 -5.870124101638793945e-01 2.777924537658691406e-01 -1.934363692998886108e-01 6.173946857452392578e-01 3.378417789936065674e-01
4.162668287754058838e-01 2.636806368827819824e-01 5.783002451062202454e-02 3.232000768184661865e-01 2.126454263925552368e-01 -2.156143039464950562e-01 6.814091801643371582e-01 -3.055580556392669678e-01
7.197273969650268555e-01 -3.086973726749420166e-01 -5.700590014457702637e-01 -1.043517235666513443e-02 1.011208891868591309e-01 -1.179864630103111267e-02 2.156995087862014771e-01 6.878440827131271362e-02
5.166410207748413086e-01 -2.370922863483428955e-01 -5.462212562561035156e-01 4.912676755338907242e-03 1.746625155210494995e-01 4.011221528053283691e-01 4.122785329818725586e-01 1.307969987392425537e-01
1.019590049982070923e-01 1.121654659509658813e-01 -2.764021158218383789e-01 -5.835806727409362793e-01 1.619694083929061890e-01 -4.677018225193023682e-01 5.526420474052429199e-01 9.831807762384414673e-02
4.087744653224945068e-01 -3.674452602863311768e-01 -1.855160146951675415e-01 -1.139828264713287354e-01 1.533068530261516571e-02 5.036990642547607422e-01 6.079099178314208984e-01 1.642467379570007324e-01
5.631391331553459167e-02 -3.951627612113952637e-01 -3.429384231567382812e-01 -5.886023640632629395e-01 2.093485444784164429e-01 -2.974826395511627197e-01 4.934719800949096680e-01 -2.789515815675258636e-02
1.435702741146087646e-01 -5.209799408912658691e-01 -4.583245515823364258e-01 -1.669752448797225952e-01 -1.467678043991327286e-02 3.796214163303375244e-01 5.564454197883605957e-01 -1.267507076263427734e-01
3.023763000965118408e-01 -4.065682291984558105e-01 -5.246588587760925293e-01 -1.297133564949035645e-01 -1.013153418898582458e-01 3.491029143333435059e-01 5.618151426315307617e-01 5.834694951772689819e-02
4.265308976173400879e-01 -5.305773019790649414e-01 1.586225479841232300e-01 -2.926422655582427979e-01 4.365259110927581787e-01 8.358478546142578125e-02 4.619987905025482178e-01 1.215497404336929321e-01
2.795085310935974121e-01 2.271810173988342285e-02 -3.488921374082565308e-02 -4.293948709964752197e-01 -2.296174466609954834e-01 1.724862456321716309e-01 8.007922172546386719e-01 1.096266508102416992e-01
2.288247048854827881e-01 2.273228950798511505e-02 2.709688544273376465e-01 -4.764555692672729492e-01 -9.290472604334354401e-03 -1.903052628040313721e-01 6.892988681793212891e-01 3.677677214145660400e-01
-1.287407577037811279e-01 6.455137580633163452e-02 -7.368047833442687988e-01 -2.416750974953174591e-02 -1.091844514012336731e-01 -1.065413728356361389e-01 4.161503314971923828e-01 4.892241358757019043e-01
5.690556168556213379e-01 -1.137203723192214966e-01 -3.907687962055206299e-01 1.223632767796516418e-01 -2.679341733455657959e-01 -1.831052638590335846e-02 3.187012076377868652e-01 5.673409104347229004e-01
4.981493353843688965e-01 6.872116774320602417e-02 -2.700657956302165985e-02 3.822805881500244141e-01 5.474420189857482910e-01 -4.274417757987976074e-01 3.402416408061981201e-01 4.575294628739356995e-02
1.256914138793945312e-01 -6.473441421985626221e-02 -5.341427922248840332e-01 -4.266565740108489990e-01 -1.376865059137344360e-01 2.029716968536376953e-01 6.348266005516052246e-01 2.225015908479690552e-01
2.496900781989097595e-02 6.763537228107452393e-02 -1.046755239367485046e-01 3.926002383232116699e-01 -1.416041404008865356e-01 -4.633969962596893311e-01 7.670830488204956055e-01 -8.065561205148696899e-02
-8.397420495748519897e-02 -3.725216686725616455e-01 1.331747919321060181e-01 1.838875263929367065e-01 5.500597357749938965e-01 -1.154499873518943787e-01 3.843046128749847412e-01 5.822725296020507812e-01
-9.155786782503128052e-02 -2.393851131200790405e-01 7.809294015169143677e-02 3.362556397914886475e-01 1.829417608678340912e-02 -4.648014307022094727e-01 7.600266933441162109e-01 -1.453615427017211914e-01
5.106209218502044678e-02 -4.225804507732391357e-01 1.087942272424697876e-01 4.360971450805664062e-01 -1.457811594009399414e-01 4.591443762183189392e-02 5.443533658981323242e-01 5.450878143310546875e-01
-6.913858652114868164e-02 -2.238718718290328979e-01 -5.481053516268730164e-02 -5.756927132606506348e-01 1.220746897161006927e-02 -3.847898542881011963e-01 6.774557828903198242e-01 5.929828062653541565e-02
5.950278043746948242e-01 1.121935173869132996e-01 -5.511497259140014648e-01 1.807136833667755127e-02 -2.365024089813232422e-01 -2.977215349674224854e-01 3.213238418102264404e-01 2.853795289993286133e-01
7.515633702278137207e-01 -1.797265112400054932e-01 -7.508062571287155151e-02 2.104719579219818115e-01 -2.262203842401504517e-01 -1.929360330104827881e-01 3.723469376564025879e-01 3.547863662242889404e-01
4.661333560943603516e-01 -1.863393485546112061e-01 -8.245517383329570293e-04 6.495808362960815430e-01 1.191699039191007614e-02 -8.735524117946624756e-02 4.794549643993377686e-01 2.973065972328186035e-01
3.689281642436981201e-01 1.174301654100418091e-01 -4.285118877887725830e-01 -4.144713282585144043e-01 1.275905668735504150e-01 4.160415381193161011e-02 6.733800172805786133e-01 -1.524545252323150635e-01
-5.463987961411476135e-02 -2.643018066883087158e-01 -9.853471815586090088e-02 6.908618807792663574e-01 3.257966637611389160e-01 -2.350316047668457031e-01 5.122938752174377441e-01 1.277947425842285156e-01
1.433063298463821411e-01 -3.889887928962707520e-01 5.897645652294158936e-02 9.296239912509918213e-02 7.663918137550354004e-01 -2.430350333452224731e-01 3.246705532073974609e-01 2.533720433712005615e-01
5.779486298561096191e-01 -1.244841981679201126e-02 -2.871624231338500977e-01 -3.580439686775207520e-01 5.477778911590576172e-01 4.960266500711441040e-02 3.185581266880035400e-01 2.261907309293746948e-01
8.696730434894561768e-02 1.514935344457626343e-01 -2.364688664674758911e-01 -3.746229410171508789e-01 6.431446671485900879e-01 4.832015559077262878e-02 5.892589092254638672e-01 -1.001533195376396179e-01
2.553368210792541504e-01 -1.334856152534484863e-01 -3.560428023338317871e-01 -4.266251325607299805e-01 6.515517085790634155e-02 3.608234226703643799e-01 6.750038266181945801e-01 1.346862167119979858e-01
3.873274326324462891e-01 1.919237971305847168e-01 1.986645311117172241e-01 -2.797414958477020264e-01 -2.465710937976837158e-01 -2.759518325328826904e-01 6.606487631797790527e-01 3.493085503578186035e-01
-2.866702675819396973e-01 -1.726084351539611816e-01 -8.575391769409179688e-02 -4.910820126533508301e-01 2.757358551025390625e-01 -1.926746070384979248e-01 7.088041901588439941e-01 -1.547711342573165894e-01
2.774804644286632538e-02 1.455143839120864868e-01 4.170730710029602051e-02 1.502479612827301025e-01 3.812039270997047424e-02 -5.814089775085449219e-01 7.455322742462158203e-01 -2.417306900024414062e-01
-1.282938718795776367e-01 -2.422425299882888794e-01 3.691131472587585449e-01 3.434150815010070801e-01 6.656076014041900635e-02 -3.408681154251098633e-01 6.917721629142761230e-01 2.674150168895721436e-01
2.950888574123382568e-01 4.414879679679870605e-01 -3.047662079334259033e-01 -2.535090148448944092e-01 -2.714282870292663574e-01 -2.925860881805419922e-01 6.003258824348449707e-01 2.029545009136199951e-01
1.237173378467559814e-01 -2.638085186481475830e-01 1.508038192987442017e-01 2.057469040155410767e-01 6.417989134788513184e-01 -2.794235348701477051e-01 3.323227465152740479e-01 4.996037483215332031e-01
-4.713655263185501099e-02 -4.054576158523559570e-02 -1.172415632754564285e-02 3.177959024906158447e-01 8.254009485244750977e-02 -4.934003651142120361e-01 7.652943134307861328e-01 -2.430435866117477417e-01
3.000506162643432617e-01 4.029455780982971191e-01 -2.461760640144348145e-01 -4.269796311855316162e-01 -6.923895329236984253e-02 -9.975261986255645752e-02 6.319316029548645020e-01 3.010117113590240479e-01
-1.922878623008728027e-01 -2.239772081375122070e-01 -3.373257815837860107e-01 -2.309750020503997803e-02 4.660733044147491455e-01 -2.999866902828216553e-01 2.542495429515838623e-01 6.532061696052551270e-01
-1.184957940131425858e-02 -3.693400323390960693e-01 -6.069637835025787354e-02 4.976413249969482422e-01 -5.025506764650344849e-02 -4.316079244017601013e-02 7.753722071647644043e-01 -8.078503608703613281e-02
3.724958747625350952e-02 -2.417161464691162109e-01 -8.661606907844543457e-02 -4.647629857063293457e-01 4.364466667175292969e-02 3.358736932277679443e-01 7.752011418342590332e-01 3.203181549906730652e-02
3.809561729431152344e-01 -1.247124448418617249e-01 -4.661548882722854614e-02 -3.076915144920349121e-01 -6.529118120670318604e-02 4.244871139526367188e-01 7.311046123504638672e-01 1.533167809247970581e-01
3.917161524295806885e-01 1.252466887235641479e-01 -3.417719900608062744e-01 3.928171992301940918e-01 -1.491210758686065674e-01 -5.143550038337707520e-01 5.080226659774780273e-01 -1.219563558697700500e-01
6.852195411920547485e-02 1.156880706548690796e-01 -2.176885306835174561e-01 -5.413274168968200684e-01 3.375074565410614014e-01 6.936267763376235962e-02 7.215474247932434082e-01 -4.630444198846817017e-02
2.242293804883956909e-01 2.794902957975864410e-02 3.974098861217498779e-01 -3.805159032344818115e-01 -2.498686499893665314e-02 -3.279814422130584717e-01 6.895958781242370605e-01 2.499488294124603271e-01
-7.129414379596710205e-02 2.432244457304477692e-02 -8.845485746860504150e-02 3.640361130237579346e-01 -1.463164687156677246e-01 -5.413246154785156250e-01 7.343512177467346191e-01 -1.631770841777324677e-02
4.087438285350799561e-01 -5.099356919527053833e-02 -3.288406729698181152e-01 -3.029966056346893311e-01 -5.527516454458236694e-02 4.030078947544097900e-01 6.811046004295349121e-01 3.179711848497390747e-02
1.975864022970199585e-01 -2.963686361908912659e-02 -4.376191794872283936e-01 -5.866803526878356934e-01 2.806009948253631592e-01 1.021323427557945251e-01 5.453553199768066406e-01 1.944131702184677124e-01
3.219471275806427002e-01 -4.069781005382537842e-01 -1.487037688493728638e-01 -8.594501018524169922e-02 6.021419167518615723e-02 5.279328823089599609e-01 5.752579569816589355e-01 2.965787947177886963e-01
3.229781687259674072e-01 -4.953606724739074707e-01 4.447566270828247070e-01 3.979020938277244568e-02 2.574144005775451660e-01 -2.388022541999816895e-01 4.237637221813201904e-01 3.847686052322387695e-01
4.856562986969947815e-02 -1.794413924217224121e-01 -1.763224750757217407e-01 2.448156625032424927e-01 9.496761858463287354e-02 -5.751692056655883789e-01 6.237638592720031738e-01 -3.814419209957122803e-01
2.006808072328567505e-01 2.719134092330932617e-01 1.314762979745864868e-01 3.992979526519775391e-01 1.665304005146026611e-01 -5.098399519920349121e-01 6.490395665168762207e-01 -1.199014205485582352e-02
4.220381379127502441e-01 -5.688089132308959961e-02 1.631266176700592041e-01 -4.326091706752777100e-01 9.087719768285751343e-02 1.005409136414527893e-01 6.441461443901062012e-01 4.142414033412933350e-01
-3.490754961967468262e-01 2.716537751257419586e-02 -4.484732151031494141e-01 2.814529240131378174e-01 5.709310173988342285e-01 3.209032583981752396e-03 4.412125945091247559e-01 2.764474749565124512e-01
3.710479140281677246e-01 -4.062808752059936523e-01 -5.186983346939086914e-01 -2.109835483133792877e-02 -3.293106257915496826e-01 -1.444751620292663574e-01 3.057583868503570557e-01 4.527243673801422119e-01
5.884327292442321777e-01 -1.393326967954635620e-01 7.397728413343429565e-02 3.029791414737701416e-01 4.432881772518157959e-01 -3.429751098155975342e-01 4.322476983070373535e-01 -1.899730116128921509e-01
-3.386146947741508484e-02 -7.125571966171264648e-01 -4.461244493722915649e-02 -5.045247450470924377e-02 4.924866259098052979e-01 -4.410909116268157959e-02 3.509525358676910400e-01 3.448529243469238281e-01
6.131661683320999146e-02 -6.206323951482772827e-02 6.513540446758270264e-02 -6.156039237976074219e-01 1.705930083990097046e-01 -1.768082827329635620e-01 7.272076010704040527e-01 1.413638442754745483e-01
2.592311501502990723e-01 -2.762422859668731689e-01 -6.932815164327621460e-02 1.399197429418563843e-01 8.493493795394897461e-01 6.781608611345291138e-02 3.135999739170074463e-01 8.813069760799407959e-02
-2.337730079889297485e-01 -3.565979897975921631e-01 -5.008682012557983398e-01 -2.167228311300277710e-01 3.208869993686676025e-01 -3.236328363418579102e-01 3.761335313320159912e-01 4.137235879898071289e-01
5.021826624870300293e-01 2.568817436695098877e-01 -5.943332612514495850e-02 5.596398189663887024e-02 -1.238648295402526855e-01 1.898504495620727539e-01 6.067449450492858887e-01 5.056035518646240234e-01
4.076415598392486572e-01 -2.068680077791213989e-01 -1.837731301784515381e-01 -4.401510655879974365e-01 -1.556596457958221436e-01 -1.637676171958446503e-02 4.804073572158813477e-01 5.551928877830505371e-01
-8.997242897748947144e-02 -3.031756579875946045e-01 -4.305165726691484451e-03 2.824468314647674561e-01 -4.332734271883964539e-02 -5.392231345176696777e-01 7.191057801246643066e-01 -1.021902263164520264e-01
-3.249307628720998764e-03 1.182982772588729858e-01 -1.454034447669982910e-01 5.206719040870666504e-01 3.787298202514648438e-01 -4.598388373851776123e-01 5.772551298141479492e-01 -7.511477172374725342e-02
2.191615849733352661e-01 -1.067188829183578491e-01 -6.372305750846862793e-02 7.327494025230407715e-01 1.670324355363845825e-01 -3.134647384285926819e-02 5.716040134429931641e-01 2.097225040197372437e-01
-2.359292469918727875e-02 -4.112215638160705566e-01 4.509778916835784912e-01 5.761671066284179688e-02 4.237014651298522949e-01 -3.597885370254516602e-01 5.402293801307678223e-01 1.510662585496902466e-01
1.799816340208053589e-01 5.691477656364440918e-01 -2.338095158338546753e-01 -3.119783997535705566e-01 5.716146156191825867e-02 -1.496500074863433838e-01 6.708577275276184082e-01 1.263617575168609619e-01
3.377208411693572998e-01 -1.366859972476959229e-01 4.461413621902465820e-02 -4.663912951946258545e-01 1.802424937486648560e-01 3.165844082832336426e-01 7.161880135536193848e-01 4.595876485109329224e-02
-1.767010092735290527e-01 -3.449878990650177002e-01 -8.306711912155151367e-02 1.739973127841949463e-01 -5.282086506485939026e-02 -5.526775717735290527e-01 7.061318755149841309e-01 -7.563269883394241333e-02
6.373178958892822266e-02 -4.646500349044799805e-01 3.394332528114318848e-02 5.049533843994140625e-01 -1.107029020786285400e-01 -5.165103450417518616e-02 7.090573906898498535e-01 7.888811826705932617e-02
2.167074829339981079e-01 -5.181940793991088867e-01 2.456240057945251465e-01 2.421398274600505829e-02 5.432096719741821289e-01 -1.725290864706039429e-01 3.296970427036285400e-01 4.359496533870697021e-01
1.937112212181091309e-01 -2.673141192644834518e-03 -4.123449921607971191e-01 1.651041805744171143e-01 -1.465016901493072510e-01 -5.236242413520812988e-01 1.788664311170578003e-01 6.614701747894287109e-01
6.810536384582519531e-01 1.189709007740020752e-01 -1.838079392910003662e-01 3.356508612632751465e-01 8.471991121768951416e-02 -4.037294685840606689e-01 4.104044735431671143e-01 -1.922450512647628784e-01
3.959865868091583252e-01 8.257077634334564209e-02 -1.393264532089233398e-02 4.083974063396453857e-01 4.519827663898468018e-01 -1.992280185222625732e-01 5.773047208786010742e-01 -3.035345971584320068e-01
4.393295645713806152e-01 1.824481636285781860e-01 -9.584267623722553253e-03 4.529019296169281006e-01 -8.009413629770278931e-02 -3.950940072536468506e-01 6.301850676536560059e-01 -9.403499960899353027e-02
2.954594492912292480e-01 8.367636054754257202e-02 -1.896102577447891235e-01 2.852711379528045654e-01 -1.335440427064895630e-01 -4.297530055046081543e-01 6.968562602996826172e-01 -3.166066706180572510e-01
-3.632385134696960449e-01 -3.266013562679290771e-01 -4.539778232574462891e-01 8.580819517374038696e-02 2.999917864799499512e-01 -4.256913959980010986e-01 3.675109446048736572e-01 3.763749599456787109e-01
3.213500380516052246e-01 -5.893713608384132385e-02 -2.451228350400924683e-01 -5.796704888343811035e-01 3.789719343185424805e-01 -4.108654260635375977e-01 3.799716830253601074e-01 2.008704096078872681e-01
3.808449506759643555e-01 -7.015182971954345703e-01 -2.992070317268371582e-01 -2.131755352020263672e-01 -4.501819238066673279e-02 1.390148699283599854e-01 3.798583149909973145e-01 2.494318336248397827e-01
3.304143846035003662e-01 -3.828629255294799805e-01 3.502821549773216248e-02 -5.208404660224914551e-01 3.432140648365020752e-01 1.332900524139404297e-01 5.752156972885131836e-01 7.283715903759002686e-02
1.122746616601943970e-01 -1.425590217113494873e-01 1.750317215919494629e-01 2.315639257431030273e-01 -4.001188874244689941e-01 -2.886994779109954834e-01 5.552627444267272949e-01 5.753729939460754395e-01
1.931186020374298096e-01 -7.538022845983505249e-02 3.024099767208099365e-02 -5.491614341735839844e-01 1.290592998266220093e-01 1.770104169845581055e-01 7.192057967185974121e-01 2.988050878047943115e-01
2.102602422237396240e-01 5.563191771507263184e-01 -1.092748269438743591e-01 -2.144095599651336670e-01 -2.691950276494026184e-02 -3.971708416938781738e-01 6.383054852485656738e-01 1.499465405941009521e-01
3.012095689773559570e-01 -1.189552471041679382e-01 1.180935055017471313e-01 5.761789083480834961e-01 4.549561440944671631e-01 -3.295118808746337891e-01 4.833152890205383301e-01 6.125097163021564484e-03
6.213060021400451660e-01 -7.870781421661376953e-02 1.212256699800491333e-01 2.286713570356369019e-01 4.679106175899505615e-01 -3.715678453445434570e-01 4.007411599159240723e-01 -1.523189842700958252e-01
1.482950896024703979e-01 4.693456590175628662e-01 3.641348704695701599e-02 -3.005534112453460693e-01 3.581040352582931519e-02 -5.467855185270309448e-02 8.115838766098022461e-01 5.589789524674415588e-02
2.329671084880828857e-01 2.832948602735996246e-02 -8.066473603248596191e-01 2.495213747024536133e-01 -5.692634731531143188e-02 -8.095929026603698730e-02 2.958337068557739258e-01 3.669747710227966309e-01
-1.678580604493618011e-02 5.445346608757972717e-02 -4.486758410930633545e-01 2.479539066553115845e-01 6.501667499542236328e-01 -3.390311449766159058e-02 2.473331540822982788e-01 4.989209771156311035e-01
4.489161670207977295e-01 -1.015971601009368896e-01 2.479558885097503662e-01 4.949258267879486084e-01 -1.162753924727439880e-01 3.900450840592384338e-02 5.654881000518798828e-01 3.832760155200958252e-01
1.267286092042922974e-01 -8.024507761001586914e-02 -4.977447390556335449e-01 -5.495540499687194824e-01 -9.691364131867885590e-03 1.520350426435470581e-01 6.189906001091003418e-01 1.462297886610031128e-01
-2.077711224555969238e-01 -2.232507988810539246e-02 -4.272726178169250488e-01 -4.727136492729187012e-01 3.233882039785385132e-02 1.588957309722900391e-01 7.227709889411926270e-01 4.026316851377487183e-02
6.735790520906448364e-05 2.782399058341979980e-01 8.057826012372970581e-02 1.839425265789031982e-01 3.759518861770629883e-01 -3.613683581352233887e-01 7.337318658828735352e-01 -2.682639062404632568e-01
9.227989614009857178e-02 3.648780882358551025e-01 4.333603382110595703e-02 2.844656705856323242e-01 3.543768823146820068e-01 -2.307275086641311646e-01 7.373201847076416016e-01 -2.304138839244842529e-01
1.091233566403388977e-01 3.466947376728057861e-01 -1.155947372317314148e-01 4.286318421363830566e-01 2.467014193534851074e-01 -4.853105247020721436e-01 6.077511310577392578e-01 -7.112006098031997681e-02
3.189488649368286133e-01 -4.855492413043975830e-01 4.797811806201934814e-01 3.560550976544618607e-03 2.543448805809020996e-01 -2.762949764728546143e-01 3.888247311115264893e-01 3.742937147617340088e-01
9.921384602785110474e-02 -4.379231333732604980e-01 3.992356956005096436e-01 2.016516029834747314e-01 4.106849730014801025e-01 -2.362295836210250854e-01 6.090322732925415039e-01 -5.422646552324295044e-02
7.439480721950531006e-02 -4.496258795261383057e-01 -2.403737455606460571e-01 -4.399601221084594727e-01 -1.718415915966033936e-01 2.304978817701339722e-01 6.699820160865783691e-01 9.707125276327133179e-02
1.077208817005157471e-01 -4.170718193054199219e-01 1.243400126695632935e-01 2.481718212366104126e-01 4.565139710903167725e-01 -3.504981696605682373e-01 2.925759851932525635e-01 5.661649703979492188e-01
3.370474874973297119e-01 -4.620071649551391602e-01 -3.783486485481262207e-01 -2.355579286813735962e-01 -3.465080633759498596e-02 3.730984330177307129e-01 5.407581329345703125e-01 2.036925405263900757e-01
-7.937148213386535645e-02 -6.699582338333129883e-01 -2.576523832976818085e-02 -1.725539118051528931e-01 4.691654741764068604e-01 2.091702520847320557e-01 4.946179091930389404e-01 7.682571560144424438e-02
1.340844631195068359e-01 -5.848803371191024780e-02 -2.644186317920684814e-01 -4.642860293388366699e-01 1.530505716800689697e-01 3.585323393344879150e-01 7.356288433074951172e-01 1.434752834029495716e-03
-3.404320403933525085e-02 -1.403738260269165039e-01 -1.748212277889251709e-01 4.677100181579589844e-01 3.906055912375450134e-02 -3.979716598987579346e-01 7.273238897323608398e-01 -2.022723555564880371e-01
8.973771333694458008e-02 -3.011986613273620605e-01 -3.928067535161972046e-02 5.768174529075622559e-01 -6.022356823086738586e-02 6.958550959825515747e-02 5.800523757934570312e-01 4.712065756320953369e-01
5.436347723007202148e-01 4.234680905938148499e-02 -6.319217681884765625e-01 9.402294456958770752e-02 -2.407672628760337830e-02 2.234439551830291748e-01 3.638212382793426514e-01 3.341102004051208496e-01
2.236656695604324341e-01 -2.611057460308074951e-01 -7.495776284486055374e-03 6.159282922744750977e-01 1.321115493774414062e-01 2.312015444040298462e-01 4.673176705837249756e-01 4.616061449050903320e-01
-2.093634158372879028e-01 7.042463123798370361e-02 -4.056998193264007568e-01 3.495672047138214111e-01 4.082241654396057129e-01 1.067905277013778687e-01 4.401051104068756104e-01 5.409936308860778809e-01
2.239031046628952026e-01 -1.093574985861778259e-01 5.161545053124427795e-02 -5.902907252311706543e-01 2.072671353816986084e-01 -4.544901847839355469e-01 5.736349225044250488e-01 9.068083018064498901e-02
2.004857808351516724e-01 -4.173384904861450195e-01 8.733850717544555664e-02 3.006041347980499268e-01 -1.416291147470474243e-01 -3.749154210090637207e-01 7.258823513984680176e-01 1.084976084530353546e-02
5.551123619079589844e-01 -2.790704369544982910e-01 -3.851517736911773682e-01 -2.187873870134353638e-01 -2.540479972958564758e-02 3.369858264923095703e-01 5.181908011436462402e-01 1.871726810932159424e-01
3.796962201595306396e-01 -9.848985821008682251e-03 -6.562829613685607910e-01 -4.153576493263244629e-01 3.211401104927062988e-01 2.628335356712341309e-02 3.695010542869567871e-01 1.102351173758506775e-01
1.865831762552261353e-01 -1.737814396619796753e-01 1.046503037214279175e-01 5.357194542884826660e-01 -2.249514460563659668e-01 -1.719415932893753052e-01 6.493237614631652832e-01 3.677650988101959229e-01
-8.261069655418395996e-02 -4.782305359840393066e-01 5.996572226285934448e-02 3.955036401748657227e-01 1.331933736801147461e-01 -1.591356396675109863e-01 7.313935160636901855e-01 -1.626372635364532471e-01
4.955874085426330566e-01 2.114268541336059570e-01 -4.988152533769607544e-02 3.862410783767700195e-01 3.031426370143890381e-01 -2.869560420513153076e-01 5.768032670021057129e-01 -2.260095924139022827e-01
5.086258649826049805e-01 -2.864848077297210693e-01 -1.581975817680358887e-01 2.031705826520919800e-01 -1.160085052251815796e-01 -4.137224256992340088e-01 3.433614671230316162e-01 5.388878583908081055e-01
1.540553420782089233e-01 -4.046471714973449707e-01 -9.768634103238582611e-03 1.512045562267303467e-01 7.589523196220397949e-01 -1.382187604904174805e-01 4.395018219947814941e-01 -3.598205372691154480e-02
5.935989618301391602e-01 6.755027174949645996e-02 -6.147195100784301758e-01 -8.433245122432708740e-02 2.492812089622020721e-02 2.444700449705123901e-01 4.432587027549743652e-01 -3.492934629321098328e-02
3.563013970851898193e-01 -4.210500717163085938e-01 7.537628710269927979e-02 1.812616363167762756e-02 6.455411314964294434e-01 2.172438353300094604e-01 4.319051802158355713e-01 1.982321739196777344e-01
-1.476161181926727295e-01 9.506575018167495728e-02 -1.632637083530426025e-01 1.994998753070831299e-01 6.788159012794494629e-01 -8.988930284976959229e-02 3.698535859584808350e-01 5.450265407562255859e-01
7.485108822584152222e-02 -3.248228132724761963e-02 -7.364925146102905273e-01 -1.733497530221939087e-02 -3.388810455799102783e-01 -3.030140697956085205e-01 4.067115783691406250e-01 2.802647650241851807e-01
5.350373983383178711e-01 -1.188795082271099091e-02 5.143462121486663818e-02 2.287093997001647949e-01 4.815265834331512451e-01 -4.327014386653900146e-01 4.372687041759490967e-01 -2.198582738637924194e-01
5.812994837760925293e-01 -4.069145396351814270e-02 -2.096685618162155151e-01 -4.285657107830047607e-01 4.950407445430755615e-01 -3.276087939739227295e-01 2.695804238319396973e-01 8.797165751457214355e-02
4.053445532917976379e-02 2.184046953916549683e-01 -2.088644802570343018e-01 4.408576786518096924e-01 3.680932819843292236e-01 -5.159506201744079590e-01 5.462849736213684082e-01 -1.120335832238197327e-01
1.239228546619415283e-01 -2.168135941028594971e-01 -3.786101937294006348e-01 2.120124995708465576e-01 -1.373084187507629395e-01 -3.127351403236389160e-01 6.710935235023498535e-01 -4.269853532314300537e-01
-1.421098262071609497e-01 2.532037794589996338e-01 -3.196282386779785156e-01 2.506967186927795410e-01 3.567408919334411621e-01 -5.567560791969299316e-01 3.106763660907745361e-01 4.657472968101501465e-01
6.644842028617858887e-02 -1.638785004615783691e-01 -1.008440833538770676e-02 -4.868066906929016113e-01 -2.626838088035583496e-01 9.133198112249374390e-02 7.882481217384338379e-01 1.815672963857650757e-01
-3.381891548633575439e-02 -3.101269602775573730e-01 -1.913720220327377319e-01 5.515414476394653320e-01 1.177336722612380981e-01 3.608563244342803955e-01 6.349931359291076660e-01 1.206708773970603943e-01
4.156503379344940186e-01 7.936257869005203247e-02 -5.447670817375183105e-01 2.371002584695816040e-01 8.769442886114120483e-02 1.297249794006347656e-01 3.077765703201293945e-01 5.905111432075500488e-01
9.179695695638656616e-02 -3.297749459743499756e-01 -4.901884198188781738e-01 -4.262884557247161865e-01 -3.890040330588817596e-03 2.824425101280212402e-01 5.911624431610107422e-01 1.776323765516281128e-01
9.606502950191497803e-02 -2.719657421112060547e-01 -1.086845770478248596e-01 4.839675724506378174e-01 -2.980424165725708008e-01 8.819125592708587646e-02 6.753065586090087891e-01 3.436905443668365479e-01
2.052386701107025146e-01 -6.552768498659133911e-02 -8.444022536277770996e-01 2.273024618625640869e-01 -1.157598346471786499e-01 -8.989782631397247314e-02 3.200780153274536133e-01 2.548915147781372070e-01
3.533628582954406738e-01 -1.628644317388534546e-01 -8.248253911733627319e-02 -4.274645745754241943e-01 1.649066209793090820e-01 3.892320394515991211e-01 6.930718421936035156e-01 -6.007866468280553818e-03
-2.129120677709579468e-01 9.733652323484420776e-02 -4.385280311107635498e-01 2.509049177169799805e-01 4.402908384799957275e-01 -5.291752815246582031e-01 3.388773500919342041e-01 3.181411623954772949e-01
4.605437815189361572e-01 1.898434013128280640e-02 -8.019983768463134766e-02 3.923969268798828125e-01 4.764346778392791748e-01 -1.624088436365127563e-01 5.430997014045715332e-01 -2.807273566722869873e-01
2.977215349674224854e-01 4.218636453151702881e-01 -3.507792949676513672e-01 -4.099989831447601318e-01 -7.558091729879379272e-02 -1.498691588640213013e-01 5.874865055084228516e-01 2.625532150268554688e-01
-1.169090643525123596e-01 -3.255634903907775879e-01 -3.843660652637481689e-01 -2.285593003034591675e-01 5.257805436849594116e-02 -4.251612424850463867e-01 5.275517106056213379e-01 4.674685001373291016e-01
1.093337759375572205e-01 1.789750307798385620e-01 1.559428572654724121e-01 2.262137830257415771e-01 3.389595150947570801e-01 -5.917633771896362305e-01 6.351141333580017090e-01 -1.098902076482772827e-01
8.856575191020965576e-02 -5.243396162986755371e-01 -2.101309895515441895e-01 -5.148770809173583984e-01 -1.463874727487564087e-01 -2.558033913373947144e-02 6.194221377372741699e-01 4.694098606705665588e-02
3.147496879100799561e-01 -3.105713613331317902e-02 -3.155165314674377441e-01 -5.715031623840332031e-01 3.679945468902587891e-01 -4.072070717811584473e-01 3.747821450233459473e-01 1.791711449623107910e-01
2.995235621929168701e-01 -5.637130141258239746e-01 -5.951309800148010254e-01 -9.054137021303176880e-02 -2.167334556579589844e-01 1.209697499871253967e-02 3.661750853061676025e-01 2.212024629116058350e-01
-2.610095404088497162e-02 -1.636204496026039124e-02 1.739867329597473145e-01 3.310441970825195312e-01 -4.840166494250297546e-02 -5.601015090942382812e-01 7.368871569633483887e-01 1.142570283263921738e-02
-1.616963930428028107e-02 -4.349231719970703125e-01 -3.558319509029388428e-01 4.800819754600524902e-01 1.608282513916492462e-02 -2.998746931552886963e-01 5.766620039939880371e-01 -1.753935962915420532e-01
-1.054942756891250610e-01 -5.088127851486206055e-01 4.748310893774032593e-02 2.636275887489318848e-01 4.807851612567901611e-01 -3.480576276779174805e-01 3.461160063743591309e-01 4.314297735691070557e-01
2.182248532772064209e-01 -3.385457396507263184e-01 -6.295710057020187378e-02 4.609557688236236572e-01 -3.976229429244995117e-01 -6.064308062195777893e-02 6.013935208320617676e-01 3.128338456153869629e-01
4.025775194168090820e-01 2.847566008567810059e-01 -1.632522195577621460e-01 4.754530787467956543e-01 4.384285211563110352e-01 -2.114527821540832520e-01 5.133361816406250000e-01 -6.076381728053092957e-02
3.907974362373352051e-01 -3.200433552265167236e-01 -5.442290902137756348e-01 1.047397591173648834e-02 2.021143287420272827e-01 4.614657163619995117e-01 4.020466506481170654e-01 1.819679439067840576e-01
-3.810569643974304199e-02 -3.013544082641601562e-01 2.956252992153167725e-01 2.700628936290740967e-01 5.221927762031555176e-01 -4.152958393096923828e-01 4.866266548633575439e-01 2.558197081089019775e-01
2.613298296928405762e-01 -6.177714467048645020e-02 -6.408841609954833984e-01 -4.956342279911041260e-01 1.382403969764709473e-01 8.381019532680511475e-02 4.549345970153808594e-01 1.959704309701919556e-01
1.469814479351043701e-01 -3.020473122596740723e-01 -3.848917409777641296e-02 6.790907382965087891e-01 3.765141665935516357e-01 -1.069585680961608887e-01 5.192267894744873047e-01 -4.145847633481025696e-02
4.262066185474395752e-01 -4.125647544860839844e-01 -1.030430048704147339e-01 8.472531288862228394e-02 -1.360955238342285156e-01 -5.074867606163024902e-01 2.517153322696685791e-01 5.393670201301574707e-01
-2.672498226165771484e-01 2.075685113668441772e-01 -4.545594453811645508e-01 2.267593592405319214e-01 4.796676635742187500e-01 -3.383665084838867188e-01 3.529995977878570557e-01 3.978278934955596924e-01
2.048066854476928711e-01 -6.861214041709899902e-01 -3.956217467784881592e-01 -1.834348589181900024e-01 -1.475872695446014404e-01 1.023083254694938660e-01 4.152312874794006348e-01 3.040736019611358643e-01
4.006203711032867432e-01 -2.620039880275726318e-01 -4.305952787399291992e-01 1.027767881751060486e-01 -4.127566814422607422e-01 -1.566386967897415161e-01 3.812804818153381348e-01 4.843586683273315430e-01
-2.575566992163658142e-02 -3.804832696914672852e-01 -1.192856803536415100e-01 -6.272390484809875488e-01 2.459817081689834595e-01 -3.664013743400573730e-02 6.007747054100036621e-01 1.553430855274200439e-01
1.037452518939971924e-01 5.128051638603210449e-01 -3.794785141944885254e-01 -1.370378434658050537e-01 -5.914081819355487823e-03 -4.939848184585571289e-01 4.260886907577514648e-01 3.713178336620330811e-01
5.397368073463439941e-01 -1.177273914217948914e-01 6.645890325307846069e-02 3.677853047847747803e-01 4.687161147594451904e-01 -3.084166347980499268e-01 4.355921149253845215e-01 -2.249119132757186890e-01
-9.356594830751419067e-02 -5.734217166900634766e-01 -2.873283326625823975e-01 -2.801723480224609375e-01 3.565194606781005859e-01 -2.339834272861480713e-01 4.083352982997894287e-01 3.908796012401580811e-01
2.788671255111694336e-01 -3.835715353488922119e-01 -2.920403480529785156e-01 1.919797807931900024e-01 -1.453965306282043457e-01 -3.936203122138977051e-01 3.374239206314086914e-01 6.025198698043823242e-01
5.031573176383972168e-01 -2.320908159017562866e-01 -4.419752657413482666e-01 -3.904595077037811279e-01 5.111346840858459473e-01 -2.134981192648410797e-02 2.666961550712585449e-01 1.110150888562202454e-01
-6.641460955142974854e-02 -6.558802723884582520e-01 -3.282079845666885376e-02 -2.461275607347488403e-01 5.003553032875061035e-01 9.570135176181793213e-02 4.809523224830627441e-01 1.136871352791786194e-01
-9.352295100688934326e-02 -3.336170315742492676e-01 9.924482554197311401e-02 2.133421897888183594e-01 7.171394228935241699e-01 -3.635905683040618896e-02 5.516534447669982910e-01 -6.823647767305374146e-02
-1.401719301939010620e-01 2.693800330162048340e-01 -3.997976183891296387e-01 3.015449345111846924e-01 4.567303955554962158e-01 -4.922052472829818726e-02 3.828423023223876953e-01 5.471977591514587402e-01
6.682175397872924805e-02 -3.943227827548980713e-01 3.951158747076988220e-02 5.818974971771240234e-01 1.615311205387115479e-01 1.900778263807296753e-01 5.758917927742004395e-01 3.255844712257385254e-01
3.473601937294006348e-01 -1.155408918857574463e-01 -1.097368001937866211e-01 -5.777509212493896484e-01 1.182788684964179993e-01 1.125483661890029907e-01 6.832876205444335938e-01 1.631382554769515991e-01
4.557442963123321533e-01 8.257294073700904846e-03 -4.975086748600006104e-01 -4.834457486867904663e-02 1.217482052743434906e-02 3.952293992042541504e-01 5.563112497329711914e-01 2.766591012477874756e-01
1.403358429670333862e-01 -7.317008972167968750e-01 1.794194430112838745e-01 -1.617909967899322510e-01 3.615941703319549561e-01 -2.053310275077819824e-01 4.507220983505249023e-01 1.024227067828178406e-01
-3.346531093120574951e-02 -3.614914715290069580e-01 -2.818120419979095459e-01 2.656021714210510254e-01 -1.935274899005889893e-01 -4.611545205116271973e-01 6.321939229965209961e-01 -2.616407275199890137e-01
1.035324856638908386e-01 2.641952363774180412e-03 -7.850616574287414551e-01 -2.489870488643646240e-01 -1.302892565727233887e-01 1.352261751890182495e-01 4.627776145935058594e-01 2.480587214231491089e-01
1.344258487224578857e-01 -6.279287934303283691e-01 1.798566579818725586e-01 -9.002401679754257202e-02 4.760246574878692627e-01 2.104748338460922241e-01 4.976053237915039062e-01 1.693285107612609863e-01
4.669116139411926270e-01 -1.924517913721501827e-03 -4.546601176261901855e-01 -3.086799681186676025e-01 -1.963026374578475952e-01 -5.708522200584411621e-01 2.867479920387268066e-01 1.826452016830444336e-01
4.778113365173339844e-01 -2.172937691211700439e-01 -1.982524245977401733e-02 -2.903558313846588135e-01 -4.776316136121749878e-02 3.194254040718078613e-01 7.219682931900024414e-01 1.192807629704475403e-01
1.179472506046295166e-01 -2.692516744136810303e-01 1.202373951673507690e-01 -2.427050620317459106e-01 5.327621940523386002e-03 4.741002917289733887e-01 7.820574641227722168e-01 6.177305430173873901e-02
-6.667134910821914673e-02 7.380334287881851196e-02 1.689959168434143066e-01 3.724008798599243164e-01 -2.700276114046573639e-02 -4.132553637027740479e-01 8.046858906745910645e-01 -6.194694340229034424e-02
3.691799640655517578e-01 -4.087879061698913574e-01 -6.079552695155143738e-02 2.779702842235565186e-01 -3.810825347900390625e-01 -1.212069094181060791e-01 4.338661730289459229e-01 5.171847939491271973e-01
-2.645923495292663574e-01 -2.177500426769256592e-01 -1.824300587177276611e-01 1.413928866386413574e-01 3.034448623657226562e-01 -5.627691149711608887e-01 3.218888342380523682e-01 5.629411935806274414e-01
-2.467925697565078735e-01 9.191553108394145966e-03 3.383638709783554077e-02 -5.274483561515808105e-01 3.588882088661193848e-01 -1.314960122108459473e-01 7.013750672340393066e-01 1.471165120601654053e-01
1.127286069095134735e-02 2.214800417423248291e-01 5.394501611590385437e-02 2.180513888597488403e-01 4.433292150497436523e-01 -4.359462559223175049e-01 6.808078885078430176e-01 -2.242181897163391113e-01
-9.341246634721755981e-02 -2.024836093187332153e-01 3.205676749348640442e-02 3.732365369796752930e-01 7.468596845865249634e-02 -5.334579944610595703e-01 7.128779292106628418e-01 -1.076611280441284180e-01
5.655854940414428711e-02 -4.400221258401870728e-02 -6.438331305980682373e-02 3.527224361896514893e-01 -2.419071346521377563e-01 -6.185680627822875977e-01 6.519922018051147461e-01 -8.194171823561191559e-03
9.417057782411575317e-02 -3.637119829654693604e-01 1.101913899183273315e-01 3.844385445117950439e-01 -2.680250108242034912e-01 -3.282221779227256775e-02 5.676979422569274902e-01 5.511031746864318848e-01
4.992447793483734131e-02 -5.321875214576721191e-01 -2.621616721153259277e-01 3.838835954666137695e-01 -2.645538188517093658e-02 -2.450605034828186035e-01 6.213182806968688965e-01 -2.267105430364608765e-01
4.824811592698097229e-03 -4.137104451656341553e-01 -3.208667933940887451e-01 3.984387218952178955e-01 -1.430025547742843628e-01 -2.981306314468383789e-01 6.620575189590454102e-01 -1.394979208707809448e-01
-5.137616768479347229e-03 1.996287703514099121e-01 -3.592305481433868408e-01 -5.212908983230590820e-01 2.284484803676605225e-01 -5.110524892807006836e-01 4.931635856628417969e-01 5.251208692789077759e-02
-4.744967520236968994e-01 -3.417598605155944824e-01 -5.937398076057434082e-01 8.160860277712345123e-03 -1.507975719869136810e-02 -1.785253435373306274e-01 4.585821628570556641e-01 2.511239349842071533e-01
3.705265372991561890e-02 4.869095049798488617e-03 -2.432267814874649048e-01 2.815275192260742188e-01 7.512137889862060547e-01 4.299867898225784302e-03 2.893012166023254395e-01 4.605980217456817627e-01
5.143917202949523926e-01 -3.701606690883636475e-01 -1.469315737485885620e-01 -8.848149329423904419e-02 6.975288391113281250e-01 2.843809314072132111e-02 2.800204455852508545e-01 5.654958263039588928e-02
-1.947668641805648804e-01 -4.931527674198150635e-01 -4.446450173854827881e-01 -4.417226314544677734e-01 2.937502861022949219e-01 -1.606932133436203003e-01 4.585025608539581299e-01 6.084473431110382080e-02
-6.130929663777351379e-02 -5.384697318077087402e-01 -2.617245614528656006e-01 -4.938776195049285889e-01 1.373606771230697632e-01 -3.467781841754913330e-01 4.165984392166137695e-01 2.849553525447845459e-01
4.887248575687408447e-01 -1.784764528274536133e-01 -1.278563886880874634e-01 -1.116243451833724976e-01 -2.378809750080108643e-01 3.863599002361297607e-01 6.672265529632568359e-01 2.223383039236068726e-01
6.371310353279113770e-01 2.075600028038024902e-01 -5.476993694901466370e-02 3.929634019732475281e-02 2.452181428670883179e-01 4.103321433067321777e-01 5.156456232070922852e-01 2.281316518783569336e-01
1.473613977432250977e-01 3.221067488193511963e-01 1.890007108449935913e-01 -3.966092169284820557e-01 7.769475877285003662e-02 8.757107891142368317e-03 8.124502897262573242e-01 1.237855404615402222e-01
-6.536949425935745239e-02 -1.737527400255203247e-01 -3.319991528987884521e-01 2.603754401206970215e-01 -1.868149191141128540e-01 -3.759165704250335693e-01 5.366201996803283691e-01 5.686331987380981445e-01
2.550102472305297852e-01 -1.411720365285873413e-02 -7.388831377029418945e-01 2.735990285873413086e-01 1.030142605304718018e-01 2.897443473339080811e-01 3.892752826213836670e-01 2.605129182338714600e-01
1.818715929985046387e-01 -3.291265368461608887e-01 -3.308014199137687683e-02 5.652731657028198242e-01 -1.651529818773269653e-01 -2.665369771420955658e-02 6.961336731910705566e-01 1.593183875083923340e-01
4.507995545864105225e-01 -1.356460452079772949e-01 4.396425187587738037e-02 -3.442164957523345947e-01 6.821449398994445801e-01 -6.460235267877578735e-02 4.331734478473663330e-01 -2.876978367567062378e-02
5.731871724128723145e-01 9.773109108209609985e-02 -5.975358486175537109e-01 -2.630907595157623291e-01 3.654454136267304420e-03 1.685006767511367798e-01 4.510794579982757568e-01 6.132450327277183533e-02
7.479208111763000488e-01 -9.838370233774185181e-02 -7.799887657165527344e-02 2.293520569801330566e-01 3.102499842643737793e-01 -3.839059770107269287e-01 2.891404330730438232e-01 -2.121509611606597900e-01
1.584023237228393555e-01 1.211248636245727539e-01 -3.168269991874694824e-01 2.585842013359069824e-01 5.492444634437561035e-01 8.665536530315876007e-03 2.418186813592910767e-01 6.578537821769714355e-01
1.341043710708618164e-01 3.860901668667793274e-02 -7.948163747787475586e-01 2.883305847644805908e-01 -6.411568075418472290e-02 -3.782727569341659546e-02 3.145769238471984863e-01 4.014440774917602539e-01
2.199532687664031982e-01 2.840209007263183594e-01 1.616297066211700439e-01 -4.203756451606750488e-01 -1.955487020313739777e-02 -1.141677349805831909e-01 7.651562690734863281e-01 2.631202042102813721e-01
2.702706754207611084e-01 7.385258376598358154e-02 6.913492828607559204e-02 -2.531862556934356689e-01 1.584565043449401855e-01 3.839569985866546631e-01 7.061852812767028809e-01 4.258961975574493408e-01
-3.320937231183052063e-02 -3.779830932617187500e-01 -2.803415656089782715e-01 -4.362643659114837646e-01 5.595028400421142578e-01 -2.169781923294067383e-01 4.325725734233856201e-01 1.996639817953109741e-01
4.371630549430847168e-01 -1.950943283736705780e-02 -3.308349847793579102e-02 3.729399442672729492e-01 4.871240258216857910e-01 -2.819393575191497803e-01 5.200445652008056641e-01 -2.847867310047149658e-01
-2.792765572667121887e-02 -3.708813190460205078e-01 1.184662729501724243e-01 5.268851518630981445e-01 2.375560700893402100e-01 -1.944486498832702637e-01 6.875231266021728516e-01 -5.561875924468040466e-02
1.718734353780746460e-01 -5.908358097076416016e-01 -9.811933152377605438e-03 8.007624000310897827e-02 -1.299311816692352295e-01 -5.108175277709960938e-01 3.661668002605438232e-01 4.505214095115661621e-01
3.385086357593536377e-01 4.071991443634033203e-01 3.973749652504920959e-02 -3.260435760021209717e-01 -6.376577913761138916e-02 -7.041059434413909912e-02 7.283238768577575684e-01 2.687713205814361572e-01
-8.888581395149230957e-02 2.103746235370635986e-01 -3.021638095378875732e-01 3.342531025409698486e-01 3.166051506996154785e-01 -5.971737504005432129e-01 2.783677577972412109e-01 4.587697982788085938e-01
-5.479640513658523560e-02 -4.345492925494909286e-05 -5.046572685241699219e-01 -4.721857309341430664e-01 4.795185029506683350e-01 -3.224690258502960205e-01 4.292715489864349365e-01 -3.406890109181404114e-02
-1.592478007078170776e-01 -2.499819919466972351e-02 -4.110877513885498047e-01 -4.842235147953033447e-01 -2.002557963132858276e-01 2.919162251055240631e-02 7.253171801567077637e-01 5.924583971500396729e-02
3.182634115219116211e-01 -3.526114821434020996e-01 -7.042722702026367188e-01 1.696348786354064941e-01 4.398342072963714600e-01 -1.614815741777420044e-02 1.867467463016510010e-01 1.449444890022277832e-01
7.591259479522705078e-02 4.207954406738281250e-01 -9.291613847017288208e-02 2.888137698173522949e-01 5.986424684524536133e-01 -2.024198174476623535e-01 5.652169585227966309e-01 -7.940266281366348267e-02
3.031322658061981201e-01 8.246672153472900391e-02 -4.392375349998474121e-01 -2.884898185729980469e-01 9.882250428199768066e-02 -7.409937977790832520e-01 2.278283238410949707e-01 1.200453341007232666e-01
2.827165424823760986e-01 -1.377293020486831665e-01 6.991524249315261841e-02 5.617341399192810059e-01 -1.074111387133598328e-01 1.226000785827636719e-01 5.862379074096679688e-01 4.587218761444091797e-01
4.888180643320083618e-02 -1.818381994962692261e-01 -3.283141553401947021e-02 6.499869227409362793e-01 2.454919219017028809e-01 -1.382512152194976807e-01 6.770277023315429688e-01 -5.690518766641616821e-02
3.277105391025543213e-01 -1.992909610271453857e-01 -9.314597398042678833e-02 6.083721518516540527e-01 8.106954395771026611e-02 2.180837094783782959e-01 4.424581229686737061e-01 4.734913408756256104e-01
2.900924682617187500e-01 -3.587637543678283691e-01 -2.068332135677337646e-01 2.172021120786666870e-01 1.107601150870323181e-01 -7.215154767036437988e-01 2.347904741764068604e-01 3.304532468318939209e-01
3.275169730186462402e-01 -6.542017459869384766e-01 8.099405467510223389e-02 -2.388505488634109497e-01 5.368608236312866211e-01 -7.735692709684371948e-02 3.032068908214569092e-01 1.224950402975082397e-01
1.763666272163391113e-01 -3.557963669300079346e-01 -2.810260355472564697e-01 -3.539584577083587646e-01 -2.879058122634887695e-01 2.315391898155212402e-01 7.063596844673156738e-01 5.096387490630149841e-02
5.842624604701995850e-02 -3.323559165000915527e-01 -6.589026749134063721e-02 5.548597574234008789e-01 1.272021383047103882e-01 3.007054924964904785e-01 6.828594207763671875e-01 -3.184365481138229370e-02
3.314438760280609131e-01 -5.951018333435058594e-01 4.272337555885314941e-01 3.913073614239692688e-02 3.474384248256683350e-01 -7.463715225458145142e-02 3.919607400894165039e-01 2.683679759502410889e-01
-1.536826342344284058e-01 2.108495980501174927e-01 -3.294166922569274902e-01 3.727317154407501221e-01 2.894130051136016846e-01 -5.911768078804016113e-01 3.759077489376068115e-01 3.315466642379760742e-01
2.564900517463684082e-01 -2.785431742668151855e-01 -3.343632817268371582e-01 5.745469331741333008e-01 2.610863745212554932e-01 3.442213684320449829e-02 5.208860039710998535e-01 -2.721223235130310059e-01
9.366695582866668701e-02 1.006769612431526184e-01 -7.620230913162231445e-01 2.528284788131713867e-01 -1.125734522938728333e-01 -2.237949818372726440e-01 2.527816891670227051e-01 4.580760896205902100e-01
2.998621463775634766e-01 8.629987388849258423e-02 9.812813252210617065e-02 4.700375497341156006e-01 2.187107503414154053e-01 -4.689421951770782471e-01 6.232864260673522949e-01 -1.258709430694580078e-01
4.243202507495880127e-01 9.317955374717712402e-02 -6.222417354583740234e-01 -2.247164696455001831e-01 -1.047147735953330994e-01 1.874076128005981445e-01 4.749787449836730957e-01 3.192114531993865967e-01
-2.498791813850402832e-01 -4.082388579845428467e-01 5.089843645691871643e-02 1.854993849992752075e-01 6.450083255767822266e-01 -1.714589446783065796e-01 4.896624088287353516e-01 2.206755876541137695e-01
2.683007419109344482e-01 -1.321006864309310913e-01 -1.645644009113311768e-01 -5.172820091247558594e-01 -2.797755226492881775e-02 2.327883541584014893e-01 7.485910654067993164e-01 2.324140258133411407e-02
8.266746997833251953e-01 2.862459048628807068e-02 2.438485249876976013e-02 2.375759482383728027e-01 1.906245648860931396e-01 -3.453294336795806885e-01 3.047677278518676758e-01 -1.013851240277290344e-01
2.229632586240768433e-01 -2.603164874017238617e-02 -8.985312581062316895e-01 1.532049626111984253e-01 1.192368865013122559e-01 -2.892770338803529739e-03 2.978334426879882812e-01 1.258929371833801270e-01
3.330698907375335693e-01 3.935997784137725830e-01 -1.889721453189849854e-01 2.776182591915130615e-01 4.070717096328735352e-01 -2.013430744409561157e-01 5.781006813049316406e-01 -2.844545841217041016e-01
-6.332573294639587402e-02 1.718340665102005005e-01 -2.382435202598571777e-01 4.221563935279846191e-01 2.525067925453186035e-01 -5.912515521049499512e-01 3.093792200088500977e-01 4.716282188892364502e-01
7.372304201126098633e-01 5.414338409900665283e-02 1.235457062721252441e-01 3.151065409183502197e-01 3.743251860141754150e-01 -3.200940191745758057e-01 3.087710440158843994e-01 3.294138982892036438e-02
-1.631873100996017456e-01 -5.612215399742126465e-01 -5.443795323371887207e-01 -8.167777955532073975e-02 8.293534629046916962e-03 -4.937674999237060547e-01 3.008306324481964111e-01 1.449340283870697021e-01
4.324927628040313721e-01 -3.253573775291442871e-01 -6.349793672561645508e-01 -2.253815233707427979e-01 2.886027991771697998e-01 1.649789214134216309e-01 3.588031530380249023e-01 1.176756471395492554e-01
-3.468113020062446594e-02 -5.100197345018386841e-02 -1.315250098705291748e-01 3.735791444778442383e-01 -5.824130401015281677e-02 -5.810047984123229980e-01 6.966434717178344727e-01 -1.143030598759651184e-01
2.244139015674591064e-01 -1.220616027712821960e-01 -2.150811105966567993e-01 -4.049805998802185059e-01 -1.819973886013031006e-01 -6.267753988504409790e-02 4.312258660793304443e-01 7.081405520439147949e-01
-1.166008040308952332e-02 -1.905074343085289001e-02 -8.673008084297180176e-01 8.205101639032363892e-02 -8.374208584427833557e-03 1.607659310102462769e-01 4.299675524234771729e-01 1.725401580333709717e-01
1.908535510301589966e-01 -6.220915913581848145e-01 -1.906882822513580322e-01 3.435347229242324829e-02 -2.618297934532165527e-01 -4.516313374042510986e-01 1.959503144025802612e-01 4.776112139225006104e-01
3.472938835620880127e-01 -1.447787731885910034e-01 -2.643439769744873047e-01 -4.501163661479949951e-01 5.292853713035583496e-01 -4.555227756500244141e-01 2.833950221538543701e-01 1.341152638196945190e-01
-2.452261596918106079e-01 -1.733278930187225342e-01 -8.999048173427581787e-02 5.618440359830856323e-02 6.346452832221984863e-01 -4.393554925918579102e-01 4.243275821208953857e-01 3.502925336360931396e-01
3.074500858783721924e-01 8.375196903944015503e-02 1.397494524717330933e-01 6.140784025192260742e-01 3.969211280345916748e-01 5.049997195601463318e-02 5.733588337898254395e-01 1.140211224555969238e-01
1.807938516139984131e-01 -1.385982986539602280e-02 3.059189319610595703e-01 -3.146501779556274414e-01 5.437631011009216309e-01 1.796379238367080688e-01 6.642736196517944336e-01 -7.295842468738555908e-02
3.345907926559448242e-01 -5.822957754135131836e-01 1.817180067300796509e-01 -2.728417813777923584e-01 4.271433353424072266e-01 -4.435439035296440125e-02 4.283725619316101074e-01 2.712834477424621582e-01
2.964742779731750488e-01 -2.054777145385742188e-01 -4.916941821575164795e-01 8.848606795072555542e-02 -1.173062771558761597e-01 4.752341806888580322e-01 5.755552053451538086e-01 2.222994565963745117e-01
-6.949242670089006424e-03 -4.358588457107543945e-01 -3.509237766265869141e-01 -5.255776643753051758e-01 3.295228257775306702e-02 1.728960722684860229e-01 5.772827267646789551e-01 2.153256237506866455e-01
-8.006199449300765991e-02 4.214484989643096924e-01 -4.101065695285797119e-01 4.157311618328094482e-01 2.996534407138824463e-01 4.890668019652366638e-02 4.632435739040374756e-01 4.100888371467590332e-01
3.318531513214111328e-01 -1.654981821775436401e-01 -7.052900642156600952e-02 -4.582542479038238525e-01 1.707043126225471497e-02 -4.918980970978736877e-02 4.620586633682250977e-01 6.567367911338806152e-01
2.746630311012268066e-01 -2.932831943035125732e-01 4.576751887798309326e-01 -2.163753286004066467e-02 4.188082814216613770e-01 -2.036750167608261108e-01 3.863388895988464355e-01 5.123171806335449219e-01
2.986659854650497437e-02 -5.612467527389526367e-01 -4.918656498193740845e-02 1.411516964435577393e-01 2.336385250091552734e-01 -2.507268786430358887e-01 3.082461059093475342e-01 6.702987551689147949e-01
3.737269043922424316e-01 -8.601669222116470337e-02 -2.659066021442413330e-01 -5.026749968528747559e-01 -1.408370211720466614e-02 -4.950664043426513672e-01 4.083501100540161133e-01 3.427855074405670166e-01
6.144003942608833313e-02 2.937715947628021240e-01 -4.373032748699188232e-01 -4.233383238315582275e-01 -4.029202461242675781e-02 1.777382791042327881e-01 7.027568817138671875e-01 1.113205105066299438e-01
5.550270676612854004e-01 -3.674490153789520264e-01 -2.641530036926269531e-01 -6.582166254520416260e-02 -9.407464414834976196e-02 4.032325744628906250e-01 5.261474251747131348e-01 1.858470439910888672e-01
-2.361724972724914551e-01 -1.842636913061141968e-01 -3.788788914680480957e-01 -4.144582152366638184e-01 -2.502912580966949463e-01 4.868412017822265625e-02 7.279605269432067871e-01 -1.506980508565902710e-03
2.497038096189498901e-01 2.025681920349597931e-02 -4.429023712873458862e-02 -2.761310040950775146e-01 8.016940355300903320e-01 -3.214791715145111084e-01 3.358505368232727051e-01 1.303753722459077835e-02
5.095210671424865723e-01 -7.814843952655792236e-02 -3.352474868297576904e-01 -4.320867955684661865e-01 8.581226691603660583e-03 2.641396224498748779e-01 5.954496264457702637e-01 1.038628518581390381e-01
-1.200597211718559265e-01 -7.487654685974121094e-01 -4.817967489361763000e-02 6.366306543350219727e-02 4.235069453716278076e-01 5.016341339796781540e-03 4.585242271423339844e-01 1.701000630855560303e-01
-1.529917567968368530e-01 3.489274159073829651e-02 -7.162586450576782227e-01 -3.047917485237121582e-01 -3.277789056301116943e-02 1.238819062709808350e-01 5.858865976333618164e-01 9.882938116788864136e-02
4.496977925300598145e-01 -1.712585538625717163e-01 -4.173475205898284912e-01 -6.538707762956619263e-02 -3.705823123455047607e-01 2.838984727859497070e-01 5.856369733810424805e-01 1.705519556999206543e-01
1.032315101474523544e-02 1.253121495246887207e-01 -7.182785272598266602e-01 2.158494591712951660e-01 4.425634443759918213e-01 2.202279567718505859e-01 4.147505164146423340e-01 7.276377081871032715e-02
1.760679632425308228e-01 -3.196375444531440735e-02 -7.386932373046875000e-01 -1.374044269323348999e-01 -4.006451070308685303e-01 -2.049690932035446167e-01 3.839519917964935303e-01 2.312633395195007324e-01
1.295562833547592163e-01 -4.203357696533203125e-01 -5.020869895815849304e-02 4.939294457435607910e-01 -1.372787654399871826e-01 -1.972178071737289429e-01 7.071406245231628418e-01 -4.751651361584663391e-02
2.873594164848327637e-01 -3.310147821903228760e-01 -6.295968294143676758e-01 -3.103729486465454102e-01 2.639672756195068359e-01 2.050210833549499512e-01 3.412547409534454346e-01 2.948949038982391357e-01
1.406666636466979980e-01 -2.450569868087768555e-01 -6.455931663513183594e-01 1.416949778795242310e-01 -2.495648153126239777e-02 3.716854155063629150e-01 4.231054186820983887e-01 4.068178832530975342e-01
-2.431641705334186554e-02 -2.836059965193271637e-02 -5.674591064453125000e-01 -4.457969665527343750e-01 -1.181863695383071899e-01 9.721596539020538330e-02 6.735576987266540527e-01 -2.758136764168739319e-02
3.444051444530487061e-01 -3.198340237140655518e-01 -3.408073186874389648e-01 -2.467805594205856323e-01 7.297000288963317871e-01 -1.267608553171157837e-01 2.301916182041168213e-01 2.285896055400371552e-02
3.796736523509025574e-02 -2.837023735046386719e-01 2.597538530826568604e-01 2.070671916007995605e-01 2.645983695983886719e-01 -4.757391512393951416e-01 5.562035441398620605e-01 4.494665265083312988e-01
5.310710519552230835e-02 -4.228861033916473389e-01 -6.037438511848449707e-01 -1.363300383090972900e-01 9.282413870096206665e-02 3.703321814537048340e-01 4.462189078330993652e-01 3.006339073181152344e-01
3.443816602230072021e-01 -2.871657907962799072e-01 1.346374750137329102e-01 -3.284908235073089600e-01 -2.921140491962432861e-01 -4.608774781227111816e-01 5.411996245384216309e-01 2.868239581584930420e-01
1.547010391950607300e-01 -5.116598606109619141e-01 -1.340805590152740479e-01 -5.055795907974243164e-01 -8.475442230701446533e-02 -9.292608499526977539e-02 6.124846935272216797e-01 2.229961603879928589e-01
-5.214319005608558655e-02 1.407117545604705811e-01 -2.894400656223297119e-01 5.601590275764465332e-01 2.622187733650207520e-01 -1.394864767789840698e-01 4.326224923133850098e-01 5.518608093261718750e-01
1.513966172933578491e-01 -2.549411356449127197e-01 -3.955419957637786865e-01 -5.150900483131408691e-01 -1.834734827280044556e-01 6.325872987508773804e-02 6.676652431488037109e-01 8.289694041013717651e-02
2.433887124061584473e-01 1.321410983800888062e-01 1.522263735532760620e-01 2.955732643604278564e-01 2.388305813074111938e-01 -5.976976156234741211e-01 6.187652349472045898e-01 -1.249456927180290222e-01
1.330558210611343384e-01 -2.470886707305908203e-01 -6.163510084152221680e-01 -3.679945468902587891e-01 5.602216124534606934e-01 -6.294453144073486328e-02 2.538780868053436279e-01 1.538514345884323120e-01
1.512057185173034668e-01 -4.226314127445220947e-01 -1.066095978021621704e-01 5.476896762847900391e-01 3.032130599021911621e-01 3.102089762687683105e-01 5.459735393524169922e-01 -3.058014623820781708e-02
4.548804759979248047e-01 3.634922578930854797e-02 1.115845292806625366e-01 1.905271261930465698e-01 4.020553231239318848e-01 1.351337581872940063e-01 3.643966317176818848e-01 6.559849381446838379e-01
-2.334681600332260132e-01 1.748115867376327515e-01 -4.884408712387084961e-01 -1.723888218402862549e-01 -3.907892107963562012e-02 -5.595404505729675293e-01 4.277549088001251221e-01 3.860750198364257812e-01
2.102205753326416016e-01 -2.816304862499237061e-01 -2.432355731725692749e-01 2.283369302749633789e-01 5.094630122184753418e-01 -2.421269416809082031e-01 5.245946049690246582e-01 -4.145032465457916260e-01
-9.540821425616741180e-03 -4.744710326194763184e-01 -1.742140352725982666e-01 3.072393536567687988e-01 3.291805982589721680e-01 -4.658332467079162598e-01 3.977972865104675293e-01 4.079662859439849854e-01
-6.191636249423027039e-02 -2.266263216733932495e-01 3.887465596199035645e-02 1.713446229696273804e-01 8.239929080009460449e-01 -1.055400669574737549e-01 4.658679366111755371e-01 8.246622234582901001e-02
4.238014221191406250e-01 -2.154836058616638184e-01 -4.349140450358390808e-02 -3.820015788078308105e-01 -2.442995756864547729e-01 -5.184907466173171997e-02 5.398522615432739258e-01 5.218537449836730957e-01
2.997885048389434814e-01 -1.319467574357986450e-01 2.078630924224853516e-01 -9.879436343908309937e-02 4.133211374282836914e-01 1.539772003889083862e-01 5.713593959808349609e-01 5.645836591720581055e-01
1.091998592019081116e-01 3.830089047551155090e-02 -2.218308150768280029e-01 2.942009270191192627e-01 6.293950080871582031e-01 2.217930257320404053e-01 3.593077957630157471e-01 5.257499217987060547e-01
4.623194932937622070e-01 3.180257081985473633e-01 8.361666649580001831e-02 1.771233230829238892e-01 9.797937422990798950e-02 4.178059399127960205e-01 5.715290307998657227e-01 3.687124252319335938e-01
-1.487984657287597656e-01 -6.191257238388061523e-01 -1.214944124221801758e-01 -2.921802103519439697e-01 4.696862995624542236e-01 1.120368540287017822e-01 4.995400309562683105e-01 1.082332730293273926e-01
2.707031071186065674e-01 1.559474319219589233e-01 -4.422573149204254150e-01 -5.173184275627136230e-01 3.670875132083892822e-01 -3.893555402755737305e-01 3.716117143630981445e-01 1.214251965284347534e-01
2.652179598808288574e-01 -3.373191878199577332e-02 -4.540851414203643799e-01 -5.340342521667480469e-01 -2.560326084494590759e-02 1.442490667104721069e-01 6.012238264083862305e-01 2.328137159347534180e-01
6.137658357620239258e-01 -8.967059850692749023e-02 2.620890503749251366e-03 4.443239569664001465e-01 4.453029632568359375e-01 -3.497735857963562012e-01 3.106513917446136475e-01 2.606620639562606812e-02
2.889584302902221680e-01 1.216421369463205338e-02 -4.595580399036407471e-01 -4.805541634559631348e-01 -2.372573167085647583e-01 -4.822491705417633057e-01 4.177653491497039795e-01 1.041437387466430664e-01
9.395603090524673462e-02 -2.982981503009796143e-01 -6.653081178665161133e-01 -6.032966449856758118e-02 1.999975368380546570e-02 3.921066820621490479e-01 4.901200234889984131e-01 2.480938881635665894e-01
2.591416239738464355e-01 -7.460135221481323242e-02 -2.820972800254821777e-01 -2.700511813163757324e-01 -2.575687766075134277e-01 4.257608950138092041e-01 7.199005484580993652e-01 9.435549378395080566e-02
3.373412787914276123e-01 -2.645389549434185028e-02 -7.549309134483337402e-01 2.745710313320159912e-01 3.243446946144104004e-01 6.379314512014389038e-02 1.515864431858062744e-01 3.285477757453918457e-01
2.338306605815887451e-01 1.296168863773345947e-01 -1.664073020219802856e-02 -4.769310951232910156e-01 1.187167167663574219e-01 2.334847450256347656e-01 7.888123393058776855e-01 9.974369406700134277e-02
2.325662821531295776e-01 -4.178468585014343262e-01 5.084820091724395752e-02 2.224397361278533936e-01 7.339187860488891602e-01 6.714592874050140381e-02 3.760675787925720215e-01 1.862242221832275391e-01
-2.566993534564971924e-01 -1.162518858909606934e-01 -1.859214603900909424e-01 -1.774241030216217041e-01 6.538344025611877441e-01 4.064582288265228271e-02 4.925551414489746094e-01 4.275309443473815918e-01
-8.857501298189163208e-02 -2.333762943744659424e-01 3.728675544261932373e-01 1.858448833227157593e-01 5.144921541213989258e-01 -1.819174587726593018e-01 5.425947904586791992e-01 4.146277904510498047e-01
2.721351981163024902e-01 -7.230390310287475586e-01 -1.489728540182113647e-01 -5.313928704708814621e-03 5.335211157798767090e-01 -3.325356915593147278e-02 2.673480212688446045e-01 1.539819091558456421e-01
4.573079943656921387e-01 3.034374117851257324e-01 2.214044332504272461e-01 -1.006619110703468323e-01 2.263870090246200562e-02 1.634041219949722290e-01 6.735001802444458008e-01 3.985305130481719971e-01
-1.008085459470748901e-01 -4.115509986877441406e-01 -3.396131396293640137e-01 -3.897854685783386230e-01 5.015426874160766602e-01 -4.094900190830230713e-01 3.083256483078002930e-01 1.972357332706451416e-01
5.832758545875549316e-02 1.720385849475860596e-01 -7.238950729370117188e-01 3.815523684024810791e-01 6.072795018553733826e-02 1.179641559720039368e-01 4.850243330001831055e-01 2.110509723424911499e-01
-2.277437895536422729e-01 -4.295872449874877930e-01 3.042973205447196960e-02 7.501989603042602539e-02 6.148914694786071777e-01 -2.445034086704254150e-01 4.055296778678894043e-01 3.933266103267669678e-01
2.084024995565414429e-02 -3.638957440853118896e-01 -1.299274712800979614e-01 4.824500977993011475e-01 3.333270549774169922e-03 -4.110556244850158691e-01 4.054130911827087402e-01 5.330747961997985840e-01
-1.133559122681617737e-01 -3.688995242118835449e-01 -6.201047897338867188e-01 -3.412844836711883545e-01 -1.174573749303817749e-01 -2.711601853370666504e-01 5.047755241394042969e-01 8.908538520336151123e-02
-1.550824102014303207e-02 4.713256284594535828e-02 -1.295942813158035278e-01 3.492909371852874756e-01 6.346117258071899414e-01 -5.429319739341735840e-01 3.975604772567749023e-01 5.637043341994285583e-02
5.810686945915222168e-01 -2.839872241020202637e-01 -3.841505646705627441e-01 1.514787822961807251e-01 -1.702497750520706177e-01 -1.829471290111541748e-01 2.481148988008499146e-01 5.358893275260925293e-01
9.965907037258148193e-02 -6.442021131515502930e-01 1.910485029220581055e-01 -2.886142730712890625e-01 4.077269434928894043e-01 4.523392021656036377e-02 5.276948809623718262e-01 9.232860803604125977e-02
8.135767281055450439e-02 1.772432401776313782e-02 -7.286190986633300781e-01 -4.057037830352783203e-01 -1.312362849712371826e-01 -1.380723565816879272e-01 4.121388792991638184e-01 3.023907244205474854e-01
9.890007227659225464e-02 5.419490113854408264e-02 -2.394284605979919434e-01 -4.339550435543060303e-01 2.082064002752304077e-01 -6.252639293670654297e-01 3.610474169254302979e-01 4.206883013248443604e-01
1.287760585546493530e-01 -1.002204865217208862e-01 2.941827774047851562e-01 2.651118934154510498e-01 -2.943535447120666504e-01 -4.421047866344451904e-01 7.152470350265502930e-01 1.512146890163421631e-01
-1.507248431444168091e-01 -5.595858097076416016e-01 -3.771873712539672852e-01 -2.654144167900085449e-01 -7.705762982368469238e-02 -3.206024467945098877e-01 5.248402953147888184e-01 2.593252360820770264e-01
2.040535658597946167e-01 -1.448844671249389648e-01 -2.131497114896774292e-01 6.618458628654479980e-01 6.532699335366487503e-03 2.055334001779556274e-01 6.293603777885437012e-01 1.245661228895187378e-01
3.698104321956634521e-01 -2.901287972927093506e-01 8.177421987056732178e-02 -5.623457431793212891e-01 3.028339743614196777e-01 -2.551894187927246094e-01 5.031604766845703125e-01 2.148146182298660278e-01
5.593306571245193481e-02 8.569671958684921265e-02 -7.422280907630920410e-01 2.181499004364013672e-01 1.005313247442245483e-01 1.304403394460678101e-01 3.219183683395385742e-01 5.101794600486755371e-01
-1.308164447546005249e-01 -3.710473179817199707e-01 -6.312860846519470215e-01 -2.706401944160461426e-01 3.195044696331024170e-01 -6.954397261142730713e-02 3.635920286178588867e-01 3.665025234222412109e-01
-5.810855329036712646e-02 5.582398176193237305e-02 -4.508566260337829590e-01 -3.194555938243865967e-01 -1.218482851982116699e-01 2.288598865270614624e-01 7.537477612495422363e-01 -2.298351079225540161e-01
9.475488215684890747e-02 -4.118950664997100830e-01 -3.926230370998382568e-01 -3.939314186573028564e-01 -9.093648195266723633e-02 2.847142815589904785e-01 6.267576217651367188e-01 1.728362441062927246e-01
1.465412206016480923e-03 -2.557201981544494629e-01 -4.523871839046478271e-01 -4.972283244132995605e-01 4.804842174053192139e-01 -7.074694335460662842e-02 4.229226410388946533e-01 2.607320249080657959e-01
2.792130410671234131e-01 -5.083805918693542480e-01 6.538469810038805008e-03 5.791191458702087402e-01 1.219941824674606323e-01 -5.122919380664825439e-02 4.389794766902923584e-01 3.434495031833648682e-01
5.828312039375305176e-01 2.493851333856582642e-01 -1.032332107424736023e-01 1.257889270782470703e-01 -1.351197510957717896e-01 1.822674125432968140e-01 6.210664510726928711e-01 3.666506409645080566e-01
3.993697464466094971e-01 2.749972343444824219e-01 -6.474156379699707031e-01 -3.366896882653236389e-02 1.079712877981364727e-03 2.964903116226196289e-01 4.835561513900756836e-01 1.512136906385421753e-01
4.373223520815372467e-03 -6.803113222122192383e-01 -5.792878940701484680e-02 -7.901746779680252075e-02 5.977185964584350586e-01 -6.241387501358985901e-02 3.423495292663574219e-01 2.217918187379837036e-01
-1.279824078083038330e-01 1.415405571460723877e-01 -7.063090205192565918e-01 -2.385392487049102783e-01 3.050755336880683899e-02 1.931284219026565552e-01 6.079095005989074707e-01 -5.479163490235805511e-03
3.422192931175231934e-01 4.347453638911247253e-02 -7.546787858009338379e-01 1.966532617807388306e-01 -1.101843267679214478e-01 -4.626015946269035339e-02 3.752671182155609131e-01 3.430413305759429932e-01
5.546539425849914551e-01 2.077237367630004883e-01 -2.124728858470916748e-01 4.338884353637695312e-01 2.993376851081848145e-01 -1.534226089715957642e-01 4.912577569484710693e-01 -2.476494759321212769e-01
-9.022351354360580444e-02 -2.575081586837768555e-01 -4.543992280960083008e-01 -4.785051047801971436e-01 1.842817962169647217e-01 -5.164608359336853027e-01 3.594884276390075684e-01 2.453162521123886108e-01
3.268904983997344971e-01 -1.212822943925857544e-01 1.488187164068222046e-01 5.100793391466140747e-02 -6.386935710906982422e-02 3.470012545585632324e-01 6.624208688735961914e-01 5.388820767402648926e-01
-5.070998519659042358e-02 -6.996386647224426270e-01 4.270859435200691223e-02 -1.003994047641754150e-01 4.071699082851409912e-01 1.349683552980422974e-01 4.974679052829742432e-01 2.540710568428039551e-01
-1.492895483970642090e-01 -5.246719717979431152e-01 -4.170120954513549805e-01 -1.409059762954711914e-01 2.854148149490356445e-01 -4.267051815986633301e-01 3.293029367923736572e-01 3.697281777858734131e-01
1.111455410718917847e-01 2.817797660827636719e-01 2.818344235420227051e-01 2.040632516145706177e-01 3.133485615253448486e-01 -4.596760571002960205e-01 6.860979795455932617e-01 -8.339389413595199585e-02
1.353679746389389038e-01 -2.013370990753173828e-01 -2.115578204393386841e-01 4.521156251430511475e-01 -2.338695898652076721e-02 -1.069337129592895508e-01 2.737724781036376953e-01 7.778435945510864258e-01
1.305499672889709473e-01 -3.068085312843322754e-01 -1.636825352907180786e-01 6.044514775276184082e-01 4.856879264116287231e-02 2.989047169685363770e-01 6.239695549011230469e-01 1.250223219394683838e-01
-1.065642237663269043e-01 -4.014674946665763855e-02 -4.748707115650177002e-01 -4.315095543861389160e-01 -7.369712740182876587e-02 2.021815925836563110e-01 7.268299460411071777e-01 2.719019353389739990e-02
2.668235003948211670e-01 -1.403026729822158813e-01 -4.575954377651214600e-01 -5.254855155944824219e-01 3.809635341167449951e-01 -3.720489144325256348e-01 3.026744127273559570e-01 2.200599163770675659e-01
3.105038702487945557e-01 -2.925135195255279541e-01 -5.748084187507629395e-02 -4.995503127574920654e-01 -6.913559511303901672e-03 -1.107288450002670288e-01 4.697467386722564697e-01 5.763660669326782227e-01
5.583637580275535583e-02 -3.587252497673034668e-01 -3.351879119873046875e-01 -5.375548601150512695e-01 -5.570165067911148071e-02 5.968545377254486084e-02 6.781222820281982422e-01 1.916672848165035248e-02
-5.102989450097084045e-02 2.038762569427490234e-01 -3.065822720527648926e-01 3.437881767749786377e-01 4.353496134281158447e-01 -5.201892852783203125e-01 2.893495559692382812e-01 4.469876587390899658e-01
4.466772079467773438e-01 -9.994915127754211426e-02 -4.168634712696075439e-01 -2.745500206947326660e-01 6.679590344429016113e-01 -1.994879990816116333e-01 2.279499024152755737e-01 5.840352922677993774e-02
1.670308113098144531e-01 -4.706254899501800537e-01 -1.324686557054519653e-01 5.839841961860656738e-01 2.342634946107864380e-01 1.857581883668899536e-01 5.472587347030639648e-01 5.611678957939147949e-02
-1.155434697866439819e-01 1.378933340311050415e-01 -1.333595365285873413e-01 -5.664908885955810547e-01 2.088271975517272949e-01 -4.228912293910980225e-01 6.084576249122619629e-01 1.904522627592086792e-01
3.560627102851867676e-01 -1.555466204881668091e-01 3.795420750975608826e-02 -4.967217743396759033e-01 2.071252614259719849e-01 -4.799606651067733765e-02 4.732289910316467285e-01 5.759351849555969238e-01
3.573349714279174805e-01 3.913570344448089600e-01 -2.285173088312149048e-01 -3.481683433055877686e-01 5.453366041183471680e-01 -1.958517730236053467e-01 4.402243494987487793e-01 1.271326243877410889e-01
-4.743679612874984741e-02 1.738683283329010010e-01 -3.157812952995300293e-01 3.773862421512603760e-01 3.890521824359893799e-01 -5.450996160507202148e-01 2.618353962898254395e-01 4.564299881458282471e-01
2.798493206501007080e-01 -3.171820044517517090e-01 -1.094562560319900513e-01 6.002488732337951660e-01 2.253627628087997437e-01 3.085972368717193604e-01 4.763227403163909912e-01 2.754935920238494873e-01
-1.303140968084335327e-01 6.821669638156890869e-02 -4.866540133953094482e-01 2.563200294971466064e-01 4.687319397926330566e-01 -5.040368437767028809e-01 2.129431962966918945e-01 3.958852887153625488e-01
6.017391383647918701e-02 -6.032191514968872070e-01 -4.783511459827423096e-01 -1.279367133975028992e-02 -1.839232742786407471e-01 2.910115420818328857e-01 4.975181818008422852e-01 1.936034858226776123e-01
-9.890507161617279053e-02 2.743259258568286896e-02 -5.518671274185180664e-01 1.343234628438949585e-01 -1.964237540960311890e-01 -4.118388891220092773e-01 3.127048015594482422e-01 6.007390022277832031e-01
4.409128129482269287e-01 1.760541498661041260e-01 -5.525767207145690918e-01 1.730040460824966431e-01 -8.299455791711807251e-02 2.820511162281036377e-01 4.413050115108489990e-01 3.976660370826721191e-01
2.754745781421661377e-01 1.606869995594024658e-01 -7.924786210060119629e-01 2.894054353237152100e-01 8.646826446056365967e-02 1.314030438661575317e-01 3.537741899490356445e-01 1.913526505231857300e-01
2.361677885055541992e-01 -1.745671848766505718e-03 -5.692982673645019531e-01 2.797506749629974365e-01 1.553729474544525146e-01 3.682485818862915039e-01 3.761558532714843750e-01 4.905301332473754883e-01
-3.540405258536338806e-02 -4.005772769451141357e-01 -2.911273539066314697e-01 -5.182752609252929688e-01 -1.920448839664459229e-01 2.882916294038295746e-02 6.526333689689636230e-01 1.458675861358642578e-01
-5.964823439717292786e-02 -3.104362189769744873e-01 -1.724797934293746948e-01 6.487000584602355957e-01 1.008877009153366089e-01 1.398182362318038940e-01 5.862737298011779785e-01 2.758004963397979736e-01
4.033733904361724854e-01 2.811554074287414551e-02 -7.024777531623840332e-01 3.894540071487426758e-01 1.870066672563552856e-02 1.675176173448562622e-01 3.733390271663665771e-01 1.534804701805114746e-01
1.230404376983642578e-01 -4.695824682712554932e-01 -5.437447428703308105e-01 1.271692365407943726e-01 -2.265284024178981781e-02 4.001220762729644775e-01 4.752357006072998047e-01 2.570274472236633301e-01
3.121021687984466553e-01 -1.354427635669708252e-01 1.488427817821502686e-01 5.777999758720397949e-01 -1.775871664285659790e-01 -1.593966782093048096e-01 5.989017486572265625e-01 3.355783522129058838e-01
2.414886057376861572e-01 -4.451995491981506348e-01 -3.825106620788574219e-01 -5.232309177517890930e-02 -1.581703573465347290e-01 4.171096384525299072e-01 5.814431309700012207e-01 2.394870221614837646e-01
-3.153560161590576172e-01 -4.604722186923027039e-02 -6.318107843399047852e-01 -3.701141104102134705e-02 3.723179921507835388e-02 3.722411766648292542e-02 6.984909176826477051e-01 -8.493673801422119141e-02
2.757746353745460510e-02 -2.898319363594055176e-01 -3.501479923725128174e-01 -2.164851427078247070e-01 2.619757130742073059e-02 4.791017472743988037e-01 7.005489468574523926e-01 1.573972105979919434e-01
3.360541462898254395e-01 5.493460968136787415e-02 -5.837744474411010742e-01 2.419929653406143188e-01 3.940402567386627197e-01 3.250819146633148193e-01 3.575370311737060547e-01 3.097060620784759521e-01
-1.100999489426612854e-01 1.884488463401794434e-01 -2.650126814842224121e-01 1.297123730182647705e-01 3.654364347457885742e-01 -5.683127641677856445e-01 2.917579114437103271e-01 5.689131021499633789e-01
-1.481842547655105591e-01 9.152849763631820679e-02 -7.856942415237426758e-01 -1.178799942135810852e-01 2.206243127584457397e-01 -1.549651622772216797e-01 5.098754167556762695e-01 -7.609831541776657104e-02
1.909317821264266968e-01 1.633648425340652466e-01 -1.677605807781219482e-01 -3.939301967620849609e-01 5.730782747268676758e-01 -5.433207154273986816e-01 3.308762013912200928e-01 1.429585069417953491e-01
2.578222453594207764e-01 1.092282459139823914e-01 -6.100214123725891113e-01 2.280832231044769287e-01 -3.497860729694366455e-01 7.932651042938232422e-02 4.374760687351226807e-01 4.212133586406707764e-01
1.616884022951126099e-01 -4.485736489295959473e-01 -3.417364060878753662e-01 -1.380266547203063965e-01 -1.580845117568969727e-01 4.583005011081695557e-01 6.140324473381042480e-01 1.572819948196411133e-01
3.432155549526214600e-01 1.024236530065536499e-01 -5.763189196586608887e-01 -1.314240545034408569e-01 -1.915302127599716187e-01 2.578814029693603516e-01 5.672246217727661133e-01 3.120353519916534424e-01
1.912782341241836548e-01 -5.451436042785644531e-01 -1.137514486908912659e-01 -7.808867841958999634e-02 -4.221578836441040039e-01 -3.669463098049163818e-01 3.935557603836059570e-01 4.236043095588684082e-01
-8.735378831624984741e-02 1.019744649529457092e-01 -2.738800644874572754e-01 1.416274458169937134e-01 3.887062072753906250e-01 -5.253008604049682617e-01 3.486125171184539795e-01 5.816681385040283203e-01
3.051564097404479980e-01 -5.282822847366333008e-01 -4.459334015846252441e-01 -1.578804552555084229e-01 -2.215190678834915161e-01 1.789714843034744263e-01 4.311642050743103027e-01 3.701493144035339355e-01
-2.164672017097473145e-01 1.581550687551498413e-01 -2.980810999870300293e-01 1.348268985748291016e-01 4.530076086521148682e-01 -5.312264561653137207e-01 3.154355287551879883e-01 4.839228689670562744e-01
3.137285411357879639e-01 -3.851669132709503174e-01 -4.174406528472900391e-01 -2.158195078372955322e-01 1.055331435054540634e-02 3.753308057785034180e-01 4.853727221488952637e-01 3.947339057922363281e-01
7.885137200355529785e-01 1.547372639179229736e-01 -1.273000389337539673e-01 1.703069806098937988e-01 1.449928730726242065e-01 -4.054242968559265137e-01 3.135732114315032959e-01 -1.592878997325897217e-01
7.685065269470214844e-01 5.276299268007278442e-02 6.238920241594314575e-02 2.542432844638824463e-01 2.948224842548370361e-01 -3.732512891292572021e-01 3.263356983661651611e-01 -7.314228266477584839e-02
-2.877911925315856934e-01 -3.834368288516998291e-01 1.106803119182586670e-02 -3.784154951572418213e-01 -1.011080220341682434e-01 -2.533015906810760498e-01 6.547144055366516113e-01 3.518468439579010010e-01
4.876377880573272705e-01 -1.379306614398956299e-01 8.775688707828521729e-02 2.704297900199890137e-01 5.039436221122741699e-01 -4.979161918163299561e-01 3.717105388641357422e-01 -1.493410915136337280e-01
4.493675827980041504e-01 -3.113847374916076660e-01 -4.689120948314666748e-01 3.651113808155059814e-02 -3.483549058437347412e-01 -2.781346142292022705e-01 3.810872435569763184e-01 3.687267303466796875e-01
3.256386518478393555e-01 -6.231757402420043945e-01 -3.247210681438446045e-01 8.631277829408645630e-02 -1.311444342136383057e-01 -4.097893834114074707e-01 1.507253646850585938e-01 4.299691021442413330e-01
-2.183453738689422607e-01 -6.650160551071166992e-01 -3.615855276584625244e-01 -2.965050637722015381e-01 1.514381170272827148e-01 -2.729797959327697754e-01 3.953429162502288818e-01 1.940930038690567017e-01
1.145492792129516602e-01 -2.591459751129150391e-01 1.031688824295997620e-01 -3.070334792137145996e-01 4.314918816089630127e-01 -1.133955344557762146e-01 4.938572049140930176e-01 6.098113656044006348e-01
3.843717873096466064e-01 5.719332396984100342e-02 2.587035298347473145e-01 3.237653374671936035e-01 3.912779092788696289e-01 -5.127542614936828613e-01 5.108554959297180176e-01 -1.571366563439369202e-02
1.297505944967269897e-01 -4.060283899307250977e-01 -3.745151758193969727e-01 -5.828948020935058594e-01 6.509922444820404053e-02 1.571197621524333954e-02 5.093156695365905762e-01 2.727460861206054688e-01
5.189817547798156738e-01 -3.627368016168475151e-03 -6.418211460113525391e-01 8.722461014986038208e-02 -2.314226031303405762e-01 1.136180162429809570e-01 3.542566597461700439e-01 3.451653122901916504e-01
-5.961963534355163574e-02 9.040428698062896729e-02 -5.066378116607666016e-01 1.770893335342407227e-01 5.834276676177978516e-01 9.125253558158874512e-02 3.440234661102294922e-01 4.828696846961975098e-01
2.667426690459251404e-02 -6.669240593910217285e-01 1.821922659873962402e-01 -1.490055322647094727e-01 4.214571714401245117e-01 5.257524549961090088e-02 5.303214788436889648e-01 1.935790330171585083e-01
4.978801906108856201e-01 -2.211675494909286499e-01 -6.129193305969238281e-02 3.468152284622192383e-01 5.817975401878356934e-01 -3.707152605056762695e-01 2.820166051387786865e-01 1.539845019578933716e-01
3.702707588672637939e-01 1.865382045507431030e-01 -2.873059511184692383e-01 6.171150803565979004e-01 -1.696130931377410889e-01 -9.917958825826644897e-02 5.516800284385681152e-01 1.475510299205780029e-01
1.834908425807952881e-01 2.071924805641174316e-01 6.192651018500328064e-02 2.584065794944763184e-01 2.391819357872009277e-01 -3.756380081176757812e-01 7.420027852058410645e-01 -3.223561048507690430e-01
1.479725986719131470e-01 2.827871590852737427e-02 -1.616802364587783813e-01 -4.132027924060821533e-01 3.886356204748153687e-02 -3.179690241813659668e-01 3.474439978599548340e-01 7.463881373405456543e-01
4.808673560619354248e-01 1.363274604082107544e-01 -7.058286666870117188e-01 1.657786518335342407e-01 -2.078966796398162842e-01 4.789846017956733704e-02 3.307508230209350586e-01 2.638057470321655273e-01
6.522510945796966553e-02 -3.133384510874748230e-02 -8.407660126686096191e-01 2.431479245424270630e-01 1.601688563823699951e-02 1.377080976963043213e-01 4.068072140216827393e-01 2.098648399114608765e-01
5.091376304626464844e-01 -1.270407345145940781e-02 -6.512939929962158203e-01 -3.351073265075683594e-01 2.515166103839874268e-01 -8.247479796409606934e-02 3.538810610771179199e-01 -9.403327852487564087e-02
6.093038320541381836e-01 2.919698357582092285e-01 2.212135046720504761e-01 1.025916859507560730e-01 2.131177783012390137e-01 2.356255650520324707e-01 5.056915879249572754e-01 3.569025695323944092e-01
5.172529816627502441e-01 -3.850683867931365967e-01 -5.191310048103332520e-01 1.714505106210708618e-01 3.083729743957519531e-01 -3.055040165781974792e-02 8.259421586990356445e-02 4.271187782287597656e-01
3.223303556442260742e-01 -3.519158065319061279e-01 -4.123960435390472412e-01 -4.379788935184478760e-01 3.809711933135986328e-01 1.245510354638099670e-01 3.583684563636779785e-01 3.482562303543090820e-01
2.492880672216415405e-01 4.595543816685676575e-02 8.954712003469467163e-02 -3.106196224689483643e-01 -7.239952683448791504e-03 -3.420196771621704102e-01 5.172521471977233887e-01 6.683267354965209961e-01
3.125454783439636230e-01 -2.098172307014465332e-01 -2.458963841199874878e-01 4.149217307567596436e-01 2.108751796185970306e-03 -1.471102684736251831e-01 2.800678014755249023e-01 7.249711751937866211e-01
-2.966784127056598663e-02 -1.663359701633453369e-01 -1.244263164699077606e-02 -3.467203080654144287e-01 1.189670488238334656e-01 3.858465552330017090e-01 8.269510269165039062e-01 -6.483525037765502930e-02
3.560110032558441162e-01 1.858046650886535645e-01 -1.375001817941665649e-01 -3.323819339275360107e-01 -8.846306055784225464e-02 1.979693323373794556e-01 6.104899644851684570e-01 5.381757616996765137e-01
-1.481458544731140137e-01 -1.714831143617630005e-01 -1.762906312942504883e-01 -2.607252895832061768e-01 6.207453608512878418e-01 -4.042453765869140625e-01 4.001702070236206055e-01 3.751198351383209229e-01
1.163588240742683411e-01 1.352335512638092041e-01 -7.283641099929809570e-01 3.390159904956817627e-01 -8.588828891515731812e-02 2.125120311975479126e-01 4.920397698879241943e-01 1.675858646631240845e-01
1.217444166541099548e-01 -5.122799277305603027e-01 -6.351116299629211426e-01 5.649781972169876099e-02 -2.318295091390609741e-01 7.624191790819168091e-02 3.840007781982421875e-01 3.304157853126525879e-01
-5.474637076258659363e-02 -4.343003332614898682e-01 -4.393084645271301270e-01 1.261496394872665405e-01 5.172598361968994141e-01 -3.103854060173034668e-01 2.507526576519012451e-01 4.155799448490142822e-01
1.741742789745330811e-01 -2.085868269205093384e-01 -4.633642435073852539e-01 -1.702277958393096924e-01 -7.440908253192901611e-02 4.344674646854400635e-01 5.749461650848388672e-01 3.970003128051757812e-01
4.397405385971069336e-01 3.273164033889770508e-01 -1.450994610786437988e-01 3.553160727024078369e-01 -2.726373076438903809e-01 1.157140359282493591e-01 6.265429258346557617e-01 2.681641876697540283e-01
2.934126257896423340e-01 4.961875081062316895e-01 -2.471464574337005615e-01 -1.703601032495498657e-01 -2.327903658151626587e-01 -4.795142263174057007e-02 6.054481863975524902e-01 3.931219875812530518e-01
-8.441030979156494141e-02 -1.435310095548629761e-01 -1.479253023862838745e-01 2.710906267166137695e-01 -2.592067420482635498e-02 -6.656060814857482910e-01 6.557425260543823242e-01 -5.656778067350387573e-02
2.519649267196655273e-01 1.592371165752410889e-01 -5.897120237350463867e-01 2.968752384185791016e-01 2.911288738250732422e-01 1.392087489366531372e-01 3.149087727069854736e-01 5.214971303939819336e-01
4.133466780185699463e-01 -3.450722992420196533e-01 -4.955314993858337402e-01 -3.933923542499542236e-01 -1.740350946784019470e-02 1.125471144914627075e-01 4.842184484004974365e-01 2.496464699506759644e-01
1.398740857839584351e-01 3.927433490753173828e-02 -8.099212646484375000e-01 2.463977932929992676e-01 -2.084773629903793335e-01 -7.120917737483978271e-02 4.104256033897399902e-01 2.126635164022445679e-01
5.434090271592140198e-02 -6.107141971588134766e-01 -1.504983901977539062e-01 1.123551428318023682e-01 6.676222681999206543e-01 -1.458304673433303833e-01 3.413343727588653564e-01 7.284636050462722778e-02
-3.094660341739654541e-01 -1.245205178856849670e-01 -6.363420486450195312e-01 -2.028456479310989380e-01 -2.455197572708129883e-01 -1.265693008899688721e-01 6.027931571006774902e-01 5.466694757342338562e-02
4.970983564853668213e-01 1.565182656049728394e-01 7.788651436567306519e-02 3.471134603023529053e-01 2.489841580390930176e-01 -2.014972418546676636e-01 6.686097979545593262e-01 -2.284902036190032959e-01
3.736015781760215759e-02 -4.377157092094421387e-01 -3.533222377300262451e-01 2.031322121620178223e-01 -5.153684318065643311e-02 -2.429928481578826904e-01 5.507205128669738770e-01 5.252764225006103516e-01
3.871995508670806885e-01 -3.367607593536376953e-01 -2.426833361387252808e-01 6.446304321289062500e-01 1.738409847021102905e-01 1.444226503372192383e-01 4.591189026832580566e-01 1.887366361916065216e-02
6.426951289176940918e-01 -8.992739021778106689e-02 -4.072175025939941406e-01 5.368268862366676331e-02 -3.371419385075569153e-02 2.677890062332153320e-01 5.436486601829528809e-01 2.043199986219406128e-01
2.857587635517120361e-01 -5.161741375923156738e-01 -4.371733367443084717e-01 4.479565620422363281e-01 2.418100833892822266e-01 -9.066822379827499390e-02 3.617813289165496826e-01 2.500838339328765869e-01
6.236842647194862366e-02 9.574971348047256470e-02 -3.865076005458831787e-01 -5.334223508834838867e-01 1.293893009424209595e-01 -3.777152001857757568e-01 6.109106540679931641e-01 1.428020447492599487e-01
-4.238131642341613770e-01 -4.239738583564758301e-01 -4.341079592704772949e-01 -1.862670779228210449e-01 2.028781771659851074e-01 -2.633981704711914062e-01 4.978446960449218750e-01 2.430962771177291870e-01
1.763183176517486572e-01 2.857817113399505615e-01 8.676891773939132690e-02 2.316445410251617432e-01 1.238247603178024292e-01 -6.522861123085021973e-01 6.166163682937622070e-01 -7.090196013450622559e-02
4.557376801967620850e-01 2.809530794620513916e-01 2.139604277908802032e-02 3.655769228935241699e-01 2.253044843673706055e-01 1.766595840454101562e-01 3.733629584312438965e-01 5.982421636581420898e-01
9.548292309045791626e-02 -3.353794664144515991e-02 -7.046148180961608887e-01 -1.344616264104843140e-01 1.260283589363098145e-01 3.294556438922882080e-01 5.350121855735778809e-01 2.540358006954193115e-01
3.061446249485015869e-01 -9.730426222085952759e-02 9.298115223646163940e-02 1.282915472984313965e-01 -2.698552608489990234e-01 -5.889117121696472168e-01 6.688344478607177734e-01 6.873755156993865967e-02
3.778674826025962830e-02 3.054641485214233398e-01 -4.046803712844848633e-01 1.069953367114067078e-01 5.360881090164184570e-01 3.313603997230529785e-02 3.050789535045623779e-01 5.903286933898925781e-01
3.113974332809448242e-01 2.771295048296451569e-02 -3.055744469165802002e-01 -5.034440159797668457e-01 -9.861560910940170288e-02 -3.688820870593190193e-03 5.634793639183044434e-01 4.776867032051086426e-01
3.191264569759368896e-01 2.503892965614795685e-02 -7.852612137794494629e-01 2.732404470443725586e-01 -3.483884409070014954e-02 -1.575203835964202881e-01 2.936290502548217773e-01 3.065802454948425293e-01
3.517246544361114502e-01 6.107814144343137741e-03 -6.839326620101928711e-01 1.763664372265338898e-02 1.636489778757095337e-01 3.117834925651550293e-01 4.859248101711273193e-01 2.192363888025283813e-01
-1.002661809325218201e-01 -6.373757496476173401e-03 -8.051828145980834961e-01 2.428206503391265869e-01 -1.626721210777759552e-02 -6.538893282413482666e-02 4.109972119331359863e-01 3.304023444652557373e-01
2.947787940502166748e-01 -2.948561869561672211e-02 -3.779614567756652832e-01 -1.184515804052352905e-01 -2.444170415401458740e-01 3.221542239189147949e-01 7.036640644073486328e-01 3.109408915042877197e-01
9.645365178585052490e-02 1.772388219833374023e-01 -2.009424567222595215e-01 8.480135351419448853e-02 4.324246942996978760e-01 -3.618618845939636230e-01 2.707743048667907715e-01 7.214292883872985840e-01
2.675743997097015381e-01 -3.421506583690643311e-01 -6.786152124404907227e-01 -6.258449703454971313e-02 2.446332015097141266e-02 3.218743205070495605e-01 3.746586143970489502e-01 3.198919594287872314e-01
