# Supplementary material for: Where is your field going? A machine learning approach to study the relative motion of the domains of physics
Source: PLoS One. 2020 Jun 18;15(6):e0233997. doi: 10.1371/journal.pone.0233997 (PMC7302634; doi:10.1371/journal.pone.0233997)
Supplement: S8 Data — (ZIP) [file pone.0233997.s008.zip › 7/Pacs4Run_7_VS_500_embeddings1992-1996ED8.txt]

-9.400246739387512207e-01 8.217786997556686401e-02 4.680020734667778015e-02 8.427276462316513062e-02 1.764372140169143677e-01 4.279350861907005310e-02 -8.516580611467361450e-02 2.451396733522415161e-01
-3.550018668174743652e-01 3.269681707024574280e-02 -4.628443121910095215e-01 -6.476972717791795731e-03 3.637021481990814209e-01 -6.244056820869445801e-01 1.152469217777252197e-01 3.509903252124786377e-01
-4.010741412639617920e-01 1.203955907840281725e-04 4.301937818527221680e-01 4.099864661693572998e-01 5.940278172492980957e-01 -2.616886198520660400e-01 2.317302972078323364e-01 1.045715212821960449e-01
-5.392221808433532715e-01 5.420032739639282227e-01 -3.875081241130828857e-01 8.044170588254928589e-02 -1.599605828523635864e-01 -1.043694317340850830e-01 -7.031510770320892334e-02 4.662767648696899414e-01
-4.988916516304016113e-01 -3.148529827594757080e-01 6.873116642236709595e-02 2.230896949768066406e-01 4.359056353569030762e-01 -4.041836559772491455e-01 -4.381157457828521729e-01 2.283820062875747681e-01
-5.349992513656616211e-01 3.823413550853729248e-01 2.844542078673839569e-02 3.304830566048622131e-02 -1.292622834444046021e-01 -4.178153276443481445e-01 4.674006998538970947e-01 3.949022591114044189e-01
-4.593016803264617920e-01 2.110312730073928833e-01 4.856230914592742920e-01 1.444565802812576294e-01 3.484563529491424561e-01 -3.881821930408477783e-01 1.107529029250144958e-01 4.510398507118225098e-01
-2.304572612047195435e-01 4.627062380313873291e-01 4.674339666962623596e-02 6.267244219779968262e-01 3.787524998188018799e-01 -1.304874867200851440e-01 4.130440950393676758e-01 8.208624273538589478e-02
-4.749547243118286133e-01 9.149942547082901001e-02 2.282520681619644165e-01 4.635993540287017822e-01 6.103789210319519043e-01 -2.434270828962326050e-01 -2.326571941375732422e-01 -1.143417879939079285e-01
-3.221561908721923828e-01 2.028412669897079468e-01 -2.352208644151687622e-01 2.406000345945358276e-01 2.417540848255157471e-01 -3.644921779632568359e-01 -6.786867231130599976e-02 7.388828396797180176e-01
-7.315257191658020020e-01 4.978741407394409180e-01 -1.624083071947097778e-01 1.296055465936660767e-01 -1.828105300664901733e-01 -2.581943869590759277e-01 1.383761614561080933e-01 -2.336356937885284424e-01
-3.287649154663085938e-01 1.506941914558410645e-01 -2.410182058811187744e-01 3.171175122261047363e-01 4.805761575698852539e-01 -4.683726131916046143e-01 4.932138025760650635e-01 -1.302511692047119141e-01
-3.252640068531036377e-01 3.922033682465553284e-02 -1.470787227153778076e-01 4.194189310073852539e-01 5.790562033653259277e-01 -5.090171694755554199e-01 3.150334358215332031e-01 -3.834161907434463501e-02
-4.766774177551269531e-01 -5.241996794939041138e-02 5.943650603294372559e-01 2.917870581150054932e-01 4.131404161453247070e-01 -2.690524160861968994e-01 2.274994552135467529e-01 1.918101310729980469e-01
-4.709610044956207275e-01 5.810716748237609863e-01 1.811594963073730469e-01 2.623181641101837158e-01 3.631456568837165833e-02 -2.626697346568107605e-02 -6.764777470380067825e-03 5.804027318954467773e-01
-1.393567323684692383e-01 -1.823552995920181274e-01 -2.909967601299285889e-01 5.112822055816650391e-01 6.640431284904479980e-01 7.366048544645309448e-02 6.092043593525886536e-02 3.887763917446136475e-01
-6.310411691665649414e-01 6.702423840761184692e-02 2.859786450862884521e-01 3.639080747961997986e-02 2.715044021606445312e-01 4.889589548110961914e-01 4.470000565052032471e-01 3.977418318390846252e-02
-6.080904006958007812e-01 1.148087233304977417e-01 6.107477471232414246e-02 -9.795203804969787598e-02 6.062911078333854675e-02 1.527909934520721436e-01 7.017246484756469727e-01 2.903134524822235107e-01
-6.443544626235961914e-01 4.395592510700225830e-01 -2.917234003543853760e-01 -2.996704578399658203e-01 1.513634771108627319e-01 -3.735364079475402832e-01 -1.981469541788101196e-01 1.224235370755195618e-01
-1.612268090248107910e-01 -2.449306100606918335e-01 -3.809201717376708984e-01 1.597638428211212158e-01 7.295922040939331055e-01 -5.961191654205322266e-02 3.272545039653778076e-01 3.169167935848236084e-01
-1.690441966056823730e-01 2.994769811630249023e-01 -6.880175322294235229e-02 3.660631924867630005e-02 8.332069516181945801e-01 7.645379751920700073e-02 3.123671710491180420e-01 2.793058156967163086e-01
-2.411289811134338379e-01 3.036163449287414551e-01 -2.330261766910552979e-01 3.159309923648834229e-01 5.172407031059265137e-01 -3.827974498271942139e-01 2.031937390565872192e-01 4.901029169559478760e-01
-3.811250030994415283e-01 3.821698725223541260e-01 -2.327396720647811890e-01 3.199954628944396973e-01 6.292126774787902832e-01 -1.914964318275451660e-01 -2.950231432914733887e-01 1.802970767021179199e-01
-1.250979304313659668e-01 1.466382443904876709e-01 -2.122571319341659546e-01 3.853578865528106689e-01 6.369757056236267090e-01 -6.547155231237411499e-02 4.992876946926116943e-01 3.316339552402496338e-01
-3.540558516979217529e-01 8.368998020887374878e-02 -5.924094319343566895e-01 3.357169926166534424e-01 3.665158748626708984e-01 -3.259379565715789795e-01 -1.710015684366226196e-01 3.662985265254974365e-01
-4.637656211853027344e-01 1.295807212591171265e-01 7.639905065298080444e-02 6.275323778390884399e-02 8.126050978899002075e-02 -6.467475742101669312e-02 7.999501228332519531e-01 3.280992209911346436e-01
-4.947075247764587402e-01 -2.162203639745712280e-01 -4.339225590229034424e-02 3.717877343297004700e-02 5.606753826141357422e-01 -5.719727873802185059e-01 -2.258175760507583618e-01 1.128935217857360840e-01
-3.222145736217498779e-01 -6.185860186815261841e-02 -2.566196322441101074e-01 7.270307540893554688e-01 1.648988127708435059e-01 -4.024093747138977051e-01 2.181099951267242432e-01 2.474408447742462158e-01
-4.744141697883605957e-01 -7.654493302106857300e-02 1.932498365640640259e-01 -7.948808372020721436e-03 1.071037277579307556e-01 -2.376254051923751831e-01 7.709131240844726562e-01 2.634752690792083740e-01
-6.310869455337524414e-01 9.225606173276901245e-02 -3.286264836788177490e-01 4.734059572219848633e-01 -2.635153383016586304e-02 4.682294428348541260e-01 1.713095158338546753e-01 -1.087627112865447998e-01
-2.994025945663452148e-01 1.212977543473243713e-01 -3.641872107982635498e-01 1.592580378055572510e-01 3.235615789890289307e-01 -2.904120683670043945e-01 -1.222223937511444092e-01 7.305340170860290527e-01
-3.674270212650299072e-01 7.744526118040084839e-02 -4.183714389801025391e-01 5.059653520584106445e-01 4.238799512386322021e-01 -4.740419983863830566e-01 -6.438887864351272583e-02 1.393848210573196411e-01
-3.606443405151367188e-01 3.094181045889854431e-02 -3.183059394359588623e-01 5.985744595527648926e-01 2.830538749694824219e-01 -4.440315365791320801e-01 -6.163395196199417114e-02 3.581702709197998047e-01
-3.641226589679718018e-01 4.990267753601074219e-01 -4.350897073745727539e-01 2.562848925590515137e-01 4.691829681396484375e-01 -3.626725971698760986e-01 -9.697341918945312500e-02 4.831181094050407410e-02
-5.015024542808532715e-01 3.530392646789550781e-01 -3.335545957088470459e-01 1.117634549736976624e-01 3.656987249851226807e-01 -4.515986740589141846e-01 -3.749179840087890625e-01 1.478795558214187622e-01
-6.393245458602905273e-01 -3.517542779445648193e-01 1.003192588686943054e-01 -2.012616097927093506e-01 -4.678983241319656372e-02 -4.554206505417823792e-02 3.383880555629730225e-01 5.460705757141113281e-01
-3.307487964630126953e-01 3.345994651317596436e-01 -4.072526395320892334e-01 1.930345445871353149e-01 7.017647027969360352e-01 -2.116952389478683472e-01 -1.946406215429306030e-01 -1.891766674816608429e-02
-6.255840659141540527e-01 -2.190458327531814575e-01 -3.636842072010040283e-01 4.745362997055053711e-01 -1.410647481679916382e-01 1.924056708812713623e-01 3.798253834247589111e-01 4.500983655452728271e-02
-4.082156121730804443e-01 -1.159294694662094116e-01 -3.556937873363494873e-01 2.276648879051208496e-01 3.683765828609466553e-01 -6.996533870697021484e-01 7.155180722475051880e-02 1.059953495860099792e-01
-1.473868042230606079e-01 -1.576872766017913818e-01 -2.542096972465515137e-01 5.727362632751464844e-01 6.478749513626098633e-01 -4.653090983629226685e-02 1.836083233356475830e-01 3.242583572864532471e-01
-2.607709169387817383e-01 1.120982244610786438e-01 -2.915664613246917725e-01 2.437046766281127930e-01 3.137648701667785645e-01 -3.247478902339935303e-01 5.321574583649635315e-02 7.538487315177917480e-01
-3.078747689723968506e-01 -1.881576888263225555e-02 2.409548312425613403e-02 5.183379054069519043e-01 5.639601349830627441e-01 -3.615340590476989746e-01 4.317586123943328857e-01 2.075791172683238983e-02
-3.001601696014404297e-01 2.612389624118804932e-01 -7.123013958334922791e-03 4.744286537170410156e-01 1.068172529339790344e-01 -3.686950206756591797e-01 5.546817183494567871e-01 4.018792808055877686e-01
-6.437833309173583984e-01 2.474009431898593903e-02 -1.096062287688255310e-01 -2.509631514549255371e-01 1.085444912314414978e-01 4.137234985828399658e-01 4.266292452812194824e-01 3.807536065578460693e-01
-3.558972477912902832e-01 -1.630055457353591919e-01 -3.719620704650878906e-01 6.290261745452880859e-01 3.502812087535858154e-01 -3.721724152565002441e-01 -8.072159439325332642e-02 2.121590822935104370e-01
-4.466864466667175293e-01 -2.296336144208908081e-01 -1.145547851920127869e-01 -1.406594812870025635e-01 5.937962532043457031e-01 -5.485787391662597656e-01 -1.275718659162521362e-01 2.121896743774414062e-01
-4.473808109760284424e-01 1.694994419813156128e-01 -6.367474198341369629e-01 1.709577813744544983e-02 3.694925606250762939e-01 -3.182394206523895264e-01 -2.962374687194824219e-01 1.995573490858078003e-01
-2.973562479019165039e-01 1.979949027299880981e-01 -2.168276757001876831e-01 6.914191693067550659e-02 4.488914310932159424e-01 -4.694552421569824219e-01 4.860636219382286072e-02 6.295461058616638184e-01
-4.626563191413879395e-01 -2.350735217332839966e-01 1.299276053905487061e-01 4.360221028327941895e-01 5.981279611587524414e-01 -3.197229802608489990e-01 -2.513598501682281494e-01 -2.305491082370281219e-02
-6.648191809654235840e-01 -2.869351506233215332e-01 -1.225207652896642685e-02 -1.837290674448013306e-01 1.494640260934829712e-01 3.548246920108795166e-01 4.177830219268798828e-01 3.449557125568389893e-01
-1.594806611537933350e-01 1.712627559900283813e-01 -1.302299499511718750e-01 -1.368679255247116089e-01 6.617934703826904297e-01 -1.274581104516983032e-01 3.675110936164855957e-01 5.659167170524597168e-01
-5.134305357933044434e-01 1.158438026905059814e-01 4.593741893768310547e-01 3.814289867877960205e-01 1.044049784541130066e-01 -2.941219806671142578e-01 1.294645294547080994e-02 5.185371637344360352e-01
-3.944356739521026611e-01 -1.776335090398788452e-01 -5.018682479858398438e-01 2.480838894844055176e-01 5.908752083778381348e-01 -2.200011461973190308e-01 -3.066880404949188232e-01 8.864486217498779297e-02
-2.507309913635253906e-01 -8.390753716230392456e-02 -3.690143823623657227e-01 5.239071846008300781e-01 3.816051185131072998e-01 -3.821829855442047119e-01 2.062962651252746582e-01 4.303475022315979004e-01
-4.758000075817108154e-01 3.610847592353820801e-01 -5.237744450569152832e-01 3.230443224310874939e-02 3.360503017902374268e-01 -4.541292786598205566e-01 -1.830072402954101562e-01 1.232648417353630066e-01
-4.889641702175140381e-01 -1.367643773555755615e-01 -1.015266329050064087e-01 -2.190813869237899780e-01 5.310948491096496582e-01 3.200864493846893311e-01 5.457984805107116699e-01 -3.862915560603141785e-02
-3.898912072181701660e-01 -4.412519047036767006e-04 4.818188846111297607e-01 3.785239458084106445e-01 4.249041974544525146e-01 -3.476686775684356689e-01 3.839134275913238525e-01 1.541045755147933960e-01
-8.025706410408020020e-01 -1.867133080959320068e-01 -3.089306950569152832e-01 -1.307448744773864746e-01 -1.894567757844924927e-01 -4.037279486656188965e-01 -9.795960783958435059e-02 -7.844274659873917699e-05
-7.743518352508544922e-01 -3.037246689200401306e-02 1.451608538627624512e-01 -3.757202327251434326e-01 2.158618122339248657e-01 7.452415674924850464e-02 4.202833771705627441e-01 -9.182085096836090088e-02
-3.754605650901794434e-01 -1.483691930770874023e-01 -5.395389199256896973e-01 2.776243686676025391e-01 4.540394246578216553e-01 -4.898908436298370361e-01 7.324557751417160034e-02 -1.316386908292770386e-01
-5.669840574264526367e-01 -4.037170112133026123e-01 -3.148515522480010986e-02 6.186226606369018555e-01 1.402376219630241394e-02 2.634693682193756104e-01 2.494040280580520630e-01 6.406270433217287064e-03
-5.964175462722778320e-01 -1.494096368551254272e-01 1.704144477844238281e-01 6.494031101465225220e-02 2.805847525596618652e-01 -6.846635341644287109e-01 -1.891593635082244873e-01 7.369874417781829834e-02
-4.348176121711730957e-01 -6.794813275337219238e-02 -1.165067479014396667e-01 1.537134349346160889e-01 7.395477890968322754e-01 -3.651961684226989746e-01 -1.880290359258651733e-01 -2.312164306640625000e-01
-6.257277131080627441e-01 -9.201484173536300659e-02 4.809388518333435059e-01 1.285175681114196777e-01 1.636971682310104370e-01 -3.950095772743225098e-01 -2.345651686191558838e-01 3.381258249282836914e-01
-5.944688916206359863e-01 -2.774044573307037354e-01 -2.637037634849548340e-01 2.016182988882064819e-03 8.865153044462203979e-02 -6.734645366668701172e-01 -1.521167010068893433e-01 1.247263848781585693e-01
-4.933659136295318604e-01 -1.740805245935916901e-02 -4.970624577254056931e-03 1.184742078185081482e-01 -7.582632452249526978e-02 1.728911995887756348e-01 2.364393174648284912e-01 8.066483736038208008e-01
-4.927293062210083008e-01 4.674330055713653564e-01 -3.958747386932373047e-01 6.442859768867492676e-03 3.550571799278259277e-01 -4.350340366363525391e-01 -1.942194402217864990e-01 1.700716912746429443e-01
-6.535138487815856934e-01 -1.534530967473983765e-01 -1.531950235366821289e-01 3.927251398563385010e-01 1.597574949264526367e-01 3.465848863124847412e-01 3.048956394195556641e-01 -3.647809028625488281e-01
-3.788103461265563965e-01 9.420336037874221802e-02 -1.147807911038398743e-01 3.243357837200164795e-01 6.308013796806335449e-01 -5.526637434959411621e-01 1.600324660539627075e-01 1.738249696791172028e-02
-6.530302762985229492e-01 2.386846393346786499e-01 4.535447657108306885e-01 -3.028197884559631348e-01 3.955072760581970215e-01 -7.815705984830856323e-02 -1.590227931737899780e-01 1.770756393671035767e-01
-6.350228786468505859e-01 2.321693897247314453e-01 -1.629347167909145355e-02 -8.568356931209564209e-02 7.735642045736312866e-02 2.561186850070953369e-01 -5.087857842445373535e-01 4.525398910045623779e-01
-7.396917343139648438e-01 -3.897843658924102783e-01 -1.072235032916069031e-01 3.139343559741973877e-01 -6.480714678764343262e-02 3.493217527866363525e-01 2.427774965763092041e-01 -7.553768903017044067e-02
-4.832152128219604492e-01 1.930448263883590698e-01 4.674064517021179199e-01 5.580188035964965820e-01 8.422720432281494141e-02 -1.579854488372802734e-01 3.624285161495208740e-01 1.896705627441406250e-01
-6.015444993972778320e-01 -1.031210049986839294e-01 4.751031696796417236e-01 -3.160186856985092163e-02 5.240982174873352051e-01 -3.491365909576416016e-01 -3.879788797348737717e-03 -6.479227542877197266e-02
-4.517721235752105713e-01 -2.346852049231529236e-02 -1.265369541943073273e-02 4.006129205226898193e-01 6.460995078086853027e-01 -1.949072480201721191e-01 -4.080174565315246582e-01 1.130874454975128174e-01
-5.904916524887084961e-01 -4.414919763803482056e-02 4.616352263838052750e-03 -3.496668934822082520e-01 2.843561172485351562e-01 3.436737060546875000e-01 3.378112912178039551e-01 4.625967144966125488e-01
-7.982615828514099121e-01 1.907866746187210083e-01 1.291874703019857407e-02 1.825545281171798706e-01 -1.382714658975601196e-01 1.887753903865814209e-01 -4.859151542186737061e-01 4.491458833217620850e-02
-5.561892986297607422e-01 -4.267058521509170532e-02 3.663715124130249023e-01 5.276491045951843262e-01 4.436845481395721436e-01 -8.415683358907699585e-02 -1.902270019054412842e-01 -1.899114400148391724e-01
-5.936186313629150391e-01 -2.694398462772369385e-01 3.512613177299499512e-01 -2.769142203032970428e-02 5.393551588058471680e-01 -3.718821108341217041e-01 -1.344453543424606323e-01 -5.993300676345825195e-02
-5.746797323226928711e-01 6.670734286308288574e-02 4.414410889148712158e-01 2.498676776885986328e-01 5.651745200157165527e-01 -1.053521223366260529e-02 -2.932655215263366699e-01 -4.951245710253715515e-02
-6.100530624389648438e-01 -2.031287876889109612e-03 -3.013429641723632812e-01 5.424208045005798340e-01 -2.823810577392578125e-01 -3.718191385269165039e-01 -1.180058717727661133e-02 1.570849418640136719e-01
-7.636529207229614258e-01 6.289411336183547974e-02 1.645532697439193726e-01 -1.358556449413299561e-01 1.000705733895301819e-01 2.370685636997222900e-01 5.405400991439819336e-01 -9.457668662071228027e-02
-4.961037933826446533e-01 1.350683122873306274e-01 2.805910706520080566e-01 4.731226712465286255e-02 7.267846465110778809e-01 -6.720671802759170532e-02 -4.940756782889366150e-02 -3.456795513629913330e-01
-3.104750216007232666e-01 1.246567368507385254e-01 -6.327705383300781250e-01 3.288754820823669434e-01 4.082621932029724121e-01 -4.331329464912414551e-01 1.465545445680618286e-01 6.122149154543876648e-02
-2.031321227550506592e-01 1.213589981198310852e-01 -3.851897418498992920e-01 5.230276584625244141e-01 4.105271697044372559e-01 -2.552130222320556641e-01 4.385923743247985840e-01 3.099206984043121338e-01
-5.444983839988708496e-01 -2.588300108909606934e-01 -5.436820983886718750e-01 4.388850927352905273e-01 -3.024594672024250031e-02 3.096921443939208984e-01 1.882300823926925659e-01 1.267421543598175049e-01
-4.725825488567352295e-01 5.461849570274353027e-01 1.290307790040969849e-01 -1.966153532266616821e-01 4.896024465560913086e-01 1.218158658593893051e-02 -1.842507869005203247e-01 3.863081336021423340e-01
-5.266181230545043945e-01 7.160051912069320679e-02 5.698977112770080566e-01 4.101394712924957275e-01 2.005347907543182373e-01 -4.980880022048950195e-02 -2.192315645515918732e-02 4.258792400360107422e-01
-4.917297959327697754e-01 -1.168432384729385376e-01 4.734796658158302307e-02 2.560428678989410400e-01 -7.253343611955642700e-02 3.423529118299484253e-02 4.948829412460327148e-01 6.522325873374938965e-01
-7.125270962715148926e-01 7.141713052988052368e-02 -9.349640458822250366e-02 -3.009629249572753906e-01 1.683656722307205200e-01 2.610504627227783203e-01 5.382057428359985352e-01 -4.153287410736083984e-02
-2.447194159030914307e-01 -1.186861544847488403e-01 -4.621157050132751465e-01 5.246556997299194336e-01 3.380653262138366699e-01 -3.585507571697235107e-01 3.605126440525054932e-01 2.537621557712554932e-01
-3.075204789638519287e-01 7.792953401803970337e-02 -3.669967353343963623e-01 2.105803042650222778e-01 4.073734283447265625e-01 -3.237019479274749756e-01 -1.860621273517608643e-01 6.441835761070251465e-01
-6.019641160964965820e-01 -6.243238598108291626e-02 -1.460697948932647705e-01 5.183959007263183594e-01 3.551298379898071289e-02 -5.768315792083740234e-01 -2.953590080142021179e-02 -9.382189065217971802e-02
-3.976520001888275146e-01 1.307637095451354980e-01 2.373033948242664337e-02 2.865712642669677734e-01 7.443677783012390137e-01 -1.551860570907592773e-01 -3.824729025363922119e-01 1.328006684780120850e-01
-7.166911363601684570e-01 -9.789165109395980835e-02 -1.938050091266632080e-01 -8.376574516296386719e-02 -7.010905444622039795e-02 4.994564950466156006e-01 1.457699090242385864e-01 3.956933915615081787e-01
-2.489320188760757446e-01 2.122568488121032715e-01 -1.743768900632858276e-01 3.458970487117767334e-01 7.568612098693847656e-01 -3.081648647785186768e-01 2.710087001323699951e-01 -4.095651209354400635e-02
-6.068728566169738770e-01 -4.137840569019317627e-01 2.453710511326789856e-02 1.006603538990020752e-01 -2.157354354858398438e-01 -7.615856826305389404e-02 3.780212998390197754e-01 5.044914484024047852e-01
-3.859419822692871094e-01 3.723082318902015686e-02 3.325585424900054932e-01 3.552692234516143799e-01 3.162986636161804199e-01 -3.210967779159545898e-02 -2.103253901004791260e-01 6.837679743766784668e-01
-2.768547534942626953e-01 2.967713773250579834e-01 -5.046097636222839355e-01 4.646462798118591309e-01 4.149642586708068848e-01 -1.907783448696136475e-01 -8.591782301664352417e-02 3.857165575027465820e-01
-6.192145943641662598e-01 -4.350366890430450439e-01 2.104617655277252197e-01 1.743808388710021973e-01 2.124597281217575073e-01 7.494218647480010986e-02 5.392081141471862793e-01 -1.054170355200767517e-01
-7.197874784469604492e-01 9.607999026775360107e-02 -3.533280640840530396e-02 1.652215421199798584e-01 8.850253373384475708e-02 1.585047543048858643e-01 4.910716116428375244e-01 -4.123350083827972412e-01
-2.571431696414947510e-01 7.788922637701034546e-02 -3.666594624519348145e-01 5.912137627601623535e-01 4.553866982460021973e-01 -3.451061248779296875e-01 3.107608556747436523e-01 1.441879570484161377e-01
-8.314886689186096191e-01 2.154699414968490601e-01 -2.638554573059082031e-01 7.818540185689926147e-02 -3.761734962463378906e-01 -1.936922967433929443e-01 -6.751465052366256714e-02 5.371644347906112671e-02
-7.557275295257568359e-01 -1.367925852537155151e-02 1.524036377668380737e-01 -4.943786561489105225e-02 1.729171574115753174e-01 3.056916296482086182e-01 5.242550373077392578e-01 -6.947535276412963867e-02
-7.538278698921203613e-01 -1.276450697332620621e-02 -1.366077959537506104e-01 -1.398729234933853149e-01 1.881555914878845215e-01 2.404738217592239380e-01 4.840092957019805908e-01 -2.566303014755249023e-01
-6.338477134704589844e-01 7.245278358459472656e-02 -9.192804992198944092e-02 6.394051313400268555e-01 -2.869828045368194580e-01 -2.877189815044403076e-01 2.832796424627304077e-02 9.876346588134765625e-02
-8.245200514793395996e-01 -7.671470940113067627e-02 -2.638364732265472412e-01 7.873494923114776611e-02 -3.465570509433746338e-01 -3.405139446258544922e-01 -3.456160053610801697e-02 3.502354025840759277e-02
-6.760306358337402344e-01 2.406073063611984253e-01 3.499003872275352478e-02 1.200168579816818237e-01 -3.002453446388244629e-01 -1.023466959595680237e-01 5.883395671844482422e-01 1.506549417972564697e-01
-4.447939395904541016e-01 -2.297395765781402588e-01 -1.593628376722335815e-01 3.067756593227386475e-01 5.983343124389648438e-01 -1.369776725769042969e-01 -3.913589417934417725e-01 3.161352574825286865e-01
-4.835623800754547119e-01 -3.083010017871856689e-01 -1.075921654701232910e-01 -1.983153522014617920e-01 5.054031014442443848e-01 -6.034355163574218750e-01 1.477457582950592041e-02 -2.068220451474189758e-02
-5.133170485496520996e-01 3.287787735462188721e-01 5.130597352981567383e-01 3.416413366794586182e-01 2.246428877115249634e-01 -3.082084953784942627e-01 3.795902803540229797e-02 3.186899125576019287e-01
-6.690546274185180664e-01 -1.609127372503280640e-01 -1.658914387226104736e-01 -3.367171883583068848e-01 3.697431385517120361e-01 1.472343206405639648e-01 4.012835919857025146e-01 -2.572121322154998779e-01
-7.550924420356750488e-01 1.687985211610794067e-01 -4.353667795658111572e-01 2.515709996223449707e-01 -3.562829494476318359e-01 -2.284479141235351562e-02 -1.147555708885192871e-01 8.878096193075180054e-02
-4.613648951053619385e-01 -4.504316747188568115e-01 -4.748212099075317383e-01 3.215910866856575012e-02 4.769567549228668213e-01 -3.091645538806915283e-01 -1.862600892782211304e-01 9.819162078201770782e-04
-6.177908182144165039e-01 5.726245641708374023e-01 -2.143450677394866943e-01 -9.527147561311721802e-02 3.148705363273620605e-01 -2.337907701730728149e-01 -2.730425000190734863e-01 8.403250575065612793e-02
-3.863211274147033691e-01 5.592463165521621704e-02 3.414573892951011658e-02 3.613538444042205811e-01 7.617709636688232422e-01 -1.982699334621429443e-01 2.961835707537829876e-04 -3.102901279926300049e-01
-5.640633106231689453e-01 -1.307959705591201782e-01 3.164799511432647705e-01 5.388911366462707520e-01 3.776240050792694092e-01 -7.947660237550735474e-02 -2.898613512516021729e-01 -2.030409574508666992e-01
-7.053598165512084961e-01 4.309260845184326172e-01 -1.580859124660491943e-01 -2.625133395195007324e-01 5.830203182995319366e-03 -3.396886885166168213e-01 -2.278008013963699341e-01 2.356909811496734619e-01
-3.609251379966735840e-01 1.125668808817863464e-01 -1.605174541473388672e-01 4.933130145072937012e-01 6.908776760101318359e-01 -6.450847536325454712e-02 -2.866509854793548584e-01 -1.558711975812911987e-01
-8.490228652954101562e-01 3.163003027439117432e-01 3.437203168869018555e-02 -8.569319546222686768e-02 -2.243975363671779633e-02 1.454392522573471069e-01 -3.635628819465637207e-01 -1.294430345296859741e-01
-6.197109818458557129e-01 -5.370947718620300293e-02 1.812606751918792725e-01 -5.526025220751762390e-02 -6.135905906558036804e-02 8.153590559959411621e-02 1.858044266700744629e-01 7.295397520065307617e-01
-5.978063941001892090e-01 1.087730079889297485e-01 -1.491324305534362793e-01 -4.114200174808502197e-01 3.790973126888275146e-01 1.365394592285156250e-01 5.251601934432983398e-01 -3.373262286186218262e-02
-4.129564166069030762e-01 -9.059409052133560181e-02 -6.741599440574645996e-01 2.200549095869064331e-01 1.945207715034484863e-01 3.720532953739166260e-01 3.719606995582580566e-01 6.105048954486846924e-02
-7.435132265090942383e-01 -1.640733033418655396e-01 -1.850572973489761353e-01 3.085599541664123535e-01 -8.056480437517166138e-02 1.918963640928268433e-01 4.583908319473266602e-01 -1.933271586894989014e-01
-1.608676612377166748e-01 1.444018185138702393e-01 -9.548352099955081940e-03 1.158055067062377930e-01 7.377871274948120117e-01 -1.318017859011888504e-02 2.906249761581420898e-01 5.574952960014343262e-01
-7.422567605972290039e-01 1.932199597358703613e-01 -3.056940436363220215e-01 -9.567379020154476166e-03 -1.436932533979415894e-01 -5.259629487991333008e-01 1.218931749463081360e-03 -1.445488482713699341e-01
-6.372641921043395996e-01 2.323333024978637695e-01 5.026062130928039551e-01 -2.548010051250457764e-01 3.147359788417816162e-01 3.786887973546981812e-02 -1.461493819952011108e-01 3.170591890811920166e-01
-3.804431855678558350e-01 4.340680316090583801e-03 -3.766476809978485107e-01 6.311187520623207092e-03 4.937995970249176025e-01 -5.190278887748718262e-01 -1.026992276310920715e-01 4.353916347026824951e-01
-5.807186365127563477e-01 -1.732492744922637939e-01 -1.392038632184267044e-02 1.421167552471160889e-01 3.685492873191833496e-01 2.316076308488845825e-01 5.896313190460205078e-01 -2.742697298526763916e-01
-4.072252511978149414e-01 -6.413571536540985107e-02 -2.090752422809600830e-01 2.357101254165172577e-02 7.337448000907897949e-01 -4.060814976692199707e-01 -2.820281386375427246e-01 5.443051829934120178e-02
-6.444336771965026855e-01 1.305966377258300781e-01 -1.046800017356872559e-01 -2.614359557628631592e-01 3.547210991382598877e-01 2.896641194820404053e-01 5.278360247611999512e-01 -1.225129817612469196e-04
-3.762326538562774658e-01 -1.907534301280975342e-01 2.090481370687484741e-01 3.966767787933349609e-01 7.592405080795288086e-01 -1.061700880527496338e-01 -1.807949095964431763e-01 2.456912398338317871e-02
-3.385157883167266846e-01 -4.677175730466842651e-02 -2.561100721359252930e-01 3.838174641132354736e-01 5.990922451019287109e-01 -4.452467262744903564e-01 3.086568415164947510e-01 -1.337390840053558350e-01
-1.661000400781631470e-01 -6.965463608503341675e-02 -4.289600849151611328e-01 1.992090046405792236e-01 7.958431839942932129e-01 8.709196001291275024e-02 2.818838953971862793e-01 1.531606614589691162e-01
-4.561291933059692383e-01 -7.624103873968124390e-02 3.612840175628662109e-01 2.308559268712997437e-01 4.293657243251800537e-01 -3.315096795558929443e-01 5.387304425239562988e-01 1.335240155458450317e-01
-1.570172607898712158e-01 -2.844463475048542023e-02 -2.090048938989639282e-01 1.852882467210292816e-02 8.426908254623413086e-01 -3.900935407727956772e-03 1.332888901233673096e-01 4.501125514507293701e-01
-4.426429271697998047e-01 1.921729594469070435e-01 -7.031527757644653320e-01 1.713207960128784180e-01 3.622730076313018799e-01 -2.112062275409698486e-01 -2.559459805488586426e-01 4.476631432771682739e-02
-3.679299652576446533e-01 -2.942389249801635742e-01 -1.246546506881713867e-01 5.276456475257873535e-01 6.119148731231689453e-01 -2.687570154666900635e-01 -1.895527392625808716e-01 -3.875240683555603027e-02
-5.405047535896301270e-01 -1.090313047170639038e-01 -1.330300569534301758e-01 -1.998347640037536621e-01 1.956414878368377686e-01 2.979793250560760498e-01 5.039341449737548828e-01 5.072665214538574219e-01
-7.201894521713256836e-01 -2.999538183212280273e-01 6.111778691411018372e-02 1.245920509099960327e-01 -1.019982323050498962e-01 4.128271639347076416e-01 1.389305144548416138e-01 4.146862924098968506e-01
-3.432913422584533691e-01 3.474110066890716553e-01 1.066862791776657104e-01 3.560662567615509033e-01 5.789456367492675781e-01 -4.620629251003265381e-01 2.731337249279022217e-01 3.068333258852362633e-03
-7.477245330810546875e-01 -4.165877103805541992e-01 -1.343587785959243774e-01 7.312846928834915161e-02 -2.693687677383422852e-01 -3.608282506465911865e-01 -1.850305050611495972e-01 8.348582684993743896e-02
-1.711074411869049072e-01 1.132410317659378052e-01 -1.557050198316574097e-01 1.401361972093582153e-01 6.978670358657836914e-01 -1.783786527812480927e-02 1.560371518135070801e-01 6.342967748641967773e-01
-3.062862753868103027e-01 1.394046396017074585e-01 -6.292517185211181641e-01 1.925110667943954468e-01 5.170868635177612305e-01 -3.795516192913055420e-01 1.458068042993545532e-01 -1.450483053922653198e-01
-5.290741324424743652e-01 -4.480328038334846497e-02 -2.205990999937057495e-01 4.356067776679992676e-01 3.298060595989227295e-01 -5.509209036827087402e-01 -2.500772476196289062e-01 -6.951065361499786377e-02
-5.333208441734313965e-01 -1.597653776407241821e-01 -3.764730691909790039e-02 5.084211826324462891e-01 2.194085419178009033e-01 3.179644048213958740e-01 5.148242712020874023e-01 -1.258924007415771484e-01
-5.970776081085205078e-01 -1.337204724550247192e-01 1.109064742922782898e-02 4.526173174381256104e-01 7.389637827873229980e-02 2.823301553726196289e-01 5.730905532836914062e-01 -8.383264392614364624e-02
-8.243295550346374512e-01 -2.222153246402740479e-01 -1.613141000270843506e-01 7.302625477313995361e-02 -9.282614290714263916e-02 3.655242919921875000e-01 2.901495695114135742e-01 -1.154758036136627197e-01
-4.468325376510620117e-01 6.356264352798461914e-01 1.632744669914245605e-01 3.162332773208618164e-01 4.484107717871665955e-02 1.063539981842041016e-01 -1.344369724392890930e-02 5.061174631118774414e-01
-5.863982439041137695e-01 1.864758133888244629e-01 -3.962039649486541748e-01 3.678539395332336426e-01 -2.858930528163909912e-01 -2.931952476501464844e-01 3.904188573360443115e-01 -9.457540512084960938e-02
-4.861274957656860352e-01 3.218742907047271729e-01 -3.351652622222900391e-01 1.144606098532676697e-01 4.042152166366577148e-01 -3.982459008693695068e-01 -4.050211012363433838e-01 2.204729616641998291e-01
-5.932094454765319824e-01 1.743676960468292236e-01 2.395544350147247314e-01 4.863733053207397461e-01 2.626340389251708984e-01 -3.855720460414886475e-01 -3.251967728137969971e-01 -1.891730166971683502e-02
-7.631377577781677246e-01 -2.259942293167114258e-01 -1.328393537551164627e-02 -2.669865489006042480e-01 2.247331291437149048e-01 2.860833108425140381e-01 3.992126286029815674e-01 -5.804992467164993286e-02
-7.205613255500793457e-01 6.649491190910339355e-01 -1.569141633808612823e-02 -4.895195737481117249e-02 4.015563055872917175e-02 -8.873213082551956177e-02 -1.575288325548171997e-01 -4.111557826399803162e-02
-4.572025835514068604e-01 7.223722641356289387e-04 -7.367283105850219727e-01 3.329576551914215088e-01 5.922642350196838379e-02 2.373758405447006226e-01 2.764533758163452148e-01 -3.246896341443061829e-02
-7.588266730308532715e-01 7.847277820110321045e-02 -1.891458481550216675e-01 3.387345373630523682e-02 -6.719792634248733521e-02 1.045006588101387024e-01 -5.618482232093811035e-01 2.235867679119110107e-01
-6.239872574806213379e-01 -3.034467101097106934e-01 -4.828546643257141113e-01 2.223140001296997070e-01 1.267507970333099365e-01 3.662120103836059570e-01 2.646660804748535156e-01 -1.255498528480529785e-01
-7.064618468284606934e-01 5.175427999347448349e-03 -2.143560647964477539e-01 3.628182411193847656e-01 -3.898277282714843750e-01 -3.772448897361755371e-01 3.033908270299434662e-02 1.676296442747116089e-01
-5.387292504310607910e-01 -2.015195786952972412e-01 1.315038651227951050e-01 1.190665811300277710e-01 3.851928282529115677e-03 1.324467211961746216e-01 2.943665087223052979e-01 7.303984761238098145e-01
-3.311194777488708496e-01 1.779041588306427002e-01 -3.487720191478729248e-01 2.487467825412750244e-01 6.823042035102844238e-01 -3.516420125961303711e-01 1.275402605533599854e-01 -2.640750110149383545e-01
-3.490194976329803467e-01 2.058552205562591553e-01 -7.356416434049606323e-02 1.529274433851242065e-01 8.244312405586242676e-01 -2.137637883424758911e-01 -2.709167897701263428e-01 9.073512256145477295e-02
-6.492708921432495117e-01 -9.665814787149429321e-02 -4.999506175518035889e-01 1.146273091435432434e-01 -1.327562034130096436e-01 4.131641089916229248e-01 2.709357142448425293e-01 2.104271054267883301e-01
-4.431814849376678467e-01 2.518073320388793945e-01 1.577782779932022095e-01 1.072314456105232239e-01 -2.280351333320140839e-02 -2.432434707880020142e-01 6.764113306999206543e-01 4.319385290145874023e-01
-5.221722126007080078e-01 -3.099634051322937012e-01 2.279945276677608490e-02 1.162894815206527710e-01 -1.233045905828475952e-01 2.109778970479965210e-01 4.812626540660858154e-02 7.451066970825195312e-01
-4.992513954639434814e-01 -2.037190794944763184e-01 -1.023910287767648697e-02 -3.948718309402465820e-02 5.551948547363281250e-01 -4.073936045169830322e-01 -3.979182839393615723e-01 2.739208936691284180e-01
-5.625731348991394043e-01 5.576714128255844116e-02 3.412020206451416016e-01 4.272989928722381592e-01 5.065059661865234375e-01 -1.678200811147689819e-01 -2.756272554397583008e-01 -1.439302712678909302e-01
-6.879022121429443359e-01 1.506622582674026489e-01 -2.948747873306274414e-01 2.769289016723632812e-01 4.509993828833103180e-03 -4.141879677772521973e-01 -2.315267622470855713e-01 -3.395203351974487305e-01
-3.341837525367736816e-01 1.599812656641006470e-01 -1.749018430709838867e-01 3.326225876808166504e-01 6.711736917495727539e-01 1.538543999195098877e-01 -4.859886765480041504e-01 1.056809872388839722e-01
-7.553520202636718750e-01 -1.382948309183120728e-01 -2.380949854850769043e-01 1.962573975324630737e-01 9.222214668989181519e-02 2.824598252773284912e-01 1.421236395835876465e-01 -4.545590281486511230e-01
-6.591321825981140137e-01 -1.669097542762756348e-01 -2.559889256954193115e-01 -3.779797349125146866e-03 -2.447999119758605957e-01 -3.984648585319519043e-01 4.967990219593048096e-01 -8.142901211977005005e-02
-4.531885087490081787e-01 -2.827583551406860352e-01 8.699045330286026001e-02 5.553250014781951904e-02 1.236656457185745239e-01 -6.300975382328033447e-02 5.875260829925537109e-01 5.827232599258422852e-01
-5.291925072669982910e-01 -5.903633311390876770e-02 4.015477299690246582e-01 3.340634405612945557e-01 5.936447381973266602e-01 -2.675319612026214600e-01 -1.352598518133163452e-01 -3.672003373503684998e-02
-6.990997791290283203e-01 4.653638228774070740e-02 1.068672686815261841e-01 -1.526911091059446335e-02 -8.494738489389419556e-02 -2.531173229217529297e-01 6.280364394187927246e-01 1.781180053949356079e-01
-7.804895043373107910e-01 -1.518709212541580200e-01 -3.182856738567352295e-01 8.731120824813842773e-02 2.419715002179145813e-02 1.395522207021713257e-01 2.105856090784072876e-01 -4.409485161304473877e-01
-8.090256452560424805e-01 -2.958629429340362549e-01 -1.046757847070693970e-01 1.901543140411376953e-01 -8.056067675352096558e-02 2.685871422290802002e-01 3.312823772430419922e-01 -1.498325765132904053e-01
-5.533410310745239258e-01 -1.389637291431427002e-01 5.285183787345886230e-01 -5.756228044629096985e-02 5.511797666549682617e-01 -9.493811428546905518e-02 -6.476318836212158203e-02 2.735890448093414307e-01
-5.693504810333251953e-01 1.852954477071762085e-01 -1.320147365331649780e-01 6.704095005989074707e-01 -2.914154827594757080e-01 -1.925677657127380371e-01 1.221164837479591370e-01 1.941936612129211426e-01
-7.526871562004089355e-01 3.263434171676635742e-01 -1.347579509019851685e-01 1.856458187103271484e-01 -4.235196411609649658e-01 -1.674015074968338013e-01 4.490797594189643860e-02 2.548119425773620605e-01
-1.641805320978164673e-01 6.408894807100296021e-02 -2.117493152618408203e-01 4.419189989566802979e-01 4.594359099864959717e-01 -2.078877687454223633e-01 5.683564543724060059e-01 3.892034888267517090e-01
-5.243770480155944824e-01 2.687005400657653809e-01 3.190041482448577881e-01 5.182009339332580566e-01 -5.259736627340316772e-02 -1.582227647304534912e-01 1.932400614023208618e-01 4.662514030933380127e-01
-4.774906337261199951e-01 -1.244101673364639282e-01 2.538600265979766846e-01 1.401983499526977539e-01 1.656542718410491943e-01 2.096797972917556763e-01 4.831420183181762695e-01 6.062930226325988770e-01
-8.560855984687805176e-01 1.804515272378921509e-01 1.636684685945510864e-01 1.976949535310268402e-02 -8.031498640775680542e-02 3.103883564472198486e-01 -3.233961462974548340e-01 2.623421314638108015e-04
-4.166598320007324219e-01 3.631345629692077637e-01 -6.536669284105300903e-02 3.763334155082702637e-01 6.398163437843322754e-01 -1.174174472689628601e-01 -2.218730747699737549e-01 -2.761316299438476562e-01
-6.372467279434204102e-01 -2.377411425113677979e-01 -2.625118196010589600e-01 4.085586369037628174e-01 1.029677912592887878e-01 4.401738643646240234e-01 2.802087664604187012e-01 -1.367139518260955811e-01
-5.505921244621276855e-01 -2.181045264005661011e-01 4.909919574856758118e-02 -1.971422582864761353e-01 5.757282376289367676e-01 3.128393590450286865e-01 4.158133268356323242e-01 -7.596639543771743774e-02
-6.145116686820983887e-01 4.893948882818222046e-02 -3.268437087535858154e-01 -2.410906851291656494e-01 1.227582246065139771e-01 4.298448562622070312e-01 3.799250125885009766e-01 3.329409360885620117e-01
-6.013526916503906250e-01 4.808074533939361572e-01 -2.815399467945098877e-01 -1.318788081407546997e-01 1.581552326679229736e-01 4.823395907878875732e-01 -1.525436490774154663e-01 1.720706671476364136e-01
-4.059129953384399414e-01 -3.394831120967864990e-01 -1.366707533597946167e-01 9.649333357810974121e-02 2.137456983327865601e-01 4.632478952407836914e-01 6.344322860240936279e-02 6.539765000343322754e-01
-7.914881110191345215e-01 -2.739742584526538849e-02 -2.680505514144897461e-01 2.181238532066345215e-01 -1.414713859558105469e-01 1.737414747476577759e-01 3.691825866699218750e-01 -2.585938274860382080e-01
-3.847708106040954590e-01 4.109239578247070312e-01 1.614430546760559082e-01 1.942584961652755737e-01 4.501634240150451660e-01 2.600039541721343994e-01 -3.357831239700317383e-01 4.861000478267669678e-01
-4.493371248245239258e-01 7.760813832283020020e-01 -1.977879106998443604e-01 -8.099259808659553528e-03 2.657322287559509277e-01 4.820316284894943237e-02 3.478062152862548828e-02 2.871608138084411621e-01
-8.436366319656372070e-01 -1.603482365608215332e-01 3.722352907061576843e-02 1.071383245289325714e-02 -3.097819983959197998e-01 -3.775260746479034424e-01 1.112931519746780396e-01 -1.009375378489494324e-01
-4.481045305728912354e-01 4.422037005424499512e-01 -1.376179754734039307e-01 4.939719438552856445e-01 4.982682168483734131e-01 -2.144639343023300171e-01 -1.805501282215118408e-01 -1.176721826195716858e-01
-4.479528069496154785e-01 -9.810799360275268555e-02 8.892298489809036255e-02 2.181403934955596924e-01 -4.678599536418914795e-02 -2.347542438656091690e-03 5.624435544013977051e-01 6.447352170944213867e-01
-1.374491453170776367e-01 -1.900958716869354248e-01 -2.976831495761871338e-01 2.522864341735839844e-01 7.460961937904357910e-01 -5.235497653484344482e-02 3.497534692287445068e-01 3.331363499164581299e-01
-7.826812267303466797e-01 -1.592361629009246826e-01 -5.635126307606697083e-02 2.017817795276641846e-01 -5.645295977592468262e-02 -5.254892110824584961e-01 8.088973350822925568e-03 -1.969048231840133667e-01
-6.210160851478576660e-01 4.663604497909545898e-01 -4.119222760200500488e-01 -3.244482874870300293e-01 1.663100123405456543e-01 2.700204849243164062e-01 -1.339265108108520508e-01 5.825679749250411987e-02
-6.026662588119506836e-01 -2.712373733520507812e-01 -7.922407984733581543e-02 -2.486500144004821777e-01 3.423599004745483398e-01 3.768481612205505371e-01 4.140272438526153564e-01 2.539227008819580078e-01
-7.925242185592651367e-01 -1.324456781148910522e-01 -1.561843901872634888e-01 1.754812300205230713e-01 -5.807719007134437561e-02 4.098273515701293945e-01 3.204828500747680664e-01 -1.585431098937988281e-01
-7.910136580467224121e-01 1.455714255571365356e-01 -1.604561209678649902e-01 1.916283518075942993e-01 -1.443279534578323364e-01 1.864736527204513550e-01 -4.844244420528411865e-01 -1.919785514473915100e-02
-3.623641431331634521e-01 5.228765308856964111e-02 -4.644839763641357422e-01 4.134380221366882324e-01 2.452694177627563477e-01 -4.012282192707061768e-01 -1.319655179977416992e-01 4.906380772590637207e-01
-3.697931766510009766e-01 -1.573701202869415283e-01 -5.124765038490295410e-01 1.191447302699089050e-01 6.775490045547485352e-01 -1.574521511793136597e-01 -2.783726751804351807e-01 1.746222935616970062e-02
-6.139448881149291992e-01 -3.092730883508920670e-03 1.655641198158264160e-01 3.672744706273078918e-02 -4.201582074165344238e-02 1.653705090284347534e-01 5.207842588424682617e-01 5.421926975250244141e-01
-5.960977673530578613e-01 -2.233957648277282715e-01 -4.872354213148355484e-03 -2.687967419624328613e-01 4.061491787433624268e-01 3.252446651458740234e-01 4.456544518470764160e-01 2.305155694484710693e-01
-7.430981397628784180e-01 -1.072012074291706085e-02 1.349644660949707031e-01 1.070146337151527405e-01 -1.674797534942626953e-01 -3.867178782820701599e-02 6.148254275321960449e-01 -1.023113206028938293e-01
-4.942364096641540527e-01 -1.067640781402587891e-01 -6.229206323623657227e-01 4.142657518386840820e-01 7.076603174209594727e-02 2.294389903545379639e-01 3.443977832794189453e-01 -9.179117530584335327e-02
-4.279076457023620605e-01 3.413602113723754883e-01 3.647125791758298874e-03 8.523866534233093262e-02 7.506943345069885254e-01 -1.661240607500076294e-01 -2.204269021749496460e-01 -2.310025244951248169e-01
-5.068458318710327148e-01 -2.180457115173339844e-01 4.420419633388519287e-01 1.482122838497161865e-01 5.256509184837341309e-01 -1.827495247125625610e-01 -2.936349213123321533e-01 2.868234217166900635e-01
-6.085275411605834961e-01 2.944477498531341553e-01 4.895058870315551758e-01 2.072633802890777588e-01 3.815964162349700928e-01 -2.707611322402954102e-01 -1.346571445465087891e-01 1.528418511152267456e-01
-5.470003485679626465e-01 5.772391557693481445e-01 2.604031860828399658e-01 1.867038309574127197e-01 1.091515272855758667e-01 -1.315930038690567017e-01 2.558665275573730469e-01 4.125760197639465332e-01
-4.643054604530334473e-01 -1.451872587203979492e-01 3.071823120117187500e-01 4.784186370670795441e-03 6.855987310409545898e-01 -3.545920252799987793e-01 -1.977772563695907593e-01 1.845538914203643799e-01
-6.047531962394714355e-01 3.710243701934814453e-01 2.844098806381225586e-01 4.674965441226959229e-01 2.583520114421844482e-01 -2.488999813795089722e-01 -2.603178620338439941e-01 -2.664758265018463135e-02
-6.066941618919372559e-01 4.287415742874145508e-01 -1.750888824462890625e-01 3.931179270148277283e-02 -2.075287550687789917e-01 -3.424991071224212646e-01 4.272641539573669434e-01 2.701349556446075439e-01
-7.162476778030395508e-01 -4.652208834886550903e-02 1.976904273033142090e-01 -8.575326204299926758e-02 7.754871994256973267e-02 7.910031080245971680e-02 6.504349112510681152e-01 5.525787547230720520e-02
-6.210093498229980469e-01 6.436040252447128296e-02 3.993051946163177490e-01 -7.888880372047424316e-02 5.384991765022277832e-01 -2.634887993335723877e-01 -6.177114322781562805e-02 -2.851559519767761230e-01
-6.599386930465698242e-01 -6.357500702142715454e-02 4.703736603260040283e-01 2.510367929935455322e-01 1.604536771774291992e-01 2.426430732011795044e-01 -3.304386138916015625e-01 2.869800031185150146e-01
-5.769588351249694824e-01 -5.267640575766563416e-02 6.455939263105392456e-03 -3.189817368984222412e-01 4.693965017795562744e-01 3.082449436187744141e-01 4.969443082809448242e-01 1.584196649491786957e-02
-2.304474860429763794e-01 2.738340497016906738e-01 -2.145725637674331665e-01 6.055552959442138672e-01 6.713595390319824219e-01 -7.966866344213485718e-02 1.816756278276443481e-02 -4.206587746739387512e-02
-5.184970498085021973e-01 4.594645798206329346e-01 -3.295629322528839111e-01 -6.609768420457839966e-02 4.187729656696319580e-01 -3.071422874927520752e-01 -3.663776516914367676e-01 -5.597059428691864014e-02
-5.601279735565185547e-01 -2.501368522644042969e-01 -5.841624736785888672e-01 2.003668397665023804e-01 1.510584801435470581e-01 4.041540920734405518e-01 2.285149693489074707e-01 -6.258609145879745483e-02
-3.857750296592712402e-01 1.877941042184829712e-01 2.580545246601104736e-01 -2.171292901039123535e-02 7.925482392311096191e-01 -3.423592448234558105e-02 -2.623955607414245605e-01 2.251475304365158081e-01
-3.463863730430603027e-01 -1.908868700265884399e-01 -1.128699630498886108e-01 6.128396987915039062e-01 4.700011014938354492e-01 -3.121958374977111816e-01 -2.490138709545135498e-01 2.736630439758300781e-01
-5.246608257293701172e-01 -1.463615298271179199e-01 4.117995500564575195e-01 3.704527914524078369e-01 4.961437284946441650e-01 2.800312265753746033e-02 -3.533570766448974609e-01 1.571340262889862061e-01
-5.183505415916442871e-01 -1.696782559156417847e-01 -3.011671900749206543e-01 -2.641775831580162048e-02 -9.289230406284332275e-02 1.644648164510726929e-01 6.595893204212188721e-02 7.557078599929809570e-01
-4.474363923072814941e-01 1.094491872936487198e-02 4.877344146370887756e-02 -5.842063203454017639e-02 7.583920359611511230e-01 -3.866328895092010498e-01 -2.562132179737091064e-01 6.000194326043128967e-02
-6.409203410148620605e-01 -4.038857221603393555e-01 -2.236374616622924805e-01 4.577773809432983398e-01 -4.733172059059143066e-02 3.477602303028106689e-01 2.076109051704406738e-01 -1.562198065221309662e-02
-7.751696705818176270e-01 -2.055242471396923065e-02 -1.148652210831642151e-01 -2.551912069320678711e-01 1.280833482742309570e-01 2.127522230148315430e-01 5.058193802833557129e-01 -5.339396372437477112e-02
-4.397727847099304199e-01 -2.443682849407196045e-01 -2.287653237581253052e-01 7.037818431854248047e-02 2.177296429872512817e-01 -6.782401800155639648e-01 -4.089793935418128967e-02 4.248631596565246582e-01
-7.553301453590393066e-01 3.547916114330291748e-01 -1.953695267438888550e-01 -3.076368272304534912e-01 6.258261203765869141e-02 2.962870299816131592e-01 -2.718542516231536865e-01 7.198973000049591064e-02
-7.583607435226440430e-01 2.117149680852890015e-01 1.952864788472652435e-02 9.655141085386276245e-02 3.853187337517738342e-02 3.708664178848266602e-01 -4.741849899291992188e-01 8.052437752485275269e-02
-8.352581262588500977e-01 -1.373476535081863403e-01 -2.487820684909820557e-01 -8.257670700550079346e-02 -1.740681827068328857e-01 -3.361298143863677979e-01 4.247639328241348267e-02 -2.639713287353515625e-01
-5.311720371246337891e-01 -2.144573479890823364e-01 -1.880750358104705811e-01 -2.989818453788757324e-01 4.468975365161895752e-01 3.718557059764862061e-01 3.992942571640014648e-01 2.228726893663406372e-01
-6.266903877258300781e-01 2.106097489595413208e-01 4.775860607624053955e-01 -2.778532803058624268e-01 4.003175199031829834e-01 -8.008505403995513916e-02 -1.829836964607238770e-01 2.397103756666183472e-01
-4.644604623317718506e-01 2.729011774063110352e-01 -5.087569355964660645e-01 2.735687196254730225e-01 4.106744527816772461e-01 -3.460830152034759521e-01 -2.801439166069030762e-01 -9.602221846580505371e-02
-6.853899955749511719e-01 1.288741827011108398e-01 -3.699141442775726318e-01 2.118472307920455933e-01 2.129885554313659668e-02 -4.120102822780609131e-01 -2.146547734737396240e-01 -3.400493562221527100e-01
-4.887962341308593750e-01 -4.192878901958465576e-01 -4.195992648601531982e-02 2.486607134342193604e-01 -1.380213946104049683e-01 4.024026542901992798e-02 9.489555656909942627e-02 7.014337182044982910e-01
-4.569782614707946777e-01 -2.773002684116363525e-01 1.233436167240142822e-01 2.051947712898254395e-01 -8.019892871379852295e-02 -1.589445769786834717e-02 2.881495356559753418e-01 7.531548738479614258e-01
-6.714978218078613281e-01 -1.464995145797729492e-01 -3.743566572666168213e-01 -2.066797614097595215e-01 -3.448965400457382202e-02 4.640051722526550293e-01 1.295885890722274780e-01 3.338947296142578125e-01
-1.855278760194778442e-01 2.320205718278884888e-01 -5.011401325464248657e-02 -1.422283500432968140e-01 5.955105423927307129e-01 6.332892179489135742e-02 1.370482444763183594e-01 7.152481079101562500e-01
-7.388125061988830566e-01 3.764415383338928223e-01 -3.972353637218475342e-01 -3.246437758207321167e-02 -2.916058599948883057e-01 -2.161148786544799805e-01 1.428255438804626465e-01 3.820052370429039001e-02
-5.310216546058654785e-01 -2.428071647882461548e-01 4.227150231599807739e-02 -8.861763030290603638e-02 1.440206170082092285e-01 1.921690255403518677e-01 4.626383483409881592e-01 6.145858168601989746e-01
-6.442934870719909668e-01 4.722265005111694336e-01 -4.734789133071899414e-01 -1.484265327453613281e-01 1.109553426504135132e-01 -3.095577955245971680e-01 5.136825144290924072e-02 6.999864429235458374e-02
-4.808751344680786133e-01 4.140050411224365234e-01 5.091950893402099609e-01 3.850435614585876465e-01 2.236007004976272583e-01 -1.793446391820907593e-01 7.667449116706848145e-02 3.190297782421112061e-01
-4.135982394218444824e-01 -1.757657676935195923e-01 1.264218986034393311e-01 7.254939079284667969e-01 4.660778939723968506e-01 -1.492550075054168701e-01 -1.262880265712738037e-01 -1.626571826636791229e-02
-7.325679063796997070e-01 1.293713897466659546e-01 3.311526775360107422e-01 -1.332123875617980957e-01 8.935815840959548950e-02 -3.057584464550018311e-01 -3.493418693542480469e-01 3.093332946300506592e-01
-4.832473695278167725e-01 1.311962604522705078e-01 3.710564970970153809e-01 1.095215603709220886e-01 -5.330023542046546936e-02 -1.981187760829925537e-01 5.245019197463989258e-01 5.314013361930847168e-01
-5.125148296356201172e-01 -7.127225399017333984e-02 -6.830206513404846191e-01 2.079856544733047485e-01 1.003339737653732300e-01 3.465711474418640137e-01 3.033790886402130127e-01 1.601139828562736511e-02
-4.031981229782104492e-01 -1.940526813268661499e-01 -2.120632082223892212e-01 4.689215123653411865e-01 6.308010816574096680e-01 -1.183284819126129150e-01 -3.396710753440856934e-01 -8.734147995710372925e-02
-5.003977417945861816e-01 7.501115202903747559e-01 -1.420950051397085190e-02 -1.328330934047698975e-01 3.861788511276245117e-01 -5.912188813090324402e-02 -1.252296864986419678e-01 2.786419354379177094e-02
-2.718359231948852539e-01 1.921832859516143799e-01 8.138319849967956543e-02 1.454652696847915649e-01 3.637664616107940674e-01 -3.422351181507110596e-01 1.134236250072717667e-02 7.821815013885498047e-01
-3.659121394157409668e-01 2.220869511365890503e-01 -6.977925300598144531e-01 1.390466243028640747e-01 4.576890170574188232e-01 -2.589411437511444092e-01 -3.239130973815917969e-02 -1.815446615219116211e-01
-7.327139973640441895e-01 5.068102851510047913e-02 1.338498145341873169e-01 2.542906440794467926e-02 -6.656588613986968994e-02 1.573277711868286133e-01 6.416304707527160645e-01 3.356119245290756226e-02
-5.172181725502014160e-01 5.449029207229614258e-01 1.968920528888702393e-01 2.916057705879211426e-01 -4.155573248863220215e-02 -1.848446279764175415e-01 3.666548728942871094e-01 3.760794401168823242e-01
-3.624509572982788086e-01 -1.163084432482719421e-01 -3.117746673524379730e-02 6.980993747711181641e-01 4.601403474807739258e-01 1.162309646606445312e-01 -3.082956373691558838e-01 -2.156434804201126099e-01
-5.633081793785095215e-01 2.677921652793884277e-01 3.292077779769897461e-01 -3.938436806201934814e-01 2.232435196638107300e-01 -7.208796590566635132e-02 -9.097253531217575073e-02 5.330763459205627441e-01
-4.929670989513397217e-01 -1.154910326004028320e-01 2.059292048215866089e-01 -6.982588768005371094e-02 5.227159857749938965e-01 -4.397320151329040527e-01 3.482709228992462158e-01 -3.293538093566894531e-01
-6.054639220237731934e-01 4.890869259834289551e-01 -1.033353582024574280e-01 6.350413709878921509e-02 1.537152677774429321e-01 5.890390872955322266e-01 -6.264894455671310425e-02 -7.054293900728225708e-02
-4.571022689342498779e-01 -6.032790243625640869e-02 -1.895973384380340576e-01 6.574514508247375488e-01 2.056047320365905762e-01 -4.895733296871185303e-01 -1.223954558372497559e-01 1.493065208196640015e-01
-7.269752621650695801e-01 1.565871685743331909e-01 -4.070985019207000732e-01 1.411630213260650635e-01 -4.011424183845520020e-01 -1.050586849451065063e-01 2.976299822330474854e-01 -2.819712087512016296e-02
-5.034633874893188477e-01 4.334911704063415527e-01 -4.754794239997863770e-01 -2.567842602729797363e-02 2.921862006187438965e-01 -4.708993136882781982e-01 -1.154892146587371826e-01 1.068334802985191345e-01
-5.523400902748107910e-01 -2.921517379581928253e-02 -2.941915392875671387e-01 6.269112229347229004e-01 -3.621137738227844238e-01 -1.366579830646514893e-01 -5.625535920262336731e-02 2.480603456497192383e-01
-7.053951025009155273e-01 -4.942988604307174683e-02 -2.526883184909820557e-01 -3.611591756343841553e-01 9.919036924839019775e-02 2.758452892303466797e-01 4.147973060607910156e-01 2.184054404497146606e-01
-7.007778286933898926e-01 -2.382173538208007812e-01 1.640352755784988403e-01 1.537418812513351440e-01 -9.643129259347915649e-02 -6.129089593887329102e-01 -1.227844431996345520e-01 3.982875496149063110e-02
-6.688547730445861816e-01 1.908967345952987671e-01 4.867613613605499268e-01 -2.502993345260620117e-01 2.822046279907226562e-01 5.581443756818771362e-02 -1.809869706630706787e-01 3.179531693458557129e-01
-4.456877112388610840e-01 9.602341800928115845e-02 -4.266816675662994385e-01 -3.303452134132385254e-01 4.203069508075714111e-01 -3.284670710563659668e-01 -2.818040251731872559e-01 3.701281547546386719e-01
-5.117642879486083984e-01 6.584962606430053711e-01 3.817546367645263672e-02 -6.601730734109878540e-02 1.290462464094161987e-01 1.500182747840881348e-01 3.307701349258422852e-01 3.874236345291137695e-01
-9.088134169578552246e-01 -1.469404622912406921e-02 9.840218722820281982e-02 -3.933691978454589844e-02 -2.107087373733520508e-01 1.997349027078598738e-04 -3.438114225864410400e-01 2.720560412853956223e-03
-1.697853058576583862e-01 2.277297666296362877e-03 -3.720373511314392090e-01 4.166520535945892334e-01 7.335603833198547363e-01 -1.428963094949722290e-01 2.984098792076110840e-01 1.076023429632186890e-01
-6.563165783882141113e-01 7.134057581424713135e-02 5.217267870903015137e-01 -2.300832867622375488e-01 4.463945627212524414e-01 6.226929277181625366e-02 -1.870502233505249023e-01 2.980637922883033752e-02
-7.573924660682678223e-01 -2.239390164613723755e-01 -4.027805626392364502e-01 1.246451064944267273e-01 -5.475821718573570251e-02 1.312612742185592651e-01 2.693187296390533447e-01 -3.250827789306640625e-01
-3.951855301856994629e-01 -3.392599225044250488e-01 -2.369231432676315308e-01 -1.307253092527389526e-01 2.628572881221771240e-01 3.717303574085235596e-01 1.903086155652999878e-01 6.418837308883666992e-01
-5.806959271430969238e-01 -2.126840651035308838e-01 -5.796583890914916992e-01 2.420751452445983887e-01 1.385302096605300903e-01 3.687011003494262695e-01 2.347028404474258423e-01 -1.128575354814529419e-01
-5.175127387046813965e-01 6.286084055900573730e-01 1.803276836872100830e-01 2.876913249492645264e-01 -9.635718911886215210e-02 -1.901669055223464966e-01 2.751854062080383301e-01 3.171315491199493408e-01
-6.206319928169250488e-01 5.423978567123413086e-01 -2.021579742431640625e-01 2.415394969284534454e-02 1.294152885675430298e-01 4.807740747928619385e-01 -1.367444992065429688e-01 1.121522933244705200e-01
-7.614364624023437500e-01 4.671971499919891357e-01 -2.578952610492706299e-01 -3.613322973251342773e-01 -5.717918649315834045e-02 -1.208456046879291534e-02 2.015282586216926575e-02 3.238458931446075439e-02
-7.475383281707763672e-01 -1.011116728186607361e-01 -2.668251991271972656e-01 1.858660578727722168e-01 -1.228999719023704529e-01 2.714519202709197998e-01 4.782511591911315918e-01 -8.778541535139083862e-02
-5.491017103195190430e-01 -2.220980823040008545e-01 -8.592515252530574799e-03 5.706421285867691040e-02 3.639578223228454590e-01 -6.061868071556091309e-01 -3.214659988880157471e-01 2.063047438859939575e-01
-4.155874252319335938e-01 -8.651246875524520874e-02 -7.233013957738876343e-02 3.826678693294525146e-01 6.601977944374084473e-01 -3.589757382869720459e-01 1.866617053747177124e-01 -2.618569135665893555e-01
-7.016895413398742676e-01 -2.583900690078735352e-01 -2.392596602439880371e-01 -9.919295459985733032e-02 -1.524798292666673660e-02 4.511927962303161621e-01 2.668095827102661133e-01 3.143041133880615234e-01
-3.281789124011993408e-01 5.004779994487762451e-02 -5.391348004341125488e-01 -3.093994408845901489e-02 3.855326771736145020e-01 -2.255264669656753540e-01 -2.259194403886795044e-01 5.896039605140686035e-01
-5.450216531753540039e-01 4.946228265762329102e-01 7.096370309591293335e-02 1.776985377073287964e-01 -1.388824582099914551e-01 -2.089816927909851074e-01 5.125793218612670898e-01 3.098188936710357666e-01
-5.386887192726135254e-01 -3.009934127330780029e-01 -4.132801890373229980e-01 5.662082135677337646e-02 2.197857052087783813e-01 -6.286296844482421875e-01 1.396274380385875702e-02 3.917828947305679321e-02
-6.799926161766052246e-01 2.774885296821594238e-01 -2.669466137886047363e-01 4.015447795391082764e-01 -1.398490518331527710e-01 -4.323777258396148682e-01 1.227115392684936523e-01 -8.090122044086456299e-02
-8.355227112770080566e-01 2.523173578083515167e-02 7.865143567323684692e-02 -4.694427922368049622e-02 -1.160086095333099365e-01 8.335322141647338867e-02 -4.881023466587066650e-01 1.850018650293350220e-01
-3.129932582378387451e-01 -1.256219297647476196e-01 2.631435096263885498e-01 7.202246785163879395e-01 5.272626876831054688e-01 5.754130706191062927e-02 -7.092160731554031372e-02 1.092677190899848938e-01
-5.809723138809204102e-01 2.224732786417007446e-01 -3.917946219444274902e-01 -2.476006932556629181e-02 2.264372557401657104e-01 -5.340117216110229492e-01 -3.280414044857025146e-01 1.216849535703659058e-01
-3.328697383403778076e-01 1.786781549453735352e-01 -9.950017184019088745e-02 -8.706022799015045166e-02 3.006734251976013184e-01 -4.501179456710815430e-01 2.923571132123470306e-02 7.388685941696166992e-01
-3.953905105590820312e-01 -2.343430742621421814e-02 -5.086288452148437500e-01 4.913990795612335205e-01 8.988413959741592407e-02 2.093236595392227173e-01 5.382665395736694336e-01 3.625476732850074768e-02
-7.041666507720947266e-01 3.168753907084465027e-02 -1.935659199953079224e-01 3.364300727844238281e-01 -3.806759044528007507e-02 -4.688951969146728516e-01 -7.201998680830001831e-02 -3.549557924270629883e-01
-5.347349643707275391e-01 7.667031288146972656e-01 -9.943179041147232056e-02 2.603359334170818329e-02 1.925456225872039795e-01 -1.846350133419036865e-01 -5.040301755070686340e-02 2.048317939043045044e-01
-7.017617821693420410e-01 3.839505910873413086e-01 1.200437173247337341e-01 1.250537186861038208e-01 -2.488395422697067261e-01 -2.002450525760650635e-01 4.473824203014373779e-01 1.670136749744415283e-01
-6.278959512710571289e-01 3.923413753509521484e-01 4.745168983936309814e-01 -1.884361803531646729e-01 3.874133527278900146e-01 1.102853640913963318e-01 -1.011862754821777344e-01 1.365637332201004028e-01
-4.358844459056854248e-01 4.255917668342590332e-01 -1.226463168859481812e-01 3.833522200584411621e-01 5.646923184394836426e-01 -1.844173818826675415e-01 -2.979149818420410156e-01 -1.588552445173263550e-01
-6.677910089492797852e-01 5.246828794479370117e-01 -1.530029624700546265e-01 2.337012998759746552e-02 -1.426243595778942108e-02 5.018229484558105469e-01 2.359483018517494202e-02 4.712484776973724365e-02
-1.602016985416412354e-01 -9.970504045486450195e-02 -4.326523542404174805e-01 4.967086911201477051e-01 6.326830983161926270e-01 -7.936535030603408813e-02 2.576960325241088867e-01 2.397763729095458984e-01
-3.459997177124023438e-01 1.107763648033142090e-01 -1.004272252321243286e-01 3.764036595821380615e-01 8.106868863105773926e-01 -1.521044522523880005e-01 -1.579363644123077393e-01 -1.046649292111396790e-01
-5.933629274368286133e-01 -7.298044115304946899e-02 -3.952895998954772949e-01 1.797485798597335815e-01 -1.040405035018920898e-01 -6.639596819877624512e-01 4.403667524456977844e-03 -4.842085018754005432e-02
-6.443373560905456543e-01 -5.556017756462097168e-01 -1.793912947177886963e-01 -2.157202064990997314e-01 1.654929667711257935e-01 3.395618796348571777e-01 9.347236901521682739e-02 2.144580036401748657e-01
-4.160344600677490234e-01 -2.109465599060058594e-01 -2.544824406504631042e-02 5.098229646682739258e-01 6.492721438407897949e-01 -1.526886224746704102e-01 -2.547616064548492432e-01 -1.099008247256278992e-01
-4.599019885063171387e-01 -1.073339730501174927e-01 -5.115556120872497559e-01 5.616989135742187500e-01 5.474034696817398071e-02 3.426624536514282227e-01 2.696457505226135254e-01 8.155994117259979248e-02
-3.255935907363891602e-01 2.605905830860137939e-01 1.104001477360725403e-01 7.037590742111206055e-01 5.033457875251770020e-01 3.430058062076568604e-02 -2.373135983943939209e-01 8.811941742897033691e-02
-6.701509952545166016e-01 5.718972682952880859e-01 -4.441131949424743652e-01 -2.424958348274230957e-02 2.189860492944717407e-02 3.028628416359424591e-02 -9.506068378686904907e-02 -1.247926950454711914e-01
-2.626741528511047363e-01 2.743159532546997070e-01 -1.976469308137893677e-01 2.490251660346984863e-01 7.775554060935974121e-01 1.746928133070468903e-02 -3.124133944511413574e-01 2.284195125102996826e-01
-5.950435996055603027e-01 3.597624897956848145e-01 3.354947566986083984e-01 -3.241282999515533447e-01 5.244212746620178223e-01 6.860320270061492920e-02 -1.292171627283096313e-01 4.956733062863349915e-02
-3.628452420234680176e-01 -8.593531697988510132e-02 -3.154480159282684326e-01 6.070641279220581055e-01 2.371757030487060547e-01 3.530505299568176270e-01 4.603738784790039062e-01 9.111691266298294067e-03
-5.748583078384399414e-01 2.912474870681762695e-01 3.389044702053070068e-01 1.066783070564270020e-01 5.679001212120056152e-01 4.233847185969352722e-02 -3.104019463062286377e-01 -1.944829076528549194e-01
-1.661755889654159546e-01 -1.470811814069747925e-01 -2.239333838224411011e-01 7.088787853717803955e-02 7.978116273880004883e-01 -1.445496976375579834e-01 2.826602756977081299e-01 3.978525400161743164e-01
-7.625617980957031250e-01 -4.567629694938659668e-01 -2.874924242496490479e-01 1.953435391187667847e-01 -1.500077992677688599e-01 1.911820173263549805e-01 8.722778409719467163e-02 -1.496485322713851929e-01
-5.903469920158386230e-01 -1.059909835457801819e-01 2.385474890470504761e-01 9.993655979633331299e-02 4.228072166442871094e-01 -3.239035606384277344e-01 -5.099612474441528320e-01 1.721172779798507690e-01
-6.607743501663208008e-01 -3.955780863761901855e-01 -2.667924463748931885e-01 3.864194452762603760e-01 1.462348103523254395e-01 2.069220840930938721e-01 1.294997483491897583e-01 -3.246929645538330078e-01
-7.537438869476318359e-01 2.051820158958435059e-01 -2.793306708335876465e-01 3.952452242374420166e-01 -3.596781194210052490e-01 -1.111032441258430481e-01 1.171537563204765320e-01 9.432221762835979462e-03
-1.305767297744750977e-01 -1.216051876544952393e-01 -2.761994600296020508e-01 2.440914511680603027e-01 6.868869066238403320e-01 -1.330092400312423706e-01 4.479354918003082275e-01 3.770198523998260498e-01
-7.133408784866333008e-01 7.853807508945465088e-02 1.456443667411804199e-01 -4.599367082118988037e-02 2.967955544590950012e-02 4.743345379829406738e-01 -3.541478216648101807e-01 3.321961164474487305e-01
-3.219662606716156006e-01 3.064503669738769531e-01 -1.363363415002822876e-01 2.101314216852188110e-01 6.555388569831848145e-01 -4.413848221302032471e-01 3.368827700614929199e-01 -4.051271826028823853e-02
-3.519522845745086670e-01 -9.009630978107452393e-02 -4.294258654117584229e-01 -7.674517109990119934e-03 4.993101060390472412e-01 -4.607665240764617920e-01 -1.187875419855117798e-01 4.558730721473693848e-01
-3.205804526805877686e-01 3.526413142681121826e-01 2.765223756432533264e-02 3.316922485828399658e-01 6.767631769180297852e-01 -4.126122593879699707e-01 1.810319125652313232e-01 3.252955898642539978e-02
-5.612411499023437500e-01 1.921010017395019531e-01 3.658614456653594971e-01 9.887246787548065186e-02 5.924604535102844238e-01 1.370161026716232300e-01 -3.559534847736358643e-01 -8.938389271497726440e-02
-5.027855038642883301e-01 -4.841627180576324463e-02 -2.150734066963195801e-01 3.196306154131889343e-02 1.771498024463653564e-01 -7.090200185775756836e-01 -8.116582781076431274e-02 3.961123526096343994e-01
-5.254169702529907227e-01 -1.237746775150299072e-01 4.272242784500122070e-01 4.828816056251525879e-01 4.676238000392913818e-01 -1.923092305660247803e-01 -9.789363294839859009e-02 -1.663843691349029541e-01
-7.026179432868957520e-01 -2.993834018707275391e-01 -9.553767740726470947e-02 3.239714205265045166e-01 -1.421929299831390381e-01 4.469144940376281738e-01 1.493781954050064087e-01 2.456568777561187744e-01
-6.157297492027282715e-01 8.765270560979843140e-02 -2.218055874109268188e-01 5.206795930862426758e-01 -3.443754613399505615e-01 -3.600189387798309326e-01 1.926132440567016602e-01 8.706817030906677246e-02
-4.727294445037841797e-01 6.693456768989562988e-01 -3.444296717643737793e-01 -2.260801345109939575e-01 1.379093676805496216e-01 1.159726530313491821e-01 -1.243814546614885330e-02 3.551560044288635254e-01
-5.617078542709350586e-01 1.918774545192718506e-01 4.687511026859283447e-01 1.630020141601562500e-01 4.654682278633117676e-01 2.891167104244232178e-01 -2.987175285816192627e-01 1.090349778532981873e-01
-6.991105675697326660e-01 -5.851348862051963806e-03 1.989438831806182861e-01 -3.110858201980590820e-01 3.085482418537139893e-01 2.321194112300872803e-02 -4.404861330986022949e-01 2.916987538337707520e-01
-5.819481015205383301e-01 3.970764204859733582e-02 4.083206355571746826e-01 2.640697956085205078e-01 5.140601396560668945e-01 2.205274999141693115e-01 -2.896615266799926758e-01 -1.628100872039794922e-01
-3.750380873680114746e-01 9.755944460630416870e-02 3.691134452819824219e-01 1.178054697811603546e-02 7.890422940254211426e-01 -1.854997128248214722e-01 -3.490655124187469482e-02 2.350082546472549438e-01
-7.312105894088745117e-01 -8.308121934533119202e-03 8.965037018060684204e-02 -2.655631899833679199e-01 2.258830666542053223e-01 1.432654708623886108e-01 5.546860098838806152e-01 -8.646585047245025635e-02
-3.220501840114593506e-01 4.584845602512359619e-01 -1.243463829159736633e-01 3.985049724578857422e-01 5.121316313743591309e-01 1.804103106260299683e-01 -4.137284755706787109e-01 2.140312194824218750e-01
-4.351604878902435303e-01 -5.307563543319702148e-01 -5.101642012596130371e-01 3.670513331890106201e-01 1.748076230287551880e-01 -3.031167685985565186e-01 -9.929350763559341431e-02 -4.052422195672988892e-02
-6.820608377456665039e-01 -1.954632699489593506e-01 -2.470391690731048584e-01 -1.042043194174766541e-01 6.847466528415679932e-02 -4.941738247871398926e-01 -4.144093990325927734e-01 6.378458440303802490e-02
-8.299320936203002930e-01 2.568506300449371338e-01 -2.333922237157821655e-01 1.910649798810482025e-02 -2.085417807102203369e-01 -2.485916614532470703e-01 3.417930752038955688e-02 -2.897377014160156250e-01
-7.288827896118164062e-01 1.972984075546264648e-01 -5.007067322731018066e-02 3.092243671417236328e-01 -3.051628917455673218e-02 -4.415699839591979980e-01 -1.274420469999313354e-01 -3.457162082195281982e-01
-5.603361129760742188e-01 -5.399319529533386230e-01 -2.470941096544265747e-01 -5.115523561835289001e-02 2.665108513610903174e-05 2.349583357572555542e-01 -6.792129576206207275e-02 5.205824971199035645e-01
-6.595349907875061035e-01 2.118260413408279419e-01 -3.668082654476165771e-01 1.337713152170181274e-01 1.424649357795715332e-01 -4.001307487487792969e-01 -3.046510815620422363e-01 -3.073876500129699707e-01
-6.323978304862976074e-01 1.499793082475662231e-01 -3.840581178665161133e-01 -7.305072993040084839e-02 -2.564349472522735596e-01 -2.115919142961502075e-01 4.238823056221008301e-01 3.667914271354675293e-01
-3.492310345172882080e-01 4.035159945487976074e-01 1.246037706732749939e-02 -2.012283354997634888e-01 7.781205177307128906e-01 2.424510940909385681e-02 -2.269788235425949097e-01 1.303292214870452881e-01
-6.972560286521911621e-01 1.526155918836593628e-01 -9.550338238477706909e-02 4.241152107715606689e-01 -3.431212622672319412e-03 -5.429485440254211426e-01 -7.792480289936065674e-02 -2.590053901076316833e-02
-3.992472290992736816e-01 2.942989170551300049e-01 3.696353435516357422e-01 -3.859649877995252609e-03 5.519814491271972656e-01 1.136262714862823486e-02 -1.756827086210250854e-01 5.307235121726989746e-01
-3.480438590049743652e-01 5.094918012619018555e-01 -1.067520603537559509e-01 5.061295032501220703e-01 2.300304323434829712e-01 -3.214964866638183594e-01 3.881031870841979980e-01 2.117127627134323120e-01
-5.338926911354064941e-01 -4.179451167583465576e-01 -3.684916496276855469e-01 -6.359647959470748901e-02 4.405658692121505737e-04 -5.982245802879333496e-01 3.083493374288082123e-02 2.040254026651382446e-01
-7.843943238258361816e-01 1.141646727919578552e-01 1.661403179168701172e-01 -9.460992366075515747e-02 -1.555452346801757812e-01 4.293053746223449707e-01 -1.018734201788902283e-01 3.409731090068817139e-01
-5.913223624229431152e-01 -4.793631136417388916e-01 -4.935899376869201660e-01 -1.966632902622222900e-01 2.059765607118606567e-01 1.592874228954315186e-01 1.288207471370697021e-01 2.320511192083358765e-01
-5.815325975418090820e-01 -3.726570904254913330e-01 -2.894441783428192139e-01 4.901463389396667480e-01 1.201708465814590454e-01 3.329115211963653564e-01 1.918431818485260010e-01 -1.919640451669692993e-01
-2.759742438793182373e-01 7.799626886844635010e-02 -4.629934579133987427e-02 8.349199593067169189e-02 9.436320662498474121e-01 -2.454537153244018555e-02 -1.162509843707084656e-01 6.389135122299194336e-02
-6.116002202033996582e-01 2.864234745502471924e-01 4.391853809356689453e-01 3.458884656429290771e-01 3.632380962371826172e-01 1.035592406988143921e-01 -2.597217261791229248e-01 -1.458156704902648926e-01
-5.464391112327575684e-01 -3.710317909717559814e-01 1.671357154846191406e-01 7.777943741530179977e-03 1.418677866458892822e-01 3.871138691902160645e-01 1.450242102146148682e-02 6.046079397201538086e-01
-7.674087882041931152e-01 3.189100027084350586e-01 -1.564886420965194702e-01 8.092221617698669434e-02 -1.769119352102279663e-01 -4.822901785373687744e-01 3.909822925925254822e-02 -1.136347204446792603e-01
-6.332565546035766602e-01 2.359267473220825195e-01 4.142897129058837891e-01 -3.674797713756561279e-01 3.997111618518829346e-01 8.984018117189407349e-02 -2.556757815182209015e-02 2.610625922679901123e-01
-7.387531399726867676e-01 1.010692864656448364e-01 4.698899984359741211e-01 -1.473599821329116821e-01 1.372292637825012207e-01 -1.699509173631668091e-01 -3.031228184700012207e-01 2.488346397876739502e-01
-5.097123980522155762e-01 -3.367350995540618896e-02 2.039224356412887573e-01 2.029245533049106598e-02 6.254284977912902832e-01 -4.083503186702728271e-01 -3.574066460132598877e-01 1.068306714296340942e-01
-5.913987755775451660e-01 4.963460937142372131e-02 -1.902174651622772217e-01 -8.953807502985000610e-02 3.478547930717468262e-01 -5.463399291038513184e-01 -4.290223419666290283e-01 5.791154224425554276e-03
-7.022508978843688965e-01 1.217577010393142700e-01 3.661262392997741699e-01 -2.828212380409240723e-01 2.674658596515655518e-01 9.977485239505767822e-02 -3.138141632080078125e-01 3.130656182765960693e-01
-3.587839901447296143e-01 2.719238698482513428e-01 -1.417171657085418701e-01 6.932773627340793610e-03 8.235113620758056641e-01 -6.613670289516448975e-02 -3.058737516403198242e-01 3.310447931289672852e-02
-8.793576955795288086e-01 -9.646257013082504272e-02 -3.502458566799759865e-03 -4.068071022629737854e-02 -2.703009545803070068e-01 -3.368856906890869141e-01 7.017682492733001709e-02 -1.558153182268142700e-01
-2.946092784404754639e-01 1.782721132040023804e-01 -1.266275644302368164e-01 2.409429550170898438e-01 4.013319611549377441e-01 -4.391006827354431152e-01 6.080079078674316406e-02 6.706438064575195312e-01
-2.874068319797515869e-01 4.100107550621032715e-01 -1.017795801162719727e-01 4.844290316104888916e-01 5.413990020751953125e-01 -2.711934447288513184e-01 3.708989024162292480e-01 -5.767061375081539154e-03
-6.214475631713867188e-01 3.945278525352478027e-01 -4.129437208175659180e-01 -2.723584473133087158e-01 -2.358211949467658997e-02 -1.712099164724349976e-01 1.792223751544952393e-01 3.891777992248535156e-01
-7.400904893875122070e-01 -4.503887891769409180e-02 -3.279986083507537842e-01 1.572049409151077271e-01 -7.854412496089935303e-02 1.520307213068008423e-01 4.917281270027160645e-01 -2.164768576622009277e-01
-4.787145256996154785e-01 4.199823439121246338e-01 -1.420575529336929321e-01 4.800106883049011230e-01 4.270497858524322510e-01 -3.462702035903930664e-01 -1.782685369253158569e-01 9.900657087564468384e-02
-5.840605497360229492e-01 -2.808225341141223907e-02 -7.328800112009048462e-02 -1.482960134744644165e-01 2.572537064552307129e-01 4.467669725418090820e-01 4.640083312988281250e-01 3.868306577205657959e-01
-7.698547244071960449e-01 6.835864484310150146e-02 9.053478389978408813e-02 1.442578583955764771e-01 -1.375275403261184692e-01 -5.934678912162780762e-01 -3.518733754754066467e-02 -3.588770329952239990e-02
-4.325058162212371826e-01 1.063093841075897217e-01 4.394111633300781250e-01 3.963581621646881104e-01 6.698464751243591309e-01 2.445526979863643646e-02 -1.371846999973058701e-02 -4.443476349115371704e-02
-5.924629569053649902e-01 1.700683236122131348e-01 4.267764985561370850e-01 -1.985508501529693604e-01 3.971350789070129395e-01 -3.417541459202766418e-02 -1.685898005962371826e-01 4.595616459846496582e-01
-3.413042426109313965e-01 -1.308820992708206177e-01 1.378830373287200928e-01 3.284252583980560303e-01 8.257667422294616699e-01 -2.366717159748077393e-01 -2.760262973606586456e-02 2.898815646767616272e-02
-5.262273550033569336e-01 3.379612863063812256e-01 4.556810259819030762e-01 3.069100975990295410e-01 1.539841592311859131e-01 -1.798584908246994019e-01 1.940579563379287720e-01 4.618541896343231201e-01
-5.773493051528930664e-01 3.576530218124389648e-01 -4.132405519485473633e-01 -9.008578211069107056e-02 3.691028356552124023e-01 -5.753951147198677063e-02 -2.058404982089996338e-01 -4.218422472476959229e-01
-7.569236755371093750e-01 3.245851099491119385e-01 -4.496278762817382812e-01 -5.125477164983749390e-02 -2.081976532936096191e-01 -2.440321892499923706e-01 -2.646899223327636719e-02 -1.154136061668395996e-01
-3.607942461967468262e-01 1.779420971870422363e-01 -3.373654484748840332e-01 3.444276452064514160e-01 3.054434359073638916e-01 -4.479010403156280518e-01 -4.758198931813240051e-02 5.563660860061645508e-01
-3.171218335628509521e-01 3.171853721141815186e-01 -2.801063358783721924e-01 1.654152125120162964e-01 2.586629688739776611e-01 -4.111088514328002930e-01 -1.368976943194866180e-02 6.759444475173950195e-01
-2.631646096706390381e-01 1.408716887235641479e-01 -4.405007138848304749e-02 3.807170689105987549e-01 4.328604638576507568e-01 -1.869306117296218872e-01 -2.048792392015457153e-01 7.069136500358581543e-01
-5.695766210556030273e-01 4.014855623245239258e-01 -4.514723122119903564e-01 -7.967233657836914062e-02 1.930383592844009399e-01 -4.090560078620910645e-01 -2.682648897171020508e-01 1.663138717412948608e-01
-5.256526470184326172e-01 -3.088371157646179199e-01 7.471650838851928711e-02 8.903924375772476196e-03 1.248023658990859985e-01 4.010120034217834473e-01 8.057816326618194580e-02 6.631501913070678711e-01
-4.369081854820251465e-01 -3.334198594093322754e-01 2.833288311958312988e-01 1.586581021547317505e-01 5.384598374366760254e-01 -2.547882199287414551e-01 4.585899412631988525e-01 -1.653309911489486694e-01
-5.415776371955871582e-01 -3.676125705242156982e-01 -2.613758444786071777e-01 -1.244240091182291508e-03 -7.228515576571226120e-03 3.413616418838500977e-01 -1.599259790964424610e-03 6.218146085739135742e-01
-6.807857155799865723e-01 3.260373473167419434e-01 1.233925744891166687e-01 -1.496867369860410690e-02 -2.332285344600677490e-01 1.007969379425048828e-01 3.643592894077301025e-01 4.663341939449310303e-01
-3.717439174652099609e-01 -1.508457660675048828e-01 -3.373702764511108398e-01 -4.768793657422065735e-02 3.897894620895385742e-01 -4.647329449653625488e-01 -1.309428960084915161e-01 5.812922716140747070e-01
-6.101949810981750488e-01 1.763204783201217651e-01 -1.802450865507125854e-01 4.419368803501129150e-01 1.117731332778930664e-01 -3.923261761665344238e-01 3.041595816612243652e-01 -3.314373791217803955e-01
-8.027265071868896484e-01 -1.702590882778167725e-01 1.614073365926742554e-01 1.762629300355911255e-01 -1.350190788507461548e-01 3.326028585433959961e-02 -4.821230471134185791e-01 1.331986188888549805e-01
-3.911972939968109131e-01 1.753896027803421021e-01 -2.484737709164619446e-02 1.752465069293975830e-01 7.974386811256408691e-01 -3.095909655094146729e-01 -2.207982838153839111e-01 6.608783453702926636e-02
-8.138608932495117188e-01 8.059291541576385498e-02 -4.458222985267639160e-01 -5.529168248176574707e-02 -1.565613597631454468e-01 2.876263260841369629e-01 -1.578687317669391632e-02 -1.477534621953964233e-01
-7.823575139045715332e-01 -4.199847951531410217e-02 7.231919467449188232e-02 -7.636021077632904053e-02 4.827098175883293152e-02 -4.829572141170501709e-01 3.632917702198028564e-01 -8.679375797510147095e-02
-5.691193342208862305e-01 1.814175099134445190e-01 3.911108076572418213e-01 5.023307204246520996e-01 3.062908351421356201e-01 -2.848129272460937500e-01 -1.741262078285217285e-01 -1.806503832340240479e-01
-4.489935636520385742e-01 5.587949603796005249e-02 1.089959293603897095e-01 1.368610709905624390e-01 7.552021145820617676e-01 -2.703746855258941650e-01 -3.060986995697021484e-01 1.659584939479827881e-01
-3.892505764961242676e-01 -6.074038892984390259e-02 3.345246016979217529e-01 1.332708727568387985e-02 5.649713277816772461e-01 -2.601041197776794434e-01 5.222200155258178711e-01 2.704622149467468262e-01
-5.529919862747192383e-01 4.387894868850708008e-01 1.998636573553085327e-01 2.995911836624145508e-01 -2.044477313756942749e-01 -2.498172223567962646e-01 1.484270989894866943e-01 4.957067370414733887e-01
-6.052434444427490234e-01 7.111949473619461060e-02 -3.362382054328918457e-01 5.049605369567871094e-01 -1.279341802000999451e-02 -4.872480034828186035e-01 -1.231280490756034851e-01 -8.857845515012741089e-02
-6.622796058654785156e-01 1.475865393877029419e-01 1.418574303388595581e-01 -5.891961604356765747e-02 -2.573057115077972412e-01 -1.164221540093421936e-01 4.353685677051544189e-02 6.590546965599060059e-01
-7.069798111915588379e-01 -8.450248092412948608e-02 5.864998102188110352e-01 -1.814663857221603394e-01 2.842938005924224854e-01 4.211479052901268005e-02 -7.459700107574462891e-02 1.672285199165344238e-01
-5.897330045700073242e-01 4.523537680506706238e-02 4.154959619045257568e-01 2.702207267284393311e-01 4.627796411514282227e-01 2.490880936384201050e-01 -3.493908941745758057e-01 -7.892123609781265259e-02
-5.806443691253662109e-01 3.302677869796752930e-01 -2.745683491230010986e-01 6.496783345937728882e-02 4.461657702922821045e-01 -4.397293031215667725e-01 -2.716328799724578857e-01 -8.920037746429443359e-02
-3.163169920444488525e-01 5.705570429563522339e-02 1.683379560708999634e-01 4.441244602203369141e-01 7.968441247940063477e-01 2.434049267321825027e-03 -1.899453103542327881e-01 7.647315971553325653e-03
-3.481618762016296387e-01 3.219603896141052246e-01 -1.119010373950004578e-01 -8.302026242017745972e-02 2.034043818712234497e-01 -3.611828982830047607e-01 9.574973583221435547e-02 7.581004500389099121e-01
-3.294670879840850830e-01 -7.891444116830825806e-02 -4.922387599945068359e-01 4.768549799919128418e-01 3.237069249153137207e-01 -4.582600295543670654e-01 4.759015049785375595e-03 3.173689246177673340e-01
-5.382699966430664062e-01 1.889420151710510254e-01 4.254248440265655518e-01 3.359036147594451904e-01 5.474641323089599609e-01 8.581732958555221558e-02 -1.627266258001327515e-01 -2.172263264656066895e-01
-6.915580034255981445e-01 1.293881982564926147e-01 -4.621908366680145264e-01 1.141093820333480835e-01 -1.874549835920333862e-01 -4.814811646938323975e-01 -7.900266349315643311e-02 -7.183169573545455933e-02
-5.830093026161193848e-01 4.336876869201660156e-01 -1.722846329212188721e-01 -2.832660973072052002e-01 4.303227066993713379e-01 -3.813817799091339111e-01 -1.772964000701904297e-01 5.466555710881948471e-03
-4.571292102336883545e-01 1.639609187841415405e-01 2.512393891811370850e-01 6.143528223037719727e-01 2.920168638229370117e-01 -2.483641356229782104e-01 4.107296764850616455e-01 -8.911664783954620361e-02
-5.090550184249877930e-01 -3.648755848407745361e-01 -1.566783189773559570e-01 1.182915270328521729e-01 -1.336392462253570557e-01 1.450367867946624756e-01 -8.801135420799255371e-02 7.228738665580749512e-01
-4.575410783290863037e-01 -1.905959248542785645e-01 4.617992341518402100e-01 2.023036628961563110e-01 4.667924642562866211e-01 1.933942139148712158e-01 -2.619443535804748535e-01 4.198009073734283447e-01
-4.080604314804077148e-01 -7.053076475858688354e-02 3.861985802650451660e-01 -1.596748083829879761e-01 7.580972909927368164e-01 -1.197692304849624634e-01 -6.558360159397125244e-02 2.459865808486938477e-01
-4.759834706783294678e-01 1.809042096138000488e-01 -8.139800280332565308e-02 -5.476891398429870605e-01 4.872187376022338867e-01 -5.223256535828113556e-03 -3.031788468360900879e-01 3.237247467041015625e-01
-4.412696659564971924e-01 3.709692955017089844e-01 -4.596506655216217041e-01 -2.285706400871276855e-01 2.931697964668273926e-01 -3.619337677955627441e-01 -1.365523487329483032e-01 4.105464518070220947e-01
-4.460044205188751221e-01 2.457906603813171387e-01 1.575231999158859253e-01 5.353245139122009277e-01 5.711274743080139160e-01 -1.145708262920379639e-01 -2.768043279647827148e-01 -1.155313476920127869e-01
-4.302028417587280273e-01 4.248206689953804016e-02 3.712710440158843994e-01 4.172758385539054871e-02 1.464436501264572144e-01 -3.607248067855834961e-01 4.182612523436546326e-03 7.224622368812561035e-01
-3.880001306533813477e-01 6.428906321525573730e-02 -2.957535684108734131e-01 5.102735757827758789e-01 3.771187365055084229e-01 -4.911670982837677002e-01 -1.000234931707382202e-01 3.224983215332031250e-01
-6.160148382186889648e-01 4.359714686870574951e-01 -2.794776856899261475e-01 -2.335967496037483215e-02 1.361334919929504395e-01 5.433692932128906250e-01 -1.939288675785064697e-01 2.024869807064533234e-02
-4.153975248336791992e-01 5.657939314842224121e-01 1.374096125364303589e-01 -2.089828103780746460e-01 2.430473864078521729e-01 -1.145041733980178833e-02 7.191874831914901733e-02 6.167587041854858398e-01
-3.577485382556915283e-01 3.134285807609558105e-01 -1.171470060944557190e-01 1.574639081954956055e-01 7.512201070785522461e-01 7.618362456560134888e-02 -4.037947058677673340e-01 4.554554447531700134e-02
-3.773454129695892334e-01 4.886373877525329590e-01 1.156311109662055969e-01 -3.358160378411412239e-03 6.335989832878112793e-01 -1.614271253347396851e-01 -2.888415157794952393e-01 3.074516654014587402e-01
-4.975336194038391113e-01 1.915101408958435059e-01 4.911153018474578857e-02 3.812646120786666870e-02 3.864131495356559753e-02 2.390405908226966858e-02 7.862984538078308105e-01 3.026366233825683594e-01
-5.133501291275024414e-01 -5.420530214905738831e-02 -5.594273209571838379e-01 4.037112593650817871e-01 -1.426987648010253906e-01 2.869311273097991943e-01 2.938928604125976562e-01 2.617749273777008057e-01
-2.797861397266387939e-01 1.827597022056579590e-01 -6.061048507690429688e-01 2.618891894817352295e-01 5.091400742530822754e-01 -2.729973495006561279e-01 -9.464845806360244751e-02 3.311494886875152588e-01
-7.559320926666259766e-01 -5.631366372108459473e-02 5.053942203521728516e-01 1.842139065265655518e-01 1.564642190933227539e-01 1.079262793064117432e-01 -3.160429596900939941e-01 5.021559540182352066e-03
-3.347957432270050049e-01 -1.106387078762054443e-01 -2.368186563253402710e-01 6.815739274024963379e-01 1.859285682439804077e-01 2.054266184568405151e-01 5.246405005455017090e-01 -5.502482503652572632e-02
-3.341789245605468750e-01 2.262901961803436279e-01 -3.092883229255676270e-01 3.185927867889404297e-01 4.954789876937866211e-01 -5.086612701416015625e-01 3.430453538894653320e-01 -1.343155503273010254e-01
-3.679568171501159668e-01 2.143711000680923462e-01 -1.000640168786048889e-01 -3.654427826404571533e-01 7.845548391342163086e-01 9.687848389148712158e-02 -2.125244140625000000e-01 7.080406695604324341e-02
-8.102543354034423828e-01 -9.995502978563308716e-02 3.435482457280158997e-02 5.499273166060447693e-02 -2.692711651325225830e-01 -5.028091669082641602e-01 5.523622035980224609e-02 3.028806112706661224e-02
-4.496260285377502441e-01 -2.529281750321388245e-02 -2.764453589916229248e-01 -7.472459971904754639e-02 3.806979656219482422e-01 -5.954506397247314453e-01 -2.660962641239166260e-01 3.806462287902832031e-01
-6.704812049865722656e-01 4.161418974399566650e-01 -2.759394645690917969e-01 1.207884494215250015e-02 8.136979490518569946e-02 5.126217603683471680e-01 -1.737692058086395264e-01 -3.734220936894416809e-02
-5.376659631729125977e-01 -3.371566832065582275e-01 -2.438863217830657959e-01 -7.770583778619766235e-02 2.384788691997528076e-01 -6.244974136352539062e-01 -1.635649800300598145e-01 2.410376816987991333e-01
-6.131998300552368164e-01 -6.653675436973571777e-02 -2.059601545333862305e-01 -5.034132674336433411e-02 -1.602078676223754883e-01 1.908227950334548950e-01 2.525108158588409424e-01 6.698980331420898438e-01
-5.247624516487121582e-01 1.805771887302398682e-01 3.452960252761840820e-01 3.276436924934387207e-01 5.489497780799865723e-01 -7.876362651586532593e-02 -2.313440665602684021e-02 -3.966759145259857178e-01
-4.369120001792907715e-01 2.445285916328430176e-01 -8.901179581880569458e-02 2.863236963748931885e-01 7.422316670417785645e-01 -1.150332987308502197e-01 -3.085292279720306396e-01 8.858412504196166992e-03
-6.352410316467285156e-01 4.666712600737810135e-03 4.628962576389312744e-01 -2.823785543441772461e-01 4.306766688823699951e-01 1.183801516890525818e-01 -2.250183820724487305e-01 2.287070304155349731e-01
-3.166408538818359375e-01 1.165591999888420105e-01 -1.800974756479263306e-01 -1.211231723427772522e-01 8.770246505737304688e-01 1.008804813027381897e-01 -2.108845263719558716e-01 -1.233905479311943054e-01
-3.931245803833007812e-01 1.494895219802856445e-01 2.169802784919738770e-02 -1.581337675452232361e-02 5.976135730743408203e-01 -3.939156830310821533e-01 -2.555820643901824951e-01 4.947236180305480957e-01
-4.503861665725708008e-01 -4.059614613652229309e-02 -7.391927242279052734e-01 2.840648591518402100e-01 6.079023703932762146e-02 2.956226170063018799e-01 2.528633475303649902e-01 1.156605407595634460e-01
-3.671903908252716064e-01 1.986757852137088776e-02 -2.696480751037597656e-01 5.358903408050537109e-01 5.042052865028381348e-01 -4.611123204231262207e-01 1.460608690977096558e-01 -1.292551457881927490e-01
-5.305588841438293457e-01 3.556999862194061279e-01 1.409796066582202911e-02 -3.619311153888702393e-01 6.666223406791687012e-01 5.582810565829277039e-02 -9.207212179899215698e-02 6.937325000762939453e-02
-5.036490559577941895e-01 -2.543798089027404785e-01 2.006392329931259155e-01 2.837261855602264404e-01 2.879504263401031494e-01 -4.924348592758178711e-01 4.796184003353118896e-01 -7.369180023670196533e-02
-4.310517907142639160e-01 -8.475250750780105591e-02 4.295853972434997559e-01 1.115569323301315308e-01 6.648702621459960938e-01 3.233125433325767517e-02 -2.187617868185043335e-01 3.450627028942108154e-01
-6.107169389724731445e-01 1.249993294477462769e-01 4.158820584416389465e-02 1.438435465097427368e-01 2.971714735031127930e-01 -6.879918575286865234e-01 -1.527142822742462158e-01 6.335570663213729858e-02
-5.072724223136901855e-01 -1.482292413711547852e-01 5.916072726249694824e-01 5.168068781495094299e-02 4.342394471168518066e-01 -1.966245919466018677e-01 -5.648349598050117493e-02 3.709681630134582520e-01
-6.291660666465759277e-01 -3.216684460639953613e-01 -4.199867248535156250e-01 -1.089672595262527466e-01 1.456438191235065460e-02 4.652439951896667480e-01 9.936168044805526733e-02 2.930528819561004639e-01
-3.365213274955749512e-01 -1.615738719701766968e-01 1.249255761504173279e-01 4.578938186168670654e-01 4.912011921405792236e-01 -3.423058092594146729e-01 5.155860781669616699e-01 1.053246483206748962e-01
-6.548109650611877441e-01 2.410176694393157959e-01 5.505815148353576660e-01 5.509229376912117004e-03 3.248389661312103271e-01 -2.686259448528289795e-01 -1.372432112693786621e-01 1.159600540995597839e-01
-3.916862905025482178e-01 -9.886159747838973999e-02 -4.528640210628509521e-01 5.903847813606262207e-01 1.064368262887001038e-01 2.788270413875579834e-01 4.337603449821472168e-01 7.711638510227203369e-02
-4.077086448669433594e-01 5.414899587631225586e-01 2.188588529825210571e-01 3.984346985816955566e-01 4.993636533617973328e-02 -2.730854451656341553e-01 2.701323330402374268e-01 4.288031160831451416e-01
-7.084766030311584473e-01 -3.165821135044097900e-01 -8.049985021352767944e-02 1.973432302474975586e-01 -9.910725802183151245e-02 -4.681596904993057251e-02 5.491942167282104492e-01 -1.969360858201980591e-01
-5.905780792236328125e-01 2.984482608735561371e-02 5.710213780403137207e-01 6.953885313123464584e-03 3.426814675331115723e-01 -1.271239202469587326e-02 -1.512277871370315552e-01 4.286618530750274658e-01
-5.631536841392517090e-01 -2.563292533159255981e-02 2.781905420124530792e-02 -8.394035696983337402e-02 -1.051440313458442688e-01 -5.927532911300659180e-02 5.182453393936157227e-01 6.254869103431701660e-01
-8.115215897560119629e-01 -1.799896508455276489e-01 4.038723111152648926e-01 -1.069885641336441040e-01 1.514782458543777466e-01 -1.446553021669387817e-01 -2.848739624023437500e-01 9.722760319709777832e-02
-3.128001093864440918e-01 1.292079091072082520e-01 1.097621545195579529e-01 1.195970550179481506e-01 8.046167492866516113e-01 -2.367996275424957275e-01 3.756540417671203613e-01 -1.204658523201942444e-01
-6.090072989463806152e-01 -4.177751541137695312e-01 4.115699529647827148e-01 2.510038316249847412e-01 1.181162595748901367e-01 2.930258214473724365e-01 2.447345554828643799e-01 2.499417513608932495e-01
-5.828532576560974121e-01 1.953110545873641968e-01 5.750398039817810059e-01 7.388167828321456909e-02 3.471461236476898193e-01 1.647232174873352051e-01 6.756705045700073242e-02 3.657826781272888184e-01
-3.702745437622070312e-01 3.295164704322814941e-01 -1.964249163866043091e-01 2.203922122716903687e-01 6.824325323104858398e-01 -3.070506751537322998e-01 -2.931730747222900391e-01 1.456559747457504272e-01
-5.092443227767944336e-01 1.363312900066375732e-01 3.834463059902191162e-01 3.103874325752258301e-01 6.439894437789916992e-01 -1.460444033145904541e-01 -1.860660314559936523e-01 -8.966945856809616089e-02
-7.575765848159790039e-01 -2.512877881526947021e-01 -3.909041285514831543e-01 -9.011209011077880859e-02 4.041071981191635132e-02 -4.029432535171508789e-01 -1.944493204355239868e-01 1.410661917179822922e-02
-8.122394680976867676e-01 9.557443112134933472e-02 1.291520893573760986e-01 2.754978835582733154e-02 -4.308422561734914780e-03 7.801671326160430908e-02 -5.522068738937377930e-01 5.153454467654228210e-02
-5.750799179077148438e-01 4.947350919246673584e-01 -3.114523887634277344e-01 -1.652919352054595947e-01 1.988157257437705994e-02 3.873438239097595215e-01 -1.715896725654602051e-01 3.468756675720214844e-01
-2.807216346263885498e-01 -1.786604970693588257e-01 -3.912183344364166260e-01 4.303327202796936035e-01 7.317741513252258301e-01 -7.922424376010894775e-02 -7.597381621599197388e-02 -5.912634357810020447e-02
-5.685738921165466309e-01 -4.765175879001617432e-01 1.670216582715511322e-02 3.423404321074485779e-02 9.846453368663787842e-02 3.644809722900390625e-01 -7.846634089946746826e-02 5.472705364227294922e-01
-4.783714711666107178e-01 7.074212431907653809e-01 -3.044340312480926514e-01 2.575236558914184570e-01 2.205397784709930420e-01 -2.424328774213790894e-01 -5.962668731808662415e-02 2.739700116217136383e-02
-5.707214474678039551e-01 2.152397483587265015e-01 1.435879617929458618e-01 1.325200945138931274e-01 6.662985682487487793e-01 -7.111904770135879517e-02 -1.851517409086227417e-01 -3.263079822063446045e-01
-8.357986807823181152e-01 1.585957943461835384e-03 -2.102234363555908203e-01 -5.197381228208541870e-02 -2.520675361156463623e-01 -4.246342778205871582e-01 -6.206628680229187012e-02 -8.269348740577697754e-02
-3.932347297668457031e-01 1.181400939822196960e-01 3.083544969558715820e-01 -2.289856523275375366e-01 4.593330621719360352e-01 -2.313617169857025146e-01 5.972353219985961914e-01 2.503744065761566162e-01
-6.563187241554260254e-01 5.474016666412353516e-01 -3.765668869018554688e-01 -2.446667402982711792e-01 1.290370821952819824e-01 1.699434220790863037e-01 -7.972989231348037720e-02 -1.266675889492034912e-01
-5.752397775650024414e-01 -3.262257874011993408e-01 -5.360588803887367249e-02 -1.401379555463790894e-01 3.298940956592559814e-01 -4.787659943103790283e-01 -4.004007279872894287e-01 2.044408470392227173e-01
-6.283132433891296387e-01 9.946774691343307495e-02 3.019348978996276855e-01 2.824434340000152588e-01 -3.061379492282867432e-01 -1.198329105973243713e-01 4.314241558313369751e-02 5.607566833496093750e-01
-6.751385927200317383e-01 -3.227657675743103027e-01 -2.428584992885589600e-01 3.808705508708953857e-01 1.528913527727127075e-01 3.446078300476074219e-01 1.974763423204421997e-01 -2.341802567243576050e-01
-8.083838820457458496e-01 1.247434839606285095e-01 -4.826294481754302979e-01 1.640812605619430542e-01 -2.249982655048370361e-01 1.137395277619361877e-01 4.964875802397727966e-02 7.123742252588272095e-02
-3.204364776611328125e-01 -1.812523901462554932e-01 -2.764303088188171387e-01 3.943302109837532043e-02 6.952300071716308594e-01 -3.307048380374908447e-01 -6.339810043573379517e-02 4.356253445148468018e-01
-2.494252920150756836e-01 4.286181628704071045e-01 -2.341791056096553802e-02 1.906689703464508057e-01 5.516754984855651855e-01 -4.632661640644073486e-01 3.056981563568115234e-01 3.236627876758575439e-01
-5.940462350845336914e-01 -1.931064575910568237e-01 3.632093593478202820e-02 1.272328384220600128e-02 6.891430169343948364e-02 4.484877288341522217e-01 1.819384247064590454e-01 6.077382564544677734e-01
-6.005261540412902832e-01 3.019153177738189697e-01 -5.412808656692504883e-01 2.424757331609725952e-01 -9.783614426851272583e-03 -3.624971210956573486e-01 1.022285446524620056e-01 -2.334210723638534546e-01
-5.790019035339355469e-01 5.493899583816528320e-01 -2.710834704339504242e-02 3.995201736688613892e-02 2.642472982406616211e-01 -5.205123499035835266e-02 4.457977414131164551e-02 5.348580479621887207e-01
-3.970296382904052734e-01 1.754976660013198853e-01 -2.815782427787780762e-01 4.284327328205108643e-01 6.486245393753051758e-01 -3.729471936821937561e-02 -1.901306807994842529e-01 -3.007866740226745605e-01
-7.109575867652893066e-01 1.007933244109153748e-01 4.416677653789520264e-01 8.884508162736892700e-02 1.129842326045036316e-01 -3.497039973735809326e-01 -3.056582212448120117e-01 2.300671190023422241e-01
-5.604823231697082520e-01 8.527927100658416748e-02 -4.533714354038238525e-01 4.651410579681396484e-01 -4.853115230798721313e-02 2.635580301284790039e-01 4.188852012157440186e-01 -9.696540981531143188e-02
-1.915956288576126099e-01 1.475391089916229248e-01 1.438948512077331543e-01 1.607595533132553101e-01 7.796910405158996582e-01 -7.660749834030866623e-03 2.535127103328704834e-01 4.719410538673400879e-01
-7.104594111442565918e-01 -2.472028136253356934e-01 -3.650235235691070557e-01 8.803452551364898682e-02 8.562977612018585205e-02 1.381126195192337036e-01 4.626689851284027100e-01 -2.295124530792236328e-01
-2.114559859037399292e-01 1.761858165264129639e-01 -2.916801869869232178e-01 4.769663810729980469e-01 5.247684717178344727e-01 -2.690739333629608154e-01 3.457718193531036377e-01 3.799075186252593994e-01
-4.603746533393859863e-01 2.469232827425003052e-01 -4.168263077735900879e-01 2.972569763660430908e-01 6.058446764945983887e-01 -1.107849702239036560e-01 -2.878419756889343262e-01 5.295367538928985596e-02
-5.896968245506286621e-01 4.741201400756835938e-01 -3.313666284084320068e-01 -2.892825007438659668e-01 1.924405694007873535e-01 -4.095625877380371094e-01 -8.175330609083175659e-02 1.500697582960128784e-01
-4.931098222732543945e-01 2.388008385896682739e-01 -6.793572902679443359e-01 3.408267498016357422e-01 1.313526183366775513e-01 -2.581992447376251221e-01 4.103088006377220154e-02 -1.911121904850006104e-01
-6.724757552146911621e-01 1.762496829032897949e-01 4.678685367107391357e-01 -3.015068769454956055e-01 3.850966691970825195e-01 -5.119161680340766907e-02 -8.129400759935379028e-02 2.222079485654830933e-01
-6.450992226600646973e-01 5.986990034580230713e-02 -5.001549143344163895e-03 -1.632714122533798218e-01 3.595745563507080078e-01 2.722717225551605225e-01 5.717554688453674316e-01 -1.524793207645416260e-01
-5.820974707603454590e-01 -1.561137586832046509e-01 2.259026914834976196e-01 2.848245576024055481e-02 5.795207619667053223e-01 -4.321171641349792480e-01 -2.359227240085601807e-01 -8.196739107370376587e-02
-7.844694852828979492e-01 1.278572827577590942e-01 -4.503370821475982666e-01 3.075406886637210846e-02 -2.074524760246276855e-01 -2.997795343399047852e-01 -1.441667675971984863e-01 -1.040314137935638428e-01
-5.218412280082702637e-01 2.164988368749618530e-01 1.968282759189605713e-01 3.117494583129882812e-01 6.392016410827636719e-01 -3.270733952522277832e-01 -1.711412668228149414e-01 6.002345122396945953e-03
-6.630781888961791992e-01 4.113358855247497559e-01 4.478635489940643311e-01 -2.491311281919479370e-01 3.156816363334655762e-01 -2.520820312201976776e-02 -2.992843277752399445e-03 1.678779870271682739e-01
-5.821747779846191406e-01 -4.061493873596191406e-01 -2.713865339756011963e-01 3.916906714439392090e-01 7.943089120090007782e-03 4.891230463981628418e-01 1.731889694929122925e-02 1.715763211250305176e-01
-6.104217171669006348e-01 3.580760955810546875e-01 -5.328420400619506836e-01 -1.870701648294925690e-02 3.727622330188751221e-02 -4.304221868515014648e-01 -1.038938090205192566e-01 1.320970505475997925e-01
-6.255911588668823242e-01 7.453628629446029663e-02 5.003339052200317383e-01 -2.748208642005920410e-01 4.484429657459259033e-01 -2.103554643690586090e-02 -1.278925091028213501e-01 2.435559183359146118e-01
-4.271714091300964355e-01 -9.452254325151443481e-02 -4.181895256042480469e-01 -1.160006821155548096e-01 1.340962797403335571e-01 -5.976776480674743652e-01 1.378221064805984497e-01 4.754536151885986328e-01
-7.754285335540771484e-01 -1.632533818483352661e-01 -4.081885889172554016e-02 1.461654752492904663e-01 -1.071266233921051025e-01 2.579388618469238281e-01 -5.104550123214721680e-01 1.022528782486915588e-01
-7.899452447891235352e-01 1.143500134348869324e-01 3.331165015697479248e-01 4.083052277565002441e-02 5.456393212080001831e-02 1.528749465942382812e-01 -3.381766676902770996e-01 3.310067951679229736e-01
-4.418315589427947998e-01 -2.607536315917968750e-01 -1.312652081251144409e-01 5.768228769302368164e-01 4.738159179687500000e-01 -1.773472577333450317e-01 -3.493500947952270508e-01 9.401103854179382324e-02
-5.861763358116149902e-01 6.177969276905059814e-02 2.669189572334289551e-01 -1.693668216466903687e-01 6.880410909652709961e-01 9.563437104225158691e-02 -2.379137575626373291e-01 1.161907017230987549e-01
-3.724451363086700439e-01 6.333782076835632324e-01 -6.343972682952880859e-02 -1.159915402531623840e-01 6.145731210708618164e-01 8.679185062646865845e-02 -2.016433179378509521e-01 1.294034272432327271e-01
-5.456760525703430176e-01 -1.444938331842422485e-01 1.041804160922765732e-02 -6.553314626216888428e-02 4.799051582813262939e-01 -4.852367639541625977e-01 -3.857203423976898193e-01 2.498242855072021484e-01
-5.550178289413452148e-01 -3.187702298164367676e-01 -3.333133161067962646e-01 3.455719910562038422e-03 1.673905253410339355e-01 4.636461138725280762e-01 3.287660777568817139e-01 3.579896688461303711e-01
-5.018386244773864746e-01 1.706330031156539917e-01 4.738587737083435059e-01 2.334530204534530640e-01 4.790892601013183594e-01 1.353724896907806396e-01 -6.133726239204406738e-02 4.340339004993438721e-01
-3.510242104530334473e-01 1.783574968576431274e-01 1.772366464138031006e-02 2.676871120929718018e-01 3.067722916603088379e-01 2.050094902515411377e-01 7.194345593452453613e-01 3.453632295131683350e-01
-5.736465454101562500e-01 1.278328299522399902e-01 -1.726902872323989868e-01 -1.430801898241043091e-01 -1.004744041711091995e-02 -7.124690711498260498e-02 3.874208778142929077e-02 7.730566859245300293e-01
-3.234401345252990723e-01 7.745455950498580933e-02 -3.673034012317657471e-01 1.018084287643432617e-01 5.657021403312683105e-01 -1.334193348884582520e-01 -2.537321150302886963e-01 5.847316980361938477e-01
-3.966236710548400879e-01 1.968369930982589722e-01 -3.107118606567382812e-01 5.500042438507080078e-01 5.412827134132385254e-01 -1.472839713096618652e-01 -2.844102978706359863e-01 9.658998250961303711e-02
-4.950129091739654541e-01 1.484071183949708939e-02 4.508879780769348145e-01 1.382078230381011963e-01 7.046771645545959473e-01 3.205757960677146912e-02 3.315319493412971497e-02 1.834229677915573120e-01
-4.698096513748168945e-01 -1.401894092559814453e-01 -1.148900389671325684e-01 4.759932756423950195e-01 9.264850616455078125e-02 4.386910498142242432e-01 4.727491140365600586e-01 3.087575137615203857e-01
-5.624563097953796387e-01 -2.375482469797134399e-01 -4.712856411933898926e-01 4.901524186134338379e-01 -4.874991998076438904e-02 1.675577759742736816e-01 3.665777444839477539e-01 4.770275671035051346e-03
