# Supplementary material for: Where is your field going? A machine learning approach to study the relative motion of the domains of physics
Source: PLoS One. 2020 Jun 18;15(6):e0233997. doi: 10.1371/journal.pone.0233997 (PMC7302634; doi:10.1371/journal.pone.0233997)
Supplement: S8 Data — (ZIP) [file pone.0233997.s008.zip › 7/Pacs4Run_7_VS_500_embeddings1993-1997ED8.txt]

2.594290375709533691e-01 2.884970903396606445e-01 6.035435199737548828e-02 5.964698195457458496e-01 5.308077335357666016e-01 4.405033886432647705e-01 1.959742791950702667e-02 1.177411302924156189e-01
2.580328583717346191e-01 6.780719757080078125e-02 -3.615375757217407227e-01 4.781506955623626709e-02 3.764853775501251221e-01 2.619270384311676025e-01 -7.767060771584510803e-03 -7.651262283325195312e-01
4.613047540187835693e-01 2.201585657894611359e-02 2.794669568538665771e-01 -1.289002448320388794e-01 6.541417241096496582e-01 3.921926915645599365e-01 3.280041813850402832e-01 -5.189313739538192749e-02
1.520905643701553345e-01 3.103794455528259277e-01 -8.298274278640747070e-01 1.283073276281356812e-01 3.862644135951995850e-01 2.664338611066341400e-02 -1.426322013139724731e-01 -7.212948799133300781e-02
3.709243834018707275e-01 -1.987683624029159546e-01 -3.634869456291198730e-01 1.792011857032775879e-01 8.034646511077880859e-01 -8.846302330493927002e-02 -3.650005906820297241e-02 -6.290625780820846558e-02
1.843080222606658936e-01 4.301894307136535645e-01 -1.724810153245925903e-01 -4.190113246440887451e-01 3.347328007221221924e-01 6.037955284118652344e-01 2.159473001956939697e-01 -2.289081662893295288e-01
3.617208898067474365e-01 2.822360694408416748e-01 2.475431412458419800e-01 2.028230428695678711e-01 7.370249629020690918e-01 5.394547060132026672e-02 2.405429631471633911e-01 -2.882868647575378418e-01
5.393875837326049805e-01 -3.115571141242980957e-01 1.317317876964807510e-02 2.055592089891433716e-01 4.401117563247680664e-01 2.943948805332183838e-01 5.165249109268188477e-01 -1.496674716472625732e-01
6.252840757369995117e-01 -1.506015006452798843e-02 -1.034447364509105682e-02 -5.078507238067686558e-04 -5.699604004621505737e-02 6.783973574638366699e-01 -6.694520264863967896e-02 -3.751432299613952637e-01
6.361907720565795898e-01 1.458474844694137573e-01 -5.038243532180786133e-01 -2.355943620204925537e-01 3.856306374073028564e-01 2.491869628429412842e-01 7.737166434526443481e-02 -2.187566757202148438e-01
-9.665992856025695801e-02 -1.114292442798614502e-02 3.147039115428924561e-01 2.182242274284362793e-01 3.996599018573760986e-01 5.974020361900329590e-01 5.225777029991149902e-01 -2.327395677566528320e-01
-2.138426303863525391e-01 -1.331313103437423706e-01 -4.208917021751403809e-01 1.211442872881889343e-01 8.107064962387084961e-01 1.119533553719520569e-01 -1.748621910810470581e-01 -2.106330841779708862e-01
3.029573261737823486e-01 -3.054000735282897949e-01 8.429940789937973022e-02 3.603647053241729736e-01 3.250513076782226562e-01 3.714279234409332275e-01 2.273664921522140503e-01 -6.185999512672424316e-01
5.151310563087463379e-01 3.241920471191406250e-01 -2.368378639221191406e-01 -1.890780031681060791e-02 7.311924099922180176e-01 -5.581908300518989563e-02 -1.751492172479629517e-01 -6.822447478771209717e-02
3.402614295482635498e-01 -2.504810988903045654e-01 8.322905004024505615e-02 1.397042721509933472e-01 4.099884331226348877e-01 4.722872078418731689e-01 3.045077323913574219e-01 -5.578230619430541992e-01
4.111707806587219238e-01 1.292581558227539062e-01 3.492304384708404541e-01 4.180272668600082397e-02 7.174153327941894531e-01 2.889039814472198486e-01 2.902531325817108154e-01 9.013468027114868164e-02
6.147490143775939941e-01 5.009483546018600464e-02 -1.537755411118268967e-02 4.269430935382843018e-01 -1.222907081246376038e-01 4.567749798297882080e-01 -9.905944578349590302e-03 -4.619098007678985596e-01
-4.755416139960289001e-02 -1.429920047521591187e-01 -1.900923252105712891e-01 1.542069315910339355e-01 6.092977523803710938e-01 5.191650390625000000e-01 1.377944499254226685e-01 5.075565576553344727e-01
1.840063780546188354e-01 -1.254202127456665039e-01 -2.726755440235137939e-01 4.402087330818176270e-01 5.107052922248840332e-01 3.860843181610107422e-01 7.741880416870117188e-02 5.161403417587280273e-01
-2.479726821184158325e-02 1.676291227340698242e-01 -6.798158288002014160e-01 3.521088063716888428e-01 4.770866036415100098e-01 1.736491918563842773e-02 1.894906312227249146e-01 -3.483325541019439697e-01
9.257096052169799805e-02 1.042529046535491943e-01 -6.384121775627136230e-01 1.083232834935188293e-02 3.328899145126342773e-01 3.109377324581146240e-01 4.805895388126373291e-01 -3.666197955608367920e-01
6.500693559646606445e-01 -9.485170245170593262e-02 -2.494575381278991699e-01 7.631687819957733154e-02 3.689221143722534180e-01 2.635264396667480469e-01 2.760947644710540771e-01 -4.675273001194000244e-01
7.946732044219970703e-01 2.926873862743377686e-01 -4.010526090860366821e-02 1.602232158184051514e-01 -4.825048521161079407e-02 4.272800683975219727e-01 2.451353669166564941e-01 -1.027664542198181152e-01
8.214744925498962402e-01 -2.067732363939285278e-01 -4.265214875340461731e-02 1.324221193790435791e-01 1.316791474819183350e-01 4.547069072723388672e-01 8.125206083059310913e-02 -1.799170374870300293e-01
5.526084899902343750e-01 -2.583318352699279785e-01 -2.871447205543518066e-01 2.619479000568389893e-01 5.222453474998474121e-01 1.485749185085296631e-01 1.442712247371673584e-01 4.014857113361358643e-01
8.261906355619430542e-02 9.194988757371902466e-02 5.942831560969352722e-02 2.222957909107208252e-01 1.377903372049331665e-01 8.076992034912109375e-01 -5.102880597114562988e-01 3.757509402930736542e-03
2.928410470485687256e-01 1.115505173802375793e-01 -4.837740659713745117e-01 1.050162464380264282e-01 1.184875890612602234e-01 4.728153347969055176e-01 5.622677803039550781e-01 -3.209300339221954346e-01
2.817945778369903564e-01 2.873000316321849823e-02 -4.753985404968261719e-01 1.571383625268936157e-01 9.656200557947158813e-02 4.392623901367187500e-01 1.658532768487930298e-01 -6.627873182296752930e-01
4.481276273727416992e-01 3.067482449114322662e-02 2.124147564172744751e-01 7.540862560272216797e-01 3.121945858001708984e-01 1.922932565212249756e-01 4.190153628587722778e-02 2.197197079658508301e-01
4.165827482938766479e-02 3.458560407161712646e-01 -8.048453181982040405e-02 -2.027698308229446411e-01 3.624680042266845703e-01 5.842781662940979004e-01 2.550576329231262207e-01 -5.415130257606506348e-01
5.465198755264282227e-01 -4.786276519298553467e-01 -8.381621539592742920e-02 3.448965251445770264e-01 4.474559426307678223e-01 2.502687871456146240e-01 8.902676403522491455e-02 2.747285068035125732e-01
4.584882557392120361e-01 -4.244048595428466797e-01 -2.465605735778808594e-01 -8.505868166685104370e-02 3.627347946166992188e-01 5.131006836891174316e-01 8.194767683744430542e-02 -3.742695152759552002e-01
7.744155079126358032e-02 -9.126739948987960815e-02 -5.046020746231079102e-01 1.454227417707443237e-01 3.159850537776947021e-01 3.292550146579742432e-01 5.269293189048767090e-01 -4.732781946659088135e-01
1.718860864639282227e-02 -1.296036541461944580e-01 1.918008029460906982e-01 4.246792495250701904e-01 5.046605467796325684e-01 5.619952082633972168e-01 -4.300431907176971436e-01 1.015351191163063049e-01
5.757222175598144531e-01 1.640647798776626587e-01 -4.736887514591217041e-01 1.265395283699035645e-01 2.808981537818908691e-01 1.358878612518310547e-01 2.518906593322753906e-01 -4.903214573860168457e-01
2.827197015285491943e-01 9.897848218679428101e-02 -4.368758797645568848e-01 6.751392036676406860e-02 9.779004380106925964e-03 5.394398570060729980e-01 5.832305550575256348e-01 -2.891457974910736084e-01
4.663369953632354736e-01 -2.441315203905105591e-01 -3.581864833831787109e-01 -1.672210991382598877e-01 3.414318263530731201e-01 5.254198312759399414e-01 1.418820023536682129e-01 -3.922970592975616455e-01
3.230257630348205566e-01 -7.063358277082443237e-02 -2.843337655067443848e-01 -2.899585366249084473e-01 3.230868875980377197e-01 5.998668670654296875e-01 1.170604005455970764e-01 -4.978101253509521484e-01
4.238532781600952148e-01 -2.979619204998016357e-01 3.163780868053436279e-01 2.824885249137878418e-01 4.114736616611480713e-01 4.326648116111755371e-01 3.099650442600250244e-01 -3.147765994071960449e-01
6.306357681751251221e-02 2.793084084987640381e-01 -1.585730016231536865e-01 1.301818341016769409e-01 -2.662022411823272705e-02 6.478022336959838867e-01 2.035798728466033936e-01 -6.435183882713317871e-01
6.805198788642883301e-01 -2.407598197460174561e-01 -2.107769697904586792e-01 -1.397491246461868286e-01 6.261813640594482422e-01 1.215737015008926392e-01 -8.862419426441192627e-02 1.527433469891548157e-02
2.733117043972015381e-01 -2.764683365821838379e-01 -3.069060444831848145e-01 -1.105256155133247375e-01 2.919324636459350586e-01 6.167717576026916504e-01 2.263838946819305420e-01 -4.749496579170227051e-01
2.156398743391036987e-01 3.577240407466888428e-01 -1.903310231864452362e-02 -1.485039144754409790e-01 3.831695616245269775e-01 4.870251715183258057e-01 1.113618314266204834e-01 -6.377329826354980469e-01
6.953244209289550781e-01 5.863267183303833008e-02 -3.736490607261657715e-01 1.869219727814197540e-02 3.727110624313354492e-01 1.323574930429458618e-01 5.660132318735122681e-02 -4.620471596717834473e-01
1.239308044314384460e-01 1.556533724069595337e-01 -6.538802981376647949e-01 5.255906656384468079e-02 1.571406722068786621e-01 3.897298276424407959e-01 3.665125072002410889e-01 -4.681637585163116455e-01
2.142238467931747437e-01 -2.912561893463134766e-01 -3.799173533916473389e-01 -5.700574442744255066e-02 2.902432978153228760e-01 5.456894040107727051e-01 3.753765821456909180e-01 -4.458312392234802246e-01
5.422995090484619141e-01 -2.429660260677337646e-01 -2.886345386505126953e-01 -2.519479766488075256e-02 3.021109700202941895e-01 4.676015973091125488e-01 1.782323271036148071e-01 -4.703669846057891846e-01
8.398815989494323730e-01 2.460384070873260498e-01 -5.831913650035858154e-02 2.802342474460601807e-01 1.096981093287467957e-01 1.762752383947372437e-01 9.616992622613906860e-02 -3.158740401268005371e-01
5.947768688201904297e-01 2.024816274642944336e-01 -3.646217286586761475e-01 -3.291769698262214661e-02 3.945508897304534912e-01 1.835961639881134033e-01 1.626380085945129395e-01 -5.053515434265136719e-01
4.808235466480255127e-01 3.244294822216033936e-01 1.059702709317207336e-01 -7.554543018341064453e-02 7.916026711463928223e-01 7.783991098403930664e-02 1.039983108639717102e-01 5.574948713183403015e-02
2.054049223661422729e-01 -2.987010180950164795e-01 -1.379533261060714722e-01 6.633480787277221680e-01 2.123238146305084229e-01 4.801408648490905762e-01 2.018763422966003418e-01 3.052115440368652344e-01
7.454535365104675293e-02 -1.051772907376289368e-01 -3.494035303592681885e-01 6.412720084190368652e-01 1.365076154470443726e-01 4.663980603218078613e-01 3.501306474208831787e-01 3.021839559078216553e-01
6.119248270988464355e-01 -4.088504314422607422e-01 -2.194703966379165649e-01 5.104173719882965088e-02 2.597579360008239746e-01 4.716571569442749023e-01 7.879660278558731079e-02 -3.338756859302520752e-01
5.811478942632675171e-02 -3.801253437995910645e-02 -6.280367374420166016e-01 6.813076138496398926e-02 3.701749444007873535e-01 2.886492908000946045e-01 3.757872879505157471e-01 -4.842952489852905273e-01
1.918411552906036377e-01 -1.722448468208312988e-01 -3.968665599822998047e-01 2.246211320161819458e-01 4.576142132282257080e-01 5.210045576095581055e-01 -9.226859360933303833e-02 4.860050678253173828e-01
-5.424914509057998657e-02 -2.942191064357757568e-02 -4.098871350288391113e-01 6.052269935607910156e-01 2.968447208404541016e-01 4.214332699775695801e-01 1.349073499441146851e-01 4.218547046184539795e-01
1.225819066166877747e-01 -9.998894482851028442e-02 2.795665562152862549e-01 5.879423767328262329e-02 5.880227088928222656e-01 6.176952719688415527e-01 -3.753032088279724121e-01 1.587168276309967041e-01
1.076612472534179688e-01 1.488400995731353760e-01 -7.982888072729110718e-02 2.380471080541610718e-01 1.803043037652969360e-01 7.454917430877685547e-01 7.223873585462570190e-02 5.565344095230102539e-01
3.451664149761199951e-01 -1.277297884225845337e-01 4.154548943042755127e-01 8.112613111734390259e-02 7.119116783142089844e-01 3.040940463542938232e-01 2.859972715377807617e-01 -6.538485735654830933e-02
-1.464305073022842407e-01 1.826589256525039673e-01 -4.987617135047912598e-01 -5.314292758703231812e-02 4.291681349277496338e-01 4.349170625209808350e-01 -4.776609539985656738e-01 -3.034932911396026611e-01
2.699104547500610352e-01 1.649897098541259766e-01 -2.181152580305933952e-03 6.169886887073516846e-02 4.152342081069946289e-01 5.961358547210693359e-01 -5.026057958602905273e-01 3.401550948619842529e-01
1.019030287861824036e-01 2.641458511352539062e-01 2.530501037836074829e-02 6.690097600221633911e-02 2.404604554176330566e-01 6.274107098579406738e-01 4.889224171638488770e-01 -4.735144972801208496e-01
2.619112432003021240e-01 -4.631306231021881104e-02 -2.707795985043048859e-02 6.927083432674407959e-02 4.400458037853240967e-01 4.152196943759918213e-01 4.280660152435302734e-01 -6.119131445884704590e-01
-1.201944425702095032e-02 3.066648244857788086e-01 -8.805140107870101929e-02 -3.437195420265197754e-01 6.875948309898376465e-01 4.298216998577117920e-01 1.684796512126922607e-01 -3.065899610519409180e-01
4.516164660453796387e-01 -1.845166645944118500e-02 1.694085001945495605e-01 -5.755312740802764893e-02 8.279920816421508789e-01 2.358890771865844727e-01 9.971258789300918579e-02 1.119530424475669861e-01
9.600981324911117554e-02 -1.969370841979980469e-01 -1.712809652090072632e-01 -1.740216463804244995e-02 1.551615893840789795e-01 6.984575986862182617e-01 1.070918440818786621e-01 -6.316417455673217773e-01
1.128668338060379028e-01 7.519625872373580933e-02 6.374862045049667358e-02 -2.000377029180526733e-01 2.921878695487976074e-01 7.879610657691955566e-01 4.270974993705749512e-01 -2.210406661033630371e-01
-2.408600412309169769e-02 9.951011091470718384e-02 3.233503922820091248e-02 -2.536693774163722992e-02 2.505706250667572021e-01 7.047555446624755859e-01 4.639262855052947998e-01 -4.616653025150299072e-01
2.066851258277893066e-01 4.272240400314331055e-01 6.030878424644470215e-02 -2.744420170783996582e-01 7.397016286849975586e-01 3.206109106540679932e-01 1.522521376609802246e-01 -1.505814641714096069e-01
3.042128086090087891e-01 -2.449013590812683105e-01 -4.933458864688873291e-01 1.494615674018859863e-01 2.608833611011505127e-01 5.923317074775695801e-01 -7.710410282015800476e-03 4.034508168697357178e-01
-4.147745668888092041e-03 7.230172753334045410e-01 5.072886124253273010e-02 2.895560562610626221e-01 5.858199000358581543e-01 1.594435125589370728e-01 1.365825533866882324e-01 -5.958823487162590027e-02
8.761082589626312256e-02 8.039898425340652466e-02 -6.294190883636474609e-01 1.578413844108581543e-01 3.596942424774169922e-01 2.079550772905349731e-01 4.098998606204986572e-01 -4.734289348125457764e-01
3.543228507041931152e-01 3.750940859317779541e-01 -3.459797203540802002e-01 6.228325963020324707e-01 3.724118471145629883e-01 5.880794487893581390e-03 5.011196807026863098e-02 2.913777232170104980e-01
-2.517556846141815186e-01 4.485542774200439453e-01 -6.983488053083419800e-02 6.616778373718261719e-01 4.397126734256744385e-01 8.643473684787750244e-02 6.047851964831352234e-02 -2.970651984214782715e-01
7.564467936754226685e-02 8.484362065792083740e-02 2.018319070339202881e-01 4.660760462284088135e-01 3.774758875370025635e-01 5.010762214660644531e-01 -5.709961056709289551e-01 -9.754289686679840088e-02
-1.965115033090114594e-02 1.056259647011756897e-01 1.463492959737777710e-01 3.459391416981816292e-03 5.260537862777709961e-01 6.034144759178161621e-01 5.695362687110900879e-01 4.258734732866287231e-02
-5.017278715968132019e-02 3.750457167625427246e-01 1.993497610092163086e-01 1.602869033813476562e-01 5.010556578636169434e-01 4.402022957801818848e-01 5.886893868446350098e-01 -9.582943166606128216e-04
3.427962958812713623e-01 2.246905416250228882e-01 4.177803397178649902e-01 3.003046810626983643e-01 7.302919626235961914e-01 7.767964154481887817e-02 1.521993428468704224e-01 -6.896628439426422119e-02
8.736899495124816895e-02 1.163286939263343811e-01 -3.093072772026062012e-01 -3.287700712680816650e-01 4.268753826618194580e-01 5.066711306571960449e-01 -2.548902928829193115e-01 -5.207361578941345215e-01
2.535283267498016357e-01 -2.538132667541503906e-01 4.499612003564834595e-02 2.582036554813385010e-01 4.051599800586700439e-01 5.983480215072631836e-01 -4.947068691253662109e-01 1.889410316944122314e-01
-8.433976769447326660e-02 4.101954996585845947e-01 -1.456394642591476440e-01 -7.764341682195663452e-02 3.087799847126007080e-01 5.299719572067260742e-01 6.296592354774475098e-01 1.571653187274932861e-01
-3.188970685005187988e-02 4.917408525943756104e-01 1.223190575838088989e-01 -2.225513756275177002e-01 5.473083257675170898e-01 5.398955345153808594e-01 2.966416180133819580e-01 -1.168467700481414795e-01
-2.185022532939910889e-01 2.996739149093627930e-01 -3.088035248219966888e-02 6.052544713020324707e-01 4.273433387279510498e-01 2.222535908222198486e-01 -2.370442301034927368e-01 -4.549252092838287354e-01
2.323881685733795166e-01 -2.110925614833831787e-01 -3.984913825988769531e-01 1.762775033712387085e-01 1.742459684610366821e-01 4.679427146911621094e-01 2.466823756694793701e-01 -6.335473060607910156e-01
2.374117672443389893e-01 6.129460930824279785e-01 -2.809885740280151367e-01 2.930255532264709473e-01 4.784872233867645264e-01 1.476559881120920181e-02 3.570638000965118408e-01 -2.155265808105468750e-01
2.065956965088844299e-02 -4.563545584678649902e-01 -3.859506845474243164e-01 -2.189560048282146454e-02 6.207563281059265137e-01 4.382727146148681641e-01 -1.502214223146438599e-01 -2.046670764684677124e-01
5.639157891273498535e-01 -1.663193106651306152e-01 -7.745350245386362076e-03 -8.134030736982822418e-03 5.932971835136413574e-03 7.132549881935119629e-01 -8.941758424043655396e-02 -3.707388043403625488e-01
2.050895690917968750e-01 4.053546190261840820e-01 1.587737724184989929e-02 1.645876020193099976e-01 2.141810655593872070e-01 4.521119892597198486e-01 6.225578784942626953e-01 -3.583680987358093262e-01
3.462132811546325684e-01 -2.283201664686203003e-01 1.702175587415695190e-01 7.620777934789657593e-02 4.692364037036895752e-01 6.440507173538208008e-01 -1.451791524887084961e-01 3.703558743000030518e-01
-5.700707808136940002e-02 4.169275760650634766e-01 1.352048367261886597e-01 -2.620964348316192627e-01 4.930734932422637939e-01 6.210091710090637207e-01 2.807290852069854736e-01 -1.684160083532333374e-01
4.848124682903289795e-01 3.790073692798614502e-01 -4.614480212330818176e-02 5.340525507926940918e-01 4.333943426609039307e-01 1.173562854528427124e-01 2.607475779950618744e-02 3.628851175308227539e-01
4.204749166965484619e-01 -1.409278661012649536e-01 1.930412054061889648e-01 1.355271488428115845e-01 1.911163926124572754e-01 6.482509374618530273e-01 3.722276687622070312e-01 -3.903839290142059326e-01
6.423884630203247070e-01 1.980389207601547241e-01 -4.367072880268096924e-01 3.906820416450500488e-01 2.646041214466094971e-01 9.441473335027694702e-02 1.385804712772369385e-01 3.265547752380371094e-01
5.525392889976501465e-01 3.629499971866607666e-01 2.340641170740127563e-01 1.087234392762184143e-01 6.693713665008544922e-01 8.513700962066650391e-02 7.881089299917221069e-02 -1.866637766361236572e-01
5.253078937530517578e-01 1.412742435932159424e-01 -4.936850666999816895e-01 4.051002487540245056e-02 2.059215754270553589e-01 2.795460224151611328e-01 2.450137585401535034e-01 -5.273953676223754883e-01
2.742532193660736084e-01 -9.113695472478866577e-02 -3.213703036308288574e-01 1.362515836954116821e-01 3.921628892421722412e-01 5.687720179557800293e-01 -3.760313391685485840e-01 4.194556176662445068e-01
7.440672814846038818e-02 -5.229847505688667297e-02 -3.852772414684295654e-01 3.686018288135528564e-01 3.475286662578582764e-01 5.824053883552551270e-01 -4.815730080008506775e-02 4.951075315475463867e-01
1.894363760948181152e-01 -1.737610250711441040e-01 -4.204836785793304443e-01 1.610337793827056885e-01 1.763935238122940063e-01 7.242802977561950684e-01 -2.063522934913635254e-01 3.645607829093933105e-01
3.374271392822265625e-01 2.682437896728515625e-01 1.141520664095878601e-01 6.477867066860198975e-02 8.376473784446716309e-01 2.909621071012225002e-05 3.079330325126647949e-01 -2.202757634222507477e-02
4.546137154102325439e-01 -1.227042227983474731e-01 -5.678577423095703125e-01 9.102761000394821167e-02 1.149245053529739380e-01 4.198063611984252930e-01 3.414991497993469238e-01 -3.761048316955566406e-01
3.998812139034271240e-01 -4.178771078586578369e-01 -2.170946896076202393e-01 9.953622519969940186e-02 2.228108495473861694e-01 5.291097164154052734e-01 -1.398338098078966141e-02 -5.278624892234802246e-01
1.628494560718536377e-01 -6.476785987615585327e-02 -3.564369082450866699e-01 7.272300124168395996e-01 -9.862946718931198120e-02 5.173109769821166992e-01 -1.147108972072601318e-01 1.512529253959655762e-01
-4.865887761116027832e-02 -2.178857326507568359e-01 -3.263134658336639404e-01 -3.239912986755371094e-01 5.959374308586120605e-01 5.676135420799255371e-01 -4.030443355441093445e-02 -2.444508224725723267e-01
4.844942390918731689e-01 -3.933273851871490479e-01 -1.390491575002670288e-01 1.493773162364959717e-01 2.752969563007354736e-01 4.978633821010589600e-01 2.150216847658157349e-01 -4.461165964603424072e-01
2.068196684122085571e-01 7.483224272727966309e-01 1.533967852592468262e-01 3.392933905124664307e-01 4.929639101028442383e-01 7.036855816841125488e-02 -7.548705674707889557e-03 -1.027927249670028687e-01
-1.152619943022727966e-01 4.240311309695243835e-02 -5.050058364868164062e-01 -1.326084136962890625e-02 5.260136127471923828e-01 3.892577290534973145e-01 -4.464140832424163818e-01 -3.197072446346282959e-01
2.243675291538238525e-01 -9.571556001901626587e-02 -2.719862461090087891e-01 1.803019642829895020e-01 8.017526566982269287e-02 8.078507184982299805e-01 -1.709877997636795044e-01 3.817391693592071533e-01
3.407122194766998291e-01 2.067241966724395752e-01 -4.408244490623474121e-01 -6.895643472671508789e-02 3.189647793769836426e-01 3.382957875728607178e-01 1.418208479881286621e-01 -6.370270848274230957e-01
5.594121813774108887e-01 9.654656797647476196e-02 -1.574752777814865112e-01 6.453162431716918945e-01 2.278489619493484497e-01 2.365901321172714233e-01 -2.668465077877044678e-01 2.396002709865570068e-01
-2.693523764610290527e-01 -1.732733696699142456e-01 -4.982719123363494873e-01 3.707345128059387207e-01 4.875302910804748535e-01 2.563962936401367188e-01 -2.912286520004272461e-01 -3.513797521591186523e-01
5.766091868281364441e-03 -4.296680390834808350e-01 -3.912970125675201416e-01 4.045095741748809814e-01 6.678998470306396484e-01 1.502730846405029297e-01 5.076241865754127502e-02 1.654135584831237793e-01
1.689122617244720459e-01 4.179422557353973389e-01 9.417474269866943359e-02 1.039105951786041260e-01 2.906459271907806396e-01 5.486472845077514648e-01 2.747432589530944824e-01 -5.622756481170654297e-01
2.727364301681518555e-01 -5.729124695062637329e-02 2.280637323856353760e-01 1.472433507442474365e-01 2.034641057252883911e-01 6.733527779579162598e-01 5.159626603126525879e-01 -2.960065007209777832e-01
-1.277394127100706100e-02 2.662963867187500000e-01 -5.217320322990417480e-01 3.322078585624694824e-01 5.052805542945861816e-01 3.421763703227043152e-02 3.307243585586547852e-01 -4.248515963554382324e-01
-2.203843742609024048e-01 1.385838259011507034e-02 3.147386908531188965e-01 7.461542636156082153e-02 4.757647812366485596e-01 6.686314940452575684e-01 4.131029248237609863e-01 -5.036513507366180420e-02
6.259669661521911621e-01 5.337673425674438477e-02 -4.871537908911705017e-02 2.162342518568038940e-01 -1.359075009822845459e-01 6.588411331176757812e-01 1.023817062377929688e-01 -3.052232265472412109e-01
8.288215994834899902e-01 2.423206120729446411e-01 -1.117608249187469482e-01 2.048147469758987427e-02 8.414850383996963501e-02 4.067665040493011475e-01 -4.877818003296852112e-02 -2.578881978988647461e-01
3.490985929965972900e-02 1.859599025920033455e-03 -1.469591110944747925e-01 1.060442905873060226e-02 4.425652325153350830e-02 7.827503681182861328e-01 5.600768327713012695e-01 -2.207390367984771729e-01
-1.184671968221664429e-01 1.728900820016860962e-01 -5.028450489044189453e-01 3.559673428535461426e-01 5.840813517570495605e-01 -2.207356318831443787e-02 -1.243060175329446793e-02 -4.844748079776763916e-01
-2.448376826941967010e-02 2.183741629123687744e-01 -4.121385142207145691e-02 -1.386762559413909912e-01 4.156078398227691650e-01 5.629539489746093750e-01 1.265150159597396851e-01 -6.520202755928039551e-01
-9.596965275704860687e-03 -1.452116966247558594e-01 -2.409670650959014893e-01 -2.389140725135803223e-01 3.582210242748260498e-01 7.405686974525451660e-01 2.347883433103561401e-01 -3.630240857601165771e-01
3.232074975967407227e-01 2.453839033842086792e-02 -4.127899706363677979e-01 3.748494088649749756e-01 1.062560304999351501e-01 6.094841361045837402e-01 -6.956275086849927902e-03 4.485728442668914795e-01
-2.408006638288497925e-01 2.905646562576293945e-01 8.666832745075225830e-02 4.167679548263549805e-01 3.544012606143951416e-01 6.435608267784118652e-01 -3.103186488151550293e-01 2.007780671119689941e-01
7.240191698074340820e-01 3.215298950672149658e-01 4.708234965801239014e-02 7.521811872720718384e-02 1.212096586823463440e-02 4.884236156940460205e-01 5.484629049897193909e-02 -3.504678010940551758e-01
-1.483671665191650391e-01 -1.954695135354995728e-01 -5.021999478340148926e-01 4.136058688163757324e-01 3.425804078578948975e-01 3.207952678203582764e-01 -3.621812164783477783e-01 -4.062735438346862793e-01
3.719302117824554443e-01 -8.433031290769577026e-02 -1.791775971651077271e-01 -7.149815559387207031e-02 2.949028611183166504e-01 7.153742313385009766e-01 -1.744479537010192871e-01 4.337970018386840820e-01
2.397654056549072266e-01 -3.116222918033599854e-01 1.342671066522598267e-01 2.404787689447402954e-01 2.481038272380828857e-01 6.059175729751586914e-01 2.813986837863922119e-01 -5.115364789962768555e-01
-9.615577012300491333e-02 4.760443270206451416e-01 -1.930299550294876099e-01 4.632522761821746826e-01 3.022011518478393555e-01 1.596044003963470459e-01 -3.337603807449340820e-01 -5.329891443252563477e-01
1.838786453008651733e-01 -2.430531680583953857e-01 -2.767400741577148438e-01 1.911984384059906006e-01 4.108245074748992920e-01 6.449478268623352051e-01 -5.194861069321632385e-02 4.544653594493865967e-01
3.720174729824066162e-02 -4.403226673603057861e-01 -5.347355604171752930e-01 -5.577425286173820496e-02 3.586855530738830566e-01 5.154732465744018555e-01 -2.138207107782363892e-01 -2.749398052692413330e-01
8.660421520471572876e-02 -7.636927068233489990e-03 -1.811646483838558197e-02 -1.460198014974594116e-01 1.720148026943206787e-01 8.207002282142639160e-01 3.951465189456939697e-01 -3.339351117610931396e-01
2.157651036977767944e-01 -9.678152203559875488e-02 -6.850545853376388550e-02 3.098901510238647461e-01 4.510476291179656982e-01 5.607849955558776855e-01 -5.142431855201721191e-01 2.469497323036193848e-01
-2.065338790416717529e-01 1.324585918337106705e-02 -6.783685088157653809e-01 -1.069204956293106079e-01 6.313273906707763672e-01 2.558391988277435303e-01 -7.171688228845596313e-02 -1.279892772436141968e-01
-8.674076944589614868e-02 3.092664480209350586e-01 -2.433366179466247559e-01 2.917760796844959259e-02 9.473252296447753906e-02 5.971040129661560059e-01 -1.193194612860679626e-01 -6.760337948799133301e-01
8.513749837875366211e-01 2.281080782413482666e-01 9.908423572778701782e-02 7.665665447711944580e-02 1.669848859310150146e-01 3.677325844764709473e-01 7.920572161674499512e-02 -1.950608640909194946e-01
5.294725894927978516e-01 -1.299325227737426758e-01 -2.391380965709686279e-01 6.663782596588134766e-01 2.937272787094116211e-01 1.132401674985885620e-01 2.379546165466308594e-01 2.140275239944458008e-01
2.756412625312805176e-01 1.105861738324165344e-02 -3.644275367259979248e-01 3.707335889339447021e-01 2.006364166736602783e-01 6.293316483497619629e-01 -4.311972483992576599e-02 4.641943871974945068e-01
3.361502289772033691e-01 -8.729969710111618042e-02 2.353173494338989258e-01 3.351020812988281250e-01 4.926431477069854736e-01 2.213154733180999756e-01 3.865563273429870605e-01 -5.202025771141052246e-01
3.342916965484619141e-01 1.039233505725860596e-01 1.030833348631858826e-01 2.037619799375534058e-01 4.862534105777740479e-01 5.275773406028747559e-01 -3.471461236476898193e-01 4.359051585197448730e-01
1.588412970304489136e-01 -2.475559413433074951e-01 -1.814265847206115723e-01 -2.763328850269317627e-01 3.997156023979187012e-01 6.637537479400634766e-01 2.661912739276885986e-01 -3.647060096263885498e-01
1.295726746320724487e-01 2.517274320125579834e-01 -1.304459720849990845e-01 -6.487859785556793213e-02 2.210972905158996582e-01 5.868216753005981445e-01 3.847957253456115723e-01 -5.977519154548645020e-01
2.053901106119155884e-01 1.991661339998245239e-01 2.676394581794738770e-01 -6.981914490461349487e-02 2.560806572437286377e-01 7.124832272529602051e-01 4.958552420139312744e-01 -1.502003967761993408e-01
6.640129089355468750e-01 7.249388843774795532e-02 1.748118102550506592e-01 -2.122123092412948608e-01 5.341110229492187500e-01 4.071242213249206543e-01 -1.648754030466079712e-01 5.453328136354684830e-03
3.205418884754180908e-01 1.617710143327713013e-01 3.098664283752441406e-01 1.732517182826995850e-01 5.905511975288391113e-01 4.151264727115631104e-01 -3.703857958316802979e-01 2.945901751518249512e-01
5.585061907768249512e-01 3.203048408031463623e-01 -3.356540203094482422e-01 5.005184412002563477e-01 2.622614800930023193e-01 1.381994336843490601e-01 1.295909732580184937e-01 3.429569303989410400e-01
3.393936157226562500e-01 -1.705770939588546753e-01 -5.469631552696228027e-01 1.853294372558593750e-01 6.728765964508056641e-01 -2.194595336914062500e-02 -2.315454334020614624e-01 -1.238624751567840576e-01
-9.493619203567504883e-02 2.857406139373779297e-01 -4.261678755283355713e-01 -1.851435750722885132e-01 3.417583703994750977e-01 5.261034965515136719e-01 -4.959985613822937012e-01 -2.320428341627120972e-01
2.249281704425811768e-01 3.702253997325897217e-01 -4.814681410789489746e-02 7.079773545265197754e-01 2.862642705440521240e-01 3.037680387496948242e-01 -2.189902365207672119e-01 2.942977249622344971e-01
1.830878555774688721e-01 -1.434369087219238281e-01 -1.976921111345291138e-01 3.807153999805450439e-01 3.924569487571716309e-02 4.953208565711975098e-01 2.312843352556228638e-01 -6.793401241302490234e-01
5.363274812698364258e-01 1.261802613735198975e-01 -2.291739881038665771e-01 4.614645242691040039e-01 2.940281927585601807e-01 2.144021391868591309e-01 3.770901262760162354e-01 3.954027891159057617e-01
1.607150733470916748e-01 -9.531261166557669640e-04 -2.409042418003082275e-01 7.291300892829895020e-01 2.411001175642013550e-01 3.660970032215118408e-01 1.992159485816955566e-01 3.907186090946197510e-01
1.514434814453125000e-01 4.869749248027801514e-01 -1.037292852997779846e-01 -1.191589683294296265e-01 3.555346429347991943e-01 4.446991682052612305e-01 1.975643038749694824e-01 -5.931001305580139160e-01
5.456357598304748535e-01 4.615605771541595459e-01 -3.029712438583374023e-01 5.348597764968872070e-01 8.439191430807113647e-02 2.047608643770217896e-01 -7.646357268095016479e-02 2.376580387353897095e-01
2.886421382427215576e-01 -3.740905225276947021e-01 -2.533751130104064941e-01 1.884885281324386597e-01 6.224215626716613770e-01 4.116689860820770264e-01 -1.530559384264051914e-03 3.466018140316009521e-01
8.070010691881179810e-02 -2.945785224437713623e-01 -2.844761908054351807e-01 3.569856882095336914e-01 2.336194068193435669e-01 7.177856564521789551e-01 -7.734765857458114624e-02 3.500980734825134277e-01
-1.252415478229522705e-01 -5.555974245071411133e-01 -3.630748391151428223e-01 3.285196721553802490e-01 4.324055910110473633e-01 4.092112481594085693e-01 -2.057808786630630493e-01 -1.977458149194717407e-01
1.664805039763450623e-02 2.071007937192916870e-01 -5.710878968238830566e-02 3.452139198780059814e-01 4.346719086170196533e-01 5.316858887672424316e-01 -5.705655217170715332e-01 1.929340064525604248e-01
4.580029845237731934e-01 2.419024109840393066e-01 -5.026400461792945862e-02 3.528341948986053467e-01 7.007824182510375977e-01 -1.705242693424224854e-01 -1.710837185382843018e-01 -2.350614070892333984e-01
4.894990473985671997e-02 3.293773531913757324e-01 2.912787497043609619e-01 2.194562554359436035e-02 5.554401874542236328e-01 4.923542141914367676e-01 4.898854494094848633e-01 -1.134690344333648682e-01
3.078285604715347290e-02 -2.324463874101638794e-01 -1.807429641485214233e-01 3.093959391117095947e-01 3.449180424213409424e-01 6.813108325004577637e-01 -4.209899604320526123e-01 2.371535301208496094e-01
2.084835171699523926e-01 3.540853559970855713e-01 4.204921890050172806e-03 2.117891609668731689e-01 2.006643712520599365e-01 3.904900848865509033e-01 5.696085691452026367e-01 -5.187323689460754395e-01
-2.354451715946197510e-01 2.528571486473083496e-01 9.716226160526275635e-02 3.528050780296325684e-01 4.070965349674224854e-01 6.280623078346252441e-01 -4.305930435657501221e-01 3.341449797153472900e-02
-2.536472678184509277e-01 2.654705345630645752e-01 -4.451611638069152832e-01 4.350202977657318115e-01 6.452994346618652344e-01 -9.679778479039669037e-03 1.111898943781852722e-01 -2.211538702249526978e-01
3.194297552108764648e-01 5.149180889129638672e-01 -2.225999236106872559e-01 5.078420639038085938e-01 -5.055818334221839905e-02 4.337930977344512939e-01 1.525398343801498413e-01 3.337195217609405518e-01
4.233150780200958252e-01 5.757146477699279785e-01 2.306077815592288971e-02 3.581601679325103760e-01 4.068529605865478516e-01 8.035174012184143066e-02 4.072795212268829346e-01 -1.506130546331405640e-01
-3.768110871315002441e-01 4.201328754425048828e-01 -2.833588421344757080e-01 5.430170297622680664e-01 2.791458666324615479e-01 2.378236055374145508e-01 -1.354746222496032715e-01 -3.917987346649169922e-01
5.506488680839538574e-01 8.287134766578674316e-02 -4.373455941677093506e-01 4.766895771026611328e-01 4.156792461872100830e-01 2.214599662693217397e-04 1.513552516698837280e-01 2.751659750938415527e-01
1.063418984413146973e-01 -2.493125498294830322e-01 4.702676087617874146e-02 3.443472683429718018e-01 1.740337163209915161e-01 5.222392678260803223e-01 3.225675523281097412e-01 -6.314085125923156738e-01
1.514158844947814941e-01 -5.255424976348876953e-02 -3.288713097572326660e-01 1.617675460875034332e-02 3.887118399143218994e-01 4.160209000110626221e-01 7.152052521705627441e-01 -1.737939715385437012e-01
-6.871913373470306396e-02 1.284859776496887207e-01 1.744934320449829102e-01 4.736103862524032593e-02 5.438449978828430176e-01 5.301602482795715332e-01 5.990442037582397461e-01 -1.019153445959091187e-01
-1.160648930817842484e-02 3.495389362797141075e-03 -2.556194551289081573e-02 -1.792170405387878418e-01 7.723265290260314941e-01 3.723940849304199219e-01 4.741351902484893799e-01 -8.432795107364654541e-02
8.447992056608200073e-02 -2.304205596446990967e-01 -1.488579362630844116e-01 4.908286631107330322e-01 2.080855667591094971e-01 6.622801423072814941e-01 2.136172652244567871e-01 3.862009644508361816e-01
-6.789745390415191650e-02 2.586692571640014648e-03 -5.378437042236328125e-02 6.293135285377502441e-01 1.641786545515060425e-01 6.110676527023315430e-01 -4.218083024024963379e-01 1.348129063844680786e-01
8.040307462215423584e-02 2.347455322742462158e-01 -2.350337505340576172e-01 2.723642289638519287e-01 -7.396613806486129761e-02 5.990800261497497559e-01 6.273236870765686035e-01 -2.260622531175613403e-01
-3.142538666725158691e-01 9.974780678749084473e-02 -5.628605484962463379e-01 -1.804590374231338501e-01 3.793637156486511230e-01 5.993030667304992676e-01 1.952867656946182251e-01 -2.645151130855083466e-02
2.140269875526428223e-01 6.754510998725891113e-01 3.268558681011199951e-01 1.247783973813056946e-01 4.192864298820495605e-01 3.910676836967468262e-01 1.954593807458877563e-01 -9.281396865844726562e-02
1.997507214546203613e-01 1.256257742643356323e-01 -4.543229043483734131e-01 5.157321095466613770e-01 4.440284073352813721e-01 -3.015684150159358978e-02 4.526204168796539307e-01 -2.626653313636779785e-01
1.631727665662765503e-01 1.195385232567787170e-01 8.471903949975967407e-02 2.038992196321487427e-01 3.910022675991058350e-01 6.449560523033142090e-01 -5.513988137245178223e-01 1.934969425201416016e-01
2.475901879370212555e-02 6.045234575867652893e-02 -5.976319313049316406e-01 1.827763020992279053e-01 7.580651342868804932e-02 4.491071701049804688e-01 2.329839915037155151e-01 -5.860341787338256836e-01
1.213226914405822754e-01 -1.016384065151214600e-01 -2.670399248600006104e-01 2.304987609386444092e-01 4.588372409343719482e-01 5.079247355461120605e-01 -5.886300206184387207e-01 1.884307414293289185e-01
-6.201312690973281860e-02 -3.206329643726348877e-01 -5.271816849708557129e-01 1.220229193568229675e-01 5.040400624275207520e-01 3.423500657081604004e-01 -3.613803386688232422e-01 -3.141386210918426514e-01
2.333523333072662354e-01 -4.198437929153442383e-02 -2.237673997879028320e-01 2.055454552173614502e-01 3.871856927871704102e-01 5.623548626899719238e-01 -5.942996740341186523e-01 1.792076826095581055e-01
4.813631772994995117e-01 -6.240696832537651062e-02 -4.968968778848648071e-02 1.005104370415210724e-02 8.696929216384887695e-01 1.971946656703948975e-02 -6.665597856044769287e-02 -2.504133060574531555e-02
1.553692370653152466e-01 -2.876146137714385986e-01 -1.570373624563217163e-01 1.367436945438385010e-01 3.528564572334289551e-01 6.946262121200561523e-01 -4.363755881786346436e-01 2.287830710411071777e-01
8.472947031259536743e-02 -9.986969083547592163e-02 -3.590543940663337708e-02 1.933100074529647827e-01 2.310034185647964478e-01 8.136301040649414062e-01 1.437902897596359253e-01 4.562419056892395020e-01
-1.061739283613860607e-03 -1.272605806589126587e-01 -5.522082448005676270e-01 2.855542898178100586e-01 5.839369893074035645e-01 1.336711794137954712e-01 -4.433931708335876465e-01 -2.046474516391754150e-01
2.200773060321807861e-01 -5.319613218307495117e-02 -3.459423482418060303e-01 1.210569590330123901e-01 2.973688244819641113e-01 5.594336986541748047e-01 -6.254952549934387207e-01 1.475352644920349121e-01
-7.937511056661605835e-02 -2.896308004856109619e-01 -4.351855814456939697e-01 1.225820407271385193e-01 4.621521234512329102e-01 5.776002407073974609e-01 -3.976268172264099121e-01 -9.318385273218154907e-03
1.835385337471961975e-02 -5.131471698405221105e-05 -2.401786446571350098e-01 1.416445076465606689e-01 2.555650174617767334e-01 4.863630235195159912e-01 7.689462900161743164e-01 -1.696273833513259888e-01
-1.077295541763305664e-01 1.411020457744598389e-01 -3.665800690650939941e-01 -1.830084770917892456e-01 6.551269292831420898e-01 3.839613795280456543e-01 -4.674248993396759033e-01 -7.421590387821197510e-02
7.464239001274108887e-02 -3.588701784610748291e-01 -1.692791283130645752e-01 5.678704977035522461e-01 1.362411528825759888e-01 6.299602985382080078e-01 2.038785517215728760e-01 2.398547977209091187e-01
-1.857971996068954468e-01 1.890353560447692871e-01 -5.063304305076599121e-01 2.249512374401092529e-01 3.635098636150360107e-01 2.199589610099792480e-01 5.387331247329711914e-01 -3.898932933807373047e-01
1.873137205839157104e-01 4.785739183425903320e-01 1.866507828235626221e-01 -1.401178687810897827e-01 4.370065927505493164e-01 5.175082683563232422e-01 3.683733046054840088e-01 -2.948231399059295654e-01
-3.041241504251956940e-02 7.762162089347839355e-01 2.344058081507682800e-02 1.619695276021957397e-01 5.525068640708923340e-01 1.796954423189163208e-01 1.477751135826110840e-01 -1.019221022725105286e-01
3.812531381845474243e-02 -5.906512141227722168e-01 -2.962794601917266846e-01 6.017145514488220215e-02 6.175404191017150879e-01 3.424664437770843506e-01 -1.669445782899856567e-01 -1.782287508249282837e-01
-9.952684491872787476e-02 5.322375297546386719e-01 -6.261757016181945801e-02 5.354209542274475098e-01 2.498826831579208374e-01 2.459983080625534058e-01 -3.157804310321807861e-01 -4.399401545524597168e-01
-1.946656107902526855e-01 -2.793389558792114258e-02 -3.018493652343750000e-01 -2.006620317697525024e-01 6.317673325538635254e-01 5.966398119926452637e-01 -1.882567554712295532e-01 -1.984871029853820801e-01
1.419402062892913818e-01 3.456428945064544678e-01 -6.366544216871261597e-02 -1.352559477090835571e-01 7.834681868553161621e-01 1.953298598527908325e-01 4.296688735485076904e-01 -3.801234811544418335e-02
4.437758028507232666e-01 2.698531448841094971e-01 -2.737183272838592529e-01 1.826148182153701782e-01 7.788475751876831055e-01 -8.570731431245803833e-02 8.664676547050476074e-02 -2.270173281431198120e-02
3.218814432621002197e-01 -2.837060987949371338e-01 -2.879391908645629883e-01 1.453386098146438599e-01 4.646448493003845215e-01 5.152260065078735352e-01 -8.060177415609359741e-02 4.733093678951263428e-01
5.570653676986694336e-01 3.994755148887634277e-01 -2.148427367210388184e-01 6.785665750503540039e-01 1.037944182753562927e-01 8.303749561309814453e-02 -5.939828604459762573e-02 4.786279797554016113e-02
1.049837619066238403e-01 -8.607345074415206909e-02 -1.103787049651145935e-01 8.345466852188110352e-01 3.657291233539581299e-01 -1.569703593850135803e-02 -1.064746826887130737e-01 -3.571793735027313232e-01
5.007399320602416992e-01 -2.619595229625701904e-01 -3.188779354095458984e-01 3.679401576519012451e-01 5.942436456680297852e-01 -6.663478165864944458e-02 2.437807619571685791e-01 1.630302369594573975e-01
-1.711404621601104736e-01 2.469488531351089478e-01 1.232525780797004700e-01 3.011758029460906982e-01 4.588579237461090088e-01 6.234527230262756348e-01 -4.490679204463958740e-01 5.406591296195983887e-02
-4.500543326139450073e-02 1.668533682823181152e-01 -9.973181784152984619e-02 -1.152990311384201050e-01 7.536237239837646484e-01 2.957293391227722168e-01 5.398830771446228027e-01 3.978182096034288406e-03
-9.546649456024169922e-02 -1.463846564292907715e-01 -3.314235508441925049e-01 6.811764240264892578e-01 2.044922858476638794e-01 5.161256194114685059e-01 8.830550312995910645e-02 2.821601927280426025e-01
3.418844044208526611e-01 -3.360856324434280396e-02 -1.544894874095916748e-01 -1.695478558540344238e-01 3.060381412506103516e-01 6.623284816741943359e-01 3.963079452514648438e-01 -3.741303682327270508e-01
7.032783031463623047e-01 3.071897029876708984e-01 -2.297411262989044189e-01 5.231658220291137695e-01 1.622479110956192017e-01 1.671361923217773438e-01 -3.576865652576088905e-03 1.740082800388336182e-01
-3.971390053629875183e-02 -2.898107469081878662e-01 -1.096953675150871277e-01 2.034396529197692871e-01 3.323176503181457520e-01 7.525723576545715332e-01 -3.853852152824401855e-01 1.889175027608871460e-01
1.879575699567794800e-01 -2.666881978511810303e-01 -2.897973060607910156e-01 1.353382170200347900e-01 6.093259453773498535e-01 4.258503317832946777e-01 -2.881892621517181396e-01 3.944249749183654785e-01
-3.663921356201171875e-01 2.675192952156066895e-01 -2.063425034284591675e-01 5.393256545066833496e-01 3.563476204872131348e-01 2.340213358402252197e-01 -3.181392252445220947e-01 -4.216379225254058838e-01
1.894145458936691284e-01 5.705522373318672180e-02 -4.020636677742004395e-01 7.507073283195495605e-01 2.419648021459579468e-01 -3.504016995429992676e-02 -1.196974888443946838e-01 -4.019301831722259521e-01
2.481332421302795410e-01 5.695632845163345337e-02 -3.264832496643066406e-01 -1.648519001901149750e-02 8.979309797286987305e-01 -1.018285453319549561e-01 -8.526499569416046143e-02 6.636129319667816162e-02
-5.370203778147697449e-02 3.765525221824645996e-01 1.181506887078285217e-01 6.352381706237792969e-01 3.813229203224182129e-01 1.532312780618667603e-01 -2.316911667585372925e-01 -4.639713168144226074e-01
-6.998825073242187500e-02 -5.059612393379211426e-01 -4.768216013908386230e-01 1.966059952974319458e-01 3.060057759284973145e-01 4.674219787120819092e-01 -2.761988639831542969e-01 -2.910040318965911865e-01
-7.701604068279266357e-02 2.278291136026382446e-01 -1.799917072057723999e-01 6.870009005069732666e-02 2.870827019214630127e-01 4.799157381057739258e-01 7.186429500579833984e-01 -2.754319906234741211e-01
1.086303368210792542e-01 3.786443769931793213e-01 4.153434038162231445e-01 4.061572253704071045e-01 6.676980257034301758e-01 1.845392137765884399e-01 5.400143936276435852e-02 -1.567250192165374756e-01
2.479968816041946411e-01 7.117443680763244629e-01 -3.473968803882598877e-02 2.562686204910278320e-01 5.820336341857910156e-01 -3.724147379398345947e-02 -1.069637313485145569e-01 -1.159558668732643127e-01
-6.455763243138790131e-03 2.312627807259559631e-02 -5.151890516281127930e-01 1.095736622810363770e-01 1.600989997386932373e-01 4.976137876510620117e-01 4.101031124591827393e-01 -5.296809673309326172e-01
1.585434675216674805e-01 -1.158790066838264465e-01 -4.052679836750030518e-01 4.300460517406463623e-01 2.435531616210937500e-01 5.883148312568664551e-01 -1.528757661581039429e-01 4.283117055892944336e-01
-1.781054213643074036e-02 6.679491400718688965e-01 -1.513585355132818222e-02 8.824069797992706299e-02 6.868686079978942871e-01 1.009868457913398743e-01 -4.897739272564649582e-03 -2.519931793212890625e-01
8.142466843128204346e-02 3.688745200634002686e-01 4.038170278072357178e-01 2.192923277616500854e-01 5.096688866615295410e-01 4.919117093086242676e-01 3.139908015727996826e-01 -2.140435725450515747e-01
7.208908796310424805e-01 1.779336631298065186e-01 -3.442465364933013916e-01 -6.665361672639846802e-02 4.482471644878387451e-01 8.672899007797241211e-02 -2.928542345762252808e-02 -3.411782979965209961e-01
3.185904026031494141e-01 5.064024031162261963e-02 -2.861251831054687500e-01 7.217116355895996094e-01 2.129848748445510864e-01 2.859907746315002441e-01 2.243358194828033447e-01 3.401774466037750244e-01
1.487003862857818604e-01 5.740835666656494141e-01 9.358803927898406982e-02 3.371456861495971680e-01 2.457257211208343506e-01 2.441652417182922363e-01 4.914270043373107910e-01 -4.054529666900634766e-01
8.300241082906723022e-02 -1.269823163747787476e-01 -2.236074060201644897e-01 2.919083833694458008e-01 2.563616633415222168e-01 7.023585438728332520e-01 1.646678000688552856e-01 5.055996775627136230e-01
-1.755420118570327759e-01 4.703580439090728760e-01 3.126762062311172485e-02 -1.334914118051528931e-01 5.628683567047119141e-01 4.807509481906890869e-01 4.256858527660369873e-01 -1.022950309561565518e-04
-3.039492480456829071e-02 2.801581025123596191e-01 1.832142123021185398e-03 4.091365933418273926e-01 4.149598777294158936e-01 5.300636887550354004e-01 -5.015543103218078613e-01 2.201715856790542603e-01
2.997770607471466064e-01 4.251459836959838867e-01 -4.090558886528015137e-01 7.120914459228515625e-01 -3.460600972175598145e-02 1.856568306684494019e-01 -1.021908670663833618e-01 9.420540928840637207e-02
-4.628656432032585144e-02 -5.989555269479751587e-02 -3.772705197334289551e-01 1.207195892930030823e-01 3.285517096519470215e-01 3.796934187412261963e-01 7.437759637832641602e-01 -1.790196299552917480e-01
-5.927384365350008011e-03 4.003230333328247070e-01 -5.088180303573608398e-01 3.889960348606109619e-01 5.207571983337402344e-01 -8.647414296865463257e-02 3.731905519962310791e-01 -1.074969470500946045e-01
2.059260755777359009e-01 5.621068477630615234e-01 2.107224613428115845e-01 -2.325223386287689209e-01 3.531821072101593018e-01 5.914352536201477051e-01 2.544498443603515625e-01 -6.230327486991882324e-02
1.265411674976348877e-01 3.720429539680480957e-01 -1.108369678258895874e-01 7.022227644920349121e-01 -2.532598562538623810e-02 4.803798198699951172e-01 1.471236646175384521e-01 2.951574623584747314e-01
1.575433909893035889e-01 -3.591771423816680908e-02 1.248675063252449036e-01 2.930053472518920898e-01 4.094153940677642822e-01 6.107971668243408203e-01 -5.664352178573608398e-01 1.044172421097755432e-01
2.862758375704288483e-02 4.547921717166900635e-01 -7.058349251747131348e-02 -7.686058431863784790e-02 3.700072467327117920e-01 4.638767838478088379e-01 5.047682523727416992e-01 -4.178239703178405762e-01
-3.690939545631408691e-01 9.876468032598495483e-02 -6.500180363655090332e-01 -9.334491193294525146e-02 3.182484209537506104e-01 5.562197566032409668e-01 4.741691425442695618e-02 -9.933799505233764648e-02
2.500863187015056610e-02 1.553432196378707886e-01 -2.096187472343444824e-01 7.795307040214538574e-01 3.534267842769622803e-01 -2.205033972859382629e-02 -1.105840951204299927e-01 -4.312879741191864014e-01
9.000642597675323486e-02 -1.094475090503692627e-01 -1.930625885725021362e-01 5.572694540023803711e-01 3.427878767251968384e-02 6.847916841506958008e-01 2.276076376438140869e-01 3.319301307201385498e-01
-3.214752674102783203e-01 1.425697654485702515e-01 -4.285821020603179932e-01 -1.688150130212306976e-02 6.650888919830322266e-01 3.922989070415496826e-01 -3.014622926712036133e-01 7.237755507230758667e-02
3.014225363731384277e-01 -1.352389752864837646e-01 -9.153876453638076782e-02 7.471055388450622559e-01 3.371815383434295654e-01 3.965459764003753662e-02 -3.466539680957794189e-01 -2.981209456920623779e-01
3.861612379550933838e-01 -2.818062603473663330e-01 -1.142650842666625977e-01 1.616317331790924072e-01 1.596288979053497314e-01 5.474182367324829102e-01 5.928509235382080078e-01 -2.359303236007690430e-01
-8.232925832271575928e-02 4.743042588233947754e-01 1.440526843070983887e-01 3.891603052616119385e-01 3.529202938079833984e-01 2.817501425743103027e-01 6.096009612083435059e-01 -1.432173997163772583e-01
3.802558481693267822e-01 2.220323383808135986e-01 1.217634826898574829e-01 1.213371306657791138e-01 8.183234333992004395e-01 -4.420552402734756470e-03 3.183945119380950928e-01 -7.423206418752670288e-02
-2.189078181982040405e-01 2.547380626201629639e-01 8.643236756324768066e-02 4.353406429290771484e-01 3.673564791679382324e-01 6.290422081947326660e-01 -3.551238477230072021e-01 1.828610599040985107e-01
2.522290349006652832e-01 -9.422398358583450317e-02 1.039227843284606934e-01 -1.598154008388519287e-01 4.174421131610870361e-01 7.040255665779113770e-01 4.600142538547515869e-01 -9.817568957805633545e-02
5.375190973281860352e-01 4.017420485615730286e-02 -1.063590869307518005e-01 3.444029390811920166e-01 7.005543708801269531e-01 -6.763642281293869019e-02 2.280346006155014038e-01 1.793955415487289429e-01
1.928435117006301880e-01 5.113452076911926270e-01 -6.473780274391174316e-01 3.534026443958282471e-02 2.222244292497634888e-01 1.863319128751754761e-01 1.501748710870742798e-01 -4.175338447093963623e-01
4.505120515823364258e-01 -1.284375600516796112e-02 -5.592516660690307617e-01 -5.679632723331451416e-02 2.618908286094665527e-01 3.553851544857025146e-01 1.926885396242141724e-01 -4.988701045513153076e-01
7.049779295921325684e-01 2.744296491146087646e-01 -2.008928805589675903e-01 3.649137169122695923e-02 4.749551713466644287e-01 -1.704173348844051361e-02 2.439394891262054443e-01 -3.172151744365692139e-01
1.548831351101398468e-02 -3.732306137681007385e-02 -7.110974788665771484e-01 1.383864432573318481e-01 3.783487379550933838e-01 1.784539520740509033e-01 4.557386040687561035e-01 -3.014388382434844971e-01
7.818021774291992188e-01 4.523224830627441406e-01 -1.750640273094177246e-01 8.448921889066696167e-02 1.071101203560829163e-01 1.749423295259475708e-01 -1.688435822725296021e-01 -2.753514647483825684e-01
-1.542125642299652100e-02 -5.017014220356941223e-02 3.909162804484367371e-02 1.353276707231998444e-02 7.132700830698013306e-02 8.333299756050109863e-01 5.439967513084411621e-01 -8.655480109155178070e-03
5.363247822970151901e-03 6.186445429921150208e-02 -6.220850944519042969e-01 2.652024924755096436e-01 6.003391742706298828e-01 1.643089205026626587e-01 7.132542133331298828e-02 -3.825309574604034424e-01
4.529352486133575439e-01 -1.500973850488662720e-01 1.208615079522132874e-01 3.533935248851776123e-01 -9.768425952643156052e-04 5.676196217536926270e-01 1.921038180589675903e-01 -5.231913328170776367e-01
2.385985851287841797e-01 1.663085818290710449e-01 -2.646557092666625977e-01 -3.688703179359436035e-01 4.741244614124298096e-01 4.606003463268280029e-01 7.238679972942918539e-05 -5.218787193298339844e-01
-2.041836380958557129e-01 -9.066835790872573853e-02 -6.325861811637878418e-01 3.156481981277465820e-01 5.999183058738708496e-01 1.277984529733657837e-01 -2.479857951402664185e-01 -1.120622158050537109e-01
6.013100966811180115e-02 -4.873192682862281799e-02 -3.253156542778015137e-01 4.036946892738342285e-01 2.448633685708045959e-02 4.008539915084838867e-01 2.279928475618362427e-01 -7.155036330223083496e-01
1.065507158637046814e-02 6.460390985012054443e-02 -2.923271358013153076e-01 6.430475115776062012e-01 2.368358075618743896e-01 5.176373720169067383e-01 -4.992122948169708252e-02 4.125721454620361328e-01
2.120188251137733459e-02 7.425070405006408691e-01 2.185966074466705322e-01 2.286443114280700684e-01 4.723915755748748779e-01 3.269321024417877197e-01 1.311171650886535645e-01 -3.067389689385890961e-02
1.360409706830978394e-01 5.493880510330200195e-01 1.388668119907379150e-01 1.060283407568931580e-01 3.658002316951751709e-01 3.746893405914306641e-01 3.708533346652984619e-01 -4.872427284717559814e-01
5.043389797210693359e-01 -1.574678719043731689e-01 -4.125073254108428955e-01 -3.542526438832283020e-02 4.435721635818481445e-01 2.751665413379669189e-01 2.308690845966339111e-01 -4.729223251342773438e-01
1.315040737390518188e-01 6.905171871185302734e-01 8.622132986783981323e-02 2.869164049625396729e-01 6.296922564506530762e-01 1.093022450804710388e-01 4.852521046996116638e-02 7.296372950077056885e-02
1.538142263889312744e-01 9.840755164623260498e-02 -2.447045892477035522e-01 -2.470364272594451904e-01 2.012569010257720947e-01 6.627365946769714355e-01 -2.055114209651947021e-01 -5.690261125564575195e-01
2.874621190130710602e-03 2.019697129726409912e-01 -1.911899447441101074e-01 8.038959503173828125e-01 5.813984945416450500e-02 4.553829729557037354e-01 -1.603278219699859619e-01 1.998468488454818726e-01
4.000164568424224854e-01 -3.552677854895591736e-02 -1.700935810804367065e-01 8.764913678169250488e-02 8.882147073745727539e-01 -3.014286793768405914e-02 -1.076504886150360107e-01 -2.622916363179683685e-02
2.775602415204048157e-02 2.328015416860580444e-01 -2.975232303142547607e-01 5.742517709732055664e-01 4.985221847891807556e-02 5.906392931938171387e-01 -2.361650168895721436e-01 3.458811044692993164e-01
-7.465610653162002563e-02 2.205430269241333008e-01 2.020084299147129059e-02 4.111351370811462402e-01 3.950490355491638184e-01 6.003775000572204590e-01 -4.796892404556274414e-01 1.724196225404739380e-01
-9.937580674886703491e-02 1.255691349506378174e-01 -5.596546456217765808e-02 -3.000921308994293213e-01 7.294446825981140137e-01 4.465258717536926270e-01 -2.425971180200576782e-01 -3.013988137245178223e-01
2.693547606468200684e-01 1.317973285913467407e-01 3.188311159610748291e-01 -3.044180870056152344e-01 4.164596498012542725e-01 7.268564105033874512e-01 -1.358553115278482437e-02 -1.175182536244392395e-01
5.801040530204772949e-01 3.005784749984741211e-01 -3.206929862499237061e-01 -5.031262710690498352e-02 4.752168953418731689e-01 8.241046220064163208e-02 1.265389174222946167e-01 -4.681045413017272949e-01
4.073183238506317139e-01 2.856464684009552002e-01 -5.163418054580688477e-01 1.308761090040206909e-01 1.674487441778182983e-01 2.041629701852798462e-01 1.445856988430023193e-01 -6.149259209632873535e-01
3.223375976085662842e-01 -5.300078541040420532e-02 -1.869744360446929932e-01 6.995354294776916504e-01 4.833139479160308838e-01 -1.222643405199050903e-01 3.147612810134887695e-01 -1.461657136678695679e-01
-3.221957385540008545e-01 -7.964160293340682983e-02 -5.850824713706970215e-01 4.709551036357879639e-01 4.881937205791473389e-01 1.703024655580520630e-01 3.992591798305511475e-02 -2.383207231760025024e-01
-2.163529843091964722e-01 -4.150230288505554199e-01 -3.803098499774932861e-01 3.980408310890197754e-01 4.216062128543853760e-01 3.632365763187408447e-01 -2.800627350807189941e-01 -2.995788455009460449e-01
-1.178522780537605286e-01 5.246214270591735840e-01 1.946818679571151733e-01 3.876104354858398438e-01 3.948773145675659180e-01 3.264306187629699707e-01 4.873986244201660156e-01 -1.506582349538803101e-01
2.162326425313949585e-01 -8.126094192266464233e-02 -2.256266586482524872e-02 7.606102824211120605e-01 4.207298457622528076e-01 -3.500560671091079712e-02 -2.454016953706741333e-01 -3.593635261058807373e-01
2.606285735964775085e-02 2.488059997558593750e-01 -6.788094043731689453e-01 2.048347592353820801e-01 5.636230707168579102e-01 -2.101190388202667236e-02 3.400230705738067627e-01 -3.080042824149131775e-02
3.886950612068176270e-01 1.652576029300689697e-01 -2.924745380878448486e-01 5.985285639762878418e-01 4.269625842571258545e-01 1.393854320049285889e-01 7.089408114552497864e-03 4.195862412452697754e-01
6.820230744779109955e-03 -1.050029024481773376e-01 -2.559131383895874023e-01 2.545036971569061279e-01 4.384165108203887939e-01 5.659277439117431641e-01 -5.698905587196350098e-01 1.463069319725036621e-01
4.679477810859680176e-01 -1.436633467674255371e-01 -4.341674745082855225e-01 5.618876218795776367e-02 7.300251722335815430e-01 -1.173046976327896118e-02 4.029585421085357666e-02 1.844694763422012329e-01
1.771751046180725098e-01 -1.433589458465576172e-01 3.404179215431213379e-01 5.372948944568634033e-02 2.807180881500244141e-01 7.302744388580322266e-01 2.072280943393707275e-01 -4.174196124076843262e-01
-2.628356963396072388e-02 2.341730743646621704e-01 3.069763481616973877e-01 2.703144550323486328e-01 3.677679896354675293e-01 6.381202936172485352e-01 -4.776750504970550537e-01 -8.089349418878555298e-02
1.010290607810020447e-01 -1.224373281002044678e-01 -5.406694486737251282e-02 4.487015604972839355e-01 4.155937731266021729e-01 5.699592232704162598e-01 -4.431109130382537842e-01 2.768156826496124268e-01
-4.262974858283996582e-01 -9.294283390045166016e-02 -4.751619696617126465e-01 -4.843930900096893311e-02 5.908800363540649414e-01 4.649846553802490234e-01 4.097045958042144775e-02 -1.203255206346511841e-01
6.774093024432659149e-03 8.294633626937866211e-01 -1.550877243280410767e-01 2.128991186618804932e-01 4.052040278911590576e-01 1.819286346435546875e-01 2.114915847778320312e-01 -2.343743108212947845e-02
2.372671961784362793e-01 1.077731698751449585e-02 2.614321708679199219e-01 -1.378976553678512573e-01 4.558258354663848877e-01 6.867019534111022949e-01 4.190950989723205566e-01 3.532922267913818359e-02
-1.520099788904190063e-01 2.521787583827972412e-01 -3.813879191875457764e-02 3.487893044948577881e-01 6.137632727622985840e-01 1.694176942110061646e-01 -4.127098321914672852e-01 -4.630910456180572510e-01
-1.413462609052658081e-01 3.934953510761260986e-01 1.125769466161727905e-01 4.427449405193328857e-01 5.732825994491577148e-01 1.129011288285255432e-01 -2.605594396591186523e-01 -4.551871120929718018e-01
3.055026829242706299e-01 -3.958136439323425293e-01 -3.996372520923614502e-01 1.834252327680587769e-01 4.006932079792022705e-01 5.048914551734924316e-01 -1.580687761306762695e-01 3.408643603324890137e-01
-1.369115710258483887e-01 1.884918510913848877e-01 3.430172801017761230e-01 2.541674077510833740e-01 4.854521155357360840e-01 6.565030813217163086e-01 -2.677083015441894531e-01 1.585443168878555298e-01
2.223178595304489136e-01 -1.695335507392883301e-01 -2.136056870222091675e-02 6.805205345153808594e-01 4.778283238410949707e-01 6.089680362492799759e-03 -3.871119618415832520e-01 -2.829417288303375244e-01
2.672644555568695068e-01 -2.492951788008213043e-02 3.673834726214408875e-02 4.553430899977684021e-02 1.629411429166793823e-01 7.059731483459472656e-01 6.005246639251708984e-01 -1.973507255315780640e-01
9.656813740730285645e-02 2.380304597318172455e-02 4.828167706727981567e-02 7.201209664344787598e-01 -4.179537668824195862e-02 6.547828912734985352e-01 -3.956599161028862000e-02 1.927431821823120117e-01
3.422379493713378906e-01 -1.284468919038772583e-01 1.890621483325958252e-01 2.989448904991149902e-01 3.852699697017669678e-01 3.816210031509399414e-01 4.420059323310852051e-01 -5.018219351768493652e-01
2.530483603477478027e-01 -7.039317395538091660e-03 -1.133846342563629150e-01 -7.958307862281799316e-02 3.707181811332702637e-01 5.596066117286682129e-01 6.817890405654907227e-01 3.605173528194427490e-02
2.423753216862678528e-02 1.629464030265808105e-01 3.236843645572662354e-01 5.087201297283172607e-02 3.941061496734619141e-01 7.676175236701965332e-01 -3.203544616699218750e-01 1.353442668914794922e-01
-1.515317708253860474e-01 4.082928001880645752e-01 8.220154792070388794e-02 2.537997961044311523e-01 5.514624714851379395e-01 3.333904743194580078e-01 5.653718113899230957e-01 6.525523960590362549e-02
2.086497992277145386e-01 8.154538273811340332e-01 -1.384278088808059692e-01 1.788421571254730225e-01 4.271964430809020996e-01 2.213805466890335083e-01 2.792362682521343231e-02 8.982105553150177002e-02
-1.104619875550270081e-01 -9.230630099773406982e-02 -5.525084137916564941e-01 -3.295120298862457275e-01 4.508669674396514893e-01 5.493181347846984863e-01 -3.350085765123367310e-02 -2.434752732515335083e-01
-8.100502192974090576e-02 1.291149556636810303e-01 -5.748131275177001953e-01 -4.997319728136062622e-02 4.651301503181457520e-01 3.231994211673736572e-01 1.510900855064392090e-01 -5.479304790496826172e-01
-3.076510131359100342e-01 -3.119531869888305664e-01 -3.530168533325195312e-01 4.555256068706512451e-01 4.915920794010162354e-01 3.232036232948303223e-01 -3.310337960720062256e-01 -1.421443819999694824e-01
3.155779242515563965e-01 -5.050673708319664001e-02 1.297884583473205566e-01 3.933001160621643066e-01 3.085905909538269043e-01 2.726395726203918457e-01 3.534250557422637939e-01 -6.571605205535888672e-01
-7.857901975512504578e-03 5.595946907997131348e-01 3.439742624759674072e-01 4.137774705886840820e-01 4.193819761276245117e-01 2.920570969581604004e-01 3.683662116527557373e-01 1.974388770759105682e-02
-1.838367059826850891e-02 4.754337072372436523e-01 -3.971231356263160706e-02 -1.149676591157913208e-01 5.853242278099060059e-01 3.930744230747222900e-01 3.021764159202575684e-01 -4.128047525882720947e-01
1.524455286562442780e-02 3.805095255374908447e-01 -1.345557272434234619e-01 -2.053649872541427612e-01 4.421164989471435547e-01 4.977856874465942383e-01 1.227574795484542847e-01 -5.799767971038818359e-01
2.800184860825538635e-02 -1.137285828590393066e-01 -4.354148507118225098e-01 5.524044036865234375e-01 6.250919103622436523e-01 -1.024888902902603149e-01 -1.014174520969390869e-01 -2.828701734542846680e-01
-8.335969597101211548e-02 5.393162965774536133e-01 6.330548971891403198e-02 7.390312552452087402e-01 1.884787678718566895e-01 2.444342374801635742e-01 -1.297647058963775635e-01 -1.997578889131546021e-01
4.582178890705108643e-01 3.190027922391891479e-02 -4.698781073093414307e-01 -9.837482869625091553e-02 6.921706199645996094e-01 1.806444860994815826e-02 -2.694204747676849365e-01 8.088065683841705322e-02
4.852769970893859863e-01 2.691307067871093750e-01 -2.052156478166580200e-01 1.721001118421554565e-01 -4.864268377423286438e-02 5.406466126441955566e-01 5.286908149719238281e-01 -2.148585468530654907e-01
5.727568268775939941e-01 -1.242154911160469055e-01 -3.961266279220581055e-01 -3.481112718582153320e-01 5.742391347885131836e-01 2.082637995481491089e-01 -4.399923607707023621e-02 5.798261240124702454e-02
3.054028749465942383e-01 1.542778462171554565e-01 -1.902656853199005127e-01 5.780075788497924805e-01 2.289827615022659302e-01 3.925822675228118896e-01 -5.217248797416687012e-01 1.840731948614120483e-01
3.176535069942474365e-01 2.383787035942077637e-01 8.002024888992309570e-02 3.623349219560623169e-02 8.979260325431823730e-01 5.795001238584518433e-02 1.379666477441787720e-01 -7.675758749246597290e-02
3.201754987239837646e-01 2.375544980168342590e-02 2.079231292009353638e-01 2.680096030235290527e-01 4.435978233814239502e-01 5.139555335044860840e-01 -5.440793633460998535e-01 1.578306555747985840e-01
3.727460801601409912e-01 4.007527828216552734e-01 -4.776797443628311157e-02 6.367830038070678711e-01 9.428524971008300781e-02 3.717950880527496338e-01 1.283715665340423584e-01 3.592807948589324951e-01
5.643003582954406738e-01 -2.399957478046417236e-01 -5.348277837038040161e-02 2.222689986228942871e-01 -8.699911832809448242e-02 6.445823311805725098e-01 9.609330445528030396e-03 -3.854290544986724854e-01
2.243915051221847534e-01 2.119032144546508789e-01 -3.777798116207122803e-01 5.966459512710571289e-01 4.500000178813934326e-01 -1.508936733007431030e-01 2.670914120972156525e-02 -4.243340790271759033e-01
4.013487100601196289e-01 -2.117667645215988159e-01 -3.391646444797515869e-01 -2.421469800174236298e-02 1.602538526058197021e-01 6.004508137702941895e-01 1.500871479511260986e-01 -5.193327069282531738e-01
1.438721716403961182e-01 -1.549506485462188721e-01 -5.252633243799209595e-02 3.187074363231658936e-01 3.748977184295654297e-01 5.375381708145141602e-01 -6.414923071861267090e-01 9.974721819162368774e-02
5.195302516222000122e-02 1.696306765079498291e-01 3.124551773071289062e-01 -1.456132233142852783e-01 5.819048881530761719e-01 5.936188101768493652e-01 3.935845196247100830e-01 6.155998632311820984e-02
3.388784527778625488e-01 1.740711480379104614e-01 -3.719695508480072021e-01 -1.240953356027603149e-01 8.193122744560241699e-01 -3.530872240662574768e-02 -8.173543959856033325e-02 1.479852795600891113e-01
2.633415162563323975e-01 2.574106305837631226e-02 4.989680834114551544e-03 1.440981924533843994e-01 5.430632829666137695e-01 4.736486077308654785e-01 -6.120010614395141602e-01 1.240703240036964417e-01
2.314842790365219116e-01 2.193702757358551025e-01 -4.750675559043884277e-01 -3.083947300910949707e-01 4.966651201248168945e-01 3.142232000827789307e-01 5.944634228944778442e-02 -4.780680835247039795e-01
-2.046249341219663620e-03 -1.937786638736724854e-01 -2.918530404567718506e-01 -4.928938671946525574e-02 -3.539545461535453796e-02 8.082944154739379883e-01 -1.497936844825744629e-01 -4.447549283504486084e-01
-7.194455713033676147e-02 -1.120386421680450439e-01 -3.971057832241058350e-01 -1.910948008298873901e-01 7.309757471084594727e-01 3.903022408485412598e-01 4.214024171233177185e-02 -3.156326115131378174e-01
5.461088195443153381e-02 -1.916753500699996948e-01 -6.305003166198730469e-01 -2.328274548053741455e-01 5.748434662818908691e-01 4.127285480499267578e-01 -8.233907073736190796e-02 -3.113694302737712860e-02
-3.871803283691406250e-01 1.099076643586158752e-01 -6.378510594367980957e-01 -8.561376482248306274e-02 3.504134714603424072e-01 4.784511029720306396e-01 2.104393094778060913e-01 -1.668480187654495239e-01
2.830322384834289551e-01 6.518942117691040039e-01 2.164784073829650879e-01 2.901984155178070068e-01 5.426830053329467773e-01 1.265058219432830811e-01 7.500623911619186401e-02 -2.184356898069381714e-01
-7.865146547555923462e-02 3.245541751384735107e-01 3.412440121173858643e-01 2.971065342426300049e-01 4.418181777000427246e-01 5.030724406242370605e-01 4.785081744194030762e-01 8.064376562833786011e-02
2.121254652738571167e-01 3.271961510181427002e-01 -2.344634234905242920e-01 6.944750547409057617e-01 -1.784915775060653687e-01 4.978428781032562256e-01 -1.077065467834472656e-01 1.391733735799789429e-01
2.874724566936492920e-01 1.558849811553955078e-01 -3.830774724483489990e-01 7.152895629405975342e-02 3.490723669528961182e-02 5.516312718391418457e-01 6.531071066856384277e-01 -9.555170685052871704e-02
-1.254937946796417236e-01 6.870895624160766602e-01 1.655252426862716675e-01 4.776358604431152344e-01 4.380823075771331787e-01 1.862500607967376709e-01 1.227493137121200562e-01 -1.222783699631690979e-01
-1.019137203693389893e-01 8.157802820205688477e-01 -2.581818997859954834e-01 2.812269926071166992e-01 2.613619565963745117e-01 3.092872798442840576e-01 7.873444259166717529e-02 -9.056396782398223877e-02
-4.365832805633544922e-01 -1.326334476470947266e-01 -3.779427707195281982e-01 -7.100330293178558350e-02 4.883400499820709229e-01 5.952827334403991699e-01 -5.706052295863628387e-03 -2.259450107812881470e-01
1.283091753721237183e-01 -3.508462011814117432e-01 -5.386393070220947266e-01 5.725447535514831543e-01 4.206687510013580322e-01 2.155539989471435547e-01 -1.326172798871994019e-01 -3.861203789710998535e-02
7.071353197097778320e-01 1.607444733381271362e-01 -3.617813587188720703e-01 1.215515658259391785e-01 2.780894339084625244e-01 1.094193011522293091e-01 1.428518891334533691e-01 -4.677045345306396484e-01
1.967260614037513733e-02 1.854727119207382202e-01 2.585240267217159271e-02 8.450506329536437988e-01 4.899470806121826172e-01 1.563071645796298981e-02 -1.006756424903869629e-01 2.404680242761969566e-03
-4.750965535640716553e-02 6.899377107620239258e-01 3.973161801695823669e-02 1.244186162948608398e-01 6.730383038520812988e-01 1.646488010883331299e-01 -5.953443050384521484e-02 -1.450389921665191650e-01
7.551116347312927246e-01 -7.386974524706602097e-03 -2.581145055592060089e-02 2.772727310657501221e-01 -1.737797446548938751e-02 4.784995019435882568e-01 6.593904644250869751e-02 -3.443744182586669922e-01
1.585805416107177734e-01 6.440320611000061035e-01 -2.372761815786361694e-01 3.431547284126281738e-01 2.149480134248733521e-01 1.821815520524978638e-01 5.018158555030822754e-01 -2.341108173131942749e-01
5.629850625991821289e-01 1.636082977056503296e-01 -2.850113511085510254e-01 5.246265605092048645e-02 4.245322048664093018e-01 1.795748323202133179e-01 3.682404160499572754e-01 -4.735193252563476562e-01
-1.703177988529205322e-01 4.506120979785919189e-01 -4.291951656341552734e-01 -2.478305250406265259e-01 3.671377301216125488e-01 4.969065487384796143e-01 -3.996506705880165100e-02 -3.728384971618652344e-01
4.081754684448242188e-01 4.902452230453491211e-01 1.181466430425643921e-01 3.343698382377624512e-01 4.850929081439971924e-01 4.638984054327011108e-02 4.570285379886627197e-01 -1.447356939315795898e-01
7.334386706352233887e-01 2.341226041316986084e-01 1.428472548723220825e-01 -2.422973513603210449e-02 3.444840013980865479e-01 4.858520925045013428e-01 -5.974540486931800842e-02 1.672449111938476562e-01
4.142994582653045654e-01 -2.464585453271865845e-01 1.988858133554458618e-01 4.530625045299530029e-01 3.936519324779510498e-01 2.273585051298141479e-01 3.124868273735046387e-01 -4.674306809902191162e-01
3.383278846740722656e-01 3.132875561714172363e-01 -3.691247105598449707e-01 6.025822758674621582e-01 -2.628456652164459229e-01 4.446006715297698975e-01 -1.355327665805816650e-01 5.385278910398483276e-02
3.405428528785705566e-01 4.615246355533599854e-01 -1.985312672331929207e-03 6.454929709434509277e-01 4.399396479129791260e-02 3.520653545856475830e-01 2.129487842321395874e-01 2.883189618587493896e-01
2.725186944007873535e-01 3.053150475025177002e-01 1.381038725376129150e-01 3.757614791393280029e-01 6.840331479907035828e-03 4.691385626792907715e-01 4.832774400711059570e-01 -4.674954116344451904e-01
-1.925321519374847412e-01 3.581325113773345947e-01 -3.549165725708007812e-01 -1.315098404884338379e-01 4.536284804344177246e-01 3.768935501575469971e-01 2.246261388063430786e-01 -5.414126515388488770e-01
-1.379520744085311890e-01 2.066909521818161011e-01 2.489741146564483643e-01 3.481031060218811035e-01 5.073994994163513184e-01 4.214893877506256104e-01 5.656616091728210449e-01 -1.918322173878550529e-03
-6.002321839332580566e-02 1.518652588129043579e-02 -2.086914628744125366e-01 2.642183899879455566e-01 4.901800751686096191e-01 5.804949998855590820e-01 -4.654589295387268066e-01 2.981613278388977051e-01
1.124627590179443359e-01 2.052405178546905518e-01 -3.974568545818328857e-01 -1.966890096664428711e-01 2.780488133430480957e-01 4.228675067424774170e-01 -4.523861706256866455e-01 -5.364593267440795898e-01
3.882819786667823792e-02 7.216394543647766113e-01 1.651384681463241577e-01 2.011551856994628906e-01 5.214723348617553711e-01 3.032163381576538086e-01 8.648370206356048584e-02 1.965747475624084473e-01
-1.487185955047607422e-01 4.030196070671081543e-01 2.843720614910125732e-01 3.576612472534179688e-01 5.205700397491455078e-01 3.857809901237487793e-01 4.305540621280670166e-01 3.837055340409278870e-02
1.577077060937881470e-01 3.929612338542938232e-01 -2.637000381946563721e-01 1.237488910555839539e-01 8.564809709787368774e-02 5.032623410224914551e-01 6.193271279335021973e-01 -3.027931451797485352e-01
-6.932337582111358643e-02 -4.897945821285247803e-01 -4.612673223018646240e-01 9.329168498516082764e-02 4.731812477111816406e-01 4.525900483131408691e-01 -2.399720996618270874e-01 -2.179447710514068604e-01
7.967336475849151611e-02 5.330371484160423279e-02 -8.868501335382461548e-02 3.286001086235046387e-01 6.929251551628112793e-02 8.958289027214050293e-01 -2.322311401367187500e-01 1.171559244394302368e-01
-9.629353880882263184e-02 1.148481667041778564e-01 -3.027228116989135742e-01 -8.675578236579895020e-02 5.576325058937072754e-01 3.774150013923645020e-01 -5.980919599533081055e-01 -2.593451738357543945e-01
-2.712730169296264648e-01 3.119789808988571167e-02 -6.077053546905517578e-01 -5.554095655679702759e-02 6.968622207641601562e-01 2.401180118322372437e-01 -3.126554936170578003e-02 9.378718584775924683e-02
-3.219293355941772461e-01 3.385782614350318909e-02 -4.164095222949981689e-01 1.396511495113372803e-01 6.857658028602600098e-01 2.699941694736480713e-01 -3.456773459911346436e-01 -1.991264820098876953e-01
-4.966107755899429321e-02 2.666846811771392822e-01 -6.173523664474487305e-01 1.498846113681793213e-01 3.883607685565948486e-01 1.657720357179641724e-01 2.705450654029846191e-01 -5.208883881568908691e-01
3.755580186843872070e-01 1.946721971035003662e-02 4.574032723903656006e-01 -4.173025488853454590e-02 3.610927164554595947e-01 7.143625617027282715e-01 -3.675289452075958252e-02 -7.460179179906845093e-02
2.626035213470458984e-01 4.918343126773834229e-01 3.035489618778228760e-01 2.383595108985900879e-01 3.247134089469909668e-01 3.459739387035369873e-01 3.939496576786041260e-01 -3.998101651668548584e-01
-3.120350837707519531e-01 2.934132330119609833e-02 -1.153857633471488953e-01 4.499946832656860352e-01 2.280098795890808105e-01 4.030617177486419678e-01 7.576929032802581787e-02 -6.824777722358703613e-01
1.329352031461894512e-03 -2.717259339988231659e-02 -5.698617100715637207e-01 5.576977729797363281e-01 5.612186789512634277e-01 7.497691363096237183e-02 -1.919697523117065430e-01 -7.778454571962356567e-02
-5.206847190856933594e-02 2.034607529640197754e-01 -1.766186207532882690e-01 7.118343114852905273e-01 4.057988524436950684e-02 5.589711666107177734e-01 -2.159405052661895752e-01 2.393002063035964966e-01
6.242574378848075867e-02 3.826778829097747803e-01 -2.115065930411219597e-03 -8.576291799545288086e-02 4.648663401603698730e-01 4.250588417053222656e-01 4.761035144329071045e-01 -4.678147435188293457e-01
-1.288907527923583984e-01 2.127428501844406128e-01 -4.016027152538299561e-01 -2.812855541706085205e-01 7.901431322097778320e-01 2.416578084230422974e-01 -6.958696246147155762e-02 -1.007686406373977661e-01
-1.501152515411376953e-01 6.591418385505676270e-02 1.477576605975627899e-02 -9.431906789541244507e-02 7.217531204223632812e-01 3.900665938854217529e-01 5.360007286071777344e-01 6.025123968720436096e-02
-3.266007080674171448e-02 -2.586622536182403564e-01 -3.788190484046936035e-01 1.209916472434997559e-01 4.097242653369903564e-01 4.114153683185577393e-01 6.297410726547241211e-01 -2.004342526197433472e-01
5.733546242117881775e-02 -1.364987641572952271e-01 -3.062849044799804688e-01 5.310469269752502441e-01 3.443571627140045166e-01 3.210742175579071045e-01 -6.164627671241760254e-01 -2.371687069535255432e-02
1.907740831375122070e-01 2.912307977676391602e-01 4.155662655830383301e-02 1.936769932508468628e-01 2.778063416481018066e-01 4.452777206897735596e-01 5.475512146949768066e-01 -5.140925645828247070e-01
-3.081507384777069092e-01 8.401822298765182495e-02 -6.546593904495239258e-01 2.814633846282958984e-01 5.662539601325988770e-01 1.681759357452392578e-01 -1.479917913675308228e-01 -1.391223520040512085e-01
-1.005831211805343628e-01 1.411028206348419189e-01 -4.902998507022857666e-01 -6.105496361851692200e-02 4.018529951572418213e-01 3.854741454124450684e-01 5.600923299789428711e-01 -3.194868862628936768e-01
2.267248630523681641e-01 4.121737182140350342e-02 1.052811369299888611e-01 2.182870171964168549e-02 5.570501685142517090e-01 4.481914937496185303e-01 6.481219530105590820e-01 6.398444622755050659e-02
-6.214053556323051453e-02 2.630249857902526855e-01 -2.989580035209655762e-01 -8.372718840837478638e-02 3.824240267276763916e-01 4.599186480045318604e-01 -4.879403412342071533e-01 -4.844699203968048096e-01
3.607289791107177734e-01 2.154939621686935425e-02 -5.032578110694885254e-01 4.902334511280059814e-01 5.782218575477600098e-01 -4.685088619589805603e-02 -1.662373691797256470e-01 1.079011335968971252e-01
3.200721740722656250e-01 4.728343188762664795e-01 -2.065822929143905640e-01 -1.586905568838119507e-01 3.294976651668548584e-01 3.931770026683807373e-01 7.635429501533508301e-02 -5.806338191032409668e-01
4.763147234916687012e-01 4.180743396282196045e-01 -3.971372246742248535e-01 4.335134923458099365e-01 4.476446509361267090e-01 -1.669280827045440674e-01 -1.530447155237197876e-01 -3.182524815201759338e-02
2.465005777776241302e-02 3.479186072945594788e-02 4.126587510108947754e-02 -2.215645462274551392e-01 2.285335659980773926e-01 8.407356739044189453e-01 2.175773233175277710e-01 -3.754789233207702637e-01
2.668232023715972900e-01 -2.693687379360198975e-01 -4.101074934005737305e-01 1.346454471349716187e-01 3.011113703250885010e-01 6.377512812614440918e-01 6.476369220763444901e-03 4.153210818767547607e-01
5.305918455123901367e-01 -3.970367610454559326e-01 4.619238525629043579e-02 3.266367688775062561e-02 5.934540629386901855e-01 4.309144914150238037e-01 1.257261484861373901e-01 -6.286069005727767944e-02
1.014881804585456848e-01 7.280665040016174316e-01 -4.143102467060089111e-01 1.854943344369530678e-03 6.260403245687484741e-02 4.168261289596557617e-01 3.311276435852050781e-01 2.557702921330928802e-02
6.394624114036560059e-01 1.556529104709625244e-01 -3.264145553112030029e-01 6.867250055074691772e-02 3.445785641670227051e-01 1.254677921533584595e-01 5.156214237213134766e-01 -2.350653707981109619e-01
4.714021682739257812e-01 3.778353929519653320e-01 -3.590564727783203125e-01 -1.740800738334655762e-01 3.432776331901550293e-01 3.096387982368469238e-01 1.172383353114128113e-01 -4.983315765857696533e-01
3.127782642841339111e-01 5.027314275503158569e-02 -2.542342245578765869e-01 -2.146024629473686218e-02 6.805205941200256348e-01 2.540800571441650391e-01 -5.016160011291503906e-01 -2.350812256336212158e-01
-1.337127387523651123e-01 4.091141223907470703e-01 -4.475601017475128174e-01 1.622772216796875000e-01 5.377662181854248047e-01 1.155146136879920959e-01 3.714333474636077881e-01 -3.841924071311950684e-01
-2.139655500650405884e-01 4.038319587707519531e-01 5.988744646310806274e-02 3.695391714572906494e-01 5.630558133125305176e-01 2.106179147958755493e-01 -3.644343912601470947e-01 -3.959652185440063477e-01
-4.032916128635406494e-01 -1.568100601434707642e-01 -1.745628863573074341e-01 2.029025107622146606e-01 6.469064354896545410e-01 4.803381264209747314e-01 -3.409677743911743164e-02 -3.012468814849853516e-01
4.479949772357940674e-01 5.170961022377014160e-01 -3.140701353549957275e-01 5.547202825546264648e-01 -7.845136523246765137e-02 2.369214594364166260e-01 -2.453985661268234253e-01 5.523167550563812256e-02
-6.406153738498687744e-02 5.293321013450622559e-01 -9.462600201368331909e-02 -9.931988269090652466e-02 3.751943111419677734e-01 4.667082726955413818e-01 8.270950615406036377e-02 -5.757228136062622070e-01
5.145033597946166992e-01 4.363763630390167236e-01 -1.332746893167495728e-01 3.000373244285583496e-01 5.640243887901306152e-01 -1.686563193798065186e-01 -1.841374859213829041e-02 -3.002829849720001221e-01
6.123581528663635254e-02 8.015152812004089355e-01 -4.578759968280792236e-01 7.952774316072463989e-02 1.308228075504302979e-01 2.787143588066101074e-01 2.021024674177169800e-01 4.697560518980026245e-02
1.242411956191062927e-01 1.056459024548530579e-01 4.038925468921661377e-01 3.870266675949096680e-02 5.800403356552124023e-01 5.957390666007995605e-01 -3.306645452976226807e-01 8.991757780313491821e-02
-1.534318178892135620e-01 -2.705859951674938202e-02 7.668665051460266113e-02 4.537093341350555420e-01 2.640033960342407227e-01 7.001372575759887695e-01 -4.474258422851562500e-01 -6.255821138620376587e-02
3.929604291915893555e-01 6.106210350990295410e-01 2.839765846729278564e-01 3.144547715783119202e-02 2.156447768211364746e-01 4.914346933364868164e-01 2.694291472434997559e-01 -1.746128648519515991e-01
2.064829915761947632e-01 -1.664779782295227051e-01 -1.289256811141967773e-01 8.145669698715209961e-01 2.764246463775634766e-01 1.343513000756502151e-02 -2.598164379596710205e-01 -3.246737718582153320e-01
8.390772342681884766e-02 9.067269414663314819e-02 -1.199096143245697021e-01 -2.386832535266876221e-01 6.909375190734863281e-01 3.869128227233886719e-01 3.863620162010192871e-01 -3.701596856117248535e-01
3.919299542903900146e-01 5.294250249862670898e-01 4.002720415592193604e-01 3.101029098033905029e-01 4.019311964511871338e-01 2.904603481292724609e-01 2.249012589454650879e-01 -1.149867400527000427e-01
1.915970295667648315e-01 1.296524405479431152e-01 2.015157043933868408e-01 -1.177719980478286743e-01 3.648341298103332520e-01 6.626459956169128418e-01 4.885303676128387451e-01 -2.848444581031799316e-01
5.594206452369689941e-01 -1.954023689031600952e-01 1.806219220161437988e-01 -1.682527661323547363e-01 4.623814225196838379e-01 5.584696531295776367e-01 -2.050623297691345215e-01 -1.421186774969100952e-01
2.037323117256164551e-01 2.851615548133850098e-01 -1.793323457241058350e-01 1.876695603132247925e-01 3.518290817737579346e-02 6.082015633583068848e-01 5.227705836296081543e-01 -4.066448509693145752e-01
2.708394229412078857e-01 2.055715173482894897e-01 -6.847819685935974121e-01 3.153868764638900757e-02 4.285239875316619873e-01 6.451594829559326172e-02 3.845897018909454346e-01 -2.806439995765686035e-01
1.394726987928152084e-02 -2.655896842479705811e-01 -4.202365577220916748e-01 -2.821148037910461426e-01 4.672766923904418945e-01 5.394104123115539551e-01 1.064306348562240601e-01 -3.904374837875366211e-01
3.301677405834197998e-01 6.556745767593383789e-01 2.613060176372528076e-01 1.061722040176391602e-01 5.684627294540405273e-01 2.208338528871536255e-01 7.390055060386657715e-02 6.440460681915283203e-02
3.825190067291259766e-01 6.374879740178585052e-03 -5.821518301963806152e-01 7.755768299102783203e-02 1.689662635326385498e-01 3.369017839431762695e-01 2.449157387018203735e-01 -5.537928342819213867e-01
2.724090404808521271e-02 4.477524459362030029e-01 -3.576839268207550049e-01 -1.955443471670150757e-01 4.374258816242218018e-01 3.544714152812957764e-01 3.408941030502319336e-01 -4.465424120426177979e-01
5.129470825195312500e-01 3.810305614024400711e-03 -6.162732839584350586e-02 9.790077060461044312e-02 8.446624875068664551e-01 -9.217824786901473999e-02 -2.175254002213478088e-02 3.261259570717811584e-02
-1.248296275734901428e-01 5.935222283005714417e-02 1.114966645836830139e-01 1.949991844594478607e-02 4.551184177398681641e-01 6.004959940910339355e-01 6.214281320571899414e-01 1.190882548689842224e-01
-2.267654240131378174e-01 6.627511978149414062e-02 -7.484558820724487305e-01 -6.823156774044036865e-02 4.554821848869323730e-01 3.606844842433929443e-01 -2.376617304980754852e-02 -2.030299454927444458e-01
1.164473667740821838e-01 6.473047286272048950e-02 -3.089629709720611572e-01 7.687979936599731445e-02 3.902834951877593994e-01 3.238991200923919678e-01 6.974251270294189453e-01 -3.704694807529449463e-01
2.465709745883941650e-01 4.800823628902435303e-01 4.452304244041442871e-01 1.329446732997894287e-01 5.072774887084960938e-01 4.011881649494171143e-01 2.580309510231018066e-01 -8.920144289731979370e-02
-7.114707678556442261e-02 4.393828809261322021e-01 3.879765272140502930e-01 3.354855775833129883e-01 6.416893601417541504e-01 3.360686600208282471e-01 1.115767955780029297e-01 -4.059348627924919128e-02
1.785230338573455811e-01 -2.342675924301147461e-01 -7.871810346841812134e-03 4.327428638935089111e-01 4.037521183490753174e-01 2.413708567619323730e-01 3.055696189403533936e-01 -6.413043141365051270e-01
1.575940847396850586e-02 -2.709794044494628906e-01 -5.379201173782348633e-01 -2.436185330152511597e-01 3.921950757503509521e-01 6.185975074768066406e-01 -1.931103318929672241e-02 -2.018935084342956543e-01
2.652962803840637207e-01 1.953542977571487427e-01 1.482381820678710938e-01 -1.629414595663547516e-02 2.207092940807342529e-01 6.325137019157409668e-01 6.480260491371154785e-01 -2.214764058589935303e-02
8.871921896934509277e-02 6.824318170547485352e-01 -4.748265147209167480e-01 1.917823255062103271e-01 2.010951489210128784e-01 3.132018148899078369e-01 3.528652787208557129e-01 3.356520086526870728e-02
1.931724846363067627e-01 2.694735825061798096e-01 -4.373313486576080322e-01 -2.022021263837814331e-01 4.626359045505523682e-01 3.370092809200286865e-01 2.493062913417816162e-01 -5.178446769714355469e-01
3.955504596233367920e-01 -2.949686348438262939e-02 -4.799169022589921951e-03 2.787867784500122070e-01 4.533758759498596191e-01 1.501728594303131104e-01 2.581028044223785400e-01 -6.857158541679382324e-01
2.000806480646133423e-01 -4.251723587512969971e-01 -8.442709594964981079e-02 1.874482482671737671e-01 2.502242028713226318e-01 5.423629283905029297e-01 2.583079338073730469e-01 -5.598558783531188965e-01
8.244359865784645081e-03 5.049027204513549805e-01 -5.886859074234962463e-02 1.091392058879137039e-02 7.596430778503417969e-01 1.350231766700744629e-01 3.749087750911712646e-01 7.466685771942138672e-02
1.000811979174613953e-01 7.969375848770141602e-01 1.872017830610275269e-01 2.283972203731536865e-01 3.995480239391326904e-01 3.103783428668975830e-01 1.056418493390083313e-01 2.304075099527835846e-02
4.200889468193054199e-01 3.919084370136260986e-01 -2.184621244668960571e-01 1.033440530300140381e-01 5.094692111015319824e-01 1.132252365350723267e-01 5.088718533515930176e-01 -2.831921875476837158e-01
1.190903317183256149e-02 2.366211265325546265e-01 3.518896102905273438e-01 1.982272863388061523e-01 3.960860669612884521e-01 6.857801675796508789e-01 -3.856943547725677490e-01 6.934960186481475830e-02
6.529000997543334961e-01 3.759204149246215820e-01 2.016391977667808533e-02 1.858763843774795532e-01 5.994813442230224609e-01 -8.484888076782226562e-02 1.442786753177642822e-01 -1.002757921814918518e-01
7.197006344795227051e-01 4.114688932895660400e-01 5.115763843059539795e-02 8.778290450572967529e-02 3.425791561603546143e-01 3.511825203895568848e-01 -7.560914009809494019e-02 2.366327643394470215e-01
3.014330267906188965e-01 2.939580082893371582e-01 5.476232618093490601e-02 7.753791213035583496e-01 -9.633710980415344238e-02 4.427915811538696289e-01 1.388626080006361008e-02 1.139169335365295410e-01
2.437072545289993286e-01 5.766262412071228027e-01 2.606986761093139648e-01 1.530326306819915771e-01 2.344343811273574829e-01 5.055220127105712891e-01 4.031288325786590576e-01 -2.090489417314529419e-01
1.033884510397911072e-01 3.885629028081893921e-02 -5.236831679940223694e-02 1.776654720306396484e-01 4.369330704212188721e-01 3.681503236293792725e-01 7.838226556777954102e-01 -1.125629767775535583e-01
1.508657187223434448e-01 -1.236030757427215576e-01 -1.561387777328491211e-01 7.966645956039428711e-01 2.802684009075164795e-01 1.167090609669685364e-01 -2.973671257495880127e-01 -3.497277796268463135e-01
-4.016955383121967316e-03 -9.240561723709106445e-02 -1.614786237478256226e-01 2.749140933156013489e-02 5.565325617790222168e-01 6.091182827949523926e-01 -3.461524248123168945e-01 4.050171673297882080e-01
-2.437614202499389648e-01 1.928541213274002075e-01 -5.205307602882385254e-01 -3.982292860746383667e-02 5.435566306114196777e-01 3.963727056980133057e-01 -4.077925980091094971e-01 -1.094965264201164246e-01
5.118008852005004883e-01 1.414378583431243896e-01 -4.033039510250091553e-01 6.183462738990783691e-01 2.166846543550491333e-01 1.791835576295852661e-01 -2.069342285394668579e-01 2.262040525674819946e-01
1.623595133423805237e-02 2.267103046178817749e-01 3.122872114181518555e-01 4.168574810028076172e-01 4.240229427814483643e-01 5.642696619033813477e-01 -4.198600947856903076e-01 5.066673457622528076e-02
-3.147379681468009949e-02 3.949042260646820068e-01 -1.677136868238449097e-01 -2.364225089550018311e-01 5.005907416343688965e-01 4.507935345172882080e-01 4.359771907329559326e-01 -3.393443822860717773e-01
2.051651477813720703e-01 4.013607501983642578e-01 -6.905853003263473511e-02 1.710898429155349731e-01 -8.163311332464218140e-02 6.936300992965698242e-01 4.888752400875091553e-01 -1.897119432687759399e-01
4.371158033609390259e-02 2.191145122051239014e-01 1.640756279230117798e-01 2.533860206604003906e-01 5.308032631874084473e-01 4.057524800300598145e-01 6.294750571250915527e-01 -1.277769207954406738e-01
6.266536116600036621e-01 1.681469827890396118e-01 -9.675169736146926880e-02 1.642760634422302246e-01 8.352767676115036011e-02 5.336830019950866699e-01 -3.888407647609710693e-01 3.157415688037872314e-01
4.922601580619812012e-01 -1.129115670919418335e-01 3.577755689620971680e-01 3.009760677814483643e-01 2.252741754055023193e-01 5.413038730621337891e-01 2.838797569274902344e-01 -3.193662464618682861e-01
1.362657696008682251e-01 4.596980810165405273e-01 -2.466929256916046143e-01 -1.681125313043594360e-01 3.095926940441131592e-01 4.276221394538879395e-01 -1.545716375112533569e-01 -6.151336431503295898e-01
3.093128502368927002e-01 5.331922769546508789e-01 2.453939020633697510e-01 3.985394537448883057e-01 5.860730409622192383e-01 1.966740339994430542e-01 1.320419907569885254e-01 -3.718113526701927185e-02
3.052166104316711426e-01 -5.710528045892715454e-02 1.376862972974777222e-01 2.222231924533843994e-01 4.733006954193115234e-01 5.584840178489685059e-01 -5.198032855987548828e-01 1.706685125827789307e-01
-1.855867728590965271e-02 1.703742705285549164e-02 2.626203894615173340e-01 4.478238821029663086e-01 4.366185963153839111e-01 5.812314152717590332e-01 -4.454799294471740723e-01 5.414336174726486206e-02
2.954465746879577637e-01 -2.472641468048095703e-01 -3.095886111259460449e-01 5.852721333503723145e-01 2.635424137115478516e-01 3.745823502540588379e-01 2.983539402484893799e-01 3.382332921028137207e-01
-6.735845655202865601e-02 4.921383783221244812e-02 -4.483499228954315186e-01 -1.025038659572601318e-01 5.996648669242858887e-01 3.557126522064208984e-01 -4.879831075668334961e-01 -2.392889410257339478e-01
2.432536929845809937e-01 -1.496937721967697144e-01 -3.979104459285736084e-01 -3.113483190536499023e-01 4.928472042083740234e-01 5.266623497009277344e-01 2.198336422443389893e-01 -3.074906766414642334e-01
3.263101875782012939e-01 4.317747354507446289e-01 4.237379133701324463e-02 4.343026578426361084e-01 4.324659705162048340e-01 3.645920157432556152e-01 -2.223885804414749146e-02 4.429777562618255615e-01
7.335682958364486694e-02 7.367214560508728027e-01 -7.864363491535186768e-02 1.883844435214996338e-01 5.915095210075378418e-01 1.021663248538970947e-01 2.157944738864898682e-01 -5.743019655346870422e-02
-3.228723406791687012e-01 1.834042072296142578e-01 -6.550480723381042480e-01 2.351240487769246101e-03 5.487478375434875488e-01 3.181288540363311768e-01 -1.700500994920730591e-01 -4.213922470808029175e-02
-1.343912035226821899e-01 5.699229836463928223e-01 2.049646228551864624e-01 2.177197039127349854e-01 6.215397715568542480e-01 3.423607051372528076e-01 -6.232945993542671204e-02 -2.455746084451675415e-01
3.868244588375091553e-01 -3.927783966064453125e-01 -2.410004436969757080e-01 5.010498762130737305e-01 5.022651553153991699e-01 1.910422742366790771e-01 1.118793040513992310e-01 2.927035093307495117e-01
7.359692454338073730e-02 3.563106656074523926e-01 -1.484993696212768555e-01 5.573508143424987793e-01 2.566193640232086182e-01 4.869658350944519043e-01 -1.113978177309036255e-01 4.685463309288024902e-01
1.698585599660873413e-01 7.721338272094726562e-01 -9.834469109773635864e-02 1.172916963696479797e-01 5.688935518264770508e-01 1.589036732912063599e-01 3.533825650811195374e-02 3.727367892861366272e-02
2.693631947040557861e-01 -2.776400446891784668e-01 1.347313672304153442e-01 3.181097507476806641e-01 5.293536186218261719e-01 2.441797107458114624e-01 3.493324816226959229e-01 -5.187879800796508789e-01
2.802684009075164795e-01 9.367199242115020752e-02 8.327386528253555298e-02 4.325240552425384521e-01 2.575872540473937988e-01 5.805180072784423828e-01 -5.356410741806030273e-01 1.685224622488021851e-01
2.673735320568084717e-01 2.706847488880157471e-01 -3.848019838333129883e-01 5.483099222183227539e-01 3.509733974933624268e-01 -8.372893929481506348e-02 -3.805977404117584229e-01 -3.625979423522949219e-01
-1.289967745542526245e-01 -2.553731203079223633e-01 -4.265213310718536377e-01 3.887569308280944824e-01 4.507423937320709229e-01 1.844193041324615479e-01 4.655146300792694092e-01 -3.622276484966278076e-01
-3.638188540935516357e-01 2.833707630634307861e-01 -2.694185450673103333e-02 1.515625417232513428e-01 3.703837394714355469e-01 6.346331834793090820e-01 4.446842670440673828e-01 -1.610975563526153564e-01
1.171572953462600708e-01 4.036752879619598389e-01 9.076528251171112061e-02 3.267428278923034668e-01 7.976604104042053223e-01 1.584306508302688599e-01 -8.546576648950576782e-02 -1.991341114044189453e-01
-1.089517101645469666e-01 7.262143492698669434e-02 -5.791907906532287598e-01 3.682698905467987061e-01 5.129616856575012207e-01 6.611786782741546631e-02 3.712448775768280029e-01 -3.262619078159332275e-01
1.158874556422233582e-01 5.891706943511962891e-01 8.877416700124740601e-02 3.477652668952941895e-01 2.474382668733596802e-01 5.536041855812072754e-01 1.355914324522018433e-01 -3.528997302055358887e-01
2.184109687805175781e-01 3.739171028137207031e-01 -5.994739532470703125e-01 2.797825634479522705e-01 4.345820844173431396e-01 1.208378300070762634e-01 3.949542343616485596e-01 -1.240281760692596436e-01
7.248777747154235840e-01 3.117821216583251953e-01 2.556487619876861572e-01 -3.906014934182167053e-02 2.874304950237274170e-01 4.214343726634979248e-01 7.885355502367019653e-02 -2.098117172718048096e-01
4.087084233760833740e-01 3.416885435581207275e-01 -1.055840402841567993e-01 3.822440803050994873e-01 7.238593101501464844e-01 -1.150087490677833557e-01 -1.430772244930267334e-01 3.574177622795104980e-02
-8.463120460510253906e-02 4.393784105777740479e-01 -1.605849713087081909e-01 -2.652747929096221924e-02 1.309450436383485794e-02 7.051439881324768066e-01 2.187093794345855713e-01 -4.775559306144714355e-01
2.130753695964813232e-01 1.247210204601287842e-01 5.227831378579139709e-02 4.997607171535491943e-01 2.601327002048492432e-01 5.609554648399353027e-01 -5.015487670898437500e-01 2.294746488332748413e-01
4.163620769977569580e-01 4.091290831565856934e-01 -2.406896650791168213e-01 2.003412991762161255e-01 7.355229854583740234e-01 -1.280524879693984985e-01 -5.281801149249076843e-02 3.172862529754638672e-02
3.382943943142890930e-02 8.212123513221740723e-01 2.322283759713172913e-02 2.393125742673873901e-01 4.105157852172851562e-01 2.861776351928710938e-01 1.089226081967353821e-01 6.611466407775878906e-02
-1.898139119148254395e-01 3.153425455093383789e-01 -9.557855129241943359e-02 5.834630131721496582e-01 3.241274356842041016e-01 2.137063592672348022e-01 -3.021762073040008545e-01 -5.224230289459228516e-01
5.493900179862976074e-02 -5.066380649805068970e-02 -3.351578712463378906e-01 7.101851105690002441e-01 5.190852880477905273e-01 -5.853828415274620056e-02 -1.523543000221252441e-01 -2.857151329517364502e-01
-1.497843563556671143e-01 -2.087820619344711304e-01 -3.893859982490539551e-01 2.822045683860778809e-01 1.533312648534774780e-01 5.564921498298645020e-01 -3.106788173317909241e-02 -6.070871353149414062e-01
2.457031458616256714e-01 3.439523577690124512e-01 -5.074372887611389160e-01 -1.011653803288936615e-02 6.817479431629180908e-02 4.587509334087371826e-01 4.402835369110107422e-01 -3.934233188629150391e-01
-1.258256733417510986e-01 2.896789908409118652e-01 2.179719060659408569e-01 4.810336232185363770e-01 6.400191783905029297e-01 3.476919233798980713e-01 -2.432008832693099976e-01 -1.780113279819488525e-01
-1.986019462347030640e-01 2.375359833240509033e-01 -1.137168583227321506e-04 5.655025839805603027e-01 4.528983235359191895e-01 1.871208548545837402e-01 -1.413149535655975342e-01 -5.694206357002258301e-01
-2.174979746341705322e-01 5.840077996253967285e-02 -3.604021370410919189e-01 4.512218236923217773e-01 4.771665930747985840e-01 4.602039754390716553e-01 -4.115706682205200195e-01 -8.322849124670028687e-02
9.955693036317825317e-02 2.071133852005004883e-01 -2.453098148107528687e-01 6.428348273038864136e-02 2.543469369411468506e-01 5.098542571067810059e-01 4.391855299472808838e-01 -6.044465899467468262e-01
2.514281570911407471e-01 2.759854197502136230e-01 1.031123697757720947e-01 -1.029944345355033875e-01 1.263654083013534546e-01 6.977047324180603027e-01 3.334693377837538719e-03 -5.801764130592346191e-01
2.277161926031112671e-01 2.832267880439758301e-01 2.323698550462722778e-01 8.085313439369201660e-02 7.254185676574707031e-01 3.543262481689453125e-01 3.890409171581268311e-01 6.529144197702407837e-02
1.257301717996597290e-01 -1.885834485292434692e-01 -8.215977251529693604e-02 1.206936612725257874e-01 3.690384700894355774e-02 7.887318730354309082e-01 5.264672040939331055e-01 -1.633508354425430298e-01
4.230381548404693604e-02 4.682744145393371582e-01 -7.418462634086608887e-02 7.226793766021728516e-01 -2.816017344594001770e-02 4.673836231231689453e-01 -1.675728559494018555e-01 -6.196337938308715820e-02
-7.567282766103744507e-02 -1.715780347585678101e-01 -6.325227618217468262e-01 -1.866332814097404480e-02 6.294631958007812500e-01 3.540966808795928955e-01 -1.697514802217483521e-01 -1.182253509759902954e-01
5.100854635238647461e-01 9.422867745161056519e-02 -1.275825500488281250e-01 -8.213964849710464478e-02 3.169614970684051514e-01 3.729613125324249268e-01 -2.939532697200775146e-01 -6.180100440979003906e-01
-3.862412646412849426e-02 3.988620638847351074e-01 -3.340709209442138672e-01 4.987314045429229736e-01 6.671645045280456543e-01 -6.500692665576934814e-02 1.325722634792327881e-01 -1.103220358490943909e-01
7.963027805089950562e-02 6.296572089195251465e-01 -4.581128954887390137e-01 2.703464031219482422e-01 4.154749214649200439e-01 8.627389371395111084e-02 1.960975825786590576e-01 -3.093858659267425537e-01
4.898409843444824219e-01 6.115747094154357910e-01 1.432644128799438477e-01 3.105956912040710449e-01 3.107597827911376953e-01 2.390357851982116699e-01 2.820117473602294922e-01 -1.892021596431732178e-01
-3.109883368015289307e-01 1.356366574764251709e-01 -5.503480434417724609e-01 3.990255296230316162e-01 6.247730255126953125e-01 1.134418547153472900e-01 -6.586682051420211792e-02 -1.234336793422698975e-01
-3.219266831874847412e-01 2.472338378429412842e-01 1.233622655272483826e-01 5.733229517936706543e-01 3.715814352035522461e-01 3.547249138355255127e-01 -2.058005928993225098e-01 -4.301914274692535400e-01
3.226010501384735107e-01 2.368762344121932983e-02 7.788793649524450302e-03 6.385622024536132812e-01 8.068060129880905151e-02 6.266035437583923340e-01 -9.659848362207412720e-02 2.811983227729797363e-01
5.771970748901367188e-01 1.446439623832702637e-01 -3.407505750656127930e-01 4.973207414150238037e-01 3.409988284111022949e-01 1.364826112985610962e-01 -1.636257171630859375e-01 3.475657999515533447e-01
1.406003683805465698e-01 3.957318663597106934e-01 1.390745192766189575e-01 4.026210401207208633e-03 8.694760203361511230e-01 1.266406774520874023e-01 8.862933516502380371e-02 -1.561675816774368286e-01
2.607817947864532471e-01 4.537839889526367188e-01 4.028995335102081299e-01 1.149277910590171814e-01 4.334648251533508301e-01 5.379993915557861328e-01 2.389992177486419678e-01 1.268096864223480225e-01
3.562578260898590088e-01 5.702614784240722656e-01 -3.721835464239120483e-02 2.401588708162307739e-01 6.160838603973388672e-01 -9.759178012609481812e-02 -2.170286327600479126e-01 -2.294249832630157471e-01
2.556696534156799316e-01 -8.797208964824676514e-02 -3.287770226597785950e-02 3.449460258707404137e-03 5.855834484100341797e-01 5.642750859260559082e-01 -3.851689100265502930e-01 3.407810330390930176e-01
2.004864215850830078e-01 6.512546539306640625e-01 9.109076857566833496e-02 3.611315190792083740e-01 5.983567833900451660e-01 2.911235950887203217e-02 1.596046686172485352e-01 -1.122810989618301392e-01
5.685505270957946777e-01 2.517078816890716553e-01 -5.520653724670410156e-01 2.593032456934452057e-02 3.396908044815063477e-01 9.921397268772125244e-02 2.241668850183486938e-01 -3.639516830444335938e-01
-7.012225687503814697e-02 1.162811089307069778e-02 -6.102443337440490723e-01 1.751825362443923950e-01 5.620583295822143555e-01 2.219188809394836426e-01 -4.342490434646606445e-02 -4.741489589214324951e-01
2.075660228729248047e-01 -6.226862967014312744e-02 -3.344735503196716309e-01 1.959297060966491699e-01 3.469900190830230713e-01 6.328945159912109375e-01 2.850603312253952026e-02 5.301015377044677734e-01
5.414821505546569824e-01 1.892657577991485596e-01 -3.936407566070556641e-01 1.089409738779067993e-01 2.953955829143524170e-01 2.046886235475540161e-01 3.765895366668701172e-01 -4.828855693340301514e-01
1.580931246280670166e-02 2.966402173042297363e-01 -1.953668743371963501e-01 2.054480463266372681e-02 4.729597270488739014e-01 4.247544109821319580e-01 5.907637476921081543e-01 -3.464901447296142578e-01
1.306265294551849365e-01 4.653082191944122314e-01 -5.021329522132873535e-01 3.191834092140197754e-01 1.770879179239273071e-01 1.817301511764526367e-01 5.824707746505737305e-01 -9.354917705059051514e-02
4.110442399978637695e-01 3.168864548206329346e-01 -2.631501257419586182e-01 -7.430168241262435913e-02 6.862351298332214355e-01 1.483948342502117157e-02 3.320494890213012695e-01 -2.728760838508605957e-01
