# Supplementary material for: Where is your field going? A machine learning approach to study the relative motion of the domains of physics
Source: PLoS One. 2020 Jun 18;15(6):e0233997. doi: 10.1371/journal.pone.0233997 (PMC7302634; doi:10.1371/journal.pone.0233997)
Supplement: S8 Data — (ZIP) [file pone.0233997.s008.zip › 7/Pacs4Run_7_VS_500_embeddings1994-1998ED8.txt]

-4.994970932602882385e-02 -1.760481894016265869e-01 6.661381125450134277e-01 -2.400795519351959229e-01 1.093654036521911621e-01 9.978839755058288574e-02 5.421805381774902344e-01 3.863360583782196045e-01
4.394268989562988281e-01 3.940770328044891357e-01 -2.470263512805104256e-03 -3.876138031482696533e-01 2.090523391962051392e-01 -2.085959911346435547e-01 4.624794423580169678e-01 4.474977254867553711e-01
7.909981161355972290e-02 2.011539638042449951e-01 5.920689702033996582e-01 -1.789228320121765137e-01 9.122750163078308105e-02 5.970290303230285645e-02 -2.925706505775451660e-01 6.879220604896545410e-01
1.084938570857048035e-01 4.663759171962738037e-01 4.385485947132110596e-01 2.018523961305618286e-01 2.672766447067260742e-01 -6.823980063199996948e-02 6.678862571716308594e-01 1.244503483176231384e-01
1.087641343474388123e-01 3.326290547847747803e-01 4.664839804172515869e-01 1.308369636535644531e-01 -4.395356476306915283e-01 -1.599289774894714355e-01 4.987199306488037109e-01 4.187030792236328125e-01
-8.836466073989868164e-02 2.007182389497756958e-01 3.681515753269195557e-01 -2.121101021766662598e-01 8.118789196014404297e-01 -9.362253546714782715e-02 3.307427093386650085e-02 3.199552595615386963e-01
3.116795420646667480e-01 4.602401554584503174e-01 4.682973921298980713e-01 -7.393548637628555298e-02 -1.593292877078056335e-02 3.136359155178070068e-01 9.370031207799911499e-02 5.990533232688903809e-01
4.160500764846801758e-01 -4.726763442158699036e-02 1.179582029581069946e-01 4.106567502021789551e-01 -3.754850849509239197e-02 -2.281988710165023804e-01 5.847820043563842773e-01 4.966492652893066406e-01
8.523026108741760254e-02 5.506801605224609375e-01 4.822893142700195312e-01 -5.149462223052978516e-01 1.221984028816223145e-01 -1.883416026830673218e-01 3.541235625743865967e-01 1.261186748743057251e-01
-9.645220637321472168e-02 1.563718169927597046e-01 3.294291198253631592e-01 -3.035072386264801025e-01 -3.588327467441558838e-01 -1.346249282360076904e-01 1.402705721557140350e-02 7.864624261856079102e-01
6.278396397829055786e-02 3.193214237689971924e-01 3.067542314529418945e-01 -4.278067052364349365e-01 1.304052770137786865e-01 -3.471780121326446533e-01 1.886205933988094330e-02 6.921570897102355957e-01
-1.072400137782096863e-01 4.684389531612396240e-01 6.168702840805053711e-01 -8.794192969799041748e-02 -1.267344057559967041e-01 2.740275561809539795e-01 4.748035371303558350e-01 2.533981800079345703e-01
2.520104646682739258e-01 -1.396060734987258911e-01 -5.698754684999585152e-04 -2.064417302608489990e-01 1.646391451358795166e-01 9.249024838209152222e-02 -5.015316233038902283e-02 9.144432544708251953e-01
2.085849195718765259e-01 2.400231212377548218e-01 5.786204934120178223e-01 -2.021040469408035278e-01 -4.178771376609802246e-02 1.614240705966949463e-01 -2.145083844661712646e-01 6.703848838806152344e-01
4.512425512075424194e-02 -6.173506006598472595e-02 4.473444819450378418e-01 -8.505922555923461914e-01 7.085006684064865112e-02 -2.261408269405364990e-01 -3.302882611751556396e-02 1.152304187417030334e-01
4.451818168163299561e-01 4.598800558596849442e-03 2.723802626132965088e-01 -7.079378962516784668e-01 1.220070570707321167e-01 -3.286738991737365723e-01 -8.573523163795471191e-02 3.101005256175994873e-01
-2.566774189472198486e-01 2.316103875637054443e-01 3.646263480186462402e-01 -4.022575318813323975e-01 1.953615099191665649e-01 -3.577868640422821045e-01 2.531632594764232635e-02 6.472182869911193848e-01
3.019536733627319336e-01 -4.924382269382476807e-01 6.241374015808105469e-01 -2.102098464965820312e-01 -1.586657613515853882e-01 -2.505300641059875488e-01 -1.500846743583679199e-01 3.494673073291778564e-01
3.743070960044860840e-01 -2.355481684207916260e-01 7.009685635566711426e-01 1.140893325209617615e-01 -3.377364575862884521e-01 -2.850804030895233154e-01 1.393698900938034058e-01 2.920228838920593262e-01
2.451005727052688599e-01 1.976532340049743652e-01 2.866063080728054047e-02 2.723252028226852417e-02 8.763269335031509399e-02 1.483677625656127930e-01 8.227427601814270020e-01 4.389734566211700439e-01
-1.434652954339981079e-01 3.417924344539642334e-01 1.103687584400177002e-01 -3.119668364524841309e-01 4.275169968605041504e-01 -1.182561516761779785e-01 6.175351738929748535e-01 4.183133244514465332e-01
-2.483983039855957031e-01 -1.984461694955825806e-01 5.994958877563476562e-01 -2.589268684387207031e-01 3.669832274317741394e-02 -3.215046525001525879e-01 6.051512360572814941e-01 -3.948369622230529785e-02
1.445648968219757080e-01 3.913660943508148193e-01 2.457484751939773560e-01 -6.601689457893371582e-01 -1.211338266730308533e-01 -9.710761904716491699e-02 2.886446118354797363e-01 4.714860916137695312e-01
1.362577974796295166e-01 1.998713053762912750e-02 7.947078943252563477e-01 -1.834074035286903381e-03 -4.354844093322753906e-01 -2.176831364631652832e-01 1.182633936405181885e-01 3.137700557708740234e-01
2.772378325462341309e-01 -3.258816525340080261e-02 2.769804298877716064e-01 -7.706123590469360352e-01 -1.682539731264114380e-01 2.012434154748916626e-01 2.786360448226332664e-03 4.274337887763977051e-01
1.916266828775405884e-01 3.150103613734245300e-02 7.059192657470703125e-01 2.330536693334579468e-01 -2.667745947837829590e-01 -2.638016343116760254e-01 4.705999745056033134e-04 5.185467004776000977e-01
2.569137513637542725e-01 2.318369150161743164e-01 1.965014785528182983e-01 -4.175757765769958496e-01 -7.873736321926116943e-02 -6.026116013526916504e-01 1.901573985815048218e-01 5.116292834281921387e-01
-2.640444636344909668e-01 -4.491033554077148438e-01 6.168558001518249512e-01 -1.468992084264755249e-01 3.777719140052795410e-01 -2.216869294643402100e-01 3.608435988426208496e-01 6.657034158706665039e-02
1.195458546280860901e-01 -2.573545463383197784e-02 9.601477384567260742e-01 1.543815433979034424e-01 8.909567445516586304e-02 1.150730028748512268e-01 5.002079531550407410e-02 1.250890195369720459e-01
3.912093937397003174e-01 9.307428449392318726e-02 3.203212916851043701e-01 -6.552909612655639648e-01 -2.893666028976440430e-01 -2.637433111667633057e-01 4.170126095414161682e-02 3.889061808586120605e-01
-6.132922600954771042e-03 -1.766690867953002453e-03 -6.186060979962348938e-02 -5.789723992347717285e-01 1.002201437950134277e-01 -6.877873092889785767e-02 3.817358613014221191e-01 7.074083685874938965e-01
-6.260617822408676147e-02 2.692227363586425781e-01 -9.920214302837848663e-03 -3.531015217304229736e-01 1.882716715335845947e-01 -1.883148849010467529e-01 5.002868771553039551e-01 6.911041140556335449e-01
-2.908725664019584656e-02 1.744456142187118530e-01 4.406724274158477783e-01 -4.164966046810150146e-01 2.781989052891731262e-03 -2.587922215461730957e-01 -1.827430874109268188e-01 7.075908780097961426e-01
3.600571304559707642e-02 1.367422789335250854e-01 2.024044841527938843e-02 -6.383945941925048828e-01 2.740064263343811035e-01 -2.548500299453735352e-01 5.455473065376281738e-01 3.666031360626220703e-01
2.077067345380783081e-01 2.167965024709701538e-01 2.009000778198242188e-01 -4.321822226047515869e-01 6.581429839134216309e-01 5.803085118532180786e-02 1.632862910628318787e-02 4.959118664264678955e-01
2.871701419353485107e-01 4.988675415515899658e-01 5.035175681114196777e-01 4.420607164502143860e-02 -2.493746727705001831e-01 -3.398507237434387207e-01 1.783497184514999390e-01 4.513153433799743652e-01
1.639312356710433960e-01 1.613862812519073486e-01 6.741966307163238525e-02 -4.612053334712982178e-01 2.905778586864471436e-01 -5.477826595306396484e-01 2.380333691835403442e-01 5.372745990753173828e-01
5.484722852706909180e-01 -4.204903542995452881e-01 6.328424811363220215e-01 1.783652901649475098e-01 7.613515108823776245e-02 -2.108885496854782104e-01 5.533226206898689270e-02 1.916509866714477539e-01
2.846964895725250244e-01 2.660598754882812500e-01 1.452045142650604248e-01 -4.982530474662780762e-01 3.504294455051422119e-01 -4.846058785915374756e-01 1.710590124130249023e-01 4.380808174610137939e-01
1.555247157812118530e-01 -5.465817078948020935e-02 -1.917554140090942383e-01 -5.505493283271789551e-01 1.393900066614151001e-01 -1.054393053054809570e-01 3.868423104286193848e-01 6.728712916374206543e-01
1.837068349123001099e-01 -4.842208027839660645e-01 5.582297444343566895e-01 -1.217477768659591675e-02 -2.758885920047760010e-01 -3.742407560348510742e-01 1.223957166075706482e-01 4.345823824405670166e-01
7.252019643783569336e-02 -1.065887585282325745e-01 1.414593541994690895e-03 -6.517341732978820801e-01 5.320025682449340820e-01 -8.423503488302230835e-02 2.344278991222381592e-01 4.621055424213409424e-01
5.448455736041069031e-02 4.278990924358367920e-01 1.823716461658477783e-01 -6.206464767456054688e-01 3.870993107557296753e-02 3.197696432471275330e-02 5.050088167190551758e-01 3.713724017143249512e-01
4.062524735927581787e-01 2.924105525016784668e-01 1.655562967061996460e-01 -5.230392217636108398e-01 5.200405120849609375e-01 4.660497605800628662e-02 1.030935496091842651e-01 4.064894616603851318e-01
1.723046749830245972e-01 2.116124480962753296e-01 2.885426878929138184e-01 -5.430942773818969727e-01 -1.026776358485221863e-01 -5.658356547355651855e-01 1.777861416339874268e-01 4.301192164421081543e-01
2.166909426450729370e-01 3.133778274059295654e-01 1.919046640396118164e-01 -5.093468427658081055e-01 7.405825704336166382e-02 -5.252469182014465332e-01 3.335950970649719238e-01 4.073366224765777588e-01
1.232378184795379639e-01 3.273765444755554199e-01 2.243642657995223999e-01 -5.434195995330810547e-01 -4.319541901350021362e-02 -4.039445817470550537e-01 2.593524754047393799e-01 5.474414229393005371e-01
2.186746001243591309e-01 5.078682899475097656e-01 3.073166608810424805e-01 -5.803678035736083984e-01 -1.616532914340496063e-02 -1.033139303326606750e-01 4.161435067653656006e-01 2.808389365673065186e-01
-1.902150362730026245e-01 3.363738059997558594e-01 3.224739730358123779e-01 -5.387094616889953613e-01 3.588219881057739258e-01 -1.509931087493896484e-01 1.448860168457031250e-01 5.328503251075744629e-01
-4.787576943635940552e-02 1.439129412174224854e-01 -4.526195302605628967e-02 -4.027700424194335938e-01 4.219785332679748535e-01 -1.590624004602432251e-01 6.536270976066589355e-01 4.267663359642028809e-01
3.220797479152679443e-01 2.109875679016113281e-01 3.915424644947052002e-01 -7.168530821800231934e-01 -2.774337530136108398e-01 1.130033507943153381e-01 1.615486890077590942e-01 2.621597945690155029e-01
-2.677156925201416016e-01 -5.803518295288085938e-01 5.558099746704101562e-01 -3.686774075031280518e-01 -9.023693948984146118e-02 -4.241781309247016907e-02 2.826862037181854248e-01 2.383670955896377563e-01
4.494907334446907043e-02 -3.690437972545623779e-02 7.937806844711303711e-02 -4.836575388908386230e-01 3.851323723793029785e-01 1.383551061153411865e-01 8.370740711688995361e-02 7.628343701362609863e-01
5.049886703491210938e-01 3.065208345651626587e-02 2.788734734058380127e-01 7.253857702016830444e-02 5.249152779579162598e-01 -4.418705403804779053e-01 4.300554990768432617e-01 7.267180830240249634e-02
2.171314507722854614e-01 5.662592649459838867e-01 3.076061606407165527e-01 -5.227130055427551270e-01 1.395151913166046143e-01 1.181552186608314514e-02 3.747577965259552002e-01 3.229649960994720459e-01
-4.664089083671569824e-01 -2.364620864391326904e-01 7.099942564964294434e-01 -7.887654006481170654e-02 3.867560625076293945e-01 -1.522164195775985718e-01 1.159392893314361572e-01 1.733293235301971436e-01
-6.769349426031112671e-02 3.702923953533172607e-01 6.905570626258850098e-01 -3.315646573901176453e-02 1.862902566790580750e-02 3.783027231693267822e-01 4.386932775378227234e-02 4.847145378589630127e-01
-1.101192608475685120e-01 1.890958100557327271e-01 7.124337553977966309e-01 1.862892135977745056e-02 -1.454139798879623413e-01 -9.620474651455879211e-03 1.140308007597923279e-01 6.402865648269653320e-01
4.242522120475769043e-01 -3.898912966251373291e-01 7.828855514526367188e-01 2.498327568173408508e-02 -8.988936990499496460e-02 1.286777853965759277e-01 7.456406950950622559e-02 1.557658612728118896e-01
2.004878968000411987e-01 -6.172996163368225098e-01 5.406274795532226562e-01 1.758808344602584839e-01 -7.641931623220443726e-02 4.111007973551750183e-02 8.405090868473052979e-02 4.908556044101715088e-01
7.885276339948177338e-03 2.855309247970581055e-01 -1.649441570043563843e-02 -2.953907251358032227e-01 2.498324364423751831e-01 -1.933469176292419434e-01 7.145897150039672852e-01 4.695151448249816895e-01
1.899837143719196320e-02 3.243758082389831543e-01 5.668051838874816895e-01 4.018477723002433777e-02 4.693827331066131592e-01 2.500729262828826904e-01 1.268300809897482395e-03 5.372879505157470703e-01
2.081653922796249390e-01 -2.591800317168235779e-02 -4.488256946206092834e-02 -4.706045389175415039e-01 4.476501643657684326e-01 -8.963754773139953613e-02 2.256708033382892609e-02 7.235865592956542969e-01
1.655617207288742065e-01 3.182100057601928711e-01 5.696914196014404297e-01 -1.257843524217605591e-01 -2.616266347467899323e-02 3.936017304658889771e-02 -2.725493013858795166e-01 6.741253137588500977e-01
3.076200485229492188e-01 -1.097533944994211197e-02 3.601820170879364014e-01 8.683359622955322266e-02 2.122160047292709351e-01 6.604447960853576660e-01 2.381259500980377197e-01 4.796369969844818115e-01
2.858994901180267334e-01 2.934477925300598145e-01 3.099139630794525146e-01 -5.478127300739288330e-02 6.793451905250549316e-01 -4.854474216699600220e-02 8.314326405525207520e-03 5.188128352165222168e-01
5.593188405036926270e-01 -4.135971963405609131e-01 5.917307138442993164e-01 9.717233479022979736e-02 -2.187464833259582520e-01 -1.052268892526626587e-01 2.080567926168441772e-01 2.330276668071746826e-01
2.206427305936813354e-01 -2.971189096570014954e-02 -2.227498404681682587e-02 -4.866541326045989990e-01 3.248042166233062744e-01 -5.287480950355529785e-01 1.764493733644485474e-01 5.448844432830810547e-01
1.481213569641113281e-01 1.119650602340698242e-01 8.833028078079223633e-01 4.464561492204666138e-02 3.046037554740905762e-01 -2.981668412685394287e-01 -3.401373699307441711e-02 2.151437476277351379e-02
-1.008804291486740112e-01 -4.035079181194305420e-01 4.219627082347869873e-01 -5.409403443336486816e-01 1.670102030038833618e-01 -1.042993068695068359e-01 5.501525402069091797e-01 -1.220541074872016907e-01
7.337726652622222900e-02 2.817907035350799561e-01 -6.540200859308242798e-02 -2.278528958559036255e-01 2.591989040374755859e-01 -8.963828533887863159e-02 6.870933175086975098e-01 5.583003759384155273e-01
5.157130956649780273e-01 -2.893324494361877441e-01 8.370342664420604706e-03 -1.675921082496643066e-01 -2.330200560390949249e-02 4.475613236427307129e-01 5.674425363540649414e-01 3.151577711105346680e-01
1.578090637922286987e-01 -1.080960594117641449e-02 2.773727476596832275e-01 1.451575607061386108e-01 6.479410827159881592e-02 -7.064790725708007812e-01 4.200942218303680420e-01 4.440532028675079346e-01
2.552408576011657715e-01 -5.252364873886108398e-01 4.061337709426879883e-01 6.529665086418390274e-03 -3.659026920795440674e-01 -1.772093325853347778e-01 1.659464091062545776e-01 5.487852692604064941e-01
2.615258991718292236e-01 1.946769803762435913e-01 5.299338102340698242e-01 -8.805332332849502563e-02 -1.411057710647583008e-01 3.775096833705902100e-01 -6.643957644701004028e-02 6.620295643806457520e-01
4.124568104743957520e-01 1.766976416110992432e-01 8.665213584899902344e-01 4.944093897938728333e-02 2.018279135227203369e-01 -6.308928132057189941e-02 2.541455207392573357e-03 2.514712139964103699e-02
-4.432437568902969360e-02 -1.234810203313827515e-01 2.507305741310119629e-01 -2.822598069906234741e-02 3.115631043910980225e-01 3.250384628772735596e-01 -8.140703663229942322e-03 8.463672399520874023e-01
1.624354124069213867e-01 -2.252386659383773804e-01 1.936509311199188232e-01 -4.043533653020858765e-02 1.924796700477600098e-01 1.052501872181892395e-01 -1.472697257995605469e-01 9.021819829940795898e-01
1.625714749097824097e-01 6.883580237627029419e-02 4.086078703403472900e-02 -4.183066785335540771e-01 3.158497810363769531e-01 -4.906175434589385986e-01 1.832887083292007446e-01 6.466225981712341309e-01
-3.195850849151611328e-01 -1.496880799531936646e-01 1.664513945579528809e-01 6.756628304719924927e-02 5.294753313064575195e-01 1.450113803148269653e-01 1.269427090883255005e-01 7.250521779060363770e-01
7.668790221214294434e-01 -2.296344041824340820e-01 8.713347464799880981e-02 -7.840826362371444702e-02 5.781090632081031799e-02 1.916939467191696167e-01 5.202810168266296387e-01 1.861273497343063354e-01
1.893500564619898796e-03 -5.341894030570983887e-01 5.428981781005859375e-01 -2.852013409137725830e-01 -2.844531834125518799e-01 -3.346616029739379883e-01 2.575410604476928711e-01 2.816385626792907715e-01
2.438991218805313110e-01 2.621029913425445557e-01 2.730523645877838135e-01 -2.044810652732849121e-01 1.193233057856559753e-01 5.534068942070007324e-01 5.247723460197448730e-01 3.994518518447875977e-01
3.540799021720886230e-01 4.651079885661602020e-03 2.860155701637268066e-01 -4.940078780055046082e-02 5.838760137557983398e-01 2.934287190437316895e-01 -9.762132167816162109e-02 5.948267579078674316e-01
-2.572127580642700195e-01 -4.794408082962036133e-01 6.184195280075073242e-01 -1.906675659120082855e-02 2.756510078907012939e-01 -3.541101217269897461e-01 2.809542417526245117e-01 2.021366059780120850e-01
-1.555012613534927368e-01 3.172691762447357178e-01 5.891277194023132324e-01 1.820931881666183472e-01 4.756212234497070312e-02 3.393653929233551025e-01 1.312420070171356201e-01 6.002290248870849609e-01
9.363252669572830200e-02 -1.170276477932929993e-01 9.270531684160232544e-02 -4.003796875476837158e-01 4.668328166007995605e-01 -1.617321521043777466e-01 -7.071845978498458862e-02 7.480293512344360352e-01
-2.767281830310821533e-01 -3.899136483669281006e-01 7.172916531562805176e-01 -3.763978555798530579e-02 -1.459317952394485474e-01 2.005974762141704559e-02 9.676688164472579956e-02 4.737114906311035156e-01
-6.476513296365737915e-02 -3.896071808412671089e-03 1.227695345878601074e-01 -5.055078268051147461e-01 3.143345415592193604e-01 3.258475065231323242e-01 1.261722147464752197e-01 7.101251482963562012e-01
1.644206643104553223e-01 1.554723680019378662e-01 1.501573424320667982e-04 -4.768814146518707275e-01 1.796411722898483276e-01 -4.590494334697723389e-01 3.608699738979339600e-01 5.900456905364990234e-01
-1.526005268096923828e-01 1.722897738218307495e-01 1.290526837110519409e-01 -4.926720857620239258e-01 1.875253170728683472e-01 -4.168844521045684814e-01 4.691330492496490479e-01 5.085319280624389648e-01
5.299683809280395508e-01 2.440136224031448364e-01 1.228539049625396729e-01 -1.857456564903259277e-01 5.701054334640502930e-01 -3.796750903129577637e-01 3.102315664291381836e-01 2.111379355192184448e-01
-3.891465812921524048e-02 -5.205282941460609436e-03 2.062045633792877197e-01 -5.900710821151733398e-01 -5.176429450511932373e-02 -1.940349489450454712e-01 -4.952838271856307983e-02 7.516462802886962891e-01
1.106536835432052612e-01 -6.509031057357788086e-01 4.056296646595001221e-01 1.565683484077453613e-01 -1.322232484817504883e-01 -6.260699778795242310e-02 2.960172593593597412e-01 5.157547593116760254e-01
1.545658111572265625e-01 3.923872113227844238e-01 5.367313623428344727e-01 -4.054880142211914062e-01 -7.526905089616775513e-02 4.217033982276916504e-01 1.106576845049858093e-01 4.170089364051818848e-01
1.202309802174568176e-01 -6.393020749092102051e-01 4.714336097240447998e-01 -1.387542486190795898e-01 -2.866367399692535400e-01 -1.932076811790466309e-01 2.659295499324798584e-01 3.809550404548645020e-01
2.901955842971801758e-01 -5.796506255865097046e-02 2.029359042644500732e-01 -7.128720283508300781e-01 9.189640730619430542e-02 -4.491162896156311035e-01 -5.267900601029396057e-02 3.874684274196624756e-01
3.144468367099761963e-01 2.616767957806587219e-02 5.406264662742614746e-01 -7.679306715726852417e-02 1.584910005331039429e-01 6.888808608055114746e-01 1.752892881631851196e-01 2.680701315402984619e-01
2.392726987600326538e-01 4.072787761688232422e-01 1.279211640357971191e-01 -5.562394857406616211e-01 3.448651134967803955e-01 -1.143630743026733398e-01 4.391147494316101074e-01 3.553503453731536865e-01
3.818263113498687744e-01 4.582129791378974915e-02 2.674201428890228271e-01 -4.344871267676353455e-02 6.268855929374694824e-01 1.129628717899322510e-01 -1.687482297420501709e-01 5.869289040565490723e-01
4.982193410396575928e-01 -4.800401926040649414e-01 6.453252434730529785e-01 -9.508332610130310059e-02 9.747491218149662018e-03 -3.467641025781631470e-02 2.775687277317047119e-01 -1.323312968015670776e-01
2.912448644638061523e-01 -5.594959259033203125e-01 5.404781103134155273e-01 8.332121372222900391e-02 -1.982520222663879395e-01 -2.505707740783691406e-01 3.038652241230010986e-01 3.296330869197845459e-01
6.706479787826538086e-01 2.688257694244384766e-01 2.482127845287322998e-01 5.302448198199272156e-02 -2.062214314937591553e-01 -2.699434757232666016e-01 4.854031205177307129e-01 2.500603497028350830e-01
9.476315230131149292e-02 3.416026830673217773e-01 1.580204069614410400e-01 -6.781713366508483887e-01 1.197507306933403015e-01 -1.087360605597496033e-01 4.381783008575439453e-01 4.138559699058532715e-01
-7.930837571620941162e-02 1.473715156316757202e-01 3.154347836971282959e-01 -5.501987934112548828e-01 -5.950035899877548218e-02 -5.255970358848571777e-01 1.525871455669403076e-01 5.164287686347961426e-01
1.181446611881256104e-01 1.734008640050888062e-01 -3.070743521675467491e-03 -6.057015657424926758e-01 -1.503652147948741913e-02 -2.558647394180297852e-01 5.020688176155090332e-01 5.208879709243774414e-01
3.879981637001037598e-01 1.253600269556045532e-01 8.620864748954772949e-01 9.977747499942779541e-02 -1.498233973979949951e-01 -5.808489397168159485e-03 2.505731023848056793e-02 2.397604733705520630e-01
2.959527075290679932e-01 1.724492013454437256e-01 8.180511742830276489e-02 7.277151942253112793e-02 4.097882807254791260e-01 -5.298954248428344727e-01 2.217874825000762939e-01 6.105573773384094238e-01
4.197116792201995850e-01 1.912378370761871338e-01 8.552665114402770996e-01 -6.526985019445419312e-02 -4.953096434473991394e-02 -1.875297427177429199e-01 1.179352179169654846e-01 -1.886409008875489235e-04
8.449432998895645142e-02 2.393681555986404419e-01 1.621534973382949829e-01 -7.823510468006134033e-02 1.033627539873123169e-01 2.308570593595504761e-01 8.310965299606323242e-01 3.852907419204711914e-01
3.430675566196441650e-01 -1.772691868245601654e-02 5.702042579650878906e-01 1.386292129755020142e-01 -3.388252854347229004e-01 -5.113269090652465820e-01 3.515391945838928223e-01 1.944275349378585815e-01
1.661796867847442627e-01 -1.031230762600898743e-01 6.765145808458328247e-02 -4.799948334693908691e-01 5.936291441321372986e-02 -1.265610456466674805e-01 -1.406122148036956787e-01 8.291348814964294434e-01
1.611470729112625122e-01 -1.700965613126754761e-01 1.287936121225357056e-01 -1.138974819332361221e-02 2.206865549087524414e-01 1.628696173429489136e-01 -1.117187961935997009e-01 9.168812632560729980e-01
4.626796543598175049e-01 -7.714464515447616577e-02 8.535581827163696289e-02 1.211825907230377197e-01 6.134052202105522156e-02 -4.014193415641784668e-01 7.366334199905395508e-01 2.246699184179306030e-01
2.045985013246536255e-01 -1.856018155813217163e-01 2.212864756584167480e-01 -8.416818976402282715e-01 -8.877979707904160023e-04 -2.001147568225860596e-01 4.925077781081199646e-02 3.518848419189453125e-01
3.536680936813354492e-01 2.311605811119079590e-01 4.133109748363494873e-01 -7.783988118171691895e-01 5.364169925451278687e-02 -2.597768045961856842e-02 5.854146182537078857e-02 1.943542063236236572e-01
-2.274806946516036987e-01 -4.006341099739074707e-01 5.279590487480163574e-01 -8.605720847845077515e-02 1.077913790941238403e-01 6.612558662891387939e-02 6.945674419403076172e-01 5.641498416662216187e-02
4.461720287799835205e-01 -4.214650951325893402e-03 3.012046813964843750e-01 1.386905163526535034e-01 3.624031543731689453e-01 -4.761632382869720459e-01 5.716285109519958496e-01 7.827353477478027344e-02
1.816713064908981323e-01 -1.232214570045471191e-01 9.474661350250244141e-01 2.750188484787940979e-02 6.989258527755737305e-02 -6.186993420124053955e-02 1.868922263383865356e-01 -9.860087931156158447e-02
-3.313614428043365479e-02 9.386251121759414673e-02 1.142734587192535400e-01 -1.911989897489547729e-01 6.007817983627319336e-01 -4.253920912742614746e-01 1.714839339256286621e-01 6.075955629348754883e-01
5.526704341173171997e-02 -6.044453382492065430e-02 1.901028603315353394e-01 -6.613615751266479492e-01 5.529188513755798340e-01 9.409411996603012085e-02 1.011605486273765564e-01 4.415284991264343262e-01
6.710691004991531372e-02 1.664668172597885132e-01 2.571297287940979004e-01 -5.431452989578247070e-01 7.544942200183868408e-02 -6.489157676696777344e-01 2.054338157176971436e-01 3.710464537143707275e-01
3.081801831722259521e-01 1.840467900037765503e-01 1.836595311760902405e-02 -1.534773781895637512e-02 9.742533415555953979e-02 1.024533882737159729e-01 8.638552427291870117e-01 3.230238556861877441e-01
6.733235120773315430e-01 -4.703753441572189331e-02 1.989984810352325439e-01 -1.031841114163398743e-01 2.775056660175323486e-01 2.045606523752212524e-01 6.114897131919860840e-01 -3.743737936019897461e-02
-5.260907486081123352e-02 6.264626979827880859e-02 2.707521021366119385e-01 -4.673818945884704590e-01 2.320750802755355835e-01 -4.586792886257171631e-01 -5.772517621517181396e-02 6.587696075439453125e-01
2.794744670391082764e-01 -4.984056353569030762e-01 5.372754335403442383e-01 5.066046491265296936e-02 -3.296897709369659424e-01 -5.374199524521827698e-02 3.390725851058959961e-01 3.945893943309783936e-01
-1.165516451001167297e-01 -5.225871205329895020e-01 6.698610186576843262e-01 -1.273585855960845947e-01 -2.111332565546035767e-01 -5.683616176247596741e-02 9.148036688566207886e-02 4.384155869483947754e-01
1.618762165307998657e-01 1.736388206481933594e-01 1.428186744451522827e-01 3.355441093444824219e-01 3.350172936916351318e-01 -3.744013905525207520e-01 6.035345196723937988e-01 4.404446184635162354e-01
2.881865203380584717e-01 -5.095717310905456543e-01 5.813121199607849121e-01 4.178063943982124329e-03 -2.834767997264862061e-01 -1.195664703845977783e-01 2.770454585552215576e-01 3.846225738525390625e-01
-2.023974806070327759e-01 -2.331064939498901367e-01 -7.224640995264053345e-02 -4.112379550933837891e-01 3.043978512287139893e-01 -2.154740095138549805e-01 1.832389086484909058e-01 7.467908859252929688e-01
-2.131843566894531250e-01 -4.505380690097808838e-01 6.147505640983581543e-01 -2.324599325656890869e-01 -7.515530288219451904e-02 -4.243452250957489014e-01 3.106682598590850830e-01 1.933388710021972656e-01
5.755299329757690430e-01 -5.149595439434051514e-02 7.839813232421875000e-01 -5.380130559206008911e-02 -9.616167098283767700e-02 -1.767399162054061890e-02 -1.069476455450057983e-01 1.661173105239868164e-01
4.166017770767211914e-01 -1.974738985300064087e-01 1.409198492765426636e-01 4.756005853414535522e-02 1.802016943693161011e-01 -3.519887924194335938e-01 7.754470705986022949e-01 8.740467578172683716e-02
4.059974849224090576e-01 2.305391728878021240e-01 1.108110100030899048e-01 -3.725367784500122070e-01 6.303107142448425293e-01 -1.202544346451759338e-01 7.252172380685806274e-02 4.625394046306610107e-01
-1.841167658567428589e-01 3.746946752071380615e-01 4.295732975006103516e-01 -3.227504193782806396e-01 1.325339525938034058e-01 -7.918941974639892578e-02 1.906579011119902134e-03 7.163548469543457031e-01
-2.480064332485198975e-01 -3.403499424457550049e-01 7.797279953956604004e-01 -3.265956044197082520e-01 -1.462698876857757568e-01 -1.751970648765563965e-01 1.197432428598403931e-01 2.039290964603424072e-01
2.870311439037322998e-01 -4.718977212905883789e-02 7.103018760681152344e-01 3.405405441299080849e-03 -3.754620850086212158e-01 -2.803717553615570068e-01 1.494175344705581665e-01 4.110232293605804443e-01
3.953659832477569580e-01 8.668197691440582275e-02 3.145888447761535645e-01 -8.052423000335693359e-01 1.192626804113388062e-01 1.044311448931694031e-01 -3.878023847937583923e-02 2.493139207363128662e-01
2.093984633684158325e-01 5.743190050125122070e-01 4.479928910732269287e-01 -5.022068023681640625e-01 -7.802926003932952881e-02 2.782160416245460510e-02 3.721860945224761963e-01 1.673788726329803467e-01
5.079373121261596680e-01 2.488319948315620422e-02 8.097060322761535645e-01 3.276810981333255768e-03 2.033223509788513184e-01 -2.009872645139694214e-01 4.998467862606048584e-02 -3.887892514467239380e-02
7.225801944732666016e-01 2.762730717658996582e-01 3.077601790428161621e-01 8.183790370821952820e-03 -1.216716915369033813e-01 -9.270302951335906982e-02 -6.482472270727157593e-02 5.283631682395935059e-01
3.658480048179626465e-01 1.738598942756652832e-01 4.497551918029785156e-01 -7.110777497291564941e-01 -1.147529557347297668e-01 1.521851122379302979e-01 -3.088806197047233582e-02 3.012209236621856689e-01
1.859780400991439819e-01 1.938072741031646729e-01 2.015992701053619385e-01 -3.329609632492065430e-01 7.567230463027954102e-01 1.792245656251907349e-01 1.173564121127128601e-01 3.972681760787963867e-01
4.693370461463928223e-01 1.797913312911987305e-01 8.377608060836791992e-01 4.422333091497421265e-02 -1.024307608604431152e-01 -1.082848161458969116e-01 1.377813667058944702e-01 4.896491393446922302e-02
2.526556849479675293e-01 -1.239703148603439331e-01 4.503720253705978394e-02 -5.483497381210327148e-01 6.654676795005798340e-01 -2.188912630081176758e-01 2.692152261734008789e-01 2.341856062412261963e-01
1.263222992420196533e-01 -1.506099104881286621e-01 3.287015110254287720e-02 -4.974318146705627441e-01 3.755495846271514893e-01 -2.613708674907684326e-01 -4.858492687344551086e-02 7.079036831855773926e-01
2.075197249650955200e-01 7.637771219015121460e-02 3.747445046901702881e-01 2.834710478782653809e-02 4.027456343173980713e-01 6.262501478195190430e-01 2.469446808099746704e-01 4.410101473331451416e-01
3.426744639873504639e-01 -5.442641973495483398e-01 5.625148415565490723e-01 1.647514551877975464e-01 -1.140402778983116150e-01 1.025886461138725281e-01 9.429693967103958130e-02 4.586536884307861328e-01
1.044857352972030640e-01 2.017566859722137451e-01 5.329089984297752380e-02 -5.184562802314758301e-01 5.733063220977783203e-01 3.100825846195220947e-02 2.150860875844955444e-01 5.484855175018310547e-01
4.386755824089050293e-01 9.916394948959350586e-03 7.339772582054138184e-01 2.100419066846370697e-02 4.829088151454925537e-01 -3.530424088239669800e-03 1.089495494961738586e-01 -1.523758023977279663e-01
2.067008763551712036e-01 -6.570727825164794922e-01 5.281358361244201660e-01 1.293026506900787354e-01 -6.085494998842477798e-03 -1.795955449342727661e-01 1.651780009269714355e-01 4.126842021942138672e-01
3.531489372253417969e-01 -2.314106971025466919e-01 8.470403552055358887e-01 -4.518687725067138672e-02 2.307169884443283081e-01 -3.160676360130310059e-02 1.792130768299102783e-01 -1.259718537330627441e-01
-1.053313259035348892e-02 -1.712848991155624390e-01 2.626499831676483154e-01 -3.587400615215301514e-01 4.575278759002685547e-01 6.515336781740188599e-02 -2.818653583526611328e-01 6.927094459533691406e-01
-1.884784847497940063e-01 -5.878974795341491699e-01 4.506635069847106934e-01 -1.484379917383193970e-01 6.302043050527572632e-02 2.595337852835655212e-02 5.970818400382995605e-01 1.804696917533874512e-01
3.347527384757995605e-01 -2.691800594329833984e-01 2.784732580184936523e-01 -3.363637626171112061e-01 -2.898676693439483643e-01 1.690313369035720825e-01 7.142282724380493164e-01 4.558204486966133118e-02
-3.940587341785430908e-01 -2.695192694664001465e-01 7.049517035484313965e-01 -1.830431222915649414e-01 -1.424379646778106689e-01 2.137672305107116699e-01 3.369070291519165039e-01 2.492469400167465210e-01
1.469612717628479004e-01 1.982671767473220825e-01 3.476370871067047119e-01 -1.748958081007003784e-01 -1.254421174526214600e-01 1.724735945463180542e-01 8.003481626510620117e-01 3.187669217586517334e-01
-1.003610566258430481e-01 7.637531496584415436e-03 3.758603334426879883e-01 -3.584139049053192139e-01 -1.426218170672655106e-02 6.546547412872314453e-01 2.352481484413146973e-01 4.858188629150390625e-01
1.913751065731048584e-01 5.956822540611028671e-03 3.133137226104736328e-01 -2.186088711023330688e-01 3.592771291732788086e-01 2.613778710365295410e-01 -2.263005822896957397e-01 7.541714310646057129e-01
5.836769342422485352e-01 -3.249003291130065918e-01 6.845907568931579590e-01 -1.259276717901229858e-01 2.132902294397354126e-01 1.164721921086311340e-01 -7.679230719804763794e-02 -6.544636189937591553e-02
3.380251228809356689e-01 -1.381032615900039673e-01 4.654600620269775391e-01 -4.203036725521087646e-01 -1.731623858213424683e-01 1.373299360275268555e-01 6.294289827346801758e-01 -1.683229953050613403e-01
2.859946489334106445e-01 8.564504981040954590e-02 8.423546552658081055e-01 -2.365366965532302856e-01 2.166794538497924805e-01 1.518222093582153320e-01 1.772477626800537109e-01 -2.096289247274398804e-01
5.111751556396484375e-01 -1.292040497064590454e-01 2.727426290512084961e-01 6.345702707767486572e-02 5.963461995124816895e-01 -4.702208340167999268e-01 2.570551633834838867e-01 2.787789888679981232e-02
1.440438181161880493e-01 -1.363338530063629150e-01 2.371340990066528320e-01 1.723251640796661377e-01 2.909226901829242706e-02 -7.179989218711853027e-01 5.017071366310119629e-01 3.265843391418457031e-01
6.400572061538696289e-01 -2.635447084903717041e-01 -5.679813027381896973e-02 -1.206414178013801575e-01 2.537517547607421875e-01 1.876179128885269165e-01 6.088890433311462402e-01 1.809810101985931396e-01
9.166466444730758667e-02 2.191020399332046509e-01 3.485970497131347656e-01 -3.010263442993164062e-01 6.534339189529418945e-01 2.137865424156188965e-01 -4.122060537338256836e-02 5.070260763168334961e-01
-2.105211019515991211e-01 9.105154871940612793e-02 1.233960837125778198e-01 -6.115077137947082520e-01 1.862290352582931519e-01 -2.907905280590057373e-01 3.033854663372039795e-01 5.890152454376220703e-01
1.412413120269775391e-01 -5.851286053657531738e-01 6.287357807159423828e-01 -9.655366092920303345e-02 -1.803617924451828003e-01 -1.441478580236434937e-01 5.865199118852615356e-02 4.198752045631408691e-01
-1.465797424316406250e-01 1.910831220448017120e-02 1.100697219371795654e-01 -5.685297250747680664e-01 4.055501520633697510e-01 2.886951863765716553e-01 1.347805410623550415e-01 6.138617396354675293e-01
-2.200656831264495850e-01 -3.901651501655578613e-01 3.446584641933441162e-01 -2.512382864952087402e-01 1.290405988693237305e-01 -5.108782649040222168e-02 7.660216093063354492e-01 1.066845655441284180e-01
-7.035908102989196777e-02 8.779203146696090698e-02 -8.408643305301666260e-02 -5.058181658387184143e-02 3.394981622695922852e-01 1.258410066366195679e-01 6.888899803161621094e-01 6.099580526351928711e-01
2.457703948020935059e-01 -4.496804252266883850e-02 4.605750441551208496e-01 -2.282181382179260254e-01 3.344503939151763916e-01 5.752347111701965332e-01 -7.153871655464172363e-02 4.748600721359252930e-01
-1.406723354011774063e-02 -6.112761497497558594e-01 5.566982626914978027e-01 6.373118609189987183e-02 6.480192393064498901e-02 -3.178562819957733154e-01 4.089616835117340088e-01 1.992171704769134521e-01
9.536516666412353516e-02 2.669385075569152832e-01 5.169801712036132812e-01 -1.933681666851043701e-01 -4.517656564712524414e-01 3.064192533493041992e-01 4.692919850349426270e-01 3.110782504081726074e-01
1.664512306451797485e-01 -3.489725887775421143e-01 6.452503800392150879e-01 9.529098868370056152e-02 -2.592867016792297363e-01 -3.949199020862579346e-01 1.425002664327621460e-01 4.261291623115539551e-01
9.535109251737594604e-02 -1.177192702889442444e-01 8.322934806346893311e-02 1.573063135147094727e-01 7.240223139524459839e-02 2.306720316410064697e-01 8.582776784896850586e-01 3.876670897006988525e-01
-1.619869321584701538e-01 1.928786747157573700e-02 -2.960756793618202209e-02 -2.089975327253341675e-01 1.395711302757263184e-01 -9.137903153896331787e-02 3.894167542457580566e-01 8.656534552574157715e-01
4.404941201210021973e-01 -5.306716561317443848e-01 6.036099791526794434e-01 1.017658933997154236e-01 -7.489637285470962524e-02 1.208008527755737305e-01 8.670050650835037231e-02 3.491877019405364990e-01
-8.457806706428527832e-02 -2.290198579430580139e-03 2.395103424787521362e-01 8.616207167506217957e-03 3.812308907508850098e-01 1.381224244832992554e-01 -6.177704781293869019e-02 8.758828043937683105e-01
-1.620039343833923340e-01 1.888404339551925659e-01 3.793382048606872559e-01 2.613323032855987549e-01 2.787004411220550537e-01 1.326423883438110352e-01 6.390476226806640625e-02 7.915492653846740723e-01
-1.649013161659240723e-01 -5.601872205734252930e-01 3.921041488647460938e-01 -1.384185403585433960e-01 1.061445381492376328e-02 -4.527294337749481201e-01 4.731825292110443115e-01 2.389860451221466064e-01
-2.798798680305480957e-01 -4.592644274234771729e-01 6.413284540176391602e-01 -2.785114943981170654e-01 -2.514688856899738312e-02 -9.179283678531646729e-02 4.440303444862365723e-01 1.251055300235748291e-01
3.531290590763092041e-01 1.195845231413841248e-01 8.825818300247192383e-01 -9.239350259304046631e-02 2.208721935749053955e-01 2.324945479631423950e-02 1.089485436677932739e-01 -1.109838187694549561e-01
-8.787802606821060181e-02 2.850797772407531738e-01 4.057878851890563965e-01 1.804812103509902954e-01 2.966870665550231934e-01 3.134589195251464844e-01 1.280042529106140137e-01 7.149160504341125488e-01
4.575331509113311768e-02 1.728750765323638916e-02 1.193793788552284241e-01 2.905262708663940430e-01 5.027458071708679199e-01 -2.947823405265808105e-01 4.471703469753265381e-01 5.994493365287780762e-01
-7.463854551315307617e-02 4.030232429504394531e-01 6.994820833206176758e-01 -7.387993484735488892e-02 -2.360637933015823364e-01 1.828176975250244141e-01 2.823453545570373535e-01 4.103664159774780273e-01
-7.022985070943832397e-02 -4.893602430820465088e-02 4.101715609431266785e-02 -5.295342803001403809e-01 1.158451512455940247e-01 -2.829963266849517822e-01 1.271649003028869629e-01 7.751813530921936035e-01
4.829436540603637695e-01 -8.828469365835189819e-02 3.724482953548431396e-01 3.624922633171081543e-01 3.894249498844146729e-01 -4.125891327857971191e-01 3.010217249393463135e-01 2.763274610042572021e-01
5.181389451026916504e-01 -2.420398592948913574e-01 7.322483062744140625e-01 2.244672477245330811e-01 -8.425117284059524536e-02 2.138863317668437958e-02 1.516265124082565308e-01 2.362824678421020508e-01
7.698000967502593994e-02 4.561410248279571533e-01 6.251009106636047363e-01 7.584112882614135742e-02 -2.242596298456192017e-01 1.855134963989257812e-01 4.239435493946075439e-01 3.536531925201416016e-01
-8.176023513078689575e-02 1.552403569221496582e-01 2.570110857486724854e-01 1.908724457025527954e-01 3.166461884975433350e-01 5.197260156273841858e-02 8.588083833456039429e-02 8.697052597999572754e-01
7.341662049293518066e-02 -3.800365030765533447e-01 6.834374666213989258e-01 -5.722784996032714844e-02 4.877768456935882568e-03 -1.814148724079132080e-01 5.719653367996215820e-01 -1.405028700828552246e-01
-1.548547893762588501e-01 -3.012915849685668945e-01 -3.811234980821609497e-02 -5.950052738189697266e-01 2.255016118288040161e-01 1.790604740381240845e-01 2.273961603641510010e-01 6.285994052886962891e-01
2.780172824859619141e-01 -2.994145750999450684e-01 4.323788583278656006e-01 1.717287003993988037e-01 2.071796208620071411e-01 -6.803751587867736816e-01 2.470545917749404907e-01 2.230368107557296753e-01
1.640513986349105835e-01 -6.064353585243225098e-01 4.648344218730926514e-01 1.618582010269165039e-01 -1.080393418669700623e-02 4.566478729248046875e-02 -1.329430844634771347e-02 6.005626320838928223e-01
-1.807686239480972290e-01 4.344478249549865723e-01 5.446417927742004395e-01 2.423738092184066772e-01 -1.308017224073410034e-01 -1.604318059980869293e-02 4.513466954231262207e-01 4.495749473571777344e-01
3.997979760169982910e-01 8.328532427549362183e-02 3.490779399871826172e-01 1.924823969602584839e-01 -7.735282182693481445e-02 -3.781427443027496338e-01 7.127811312675476074e-01 1.314830631017684937e-01
-1.841022670269012451e-01 -6.720046401023864746e-01 2.762800753116607666e-01 -1.514432281255722046e-01 -2.249374240636825562e-02 -2.310661524534225464e-01 4.921760559082031250e-01 3.451311886310577393e-01
-2.638069987297058105e-01 -8.006897568702697754e-02 -3.133033961057662964e-02 -1.567362099885940552e-01 2.808812558650970459e-01 2.130249142646789551e-02 2.670178711414337158e-01 8.647545576095581055e-01
-1.732281744480133057e-01 -6.245911121368408203e-01 2.565509974956512451e-01 -5.363174900412559509e-02 2.370070666074752808e-03 -3.348837196826934814e-01 4.710679054260253906e-01 4.208628833293914795e-01
-1.710646748542785645e-01 -5.188944339752197266e-01 5.431702733039855957e-01 -5.589428544044494629e-02 7.479302585124969482e-02 -5.229733586311340332e-01 2.417490929365158081e-01 2.564947605133056641e-01
7.937449216842651367e-02 1.189027428627014160e-01 2.258997261524200439e-01 -4.643444716930389404e-01 3.818430304527282715e-01 3.732534050941467285e-01 6.354491412639617920e-02 6.509647965431213379e-01
4.382712841033935547e-01 3.604227676987648010e-02 1.298072636127471924e-01 1.236260533332824707e-01 4.159924983978271484e-01 -4.646719098091125488e-01 2.780328094959259033e-01 5.551701784133911133e-01
7.386411428451538086e-01 -2.007426917552947998e-01 1.971063166856765747e-01 -2.997202239930629730e-02 3.061331212520599365e-01 2.592498362064361572e-01 4.600429236888885498e-01 4.236554354429244995e-02
7.359912991523742676e-01 -1.918577402830123901e-01 1.862382888793945312e-01 -1.618348062038421631e-01 6.516054272651672363e-02 3.198049962520599365e-01 4.884321987628936768e-01 1.246801465749740601e-01
-8.100861310958862305e-02 -5.653197765350341797e-01 5.309091806411743164e-01 -4.306515213102102280e-03 1.730694472789764404e-01 -4.777413904666900635e-01 3.184385895729064941e-01 1.799302697181701660e-01
2.222833633422851562e-01 -9.107095003128051758e-02 1.770676225423812866e-01 3.382391482591629028e-02 4.120575636625289917e-02 -7.308704257011413574e-01 5.265332460403442383e-01 3.109543621540069580e-01
3.041319847106933594e-01 1.958492211997509003e-02 2.043066769838333130e-01 1.421999931335449219e-01 1.370481401681900024e-01 -6.746504306793212891e-01 5.434156060218811035e-01 2.755397856235504150e-01
1.991534791886806488e-02 9.702622890472412109e-02 1.759839802980422974e-01 -5.699998736381530762e-01 2.160954922437667847e-01 -1.994993090629577637e-01 4.860886558890342712e-02 7.385518550872802734e-01
1.230421513319015503e-01 -7.882923819124698639e-03 2.509372532367706299e-01 1.962933689355850220e-01 -7.554778456687927246e-02 -6.859444975852966309e-01 3.616463541984558105e-01 5.256258845329284668e-01
-3.072355985641479492e-01 -4.178158640861511230e-01 3.854055106639862061e-01 -2.513394355773925781e-01 1.457804143428802490e-01 -1.075990125536918640e-02 6.964154839515686035e-01 1.138640418648719788e-01
3.163836598396301270e-01 -3.471697866916656494e-02 2.834119796752929688e-01 -3.176449537277221680e-01 -3.826737776398658752e-02 1.570819616317749023e-01 8.286482691764831543e-01 -6.840011477470397949e-02
3.549890518188476562e-01 3.181349933147430420e-01 4.502222239971160889e-01 1.121228262782096863e-01 3.482691943645477295e-01 4.837540090084075928e-01 2.292232811450958252e-01 3.868444859981536865e-01
9.939985722303390503e-02 -3.619081079959869385e-01 6.148035526275634766e-01 1.323721464723348618e-02 -2.535486519336700439e-01 -5.076918005943298340e-01 2.219039201736450195e-01 3.312165141105651855e-01
-1.398485898971557617e-01 -4.691351205110549927e-02 -1.038721427321434021e-01 -1.773810237646102905e-01 2.390808016061782837e-01 5.667893588542938232e-02 3.605809211730957031e-01 8.634797334671020508e-01
6.451991200447082520e-01 -3.522441685199737549e-01 2.079906314611434937e-02 1.947463490068912506e-02 2.081934362649917603e-01 1.049102172255516052e-01 6.137099862098693848e-01 1.668519973754882812e-01
-1.280605792999267578e-01 7.411637902259826660e-02 -6.922427564859390259e-02 -3.736519515514373779e-01 3.899163305759429932e-01 -1.719637364149093628e-01 5.967466831207275391e-01 5.440466403961181641e-01
4.894123971462249756e-01 -1.464530527591705322e-01 8.208258748054504395e-01 1.479978561401367188e-01 -1.986332237720489502e-02 -4.067766666412353516e-02 3.647748380899429321e-02 1.999716162681579590e-01
2.569053694605827332e-02 -1.428819447755813599e-01 1.061730161309242249e-01 -1.776073575019836426e-01 2.540721893310546875e-01 5.529131889343261719e-01 1.489960402250289917e-01 7.373210191726684570e-01
5.130831003189086914e-01 -4.567274451255798340e-01 5.395151972770690918e-01 2.906819283962249756e-01 4.491444211453199387e-03 -1.371707767248153687e-01 2.750501036643981934e-01 2.410072982311248779e-01
7.356573641300201416e-02 4.023741781711578369e-01 1.476407349109649658e-01 -4.969940483570098877e-01 1.563670486211776733e-01 -2.340918481349945068e-01 4.034177064895629883e-01 5.673506855964660645e-01
1.908878087997436523e-01 6.854062527418136597e-02 2.130128145217895508e-01 -4.135781154036521912e-02 7.790071517229080200e-02 -7.860881090164184570e-01 4.321589171886444092e-01 3.178280889987945557e-01
1.844293773174285889e-01 -1.191143766045570374e-01 3.382426500320434570e-01 -2.196269780397415161e-01 1.703689992427825928e-01 4.069511890411376953e-01 -9.928090870380401611e-02 7.646319866180419922e-01
2.667013406753540039e-01 1.066578924655914307e-01 5.066186189651489258e-01 9.186461567878723145e-02 -4.584873560816049576e-03 6.447516679763793945e-01 3.783274590969085693e-01 3.058356344699859619e-01
5.291301012039184570e-01 -4.293511807918548584e-02 3.658251762390136719e-01 -6.097245216369628906e-02 -1.374974995851516724e-01 4.956792593002319336e-01 2.309205383062362671e-02 5.616897344589233398e-01
3.222172260284423828e-01 -5.681995153427124023e-01 4.238367378711700439e-01 1.639688313007354736e-01 -1.823554486036300659e-01 -2.621798543259501457e-03 1.384883970022201538e-01 5.606806278228759766e-01
-4.716120287775993347e-02 1.012320257723331451e-02 2.123396098613739014e-01 -4.793305695056915283e-01 2.912688851356506348e-01 5.675584673881530762e-01 1.554784476757049561e-01 5.400866866111755371e-01
4.840921163558959961e-01 -3.151486515998840332e-01 7.367429733276367188e-01 1.476516723632812500e-01 2.883132994174957275e-01 9.365622699260711670e-02 7.491122931241989136e-02 6.509399414062500000e-02
-1.678398847579956055e-01 -1.011652033776044846e-02 2.526725409552454948e-03 -2.101694047451019287e-01 3.970145583152770996e-01 9.965902566909790039e-02 2.099407166242599487e-01 8.461219668388366699e-01
3.125495016574859619e-01 3.253797888755798340e-01 5.953304171562194824e-01 1.244108080863952637e-01 -4.311209321022033691e-01 -2.917248606681823730e-01 2.184451967477798462e-01 3.284167051315307617e-01
-1.851774193346500397e-02 9.361658245325088501e-03 4.486748203635215759e-02 3.310046717524528503e-02 5.336294695734977722e-02 3.734503984451293945e-01 7.564253211021423340e-01 5.310072898864746094e-01
4.761443436145782471e-01 -1.819558292627334595e-01 6.878806650638580322e-02 -3.245491385459899902e-01 -8.812893927097320557e-02 2.674346268177032471e-01 7.391132116317749023e-01 6.736846268177032471e-02
2.756819128990173340e-01 -5.414949059486389160e-01 5.753889679908752441e-01 1.109231635928153992e-01 -1.126184836030006409e-01 -3.411815762519836426e-01 2.700022161006927490e-01 2.922623753547668457e-01
2.636135816574096680e-01 -5.869218707084655762e-02 2.067785561084747314e-01 8.983700722455978394e-02 4.713115692138671875e-01 2.958192229270935059e-01 -4.074290394783020020e-02 7.516192197799682617e-01
2.576820552349090576e-01 -1.004633828997612000e-01 3.737960755825042725e-01 -4.582458138465881348e-01 -3.042978048324584961e-01 2.472689747810363770e-01 6.479009985923767090e-01 -1.671568863093852997e-02
2.491513639688491821e-01 2.328075021505355835e-01 -1.524467021226882935e-02 -3.408074080944061279e-01 3.997023701667785645e-01 2.003504037857055664e-01 6.804062128067016602e-01 3.232449293136596680e-01
1.747158914804458618e-01 -1.985047906637191772e-01 2.451346367597579956e-01 9.724783897399902344e-02 1.472178101539611816e-01 -6.036375164985656738e-01 6.731671690940856934e-01 1.460027545690536499e-01
3.098427653312683105e-01 -1.875468902289867401e-02 7.936397790908813477e-01 2.696808660402894020e-03 3.788870573043823242e-01 5.602259933948516846e-02 2.753531932830810547e-01 -2.264092266559600830e-01
1.048715561628341675e-01 -2.947228774428367615e-02 9.786056354641914368e-03 2.758152186870574951e-01 5.375588536262512207e-01 -3.495986461639404297e-01 4.980825185775756836e-01 5.026815533638000488e-01
-1.481160968542098999e-01 -5.269948244094848633e-01 5.024570226669311523e-01 -1.759980320930480957e-01 3.754626587033271790e-02 9.271524101495742798e-02 6.355376839637756348e-01 5.464338138699531555e-02
4.099315106868743896e-01 -3.130856156349182129e-01 2.361986935138702393e-01 3.389246761798858643e-01 3.747849166393280029e-01 -4.026932120323181152e-01 3.809140026569366455e-01 3.399305641651153564e-01
7.358910888433456421e-02 1.629292964935302734e-01 1.047513484954833984e-01 -3.960241377353668213e-01 6.100611686706542969e-01 2.337952107191085815e-01 9.680816531181335449e-02 6.033441424369812012e-01
-1.704214811325073242e-01 -4.836621284484863281e-01 5.478796362876892090e-01 -8.529186993837356567e-02 9.758035093545913696e-02 3.427737206220626831e-02 6.438015699386596680e-01 6.635857373476028442e-02
-6.328725069761276245e-02 -1.418335586786270142e-01 -1.443512588739395142e-01 -4.831897318363189697e-01 3.694447278976440430e-01 -2.303425520658493042e-01 6.163290143013000488e-01 3.900767266750335693e-01
4.050002992153167725e-01 -5.329401493072509766e-01 4.498317539691925049e-01 2.799118161201477051e-01 -1.194637361913919449e-02 1.538539677858352661e-01 1.848136633634567261e-01 4.618229269981384277e-01
-3.394691348075866699e-01 -4.628846943378448486e-01 6.427235007286071777e-01 -5.611540004611015320e-02 2.271961122751235962e-01 -1.308759897947311401e-01 4.090030491352081299e-01 1.350030601024627686e-01
2.245110422372817993e-01 6.058487296104431152e-01 3.563985228538513184e-01 -4.223570823669433594e-01 1.215306594967842102e-01 1.152035221457481384e-01 3.851554989814758301e-01 3.174120485782623291e-01
-2.345731854438781738e-02 4.139538109302520752e-01 5.239685177803039551e-01 3.026670403778553009e-02 -3.086594492197036743e-02 3.083406686782836914e-01 1.690741628408432007e-01 6.542326211929321289e-01
3.258084058761596680e-01 -1.460893303155899048e-01 3.721548616886138916e-01 -2.895162999629974365e-01 -3.967225849628448486e-01 8.662071824073791504e-02 6.966316699981689453e-01 3.576407616492360830e-04
8.311896771192550659e-02 -2.563627958297729492e-01 1.485056877136230469e-01 -1.649768650531768799e-01 2.360745370388031006e-01 5.825223922729492188e-01 9.043939411640167236e-02 6.890975832939147949e-01
-1.535849273204803467e-01 -4.016548097133636475e-01 5.164641737937927246e-01 -1.076138988137245178e-01 6.229588761925697327e-02 9.863674640655517578e-02 7.228401303291320801e-01 2.571177482604980469e-02
-8.432124555110931396e-02 3.052600920200347900e-01 -1.003727782517671585e-03 -1.196850389242172241e-01 1.654434502124786377e-01 -9.121264517307281494e-02 7.145798206329345703e-01 5.822929739952087402e-01
2.971524000167846680e-01 -5.011765360832214355e-01 7.021961808204650879e-01 1.135172918438911438e-01 8.880833536386489868e-02 -1.199696883559226990e-01 3.621625006198883057e-01 -3.340021520853042603e-02
7.431402057409286499e-02 -2.889385260641574860e-02 4.804387688636779785e-01 -2.501251697540283203e-01 6.433860063552856445e-01 2.665633261203765869e-01 -2.409477382898330688e-01 3.964860737323760986e-01
2.712883055210113525e-01 2.372917830944061279e-01 2.050646394491195679e-01 -3.448948264122009277e-01 6.480298042297363281e-01 -3.886010646820068359e-01 1.692857146263122559e-01 3.308779299259185791e-01
2.470983862876892090e-01 3.901871740818023682e-01 7.754062414169311523e-01 1.835364401340484619e-01 -1.393666565418243408e-01 2.460177987813949585e-02 4.607817903161048889e-02 3.600059151649475098e-01
-5.523340031504631042e-02 -1.320233345031738281e-01 2.612858414649963379e-01 1.059729531407356262e-01 3.460727035999298096e-01 4.435258507728576660e-01 1.110839769244194031e-01 7.557760477066040039e-01
-7.617971301078796387e-02 -9.473806619644165039e-02 1.041099708527326584e-02 -4.943785667419433594e-01 -1.794330775737762451e-01 -9.794918447732925415e-02 1.633837968111038208e-01 8.198891282081604004e-01
5.755605548620223999e-02 -1.023062244057655334e-01 8.950751274824142456e-02 3.839619457721710205e-01 3.397280573844909668e-01 -3.941806852817535400e-01 4.440707564353942871e-01 6.023204326629638672e-01
4.539010822772979736e-01 -1.070374771952629089e-01 3.515534400939941406e-01 -4.388889297842979431e-02 3.217386305332183838e-01 6.107816696166992188e-01 -4.882476292550563812e-03 4.247435033321380615e-01
2.068108879029750824e-02 5.622766613960266113e-01 5.042434930801391602e-01 -4.861178994178771973e-01 -1.139117986895143986e-03 2.340409904718399048e-01 2.720552384853363037e-01 2.530904710292816162e-01
2.870907485485076904e-01 2.883675396442413330e-01 4.859708845615386963e-01 -6.945332288742065430e-01 -6.639162451028823853e-02 2.775545418262481689e-01 1.761717051267623901e-01 5.829384922981262207e-02
1.822122782468795776e-01 -1.249264553189277649e-02 1.769775450229644775e-01 -3.546979725360870361e-01 7.172340154647827148e-02 -1.871991604566574097e-01 -5.962291359901428223e-02 8.750818371772766113e-01
3.431069850921630859e-01 -4.747827053070068359e-01 6.705967783927917480e-01 1.637874692678451538e-01 -7.772938907146453857e-02 -9.024267643690109253e-02 3.876709938049316406e-01 1.259297430515289307e-01
4.291948378086090088e-01 4.054546654224395752e-01 1.809411942958831787e-01 -4.590186178684234619e-01 4.573304057121276855e-01 -2.775395214557647705e-01 2.836604416370391846e-01 2.032677531242370605e-01
3.665207326412200928e-01 1.572223007678985596e-02 5.128183960914611816e-01 -3.171793371438980103e-02 5.208581313490867615e-02 6.891140937805175781e-01 1.601206809282302856e-01 3.133642077445983887e-01
-1.049740612506866455e-01 2.985061407089233398e-01 5.793210268020629883e-01 1.741656810045242310e-01 -7.452598214149475098e-02 2.406298816204071045e-01 2.968354821205139160e-01 6.183524131774902344e-01
7.565276324748992920e-02 -4.737032949924468994e-01 -7.039710879325866699e-02 -3.389791250228881836e-01 1.821442991495132446e-01 -1.541101783514022827e-01 -2.192051894962787628e-02 7.698130607604980469e-01
5.075601339340209961e-01 1.834774166345596313e-01 1.767291277647018433e-01 -3.237454220652580261e-03 1.687763333320617676e-01 5.790518224239349365e-02 7.240377068519592285e-01 3.484335541725158691e-01
3.615061566233634949e-02 -6.575421988964080811e-02 2.678903341293334961e-01 -7.301046848297119141e-01 1.683615706861019135e-02 -2.950771450996398926e-01 -9.102767705917358398e-02 5.421358346939086914e-01
-1.821170747280120850e-01 2.065361589193344116e-01 2.282928824424743652e-01 1.515030413866043091e-01 5.628105625510215759e-02 1.396903693675994873e-01 7.684491276741027832e-01 4.857060909271240234e-01
1.219436377286911011e-01 -1.038220077753067017e-01 4.835277795791625977e-02 1.940742731094360352e-01 1.232094317674636841e-01 -3.530946373939514160e-02 8.697552084922790527e-01 4.018038511276245117e-01
-2.586478888988494873e-01 -5.343877151608467102e-02 -7.273112237453460693e-02 -4.324019551277160645e-01 3.001261353492736816e-01 -2.180542498826980591e-01 5.650220513343811035e-01 5.301991105079650879e-01
1.763978451490402222e-01 2.189031094312667847e-01 1.473300606012344360e-01 -6.531487703323364258e-01 2.053745090961456299e-01 -4.714752435684204102e-01 2.658352553844451904e-01 3.708366155624389648e-01
3.535623550415039062e-01 4.987258091568946838e-02 3.076086640357971191e-01 2.830012738704681396e-01 -6.313091516494750977e-02 -2.684214711189270020e-01 7.548135519027709961e-01 2.280668914318084717e-01
3.566551804542541504e-01 6.985180824995040894e-02 3.796714544296264648e-01 2.708995640277862549e-01 6.237521767616271973e-01 -3.453457057476043701e-01 -6.284005474299192429e-03 3.768436014652252197e-01
-3.499656915664672852e-01 -3.067625164985656738e-01 3.225836753845214844e-01 -3.002697229385375977e-01 1.037359163165092468e-01 -3.666721284389495850e-02 7.515626549720764160e-01 1.106643304228782654e-01
1.169555783271789551e-01 3.014783859252929688e-01 7.062950730323791504e-01 -1.409981101751327515e-01 -3.150244951248168945e-01 1.304663121700286865e-01 5.099919438362121582e-01 1.858431100845336914e-02
6.755788922309875488e-01 2.418355830013751984e-02 1.681227236986160278e-01 -6.625199690461158752e-03 1.832692027091979980e-01 -1.452639997005462646e-01 -2.354967296123504639e-01 6.360433101654052734e-01
-1.041110977530479431e-01 -4.719803035259246826e-01 6.292490363121032715e-01 -4.937237873673439026e-02 -9.064283967018127441e-02 -3.075099885463714600e-01 4.989726543426513672e-01 1.274806112051010132e-01
1.993868798017501831e-01 -5.535911917686462402e-01 6.660048365592956543e-01 1.687047183513641357e-01 3.334550261497497559e-01 1.530268043279647827e-01 1.920300722122192383e-01 1.013547256588935852e-01
-2.134156227111816406e-01 2.588403820991516113e-01 3.282709419727325439e-01 -3.699021339416503906e-01 7.237688452005386353e-02 -1.431117206811904907e-01 4.566339403390884399e-02 7.842584848403930664e-01
3.127793371677398682e-01 -4.831551313400268555e-01 5.928795337677001953e-01 1.199192330241203308e-01 1.574965268373489380e-01 2.129360735416412354e-01 4.823779761791229248e-01 -2.812981139868497849e-03
5.069833397865295410e-01 9.201540797948837280e-02 4.497496485710144043e-01 -7.049539685249328613e-02 1.747259497642517090e-01 6.125029325485229492e-01 2.186910659074783325e-01 2.715543806552886963e-01
8.403071761131286621e-01 -2.556278184056282043e-02 1.447419524192810059e-01 8.932469785213470459e-02 8.379849046468734741e-02 6.009151041507720947e-02 4.623663127422332764e-01 1.997136771678924561e-01
-3.038797378540039062e-01 -5.220016241073608398e-01 5.989620089530944824e-01 -1.460588723421096802e-01 1.651209294795989990e-01 9.937187284231185913e-02 4.350627660751342773e-01 1.693030297756195068e-01
1.509260386228561401e-01 -4.144452512264251709e-02 2.792508602142333984e-01 -3.496765345335006714e-02 3.642782568931579590e-01 6.856477856636047363e-01 4.070913195610046387e-01 3.574422597885131836e-01
2.012886852025985718e-01 -2.184295207262039185e-01 2.313551008701324463e-01 -1.697196215391159058e-01 -1.886700838804244995e-02 1.093571074306964874e-02 -2.364275008440017700e-01 8.792428374290466309e-01
-3.222607672214508057e-01 -2.240353822708129883e-01 4.954384267330169678e-01 -4.268706142902374268e-01 1.489157527685165405e-01 -4.305561259388923645e-02 6.274759769439697266e-01 2.285613492131233215e-02
1.492312997579574585e-01 2.943858802318572998e-01 3.081777133047580719e-02 -6.492655277252197266e-01 1.497458219528198242e-01 5.992938205599784851e-02 5.589072108268737793e-01 3.608030080795288086e-01
-1.656727045774459839e-01 -6.104229092597961426e-01 3.713745474815368652e-01 -1.423804312944412231e-01 2.373222820460796356e-02 -3.574666082859039307e-01 4.489743411540985107e-01 3.343975543975830078e-01
6.100295856595039368e-02 -3.568547219038009644e-02 1.652092486619949341e-01 -3.129174709320068359e-01 6.952507495880126953e-01 -3.389534056186676025e-01 1.858275197446346283e-02 5.207547545433044434e-01
1.830490678548812866e-01 -3.039402961730957031e-01 3.288401961326599121e-01 -1.721240580081939697e-01 7.902813702821731567e-02 6.696971058845520020e-01 9.127146564424037933e-03 5.305919647216796875e-01
-2.330947071313858032e-01 3.422380089759826660e-01 3.278788924217224121e-01 -4.909623265266418457e-01 1.581413298845291138e-01 -5.349490419030189514e-02 1.193760484457015991e-01 6.617176532745361328e-01
3.348200023174285889e-01 1.834839582443237305e-01 1.904132962226867676e-01 -3.166019022464752197e-01 -2.076133638620376587e-01 2.333134114742279053e-01 7.694844007492065430e-01 1.676020026206970215e-01
-2.973083853721618652e-01 3.912883400917053223e-01 6.158761382102966309e-01 2.773757874965667725e-01 -1.762392371892929077e-02 -4.691023007035255432e-02 4.048040509223937988e-01 3.686231970787048340e-01
6.308706849813461304e-02 2.278984338045120239e-01 7.671001553535461426e-02 -6.084797978401184082e-01 2.586843073368072510e-01 -2.976784408092498779e-01 5.549071431159973145e-01 3.232622146606445312e-01
8.204244375228881836e-01 1.304381713271141052e-02 1.714890003204345703e-01 -2.901219204068183899e-02 6.522615253925323486e-02 3.241028189659118652e-01 3.889231681823730469e-01 1.895394027233123779e-01
-3.886555135250091553e-01 -2.357042729854583740e-01 6.012164950370788574e-01 -3.826401829719543457e-01 2.587246596813201904e-01 1.041894108057022095e-01 4.548799395561218262e-01 -2.838741615414619446e-02
2.701703608036041260e-01 1.443494204431772232e-02 2.161213755607604980e-01 -3.496860861778259277e-01 2.959904074668884277e-01 -2.910645008087158203e-01 -2.024535685777664185e-01 7.378987073898315430e-01
-1.306025087833404541e-01 4.337483644485473633e-01 5.452268123626708984e-01 6.685308367013931274e-02 -2.449789643287658691e-01 -8.334586769342422485e-02 3.957300484180450439e-01 5.191342234611511230e-01
-1.168330237269401550e-01 3.559234738349914551e-01 6.892852783203125000e-01 1.153978109359741211e-01 -3.232004344463348389e-01 -1.249190866947174072e-01 3.895457983016967773e-01 3.153227567672729492e-01
-8.207302540540695190e-02 -1.610996425151824951e-01 1.061145588755607605e-01 -5.299977660179138184e-01 1.561204046010971069e-01 -1.042288094758987427e-01 -3.302457928657531738e-02 7.992653846740722656e-01
3.177930414676666260e-01 1.545695364475250244e-01 4.566619992256164551e-01 -1.747211664915084839e-01 9.331158548593521118e-02 6.382496356964111328e-01 7.095072418451309204e-02 4.636209309101104736e-01
-1.183687523007392883e-01 3.410045504570007324e-01 6.264720559120178223e-01 1.498202532529830933e-01 -1.577462255954742432e-01 -2.996186912059783936e-01 5.241240262985229492e-01 2.557930648326873779e-01
2.087465524673461914e-01 1.933079957962036133e-01 1.352867335081100464e-01 2.325167953968048096e-01 2.406517267227172852e-01 -3.178251087665557861e-01 4.051032066345214844e-01 7.236406207084655762e-01
2.559206075966358185e-02 2.088663280010223389e-01 2.443959861993789673e-01 -2.007872611284255981e-02 5.665289163589477539e-01 3.346920013427734375e-01 1.826094537973403931e-01 6.551849246025085449e-01
1.582333445549011230e-01 2.197680473327636719e-01 1.692229062318801880e-01 2.505934238433837891e-01 4.865578114986419678e-01 -5.091428756713867188e-01 2.456470280885696411e-01 5.281322002410888672e-01
1.646096706390380859e-01 -3.270594775676727295e-01 6.478878259658813477e-01 -1.095558106899261475e-01 -2.630007863044738770e-01 -5.387784242630004883e-01 2.138272225856781006e-01 1.702967435121536255e-01
4.246210157871246338e-01 -2.903410494327545166e-01 6.672192215919494629e-01 -4.618672654032707214e-02 4.653235077857971191e-01 2.622147276997566223e-02 1.721262931823730469e-01 -2.030847668647766113e-01
4.667798578739166260e-01 -1.179207339882850647e-01 3.313330709934234619e-01 -2.196838706731796265e-02 3.468666374683380127e-01 6.313510537147521973e-01 2.235188335180282593e-01 2.984389364719390869e-01
1.742914915084838867e-01 -1.034377962350845337e-01 3.585912883281707764e-01 3.579101338982582092e-02 3.221930861473083496e-01 9.482639282941818237e-02 -2.869067192077636719e-01 7.962026596069335938e-01
6.500563621520996094e-01 4.606346487998962402e-01 2.771793901920318604e-01 1.754360832273960114e-02 -3.438836708664894104e-02 -2.766867578029632568e-01 1.887082755565643311e-01 4.180398285388946533e-01
5.750830769538879395e-01 -4.141713380813598633e-01 3.343903422355651855e-01 -1.071718633174896240e-01 2.315480709075927734e-01 4.615817368030548096e-01 3.243661224842071533e-01 5.053004622459411621e-02
-7.902389764785766602e-02 2.275535315275192261e-01 1.068052947521209717e-01 -7.272446155548095703e-02 4.959614574909210205e-01 -5.612812638282775879e-01 3.276337683200836182e-01 5.068727731704711914e-01
4.727905988693237305e-01 -2.161978334188461304e-01 7.869177460670471191e-01 -3.663020953536033630e-02 2.322641611099243164e-01 2.310759723186492920e-01 3.162949159741401672e-02 -2.833752892911434174e-02
2.774465978145599365e-01 -1.539913117885589600e-01 5.264045596122741699e-01 -2.395596913993358612e-02 2.191815525293350220e-01 6.282711625099182129e-01 -3.871285542845726013e-02 4.211538434028625488e-01
-2.879677712917327881e-02 -1.102961376309394836e-01 1.319566220045089722e-01 -2.389125674962997437e-01 -1.540388911962509155e-01 -2.815432474017143250e-02 5.148641020059585571e-02 9.409263134002685547e-01
3.621505340561270714e-03 3.308800980448722839e-02 -1.421690825372934341e-02 2.451304048299789429e-01 5.257288217544555664e-01 -2.187189459800720215e-01 5.261287689208984375e-01 5.809998512268066406e-01
1.764518469572067261e-01 1.667178720235824585e-01 -4.451496899127960205e-02 -2.204850018024444580e-01 4.320248067378997803e-01 -2.119583934545516968e-01 7.253668904304504395e-01 3.643428087234497070e-01
2.907767891883850098e-01 -3.823619484901428223e-01 7.308933138847351074e-01 -1.867248862981796265e-01 1.523348838090896606e-01 -1.574027836322784424e-01 3.464329242706298828e-01 -1.793868243694305420e-01
3.527644276618957520e-02 -3.084366321563720703e-01 2.676447331905364990e-01 -2.176418900489807129e-02 1.532239317893981934e-01 5.503609180450439453e-01 9.197569452226161957e-03 7.106728553771972656e-01
1.840791106224060059e-01 -5.716680288314819336e-01 6.004985570907592773e-01 1.037694662809371948e-01 2.455338239669799805e-01 1.323847174644470215e-01 4.360231161117553711e-01 3.885863581672310829e-03
-1.840915828943252563e-01 3.545286059379577637e-01 4.809975624084472656e-01 2.873216271400451660e-01 -1.512277126312255859e-01 -1.148247420787811279e-01 5.443613529205322266e-01 4.405946135520935059e-01
4.098886251449584961e-01 -1.568306982517242432e-01 2.167128920555114746e-01 -1.003710776567459106e-01 5.299607515335083008e-01 5.393906831741333008e-01 3.618271946907043457e-01 2.182589024305343628e-01
7.525903582572937012e-01 -2.015967518091201782e-01 4.544745087623596191e-01 -1.035825908184051514e-01 -2.567382156848907471e-01 1.203057616949081421e-01 3.039959669113159180e-01 5.374559387564659119e-02
2.117782533168792725e-01 -3.409658968448638916e-01 1.043673679232597351e-01 -1.398311257362365723e-01 2.249661460518836975e-02 4.211542010307312012e-01 -4.841030761599540710e-02 7.926074862480163574e-01
-2.003348171710968018e-01 -6.007254719734191895e-01 5.265244245529174805e-01 -1.016088128089904785e-01 3.580912351608276367e-01 -2.481853514909744263e-01 3.152754306793212891e-01 1.490590721368789673e-01
3.428975343704223633e-01 4.536477923393249512e-01 1.743945181369781494e-01 -2.657105922698974609e-01 4.810082912445068359e-01 -2.548448443412780762e-01 4.241685271263122559e-01 3.152392804622650146e-01
1.638552993535995483e-01 -1.183962523937225342e-01 -6.706827133893966675e-02 -6.047495603561401367e-01 -1.331359744071960449e-01 2.019782811403274536e-01 2.355047762393951416e-01 6.891523003578186035e-01
2.032358050346374512e-01 -2.505130469799041748e-01 6.668924540281295776e-02 -4.908805489540100098e-01 4.537310302257537842e-01 -6.213060021400451660e-01 1.618260443210601807e-01 1.801295727491378784e-01
-6.378690712153911591e-03 -2.465444803237915039e-01 1.465674936771392822e-01 2.939858241006731987e-04 2.086613774299621582e-01 3.520428538322448730e-01 -4.447780549526214600e-02 8.650091290473937988e-01
-3.817183375358581543e-01 -5.934221744537353516e-01 4.070260822772979736e-01 -1.332758516073226929e-01 1.548165977001190186e-01 -1.586743816733360291e-02 3.741219341754913330e-01 3.930923044681549072e-01
1.658439189195632935e-01 -7.903226464986801147e-02 2.789035141468048096e-01 -7.340640425682067871e-01 -1.150770299136638641e-02 -4.704473316669464111e-01 -4.902397748082876205e-03 3.579603731632232666e-01
5.327832102775573730e-01 -1.686621904373168945e-01 7.364284396171569824e-01 4.556000605225563049e-02 3.032796978950500488e-01 2.260750979185104370e-01 3.331155516207218170e-03 1.389560103416442871e-02
7.262806296348571777e-01 1.509590595960617065e-01 4.212253391742706299e-01 -2.006388306617736816e-01 -1.044836714863777161e-01 5.724396184086799622e-02 -2.161435335874557495e-01 4.136778414249420166e-01
4.041700065135955811e-01 -3.742927610874176025e-01 7.334081530570983887e-01 6.991235911846160889e-02 2.894255816936492920e-01 8.660960197448730469e-02 2.303792089223861694e-01 -9.712547808885574341e-02
2.909544408321380615e-01 3.842107057571411133e-01 1.990811228752136230e-01 -6.820330023765563965e-01 -2.684168331325054169e-02 1.516734529286623001e-02 4.562608301639556885e-01 2.319498211145401001e-01
7.791205495595932007e-02 -2.071918100118637085e-01 -1.681389659643173218e-01 -5.228535532951354980e-01 2.129912748932838440e-02 4.478453472256660461e-02 3.241378366947174072e-01 7.360910773277282715e-01
3.382765054702758789e-01 1.265677362680435181e-01 4.726715087890625000e-01 7.422242313623428345e-02 4.549330472946166992e-01 5.665825605392456055e-01 1.963296085596084595e-01 2.722078561782836914e-01
3.265838921070098877e-01 -8.179216831922531128e-02 4.866898059844970703e-01 2.220681756734848022e-01 -4.296018555760383606e-02 -4.234895110130310059e-01 6.244404911994934082e-01 1.713384836912155151e-01
2.179765552282333374e-01 3.048035502433776855e-01 1.656378209590911865e-01 -3.020600415766239166e-02 7.684999108314514160e-01 -1.086095273494720459e-01 3.976438045501708984e-01 2.659397423267364502e-01
-3.616093397140502930e-01 3.072160780429840088e-01 5.028720498085021973e-01 -4.124504923820495605e-01 -7.100901752710342407e-02 -9.892141073942184448e-02 7.583614438772201538e-02 5.755714774131774902e-01
-1.184591799974441528e-01 -5.243772268295288086e-01 4.640710949897766113e-01 -1.692492216825485229e-01 -4.156392440199851990e-02 -4.239367246627807617e-01 4.935756027698516846e-01 2.047481089830398560e-01
3.091657757759094238e-01 1.595232933759689331e-01 1.462703496217727661e-01 -1.505940258502960205e-01 8.170175552368164062e-01 4.203075915575027466e-02 1.751656085252761841e-01 3.673256635665893555e-01
3.336405456066131592e-01 2.551501691341400146e-01 1.314829289913177490e-01 -2.471306771039962769e-01 7.208720445632934570e-01 -2.675864147022366524e-03 1.791355311870574951e-01 4.398499727249145508e-01
1.593115627765655518e-01 4.510863423347473145e-01 2.400743961334228516e-01 -6.003708243370056152e-01 2.081835269927978516e-02 1.079633831977844238e-03 3.962947428226470947e-01 4.422395229339599609e-01
6.181711554527282715e-01 -1.542349755764007568e-01 7.976880669593811035e-02 -2.193041294813156128e-01 5.377153158187866211e-01 -3.475133478641510010e-01 3.520163595676422119e-01 7.615713030099868774e-02
-1.513168215751647949e-02 3.406765460968017578e-01 2.251145392656326294e-01 8.068143390119075775e-03 5.398144721984863281e-01 1.252285018563270569e-02 2.255758792161941528e-01 7.003771066665649414e-01
2.752698063850402832e-01 3.535131812095642090e-01 2.294353097677230835e-01 -5.207200050354003906e-01 5.550959110260009766e-01 1.227916032075881958e-01 2.149543613195419312e-01 3.256540298461914062e-01
2.387718111276626587e-01 -1.577034592628479004e-01 -1.507695466279983521e-01 -4.990093111991882324e-01 2.554925084114074707e-01 3.102923631668090820e-01 3.039626777172088623e-01 6.264381408691406250e-01
1.130363494157791138e-01 -5.740895494818687439e-02 5.063743516802787781e-02 -4.093067348003387451e-01 1.452073603868484497e-01 5.851235985755920410e-01 4.645109176635742188e-01 4.843608140945434570e-01
4.652530699968338013e-02 3.607811033725738525e-01 1.480878889560699463e-01 3.777888044714927673e-02 6.384841203689575195e-01 7.432595640420913696e-02 4.956513345241546631e-01 4.306489229202270508e-01
-6.862910836935043335e-02 -1.815295219421386719e-01 1.544654965400695801e-01 -6.875184178352355957e-01 1.957543641328811646e-01 3.430991768836975098e-01 2.712942659854888916e-02 5.558984279632568359e-01
-4.785892367362976074e-02 -3.332934975624084473e-01 8.383109569549560547e-01 -3.456515371799468994e-01 6.271583959460258484e-03 -2.532816231250762939e-01 1.480385661125183105e-03 -1.384261902421712875e-02
6.702629476785659790e-02 3.645345866680145264e-01 1.739313453435897827e-01 -2.489315420389175415e-01 6.443431377410888672e-01 1.261437833309173584e-01 3.088856935501098633e-01 4.938646554946899414e-01
6.010483503341674805e-01 -1.107832193374633789e-01 2.839397490024566650e-01 2.353115230798721313e-01 3.976257145404815674e-01 -4.536458253860473633e-01 3.358637392520904541e-01 1.173430085182189941e-01
-4.797295667231082916e-03 2.361365109682083130e-01 2.715384028851985931e-02 -1.966770142316818237e-01 3.689629733562469482e-01 -6.429196801036596298e-04 8.132400512695312500e-01 3.275726139545440674e-01
2.178984284400939941e-01 -4.613624215126037598e-01 2.688497900962829590e-01 -1.847826242446899414e-01 6.519454717636108398e-02 -2.321145683526992798e-01 7.544913291931152344e-01 -7.652200013399124146e-02
2.122281640768051147e-01 -2.333837375044822693e-02 1.836733818054199219e-01 -2.538863718509674072e-01 5.348818302154541016e-01 5.378621220588684082e-01 4.994862675666809082e-01 1.770298779010772705e-01
1.340243816375732422e-01 -2.156124264001846313e-01 5.347786098718643188e-02 -4.816534817218780518e-01 4.043073952198028564e-01 -1.317334920167922974e-01 6.326205134391784668e-01 3.459361195564270020e-01
3.496250212192535400e-01 -1.964083909988403320e-01 3.823759555816650391e-01 -3.891834318637847900e-01 -2.110726833343505859e-01 1.190146133303642273e-01 6.837079524993896484e-01 -1.238465085625648499e-01
2.725780606269836426e-01 -4.708223640918731689e-01 6.607074141502380371e-01 -2.294539511203765869e-01 2.222362309694290161e-01 -1.382271200418472290e-01 3.728314936161041260e-01 -8.570294082164764404e-02
3.267548382282257080e-01 1.586737483739852905e-01 5.046567320823669434e-01 2.643526792526245117e-01 3.296911343932151794e-02 -1.135912314057350159e-01 7.086185812950134277e-01 1.654171645641326904e-01
-1.060407683253288269e-01 6.291156262159347534e-02 4.582384526729583740e-01 -2.900442481040954590e-01 -1.639146357774734497e-01 6.031074523925781250e-01 1.200102120637893677e-01 5.344906449317932129e-01
-1.741093397140502930e-01 -3.724834322929382324e-01 4.029548168182373047e-01 -3.045199215412139893e-01 2.304580211639404297e-01 -2.216798365116119385e-01 6.860599517822265625e-01 -5.390635132789611816e-02
6.834134459495544434e-02 1.078391149640083313e-01 -1.229451596736907959e-01 -1.896417587995529175e-01 3.721977770328521729e-01 -2.576629072427749634e-02 4.520522952079772949e-01 7.675117254257202148e-01
-1.006252989172935486e-01 1.027488037943840027e-01 2.805098295211791992e-01 2.248748093843460083e-01 3.356302678585052490e-01 8.866809308528900146e-02 -8.587837219238281250e-03 8.540956974029541016e-01
1.065453514456748962e-01 8.466989547014236450e-02 2.546241879463195801e-01 5.268642306327819824e-01 3.557325005531311035e-01 -2.706100940704345703e-01 4.464443624019622803e-01 4.898689687252044678e-01
2.396025359630584717e-01 -3.092300891876220703e-01 2.843852937221527100e-01 1.801875382661819458e-01 1.133859381079673767e-01 -4.601667225360870361e-01 7.047522068023681641e-01 1.110833734273910522e-01
3.212005198001861572e-01 2.868952751159667969e-01 7.162873148918151855e-01 8.250457793474197388e-02 5.470309033989906311e-02 3.010081052780151367e-01 4.478027522563934326e-01 -2.283029817044734955e-02
7.016533017158508301e-01 -6.244611367583274841e-02 2.177583575248718262e-01 -6.463380157947540283e-02 1.347733289003372192e-01 -1.218754127621650696e-01 -3.170879483222961426e-01 5.644687414169311523e-01
1.128227636218070984e-01 -1.858264394104480743e-02 1.839939206838607788e-01 -4.320342242717742920e-01 3.955669701099395752e-01 4.499424099922180176e-01 5.073655843734741211e-01 3.873978555202484131e-01
3.136209845542907715e-01 4.045700654387474060e-02 2.266697585582733154e-01 -3.571458905935287476e-02 -2.904799878597259521e-01 6.182685494422912598e-03 8.612928390502929688e-01 1.452870517969131470e-01
1.953628510236740112e-01 3.429582342505455017e-02 6.395295262336730957e-01 -1.217975541949272156e-01 9.930364787578582764e-02 5.672909617424011230e-01 -1.009493395686149597e-01 4.415355622768402100e-01
1.127857118844985962e-01 3.636975884437561035e-01 4.426217675209045410e-01 -1.804528236389160156e-01 -2.260467857122421265e-01 4.817176163196563721e-01 5.120971798896789551e-01 2.848398387432098389e-01
1.106526404619216919e-01 2.738451957702636719e-01 1.363188922405242920e-01 9.107282012701034546e-02 3.961473107337951660e-01 2.205337882041931152e-01 6.621769070625305176e-01 4.917739033699035645e-01
2.074258401989936829e-02 3.372978866100311279e-01 4.290354251861572266e-01 -3.791155815124511719e-01 -3.968075662851333618e-02 -2.128046005964279175e-01 -3.296368196606636047e-02 7.141798734664916992e-01
3.460608422756195068e-02 1.002666428685188293e-01 3.912339508533477783e-01 1.851126402616500854e-01 2.463139891624450684e-01 5.066652297973632812e-01 1.446437984704971313e-01 6.805265545845031738e-01
5.108854174613952637e-02 -9.747903794050216675e-02 4.417297616600990295e-02 -5.597938895225524902e-01 1.536144614219665527e-01 -1.850488334894180298e-01 2.709102928638458252e-01 7.357543706893920898e-01
1.034742742776870728e-01 -1.715235561132431030e-01 -2.030388079583644867e-02 -3.605006337165832520e-01 7.639991044998168945e-01 -1.693874746561050415e-01 1.786938905715942383e-01 4.303271770477294922e-01
6.321529857814311981e-03 1.202380657196044922e-01 1.855830103158950806e-01 2.682050764560699463e-01 2.696685492992401123e-01 -5.032567381858825684e-01 5.144494771957397461e-01 5.371043086051940918e-01
5.797683820128440857e-02 3.567280769348144531e-01 1.792408674955368042e-01 -6.051298379898071289e-01 -6.840346008539199829e-02 2.541390657424926758e-01 3.257131576538085938e-01 5.438010096549987793e-01
2.837887108325958252e-01 3.663893043994903564e-02 2.287589609622955322e-01 3.065810501575469971e-01 1.064626276493072510e-01 -2.459638416767120361e-01 7.948612570762634277e-01 2.610785663127899170e-01
2.969183623790740967e-01 -6.549798697233200073e-02 4.132610559463500977e-01 -5.163211226463317871e-01 8.449496328830718994e-02 5.715986490249633789e-01 5.006222799420356750e-02 3.657958507537841797e-01
2.704034745693206787e-01 3.229119479656219482e-01 3.135622441768646240e-01 4.077275395393371582e-01 3.641951084136962891e-01 -1.930651366710662842e-01 3.404062092304229736e-01 5.217837691307067871e-01
6.328756362199783325e-02 -3.479022160172462463e-02 4.391560554504394531e-01 -8.138582110404968262e-01 -1.024207100272178650e-01 -2.294968813657760620e-01 -5.629764124751091003e-02 2.706155180931091309e-01
1.621627807617187500e-01 2.180011421442031860e-01 1.108034625649452209e-01 -2.853855192661285400e-01 5.442252159118652344e-01 2.834261357784271240e-01 1.089417040348052979e-01 6.663908958435058594e-01
2.059122622013092041e-01 5.053549073636531830e-03 2.050383836030960083e-01 1.629356145858764648e-01 4.734284244477748871e-03 -7.476114630699157715e-01 3.771944642066955566e-01 4.333185255527496338e-01
7.592847347259521484e-01 3.447585552930831909e-02 2.026586085557937622e-01 -1.364994794130325317e-01 -3.792431205511093140e-02 -1.842476874589920044e-01 -1.311582624912261963e-01 5.567833185195922852e-01
3.580467700958251953e-01 -1.189177483320236206e-02 7.149828076362609863e-01 -1.783298105001449585e-01 5.058863759040832520e-01 1.882266066968441010e-02 9.704287350177764893e-02 -2.509316504001617432e-01
7.860624045133590698e-02 8.168389648199081421e-02 3.151800483465194702e-02 -5.347421169281005859e-01 3.365864157676696777e-01 3.407356441020965576e-01 1.951877176761627197e-01 6.578122377395629883e-01
1.125955507159233093e-01 1.869476586580276489e-01 7.692884802818298340e-01 6.506885588169097900e-02 -2.522339820861816406e-01 -2.316142432391643524e-02 5.379523634910583496e-01 5.275267362594604492e-02
6.152443215250968933e-02 -2.628196179866790771e-01 1.060662344098091125e-01 -1.553984545171260834e-02 1.141065731644630432e-01 1.032047346234321594e-01 -1.072203218936920166e-01 9.383396506309509277e-01
-1.329944729804992676e-01 4.996597170829772949e-01 4.614236652851104736e-01 -5.265262722969055176e-01 3.533894941210746765e-02 6.400687992572784424e-02 2.162960022687911987e-01 4.363270103931427002e-01
-5.446473360061645508e-01 -1.057574376463890076e-01 5.199777483940124512e-01 -3.542438447475433350e-01 -1.349574234336614609e-02 6.991078704595565796e-02 5.013392567634582520e-01 1.997456848621368408e-01
-9.328179061412811279e-02 -5.586844310164451599e-02 2.353215813636779785e-01 2.415231913328170776e-01 2.715375423431396484e-01 -3.734256327152252197e-01 4.773675799369812012e-01 6.583375930786132812e-01
5.645092725753784180e-01 1.244249567389488220e-01 2.290375530719757080e-01 -1.045767366886138916e-01 -3.170761168003082275e-01 -3.653904497623443604e-01 -7.228473667055368423e-03 6.069213747978210449e-01
7.904580831527709961e-01 1.842953115701675415e-01 1.631745547056198120e-01 5.297146737575531006e-02 -7.366588711738586426e-02 -2.610362768173217773e-01 2.663425803184509277e-01 4.089916050434112549e-01
1.747820228338241577e-01 8.530601859092712402e-02 -1.123036369681358337e-01 -5.225534439086914062e-01 4.253369271755218506e-01 1.331999525427818298e-02 4.237132370471954346e-01 5.620302557945251465e-01
5.866162776947021484e-01 -2.100623995065689087e-01 2.331195324659347534e-01 3.130514919757843018e-02 -1.063046045601367950e-02 3.906512856483459473e-01 5.548342317342758179e-02 6.329540014266967773e-01
2.726704776287078857e-01 4.560395777225494385e-01 2.335223406553268433e-01 -5.373974442481994629e-01 4.400483369827270508e-01 7.545841485261917114e-02 3.200589418411254883e-01 2.693991065025329590e-01
8.289910554885864258e-01 -1.111378334462642670e-02 1.992882192134857178e-01 -9.638580679893493652e-02 1.487676948308944702e-01 2.929589450359344482e-01 3.346324861049652100e-01 2.090659588575363159e-01
2.713373303413391113e-01 6.350087467581033707e-03 3.338993191719055176e-01 -4.913716316223144531e-01 2.883415818214416504e-01 5.360683798789978027e-01 -8.185388147830963135e-02 4.429341554641723633e-01
-9.998486191034317017e-02 -1.592040807008743286e-02 3.102802336215972900e-01 -7.883182168006896973e-02 1.623513698577880859e-01 2.323933094739913940e-01 -5.466796457767486572e-02 8.966092467308044434e-01
-2.254303544759750366e-02 6.818363815546035767e-02 -7.333907485008239746e-02 -2.619396746158599854e-01 5.267240479588508606e-02 -2.181460112333297729e-01 4.594850242137908936e-01 8.120117187500000000e-01
-1.160830352455377579e-02 1.262430995702743530e-01 2.228579372167587280e-01 -4.495340287685394287e-01 2.468901872634887695e-01 -5.526535511016845703e-01 2.626173011958599091e-02 6.042442321777343750e-01
-1.478404700756072998e-01 -4.877230823040008545e-01 5.350936651229858398e-01 -2.283392250537872314e-01 3.316017687320709229e-01 1.875916682183742523e-02 5.367860794067382812e-01 -5.791722983121871948e-02
-1.615249514579772949e-01 5.264129638671875000e-01 6.761117577552795410e-01 8.511794358491897583e-02 -9.161444008350372314e-02 1.790923252701759338e-02 2.588138282299041748e-01 3.958892822265625000e-01
2.840541675686836243e-02 2.839942872524261475e-01 2.339661121368408203e-01 3.346342146396636963e-01 4.000564813613891602e-01 -3.613164424896240234e-01 5.301823019981384277e-01 4.244199097156524658e-01
4.673910439014434814e-01 -2.264821156859397888e-02 2.390638589859008789e-01 3.526349663734436035e-01 3.482303619384765625e-01 -3.606538176536560059e-01 5.161967873573303223e-01 2.858935892581939697e-01
4.691782295703887939e-01 1.092274934053421021e-01 1.593427956104278564e-01 -2.591819465160369873e-01 5.770047307014465332e-01 -4.777140617370605469e-01 3.371054232120513916e-01 2.430005930364131927e-02
9.317341446876525879e-02 -9.953076392412185669e-02 1.506221443414688110e-01 -1.716948896646499634e-01 2.217365801334381104e-01 5.298373699188232422e-01 6.050965189933776855e-01 4.829180538654327393e-01
1.316795200109481812e-01 2.058151513338088989e-01 -1.091053895652294159e-02 -6.150534749031066895e-01 2.159733027219772339e-01 -2.424565404653549194e-01 5.440096259117126465e-01 4.006430208683013916e-01
3.690366446971893311e-01 3.762769326567649841e-02 1.768694370985031128e-01 -5.681389570236206055e-01 6.160815954208374023e-01 -1.642846912145614624e-01 -2.609446831047534943e-02 3.179696500301361084e-01
2.603425681591033936e-01 -8.893199265003204346e-03 1.972224414348602295e-01 4.262033104896545410e-01 3.799377679824829102e-01 -2.515070736408233643e-01 6.364116072654724121e-01 3.145929574966430664e-01
2.404453754425048828e-01 3.144317567348480225e-01 -3.175894916057586670e-02 -4.620895683765411377e-01 1.829666793346405029e-01 1.258663833141326904e-01 6.829675436019897461e-01 3.361838459968566895e-01
6.032831668853759766e-01 -5.279526486992835999e-02 1.592278182506561279e-01 3.026097714900970459e-01 2.541627287864685059e-01 -3.068901598453521729e-01 5.582069158554077148e-01 2.143846154212951660e-01
3.239571154117584229e-01 -4.458521008491516113e-01 7.840278744697570801e-01 4.534289240837097168e-02 1.709201037883758545e-01 -8.387034386396408081e-02 2.015470117330551147e-01 -5.140805989503860474e-02
-2.636489272117614746e-02 -6.014821529388427734e-01 6.184129118919372559e-01 -1.558614820241928101e-01 2.343422025442123413e-01 1.151635274291038513e-01 4.018542766571044922e-01 -3.363173082470893860e-02
6.659889966249465942e-02 2.067723125219345093e-01 3.112648129463195801e-01 -4.123147428035736084e-01 2.987036108970642090e-01 4.198864102363586426e-01 -3.364508971571922302e-02 6.475030183792114258e-01
-5.985890328884124756e-02 1.702924668788909912e-01 -1.101355105638504028e-01 -3.265828490257263184e-01 2.203458100557327271e-01 9.889038652181625366e-02 4.541968107223510742e-01 7.642021179199218750e-01
8.371365070343017578e-01 3.131838142871856689e-02 3.399452567100524902e-01 -1.736259758472442627e-01 -1.099442541599273682e-01 1.571507006883621216e-01 -7.447274029254913330e-02 3.319379985332489014e-01
1.965303570032119751e-01 1.232231110334396362e-01 4.589435756206512451e-01 4.211825132369995117e-02 3.406637012958526611e-01 5.921372175216674805e-01 3.820751905441284180e-01 3.480359911918640137e-01
-2.088049054145812988e-01 2.789613902568817139e-01 2.084764540195465088e-01 -4.616927504539489746e-01 5.776331201195716858e-02 -9.281293302774429321e-02 2.419312447309494019e-01 7.426148056983947754e-01
2.107703089714050293e-01 1.885791420936584473e-01 7.085089385509490967e-02 -1.936177611351013184e-01 5.993291139602661133e-01 1.724360138177871704e-01 1.258198469877243042e-01 6.875652074813842773e-01
2.156388908624649048e-01 -5.826129019260406494e-02 1.176971420645713806e-01 1.994070410728454590e-01 4.770261645317077637e-01 -5.429033637046813965e-01 3.236823379993438721e-01 5.190581083297729492e-01
-4.072270095348358154e-01 -1.649758070707321167e-01 5.330146551132202148e-01 -4.444499909877777100e-01 1.190992146730422974e-01 6.038817577064037323e-03 5.577479004859924316e-01 -2.191613661125302315e-03
1.011155173182487488e-01 -1.976101845502853394e-01 2.772085368633270264e-01 -4.673575758934020996e-01 2.736024558544158936e-01 4.549300372600555420e-01 -1.061353832483291626e-01 6.019749045372009277e-01
2.924496829509735107e-01 1.709921099245548248e-02 4.923407733440399170e-01 -2.281373590230941772e-01 2.111320793628692627e-01 4.358864128589630127e-01 -2.424716800451278687e-01 5.712867379188537598e-01
3.520988821983337402e-01 -3.536331355571746826e-01 7.780883908271789551e-01 -6.251189857721328735e-02 2.765682339668273926e-01 2.534107863903045654e-01 7.434784900397062302e-03 -2.964010462164878845e-02
5.259183049201965332e-01 -2.648398280143737793e-01 4.409705102443695068e-01 -2.180812507867813110e-01 -1.565248221158981323e-01 1.793546788394451141e-02 6.151672601699829102e-01 -8.945924788713455200e-02
-1.849389076232910156e-01 -4.130962491035461426e-01 6.227203607559204102e-01 -3.330573812127113342e-02 -1.279947757720947266e-01 -4.535519480705261230e-01 3.140090405941009521e-01 2.925154268741607666e-01
2.626757025718688965e-01 4.577897787094116211e-01 1.141541600227355957e-01 -3.246396183967590332e-01 4.751235246658325195e-01 -4.296621307730674744e-02 4.398329257965087891e-01 4.265751242637634277e-01
2.316517978906631470e-01 -1.265753805637359619e-01 4.363167285919189453e-01 -4.257826879620552063e-02 4.020757377147674561e-01 6.706762313842773438e-01 8.792740106582641602e-02 3.448597490787506104e-01
-7.444110512733459473e-02 -7.268335204571485519e-03 9.164223074913024902e-02 -2.476574629545211792e-01 4.353016987442970276e-02 1.030463948845863342e-01 1.023093760013580322e-01 9.495750069618225098e-01
2.640918269753456116e-02 2.130296826362609863e-01 2.156709879636764526e-01 -4.378178119659423828e-01 1.679803617298603058e-02 4.906363487243652344e-01 4.012236893177032471e-01 5.601212978363037109e-01
-5.669215694069862366e-03 -5.905998349189758301e-01 5.813019871711730957e-01 -2.962040603160858154e-01 2.634477615356445312e-01 3.661539405584335327e-02 3.776785433292388916e-01 -1.101107969880104065e-01
1.000131964683532715e-01 9.553003311157226562e-02 3.736151754856109619e-01 2.072169333696365356e-01 3.988463282585144043e-01 -6.152985095977783203e-01 2.914022505283355713e-01 4.192352592945098877e-01
1.221124976873397827e-01 2.170644998550415039e-01 5.627484917640686035e-01 -3.612846881151199341e-02 -3.417634963989257812e-01 4.395914971828460693e-01 5.062738656997680664e-01 2.315687090158462524e-01
7.199411392211914062e-01 -2.758965492248535156e-01 4.429754242300987244e-02 -9.592764824628829956e-02 1.802571713924407959e-01 2.086436003446578979e-01 5.393386483192443848e-01 1.658027023077011108e-01
1.440334469079971313e-01 -2.713213562965393066e-01 -1.996592991054058075e-02 -5.601612105965614319e-02 2.972223162651062012e-01 1.709610521793365479e-01 1.139860525727272034e-01 8.783742189407348633e-01
1.319747269153594971e-01 -2.661380171775817871e-01 8.669874817132949829e-02 -1.923651695251464844e-01 3.245751559734344482e-01 3.475994169712066650e-01 4.621406644582748413e-02 7.993261218070983887e-01
1.618035584688186646e-01 3.099256381392478943e-02 5.264635086059570312e-01 -5.177905559539794922e-01 1.037857588380575180e-02 -9.844226390123367310e-02 -2.369397729635238647e-01 6.013725996017456055e-01
2.924773991107940674e-01 2.484965771436691284e-01 3.151583075523376465e-01 -2.269428521394729614e-01 7.834771275520324707e-01 -1.974734067916870117e-01 1.262155324220657349e-01 1.819783747196197510e-01
7.314236164093017578e-01 1.805707514286041260e-01 3.342673480510711670e-01 3.444066271185874939e-02 -4.147377237677574158e-02 2.812290191650390625e-01 1.623214334249496460e-01 4.607980251312255859e-01
-1.171286404132843018e-01 1.506561487913131714e-01 5.363114178180694580e-02 -1.839392334222793579e-01 2.318608015775680542e-02 1.467153429985046387e-01 8.661043643951416016e-01 3.932861089706420898e-01
9.789285808801651001e-02 -1.798583567142486572e-01 4.319670796394348145e-01 -3.461676537990570068e-01 2.793012559413909912e-01 4.762818515300750732e-01 3.199969530105590820e-01 4.943566918373107910e-01
-3.858263194561004639e-01 -5.278198719024658203e-01 3.732208311557769775e-01 -2.969179749488830566e-01 -4.052252322435379028e-02 -6.373639404773712158e-02 3.886707723140716553e-01 4.339595139026641846e-01
4.908334612846374512e-01 -2.338445782661437988e-01 7.845707535743713379e-01 -1.739774197340011597e-01 8.715855330228805542e-02 1.502618640661239624e-01 -1.422062814235687256e-01 9.045474976301193237e-02
3.602507114410400391e-01 1.959965974092483521e-01 4.235489666461944580e-01 -5.248276591300964355e-01 -7.572193443775177002e-02 1.564941257238388062e-01 -2.384476214647293091e-01 5.384098887443542480e-01
2.559955604374408722e-02 -3.415046632289886475e-01 1.128161046653985977e-02 -6.051154136657714844e-01 2.501894533634185791e-01 2.599102556705474854e-01 7.222199440002441406e-02 6.173031926155090332e-01
1.194928190670907497e-04 -1.678447425365447998e-01 1.235781684517860413e-01 -3.773681521415710449e-01 1.694519668817520142e-01 -4.165892489254474640e-03 -8.473534137010574341e-02 8.821782469749450684e-01
2.556825280189514160e-01 -1.952726766467094421e-02 1.090281158685684204e-01 -4.266361892223358154e-01 3.388280868530273438e-01 6.876624375581741333e-02 -1.661195456981658936e-01 7.702016830444335938e-01
1.520695388317108154e-01 -5.467805638909339905e-02 1.799897849559783936e-01 -2.175588160753250122e-04 1.745831966400146484e-01 4.500943720340728760e-01 7.190856933593750000e-01 4.374246299266815186e-01
5.251809954643249512e-01 2.212300710380077362e-02 5.837253332138061523e-01 -1.953181251883506775e-02 1.614829599857330322e-01 5.008373260498046875e-01 1.874341443181037903e-02 3.245190382003784180e-01
4.076335132122039795e-01 3.414676785469055176e-01 6.704064011573791504e-01 1.494780629873275757e-01 -1.759209483861923218e-01 2.695392072200775146e-01 2.271186262369155884e-01 3.004393577575683594e-01
2.587566971778869629e-01 9.873460978269577026e-02 4.473031759262084961e-01 1.346757709980010986e-01 2.360256314277648926e-01 6.201313138008117676e-01 3.495847582817077637e-01 3.776220381259918213e-01
1.323466598987579346e-01 3.972388505935668945e-01 5.050717592239379883e-01 1.395682096481323242e-01 2.475773394107818604e-01 3.464115858078002930e-01 2.468269020318984985e-01 5.548782944679260254e-01
-2.203189730644226074e-01 -2.730671763420104980e-01 5.299832820892333984e-01 -3.646602630615234375e-01 2.229695171117782593e-01 3.761133551597595215e-02 6.331852674484252930e-01 -1.047902181744575500e-01
-1.389443315565586090e-02 1.238799765706062317e-01 4.008178710937500000e-01 -5.371847376227378845e-02 2.366772145032882690e-01 1.397169679403305054e-01 7.906883358955383301e-01 3.466913700103759766e-01
6.125032901763916016e-01 -2.069574780762195587e-02 3.605676293373107910e-01 -2.280382253229618073e-02 2.836257517337799072e-01 4.892170429229736328e-01 4.888875037431716919e-02 4.143856465816497803e-01
2.368350178003311157e-01 1.585219800472259521e-01 5.625200867652893066e-01 -7.198934326879680157e-04 1.359684169292449951e-01 2.602481842041015625e-01 -1.005848795175552368e-01 7.113485932350158691e-01
-9.771588444709777832e-02 1.267577558755874634e-01 2.427960336208343506e-01 -5.179010033607482910e-01 2.472663670778274536e-01 -5.572884082794189453e-01 1.739072799682617188e-01 4.952351748943328857e-01
2.640656530857086182e-01 1.618536263704299927e-01 4.079069495201110840e-01 1.190333813428878784e-01 1.396175194531679153e-02 4.545092582702636719e-01 6.507775187492370605e-01 3.053373694419860840e-01
2.063232809305191040e-01 -8.642495423555374146e-02 5.265908837318420410e-01 -7.750272750854492188e-02 1.922392249107360840e-01 7.267211079597473145e-01 2.201484292745590210e-01 2.304607182741165161e-01
7.576668262481689453e-02 1.099933087825775146e-01 4.793610870838165283e-01 -3.612105846405029297e-01 -9.400349110364913940e-02 5.410783886909484863e-01 9.543140977621078491e-02 5.578451156616210938e-01
6.057016849517822266e-01 -1.384745985269546509e-01 2.892192304134368896e-01 -2.462771534919738770e-01 2.405560165643692017e-01 3.304530382156372070e-01 5.429561138153076172e-01 -8.821709454059600830e-02
4.561239480972290039e-01 -2.331707812845706940e-02 2.542245686054229736e-01 -5.648270249366760254e-01 -8.234287798404693604e-02 2.704954147338867188e-01 5.340800881385803223e-01 2.062957733869552612e-01
4.319535195827484131e-01 3.456072509288787842e-01 1.333178486675024033e-02 -5.195553898811340332e-01 1.978200525045394897e-01 1.155438795685768127e-01 4.770389795303344727e-01 3.792189657688140869e-01
6.259984374046325684e-01 -4.116713404655456543e-01 3.848622739315032959e-01 -1.698190569877624512e-01 3.501310944557189941e-01 1.217370256781578064e-01 3.324936628341674805e-01 -1.171814724802970886e-01
2.768914401531219482e-01 3.792285919189453125e-01 7.701689004898071289e-01 -2.613304555416107178e-01 8.900461718440055847e-03 3.322361707687377930e-01 7.716179639101028442e-02 4.060966148972511292e-02
1.066928133368492126e-01 3.391196131706237793e-01 3.632887303829193115e-01 1.096799969673156738e-01 9.981402754783630371e-02 4.017240703105926514e-01 2.339661568403244019e-01 7.095921039581298828e-01
-5.501938611268997192e-02 1.693117767572402954e-01 3.379690349102020264e-01 4.030163884162902832e-01 2.622050046920776367e-01 -4.544091224670410156e-01 4.835476279258728027e-01 4.273215830326080322e-01
-1.358476281166076660e-01 1.068933531641960144e-01 1.493480056524276733e-01 -3.815265595912933350e-01 5.457176566123962402e-01 -1.114481985569000244e-01 2.298278659582138062e-01 6.627234816551208496e-01
2.329336702823638916e-01 1.221550107002258301e-01 5.544105172157287598e-02 -3.256630599498748779e-01 -7.137528806924819946e-02 -1.248930990695953369e-01 8.174381852149963379e-01 3.644063174724578857e-01
8.703816682100296021e-02 -2.211248874664306641e-02 3.505640327930450439e-01 -2.952195405960083008e-01 2.655746936798095703e-01 3.212626576423645020e-01 -5.611153319478034973e-02 7.778159379959106445e-01
5.999503731727600098e-01 -5.226022005081176758e-01 -1.545142568647861481e-02 -1.145267710089683533e-01 2.556954622268676758e-01 1.873680651187896729e-01 4.377593100070953369e-01 2.479338645935058594e-01
6.625985503196716309e-01 -2.328962385654449463e-01 -1.798703148961067200e-02 -1.305075734853744507e-01 2.228531241416931152e-01 2.006357610225677490e-01 5.552584528923034668e-01 3.018885552883148193e-01
2.462683469057083130e-01 1.207605525851249695e-01 4.438652396202087402e-01 -1.226076111197471619e-01 -4.119743779301643372e-02 2.094675302505493164e-01 8.050453066825866699e-01 -1.380138695240020752e-01
5.664388462901115417e-02 -1.462791301310062408e-02 5.633494257926940918e-01 -2.285396680235862732e-02 1.297152936458587646e-01 -2.785616219043731689e-01 7.572240829467773438e-01 -1.043149381875991821e-01
1.238698065280914307e-01 -3.377864062786102295e-01 6.227142736315727234e-02 -8.424179255962371826e-02 1.545570939779281616e-01 4.726149737834930420e-01 1.588547527790069580e-01 7.662210464477539062e-01
5.014811158180236816e-01 2.101591080427169800e-01 7.630807161331176758e-01 2.299593091011047363e-01 3.985666483640670776e-02 -8.460844308137893677e-02 2.262103259563446045e-01 9.621971845626831055e-02
2.717585265636444092e-01 -4.219149351119995117e-01 8.055036067962646484e-01 1.803535968065261841e-01 1.131271794438362122e-01 4.497452452778816223e-02 1.527422666549682617e-01 1.691775172948837280e-01
-5.626676231622695923e-02 9.439230710268020630e-02 2.147824913263320923e-01 -9.550482779741287231e-02 3.044672310352325439e-01 -6.121107935905456543e-01 5.899435877799987793e-01 3.424297571182250977e-01
7.303076386451721191e-01 -1.193994060158729553e-01 4.449102878570556641e-01 1.702006608247756958e-01 2.352561354637145996e-01 1.041267961263656616e-01 1.684252321720123291e-01 3.618372082710266113e-01
-1.766881532967090607e-02 9.071114659309387207e-02 1.552795916795730591e-01 -2.911913990974426270e-01 3.611961603164672852e-01 -4.442104399204254150e-01 7.799216359853744507e-02 7.407339215278625488e-01
6.711670011281967163e-02 -1.562170088291168213e-01 -5.985721945762634277e-03 -5.122553110122680664e-01 7.772544864565134048e-03 -1.896140128374099731e-01 1.379739940166473389e-01 8.084550499916076660e-01
3.340647518634796143e-01 -7.035455107688903809e-02 7.426335215568542480e-01 -9.647607803344726562e-02 3.993262648582458496e-01 1.528641432523727417e-01 2.922829687595367432e-01 -2.331967204809188843e-01
4.919398128986358643e-01 -1.002646684646606445e-01 2.279348224401473999e-01 -1.172887310385704041e-01 -1.151688545942306519e-01 1.996911764144897461e-01 -1.226151660084724426e-01 7.836174368858337402e-01
6.478531658649444580e-02 4.269433617591857910e-01 5.801774859428405762e-01 1.265493631362915039e-01 -1.435444355010986328e-01 2.903538644313812256e-01 1.282517313957214355e-01 5.827028751373291016e-01
3.502263128757476807e-01 -2.642016112804412842e-01 9.339155256748199463e-02 -3.299314677715301514e-01 1.655887514352798462e-01 4.559494853019714355e-01 9.562243521213531494e-02 6.674646735191345215e-01
5.941004157066345215e-01 -1.802548021078109741e-01 4.082441627979278564e-01 -1.704097241163253784e-01 2.126198858022689819e-01 4.063215255737304688e-01 4.554003477096557617e-01 -3.400621563196182251e-02
2.020174860954284668e-01 -1.893621869385242462e-02 3.345605432987213135e-01 -2.264684289693832397e-01 -1.079561114311218262e-01 6.716247648000717163e-03 8.850060701370239258e-01 -2.600548230111598969e-02
5.619269609451293945e-01 -3.416711688041687012e-01 5.971978902816772461e-01 1.167740598320960999e-01 2.900989055633544922e-01 1.364019215106964111e-01 2.499055713415145874e-01 1.788905113935470581e-01
4.649927318096160889e-01 1.869720667600631714e-01 3.664218485355377197e-01 1.831343621015548706e-01 3.617696464061737061e-01 -4.371434152126312256e-01 4.824475347995758057e-01 1.621509194374084473e-01
1.957476586103439331e-01 3.449745178222656250e-01 5.344799160957336426e-01 -4.817152023315429688e-02 -1.806892603635787964e-01 4.760103821754455566e-01 4.840904772281646729e-01 2.472001910209655762e-01
4.807043671607971191e-01 -6.787791848182678223e-02 3.609791398048400879e-01 2.862352430820465088e-01 3.201701045036315918e-01 -3.854288458824157715e-01 5.358410477638244629e-01 1.178528591990470886e-01
-3.209914565086364746e-01 -4.822436273097991943e-01 4.859370887279510498e-01 -4.276020452380180359e-02 -5.230383574962615967e-02 -2.178150862455368042e-01 4.238582551479339600e-01 4.434043169021606445e-01
3.646449744701385498e-01 3.288910984992980957e-01 2.939964234828948975e-01 -5.485649704933166504e-01 -2.552020251750946045e-01 -9.239918435923755169e-04 5.009018182754516602e-01 2.355326116085052490e-01
