# Supplementary material for: Where is your field going? A machine learning approach to study the relative motion of the domains of physics
Source: PLoS One. 2020 Jun 18;15(6):e0233997. doi: 10.1371/journal.pone.0233997 (PMC7302634; doi:10.1371/journal.pone.0233997)
Supplement: S8 Data — (ZIP) [file pone.0233997.s008.zip › 7/Pacs4Run_7_VS_500_embeddings1995-1999ED8.txt]

2.085000872611999512e-01 -3.717448115348815918e-01 -7.362059950828552246e-01 3.206405341625213623e-01 -3.565682843327522278e-02 4.185291007161140442e-02 -3.707311153411865234e-01 -1.818225830793380737e-01
2.107489407062530518e-01 2.303589731454849243e-01 -2.866965532302856445e-01 3.991862237453460693e-01 -2.648436129093170166e-01 3.990834951400756836e-01 -5.520954132080078125e-01 -3.560279607772827148e-01
3.083722293376922607e-01 2.109201997518539429e-01 -5.987692475318908691e-01 -4.266311824321746826e-01 -1.070127189159393311e-01 2.944056093692779541e-01 -4.037526249885559082e-01 -2.423593103885650635e-01
-9.734664857387542725e-02 7.611840963363647461e-02 -4.321241676807403564e-01 3.971228897571563721e-01 -1.890673339366912842e-01 -4.943706691265106201e-01 -5.790227651596069336e-01 -1.577203422784805298e-01
-1.804490536451339722e-01 2.104146480560302734e-01 -4.660258889198303223e-01 1.199562400579452515e-01 1.803368888795375824e-02 3.745615482330322266e-01 -7.158550620079040527e-01 1.962756812572479248e-01
-3.087354637682437897e-02 -9.068428725004196167e-02 -1.473455429077148438e-01 7.958361506462097168e-01 -4.565040767192840576e-02 5.905783921480178833e-02 -2.913906276226043701e-01 -4.952545166015625000e-01
7.191725075244903564e-02 1.224485859274864197e-01 -6.637614965438842773e-01 4.819720089435577393e-01 -8.973462879657745361e-02 -2.394259721040725708e-01 -4.594691991806030273e-01 1.745541095733642578e-01
-4.985461756587028503e-02 -1.184474751353263855e-01 -6.619832515716552734e-01 2.916520694270730019e-03 -3.062976598739624023e-01 5.819621682167053223e-01 -3.337756395339965820e-01 3.674312680959701538e-02
8.365874737501144409e-02 -8.851028978824615479e-02 1.489934921264648438e-01 1.862439364194869995e-01 1.782569885253906250e-01 -1.749912053346633911e-01 -8.047448992729187012e-01 -4.671930372714996338e-01
1.639016568660736084e-01 2.541672587394714355e-01 -7.708566188812255859e-01 1.907817274332046509e-01 1.552134845405817032e-02 -2.370827645063400269e-02 -4.772754013538360596e-01 2.220880389213562012e-01
3.521632030606269836e-02 9.078766405582427979e-02 -2.442580163478851318e-01 -1.296302378177642822e-01 -1.641575545072555542e-01 -3.912792503833770752e-01 -8.227790594100952148e-01 -2.388285845518112183e-01
7.283345609903335571e-02 3.441432118415832520e-01 -1.880784183740615845e-01 2.778762280941009521e-01 2.583669424057006836e-01 3.140876293182373047e-01 -6.862558126449584961e-01 -3.568199872970581055e-01
1.317182630300521851e-01 -3.126571476459503174e-01 -2.397746741771697998e-01 2.198802083730697632e-01 -3.672614991664886475e-01 -5.113930106163024902e-01 -4.049411714076995850e-01 -4.676273763179779053e-01
-2.343622446060180664e-01 2.077307850122451782e-01 -2.319895625114440918e-01 2.234274446964263916e-01 2.237070649862289429e-01 -8.838044106960296631e-02 -3.229043781757354736e-01 -7.975339293479919434e-01
-2.275632768869400024e-01 6.135348603129386902e-02 -4.387624561786651611e-01 4.354740083217620850e-01 -6.928896158933639526e-02 -4.611851572990417480e-01 -5.871961116790771484e-01 -2.927291439846158028e-03
1.989081352949142456e-01 -5.770479515194892883e-02 5.016411095857620239e-02 1.875929385423660278e-01 5.165718868374824524e-02 -2.408875077962875366e-01 -8.215829730033874512e-01 -4.286075532436370850e-01
1.211058944463729858e-01 2.194464504718780518e-01 -2.778627574443817139e-01 -5.807284265756607056e-02 3.211523890495300293e-01 -1.791466176509857178e-01 -3.337090909481048584e-01 -7.810263633728027344e-01
-4.229077398777008057e-01 -4.506674110889434814e-01 -3.167492449283599854e-01 -2.118059545755386353e-01 2.221823334693908691e-01 -2.790533006191253662e-01 -4.900335073471069336e-01 -3.247885406017303467e-01
-4.551795423030853271e-01 -1.503920108079910278e-01 -3.627703487873077393e-01 -1.605541706085205078e-01 4.228564798831939697e-01 5.630109086632728577e-02 -6.239961385726928711e-01 -2.036303430795669556e-01
3.814708590507507324e-01 1.439847499132156372e-01 -7.023964524269104004e-01 5.258174240589141846e-02 -1.261897832155227661e-01 4.741734564304351807e-01 -1.509830653667449951e-01 -2.721441388130187988e-01
5.329204201698303223e-01 -5.636648833751678467e-02 -1.141452267765998840e-01 1.802636235952377319e-01 1.048767119646072388e-01 5.239098072052001953e-01 -3.934710025787353516e-01 -4.764394760131835938e-01
1.936888843774795532e-01 -6.888070106506347656e-01 -5.323915556073188782e-02 -1.635703593492507935e-01 6.814582645893096924e-02 2.174861133098602295e-01 -6.307832598686218262e-01 -9.278190881013870239e-02
-5.914881229400634766e-01 2.031398005783557892e-02 -5.365896821022033691e-01 3.845391049981117249e-02 2.591192424297332764e-01 -1.957051828503608704e-02 -5.376850962638854980e-01 -6.075258553028106689e-02
9.499483555555343628e-02 3.055031895637512207e-01 -1.889763623476028442e-01 1.841543316841125488e-01 3.021635673940181732e-02 3.931833431124687195e-02 -8.292971849441528320e-01 -3.712495267391204834e-01
-1.940412074327468872e-01 2.241950482130050659e-01 -1.848007142543792725e-01 4.251956194639205933e-02 -2.676265835762023926e-01 7.471456378698348999e-02 -7.985662817955017090e-01 -4.015108346939086914e-01
-5.036512017250061035e-01 5.685274302959442139e-02 -4.827688932418823242e-01 1.194891035556793213e-01 3.811352849006652832e-01 5.778513103723526001e-02 -5.871792435646057129e-01 4.875844344496726990e-02
-4.856039211153984070e-02 -2.704365924000740051e-02 -7.069124281406402588e-02 2.143686860799789429e-01 -5.637381970882415771e-02 -3.867695927619934082e-01 -8.178072571754455566e-01 -3.526784181594848633e-01
-2.017579972743988037e-02 3.988622128963470459e-01 -5.437813997268676758e-01 2.967822253704071045e-01 2.077887393534183502e-02 -2.379384487867355347e-01 -2.831386327743530273e-01 -5.652521848678588867e-01
3.224226832389831543e-02 -7.642475366592407227e-01 -4.384095966815948486e-01 -1.964091956615447998e-01 -1.097931563854217529e-01 1.518972814083099365e-01 -3.856236934661865234e-01 1.654364168643951416e-02
4.998850822448730469e-01 -5.393082275986671448e-03 -9.257821738719940186e-02 -2.879298059269785881e-03 -1.626380980014801025e-01 2.374774217605590820e-01 -6.823899745941162109e-01 -4.393224120140075684e-01
3.879591822624206543e-02 4.949638969264924526e-04 -2.054966799914836884e-02 1.587242037057876587e-01 -2.410729229450225830e-01 2.201668322086334229e-01 -6.680028438568115234e-01 -6.481214165687561035e-01
-5.842799693346023560e-02 -4.343704320490360260e-03 -6.085609793663024902e-01 1.828008592128753662e-01 6.883540749549865723e-01 -2.778253518044948578e-02 -3.402075469493865967e-01 4.960195347666740417e-02
3.706633150577545166e-01 2.054302543401718140e-01 -3.920980393886566162e-01 1.221528351306915283e-01 -2.749299407005310059e-01 -2.514068782329559326e-02 -3.609075844287872314e-01 -6.672871112823486328e-01
-4.693474769592285156e-01 -1.846064329147338867e-01 -5.589400529861450195e-01 5.151993036270141602e-02 4.875631332397460938e-01 4.101118072867393494e-02 -5.385284498333930969e-02 -4.338953495025634766e-01
-1.666259765625000000e-01 3.927308022975921631e-01 -4.336836040019989014e-01 -1.426809467375278473e-02 6.071377545595169067e-02 -1.594429016113281250e-01 -5.481027960777282715e-01 -5.478944182395935059e-01
-3.012085556983947754e-01 3.449094295501708984e-01 -5.855640172958374023e-01 -3.277105512097477913e-03 -2.012104392051696777e-01 8.668074384331703186e-03 -6.346371173858642578e-01 -6.395221501588821411e-02
-5.471566319465637207e-01 -3.739858269691467285e-01 -2.175103127956390381e-01 -3.978595137596130371e-02 2.452406287193298340e-01 6.560157984495162964e-02 -6.193059086799621582e-01 -2.527331113815307617e-01
2.252794802188873291e-01 -2.386251986026763916e-01 -2.021414972841739655e-02 7.674712538719177246e-01 -8.474648743867874146e-02 1.481224894523620605e-01 -3.895032107830047607e-01 -3.493585288524627686e-01
-1.319492161273956299e-01 1.452270597219467163e-01 -5.797190219163894653e-02 4.741529747843742371e-02 -1.153984293341636658e-01 3.950449079275131226e-02 -7.877050638198852539e-01 -5.661563873291015625e-01
4.172828197479248047e-01 -2.568705193698406219e-02 4.285356774926185608e-02 3.898718357086181641e-01 2.393837720155715942e-01 -1.125143989920616150e-01 -6.427410244941711426e-01 -4.339336454868316650e-01
3.218632042407989502e-01 1.702739447355270386e-01 -3.358799815177917480e-01 1.472179442644119263e-01 -3.522858917713165283e-01 2.411771006882190704e-02 -3.850699067115783691e-01 -6.782008409500122070e-01
3.159813880920410156e-01 7.879137247800827026e-02 -1.238458603620529175e-01 1.715642660856246948e-01 -7.508933544158935547e-02 2.853670418262481689e-01 -4.412182271480560303e-01 -7.532791495323181152e-01
1.605255007743835449e-01 -7.464653998613357544e-02 -1.000370159745216370e-01 7.441279888153076172e-01 -1.253709644079208374e-01 1.592653095722198486e-01 -4.419812560081481934e-01 -4.104813635349273682e-01
1.927641332149505615e-01 -8.822942525148391724e-02 -1.961463987827301025e-01 3.544362783432006836e-01 -1.983919590711593628e-01 1.156840696930885315e-01 -1.945497095584869385e-01 -8.368794918060302734e-01
-1.205918192863464355e-01 6.558267027139663696e-02 2.699966356158256531e-02 3.589647114276885986e-01 -1.219481527805328369e-01 2.887061834335327148e-01 -5.991386771202087402e-01 -6.279985308647155762e-01
7.486876100301742554e-02 2.026747763156890869e-01 -1.670563966035842896e-01 8.075695484876632690e-02 -1.580430567264556885e-01 8.595156669616699219e-02 -8.011637330055236816e-01 -4.946306347846984863e-01
-6.573941558599472046e-03 -9.129995852708816528e-02 -5.628946051001548767e-02 2.164667695760726929e-01 -4.435936808586120605e-01 1.559077352285385132e-01 -6.530451774597167969e-01 -5.422585010528564453e-01
-2.015185058116912842e-01 -7.127791643142700195e-01 -1.758989542722702026e-01 1.854602098464965820e-01 6.996227800846099854e-02 -3.759032860398292542e-02 -6.135518550872802734e-01 5.697898939251899719e-02
-4.052443206310272217e-01 -4.555422812700271606e-02 -4.194314181804656982e-01 1.911509335041046143e-01 -3.325223326683044434e-01 5.152868628501892090e-01 -1.320200562477111816e-01 -4.771995842456817627e-01
3.415507972240447998e-01 -5.880461260676383972e-02 -3.682547807693481445e-01 4.227829575538635254e-01 -3.306012153625488281e-01 -2.678899765014648438e-01 -3.549329936504364014e-01 -5.084175467491149902e-01
-1.704921275377273560e-01 -8.476207405328750610e-02 -3.938812613487243652e-01 9.023489058017730713e-02 -3.075472414493560791e-01 -2.471009790897369385e-01 -7.980985045433044434e-01 8.864280581474304199e-02
3.343755006790161133e-01 3.083046078681945801e-01 -2.288246154785156250e-01 2.622705698013305664e-01 1.646632701158523560e-01 2.651675343513488770e-01 -6.786172986030578613e-01 -3.377061486244201660e-01
-8.844252675771713257e-02 4.890134334564208984e-01 -5.450739264488220215e-01 3.728690147399902344e-01 1.611676067113876343e-01 5.931070819497108459e-02 -3.126211166381835938e-01 -4.355252385139465332e-01
5.267200469970703125e-01 -7.411732524633407593e-02 -1.183584183454513550e-01 1.490791738033294678e-01 -1.022733077406883240e-01 4.685516655445098877e-01 -4.415514767169952393e-01 -5.058368444442749023e-01
-4.618465900421142578e-02 -7.677427530288696289e-01 -3.580356240272521973e-01 -7.206924259662628174e-02 -2.016702890396118164e-01 -1.900843232870101929e-01 -4.368471801280975342e-01 8.611662685871124268e-02
1.690596044063568115e-01 3.912551105022430420e-01 -2.594837844371795654e-01 2.505787611007690430e-01 1.360149681568145752e-01 2.892118692398071289e-01 -6.752700805664062500e-01 -3.606707155704498291e-01
-2.422740757465362549e-01 -3.638964891433715820e-01 -4.062488675117492676e-01 4.319343715906143188e-02 6.644780635833740234e-01 -7.832517474889755249e-02 -3.764756619930267334e-01 -2.293013781309127808e-01
2.926697023212909698e-02 4.265566170215606689e-02 -6.000273227691650391e-01 4.820618033409118652e-01 -3.887457773089408875e-02 -2.065556347370147705e-01 -5.358076691627502441e-01 2.713690102100372314e-01
-2.398892343044281006e-01 -1.525048911571502686e-01 -2.527383863925933838e-01 -1.891268938779830933e-01 -5.036158561706542969e-01 2.866183221340179443e-01 -6.190085411071777344e-01 -3.171737492084503174e-01
2.395757734775543213e-01 2.785108089447021484e-01 -2.038831561803817749e-01 4.206782877445220947e-01 2.203580588102340698e-01 2.906751632690429688e-01 -6.342146992683410645e-01 -3.334950208663940430e-01
4.516753852367401123e-01 -4.782861564308404922e-03 -1.865373104810714722e-01 9.587046504020690918e-02 -1.333661377429962158e-01 5.414413809776306152e-01 -5.418910384178161621e-01 -3.839116394519805908e-01
1.527166813611984253e-01 -3.162488937377929688e-01 -1.573794707655906677e-02 4.493343532085418701e-01 -2.949659228324890137e-01 -1.368529349565505981e-01 -3.849438726902008057e-01 -6.485365629196166992e-01
1.725634559988975525e-02 4.729831125587224960e-03 -5.204955935478210449e-01 7.397598624229431152e-01 -2.530140578746795654e-01 -2.864432148635387421e-02 -3.415772914886474609e-01 2.791104372590780258e-03
2.164506539702415466e-02 1.622595191001892090e-01 -1.258562356233596802e-01 1.109783351421356201e-01 -1.415090113878250122e-01 3.656498789787292480e-01 -6.533141136169433594e-01 -6.037412285804748535e-01
-3.672965168952941895e-01 -4.354684948921203613e-01 -1.142982840538024902e-01 2.496187835931777954e-01 5.288965106010437012e-01 -1.346211880445480347e-01 -3.955108225345611572e-01 -3.818423748016357422e-01
1.479969173669815063e-01 7.389327883720397949e-02 -6.733768582344055176e-01 -1.884561926126480103e-01 6.005574464797973633e-01 1.336935628205537796e-02 -3.203193843364715576e-01 -1.422395259141921997e-01
-2.189219743013381958e-01 1.013405993580818176e-02 -3.254882693290710449e-01 3.495276570320129395e-01 -6.967394053936004639e-02 -4.680058360099792480e-01 -7.052427530288696289e-01 5.106128007173538208e-02
-1.090737134218215942e-01 3.517584130167961121e-02 -6.455307006835937500e-01 3.533482849597930908e-01 -1.472769826650619507e-01 -4.274508655071258545e-01 -4.788427650928497314e-01 1.077292785048484802e-01
3.073260784149169922e-01 -7.062239646911621094e-01 -3.326072096824645996e-01 3.500017151236534119e-02 2.129245549440383911e-01 3.202307224273681641e-01 -3.811574280261993408e-01 4.219091311097145081e-02
-6.042424961924552917e-02 -1.516343951225280762e-01 -2.316020727157592773e-01 7.670885324478149414e-01 -3.343173861503601074e-01 2.113565951585769653e-01 -3.210379779338836670e-01 -2.679302990436553955e-01
-6.228342186659574509e-03 -1.225849241018295288e-01 4.159319028258323669e-02 1.545573770999908447e-01 -1.604620665311813354e-01 8.423613756895065308e-02 -5.005766749382019043e-01 -8.221284747123718262e-01
2.908546030521392822e-01 -1.709035038948059082e-01 -7.688425183296203613e-01 5.234403014183044434e-01 -9.151913970708847046e-02 -9.761064499616622925e-02 4.616206511855125427e-02 -3.243932873010635376e-02
-3.230331242084503174e-01 3.560458421707153320e-01 -7.009380459785461426e-01 1.401869356632232666e-01 -4.582916572690010071e-02 4.228750765323638916e-01 -2.061971873044967651e-01 -1.856703460216522217e-01
3.153263926506042480e-01 -3.885788023471832275e-01 -4.428408741950988770e-01 3.930489718914031982e-01 -2.967504262924194336e-01 -4.541242420673370361e-01 -2.276948839426040649e-01 -2.298819124698638916e-01
4.618797898292541504e-01 1.276075839996337891e-01 -3.055911064147949219e-01 1.864125281572341919e-01 -1.579540520906448364e-01 4.895831942558288574e-01 -4.657857418060302734e-01 -4.008122682571411133e-01
-6.706055402755737305e-01 -3.670267760753631592e-01 -3.021158277988433838e-01 1.153306290507316589e-01 1.387205570936203003e-01 1.012088134884834290e-01 -3.543033003807067871e-01 -3.949519395828247070e-01
3.404465913772583008e-01 -1.577136665582656860e-01 -8.127535581588745117e-01 -2.241137027740478516e-01 -1.456480938941240311e-02 -1.057509481906890869e-01 1.220687180757522583e-01 -3.494723141193389893e-01
-4.382896721363067627e-01 -2.573202252388000488e-01 -3.795796632766723633e-01 -9.497603774070739746e-02 5.269174575805664062e-01 1.726179271936416626e-01 -3.188543617725372314e-01 -4.236508905887603760e-01
3.675814718008041382e-02 -2.444867193698883057e-01 -4.324131608009338379e-01 2.209058403968811035e-01 -5.396227836608886719e-01 -4.272761046886444092e-01 -3.283436894416809082e-01 -3.486078381538391113e-01
3.429180085659027100e-01 -1.434075087308883667e-01 -4.073173701763153076e-01 4.879340529441833496e-01 5.559066683053970337e-02 -1.407513022422790527e-01 -5.630940794944763184e-01 3.433339893817901611e-01
2.098996639251708984e-01 3.011549357324838638e-03 -6.503160595893859863e-01 -2.380286455154418945e-01 4.795212447643280029e-01 -2.788475453853607178e-01 -3.753720819950103760e-01 -1.666244864463806152e-01
4.253261089324951172e-01 -1.800010204315185547e-01 -5.508617758750915527e-01 2.518646419048309326e-01 -4.526423215866088867e-01 -2.396894842386245728e-01 -6.218612566590309143e-02 -3.919305801391601562e-01
-4.540014863014221191e-01 -6.052879095077514648e-01 -1.686189174652099609e-01 -3.510049358010292053e-02 -3.099144436419010162e-03 1.448314487934112549e-01 -5.794982910156250000e-01 -2.025855928659439087e-01
2.494272738695144653e-01 1.423218995332717896e-01 -1.216232478618621826e-01 4.548406302928924561e-01 6.639796309173107147e-03 4.060153067111968994e-01 -6.341869235038757324e-01 -3.588490784168243408e-01
-4.532176554203033447e-01 -4.949448108673095703e-01 -4.357407987117767334e-01 3.664789497852325439e-01 7.733111083507537842e-02 -8.229004591703414917e-02 -4.273907840251922607e-01 1.732971370220184326e-01
-6.842539459466934204e-02 -4.931378662586212158e-01 -4.747880995273590088e-01 -3.277406692504882812e-01 5.301555991172790527e-01 1.133315414190292358e-01 -1.855070888996124268e-01 -3.016182184219360352e-01
-8.099187165498733521e-02 -2.650062143802642822e-01 -8.597163558006286621e-01 -6.561765074729919434e-02 -1.425164043903350830e-01 1.592342406511306763e-01 1.270651519298553467e-01 -3.434852957725524902e-01
7.500658184289932251e-02 -2.372872978448867798e-01 -4.467641711235046387e-01 7.044453620910644531e-01 -2.989713251590728760e-01 -2.208864986896514893e-01 -1.129156276583671570e-01 -3.021633028984069824e-01
1.574507057666778564e-01 4.011709690093994141e-01 -3.065650165081024170e-01 2.940600216388702393e-01 2.783425450325012207e-01 2.840541303157806396e-01 -6.676707863807678223e-01 -1.728353947401046753e-01
-2.100515067577362061e-01 -1.481193955987691879e-02 -5.007230639457702637e-01 3.476916998624801636e-02 5.817713737487792969e-01 -2.517727911472320557e-01 -5.415405035018920898e-01 -9.280729293823242188e-02
-4.614242911338806152e-01 -6.040863394737243652e-01 -1.545809507369995117e-01 2.608430981636047363e-01 2.872405946254730225e-01 1.315213441848754883e-01 -3.425489068031311035e-01 -3.362857401371002197e-01
1.863971166312694550e-02 8.107265084981918335e-02 -2.333521693944931030e-01 1.186130270361900330e-01 -2.227490991353988647e-01 -3.808183372020721436e-01 -5.815121531486511230e-01 -6.259083747863769531e-01
4.526005387306213379e-01 -1.029629111289978027e-01 -2.590085268020629883e-01 4.207195937633514404e-01 -3.546647494658827782e-03 -2.648887336254119873e-01 -3.296162486076354980e-01 -6.013614535331726074e-01
-2.098468393087387085e-01 -7.989004850387573242e-01 -3.818821609020233154e-01 -6.492817401885986328e-02 3.034763596951961517e-02 -6.168827414512634277e-02 -3.941269516944885254e-01 -8.723565936088562012e-02
-5.363922119140625000e-01 -5.925088524818420410e-01 -3.071071803569793701e-01 6.411767750978469849e-02 1.591157913208007812e-01 1.916193962097167969e-01 -3.156329095363616943e-01 -3.180107772350311279e-01
6.563540082424879074e-04 2.463551312685012817e-01 -6.169822812080383301e-01 5.089263916015625000e-01 2.344694547355175018e-02 -2.507233023643493652e-01 -4.822906255722045898e-01 6.015925481915473938e-02
3.060970604419708252e-01 7.107651978731155396e-02 -7.453322410583496094e-02 4.700645431876182556e-02 -5.980818346142768860e-02 2.035063207149505615e-01 -6.964955329895019531e-01 -6.028184890747070312e-01
-4.618078470230102539e-01 -4.154171943664550781e-01 -2.684404850006103516e-01 -3.313394635915756226e-02 4.224567413330078125e-01 2.143920660018920898e-01 -4.510033726692199707e-01 -3.364019095897674561e-01
2.913307957351207733e-02 -2.657018601894378662e-01 -4.167869687080383301e-01 6.667242050170898438e-01 -3.944902122020721436e-01 -1.326952576637268066e-01 -1.164743229746818542e-01 -3.514604270458221436e-01
2.043285369873046875e-01 -4.758974164724349976e-02 -7.715510129928588867e-01 5.633458495140075684e-01 1.614478528499603271e-01 -1.210887283086776733e-01 -3.034163080155849457e-02 4.107614979147911072e-02
1.653217710554599762e-02 -1.983646750450134277e-01 -1.832806169986724854e-01 2.625748813152313232e-01 -4.733123481273651123e-01 -1.772041916847229004e-01 -3.472245335578918457e-01 -6.941542029380798340e-01
3.543860316276550293e-01 2.860108613967895508e-01 -2.160723358392715454e-01 2.568550705909729004e-01 8.414886891841888428e-02 1.609236896038055420e-01 -6.426101922988891602e-01 -4.837576448917388916e-01
6.411625146865844727e-01 8.069244027137756348e-02 -5.388841629028320312e-01 7.139341533184051514e-02 8.637834340333938599e-03 3.503156900405883789e-01 -3.555219173431396484e-01 -1.942024827003479004e-01
5.124257802963256836e-01 2.185293287038803101e-01 -7.766304612159729004e-01 1.448463052511215210e-01 -1.621739752590656281e-02 9.313245303928852081e-03 -1.378351449966430664e-01 -2.148977220058441162e-01
-1.444322764873504639e-01 -1.669824123382568359e-01 -2.530722320079803467e-01 1.755753457546234131e-01 -6.262963414192199707e-01 3.342784941196441650e-01 -5.192557573318481445e-01 -2.876944839954376221e-01
-1.921140998601913452e-01 -1.156170293688774109e-01 -1.865033060312271118e-01 5.245102047920227051e-01 -2.574646770954132080e-01 5.288352370262145996e-01 -2.646299302577972412e-01 -4.731245338916778564e-01
4.413032531738281250e-02 1.530294567346572876e-01 -6.636877357959747314e-02 -2.236427180469036102e-02 5.691058561205863953e-02 -7.128535211086273193e-02 -8.301004171371459961e-01 -5.218646526336669922e-01
-4.145048558712005615e-02 -6.332652270793914795e-02 -1.934215724468231201e-01 1.051946803927421570e-01 -3.578171133995056152e-01 -4.045028090476989746e-01 -5.018489360809326172e-01 -6.342601180076599121e-01
-4.274606108665466309e-01 -2.611559629440307617e-02 -4.416598677635192871e-01 -2.097023427486419678e-01 2.044063508510589600e-01 4.006474614143371582e-01 -6.125818490982055664e-01 4.246307362336665392e-04
5.038964096456766129e-03 4.042314291000366211e-01 -3.833116590976715088e-01 3.383544981479644775e-01 3.932936787605285645e-01 -3.544931113719940186e-02 -4.025449156761169434e-01 -5.071300864219665527e-01
8.907084912061691284e-02 1.598075330257415771e-01 -1.817525029182434082e-01 -7.160034030675888062e-02 2.190419286489486694e-01 -1.963838338851928711e-01 -4.169243574142456055e-01 -8.173099160194396973e-01
-2.541309781372547150e-02 2.349114716053009033e-01 -3.349607288837432861e-01 2.183376848697662354e-01 3.596181049942970276e-02 -1.731654554605484009e-01 -2.970559000968933105e-01 -8.153398633003234863e-01
-6.025679036974906921e-02 7.779203820973634720e-03 -7.184708714485168457e-01 -2.976967394351959229e-01 3.670807182788848877e-01 -2.313457131385803223e-01 -4.454863965511322021e-01 -6.897611171007156372e-02
1.350833773612976074e-01 -4.486606121063232422e-01 -3.165518641471862793e-01 1.748140752315521240e-01 -4.683037698268890381e-01 -4.666676223278045654e-01 -3.329758048057556152e-01 -3.189530968666076660e-01
2.896928191184997559e-01 2.626753449440002441e-01 -2.542209625244140625e-01 3.300743550062179565e-02 -8.115628361701965332e-02 1.644763797521591187e-01 -6.086279749870300293e-01 -6.142435669898986816e-01
1.165624782443046570e-01 -7.420468330383300781e-01 -2.586516439914703369e-01 1.285532563924789429e-01 -6.456340104341506958e-02 4.467819035053253174e-01 -3.851566612720489502e-01 -1.499659754335880280e-02
-5.524350330233573914e-02 -4.124999418854713440e-02 -5.035412311553955078e-01 4.808880016207695007e-02 -3.983025252819061279e-01 6.588916182518005371e-01 -2.314946353435516357e-01 -3.049710690975189209e-01
-4.430351555347442627e-01 -2.887330353260040283e-01 -2.068219035863876343e-01 9.530149400234222412e-02 4.329018592834472656e-01 2.864427864551544189e-01 -5.386363863945007324e-01 -3.300189375877380371e-01
1.617427021265029907e-01 1.096066832542419434e-02 -3.395141363143920898e-01 4.596354961395263672e-01 -2.338094562292098999e-01 -1.185210794210433960e-01 -3.108020424842834473e-01 -6.941702365875244141e-01
-4.673868119716644287e-01 -5.469099283218383789e-01 -1.961582899093627930e-01 1.727807074785232544e-01 1.278825402259826660e-01 -7.402782142162322998e-02 -6.196135282516479492e-01 -9.139508754014968872e-02
-3.561088740825653076e-01 -1.425881981849670410e-01 -4.826651513576507568e-01 2.060532197356224060e-02 -3.390636444091796875e-01 5.162682533264160156e-01 -1.654131412506103516e-01 -4.589187204837799072e-01
-4.639220237731933594e-01 1.489650830626487732e-02 -3.476087450981140137e-01 8.263393491506576538e-02 1.301074475049972534e-01 -4.542452096939086914e-02 -7.745577096939086914e-01 -1.948415488004684448e-01
3.204134851694107056e-02 -1.684646457433700562e-01 1.351641416549682617e-01 2.007890045642852783e-01 6.852244585752487183e-02 -2.433323711156845093e-01 -6.707838773727416992e-01 -6.309917569160461426e-01
8.512286096811294556e-02 -2.085240334272384644e-01 -4.487519711256027222e-02 3.461250662803649902e-01 -4.241896867752075195e-01 2.483335584402084351e-01 -5.312118530273437500e-01 -5.510563254356384277e-01
1.282442659139633179e-01 -2.474169880151748657e-01 -7.762591838836669922e-01 6.004004180431365967e-02 -5.963611230254173279e-02 3.606642186641693115e-01 2.332304269075393677e-01 -3.579430878162384033e-01
-4.795956909656524658e-01 -3.122253715991973877e-01 -2.334908694028854370e-01 1.105631589889526367e-01 4.179163873195648193e-01 3.061199486255645752e-01 -4.776843190193176270e-01 -3.304772973060607910e-01
4.425866901874542236e-01 -7.620566338300704956e-02 -6.904786825180053711e-01 -6.271087378263473511e-02 -1.310247629880905151e-01 5.097460150718688965e-01 -1.762453019618988037e-01 -9.770070016384124756e-02
-5.077826790511608124e-03 -3.685313761234283447e-01 -5.912398099899291992e-01 -1.392281502485275269e-01 4.859241247177124023e-01 -7.905653864145278931e-02 -4.747009873390197754e-01 1.658214777708053589e-01
2.637140154838562012e-01 -1.335815191268920898e-01 -1.813704520463943481e-01 7.687978148460388184e-01 -8.969859778881072998e-02 1.308261603116989136e-01 -2.813260853290557861e-01 -4.293716251850128174e-01
-2.463191896677017212e-01 -6.912178397178649902e-01 -3.068500161170959473e-01 -7.390069961547851562e-02 4.910802841186523438e-02 2.305701076984405518e-01 -5.524394512176513672e-01 3.410042822360992432e-02
-5.273806676268577576e-02 -1.976280957460403442e-01 -5.113733410835266113e-01 -3.623014688491821289e-01 -2.340863943099975586e-01 5.740051865577697754e-01 -2.435556650161743164e-01 -3.489968776702880859e-01
1.558632552623748779e-01 -1.061681210994720459e-01 -2.860118150711059570e-01 -4.993689432740211487e-02 -3.698712885379791260e-01 -2.112718671560287476e-01 -2.185201644897460938e-01 -8.068127036094665527e-01
2.546318471431732178e-01 -8.222100138664245605e-02 -1.317916344851255417e-02 3.147996664047241211e-01 1.461299806833267212e-01 -3.545152246952056885e-01 -7.995895743370056152e-01 -2.067641615867614746e-01
-3.178434073925018311e-01 -6.737231463193893433e-02 -7.151240706443786621e-01 -6.084435060620307922e-02 4.154318273067474365e-01 -2.871888577938079834e-01 -3.309214115142822266e-01 -1.214988380670547485e-01
-4.890682399272918701e-01 3.270998001098632812e-01 -6.440113186836242676e-01 2.055998593568801880e-01 -2.475658208131790161e-01 -1.031785681843757629e-01 -2.265925556421279907e-01 -2.711408436298370361e-01
4.408069849014282227e-01 -1.998120695352554321e-01 -7.322891354560852051e-01 4.633824229240417480e-01 -1.009513512253761292e-01 -5.695126578211784363e-02 -6.086050532758235931e-03 3.636005520820617676e-02
-1.617602631449699402e-02 -8.630672097206115723e-02 -6.564384698867797852e-01 -2.901965677738189697e-01 5.183330774307250977e-01 -2.191079258918762207e-01 -3.390446901321411133e-01 -2.133903503417968750e-01
4.231738150119781494e-01 -8.680576086044311523e-02 -3.476355373859405518e-01 6.306921243667602539e-01 -9.096416831016540527e-02 -2.273350507020950317e-01 -3.242559731006622314e-01 -3.600944280624389648e-01
6.843812018632888794e-02 -2.247570008039474487e-01 1.474493928253650665e-02 7.024754881858825684e-01 -2.014834284782409668e-01 2.198210656642913818e-01 -4.024465382099151611e-01 -4.474720060825347900e-01
7.005783915519714355e-01 -9.879257529973983765e-02 -4.100252091884613037e-01 4.452043026685714722e-02 -1.809824407100677490e-01 3.377276360988616943e-01 -3.139840364456176758e-01 -2.897011637687683105e-01
-8.611933887004852295e-02 6.161646172404289246e-02 4.308442771434783936e-02 -2.358500100672245026e-02 -6.256817281246185303e-02 1.441875249147415161e-01 -7.388328313827514648e-01 -6.448220610618591309e-01
-1.445743590593338013e-01 3.355202451348304749e-02 -7.140242457389831543e-01 -1.708189398050308228e-01 3.634061217308044434e-01 -2.054001092910766602e-01 -5.138068795204162598e-01 2.668828703463077545e-02
-2.540727555751800537e-01 -5.408436059951782227e-01 -2.989825010299682617e-01 5.763247609138488770e-02 9.275256097316741943e-02 -1.176221221685409546e-01 -6.951815485954284668e-01 2.109692990779876709e-01
5.452682971954345703e-01 1.288205087184906006e-01 -6.440476775169372559e-01 -1.263230890035629272e-01 2.745181918144226074e-01 1.538227051496505737e-01 -3.069317638874053955e-01 -2.492071986198425293e-01
1.840886920690536499e-01 -1.002811565995216370e-01 -2.556201219558715820e-01 7.544516921043395996e-01 -2.368867397308349609e-01 -8.831291645765304565e-02 -2.910875380039215088e-01 -4.157761335372924805e-01
6.243832409381866455e-03 -2.945868074893951416e-01 -5.278932452201843262e-01 -4.468073248863220215e-01 -2.350616157054901123e-01 4.712772071361541748e-01 -1.843122541904449463e-01 -3.514884114265441895e-01
-2.133733965456485748e-02 -4.775522351264953613e-01 -6.035867929458618164e-01 -4.854204505681991577e-02 5.005611181259155273e-01 -3.459637463092803955e-01 -1.170433685183525085e-01 -1.444427818059921265e-01
3.377970457077026367e-01 -2.539071738719940186e-01 -5.902681946754455566e-01 -1.573340594768524170e-01 4.803243577480316162e-01 -3.051789700984954834e-01 -3.524832725524902344e-01 1.279728300869464874e-02
1.650686189532279968e-02 4.239058792591094971e-01 -5.333545207977294922e-01 3.532881736755371094e-01 2.018816173076629639e-01 -1.828814893960952759e-01 -3.326242864131927490e-01 -4.753009676933288574e-01
-3.658370375633239746e-01 -3.516011834144592285e-01 -2.449833005666732788e-01 2.332065999507904053e-01 5.884389877319335938e-01 2.412752434611320496e-02 -3.693381249904632568e-01 -3.806370794773101807e-01
-3.046886250376701355e-02 -7.825372815132141113e-01 -2.881394326686859131e-01 2.392830699682235718e-01 7.504420727491378784e-02 3.655073344707489014e-01 -3.268353939056396484e-01 1.943254657089710236e-02
-4.239953756332397461e-01 -5.661956071853637695e-01 -2.240580022335052490e-01 1.851082444190979004e-01 4.323766231536865234e-01 5.735301971435546875e-02 -2.948280572891235352e-01 -3.715119063854217529e-01
7.001195102930068970e-02 -2.167805731296539307e-01 -3.973969519138336182e-01 5.432650446891784668e-01 -3.154523968696594238e-01 -4.641458988189697266e-01 -2.793321609497070312e-01 -3.194920122623443604e-01
-1.811965182423591614e-02 -2.538253068923950195e-01 -3.113519214093685150e-02 2.260435074567794800e-01 -3.251673281192779541e-01 -1.517061591148376465e-01 -3.889242112636566162e-01 -7.766392827033996582e-01
-4.223316162824630737e-02 -4.099536836147308350e-01 -7.701826095581054688e-01 -2.337358742952346802e-01 3.664988279342651367e-01 -2.318615559488534927e-03 -2.190989106893539429e-01 3.088407451286911964e-03
2.751162052154541016e-01 -2.565356791019439697e-01 -6.192035079002380371e-01 -1.432716101408004761e-01 5.697644352912902832e-01 -1.904384195804595947e-01 -3.059453368186950684e-01 7.751397788524627686e-03
1.751743853092193604e-01 2.705315053462982178e-01 -3.878340125083923340e-01 3.779802024364471436e-01 3.037733435630798340e-01 -1.976755559444427490e-01 -2.491492629051208496e-01 -6.398540139198303223e-01
2.450054436922073364e-01 -3.127976953983306885e-01 -4.406250119209289551e-01 2.090638279914855957e-01 -5.724153518676757812e-01 -1.897813379764556885e-01 -4.903872311115264893e-01 -1.076772063970565796e-02
3.653608560562133789e-01 -1.602748781442642212e-01 -4.006454348564147949e-02 6.442660093307495117e-01 -2.352077141404151917e-02 7.898922264575958252e-02 -3.725507855415344238e-01 -5.277813076972961426e-01
9.624744206666946411e-02 -1.272411346435546875e-01 -6.279450654983520508e-01 6.352251768112182617e-01 4.208700731396675110e-02 -3.929737210273742676e-01 -1.107159182429313660e-01 -9.089764207601547241e-02
-4.738610088825225830e-01 -5.015907287597656250e-01 -2.288627177476882935e-01 3.313955292105674744e-02 2.928383648395538330e-01 -2.666390500962734222e-03 -5.461924076080322266e-01 -2.937662005424499512e-01
3.628194332122802734e-02 -1.477422416210174561e-01 -3.091229498386383057e-01 4.336232244968414307e-01 -2.886026501655578613e-01 -4.300566911697387695e-01 -2.610733211040496826e-01 -5.973860025405883789e-01
2.698050141334533691e-01 -3.381928205490112305e-01 -5.126019716262817383e-01 2.308009006083011627e-02 2.690070569515228271e-01 4.577227830886840820e-01 1.612767875194549561e-01 -4.915814399719238281e-01
-1.656974852085113525e-02 -5.665626525878906250e-01 -3.910690844058990479e-01 2.720452249050140381e-01 1.177244354039430618e-02 6.015641242265701294e-02 -5.467893481254577637e-01 3.860734999179840088e-01
-1.714317500591278076e-02 -1.410860419273376465e-01 -1.586048752069473267e-01 3.882547318935394287e-01 -1.942644119262695312e-01 2.977035939693450928e-01 -9.547017514705657959e-02 -8.175714015960693359e-01
2.139599621295928955e-01 -7.017233371734619141e-01 -2.233475744724273682e-01 1.194521114230155945e-01 -5.207292735576629639e-02 4.938230216503143311e-01 -3.878479003906250000e-01 -2.557276003062725067e-02
-2.420735657215118408e-01 -2.769218385219573975e-01 -3.216052055358886719e-01 -5.042124986648559570e-01 -2.639279067516326904e-01 3.178184032440185547e-01 -4.817310571670532227e-01 -3.229910433292388916e-01
1.914955526590347290e-01 -3.862210810184478760e-01 -3.413578569889068604e-01 -2.034172266721725464e-01 3.819838762283325195e-01 2.995359897613525391e-01 4.164093732833862305e-02 -6.472183465957641602e-01
1.663666032254695892e-02 -2.452310472726821899e-01 -4.359813630580902100e-01 2.384078688919544220e-02 -6.185524463653564453e-01 4.125203192234039307e-01 -2.298963367938995361e-01 -3.785556256771087646e-01
-2.534220218658447266e-01 -7.698324322700500488e-01 -2.905941307544708252e-01 -5.919589102268218994e-02 2.064490020275115967e-01 2.081663608551025391e-01 -3.770363926887512207e-01 -1.645466834306716919e-01
5.294746756553649902e-01 -9.996007382869720459e-02 -2.560770511627197266e-01 4.807765185832977295e-01 6.569368392229080200e-02 -3.640759885311126709e-01 -2.561879158020019531e-01 -4.587416350841522217e-01
2.155195474624633789e-01 -2.107812613248825073e-01 -6.477538943290710449e-01 -1.085675209760665894e-01 4.991291761398315430e-01 -2.576486468315124512e-01 -3.972175121307373047e-01 6.675393134355545044e-02
7.373800873756408691e-02 -1.875094324350357056e-01 -7.657610774040222168e-01 -9.240308403968811035e-02 -2.222941070795059204e-01 2.153622806072235107e-01 2.030323594808578491e-01 -4.769243299961090088e-01
-8.221744210459291935e-04 6.160968542098999023e-02 -9.211697429418563843e-02 4.315906763076782227e-02 -2.991672158241271973e-01 1.860968321561813354e-01 -6.547574400901794434e-01 -6.580389142036437988e-01
-3.290793299674987793e-01 -6.880337595939636230e-01 -2.275026589632034302e-01 -2.461322583258152008e-02 -7.976395636796951294e-02 3.126264512538909912e-01 -4.998130798339843750e-01 -1.097372546792030334e-01
-4.756407737731933594e-01 -1.410519778728485107e-01 -3.552601635456085205e-01 2.477689385414123535e-01 -2.567283809185028076e-01 4.898400604724884033e-01 -2.862698584794998169e-02 -5.095085501670837402e-01
2.610013484954833984e-01 4.926499351859092712e-02 -1.087897717952728271e-01 5.359842907637357712e-03 -4.995172843337059021e-02 -2.992401458323001862e-02 -5.670527815818786621e-01 -7.698361873626708984e-01
1.433299779891967773e-01 4.888649657368659973e-02 -5.620613098144531250e-01 -4.186901077628135681e-02 -1.248412877321243286e-01 2.457151859998703003e-01 -7.068448066711425781e-01 2.894994020462036133e-01
-5.868151783943176270e-01 -2.769495546817779541e-01 -3.192284703254699707e-01 -3.065247461199760437e-02 2.769002914428710938e-01 1.122500151395797729e-01 -6.064579486846923828e-01 -1.379686444997787476e-01
1.853457391262054443e-01 1.921465545892715454e-01 -1.660458445549011230e-01 2.098699957132339478e-01 -2.370921969413757324e-01 1.938810199499130249e-01 -7.631852030754089355e-01 -4.252712726593017578e-01
2.497837394475936890e-01 -3.809621930122375488e-01 -2.871528565883636475e-01 4.152155220508575439e-01 -3.465408384799957275e-01 -4.613460302352905273e-01 -3.805722594261169434e-01 -2.446413189172744751e-01
5.396716594696044922e-01 -3.972054645419120789e-02 -5.812915563583374023e-01 3.704479932785034180e-01 1.114908456802368164e-01 -3.751692771911621094e-01 -2.666209638118743896e-01 -8.818255364894866943e-02
4.307169020175933838e-01 -6.990366429090499878e-02 -3.449135124683380127e-01 -5.795243754982948303e-02 -4.538819789886474609e-01 -2.014257758855819702e-01 -4.809729158878326416e-01 -4.575549364089965820e-01
-2.241447269916534424e-01 -1.939034312963485718e-01 -2.663929164409637451e-01 -3.815847635269165039e-01 -3.768637776374816895e-01 3.868001997470855713e-01 -4.382714629173278809e-01 -4.602888226509094238e-01
1.028807908296585083e-01 7.964204251766204834e-02 -6.000385284423828125e-01 1.447685956954956055e-01 -1.500427443534135818e-02 -1.122449487447738647e-01 -7.505853176116943359e-01 1.608293354511260986e-01
1.701504737138748169e-02 -7.696273922920227051e-01 -2.546885013580322266e-01 5.851252004504203796e-02 9.282392263412475586e-02 1.099103167653083801e-01 -5.572059750556945801e-01 8.899004012346267700e-02
1.853585690259933472e-01 1.942621171474456787e-01 -7.274227142333984375e-01 3.894938156008720398e-02 -9.126646071672439575e-02 -9.763461351394653320e-02 -6.091377139091491699e-01 9.128379821777343750e-02
-4.726647436618804932e-01 -1.763563156127929688e-01 -4.663756787776947021e-01 2.588441371917724609e-01 -3.815601170063018799e-01 4.803889095783233643e-01 -2.214839160442352295e-01 -1.885825991630554199e-01
4.929791092872619629e-01 -7.592470943927764893e-02 -1.551359891891479492e-01 1.008010506629943848e-01 -2.287095934152603149e-01 3.683177828788757324e-01 -4.534071087837219238e-01 -5.687134861946105957e-01
4.794520735740661621e-01 -1.639751791954040527e-01 -7.178965806961059570e-01 -2.298148814588785172e-03 -1.231209561228752136e-01 4.466185867786407471e-01 -6.891573220491409302e-02 -9.209100157022476196e-02
-1.937906146049499512e-01 -1.842951476573944092e-01 -4.445825815200805664e-01 -6.711455434560775757e-02 7.014902830123901367e-01 1.268792748451232910e-01 -3.875295519828796387e-01 -2.606844007968902588e-01
5.158036351203918457e-01 -3.203919827938079834e-01 -5.181367397308349609e-01 2.910071611404418945e-01 -1.030282899737358093e-01 -4.530701041221618652e-01 -1.658030748367309570e-01 -1.864586621522903442e-01
5.307394638657569885e-02 -6.219790577888488770e-01 -2.746207118034362793e-01 -1.929473578929901123e-01 3.654172420501708984e-01 4.462520778179168701e-01 -3.994998335838317871e-01 -7.354735583066940308e-02
4.296783804893493652e-01 -1.160039529204368591e-01 -3.422400951385498047e-01 1.742575876414775848e-02 -1.953180581331253052e-01 -2.703563272953033447e-01 -1.686336696147918701e-01 -7.381115555763244629e-01
5.745825767517089844e-01 -1.997600346803665161e-01 -2.643369138240814209e-01 1.809458434581756592e-02 -4.067287147045135498e-01 -1.329078078269958496e-01 -4.373137652873992920e-01 -4.305965602397918701e-01
-7.971739396452903748e-03 -2.821550071239471436e-01 -8.570424318313598633e-01 2.478035539388656616e-02 -2.085615321993827820e-02 7.104571908712387085e-02 2.564796805381774902e-01 -3.375276625156402588e-01
-4.953610301017761230e-01 -2.546162307262420654e-01 -2.807012200355529785e-01 -1.606401205062866211e-01 -2.104416489601135254e-01 4.152991175651550293e-01 -4.427759349346160889e-01 -4.151867628097534180e-01
2.784917950630187988e-01 -3.596805334091186523e-01 -3.593856990337371826e-01 2.051585018634796143e-01 -6.023066639900207520e-01 -9.964885562658309937e-02 -4.891074299812316895e-01 -9.947297722101211548e-02
-2.068245410919189453e-01 -7.778254151344299316e-01 -1.707851439714431763e-01 -2.489191442728042603e-01 2.629098249599337578e-03 5.475801974534988403e-02 -4.170533716678619385e-01 -2.900762557983398438e-01
-3.718676567077636719e-01 -7.508025169372558594e-01 -2.652606964111328125e-01 1.835070848464965820e-01 -9.550175070762634277e-02 2.682557106018066406e-01 -2.600784599781036377e-01 -2.127189487218856812e-01
-2.665251791477203369e-01 -1.757031083106994629e-01 -3.988979458808898926e-01 2.050652801990509033e-01 -5.709658265113830566e-01 4.008872210979461670e-01 -2.360325008630752563e-01 -3.930616378784179688e-01
1.548686325550079346e-01 -2.701164186000823975e-01 1.588366478681564331e-01 2.184309624135494232e-02 -4.885112866759300232e-02 -1.327155679464340210e-01 -6.917189955711364746e-01 -6.155253052711486816e-01
-5.524223446846008301e-01 -4.514141380786895752e-01 -4.102420210838317871e-01 -9.414271265268325806e-02 7.816107571125030518e-02 1.921403408050537109e-01 -5.169919133186340332e-01 -5.988001823425292969e-02
-6.613261997699737549e-02 -1.118751689791679382e-01 -6.781910657882690430e-01 -4.311890006065368652e-01 -1.707677990198135376e-01 3.921965062618255615e-01 -3.689784407615661621e-01 -1.346049606800079346e-01
1.880127042531967163e-01 -9.388794749975204468e-02 -7.074509263038635254e-01 5.984856486320495605e-01 -2.593455314636230469e-01 1.054954007267951965e-01 -1.001132130622863770e-01 9.355422854423522949e-02
-3.347073495388031006e-01 -4.208093285560607910e-01 -3.028376102447509766e-01 1.637050658464431763e-01 5.878190994262695312e-01 -5.164135713130235672e-03 -2.936705052852630615e-01 -4.007244110107421875e-01
5.653340816497802734e-01 -2.379645556211471558e-01 -2.484009414911270142e-01 -6.529743224382400513e-02 -3.318067193031311035e-01 -2.592898011207580566e-01 -3.944182991981506348e-01 -4.742476046085357666e-01
-2.899124324321746826e-01 -8.093052506446838379e-01 -2.690385878086090088e-01 1.752080619335174561e-01 -2.677493495866656303e-03 2.401766628026962280e-01 -2.100066393613815308e-01 -2.368569076061248779e-01
-3.076675832271575928e-01 -4.789142608642578125e-01 -1.035673916339874268e-01 3.553957045078277588e-01 4.816617369651794434e-01 -1.438207626342773438e-01 -4.142017364501953125e-01 -3.386794626712799072e-01
-9.259698539972305298e-02 -3.189982771873474121e-01 -8.592872619628906250e-01 3.248435258865356445e-02 -1.260837167501449585e-01 1.778245419263839722e-01 2.100280076265335083e-01 -2.420859038829803467e-01
3.455253839492797852e-01 -1.921361982822418213e-01 -5.318087935447692871e-01 4.699913859367370605e-01 -3.525829017162322998e-01 -1.628141701221466064e-01 -4.153662025928497314e-01 1.289609521627426147e-01
-1.315432935953140259e-01 -1.050184071063995361e-01 -5.007396936416625977e-01 -1.527242362499237061e-01 6.297729015350341797e-01 -1.817681342363357544e-01 -4.363100826740264893e-01 -2.785362899303436279e-01
1.727174371480941772e-01 1.118411198258399963e-01 -5.282466411590576172e-01 -2.064881622791290283e-01 3.509866073727607727e-02 3.984796106815338135e-01 -6.635931134223937988e-01 1.886916160583496094e-01
-1.310435533523559570e-01 -3.291589915752410889e-01 -4.458050727844238281e-01 -4.542676210403442383e-01 -2.219164669513702393e-01 4.687133431434631348e-01 -3.373021781444549561e-01 -2.943955659866333008e-01
3.342750072479248047e-01 2.258128225803375244e-01 -7.592474222183227539e-01 -2.778859063982963562e-02 1.607096195220947266e-02 4.028151743113994598e-03 -5.001502037048339844e-01 9.805845469236373901e-02
-4.146584570407867432e-01 -6.979984045028686523e-01 -2.633341550827026367e-01 -1.551463734358549118e-02 -6.018120050430297852e-02 2.228317856788635254e-01 -4.433759450912475586e-01 -1.463318318128585815e-01
6.312312930822372437e-02 -5.178914871066808701e-03 -1.821026653051376343e-01 3.271173536777496338e-01 -2.931341826915740967e-01 -1.318618208169937134e-01 -5.642464160919189453e-01 -6.588872671127319336e-01
-1.286500990390777588e-01 -2.798304855823516846e-01 -5.533237457275390625e-01 2.269925922155380249e-01 6.840982437133789062e-01 -1.448235660791397095e-01 -1.160668805241584778e-01 -2.121680080890655518e-01
3.447648286819458008e-01 -1.819526255130767822e-01 -5.077361464500427246e-01 -2.185015976428985596e-01 2.907283902168273926e-01 4.735451936721801758e-01 -7.246924936771392822e-02 -4.779871404170989990e-01
-2.194429636001586914e-01 -1.894242167472839355e-01 -2.821768820285797119e-01 -3.511750996112823486e-01 -4.691728055477142334e-01 2.500128448009490967e-01 -6.104080080986022949e-01 -2.403913587331771851e-01
1.830274611711502075e-01 -6.917788386344909668e-01 -2.828095853328704834e-01 1.403536945581436157e-01 -5.240289494395256042e-02 4.450778067111968994e-01 -4.271106719970703125e-01 7.070142775774002075e-02
2.535198330879211426e-01 -1.579539477825164795e-01 -5.699865221977233887e-01 3.330762088298797607e-01 -3.154032528400421143e-01 -4.535811543464660645e-01 -1.929681897163391113e-01 -3.640085160732269287e-01
3.488073348999023438e-01 2.180546969175338745e-01 -2.591245472431182861e-01 4.581723213195800781e-01 1.127221658825874329e-01 3.158469498157501221e-01 -6.535838842391967773e-01 -1.186627000570297241e-01
-2.632426023483276367e-01 -1.626657396554946899e-01 -3.692470192909240723e-01 -1.781393438577651978e-01 -4.232170581817626953e-01 5.355930328369140625e-01 -3.922700583934783936e-01 -3.410544395446777344e-01
2.647729776799678802e-02 -3.262457251548767090e-01 -7.495383620262145996e-01 -1.924559026956558228e-01 -2.954478859901428223e-01 2.884538173675537109e-01 1.030131801962852478e-01 -3.360190391540527344e-01
-2.558144629001617432e-01 -3.662968873977661133e-01 -3.662597835063934326e-01 -6.121659278869628906e-02 6.312713027000427246e-01 2.072077691555023193e-01 -2.440013140439987183e-01 -4.018914103507995605e-01
4.080002605915069580e-01 -1.846004873514175415e-01 -7.526192069053649902e-01 3.689006567001342773e-01 1.386370956897735596e-01 1.616835035383701324e-02 -1.327765285968780518e-01 2.445893287658691406e-01
5.930665135383605957e-01 -1.670206338167190552e-01 -3.179084360599517822e-01 2.347024679183959961e-01 -3.530976176261901855e-01 -1.799639463424682617e-01 -3.408923149108886719e-01 -4.369814991950988770e-01
4.112617373466491699e-01 -2.006451189517974854e-01 -5.192459821701049805e-01 -1.359105408191680908e-01 6.064170002937316895e-01 7.651418447494506836e-02 -3.573201000690460205e-01 3.526457399129867554e-02
-3.972089588642120361e-01 -4.674667418003082275e-01 -2.367620319128036499e-01 -7.040837407112121582e-02 3.957955539226531982e-01 2.810940742492675781e-01 -4.912261068820953369e-01 -2.927716076374053955e-01
-5.804925411939620972e-02 1.158783435821533203e-01 -3.433783352375030518e-02 1.698049902915954590e-01 -7.470574229955673218e-02 2.130511999130249023e-01 -6.650872230529785156e-01 -6.781424283981323242e-01
2.584845125675201416e-01 -1.229290440678596497e-01 -6.946725845336914062e-01 -1.446783263236284256e-02 2.206649035215377808e-01 3.846535384654998779e-01 2.088737189769744873e-01 -4.416052997112274170e-01
5.837835073471069336e-01 1.382156014442443848e-01 -7.112867832183837891e-01 -7.910751551389694214e-02 6.288683041930198669e-03 2.327711880207061768e-01 -2.589473128318786621e-01 -8.142929524183273315e-02
1.538256406784057617e-01 -3.175671994686126709e-01 -4.753296673297882080e-01 5.858847498893737793e-01 -3.514519333839416504e-01 -2.770949602127075195e-01 -4.715940356254577637e-02 -3.221265077590942383e-01
-2.874137647449970245e-02 -2.542414963245391846e-01 -4.076735675334930420e-01 3.088311664760112762e-02 -6.701447367668151855e-01 4.063235819339752197e-01 -3.227066695690155029e-01 -2.214753031730651855e-01
-1.754197627305984497e-01 -9.881030023097991943e-02 -8.294301629066467285e-01 2.927857935428619385e-01 -2.397239059209823608e-01 -3.259905874729156494e-01 -1.332387775182723999e-01 -6.554760038852691650e-02
4.327926039695739746e-01 2.380849272012710571e-01 -5.510058403015136719e-01 3.779629766941070557e-01 7.205579895526170731e-03 3.609347939491271973e-01 -8.833193778991699219e-02 -4.140220880508422852e-01
3.525706827640533447e-01 -1.426484882831573486e-01 -5.160083770751953125e-01 1.743916124105453491e-01 -8.802610635757446289e-02 -1.578200012445449829e-01 -6.630870103836059570e-01 2.938165664672851562e-01
4.283223152160644531e-01 -4.175869822502136230e-01 -5.218157172203063965e-01 3.723539113998413086e-01 -1.866862028837203979e-01 -3.972751498222351074e-01 -8.799016475677490234e-02 -1.755000352859497070e-01
-1.227290928363800049e-01 -5.768077373504638672e-01 -4.518826007843017578e-01 -1.607725210487842560e-02 5.913618206977844238e-01 1.689896434545516968e-01 -1.961745321750640869e-01 -1.761343926191329956e-01
4.506646096706390381e-01 -4.127308726310729980e-01 -4.990770816802978516e-01 3.499495685100555420e-01 -2.979528605937957764e-01 -3.490361571311950684e-01 -1.926435083150863647e-01 -8.543134480714797974e-02
-4.877797663211822510e-01 -3.601943850517272949e-01 -1.569977104663848877e-01 2.231815159320831299e-01 4.524900913238525391e-01 1.545358914881944656e-03 -4.328933656215667725e-01 -4.070949852466583252e-01
5.112392902374267578e-01 1.412542909383773804e-02 -2.478077709674835205e-01 -1.782524399459362030e-03 -5.848627071827650070e-03 5.750231742858886719e-01 -4.609993696212768555e-01 -3.658097088336944580e-01
5.260142087936401367e-01 -9.047909826040267944e-02 -3.591891229152679443e-01 5.864890217781066895e-01 1.567230969667434692e-01 -2.993178665637969971e-01 -1.970735043287277222e-01 -2.985714375972747803e-01
1.443233042955398560e-01 -7.139791250228881836e-01 -2.302807122468948364e-01 1.117045134305953979e-01 4.176281765103340149e-02 5.257568359375000000e-01 -3.456698656082153320e-01 -7.902782410383224487e-02
-5.217140540480613708e-03 -2.166723757982254028e-01 -2.907276339828968048e-02 4.308914840221405029e-01 -3.644420504570007324e-01 1.287077367305755615e-01 -3.318076431751251221e-01 -7.120626568794250488e-01
5.373558774590492249e-02 -7.532374858856201172e-01 -2.831734120845794678e-01 8.394680917263031006e-02 1.511547118425369263e-01 3.939040899276733398e-01 -4.045947790145874023e-01 2.839893847703933716e-02
9.519221633672714233e-02 -7.832812666893005371e-01 -2.650031149387359619e-01 2.507928907871246338e-01 1.177602261304855347e-01 3.520852327346801758e-01 -3.219912946224212646e-01 5.268297716975212097e-02
-3.190967440605163574e-01 2.565266788005828857e-01 -5.727140307426452637e-01 1.442854641936719418e-03 3.003960549831390381e-01 3.387330770492553711e-01 -5.367858409881591797e-01 1.060706228017807007e-01
1.982682570815086365e-02 -1.820076406002044678e-01 -4.282623827457427979e-01 8.675371855497360229e-02 -5.869244337081909180e-01 4.716483354568481445e-01 -1.426182836294174194e-01 -4.339039325714111328e-01
3.068691492080688477e-01 -2.570785582065582275e-01 -4.547267854213714600e-01 2.200032919645309448e-01 4.214631915092468262e-01 4.128598868846893311e-01 1.578130871057510376e-01 -4.599723517894744873e-01
3.616960048675537109e-01 -2.357122749090194702e-01 -1.102506369352340698e-01 7.004454731941223145e-01 -7.622860372066497803e-02 -1.754424273967742920e-01 -2.798647582530975342e-01 -4.426303505897521973e-01
-7.323622703552246094e-02 -1.283668875694274902e-01 -1.333010289818048477e-02 4.634983539581298828e-01 -2.865847945213317871e-01 3.551396727561950684e-01 -4.374307692050933838e-01 -6.029505729675292969e-01
2.926440834999084473e-01 6.451711058616638184e-02 -5.977469086647033691e-01 2.503679096698760986e-01 -2.291245460510253906e-01 -2.189284414052963257e-01 -5.947948098182678223e-01 1.897445172071456909e-01
5.778475999832153320e-01 1.685241796076297760e-02 -5.561989545822143555e-01 -1.749563366174697876e-01 3.023310750722885132e-02 3.199733197689056396e-01 -4.716492891311645508e-01 9.536618366837501526e-03
-3.277221620082855225e-01 -2.971441745758056641e-01 -2.336689233779907227e-01 2.939608991146087646e-01 6.223747730255126953e-01 9.075967222452163696e-02 -2.680470049381256104e-01 -4.425522983074188232e-01
1.059500873088836670e-01 -1.285174041986465454e-01 -7.664532661437988281e-01 5.282531380653381348e-01 -5.602128431200981140e-02 -2.792010307312011719e-01 8.027497678995132446e-02 -1.349821090698242188e-01
1.495245993137359619e-01 4.111000001430511475e-01 -4.025163650512695312e-01 4.885387420654296875e-01 2.061106413602828979e-01 5.837637186050415039e-02 -5.941548347473144531e-01 -9.508080035448074341e-02
2.522220611572265625e-01 -2.644553482532501221e-01 -5.500280261039733887e-01 -1.805431097745895386e-01 -2.468618899583816528e-01 5.920360088348388672e-01 -2.819553315639495850e-01 -2.009343057870864868e-01
7.132734358310699463e-02 -5.573835968971252441e-02 -8.518531918525695801e-01 4.847798347473144531e-01 4.832095652818679810e-02 -1.559339910745620728e-01 1.048089354299008846e-03 6.699946522712707520e-02
-3.803451359272003174e-02 1.166512817144393921e-02 -3.251882791519165039e-01 1.305833808146417141e-03 -4.875836074352264404e-01 -3.549309670925140381e-01 -5.251801609992980957e-01 -5.031302571296691895e-01
4.028183466289192438e-04 -8.165807723999023438e-01 -3.750310838222503662e-01 1.914502494037151337e-02 -1.981927454471588135e-02 8.802837133407592773e-02 -4.206109642982482910e-01 8.441284298896789551e-02
1.422295346856117249e-02 -8.608488440513610840e-01 -3.164413571357727051e-01 2.514337599277496338e-01 8.498714119195938110e-02 4.156792908906936646e-02 -2.881453633308410645e-01 5.834776163101196289e-02
1.452652513980865479e-01 -4.061199128627777100e-01 -4.429358243942260742e-01 1.482793092727661133e-01 3.530967831611633301e-01 5.379476547241210938e-01 1.103099733591079712e-01 -4.117675125598907471e-01
-7.108201086521148682e-02 1.611513048410415649e-01 -6.926300525665283203e-01 1.104365736246109009e-01 1.632356196641921997e-01 -2.522101402282714844e-01 -5.809028148651123047e-01 2.221282869577407837e-01
-8.194277435541152954e-02 -5.882434248924255371e-01 -4.108660817146301270e-01 3.498311042785644531e-01 5.854127407073974609e-01 3.681251406669616699e-02 -2.652527578175067902e-02 -1.062804013490676880e-01
-4.280020594596862793e-01 -2.746239304542541504e-01 -5.668750405311584473e-01 1.549422889947891235e-01 -3.311636149883270264e-01 4.981443583965301514e-01 -9.301749616861343384e-02 -1.719659268856048584e-01
-8.029797673225402832e-02 -3.437615334987640381e-01 -1.951382607221603394e-01 -7.869363576173782349e-02 -4.482562243938446045e-01 -3.958571553230285645e-01 -2.609182894229888916e-01 -6.367056369781494141e-01
2.391755767166614532e-02 2.074738144874572754e-01 -8.812981247901916504e-01 3.374814391136169434e-01 5.848848447203636169e-02 -1.875349283218383789e-01 -2.171307057142257690e-02 -1.635261327028274536e-01
4.860218614339828491e-02 -9.935393184423446655e-02 -4.385546445846557617e-01 7.287662625312805176e-01 -1.004959270358085632e-01 -3.403792083263397217e-01 -1.033878698945045471e-01 -3.573370873928070068e-01
8.136733621358871460e-02 -1.679626256227493286e-01 3.074324689805507660e-02 1.837467849254608154e-01 -4.256602823734283447e-01 4.145966470241546631e-01 -6.670536994934082031e-01 -3.638988137245178223e-01
-3.109149634838104248e-01 -3.799345791339874268e-01 -4.022284746170043945e-01 9.699748456478118896e-02 5.936026573181152344e-01 3.055458068847656250e-01 -3.040126264095306396e-01 -2.227984070777893066e-01
1.324835419654846191e-01 -6.420832872390747070e-01 -3.235244750976562500e-01 6.743647158145904541e-02 -1.487723439931869507e-01 3.694073557853698730e-01 -5.194363594055175781e-01 1.804222017526626587e-01
4.659998044371604919e-02 1.759894043207168579e-01 -1.947288364171981812e-01 4.858291149139404297e-02 8.447157591581344604e-02 -3.177918791770935059e-01 -4.943195283412933350e-01 -7.576923370361328125e-01
2.083571851253509521e-01 1.206173673272132874e-01 -3.212579488754272461e-01 -7.044802606105804443e-02 -3.083550035953521729e-01 -3.144231736660003662e-01 -5.928131937980651855e-01 -5.371192693710327148e-01
3.199362754821777344e-02 -6.932405829429626465e-01 -4.377093017101287842e-01 2.404299229383468628e-01 5.000376701354980469e-01 9.615913778543472290e-02 -1.823077164590358734e-02 -9.685676544904708862e-02
1.838252097368240356e-01 4.413685500621795654e-01 -5.604294538497924805e-01 3.467288017272949219e-01 4.140733778476715088e-01 -4.533478617668151855e-02 -2.372993826866149902e-01 -3.275319039821624756e-01
-4.523223340511322021e-01 -2.777123451232910156e-02 -4.698207378387451172e-01 4.347385466098785400e-01 -3.047181963920593262e-01 -2.500352859497070312e-01 -2.013904601335525513e-02 -4.786731898784637451e-01
4.594024121761322021e-01 -5.164527520537376404e-02 -7.497875094413757324e-01 4.401115179061889648e-01 1.677045226097106934e-02 -2.917801588773727417e-02 8.869051933288574219e-02 -1.463013589382171631e-01
1.854797750711441040e-01 4.137879610061645508e-02 -4.835051298141479492e-01 -1.993895024061203003e-01 -8.684992045164108276e-02 6.851089000701904297e-02 -7.770265340805053711e-01 2.726618349552154541e-01
1.985263228416442871e-01 -6.595858931541442871e-01 -3.611159920692443848e-01 -3.881479054689407349e-02 -1.621932387351989746e-01 1.354379951953887939e-01 -5.520724058151245117e-01 2.102098912000656128e-01
4.237160980701446533e-01 1.859384961426258087e-02 -2.337099462747573853e-01 -1.024566143751144409e-01 -1.194034218788146973e-01 2.077452391386032104e-01 -3.634928166866302490e-01 -7.519700527191162109e-01
-2.582194209098815918e-01 -2.338835448026657104e-01 -7.998653650283813477e-01 1.701147854328155518e-01 -2.549939751625061035e-01 3.151526451110839844e-01 1.296605616807937622e-01 -1.695361286401748657e-01
-2.583559453487396240e-01 -6.526734232902526855e-01 -3.714866042137145996e-01 -1.232377141714096069e-01 1.747943460941314697e-01 3.538633882999420166e-01 -4.436072409152984619e-01 -3.899032250046730042e-02
-1.353413239121437073e-02 7.120838854461908340e-03 -2.524757012724876404e-02 6.017479896545410156e-01 -3.151014819741249084e-02 5.205361247062683105e-01 -4.781385064125061035e-01 -3.694060444831848145e-01
4.329973161220550537e-01 -1.385404467582702637e-01 -1.172925829887390137e-01 6.810632348060607910e-01 4.228752106428146362e-03 3.475517034530639648e-01 -3.376956880092620850e-01 -2.843709588050842285e-01
-3.727202117443084717e-01 -2.067384868860244751e-01 -3.717449009418487549e-01 5.234827399253845215e-01 -5.036300420761108398e-01 2.237339019775390625e-01 -2.540978789329528809e-01 -1.945364028215408325e-01
4.121131598949432373e-01 -5.350880324840545654e-02 -6.070142984390258789e-01 -2.607999742031097412e-01 4.698967933654785156e-02 3.559948503971099854e-01 -5.089478492736816406e-01 -5.336758866906166077e-02
4.607304334640502930e-01 -1.001740712672472000e-02 -1.297157723456621170e-03 1.961725652217864990e-01 3.469748497009277344e-01 -2.188507169485092163e-01 -6.585083603858947754e-01 -3.836944103240966797e-01
3.086483776569366455e-01 -4.042589664459228516e-01 -4.109831750392913818e-01 -1.862360537052154541e-01 6.538611054420471191e-01 5.340974405407905579e-02 -2.852400243282318115e-01 -1.611554175615310669e-01
3.554047942161560059e-01 1.667740046977996826e-01 -7.205203771591186523e-01 1.479668822139501572e-02 2.433285117149353027e-01 4.126640558242797852e-01 -6.886900402605533600e-03 -3.113796114921569824e-01
8.405872434377670288e-02 -1.349938567727804184e-02 -2.509932816028594971e-01 1.866878718137741089e-01 -3.146807253360748291e-01 -3.536329269409179688e-01 -3.969544768333435059e-01 -7.164139747619628906e-01
-1.534402072429656982e-01 -2.147115170955657959e-01 -4.385813474655151367e-01 5.786673724651336670e-02 -4.468144476413726807e-01 -5.783450007438659668e-01 -3.516086339950561523e-01 -2.773052453994750977e-01
2.780592441558837891e-01 -1.125571504235267639e-01 1.916425116360187531e-02 1.772685348987579346e-01 4.144408274441957474e-03 -3.737153112888336182e-01 -7.615370154380798340e-01 -3.982506394386291504e-01
2.511725425720214844e-01 -2.858007848262786865e-01 -7.240245938301086426e-01 2.732712924480438232e-01 -1.365669965744018555e-01 -4.793236553668975830e-01 -4.643601179122924805e-02 -7.604978233575820923e-02
4.950135946273803711e-02 -2.823902070522308350e-01 -7.379696369171142578e-01 4.563413560390472412e-01 -3.511512279510498047e-02 -4.043159782886505127e-01 -5.347677506506443024e-03 1.502792257815599442e-02
2.692458927631378174e-01 -5.223171114921569824e-01 -5.462844967842102051e-01 2.935529947280883789e-01 -1.239959895610809326e-01 -4.898160398006439209e-01 -1.051424667239189148e-01 -6.116896122694015503e-02
3.799291551113128662e-01 1.781566739082336426e-01 -5.979574322700500488e-01 -2.464299052953720093e-01 4.949401617050170898e-01 1.834281980991363525e-01 -2.910230457782745361e-01 -2.057356536388397217e-01
3.815335929393768311e-01 -6.256626844406127930e-01 -3.119029402732849121e-01 -4.614441096782684326e-02 3.014034405350685120e-02 3.499352335929870605e-01 -4.757015407085418701e-01 1.179420277476310730e-01
-6.844310462474822998e-02 -2.634934186935424805e-01 -8.589898347854614258e-01 3.635478392243385315e-02 -2.581104934215545654e-01 8.501536399126052856e-02 2.128040492534637451e-01 -2.599373161792755127e-01
2.133808881044387817e-01 8.213973045349121094e-02 -7.336467504501342773e-01 5.141009092330932617e-01 -2.188149653375148773e-02 -2.347016781568527222e-01 -2.952404022216796875e-01 4.953643307089805603e-02
3.695295751094818115e-02 -3.634646534919738770e-01 -7.338336110115051270e-01 4.751696810126304626e-02 5.350748300552368164e-01 -1.842163801193237305e-01 -7.376117259263992310e-02 -8.767364546656608582e-03
3.194379508495330811e-01 -3.472690284252166748e-01 -7.875384092330932617e-01 2.869868278503417969e-01 1.252033859491348267e-01 -2.023189812898635864e-01 1.308954507112503052e-01 -3.229510784149169922e-02
3.214167803525924683e-02 -8.696683798916637897e-04 -4.857573807239532471e-01 1.520515829324722290e-01 -6.154335141181945801e-01 3.545997738838195801e-01 -3.407751917839050293e-01 -3.453389704227447510e-01
-1.378441452980041504e-01 -3.523781197145581245e-03 -3.578189909458160400e-01 1.068113073706626892e-01 -6.311551928520202637e-01 4.124839603900909424e-01 -2.849130332469940186e-01 -4.380278587341308594e-01
1.304467767477035522e-01 -5.221782922744750977e-01 -5.206010937690734863e-01 4.304248467087745667e-02 6.355857253074645996e-01 -3.141917288303375244e-02 -1.290785521268844604e-01 -1.257685571908950806e-01
-2.899715304374694824e-01 -7.238783240318298340e-01 -2.302281260490417480e-01 1.174390539526939392e-01 -5.590557586401700974e-03 3.750502169132232666e-01 -4.189162552356719971e-01 -9.452625364065170288e-02
-4.206225275993347168e-01 3.288960158824920654e-01 -6.613506078720092773e-01 2.298475801944732666e-01 -4.288350045680999756e-02 -2.766760587692260742e-01 -1.623222976922988892e-01 -3.463413119316101074e-01
1.419503539800643921e-01 7.083563599735498428e-03 -6.743095070123672485e-02 6.304575502872467041e-02 1.598647534847259521e-01 -3.123440444469451904e-01 -8.997213840484619141e-01 -1.966316550970077515e-01
-9.115222841501235962e-02 1.839453727006912231e-01 -6.313087344169616699e-01 -8.168054372072219849e-02 -7.695559412240982056e-03 1.444542557001113892e-01 -6.933709383010864258e-01 2.257059812545776367e-01
-1.047680824995040894e-01 -5.263332128524780273e-01 -6.191917061805725098e-01 1.279677599668502808e-01 5.200171470642089844e-01 1.570978611707687378e-01 2.067810669541358948e-02 -1.292194873094558716e-01
-1.415310204029083252e-01 -6.839638203382492065e-02 -6.427187323570251465e-01 -2.499325126409530640e-01 -6.643125414848327637e-02 6.179816722869873047e-01 -3.011459708213806152e-01 -1.507782936096191406e-01
-2.698270976543426514e-01 -1.994097977876663208e-01 -4.152275621891021729e-01 3.861061036586761475e-01 -4.197612404823303223e-01 -4.656284451484680176e-01 -3.406825959682464600e-01 -2.384604364633560181e-01
-3.210298717021942139e-01 3.903176784515380859e-01 -6.873107552528381348e-01 4.197169467806816101e-02 -3.094654083251953125e-01 6.153012439608573914e-02 -3.212968111038208008e-01 -2.600919902324676514e-01
7.562104612588882446e-02 -6.734924912452697754e-01 -5.809349417686462402e-01 -2.421654909849166870e-01 2.480775415897369385e-01 5.500391125679016113e-03 -2.880726754665374756e-01 1.109098200686275959e-03
2.597885951399803162e-02 -3.967437148094177246e-01 -8.157864212989807129e-01 7.872747955843806267e-04 9.643234312534332275e-02 -1.511479169130325317e-01 2.340204566717147827e-01 -2.991670072078704834e-01
7.708113640546798706e-02 3.453274071216583252e-02 -4.480614960193634033e-01 1.302253454923629761e-02 -4.865184426307678223e-01 -3.762045800685882568e-01 -4.997645914554595947e-01 -4.048983752727508545e-01
3.533323705196380615e-01 3.616500198841094971e-01 -4.020353853702545166e-01 2.834637463092803955e-01 -1.583144441246986389e-02 3.189876377582550049e-01 -4.760980010032653809e-01 -4.167833924293518066e-01
-1.344466060400009155e-01 -1.843622773885726929e-01 -5.135975480079650879e-01 -3.176902830600738525e-01 2.533693909645080566e-01 5.442415475845336914e-01 -4.700375199317932129e-01 -4.353388771414756775e-02
3.416250050067901611e-01 -2.641796171665191650e-01 -3.846289515495300293e-01 6.962343454360961914e-01 -2.947003841400146484e-01 -6.246188189834356308e-03 -2.700128853321075439e-01 -1.450010240077972412e-01
2.187908589839935303e-01 -2.373413592576980591e-01 -2.594985663890838623e-01 6.441445946693420410e-01 -3.083347380161285400e-01 3.334691226482391357e-01 -9.803381562232971191e-02 -4.445843100547790527e-01
-2.850136160850524902e-01 -3.701131418347358704e-02 -3.019852042198181152e-01 2.464475780725479126e-01 -3.184414207935333252e-01 -2.694322168827056885e-01 -2.953720390796661377e-01 -7.100864648818969727e-01
3.548467457294464111e-01 -5.185017585754394531e-01 -3.255695700645446777e-01 2.340411394834518433e-01 -2.434178590774536133e-01 -5.117474198341369629e-01 -2.890290021896362305e-01 -1.994827985763549805e-01
1.833781301975250244e-01 -1.905713379383087158e-01 -4.376665949821472168e-01 1.107935458421707153e-01 -5.757611989974975586e-01 4.841362535953521729e-01 -1.642861664295196533e-01 -3.651697933673858643e-01
-4.968115687370300293e-01 -3.912678062915802002e-01 -3.888290226459503174e-01 -1.148485988378524780e-01 2.698550224304199219e-01 1.508463025093078613e-01 -5.717895627021789551e-01 -1.148484200239181519e-01
1.688665896654129028e-01 -2.871519625186920166e-01 -6.132454276084899902e-01 1.062827259302139282e-01 -3.952889442443847656e-01 -5.010504126548767090e-01 -1.465018242597579956e-01 -2.699895799160003662e-01
-9.446392208337783813e-02 -8.670718073844909668e-01 -3.981872200965881348e-01 8.164775371551513672e-02 -7.999265193939208984e-02 1.259003430604934692e-01 -2.221573144197463989e-01 -4.939794167876243591e-02
-1.561679244041442871e-01 -5.007160902023315430e-01 -3.860108852386474609e-01 -2.236694097518920898e-01 2.302569597959518433e-01 -1.879978328943252563e-01 -6.509092450141906738e-01 1.175505444407463074e-01
4.463987946510314941e-01 3.968227654695510864e-02 -2.966727018356323242e-01 3.966349065303802490e-01 -3.091596364974975586e-01 2.324154376983642578e-01 -3.352696597576141357e-01 -5.402009487152099609e-01
1.076382622122764587e-01 -2.569514214992523193e-01 -8.771373331546783447e-02 3.581853508949279785e-01 -2.207607626914978027e-01 2.257322520017623901e-01 -1.384057402610778809e-01 -8.170391321182250977e-01
1.896636039018630981e-01 1.207638345658779144e-02 -2.188083380460739136e-01 7.929170131683349609e-01 -5.043042451143264771e-02 1.963123828172683716e-01 -3.416160345077514648e-01 -3.598667979240417480e-01
-1.942243278026580811e-01 8.329489827156066895e-02 -5.105537772178649902e-01 6.263276934623718262e-02 1.208849065005779266e-02 2.736509740352630615e-01 -7.470882534980773926e-01 2.399562299251556396e-01
-2.730719149112701416e-01 -1.798094213008880615e-01 -8.461281061172485352e-01 -2.345373928546905518e-01 8.950838446617126465e-02 1.531206164509057999e-02 8.500497043132781982e-02 -3.266308605670928955e-01
-2.045158594846725464e-01 -2.476331144571304321e-01 -3.006749749183654785e-01 3.147100508213043213e-01 -1.267581731081008911e-01 5.030005574226379395e-01 7.738433778285980225e-02 -6.575238704681396484e-01
3.254700601100921631e-01 -2.970699071884155273e-01 -2.292356938123703003e-01 4.133808910846710205e-01 -4.965012967586517334e-01 1.167244613170623779e-01 -5.594764947891235352e-01 -9.609364718198776245e-02
1.148297917097806931e-02 -6.728430092334747314e-02 -8.072450160980224609e-01 5.249033570289611816e-01 -2.571777403354644775e-01 1.726030558347702026e-02 -4.922160878777503967e-03 4.135631024837493896e-02
3.824638724327087402e-01 -5.741530284285545349e-02 -2.821669280529022217e-01 1.061114743351936340e-01 -1.815242618322372437e-01 5.670945048332214355e-01 -3.820239305496215820e-01 -5.089769363403320312e-01
1.569152176380157471e-01 -3.281444311141967773e-02 -8.310441374778747559e-01 4.121937751770019531e-01 -7.778432965278625488e-02 1.080738306045532227e-01 1.674808412790298462e-01 -2.607346773147583008e-01
5.752323660999536514e-03 -2.858079969882965088e-01 -7.809430956840515137e-01 1.489372700452804565e-01 4.982341527938842773e-01 -1.825809478759765625e-01 -6.354080140590667725e-02 2.481239475309848785e-02
-3.676011562347412109e-01 -6.555179357528686523e-01 -2.791708111763000488e-01 -2.624870650470256805e-02 -6.699901819229125977e-02 3.015883862972259521e-01 -4.990788996219635010e-01 -1.096181273460388184e-01
4.620441198348999023e-01 1.237671473063528538e-03 -2.617429494857788086e-01 7.420484721660614014e-02 -9.291525185108184814e-02 3.376722037792205811e-01 -2.081146836280822754e-01 -7.392770051956176758e-01
-5.224911961704492569e-03 4.930084943771362305e-02 -1.121942922472953796e-01 4.979985654354095459e-01 -1.756054908037185669e-01 5.463554859161376953e-01 -4.878285229206085205e-01 -4.118661582469940186e-01
6.009106040000915527e-01 4.095664247870445251e-02 -6.267511844635009766e-01 1.317390352487564087e-01 1.067874506115913391e-01 -1.774586141109466553e-01 -7.988978922367095947e-02 -4.216387867927551270e-01
8.501365780830383301e-02 -2.859448082745075226e-02 -4.539925456047058105e-01 3.988322317600250244e-01 -5.106002092361450195e-01 4.081276655197143555e-01 -6.603597104549407959e-02 -4.417431652545928955e-01
1.513861715793609619e-01 4.361468851566314697e-01 -3.738704323768615723e-01 2.117336392402648926e-01 2.572437524795532227e-01 4.155161604285240173e-02 -4.761683940887451172e-01 -5.546265840530395508e-01
2.980666160583496094e-01 2.475221753120422363e-01 -4.556323885917663574e-01 6.109577789902687073e-02 -1.855032742023468018e-01 -3.082070350646972656e-01 -4.383789598941802979e-01 -5.630065798759460449e-01
-1.584607958793640137e-01 -2.629980146884918213e-01 -1.641732640564441681e-02 5.397993922233581543e-01 -2.985683083534240723e-01 1.222517266869544983e-01 -3.230896592140197754e-01 -6.368625164031982422e-01
4.395912587642669678e-01 6.365740206092596054e-03 -3.668379783630371094e-01 1.988999992609024048e-01 -1.740361899137496948e-01 -2.383769005537033081e-01 -3.018965721130371094e-01 -6.740429997444152832e-01
-1.187573149800300598e-01 -8.252350687980651855e-01 -3.373159766197204590e-01 3.399163484573364258e-01 1.960414648056030273e-02 8.214607834815979004e-02 -2.612571120262145996e-01 1.307192258536815643e-02
2.063419818878173828e-01 2.363941669464111328e-01 -6.942565441131591797e-01 -5.270100757479667664e-02 -1.109543964266777039e-01 -3.673860803246498108e-02 -6.213704347610473633e-01 1.304211467504501343e-01
3.211896121501922607e-01 -1.926964968442916870e-01 -6.105712652206420898e-01 4.738968312740325928e-01 1.855060607194900513e-01 -4.464113414287567139e-01 -1.666795611381530762e-01 -2.919602021574974060e-02
-1.084609851241111755e-01 -4.599681869149208069e-02 -6.761795878410339355e-01 5.803932547569274902e-01 2.654718607664108276e-02 -3.274290859699249268e-01 -2.422246038913726807e-01 1.595552712678909302e-01
3.146316707134246826e-01 -4.213231205940246582e-01 -1.040299609303474426e-01 1.059375330805778503e-02 1.035549044609069824e-01 2.000238597393035889e-01 -2.095237001776695251e-02 -8.132569789886474609e-01
3.508982360363006592e-01 1.039331480860710144e-01 -2.159997224807739258e-01 -3.411287814378738403e-02 1.416103392839431763e-01 -3.777826130390167236e-01 -7.756003737449645996e-01 -2.322059273719787598e-01
2.751783430576324463e-01 1.764692366123199463e-01 -7.050173282623291016e-01 4.471801519393920898e-01 1.510379165410995483e-01 1.392646133899688721e-01 1.560780704021453857e-01 -3.599286675453186035e-01
4.907277524471282959e-01 -1.280863434076309204e-01 -3.946336805820465088e-01 3.801852166652679443e-01 -2.367557138204574585e-01 4.300192892551422119e-01 -1.608781367540359497e-01 -4.191086590290069580e-01
6.572371721267700195e-01 9.329944849014282227e-02 -3.936281800270080566e-01 3.418495506048202515e-02 5.804225057363510132e-02 4.230788052082061768e-01 -3.151035010814666748e-01 -3.486661612987518311e-01
-7.587345689535140991e-02 -6.830863952636718750e-01 -4.082785844802856445e-01 -1.788921058177947998e-01 6.808193866163492203e-03 4.544438123703002930e-01 -6.162678357213735580e-03 -3.497698307037353516e-01
5.013447999954223633e-01 -1.131980642676353455e-01 -6.817287206649780273e-01 4.236838519573211670e-01 9.932973235845565796e-02 -1.695011258125305176e-01 -2.231229841709136963e-01 -5.653874203562736511e-02
-2.474897801876068115e-01 -1.836700439453125000e-01 -3.341773524880409241e-03 -6.764248758554458618e-02 -1.704141348600387573e-01 3.656481504440307617e-01 -2.464812695980072021e-01 -8.227604627609252930e-01
-1.736259460449218750e-01 1.757062822580337524e-01 -2.203909903764724731e-01 3.194568213075399399e-03 -4.409007728099822998e-02 -1.158055216073989868e-01 -4.630117416381835938e-01 -8.128124475479125977e-01
-3.613661229610443115e-02 -6.856086254119873047e-01 -2.975620031356811523e-01 1.289861351251602173e-01 3.975216448307037354e-01 1.895573586225509644e-01 -3.684545159339904785e-01 -3.061703145503997803e-01
3.328788876533508301e-01 -1.682030558586120605e-01 -7.179777622222900391e-01 -5.394972488284111023e-02 4.106732308864593506e-01 1.375448256731033325e-01 -3.352751731872558594e-01 2.061949521303176880e-01
4.771987348794937134e-02 -6.091464683413505554e-02 -7.330425977706909180e-01 -3.357197046279907227e-01 5.945009738206863403e-02 4.173865914344787598e-01 -4.071278870105743408e-01 -2.130302973091602325e-02
-5.404098033905029297e-01 -6.505976617336273193e-02 -4.529727101325988770e-01 2.351424843072891235e-01 -3.217055797576904297e-01 -3.241363763809204102e-01 -9.560216218233108521e-02 -4.749206006526947021e-01
3.714250028133392334e-01 1.360996067523956299e-01 -6.517038345336914062e-01 4.074848592281341553e-01 1.628345251083374023e-01 -5.161348357796669006e-02 1.831318251788616180e-02 -4.724872708320617676e-01
3.206162154674530029e-01 1.213121879845857620e-02 -3.305272758007049561e-01 8.298170566558837891e-02 -4.133219420909881592e-01 -8.620068430900573730e-02 -3.635295629501342773e-01 -6.859334707260131836e-01
4.668755233287811279e-01 6.903280504047870636e-03 -4.915412366390228271e-01 4.333106875419616699e-01 2.899065315723419189e-01 -3.166621327400207520e-01 -4.044711887836456299e-01 6.849186867475509644e-02
2.322722226381301880e-01 -8.333598971366882324e-01 -3.842113912105560303e-01 7.634247839450836182e-02 7.803851366043090820e-02 2.024394124746322632e-01 -2.258510589599609375e-01 -5.833054427057504654e-03
2.971353940665721893e-02 1.556022912263870239e-01 -7.028159499168395996e-01 3.995214104652404785e-01 -4.148304834961891174e-02 -4.625367224216461182e-01 -2.126480191946029663e-01 -2.458804696798324585e-01
-4.797000288963317871e-01 -1.544013321399688721e-01 -4.841135442256927490e-01 1.889380216598510742e-01 -2.577120065689086914e-01 5.614301562309265137e-01 -1.102020144462585449e-01 -2.867416441440582275e-01
2.078363299369812012e-01 4.497335851192474365e-02 -5.341095328330993652e-01 5.471395850181579590e-01 2.231357991695404053e-01 -3.263093829154968262e-01 -4.259668290615081787e-01 1.800879538059234619e-01
1.913124173879623413e-01 -5.827612876892089844e-01 -3.217879831790924072e-01 1.311933249235153198e-01 -1.537813544273376465e-01 1.747896522283554077e-01 -5.974253416061401367e-01 3.031710088253021240e-01
2.633791267871856689e-01 -8.066346645355224609e-01 -2.476713061332702637e-01 -3.505073487758636475e-02 -6.441919505596160889e-02 3.377045392990112305e-01 -2.417435795068740845e-01 -2.019118219614028931e-01
3.111918568611145020e-01 3.374096155166625977e-01 -2.631609737873077393e-01 2.518154680728912354e-01 8.676797151565551758e-02 1.339155584573745728e-01 -6.996515989303588867e-01 -3.763974010944366455e-01
5.039553046226501465e-01 -3.434962406754493713e-02 -3.389804661273956299e-01 3.079382777214050293e-01 -8.324176818132400513e-02 -4.057479798793792725e-01 -3.000666499137878418e-01 -5.229864716529846191e-01
2.099233865737915039e-01 -2.694278657436370850e-01 -4.734672605991363525e-01 -4.886624589562416077e-02 4.383002519607543945e-01 4.066763520240783691e-01 9.417732059955596924e-02 -5.389057993888854980e-01
6.472399830818176270e-01 -1.757233738899230957e-01 -1.942076385021209717e-01 2.695123553276062012e-01 -2.676890194416046143e-01 1.315547525882720947e-01 -4.666051268577575684e-01 -3.649159669876098633e-01
-2.226909697055816650e-01 -6.079448461532592773e-01 -6.805509328842163086e-01 9.511414170265197754e-02 2.883274555206298828e-01 -1.363934725522994995e-01 -7.106532901525497437e-02 4.276966303586959839e-02
-8.839826285839080811e-02 2.669489197432994843e-02 -5.058778524398803711e-01 4.065704345703125000e-01 6.151903420686721802e-02 -3.856034874916076660e-01 -6.094660758972167969e-01 2.152621746063232422e-01
-3.447125256061553955e-01 1.641988754272460938e-02 -6.672999262809753418e-01 4.098396375775337219e-02 -2.651757597923278809e-01 5.379346609115600586e-01 -1.607585400342941284e-01 -2.199988365173339844e-01
1.513543725013732910e-01 -3.154899552464485168e-02 -3.069955110549926758e-01 -3.186905384063720703e-02 -2.218619287014007568e-01 -9.137976914644241333e-02 -4.747440516948699951e-01 -7.732268571853637695e-01
3.280706331133842468e-02 1.294041424989700317e-01 -4.290197193622589111e-01 -3.047907538712024689e-02 8.447559922933578491e-02 -3.860528767108917236e-02 -8.477870821952819824e-01 2.642387151718139648e-01
-2.695451080799102783e-01 -1.168565377593040466e-01 -4.143846631050109863e-01 3.017098605632781982e-01 4.068855047225952148e-01 2.011696547269821167e-01 -6.291959881782531738e-01 -2.214359194040298462e-01
-4.845520853996276855e-02 -5.442517623305320740e-02 -6.237031221389770508e-01 -1.696989834308624268e-01 -2.116894423961639404e-01 6.332929134368896484e-01 -2.595351338386535645e-01 -2.523011267185211182e-01
8.483669906854629517e-02 -8.234363794326782227e-01 -3.929063379764556885e-01 2.284865081310272217e-01 2.736045420169830322e-01 8.268737792968750000e-02 -1.603316813707351685e-01 2.776208333671092987e-02
2.114610373973846436e-01 -4.057072997093200684e-01 -3.359276056289672852e-01 3.544083833694458008e-01 -4.136072099208831787e-01 -3.515210747718811035e-01 -4.959762394428253174e-01 -1.077170968055725098e-01
1.445459127426147461e-01 -2.329614758491516113e-02 -5.129665136337280273e-01 -1.436878442764282227e-01 -4.934470951557159424e-01 5.060997605323791504e-01 -3.399353325366973877e-01 -2.821345329284667969e-01
-3.193851113319396973e-01 2.491047084331512451e-01 -5.697532892227172852e-01 2.333522029221057892e-02 -4.362877607345581055e-01 -1.351700425148010254e-01 -3.617438077926635742e-01 -4.138844311237335205e-01
2.551522850990295410e-01 -1.780119836330413818e-01 -6.241158246994018555e-01 4.129053652286529541e-01 -1.048289462924003601e-01 -1.836744397878646851e-01 -4.287112057209014893e-01 3.386429548263549805e-01
-7.357064634561538696e-02 4.840173199772834778e-02 -6.682898402214050293e-01 -2.005200833082199097e-01 3.569251596927642822e-01 3.665465116500854492e-01 -4.786252975463867188e-01 1.207923591136932373e-01
7.394260764122009277e-01 -1.734395027160644531e-01 -1.730210334062576294e-01 1.210942119359970093e-01 -1.454200893640518188e-01 1.331356316804885864e-01 -4.721176922321319580e-01 -3.417608737945556641e-01
3.943872824311256409e-02 -1.212357431650161743e-01 9.351757168769836426e-02 1.334504038095474243e-01 -5.187746509909629822e-02 -1.635250151157379150e-01 -7.108802199363708496e-01 -6.499302983283996582e-01
5.879424810409545898e-01 -2.009534984827041626e-01 -4.536094069480895996e-01 3.542655408382415771e-01 -1.447920352220535278e-01 4.191268384456634521e-01 -2.141619771718978882e-01 -2.004452049732208252e-01
4.755924046039581299e-01 2.063073813915252686e-01 -6.730385422706604004e-01 2.187494486570358276e-01 2.380236834287643433e-01 1.755073219537734985e-01 -3.527767956256866455e-01 1.360421925783157349e-01
-9.661986678838729858e-02 -1.410249173641204834e-01 -5.923793315887451172e-01 -8.607699722051620483e-02 -2.993128597736358643e-01 6.659738421440124512e-01 -2.141832411289215088e-01 -1.829485595226287842e-01
1.141364127397537231e-01 -8.506412506103515625e-01 -3.837728202342987061e-01 2.046831548213958740e-01 2.339186370372772217e-01 3.288958966732025146e-02 -1.339548677206039429e-01 -2.149805426597595215e-02
4.893241226673126221e-01 -2.970401942729949951e-01 -4.354461133480072021e-01 -1.345812976360321045e-01 5.638647079467773438e-01 -1.401068270206451416e-01 -3.560944199562072754e-01 -1.507030427455902100e-02
-5.229144170880317688e-02 -7.140197604894638062e-02 -5.895027518272399902e-01 2.093515172600746155e-02 -4.823827147483825684e-01 5.423037409782409668e-01 -2.644361555576324463e-01 -2.179512232542037964e-01
1.631410121917724609e-01 -2.312808632850646973e-01 -4.699836373329162598e-01 9.218289703130722046e-02 -4.156613051891326904e-01 -5.671987533569335938e-01 -2.311050146818161011e-01 -3.776420056819915771e-01
4.590125381946563721e-01 1.267922371625900269e-01 -8.676314353942871094e-02 1.270646601915359497e-01 4.380041956901550293e-01 -3.873766958713531494e-02 -6.935722231864929199e-01 -2.741663455963134766e-01
5.104998946189880371e-01 9.896681457757949829e-02 -6.998485922813415527e-01 1.960983574390411377e-01 1.491175293922424316e-01 -8.947562426328659058e-02 -3.191575407981872559e-02 -4.124225676059722900e-01
4.306399524211883545e-01 -2.892976105213165283e-01 -5.705193877220153809e-01 5.016980171203613281e-01 -1.236324235796928406e-01 -2.289864867925643921e-01 -2.686263024806976318e-01 1.174012273550033569e-01
1.913454383611679077e-01 2.018392682075500488e-01 -1.505181193351745605e-01 5.831439495086669922e-01 2.146444767713546753e-01 3.103736639022827148e-01 -4.514296054840087891e-01 -4.623230993747711182e-01
-5.063410401344299316e-01 1.462652534246444702e-01 -6.124534606933593750e-01 2.539923489093780518e-01 -2.812339663505554199e-01 -2.111041843891143799e-01 -1.190005242824554443e-01 -3.805198669433593750e-01
4.233317375183105469e-01 -3.316318690776824951e-01 -5.207416042685508728e-02 7.003021836280822754e-01 -7.333984971046447754e-02 -5.661710351705551147e-02 -3.494254052639007568e-01 -2.949463427066802979e-01
-1.690485775470733643e-01 -2.186682820320129395e-01 -7.965350151062011719e-01 1.562394946813583374e-01 -3.200424909591674805e-01 -3.811960518360137939e-01 -5.117701739072799683e-02 -1.198802366852760315e-01
4.126220345497131348e-01 3.027797937393188477e-01 -3.269468843936920166e-01 3.141242861747741699e-01 -1.941653341054916382e-02 -9.646927565336227417e-02 -6.858335733413696289e-01 -2.290153354406356812e-01
9.140329435467720032e-03 -1.988756507635116577e-01 -2.828079462051391602e-01 1.676940172910690308e-01 -5.360360741615295410e-01 -3.798031806945800781e-01 -6.093568205833435059e-01 -2.221767455339431763e-01
-8.233068138360977173e-02 -8.226840198040008545e-02 -4.748426079750061035e-01 3.298936486244201660e-01 -6.158865690231323242e-01 3.887426257133483887e-01 -3.199957907199859619e-01 -1.389743983745574951e-01
2.829256355762481689e-01 1.571749299764633179e-01 -1.543696373701095581e-01 2.165287733078002930e-01 -9.578339755535125732e-03 3.979651629924774170e-01 -4.587537348270416260e-01 -6.749899983406066895e-01
-2.328077554702758789e-01 -2.570934891700744629e-01 -8.093222975730895996e-01 1.703920960426330566e-01 -3.276518583297729492e-01 7.508895825594663620e-03 1.434209644794464111e-01 -2.601654231548309326e-01
1.159421131014823914e-01 -3.828903436660766602e-01 -3.672416508197784424e-01 5.761602520942687988e-01 -3.774753510951995850e-01 -2.146151363849639893e-01 -4.252291321754455566e-01 6.130538135766983032e-02
3.723634779453277588e-01 -1.889204978942871094e-01 -1.877542585134506226e-01 6.947411894798278809e-01 -1.689164489507675171e-01 -4.074616357684135437e-02 -3.374543488025665283e-01 -4.045602381229400635e-01
4.380573630332946777e-01 -2.448843233287334442e-02 -8.171896934509277344e-01 3.299628198146820068e-01 7.669194787740707397e-02 -1.055991202592849731e-01 -1.167705655097961426e-01 -1.278787292540073395e-02
2.055291831493377686e-01 -2.755196392536163330e-01 -3.810226619243621826e-01 -3.555797934532165527e-01 -3.706751167774200439e-01 1.975247859954833984e-01 -6.021478176116943359e-01 -2.668955922126770020e-01
2.830320596694946289e-01 -6.171386837959289551e-01 -3.404051661491394043e-01 6.946918088942766190e-03 8.485265076160430908e-03 1.886859387159347534e-01 -5.656053423881530762e-01 2.598557174205780029e-01
5.492691397666931152e-01 -1.039369031786918640e-01 -2.494483143091201782e-01 5.034462809562683105e-01 -6.542613357305526733e-02 -2.884812653064727783e-01 -4.074142277240753174e-01 -3.439906537532806396e-01
6.722708791494369507e-02 -4.302303194999694824e-01 -5.842403769493103027e-01 1.133791208267211914e-01 6.316912770271301270e-01 -1.766033470630645752e-01 -6.709796935319900513e-02 -1.465126574039459229e-01
5.175009965896606445e-01 -9.146080911159515381e-02 -5.156611651182174683e-02 1.659389771521091461e-02 1.316891983151435852e-02 -1.347868889570236206e-01 -7.223954796791076660e-01 -4.250848293304443359e-01
5.310716032981872559e-01 1.259002238512039185e-01 -3.110553324222564697e-01 3.401704430580139160e-01 1.760378330945968628e-01 4.791753292083740234e-01 -4.071820378303527832e-01 -2.514859437942504883e-01
5.280145630240440369e-02 -8.602337539196014404e-02 -4.770452082157135010e-01 5.893397927284240723e-01 7.483844459056854248e-02 -5.582364201545715332e-01 -2.326999902725219727e-01 -2.086635082960128784e-01
3.881519734859466553e-01 2.053184956312179565e-01 -1.773632466793060303e-01 1.041735634207725525e-01 -6.785256322473287582e-03 2.619497179985046387e-01 -5.925661921501159668e-01 -5.874299407005310059e-01
1.602571010589599609e-01 -2.946532070636749268e-01 -3.879637420177459717e-01 3.836497664451599121e-01 -1.235836297273635864e-01 -5.143684744834899902e-01 -2.896873056888580322e-01 -4.754236340522766113e-01
-4.294971525669097900e-01 1.896830350160598755e-01 -7.194777727127075195e-01 1.035811007022857666e-02 -3.540586829185485840e-01 1.186046227812767029e-01 -1.572616696357727051e-01 -3.124757707118988037e-01
-3.385896384716033936e-01 2.923086583614349365e-01 -8.225617408752441406e-01 1.887543648481369019e-01 4.036527872085571289e-02 -1.618175357580184937e-01 -2.311601489782333374e-02 -2.435733675956726074e-01
-2.918235063552856445e-01 -8.639632910490036011e-02 -1.571770608425140381e-01 4.387705624103546143e-01 -6.723944097757339478e-02 5.898630619049072266e-01 -1.670090556144714355e-01 -5.565958023071289062e-01
-3.866766691207885742e-01 -4.708071649074554443e-01 -3.479928970336914062e-01 -2.192939631640911102e-03 -1.164621207863092422e-02 3.618339002132415771e-01 -6.053654551506042480e-01 1.009515970945358276e-01
1.872565597295761108e-02 -3.692404925823211670e-01 -7.432168722152709961e-01 -1.002195402979850769e-01 -2.021825015544891357e-01 1.395138651132583618e-01 2.155313342809677124e-01 -4.405677020549774170e-01
3.758139014244079590e-01 6.303510069847106934e-02 -6.083458065986633301e-01 2.889680564403533936e-01 2.829349637031555176e-01 1.429285407066345215e-01 -4.456644654273986816e-01 3.195399045944213867e-01
1.162721812725067139e-01 -1.077723428606987000e-01 -2.061408609151840210e-01 7.878439426422119141e-01 -2.213831990957260132e-01 2.002569586038589478e-01 -2.898769378662109375e-01 -3.721985518932342529e-01
1.805046349763870239e-01 1.137851104140281677e-01 -6.211394667625427246e-01 5.362702012062072754e-01 -1.140259280800819397e-01 -3.482603430747985840e-01 -8.646590262651443481e-02 -3.732391893863677979e-01
4.199232757091522217e-01 -2.550778090953826904e-01 -1.411133855581283569e-01 -2.143793180584907532e-02 -3.022947609424591064e-01 6.843456625938415527e-02 -7.124760150909423828e-01 -3.667964339256286621e-01
-2.698453962802886963e-01 -2.889909595251083374e-02 -3.807366192340850830e-01 -6.646735966205596924e-02 -6.137107014656066895e-01 2.335925996303558350e-01 -4.331655204296112061e-01 -3.976570963859558105e-01
3.313396498560905457e-02 -1.973803490400314331e-01 -1.043392345309257507e-01 1.582306176424026489e-01 -6.147962212562561035e-01 -5.161659047007560730e-02 -5.903531312942504883e-01 -4.414341151714324951e-01
2.377351671457290649e-01 -4.819100350141525269e-02 -6.015532612800598145e-01 1.753181517124176025e-01 -6.698674708604812622e-02 -1.742339283227920532e-01 -6.006246209144592285e-01 3.911040425300598145e-01
1.780448406934738159e-01 -2.526036798954010010e-01 -7.155590653419494629e-01 5.891236066818237305e-01 7.243487238883972168e-02 -1.973642259836196899e-01 1.713578216731548309e-02 3.011685982346534729e-02
-3.268124461174011230e-01 -1.122037395834922791e-01 -3.363429605960845947e-01 -2.152533531188964844e-01 -4.600976407527923584e-01 3.657558858394622803e-01 -5.595914721488952637e-01 -2.500675320625305176e-01
-7.972004823386669159e-03 -8.261610865592956543e-01 -1.481665074825286865e-01 2.287624329328536987e-01 5.066882073879241943e-02 -1.018567383289337158e-02 -4.728322327136993408e-01 -1.298732608556747437e-01
2.463822066783905029e-01 -8.459980040788650513e-02 -6.571208238601684570e-01 -1.493246406316757202e-01 1.753719598054885864e-01 6.338744163513183594e-01 -1.887372881174087524e-01 -9.929355233907699585e-02
6.429688930511474609e-01 -7.343890517950057983e-02 -6.925562024116516113e-01 -2.020908147096633911e-02 1.065594404935836792e-01 2.311971485614776611e-01 -9.831643849611282349e-02 -1.633469164371490479e-01
-3.411029577255249023e-01 4.239720851182937622e-02 -8.427131175994873047e-01 4.153466597199440002e-02 -3.080317676067352295e-01 -1.787428110837936401e-01 -1.725021302700042725e-01 -1.156329661607742310e-01
3.766623139381408691e-01 2.056318968534469604e-01 -6.574666500091552734e-01 -1.054832525551319122e-02 -1.682676523923873901e-01 -3.100898265838623047e-01 -4.101133346557617188e-01 -3.013378977775573730e-01
2.657619714736938477e-01 -2.290481030941009521e-01 -4.320186376571655273e-01 5.439327955245971680e-01 -2.441242784261703491e-01 1.998756974935531616e-01 -4.875721633434295654e-01 2.390210628509521484e-01
2.234835475683212280e-01 -4.313813447952270508e-01 -1.872485131025314331e-01 2.540334463119506836e-01 3.930963575839996338e-02 -4.441448152065277100e-01 -5.819724798202514648e-01 -3.561858534812927246e-01
2.475695461034774780e-01 -3.253051042556762695e-01 -4.707365036010742188e-01 4.516479745507240295e-02 -4.718970656394958496e-01 -3.444254994392395020e-01 -2.529751062393188477e-01 -4.515981376171112061e-01
-9.079393744468688965e-02 4.444387853145599365e-01 -4.562075138092041016e-01 3.280520141124725342e-01 2.413485944271087646e-01 -2.771462500095367432e-02 -2.819273471832275391e-01 -5.830841660499572754e-01
3.421362042427062988e-01 -3.512081503868103027e-01 -3.355024456977844238e-01 3.765571117401123047e-01 -2.716201543807983398e-01 -4.190977811813354492e-01 -2.639164626598358154e-01 -4.314700067043304443e-01
6.441791653633117676e-01 6.418539583683013916e-02 -4.814389646053314209e-01 -5.821837857365608215e-02 3.842125460505485535e-02 3.985807299613952637e-01 -3.149528503417968750e-01 -2.936024367809295654e-01
-5.173932388424873352e-02 -3.016897439956665039e-01 -4.699241816997528076e-01 -7.436980307102203369e-02 4.142277240753173828e-01 3.140353262424468994e-01 1.493217349052429199e-01 -6.224523782730102539e-01
-9.992802888154983521e-02 -3.614794909954071045e-01 -7.199954986572265625e-01 -1.572578996419906616e-01 2.821472585201263428e-01 -4.324131906032562256e-01 -2.191011905670166016e-01 -4.037252068519592285e-02
-3.654433786869049072e-02 -2.047406584024429321e-01 -3.741765767335891724e-02 6.125926375389099121e-01 -1.218940094113349915e-01 4.937311112880706787e-01 -3.844973444938659668e-01 -4.166642427444458008e-01
1.588480025529861450e-01 2.210376597940921783e-02 -4.298248589038848877e-01 -1.871750317513942719e-02 -4.370315074920654297e-01 -3.955102264881134033e-01 -4.096128046512603760e-01 -5.234227180480957031e-01
2.986291348934173584e-01 -1.490332186222076416e-01 -5.482349395751953125e-01 4.821404516696929932e-01 -1.802185028791427612e-01 1.332471519708633423e-01 -4.397225379943847656e-01 3.346633315086364746e-01
3.793191611766815186e-01 -2.790114879608154297e-01 -7.195851206779479980e-01 3.668456077575683594e-01 -1.298281252384185791e-01 -1.318878680467605591e-01 -1.040464565157890320e-01 -2.842812538146972656e-01
3.715234994888305664e-01 -8.878454566001892090e-02 -7.996208071708679199e-01 4.348136782646179199e-01 1.057480946183204651e-01 -1.028981059789657593e-01 -3.486994281411170959e-02 5.142670869827270508e-02
2.115421891212463379e-01 -5.867496877908706665e-02 -6.527058482170104980e-01 2.852196991443634033e-01 -1.267055422067642212e-01 -2.578271329402923584e-01 -5.190920829772949219e-01 3.040498197078704834e-01
4.612264037132263184e-02 -4.152038991451263428e-01 -5.899593830108642578e-01 5.398086830973625183e-02 3.797242641448974609e-01 8.616358041763305664e-03 2.537073493003845215e-01 -5.156356692314147949e-01
3.304784297943115234e-01 -1.062692403793334961e-01 -6.498603224754333496e-01 3.452669382095336914e-01 -8.092935383319854736e-02 -9.843152761459350586e-02 -4.770035445690155029e-01 3.069075644016265869e-01
3.739747703075408936e-01 -1.481692343950271606e-01 -2.240352183580398560e-01 5.962066650390625000e-01 -8.228371292352676392e-02 -7.530105113983154297e-02 -2.832922637462615967e-01 -5.829573869705200195e-01
-4.404448717832565308e-02 2.834239006042480469e-01 -4.698731303215026855e-01 4.079827070236206055e-01 1.392467021942138672e-01 -4.704560637474060059e-01 -3.810684382915496826e-01 -3.802217543125152588e-01
-1.708495914936065674e-01 -1.968175172805786133e-01 -7.685949802398681641e-01 4.304636418819427490e-01 7.806400209665298462e-02 -3.562730848789215088e-01 -1.513917893171310425e-01 -9.608737193048000336e-03
1.647016592323780060e-02 -2.418076246976852417e-01 -8.307673931121826172e-01 1.110686883330345154e-01 1.558769345283508301e-01 1.541363894939422607e-01 2.854503393173217773e-01 -3.304691016674041748e-01
1.004302278161048889e-01 -1.868170499801635742e-02 -8.549667000770568848e-01 4.776934683322906494e-01 4.491265490651130676e-02 -1.633675545454025269e-01 -4.061197116971015930e-02 7.092031650245189667e-03
4.052741825580596924e-01 -1.012665107846260071e-01 -5.674252286553382874e-02 5.291686058044433594e-01 -1.035692617297172546e-01 4.135040938854217529e-01 -5.320419669151306152e-01 -2.783487141132354736e-01
2.845894694328308105e-01 -1.303408108651638031e-02 -6.175550222396850586e-01 4.697096049785614014e-01 -1.580046117305755615e-01 -4.544307887554168701e-01 -2.046774923801422119e-01 -2.084992676973342896e-01
-2.186276018619537354e-01 1.885667592287063599e-01 -6.938060522079467773e-01 -1.385873258113861084e-01 -1.907515376806259155e-01 4.227238297462463379e-01 -4.483070671558380127e-01 -3.229832742363214493e-03
1.946322023868560791e-01 -4.139267206192016602e-01 -3.183021247386932373e-01 2.785896956920623779e-01 -4.924839735031127930e-01 -2.917885780334472656e-01 -5.329691171646118164e-01 1.083529368042945862e-02
-5.844937264919281006e-02 -1.249721124768257141e-01 5.327680334448814392e-02 -1.673688441514968872e-01 -1.392651200294494629e-01 -1.454732567071914673e-02 -6.260883808135986328e-01 -7.338404059410095215e-01
1.973372697830200195e-01 -2.407249212265014648e-01 -4.931899905204772949e-01 7.949678599834442139e-02 -2.339885085821151733e-01 -5.799000263214111328e-01 -1.480984091758728027e-01 -4.904953241348266602e-01
5.549945831298828125e-01 -8.251079916954040527e-02 -7.737089395523071289e-01 -1.478401273488998413e-01 1.320738643407821655e-01 6.274845451116561890e-02 -1.863478869199752808e-01 -9.265209734439849854e-02
3.373097181320190430e-01 2.640913128852844238e-01 -6.754266023635864258e-01 2.669608294963836670e-01 2.967643141746520996e-01 1.974935382604598999e-01 -1.511687636375427246e-01 -3.729397058486938477e-01
3.193505480885505676e-02 -5.530651807785034180e-01 -5.774732828140258789e-01 -2.763456723187118769e-04 5.215341448783874512e-01 3.631006553769111633e-02 -2.833158969879150391e-01 -7.771459221839904785e-02
4.948439598083496094e-01 5.730392783880233765e-02 -1.185459569096565247e-01 5.063039660453796387e-01 1.611461490392684937e-01 2.377453744411468506e-01 -6.201034188270568848e-01 -1.201238632202148438e-01
-2.429146766662597656e-01 1.106117479503154755e-02 -8.347261548042297363e-01 4.055929780006408691e-01 -2.217771708965301514e-01 -7.605269551277160645e-02 2.248675003647804260e-02 -1.553121209144592285e-01
3.056415915489196777e-01 -3.725935518741607666e-02 -8.087778091430664062e-01 1.435923874378204346e-01 2.324195951223373413e-02 6.071463972330093384e-02 -3.400947153568267822e-01 3.325114548206329346e-01
-8.919905126094818115e-02 -1.021443828940391541e-01 -5.396381616592407227e-01 -5.435609072446823120e-02 -4.904882609844207764e-01 5.440395474433898926e-01 -3.054756224155426025e-01 -2.399436831474304199e-01
4.569725990295410156e-01 -3.923061788082122803e-01 -4.149211943149566650e-01 3.347493708133697510e-01 -4.936194419860839844e-02 -4.816142320632934570e-01 -2.252465039491653442e-01 -2.606346309185028076e-01
4.428241774439811707e-02 2.221157550811767578e-01 -4.108744561672210693e-01 1.605035960674285889e-01 -3.701992034912109375e-01 3.342912346124649048e-02 -4.589463770389556885e-01 -6.366536021232604980e-01
-5.352533236145973206e-02 8.366523683071136475e-02 -6.428323388099670410e-01 4.679203927516937256e-01 -2.210868149995803833e-01 -2.880020439624786377e-01 -3.916146755218505859e-01 -2.697511613368988037e-01
5.523906946182250977e-01 -1.308457404375076294e-01 -2.295226454734802246e-01 2.529490292072296143e-01 -1.750393807888031006e-01 -3.751213252544403076e-01 -4.339675307273864746e-01 -4.487731754779815674e-01
3.867685496807098389e-01 -3.164668381214141846e-01 -4.939898848533630371e-01 -6.649450864642858505e-03 6.376968622207641602e-01 3.462716192007064819e-02 -3.133459985256195068e-01 -1.210491172969341278e-02
3.127172887325286865e-01 -1.999757438898086548e-01 -3.705461025238037109e-01 7.019565701484680176e-01 2.670262455940246582e-01 -1.944867223501205444e-01 -6.598509103059768677e-02 -3.445114791393280029e-01
-3.313431143760681152e-01 -2.604152858257293701e-01 -6.223602890968322754e-01 -9.341582655906677246e-02 -3.383184075355529785e-01 4.872981607913970947e-01 -1.772498190402984619e-01 -2.073651999235153198e-01
2.788615226745605469e-01 -2.544573843479156494e-01 -4.939944446086883545e-01 4.210254922509193420e-02 -9.811557084321975708e-02 -5.590440034866333008e-01 -1.580219715833663940e-01 -5.143507122993469238e-01
5.770623683929443359e-01 -2.199678122997283936e-02 -6.550356149673461914e-01 1.022259965538978577e-01 -4.404305294156074524e-02 2.221057265996932983e-01 -3.134385049343109131e-01 -2.783502340316772461e-01
1.239838004112243652e-01 1.877342909574508667e-01 -7.249170541763305664e-01 4.384834468364715576e-01 -3.654342144727706909e-02 -3.621790707111358643e-01 -2.692857384681701660e-01 -1.630562692880630493e-01
-2.155520766973495483e-01 -5.884882807731628418e-01 -5.724976658821105957e-01 -8.948647975921630859e-02 -2.201987355947494507e-01 -5.692131444811820984e-02 1.586207151412963867e-01 -4.411001503467559814e-01
-2.708047628402709961e-01 6.466602534055709839e-02 -7.649060487747192383e-01 -1.063043996691703796e-01 2.271148264408111572e-01 2.448173053562641144e-02 -4.817622601985931396e-01 2.045136243104934692e-01
3.083893656730651855e-01 -2.584085613489151001e-02 -7.511479854583740234e-01 2.960812449455261230e-01 -1.908766627311706543e-01 -1.095680966973304749e-01 -4.114373624324798584e-01 1.860671490430831909e-01
1.872248947620391846e-01 -1.591835021972656250e-01 -2.150685340166091919e-01 -1.705270558595657349e-01 -3.635173439979553223e-01 -3.646929264068603516e-01 -3.734873235225677490e-01 -6.779636740684509277e-01
-1.086054071784019470e-01 -3.887685760855674744e-02 -6.761240959167480469e-01 2.542704045772552490e-01 -2.923726737499237061e-01 -5.135633945465087891e-01 -2.811234891414642334e-01 -1.914073079824447632e-01
-1.084457114338874817e-01 3.398102521896362305e-01 -5.266895294189453125e-01 8.745172619819641113e-02 4.254319369792938232e-01 4.145164489746093750e-01 -3.909751176834106445e-01 -2.864279747009277344e-01
4.914280772209167480e-01 -9.489728510379791260e-02 -4.399150013923645020e-01 2.302511483430862427e-01 7.441515475511550903e-02 5.859159827232360840e-01 -1.343746632337570190e-01 -3.688636720180511475e-01
-2.450320124626159668e-01 -3.756466507911682129e-01 -5.533812642097473145e-01 -2.382023073732852936e-02 6.122395992279052734e-01 -1.903247833251953125e-02 -1.552387475967407227e-01 -3.045520484447479248e-01
1.956660598516464233e-01 -3.688859343528747559e-01 -7.257757782936096191e-01 1.181949898600578308e-01 3.688078224658966064e-01 -2.980929613113403320e-01 1.359643638134002686e-01 -2.038446962833404541e-01
1.968046724796295166e-01 4.577547311782836914e-02 -8.367691636085510254e-01 -1.214427947998046875e-01 7.678953558206558228e-02 -1.285471618175506592e-01 -4.138624966144561768e-01 2.248071581125259399e-01
1.185624767094850540e-02 -6.607456207275390625e-01 -3.524714708328247070e-01 -7.449388504028320312e-03 4.675881862640380859e-01 2.380503714084625244e-01 -4.002682268619537354e-01 5.883523821830749512e-02
-4.050792753696441650e-02 -3.355919718742370605e-01 -6.171683669090270996e-01 -1.968843489885330200e-01 -1.116252467036247253e-01 5.436924695968627930e-01 -3.276222348213195801e-01 -2.251198589801788330e-01
8.769129216670989990e-02 -3.701369166374206543e-01 -7.807713747024536133e-01 2.582434713840484619e-01 2.272078245878219604e-01 1.019953861832618713e-01 -2.317478358745574951e-01 2.515586912631988525e-01
