# Supplementary material for: Where is your field going? A machine learning approach to study the relative motion of the domains of physics
Source: PLoS One. 2020 Jun 18;15(6):e0233997. doi: 10.1371/journal.pone.0233997 (PMC7302634; doi:10.1371/journal.pone.0233997)
Supplement: S8 Data — (ZIP) [file pone.0233997.s008.zip › 7/Pacs4Run_7_VS_500_embeddings1996-2000ED8.txt]

4.723883792757987976e-02 3.491051197052001953e-01 -5.672264695167541504e-01 -3.772288933396339417e-02 -1.435498744249343872e-01 3.029705286026000977e-01 -3.921348154544830322e-01 5.353108048439025879e-01
-4.641026258468627930e-01 7.247337102890014648e-01 -2.742354869842529297e-01 7.716626673936843872e-02 3.229747712612152100e-02 1.529452800750732422e-01 -3.917457759380340576e-01 1.760453917086124420e-02
-4.492180421948432922e-03 8.480083942413330078e-01 5.147200543433427811e-03 -1.168327629566192627e-01 -2.887406572699546814e-02 -1.331238597631454468e-01 -3.944548070430755615e-01 3.050160408020019531e-01
1.145251467823982239e-01 4.259074032306671143e-01 -5.032423734664916992e-01 -5.289374589920043945e-01 -4.523532986640930176e-01 1.467414945363998413e-01 -1.329123526811599731e-01 1.692248433828353882e-01
-2.908223867416381836e-01 -1.926569342613220215e-01 -7.023407816886901855e-01 1.391713507473468781e-02 -3.152942657470703125e-01 6.009942665696144104e-02 -3.774588704109191895e-01 3.732720911502838135e-01
-2.856140434741973877e-01 1.710091233253479004e-01 -8.008168339729309082e-01 2.538022696971893311e-01 2.914203703403472900e-01 3.063025772571563721e-01 4.667858034372329712e-02 5.031226947903633118e-02
-1.655989587306976318e-01 3.188027739524841309e-01 -4.802854955196380615e-01 -5.909212827682495117e-01 -8.589861541986465454e-02 1.658856682479381561e-02 3.238060744479298592e-03 5.323676466941833496e-01
-3.858196437358856201e-01 2.384342849254608154e-01 -3.264780938625335693e-01 2.080333977937698364e-01 -1.978209614753723145e-01 2.159177511930465698e-01 -7.437981367111206055e-01 -7.373678684234619141e-02
-3.568959832191467285e-01 -1.322013442404568195e-03 -7.105291485786437988e-01 -2.837260663509368896e-01 -1.681697815656661987e-01 -2.682790905237197876e-02 -1.268193125724792480e-01 4.921254217624664307e-01
3.079037368297576904e-01 7.082051634788513184e-01 -3.972080349922180176e-01 -7.537490874528884888e-02 -3.881791234016418457e-01 6.977225095033645630e-02 -2.468307167291641235e-01 1.539756804704666138e-01
-2.924845516681671143e-01 -1.117772459983825684e-01 -6.763514876365661621e-01 -7.925792038440704346e-02 -3.369490206241607666e-01 3.187159597873687744e-01 -4.723412096500396729e-01 2.152979373931884766e-03
-4.662849605083465576e-01 4.840378463268280029e-01 -5.443081259727478027e-01 -2.822584211826324463e-01 -1.204579845070838928e-01 3.707374930381774902e-01 -1.377102732658386230e-01 3.773718699812889099e-02
-4.125399887561798096e-01 -1.121434569358825684e-01 -1.987233459949493408e-01 -1.223271414637565613e-01 1.147807464003562927e-01 7.840919494628906250e-01 -3.462570607662200928e-01 1.221111640334129333e-01
-1.714882850646972656e-01 -2.135944813489913940e-01 -8.046605587005615234e-01 -1.366146653890609741e-01 -3.147756457328796387e-01 1.446143388748168945e-01 -1.709011644124984741e-01 3.310931622982025146e-01
-2.023264765739440918e-01 -9.962535649538040161e-02 -3.858462870121002197e-01 5.575707554817199707e-01 -1.300406157970428467e-01 1.335266977548599243e-01 -4.129845499992370605e-01 5.329917669296264648e-01
-4.385686516761779785e-01 3.237441554665565491e-02 -4.535018503665924072e-01 2.515955269336700439e-01 -2.281719297170639038e-01 2.100945413112640381e-01 -6.635640859603881836e-01 3.355287387967109680e-02
1.430907547473907471e-01 -1.133850514888763428e-01 -1.362474411725997925e-01 -4.449986517429351807e-01 9.072487056255340576e-02 8.048123121261596680e-02 -6.659007072448730469e-01 5.403236746788024902e-01
3.480997681617736816e-01 2.808140777051448822e-02 -1.007160320878028870e-01 -2.919982075691223145e-01 -2.650198340415954590e-01 3.090727031230926514e-01 -7.155642509460449219e-01 3.237866759300231934e-01
-5.114205479621887207e-01 5.614863708615303040e-02 9.877359867095947266e-02 5.291501432657241821e-02 1.522660404443740845e-01 4.861815571784973145e-01 -6.561495065689086914e-01 1.806943714618682861e-01
-2.197739481925964355e-02 7.545580863952636719e-01 -1.827013343572616577e-01 8.083952963352203369e-02 -1.332118809223175049e-01 9.353126585483551025e-02 2.838322892785072327e-02 6.024494767189025879e-01
1.883328557014465332e-01 -5.595742911100387573e-02 -3.632490038871765137e-01 -4.153278172016143799e-01 -4.509814977645874023e-01 2.991192638874053955e-01 -5.360652804374694824e-01 2.770013511180877686e-01
-2.273164838552474976e-01 7.157513499259948730e-01 -2.082697153091430664e-01 2.933827042579650879e-01 -6.715831812471151352e-03 4.454896152019500732e-01 1.101234578527510166e-03 3.287406563758850098e-01
-4.581158161163330078e-01 3.557815849781036377e-01 -3.931894600391387939e-01 -1.413096785545349121e-01 -3.724141418933868408e-01 4.663573503494262695e-01 -3.505858778953552246e-01 9.945415705442428589e-02
2.647855579853057861e-01 2.080678790807723999e-01 -5.067107081413269043e-01 3.563730418682098389e-02 5.255399346351623535e-01 1.301777064800262451e-01 -5.501310825347900391e-01 -1.810744255781173706e-01
-1.967854052782058716e-01 2.942233085632324219e-01 -3.787663280963897705e-01 -1.047773882746696472e-01 -5.165423154830932617e-01 4.879510700702667236e-01 -4.629415869712829590e-01 -3.222938999533653259e-02
-3.426215350627899170e-01 -6.589107215404510498e-02 -4.623313248157501221e-01 1.494738906621932983e-01 -4.075040221214294434e-01 1.973092854022979736e-01 -6.214994788169860840e-01 2.256639897823333740e-01
-2.094456255435943604e-01 4.089816212654113770e-01 -4.354383647441864014e-01 3.707197606563568115e-01 -1.169083788990974426e-01 5.704996585845947266e-01 -3.329973816871643066e-01 -1.086376309394836426e-01
2.712884247303009033e-01 -4.451302438974380493e-02 -4.865935146808624268e-01 -3.524988889694213867e-01 -4.417462348937988281e-01 2.793889641761779785e-01 -5.281705856323242188e-01 1.059747338294982910e-01
-2.900849580764770508e-01 5.629218816757202148e-01 -2.040326446294784546e-01 3.651434183120727539e-01 -3.445709645748138428e-01 3.555386662483215332e-01 -3.367087841033935547e-01 2.559317350387573242e-01
-6.863556802272796631e-02 3.211400508880615234e-01 -6.313728094100952148e-01 3.809772729873657227e-01 -2.471388876438140869e-01 5.139226913452148438e-01 -1.502791196107864380e-01 -2.459808811545372009e-02
5.937481522560119629e-01 -1.237179636955261230e-01 -3.583053648471832275e-01 8.160000294446945190e-02 -2.059737741947174072e-01 7.700396329164505005e-02 -3.633844256401062012e-01 5.627723336219787598e-01
1.796605288982391357e-01 3.287338316440582275e-01 -2.080651819705963135e-01 -1.189899072051048279e-01 6.681234836578369141e-01 -7.724608480930328369e-02 -5.697791576385498047e-01 1.587522476911544800e-01
2.633610367774963379e-01 -2.642273306846618652e-01 -9.877379983663558960e-02 -1.787666417658329010e-02 2.689684554934501648e-02 6.314046382904052734e-01 -5.618146657943725586e-01 3.683993518352508545e-01
-1.143236905336380005e-01 3.721637427806854248e-01 -3.759933114051818848e-01 -3.108564913272857666e-01 -5.118947625160217285e-01 -7.395420223474502563e-02 -5.705304741859436035e-01 1.319510936737060547e-01
-3.135972321033477783e-01 3.780563175678253174e-01 -1.897514909505844116e-01 3.269699513912200928e-01 -2.584587037563323975e-01 5.918665528297424316e-01 -1.889108717441558838e-01 4.037587642669677734e-01
-4.651620090007781982e-01 -6.313610076904296875e-02 -5.166378617286682129e-02 -1.293346583843231201e-01 -2.381610721349716187e-01 5.100727081298828125e-01 -3.399166762828826904e-01 5.725410580635070801e-01
-6.243390440940856934e-01 1.833616644144058228e-01 -4.988949298858642578e-01 1.519581377506256104e-01 8.351288735866546631e-02 2.529969215393066406e-01 -4.831118583679199219e-01 1.459141355007886887e-02
1.218527853488922119e-01 -2.305693365633487701e-02 -2.438111901283264160e-01 -3.636898994445800781e-01 -3.057594411075115204e-02 1.522206217050552368e-01 -8.639615178108215332e-01 1.495680958032608032e-01
-2.350289970636367798e-01 2.467323839664459229e-01 -3.222415447235107422e-01 4.672604799270629883e-02 -3.942163884639739990e-01 5.730943679809570312e-01 -5.404675006866455078e-01 -4.373653233051300049e-02
-2.801095247268676758e-01 3.684225380420684814e-01 -1.706618666648864746e-01 4.520198404788970947e-01 -2.083380669355392456e-01 5.516715049743652344e-01 -1.799664944410324097e-01 4.149962663650512695e-01
-4.815329313278198242e-01 3.946126699447631836e-01 -6.528378725051879883e-01 2.624986767768859863e-01 2.429806292057037354e-01 1.321838349103927612e-01 -7.482684403657913208e-02 1.875979900360107422e-01
-4.271969795227050781e-01 1.164117455482482910e-01 -9.376752376556396484e-02 -2.156971096992492676e-01 -3.491880595684051514e-01 5.143291354179382324e-01 -5.158408880233764648e-01 3.099595904350280762e-01
-2.907629013061523438e-01 2.806224226951599121e-01 -3.817961812019348145e-01 4.450344741344451904e-01 2.055597752332687378e-01 6.274397969245910645e-01 -8.389002084732055664e-02 2.234078496694564819e-01
-3.876827359199523926e-01 3.774556517601013184e-01 -3.723607659339904785e-01 2.206004783511161804e-02 -2.286792248487472534e-01 5.205689668655395508e-01 -4.876927733421325684e-01 -8.342528343200683594e-02
-4.604681134223937988e-01 2.727773189544677734e-01 -5.694287419319152832e-01 4.159908592700958252e-01 3.616559207439422607e-01 -1.616916619241237640e-02 -2.236192673444747925e-01 1.876222491264343262e-01
-3.121428191661834717e-01 5.589852333068847656e-01 -2.900100052356719971e-01 2.629584074020385742e-01 3.492880845442414284e-03 6.349785923957824707e-01 -1.232806071639060974e-01 1.357986330986022949e-01
3.126644790172576904e-01 2.019886225461959839e-01 -5.729261040687561035e-01 -4.486002027988433838e-01 3.623633682727813721e-01 -4.353386163711547852e-02 -4.436103701591491699e-01 4.430120065808296204e-02
-3.069687187671661377e-01 4.050979316234588623e-01 -6.221932172775268555e-01 2.265213131904602051e-01 -1.304412186145782471e-01 4.908858537673950195e-01 -2.018682509660720825e-01 -6.704501062631607056e-02
2.417745292186737061e-01 5.093812346458435059e-01 -3.870583772659301758e-01 2.739882329478859901e-03 -3.664323389530181885e-01 -3.337916135787963867e-01 -3.830294311046600342e-01 3.739696741104125977e-01
2.396836876869201660e-01 6.498064994812011719e-01 -6.004002094268798828e-01 1.114215105772018433e-01 6.411664932966232300e-02 -2.088768184185028076e-01 -3.081786930561065674e-01 -6.851007044315338135e-02
-2.521799206733703613e-01 7.241199910640716553e-02 -5.653171539306640625e-01 4.986301660537719727e-01 -4.811085760593414307e-02 4.034724235534667969e-01 -8.860169351100921631e-02 4.358798861503601074e-01
-6.073870062828063965e-01 5.736087560653686523e-01 -3.222994208335876465e-01 -1.932338029146194458e-01 -4.054597392678260803e-02 2.243498116731643677e-01 -2.730369567871093750e-01 1.852347105741500854e-01
-6.988483946770429611e-03 -7.794891297817230225e-02 -8.825082778930664062e-01 -2.562496662139892578e-01 -2.918625473976135254e-01 1.104107946157455444e-01 -1.593507081270217896e-01 1.631668806076049805e-01
3.767573833465576172e-01 5.127022266387939453e-01 -5.686890482902526855e-01 7.271616160869598389e-02 -3.207494020462036133e-01 2.823984622955322266e-01 -2.611164748668670654e-01 -1.252380609512329102e-01
4.531935751438140869e-01 -8.305757492780685425e-02 -1.426919996738433838e-01 -1.443670839071273804e-01 1.207578578032553196e-03 2.872212529182434082e-01 -6.423003673553466797e-01 5.014646053314208984e-01
-1.325048953294754028e-01 -3.730028867721557617e-02 -8.088359236717224121e-01 -4.018473327159881592e-01 -1.514722257852554321e-01 3.668145835399627686e-02 -2.452703937888145447e-02 3.747845888137817383e-01
-5.407299399375915527e-01 1.705986559391021729e-01 -1.379533410072326660e-01 -3.911982774734497070e-01 -2.636677026748657227e-01 2.909555733203887939e-01 -3.189190030097961426e-01 5.005545616149902344e-01
-5.215486288070678711e-01 5.415962338447570801e-01 -3.215737938880920410e-01 -3.680168390274047852e-01 -1.442209035158157349e-01 2.268152087926864624e-01 -3.072418272495269775e-01 1.707982867956161499e-01
-2.332261204719543457e-01 7.171883583068847656e-01 -2.160855680704116821e-01 3.996189534664154053e-01 -8.270777761936187744e-02 3.185678422451019287e-01 -1.192010119557380676e-01 3.198800086975097656e-01
-2.070451527833938599e-01 7.265532612800598145e-01 -1.994061022996902466e-01 3.024960160255432129e-01 -2.500430643558502197e-01 3.483589887619018555e-01 -2.084765434265136719e-01 2.657972276210784912e-01
4.331138357520103455e-02 4.095498099923133850e-02 -4.631154239177703857e-01 -4.050293937325477600e-02 6.786962747573852539e-01 -2.208912521600723267e-01 -5.090370774269104004e-01 1.085818707942962646e-01
-3.116750717163085938e-01 1.207222789525985718e-01 -4.956991672515869141e-01 6.249789595603942871e-01 6.497930735349655151e-02 3.157447278499603271e-01 -3.338537812232971191e-01 1.912927925586700439e-01
-5.203637480735778809e-01 5.449985265731811523e-01 -3.554045557975769043e-01 -7.564477622509002686e-02 -1.067614033818244934e-01 4.695846140384674072e-01 -2.203979194164276123e-01 1.402878612279891968e-01
-1.593220084905624390e-01 7.488293200731277466e-02 -9.073609709739685059e-01 -3.828333923593163490e-03 3.565911203622817993e-02 -4.877451434731483459e-02 7.286042720079421997e-02 3.697718381881713867e-01
4.468781054019927979e-01 8.758254349231719971e-02 -1.816825568675994873e-01 2.175241895020008087e-02 -2.420441508293151855e-01 5.456917732954025269e-02 -2.899959683418273926e-01 7.832539677619934082e-01
2.205507010221481323e-01 -1.945494711399078369e-01 -1.466101557016372681e-01 8.856866508722305298e-02 1.162225082516670227e-01 5.649430677294731140e-02 -8.909345269203186035e-01 2.714873254299163818e-01
-5.473249554634094238e-01 5.127862095832824707e-01 -3.435321152210235596e-01 -2.050921320915222168e-01 -1.177661493420600891e-01 4.107587635517120361e-01 -2.951928675174713135e-01 8.762535452842712402e-02
-4.150018095970153809e-02 -1.633238047361373901e-01 -7.710692882537841797e-01 -2.220059186220169067e-01 -2.107089906930923462e-01 -6.923367083072662354e-02 -1.335789561271667480e-01 5.106208920478820801e-01
-2.912468910217285156e-01 4.617330431938171387e-01 -4.241846501827239990e-01 6.611260026693344116e-02 -2.592442929744720459e-01 6.137381792068481445e-01 -2.715786397457122803e-01 -6.100683007389307022e-03
-2.702443599700927734e-01 -1.971232146024703979e-01 -6.724624037742614746e-01 -1.391963660717010498e-01 -3.372468650341033936e-01 -6.541260331869125366e-02 -3.880357146263122559e-01 3.846338391304016113e-01
-5.367347002029418945e-01 6.067028045654296875e-01 -4.006842076778411865e-01 2.079256065189838409e-02 5.289520323276519775e-02 3.533639311790466309e-01 -2.120905667543411255e-01 1.009994745254516602e-01
-2.484228461980819702e-01 3.037321567535400391e-01 -3.746002018451690674e-01 4.306558370590209961e-01 -7.239760458469390869e-02 5.781809091567993164e-01 -4.230371415615081787e-01 -4.181021824479103088e-02
-2.368250340223312378e-01 1.968925893306732178e-01 -3.739957511425018311e-01 5.830464139580726624e-02 2.883693575859069824e-01 -1.905008703470230103e-01 -4.915537312626838684e-02 8.000069260597229004e-01
1.570037454366683960e-01 5.729575157165527344e-01 -2.550184428691864014e-01 -1.781675517559051514e-01 4.661022722721099854e-01 1.376795470714569092e-01 -5.442982316017150879e-01 -1.335062384605407715e-01
-2.069688290357589722e-01 7.250819802284240723e-01 -1.873830258846282959e-01 2.734703719615936279e-01 -2.728937864303588867e-01 3.340529203414916992e-01 -1.555894911289215088e-01 3.335433304309844971e-01
1.788820177316665649e-01 4.889701306819915771e-01 -2.257913053035736084e-01 -3.892836347222328186e-02 4.483400583267211914e-01 1.808355152606964111e-01 1.340195536613464355e-01 6.517213582992553711e-01
-2.405050843954086304e-01 2.652657032012939453e-01 -8.056223988533020020e-01 3.889087736606597900e-01 1.443890780210494995e-01 -2.890762686729431152e-02 -3.390377387404441833e-02 2.206374257802963257e-01
3.270363211631774902e-01 3.246688470244407654e-02 4.501071199774742126e-02 -1.016711667180061340e-01 -4.912691563367843628e-02 5.524889826774597168e-01 -7.128350734710693359e-01 2.526632845401763916e-01
5.881828814744949341e-02 -9.486269950866699219e-02 -5.973257422447204590e-01 5.505279898643493652e-01 -1.841012537479400635e-01 9.165889769792556763e-02 -1.727012097835540771e-01 5.055117607116699219e-01
5.281623005867004395e-01 1.239034831523895264e-01 7.830268144607543945e-02 -1.402519196271896362e-01 2.500317096710205078e-01 4.215269982814788818e-01 -4.976516067981719971e-01 4.382153749465942383e-01
3.079520761966705322e-01 -2.598399482667446136e-02 -2.384980469942092896e-01 -1.942266821861267090e-01 -4.837474226951599121e-01 5.182769298553466797e-01 -3.837345838546752930e-01 4.000129103660583496e-01
-5.155856907367706299e-02 -5.665348842740058899e-02 -5.266764163970947266e-01 4.803244769573211670e-01 3.413209691643714905e-02 2.510514296591281891e-02 -1.351156383752822876e-01 6.826278567314147949e-01
-1.486726012080907822e-02 2.038493156433105469e-01 -4.327845275402069092e-01 4.997768998146057129e-01 -1.177934482693672180e-01 1.426910888403654099e-02 1.436222065240144730e-02 7.119407653808593750e-01
4.617763459682464600e-01 7.776096463203430176e-02 -2.591482400894165039e-01 -1.425955891609191895e-01 -2.739126086235046387e-01 3.690202534198760986e-01 -1.657915562391281128e-01 6.741911172866821289e-01
-1.989065110683441162e-02 3.155260905623435974e-02 -8.150837421417236328e-01 -2.464159131050109863e-01 -6.306483596563339233e-02 -2.013488262891769409e-01 -6.283653527498245239e-02 4.744044542312622070e-01
9.362312406301498413e-02 -1.556946635246276855e-01 -1.991060972213745117e-01 -3.125874102115631104e-01 1.166662946343421936e-01 4.117713570594787598e-01 -7.916386723518371582e-01 1.406461447477340698e-01
3.145994544029235840e-01 -1.702069491147994995e-01 -7.090703845024108887e-01 -3.496280312538146973e-01 1.541594713926315308e-01 4.562513157725334167e-02 -4.617745578289031982e-01 8.918365836143493652e-02
1.219839155673980713e-01 1.348786354064941406e-01 -2.483938187360763550e-01 -6.160338521003723145e-01 2.662433385848999023e-01 1.753861904144287109e-01 -6.384460926055908203e-01 1.283407509326934814e-01
-3.439756929874420166e-01 8.399713039398193359e-02 -5.600416064262390137e-01 3.985890150070190430e-01 2.492013126611709595e-01 -2.102889865636825562e-01 -2.292198240756988525e-01 4.931948482990264893e-01
-2.712266743183135986e-01 -7.832838594913482666e-02 -4.983249306678771973e-01 3.162962794303894043e-01 1.481448113918304443e-01 5.354657769203186035e-01 4.951773211359977722e-02 5.106927156448364258e-01
1.703230589628219604e-01 -1.277209520339965820e-01 -2.530899941921234131e-01 -1.781238317489624023e-01 2.357320636510848999e-01 2.527264356613159180e-01 -8.543709516525268555e-01 9.749184548854827881e-02
4.361939430236816406e-01 4.318906068801879883e-01 -4.837188422679901123e-01 1.394278928637504578e-02 3.065703213214874268e-01 2.029986232519149780e-01 2.334186881780624390e-01 4.464852213859558105e-01
-3.502747714519500732e-01 3.024466522037982941e-02 -3.899770975112915039e-01 3.281113505363464355e-01 -3.941745460033416748e-01 3.938715159893035889e-01 -5.124114751815795898e-01 2.087579816579818726e-01
1.384653449058532715e-01 -1.200506687164306641e-01 -2.239243537187576294e-01 -3.784520626068115234e-01 2.571692466735839844e-01 4.367953836917877197e-01 -7.045682072639465332e-01 1.403731107711791992e-01
-3.568021953105926514e-01 5.692307353019714355e-01 -3.109526038169860840e-01 2.467670142650604248e-01 -2.124600410461425781e-01 4.666044414043426514e-01 -3.497428297996520996e-01 7.683816552162170410e-02
-4.645704925060272217e-01 5.130922198295593262e-01 -3.752842843532562256e-01 -1.213444676250219345e-02 -9.014717489480972290e-02 5.698991417884826660e-01 -1.915512233972549438e-01 1.015965342521667480e-01
1.433769464492797852e-01 -3.203270211815834045e-02 -3.926089107990264893e-01 -2.042287588119506836e-01 6.154847741127014160e-01 1.364269107580184937e-01 -6.195405125617980957e-01 3.607513010501861572e-02
-2.796727716922760010e-01 6.888067722320556641e-02 -7.145726084709167480e-01 -4.528676271438598633e-01 -5.471467599272727966e-02 1.914127171039581299e-01 7.782512903213500977e-02 3.945199251174926758e-01
-1.703579351305961609e-02 -2.596450503915548325e-04 -3.189893364906311035e-01 -1.590427011251449585e-01 2.264358699321746826e-01 -1.580503284931182861e-01 -6.980878114700317383e-02 8.896823525428771973e-01
-1.960673630237579346e-01 7.310907840728759766e-01 -1.456839293241500854e-01 -7.877335883677005768e-03 -1.074338629841804504e-01 1.575107723474502563e-01 -3.170324862003326416e-02 6.069773435592651367e-01
-4.166160523891448975e-01 1.393807828426361084e-01 -6.149427890777587891e-01 2.802985012531280518e-01 2.589155733585357666e-01 2.563513517379760742e-01 -1.876649819314479828e-02 4.660223424434661865e-01
3.008138537406921387e-01 6.179554387927055359e-02 -7.810638099908828735e-02 -2.828529477119445801e-01 6.814099103212356567e-02 2.966942191123962402e-01 -8.254659771919250488e-01 2.133567333221435547e-01
-2.362384647130966187e-01 7.634435594081878662e-02 -6.752169728279113770e-01 4.932050704956054688e-01 1.645980328321456909e-01 -1.961347609758377075e-01 -2.659859657287597656e-01 3.207553625106811523e-01
-3.859814703464508057e-01 1.614423990249633789e-01 -4.226558208465576172e-01 1.573259010910987854e-02 -1.676137298345565796e-01 4.948185384273529053e-01 -5.894663929939270020e-01 -1.601832062005996704e-01
1.596193164587020874e-01 5.293596386909484863e-01 -6.897777318954467773e-01 3.663100302219390869e-01 -1.543452143669128418e-01 9.870398789644241333e-02 -2.136613428592681885e-01 -7.146723568439483643e-02
-5.568389892578125000e-01 2.275432795286178589e-01 -6.585424393415451050e-02 -3.273380696773529053e-01 2.766597084701061249e-02 5.654292106628417969e-01 -3.149147927761077881e-01 3.271397054195404053e-01
-4.783682525157928467e-01 -1.631052419543266296e-02 -3.429644554853439331e-02 9.295117855072021484e-02 2.363293990492820740e-02 6.550135016441345215e-01 -4.832459092140197754e-01 3.129756748676300049e-01
-3.286750242114067078e-02 6.496083736419677734e-01 -3.814985752105712891e-01 -4.725167155265808105e-01 -2.349298149347305298e-01 -9.333442896604537964e-02 -2.084361463785171509e-01 3.174376785755157471e-01
-3.975760638713836670e-01 1.322064101696014404e-01 -3.659780919551849365e-01 3.854203820228576660e-01 -1.130909845232963562e-01 3.116019666194915771e-01 -6.573231220245361328e-01 2.610509516671299934e-03
-2.829479575157165527e-01 -3.347764909267425537e-02 -3.914092481136322021e-01 4.892582595348358154e-01 -3.209327459335327148e-01 2.520679533481597900e-01 -5.318959951400756836e-01 2.771198749542236328e-01
-4.870664477348327637e-01 3.312871456146240234e-01 -5.325337648391723633e-01 3.608136177062988281e-01 3.919571042060852051e-01 6.375107914209365845e-02 -1.096405759453773499e-01 2.636685073375701904e-01
1.064285635948181152e-01 -1.148286089301109314e-01 -5.401429533958435059e-01 5.862016081809997559e-01 -8.214263617992401123e-02 -1.374897267669439316e-02 -3.169313371181488037e-01 4.824092388153076172e-01
1.540957987308502197e-01 7.710827887058258057e-02 -3.399420082569122314e-01 -3.621982634067535400e-01 -4.714559614658355713e-01 3.698203265666961670e-01 -5.816854238510131836e-01 1.617559939622879028e-01
-3.343590795993804932e-01 4.486367106437683105e-01 -1.997512876987457275e-01 1.423297226428985596e-01 -3.061860501766204834e-01 6.432929039001464844e-01 -3.028472661972045898e-01 1.657662391662597656e-01
-3.371802866458892822e-01 2.354552149772644043e-01 -3.458879590034484863e-01 -1.684180647134780884e-02 2.809414565563201904e-01 -2.114908695220947266e-01 -1.610507257282733917e-02 7.661802768707275391e-01
2.660804986953735352e-01 7.349499315023422241e-02 -1.612489521503448486e-01 -1.135724261403083801e-01 1.725113391876220703e-02 2.701052427291870117e-01 -8.984617590904235840e-01 6.642119586467742920e-02
4.598662853240966797e-01 3.816099464893341064e-01 -2.121648639440536499e-01 -4.079287946224212646e-01 -3.387655317783355713e-01 3.548780679702758789e-01 -4.208931624889373779e-01 1.167278364300727844e-01
3.132519423961639404e-01 -1.432136725634336472e-02 1.256886590272188187e-02 -1.256315857172012329e-01 -1.137129217386245728e-01 3.101322650909423828e-01 -3.779655396938323975e-01 7.960880398750305176e-01
-6.016463972628116608e-03 -1.674426905810832977e-02 -5.580747127532958984e-01 5.241662859916687012e-01 -1.004570722579956055e-01 6.111747026443481445e-01 -1.264598816633224487e-01 1.177598163485527039e-01
-1.441273391246795654e-01 6.018244624137878418e-01 -7.812103629112243652e-02 3.395197093486785889e-01 -1.701802760362625122e-01 2.927698194980621338e-01 -1.921839825809001923e-02 6.169384717941284180e-01
2.646673023700714111e-01 3.730801641941070557e-01 -2.371595650911331177e-01 -1.592338681221008301e-01 6.693270206451416016e-01 3.983909785747528076e-01 -3.170861899852752686e-01 4.364300146698951721e-02
2.536212801933288574e-01 5.111174583435058594e-01 -3.831998109817504883e-01 -1.007673218846321106e-01 2.876018583774566650e-01 4.687427580356597900e-01 2.690012454986572266e-01 3.776808381080627441e-01
3.865982890129089355e-01 6.339995861053466797e-01 -4.139702618122100830e-01 3.468803465366363525e-01 -1.670147031545639038e-01 -1.235519871115684509e-01 -1.617367714643478394e-01 2.959243059158325195e-01
-4.675430357456207275e-01 1.063324287533760071e-01 -1.695136167109012604e-02 1.032205894589424133e-01 7.002209126949310303e-02 5.589142441749572754e-01 -6.604617834091186523e-01 7.521364837884902954e-02
-2.012951113283634186e-02 5.642594099044799805e-01 -7.558025121688842773e-01 2.297916859388351440e-01 1.988338828086853027e-01 1.113415062427520752e-01 2.894758014008402824e-03 -7.227912545204162598e-02
2.645297646522521973e-01 5.387007072567939758e-02 -1.282893270254135132e-01 -1.622382253408432007e-01 1.611361652612686157e-02 3.525242507457733154e-01 -8.664531707763671875e-01 9.523007273674011230e-02
-4.273752495646476746e-02 8.031972646713256836e-01 -2.225226908922195435e-01 -3.742026165127754211e-02 5.470851901918649673e-03 3.318531066179275513e-02 1.695214211940765381e-02 5.483725070953369141e-01
6.245334148406982422e-01 4.059037193655967712e-02 -2.868409454822540283e-01 -2.114450633525848389e-01 -4.380132257938385010e-02 3.625094592571258545e-01 -1.866214424371719360e-01 5.596109032630920410e-01
1.914490163326263428e-01 3.880356997251510620e-02 -4.020733535289764404e-01 -3.068882524967193604e-01 1.425503641366958618e-01 -6.161754950881004333e-02 -8.217032551765441895e-01 8.175920695066452026e-02
-3.173991441726684570e-01 -5.861517507582902908e-03 -6.749528050422668457e-01 2.936259508132934570e-01 1.154641583561897278e-01 4.779714345932006836e-01 -1.335498318076133728e-02 3.398217558860778809e-01
3.276629373431205750e-02 3.752612173557281494e-01 -7.066994309425354004e-01 5.231854915618896484e-01 -8.430770784616470337e-02 2.745247483253479004e-01 -4.107314348220825195e-02 2.828035131096839905e-02
2.833595573902130127e-01 1.475502699613571167e-01 -1.491917576640844345e-02 -2.927051484584808350e-01 -2.800978720188140869e-01 3.200492560863494873e-01 -2.777253389358520508e-01 7.443251013755798340e-01
6.168473139405250549e-02 1.276604086160659790e-01 -3.271436095237731934e-01 6.379963159561157227e-01 -2.066259682178497314e-01 5.747640728950500488e-01 -1.306199729442596436e-01 2.751837074756622314e-01
1.195582821965217590e-01 1.382900923490524292e-01 -4.547834694385528564e-01 -4.388871490955352783e-01 3.972978591918945312e-01 1.712233424186706543e-01 -6.151576042175292969e-01 -3.936715424060821533e-02
3.765496313571929932e-01 6.607434153556823730e-01 -6.032934188842773438e-01 -1.613615825772285461e-02 8.404140919446945190e-02 -6.550979614257812500e-02 -2.141461968421936035e-01 -1.386521197855472565e-02
-5.557249188423156738e-01 7.756382972002029419e-02 -5.166434645652770996e-01 1.074838116765022278e-01 -1.505632102489471436e-01 1.207314338535070419e-02 -6.066042780876159668e-01 1.260828673839569092e-01
-1.549465358257293701e-01 2.699901163578033447e-01 -2.064587324857711792e-01 -1.873901579529047012e-03 -3.552022278308868408e-01 -3.425466120243072510e-01 -6.811867356300354004e-01 3.910835683345794678e-01
5.341559052467346191e-01 1.552246659994125366e-01 -1.529130637645721436e-01 3.696612268686294556e-02 -4.532637447118759155e-02 3.791458904743194580e-01 -6.891757994890213013e-02 7.178288102149963379e-01
-2.538403570652008057e-01 3.002042770385742188e-01 -1.605602502822875977e-01 -1.200850680470466614e-01 -1.017192900180816650e-01 1.371761858463287354e-01 6.067423149943351746e-02 8.788611888885498047e-01
4.045026302337646484e-01 -2.104081511497497559e-01 -1.632719933986663818e-01 -1.403771191835403442e-01 2.491444796323776245e-01 5.509199500083923340e-01 -2.145682722330093384e-01 5.780285596847534180e-01
-3.875596821308135986e-01 1.411655992269515991e-01 -6.945552229881286621e-01 3.709714114665985107e-01 2.128690183162689209e-01 1.548234671354293823e-01 1.966294087469577789e-02 3.743966519832611084e-01
-1.206787228584289551e-01 5.576515197753906250e-01 -1.304803043603897095e-01 -1.596250981092453003e-01 -2.431667894124984741e-01 4.134746491909027100e-01 3.126921504735946655e-02 6.331563591957092285e-01
2.534680664539337158e-01 -2.050252556800842285e-01 -2.159681320190429688e-01 -2.674986422061920166e-01 -2.190597057342529297e-01 3.465858399868011475e-01 -4.181204736232757568e-01 6.577135920524597168e-01
3.208955526351928711e-01 1.346233934164047241e-01 -1.717681586742401123e-01 -3.980796337127685547e-01 -3.711593747138977051e-01 4.147480130195617676e-01 -2.310374528169631958e-01 5.725184679031372070e-01
5.455253124237060547e-01 7.398867607116699219e-01 -2.409752607345581055e-01 8.417886495590209961e-02 -1.810589991509914398e-02 1.253585368394851685e-01 -1.671912670135498047e-01 2.140541523694992065e-01
-3.510784208774566650e-01 4.510349929332733154e-01 -4.739919900894165039e-01 8.215033262968063354e-02 -2.702441811561584473e-01 5.594470500946044922e-01 -2.258143424987792969e-01 6.992375105619430542e-02
3.117832541465759277e-01 6.530889868736267090e-02 -5.754900574684143066e-01 -5.029636025428771973e-01 2.732156813144683838e-01 4.498835280537605286e-02 -4.791326820850372314e-01 9.014350920915603638e-02
8.584980852901935577e-03 1.028151959180831909e-01 -6.677584648132324219e-01 2.772722840309143066e-01 -2.156745940446853638e-01 -3.373153507709503174e-01 -2.569890618324279785e-01 4.901361763477325439e-01
-3.949414789676666260e-01 3.374086618423461914e-01 -6.462104916572570801e-01 4.189192354679107666e-01 2.756398022174835205e-01 6.110396608710289001e-02 -2.377078682184219360e-01 2.964953891932964325e-02
4.409963190555572510e-01 8.414874225854873657e-02 -5.364171043038368225e-02 -4.053885862231254578e-02 6.630947440862655640e-02 2.487719357013702393e-01 -1.428351849317550659e-01 8.409721255302429199e-01
-2.074165195226669312e-01 -1.875906884670257568e-01 -6.208598017692565918e-01 3.724653720855712891e-01 1.967382989823818207e-02 -2.176155522465705872e-02 -2.350549250841140747e-01 5.843622684478759766e-01
-1.797579228878021240e-01 3.241114616394042969e-01 -3.740448653697967529e-01 1.692126691341400146e-01 -1.845092922449111938e-01 5.997770428657531738e-01 -4.943977594375610352e-01 -2.364127635955810547e-01
-5.532850027084350586e-01 3.894291445612907410e-02 -1.324974745512008667e-01 -2.989168167114257812e-01 -2.245642244815826416e-01 3.444145023822784424e-01 -3.690218627452850342e-01 5.293627381324768066e-01
-1.004024073481559753e-01 4.234361648559570312e-01 -4.039705991744995117e-01 -5.272792577743530273e-01 -3.051462471485137939e-01 -1.554644405841827393e-01 -2.474126815795898438e-01 4.369312822818756104e-01
6.781672835350036621e-01 1.468742340803146362e-01 -3.178337812423706055e-01 -2.094239741563796997e-01 3.808192908763885498e-02 3.393785357475280762e-01 -9.139683842658996582e-02 4.986570477485656738e-01
4.806923270225524902e-01 7.906054854393005371e-01 -1.809340119361877441e-01 7.081054896116256714e-02 1.302413493394851685e-01 1.850154548883438110e-01 -2.041910439729690552e-01 1.150608435273170471e-01
3.199813365936279297e-01 -1.617583036422729492e-01 -1.341233849525451660e-01 4.175071604549884796e-03 1.063503399491310120e-01 2.667827606201171875e-01 -8.271127939224243164e-01 2.946872413158416748e-01
1.437466889619827271e-01 1.815999001264572144e-01 -3.315401673316955566e-01 -3.543859422206878662e-01 6.273866891860961914e-01 4.638647437095642090e-01 -3.191649317741394043e-01 1.411547046154737473e-02
-5.272282361984252930e-01 3.588952422142028809e-01 -4.821043610572814941e-01 4.191868603229522705e-01 1.903824359178543091e-01 2.190046608448028564e-01 -1.375491172075271606e-01 2.862757444381713867e-01
4.522253274917602539e-01 5.823848769068717957e-02 -1.255738586187362671e-01 -4.907859861850738525e-02 -7.147275656461715698e-02 2.306168377399444580e-01 -2.073164731264114380e-01 8.201526403427124023e-01
2.520854771137237549e-01 -1.496790200471878052e-01 -1.596527695655822754e-01 -1.158123090863227844e-01 2.948130667209625244e-01 2.680419981479644775e-01 -8.288345932960510254e-01 1.715210676193237305e-01
-3.289796113967895508e-01 -1.464810073375701904e-01 -5.009741187095642090e-01 5.909715965390205383e-02 3.228504657745361328e-01 -1.109046936035156250e-01 -1.922589093446731567e-01 6.799651384353637695e-01
-2.547956109046936035e-01 6.673437356948852539e-01 -1.560767889022827148e-01 4.189148247241973877e-01 -6.861590594053268433e-02 4.364935457706451416e-01 -1.754890084266662598e-01 2.526870667934417725e-01
-4.773298799991607666e-01 -5.412589758634567261e-03 -3.797265589237213135e-01 3.487385511398315430e-01 2.731699049472808838e-01 4.517996907234191895e-01 -4.129929468035697937e-02 4.752533137798309326e-01
1.858335584402084351e-01 -6.280715763568878174e-02 -1.979740113019943237e-01 -3.167695105075836182e-01 2.432881444692611694e-01 1.382423788309097290e-01 -8.263804316520690918e-01 2.465355694293975830e-01
-2.033061385154724121e-01 3.246911168098449707e-01 -2.354128807783126831e-01 5.984736680984497070e-01 -2.685691416263580322e-01 2.606631815433502197e-01 -1.845794916152954102e-01 5.152749419212341309e-01
-6.433658599853515625e-01 2.058578189462423325e-03 -6.230122223496437073e-02 -1.698275469243526459e-02 8.048298954963684082e-02 4.164659380912780762e-01 -4.624191224575042725e-01 4.337664544582366943e-01
-1.012278273701667786e-01 7.696668803691864014e-02 -5.568255782127380371e-01 5.716142654418945312e-01 -2.721880562603473663e-02 5.540068745613098145e-01 -1.647940129041671753e-01 1.104986816644668579e-01
-8.988075703382492065e-02 2.623129785060882568e-01 -3.556267321109771729e-01 5.163466334342956543e-01 -4.386500120162963867e-01 2.707240879535675049e-01 -1.367890536785125732e-01 4.955931007862091064e-01
5.053132176399230957e-01 5.885341167449951172e-01 -2.348296493291854858e-01 -4.403738304972648621e-02 -1.969768702983856201e-01 3.745149075984954834e-01 -3.874999582767486572e-01 -1.094744130969047546e-01
-2.715142667293548584e-01 -6.656059622764587402e-02 -2.890525162220001221e-01 3.241693675518035889e-01 1.374512612819671631e-01 2.441190369427204132e-02 -1.428625881671905518e-01 8.326547741889953613e-01
-4.094469249248504639e-01 4.072648584842681885e-01 -2.533807456493377686e-01 3.487494587898254395e-01 -1.725568324327468872e-01 4.936569035053253174e-01 -4.239339530467987061e-01 1.657337546348571777e-01
5.179028213024139404e-02 4.921205639839172363e-01 -6.588231027126312256e-02 -3.893180191516876221e-01 4.051029384136199951e-01 4.964362382888793945e-01 4.042513668537139893e-02 4.324750304222106934e-01
1.864662915468215942e-01 1.969566643238067627e-01 -6.773905158042907715e-01 -4.125531017780303955e-01 4.065176248550415039e-01 -1.484111100435256958e-01 -3.228380084037780762e-01 7.663920521736145020e-02
1.882890611886978149e-01 4.428424537181854248e-01 -2.260890603065490723e-01 -1.753483861684799194e-01 6.540024280548095703e-01 3.870661854743957520e-01 -3.301756381988525391e-01 -4.365080501884222031e-03
3.042780458927154541e-01 5.625914335250854492e-01 -2.963189482688903809e-01 5.545704960823059082e-01 -1.735335439443588257e-01 -6.098594889044761658e-02 -3.668801486492156982e-01 1.646758615970611572e-01
1.099159792065620422e-01 2.827903628349304199e-01 -1.991144269704818726e-01 -4.269894957542419434e-01 2.360946089029312134e-01 7.675729990005493164e-01 9.785264730453491211e-02 1.774746179580688477e-01
3.263039290904998779e-01 5.513568520545959473e-01 -6.781525015830993652e-01 -5.551456287503242493e-02 1.194241456687450409e-03 -1.488026529550552368e-01 -3.028143346309661865e-01 -1.127760484814643860e-01
3.275387585163116455e-01 5.865238308906555176e-01 -3.503360152244567871e-01 9.940453618764877319e-02 3.841002285480499268e-01 2.166969776153564453e-01 2.334821671247482300e-01 4.087629914283752441e-01
1.416397094726562500e-01 3.109442293643951416e-01 -3.824386298656463623e-01 -5.252070426940917969e-01 3.202823102474212646e-01 2.522017955780029297e-01 -5.298295021057128906e-01 -1.193490251898765564e-01
-1.424843370914459229e-01 -1.632164716720581055e-01 -6.978932619094848633e-01 4.469087719917297363e-01 6.092742457985877991e-02 4.294184148311614990e-01 -6.324444711208343506e-02 2.723307609558105469e-01
2.784358561038970947e-01 -4.609447717666625977e-02 -2.919233739376068115e-01 -2.896776795387268066e-01 5.139842629432678223e-01 3.874235451221466064e-01 -5.762568116188049316e-01 6.976810097694396973e-02
3.320566415786743164e-01 5.120471119880676270e-01 -7.144159078598022461e-01 1.955789774656295776e-01 1.596114784479141235e-01 -7.982858270406723022e-02 -1.813250780105590820e-01 -1.190697625279426575e-01
-5.461551621556282043e-02 6.885395944118499756e-02 -7.013127803802490234e-01 -5.186330080032348633e-01 -2.648330628871917725e-01 2.234272062778472900e-01 -8.424753695726394653e-02 3.229590654373168945e-01
-5.477510094642639160e-01 6.400890350341796875e-01 -4.101320803165435791e-01 -1.616192013025283813e-01 2.846910431981086731e-02 1.640986651182174683e-01 -2.171372920274734497e-01 1.450467109680175781e-01
-2.124587297439575195e-01 3.391511440277099609e-01 -4.861276447772979736e-01 4.119940698146820068e-01 2.944458425045013428e-01 5.809834599494934082e-01 -3.374752774834632874e-02 9.164931625127792358e-02
-8.553464710712432861e-02 -1.109648942947387695e-01 -5.925005078315734863e-01 5.227368474006652832e-01 -5.841064453125000000e-02 -7.046984881162643433e-02 -3.156230747699737549e-01 4.980604946613311768e-01
-7.231895625591278076e-02 1.576010882854461670e-01 -5.040773153305053711e-01 -4.466988742351531982e-01 -3.750104904174804688e-01 7.374060899019241333e-02 -8.220475167036056519e-02 6.028847098350524902e-01
-1.463428884744644165e-01 8.058197051286697388e-02 -2.086792141199111938e-01 5.707949995994567871e-01 -7.203964889049530029e-02 5.674123764038085938e-01 -8.873162418603897095e-02 5.174133777618408203e-01
4.826008975505828857e-01 4.346045851707458496e-01 -4.562602043151855469e-01 -1.056871861219406128e-01 -1.179900988936424255e-01 1.999163180589675903e-01 -5.033650994300842285e-01 -2.271727472543716431e-01
2.896684408187866211e-01 3.667196035385131836e-01 -4.306618869304656982e-01 -1.753963828086853027e-01 4.385703802108764648e-01 2.712681889533996582e-01 2.582783401012420654e-01 4.824286103248596191e-01
1.836928129196166992e-01 -6.173420697450637817e-02 -2.961155176162719727e-01 -3.898036479949951172e-01 -1.104059815406799316e-01 2.511601746082305908e-01 -7.888928055763244629e-01 1.587190181016921997e-01
-1.076754342648200691e-04 7.482351660728454590e-01 -1.073434948921203613e-01 -5.524772778153419495e-02 2.947768941521644592e-02 9.629411250352859497e-02 4.032330587506294250e-02 6.432743668556213379e-01
-2.031784206628799438e-01 2.650800943374633789e-01 -5.171755552291870117e-01 -6.438597291707992554e-02 2.395140081644058228e-01 -2.948539257049560547e-01 -3.570736618712544441e-03 6.873983740806579590e-01
4.748831093311309814e-01 6.235405206680297852e-01 -3.323276638984680176e-01 1.762528419494628906e-01 -1.917781680822372437e-01 3.079627752304077148e-01 -3.266965150833129883e-01 -7.632800936698913574e-02
1.751379370689392090e-01 2.585769891738891602e-01 -5.136759281158447266e-01 -2.530639171600341797e-01 5.624089241027832031e-01 2.491778880357742310e-02 -5.015819072723388672e-01 -7.778898626565933228e-02
2.505198717117309570e-01 5.831593275070190430e-01 -6.839738488197326660e-01 2.074049711227416992e-01 -1.603409945964813232e-01 -1.199353393167257309e-02 -2.444050312042236328e-01 -2.722078748047351837e-02
3.725923299789428711e-01 3.102631308138370514e-03 -5.908992514014244080e-02 -1.280642896890640259e-01 -2.859239578247070312e-01 4.596699476242065430e-01 -4.954482614994049072e-01 5.502322912216186523e-01
-1.501441746950149536e-01 2.485651373863220215e-01 -6.520801186561584473e-01 4.834934771060943604e-01 9.098353236913681030e-02 4.926407337188720703e-01 -6.506584584712982178e-02 3.861349821090698242e-02
-1.638301610946655273e-01 2.397650480270385742e-01 -2.999311983585357666e-01 5.577015280723571777e-01 -3.759192526340484619e-01 2.456225007772445679e-01 -2.403832226991653442e-01 5.052258372306823730e-01
4.434956312179565430e-01 1.843069493770599365e-02 -3.825037553906440735e-02 -3.179905563592910767e-02 -1.564907133579254150e-01 4.755618274211883545e-01 -6.061969995498657227e-01 4.270533025264739990e-01
5.009090900421142578e-01 2.497402578592300415e-01 -1.843575984239578247e-01 -1.446122210472822189e-02 3.855305314064025879e-01 4.178548753261566162e-01 -5.688211917877197266e-01 -7.569015026092529297e-02
-6.296827644109725952e-02 1.037995982915163040e-02 -1.591298878192901611e-01 -1.472880393266677856e-01 6.322629451751708984e-01 4.074264690279960632e-02 -7.270258665084838867e-01 1.375807374715805054e-01
3.904449939727783203e-01 3.421843647956848145e-01 -5.072591304779052734e-01 -5.285926163196563721e-02 3.344594538211822510e-01 3.468299210071563721e-01 2.577602565288543701e-01 4.144421517848968506e-01
2.515988647937774658e-01 -2.114625871181488037e-01 -2.634986042976379395e-01 6.433612853288650513e-02 1.883160173892974854e-01 4.005257785320281982e-02 -8.511207103729248047e-01 2.386155873537063599e-01
4.567819535732269287e-01 7.099084854125976562e-01 -3.306023776531219482e-01 -2.234075814485549927e-01 -9.115575999021530151e-02 -2.529463544487953186e-02 -2.651211917400360107e-01 2.212074548006057739e-01
-1.984676532447338104e-02 1.387080699205398560e-01 -3.565568923950195312e-01 -5.437745451927185059e-01 3.643108010292053223e-01 3.348169922828674316e-01 -5.573915243148803711e-01 -4.508315399289131165e-02
2.843283414840698242e-01 1.131408214569091797e-01 -3.694491982460021973e-01 -5.705046653747558594e-01 3.322346508502960205e-02 2.168575078248977661e-01 -6.247605681419372559e-01 7.701636105775833130e-02
-2.511960268020629883e-01 -7.704790681600570679e-02 -3.944677710533142090e-01 1.948835514485836029e-02 8.074275404214859009e-02 3.214475810527801514e-01 1.733476966619491577e-01 7.969204783439636230e-01
4.964219033718109131e-01 -2.445404529571533203e-01 -2.091404199600219727e-01 1.022599041461944580e-01 5.111074447631835938e-02 5.081175565719604492e-01 -3.692483305931091309e-01 4.923700690269470215e-01
-8.916462771594524384e-03 -1.165545172989368439e-02 -2.688715457916259766e-01 -4.432308971881866455e-01 5.267686247825622559e-01 4.267018735408782959e-01 -5.197684764862060547e-01 3.633579239249229431e-02
-3.279598057270050049e-01 3.063531816005706787e-01 -2.909968793392181396e-01 1.287462562322616577e-01 -4.692982137203216553e-02 7.087618708610534668e-01 -4.299718737602233887e-01 -8.895948529243469238e-02
1.666993498802185059e-01 1.700397282838821411e-01 -6.656404733657836914e-01 4.554367065429687500e-01 -2.464618086814880371e-01 -1.343171000480651855e-01 -1.414227485656738281e-01 4.404694139957427979e-01
-3.450469672679901123e-01 1.097349748015403748e-01 -3.858498632907867432e-01 4.257656633853912354e-01 -2.073725461959838867e-01 3.866731524467468262e-01 -5.878117680549621582e-01 2.649580687284469604e-02
5.698067545890808105e-01 6.731746792793273926e-01 -1.994190961122512817e-01 7.241999357938766479e-02 -3.808412328362464905e-02 2.373926341533660889e-01 -3.454518616199493408e-01 -8.015922503545880318e-04
-1.955554038286209106e-01 5.026838742196559906e-03 -6.535010337829589844e-01 3.753289282321929932e-01 -4.142646118998527527e-02 6.035506129264831543e-01 -9.318537265062332153e-02 1.382908225059509277e-01
9.634353965520858765e-02 6.966841816902160645e-01 1.244781166315078735e-01 -2.976675033569335938e-01 2.032970190048217773e-01 4.650842547416687012e-01 -1.355303972959518433e-01 3.539022505283355713e-01
4.023873507976531982e-01 -1.255416274070739746e-01 -1.158696934580802917e-01 -2.111403644084930420e-02 1.496600210666656494e-01 2.761003971099853516e-01 -7.644815444946289062e-01 3.541053533554077148e-01
4.691396951675415039e-01 4.285866022109985352e-01 -4.452443718910217285e-01 1.442431658506393433e-01 -3.409808278083801270e-01 4.496486783027648926e-01 -2.275238186120986938e-01 -8.339052647352218628e-02
3.867604732513427734e-01 5.977248549461364746e-01 -3.300939798355102539e-01 2.146341279149055481e-02 3.723265230655670166e-01 3.380619287490844727e-01 1.849684417247772217e-01 3.107932806015014648e-01
-1.405548304319381714e-01 -9.777655452489852905e-02 -6.475003361701965332e-01 3.163104355335235596e-01 9.161902708001434803e-04 1.677175015211105347e-01 -2.414044179022312164e-02 6.501250267028808594e-01
-1.146733835339546204e-01 1.661617308855056763e-01 -7.171729207038879395e-01 -3.055177032947540283e-01 -2.358779162168502808e-01 -1.958014219999313354e-01 -1.358467042446136475e-01 4.890105724334716797e-01
-1.413177698850631714e-02 6.122353672981262207e-02 -4.390970170497894287e-01 -3.482671678066253662e-01 3.234965503215789795e-01 1.707277297973632812e-01 -7.271744012832641602e-01 -1.391949802637100220e-01
1.963914632797241211e-01 5.286489129066467285e-01 -2.951495349407196045e-01 -1.884922683238983154e-01 5.937948226928710938e-01 3.005700707435607910e-01 -3.383362293243408203e-01 -4.373047128319740295e-02
5.751307606697082520e-01 2.226928472518920898e-01 -7.788356393575668335e-03 1.901084482669830322e-01 4.837701842188835144e-02 3.895372152328491211e-01 -1.988714188337326050e-01 6.243405938148498535e-01
-3.216052055358886719e-02 -5.832593888044357300e-02 -4.708028733730316162e-01 3.692581951618194580e-01 1.235972866415977478e-01 -1.903724521398544312e-01 -1.590751409530639648e-01 7.488216757774353027e-01
2.512920498847961426e-01 9.663612395524978638e-02 -8.347264677286148071e-02 -2.493351697921752930e-01 1.516085267066955566e-01 3.182009160518646240e-01 -8.520628213882446289e-01 9.016606211662292480e-02
5.700231194496154785e-01 6.065479293465614319e-02 -1.159334033727645874e-01 -6.566166132688522339e-02 2.991190850734710693e-01 5.573391318321228027e-01 -4.147200584411621094e-01 2.855709493160247803e-01
-2.065282762050628662e-01 1.471703201532363892e-01 -6.593748331069946289e-01 5.637101456522941589e-02 -7.818898558616638184e-02 -3.133159577846527100e-01 -1.698680073022842407e-01 6.038200855255126953e-01
-8.707921206951141357e-02 5.954051017761230469e-01 -5.403015613555908203e-01 3.781172335147857666e-01 -1.857632845640182495e-01 3.311752080917358398e-01 -2.325445264577865601e-01 -6.891737133264541626e-02
-1.098077893257141113e-01 -1.287904977798461914e-01 -4.139363765716552734e-01 3.616352975368499756e-01 2.431569248437881470e-01 -2.371596172451972961e-02 -1.372475028038024902e-01 7.685748338699340820e-01
-2.758170068264007568e-01 6.655069589614868164e-01 9.949600696563720703e-02 1.416932046413421631e-01 4.665515571832656860e-02 5.445629730820655823e-02 -2.195078581571578979e-01 6.306530237197875977e-01
-2.875600755214691162e-01 8.820429444313049316e-02 -5.108816027641296387e-01 4.444466531276702881e-01 1.807457953691482544e-01 -2.671404182910919189e-01 -2.884114086627960205e-01 5.135974287986755371e-01
4.291458725929260254e-01 6.993900537490844727e-01 -4.144033789634704590e-01 1.888881474733352661e-01 -1.220109313726425171e-01 1.035715416073799133e-01 -3.007733821868896484e-01 -5.656859651207923889e-02
-1.731370687484741211e-01 -1.322254091501235962e-01 -7.875761389732360840e-01 -3.065294921398162842e-01 -3.000275492668151855e-01 6.489442288875579834e-02 -1.799914985895156860e-01 3.341837525367736816e-01
-1.397346556186676025e-01 5.213764309883117676e-01 5.657766759395599365e-02 -6.611389666795730591e-02 -1.007320210337638855e-01 1.276789009571075439e-01 -3.994766250252723694e-02 8.203805088996887207e-01
4.884750247001647949e-01 4.750452190637588501e-02 1.388897933065891266e-02 1.257480215281248093e-02 7.713088393211364746e-02 4.543834328651428223e-01 -6.824851036071777344e-01 2.838751673698425293e-01
4.129510521888732910e-01 4.891656935214996338e-01 -4.333573281764984131e-01 4.683192670345306396e-01 -2.482477426528930664e-01 1.925115287303924561e-02 -3.188466429710388184e-01 1.393056213855743408e-01
1.460820883512496948e-01 6.217095851898193359e-01 -5.392416194081306458e-02 -1.491115987300872803e-01 3.174574971199035645e-01 4.626727402210235596e-01 1.352164149284362793e-01 4.835973083972930908e-01
2.735213935375213623e-01 4.008875787258148193e-01 -2.303320765495300293e-01 -1.680773347616195679e-01 6.198446750640869141e-01 4.484846591949462891e-01 -3.126926720142364502e-01 7.049681153148412704e-03
2.484758943319320679e-01 2.464665286242961884e-02 -5.133454799652099609e-01 -3.075244426727294922e-01 6.499351263046264648e-01 2.840883731842041016e-01 -2.401623576879501343e-01 1.369588077068328857e-01
-1.947565078735351562e-01 2.208101004362106323e-01 -3.280362188816070557e-01 -3.188549578189849854e-01 2.930203974246978760e-01 -1.950142234563827515e-01 -5.003355070948600769e-02 7.600275278091430664e-01
1.395316421985626221e-01 -1.075198035687208176e-02 -7.687863111495971680e-01 -1.628617793321609497e-01 4.372722655534744263e-02 -4.664754495024681091e-02 4.030063003301620483e-02 5.976177453994750977e-01
-1.666756719350814819e-01 7.289858460426330566e-01 -8.096083253622055054e-02 2.645178735256195068e-01 -2.401631921529769897e-01 2.617133855819702148e-01 -1.341078132390975952e-01 4.691666066646575928e-01
-3.726150989532470703e-01 2.132175713777542114e-01 -2.724581658840179443e-01 5.849001407623291016e-01 -1.478038728237152100e-01 1.486762613058090210e-01 -2.190181016921997070e-01 5.544683933258056641e-01
-1.838219612836837769e-01 2.595640420913696289e-01 -4.534301757812500000e-01 -5.259978175163269043e-01 -1.880702376365661621e-01 2.292347103357315063e-01 6.530728191137313843e-02 5.695431232452392578e-01
-1.482869386672973633e-01 7.261620759963989258e-01 -4.643653333187103271e-02 -1.316108554601669312e-01 -2.481443881988525391e-01 6.601222604513168335e-02 -1.314305514097213745e-01 5.899277329444885254e-01
2.918210029602050781e-01 2.361875921487808228e-01 -3.121005594730377197e-01 -1.800020784139633179e-01 6.421809196472167969e-01 4.232459664344787598e-01 -3.703140318393707275e-01 -2.413303405046463013e-02
3.269383609294891357e-01 8.248245120048522949e-01 -3.452305123209953308e-02 2.286054752767086029e-02 -1.151473000645637512e-01 1.562556326389312744e-01 -2.487663328647613525e-01 3.339190781116485596e-01
-2.972295880317687988e-01 -1.701813489198684692e-01 -4.798318743705749512e-01 -4.198086634278297424e-02 3.214231133460998535e-01 1.453051120042800903e-01 2.554903365671634674e-02 7.249914407730102539e-01
-5.301587581634521484e-01 3.446486592292785645e-01 -4.603382945060729980e-01 -5.139248967170715332e-01 -5.142602324485778809e-02 2.635977566242218018e-01 -1.385201513767242432e-01 1.811145395040512085e-01
-4.745964109897613525e-01 1.015607118606567383e-01 -4.935436844825744629e-01 5.202918648719787598e-01 2.470697760581970215e-01 5.434782803058624268e-02 -2.163309752941131592e-01 3.733076751232147217e-01
1.692416667938232422e-01 -1.705907136201858521e-01 -1.178389042615890503e-01 -4.132017493247985840e-02 7.911521196365356445e-02 1.182475239038467407e-01 -9.112029671669006348e-01 2.759166061878204346e-01
4.190985262393951416e-01 -6.225674226880073547e-02 -1.694753170013427734e-01 -1.431333553045988083e-02 4.534339904785156250e-01 6.889770030975341797e-01 -3.008935451507568359e-01 1.439620107412338257e-01
-1.358583867549896240e-01 4.253416657447814941e-01 -7.024071812629699707e-01 3.909529745578765869e-01 1.881908178329467773e-01 3.213959634304046631e-01 -9.455930441617965698e-02 -8.218573033809661865e-02
-4.539949893951416016e-01 5.700066685676574707e-01 -4.699255824089050293e-01 2.612969875335693359e-01 2.919066250324249268e-01 7.106513530015945435e-02 -2.793196216225624084e-02 2.980518937110900879e-01
1.817692965269088745e-01 5.565254688262939453e-01 -3.546371161937713623e-01 -2.438853979110717773e-01 5.719768404960632324e-01 1.836443245410919189e-01 -3.205637931823730469e-01 -9.136701375246047974e-02
3.566297888755798340e-01 6.095048189163208008e-01 -3.701975047588348389e-01 5.295290350914001465e-01 -3.007213398814201355e-02 -4.831926524639129639e-02 -2.399689704179763794e-01 1.518149077892303467e-01
5.146732330322265625e-01 -2.523781061172485352e-01 -3.068790733814239502e-01 7.775447517633438110e-02 3.553351759910583496e-01 5.283144712448120117e-01 -3.344734013080596924e-01 2.322593629360198975e-01
2.469663918018341064e-01 3.182909190654754639e-01 -1.891768425703048706e-01 -4.185566902160644531e-01 -5.463823080062866211e-01 2.614891827106475830e-01 -3.397659063339233398e-01 3.799604475498199463e-01
3.169476687908172607e-01 2.697560191154479980e-01 -3.309306800365447998e-01 -2.742810845375061035e-01 6.482262611389160156e-01 3.747129440307617188e-01 -2.813070714473724365e-01 4.785188287496566772e-02
-2.717182636260986328e-01 7.000240683555603027e-02 -1.259554177522659302e-01 -1.594799160957336426e-01 -2.066100575029850006e-02 -2.113041430711746216e-01 -3.010389506816864014e-01 8.627105951309204102e-01
-9.486333467066287994e-03 -8.327014744281768799e-02 -5.562642812728881836e-01 2.551254332065582275e-01 -5.293383598327636719e-01 3.836506307125091553e-01 -2.446900755167007446e-01 3.622111976146697998e-01
4.716918766498565674e-01 1.579003594815731049e-02 -1.017923504114151001e-01 -9.306465089321136475e-02 1.011305749416351318e-01 5.381035208702087402e-01 -6.600828766822814941e-01 1.508059352636337280e-01
-1.045524105429649353e-01 -1.276716291904449463e-01 -3.142789304256439209e-01 -2.557895481586456299e-01 2.026886641979217529e-01 -5.357576161623001099e-02 -9.872820973396301270e-02 8.688319325447082520e-01
2.509578168392181396e-01 8.525952696800231934e-02 -4.857323765754699707e-01 -1.194617971777915955e-01 6.673392653465270996e-01 7.496966421604156494e-02 -4.766362905502319336e-01 3.741008788347244263e-02
2.704413533210754395e-01 -1.948249042034149170e-01 -4.694154262542724609e-01 5.589895844459533691e-01 -1.094356179237365723e-01 4.536971449851989746e-01 -2.838323712348937988e-01 2.402213215827941895e-01
-1.250189449638128281e-02 -3.171310061588883400e-03 -4.349925220012664795e-01 -3.202810287475585938e-01 -5.111799836158752441e-01 -7.749632466584444046e-03 -2.526678442955017090e-01 6.187318563461303711e-01
-4.547010958194732666e-01 -1.127956882119178772e-01 -6.102378964424133301e-01 -3.401520848274230957e-01 1.686520278453826904e-01 -9.172982722520828247e-02 -1.685832142829895020e-01 4.766048491001129150e-01
-2.354449033737182617e-01 6.342603359371423721e-03 -6.551656723022460938e-01 -2.687989473342895508e-01 -2.724549472332000732e-01 7.049711886793375015e-03 -7.160898298025131226e-02 6.030101776123046875e-01
-1.725633889436721802e-01 -2.027801238000392914e-02 -2.719627916812896729e-01 1.050076633691787720e-01 2.676705121994018555e-01 -3.374619781970977783e-01 -2.576718032360076904e-01 7.955484986305236816e-01
-4.022697210311889648e-01 1.231826916337013245e-01 -4.969545006752014160e-01 6.817679852247238159e-02 -2.402442544698715210e-01 7.005172222852706909e-02 -7.126014232635498047e-01 -3.110945411026477814e-02
-1.812796592712402344e-01 4.594666138291358948e-02 -4.860907793045043945e-01 2.896510064601898193e-01 -4.440754950046539307e-01 5.957918167114257812e-01 -2.207416445016860962e-01 2.096352726221084595e-01
1.113876886665821075e-02 3.429285287857055664e-01 -1.508911550045013428e-01 -5.605849027633666992e-01 3.510856032371520996e-01 5.277927517890930176e-01 -2.381976880133152008e-02 3.779667913913726807e-01
-1.209633201360702515e-01 3.721281886100769043e-01 -1.069548130035400391e-01 -4.408794045448303223e-01 4.476706087589263916e-01 5.297656655311584473e-01 2.500631101429462433e-02 3.992349803447723389e-01
-4.379108846187591553e-01 5.361281037330627441e-01 -2.279387563467025757e-01 3.889724314212799072e-01 -3.545681014657020569e-02 3.676420152187347412e-01 -1.258785873651504517e-01 4.065487980842590332e-01
-3.633778393268585205e-01 -1.565464958548545837e-02 -4.424905180931091309e-01 1.207855120301246643e-01 2.927230596542358398e-01 4.084104299545288086e-01 1.645725518465042114e-01 6.146173477172851562e-01
-4.836778044700622559e-01 -1.031407713890075684e-01 -1.991403549909591675e-01 1.367392539978027344e-01 -8.984913676977157593e-02 6.216289997100830078e-01 -5.177983045578002930e-01 1.856146454811096191e-01
3.454881310462951660e-01 -1.798810064792633057e-01 -1.440288722515106201e-01 1.608331650495529175e-01 1.270799487829208374e-01 2.638701200485229492e-01 -8.131195902824401855e-01 2.339422106742858887e-01
-7.742730528116226196e-02 3.790951967239379883e-01 -5.237606763839721680e-01 -5.953164696693420410e-01 -2.282227128744125366e-01 -1.688403934240341187e-01 -2.213665992021560669e-01 3.032640218734741211e-01
-1.803742721676826477e-02 3.686435818672180176e-01 8.991833031177520752e-02 -3.709041774272918701e-01 -2.751039862632751465e-01 4.486322104930877686e-01 -1.720868200063705444e-01 6.415250897407531738e-01
4.816805720329284668e-01 4.246870279312133789e-01 -6.865935325622558594e-01 -1.794204860925674438e-02 9.258668869733810425e-03 -2.238154262304306030e-01 -2.326563894748687744e-01 1.076297461986541748e-01
-1.260145604610443115e-01 3.356114327907562256e-01 -4.909304976463317871e-01 6.136494278907775879e-01 2.150091528892517090e-01 4.288014769554138184e-01 -4.038571193814277649e-02 1.489167958498001099e-01
-2.500085830688476562e-01 8.234248310327529907e-02 -2.782098054885864258e-01 4.429420232772827148e-01 3.701776638627052307e-02 -3.952615559101104736e-01 -6.562362909317016602e-01 2.624292373657226562e-01
-6.343600749969482422e-01 9.633459895849227905e-02 -2.800641655921936035e-01 2.012853920459747314e-01 3.097234293818473816e-02 1.372851133346557617e-01 -6.567271947860717773e-01 1.351230442523956299e-01
-1.523717492818832397e-01 1.753948926925659180e-01 -1.601455211639404297e-01 -6.203812081366777420e-03 2.103196382522583008e-01 -1.122676432132720947e-01 -2.476383931934833527e-02 9.289148449897766113e-01
1.622083038091659546e-02 6.734138131141662598e-01 -9.281390905380249023e-02 -4.091285765171051025e-01 1.700178533792495728e-02 3.111835420131683350e-01 8.052929490804672241e-02 5.163727402687072754e-01
5.536290258169174194e-02 4.605317115783691406e-01 -4.168676137924194336e-01 -1.484895497560501099e-01 6.441714763641357422e-01 -1.495380848646163940e-01 -3.889577984809875488e-01 2.027159743010997772e-02
-5.523642897605895996e-01 2.250589728355407715e-01 -1.087992936372756958e-01 -5.399650931358337402e-01 -2.802665578201413155e-03 2.034365534782409668e-01 -2.041112482547760010e-01 5.077272057533264160e-01
1.803184747695922852e-01 1.981978118419647217e-01 -9.267321228981018066e-01 2.323979288339614868e-01 9.101188927888870239e-02 4.673007503151893616e-02 -3.455527126789093018e-02 -6.083279103040695190e-02
-2.629388570785522461e-01 8.465249091386795044e-02 -1.420492529869079590e-01 -3.126555681228637695e-02 -3.612000942230224609e-01 -2.247858345508575439e-01 -6.901646852493286133e-01 4.951969683170318604e-01
-6.040917709469795227e-03 -2.173215895891189575e-01 -4.497919976711273193e-01 -3.895839303731918335e-02 2.989572882652282715e-01 -1.791626065969467163e-01 -1.733697354793548584e-01 7.728987336158752441e-01
5.181208252906799316e-01 6.412052363157272339e-02 -4.392382800579071045e-01 -4.101863801479339600e-01 2.350534051656723022e-01 9.521469473838806152e-04 -4.820043146610260010e-01 2.804945409297943115e-01
5.390635728836059570e-01 2.447671592235565186e-01 1.510451734066009521e-01 8.098667114973068237e-02 2.202320992946624756e-01 3.313996493816375732e-01 -3.197823166847229004e-01 5.996142625808715820e-01
1.027052998542785645e-01 1.705758273601531982e-02 -2.414669394493103027e-01 9.776487201452255249e-02 4.985682964324951172e-01 -2.408895641565322876e-02 -1.276277564465999603e-02 8.197454810142517090e-01
4.733640849590301514e-01 -1.996583491563796997e-01 -2.693497836589813232e-01 -9.077383577823638916e-02 2.158219665288925171e-01 4.117777347564697266e-01 -1.287008672952651978e-01 6.500537991523742676e-01
-2.744546830654144287e-01 1.679895520210266113e-01 -5.759768486022949219e-01 -2.178101539611816406e-01 1.108720451593399048e-01 -4.092050492763519287e-01 -2.081310302019119263e-01 5.424053072929382324e-01
-3.231763243675231934e-01 -3.107587434351444244e-02 -6.637967824935913086e-01 3.189998567104339600e-01 3.175768554210662842e-01 1.777875609695911407e-02 -4.389065504074096680e-02 4.991058111190795898e-01
-1.458213478326797485e-01 4.487444530241191387e-04 -6.574381589889526367e-01 2.215129733085632324e-01 6.726274639368057251e-02 -4.468665122985839844e-01 -3.308808207511901855e-01 4.286571443080902100e-01
-1.486027687788009644e-01 -1.346209645271301270e-01 -3.941115140914916992e-01 4.565381109714508057e-01 -2.421692907810211182e-01 5.963701009750366211e-01 -3.034815490245819092e-01 2.993980050086975098e-01
2.977572195231914520e-02 -1.395554095506668091e-01 -4.647707939147949219e-01 1.751298904418945312e-01 2.809071540832519531e-01 -2.501061558723449707e-02 -5.479258485138416290e-03 8.083259463310241699e-01
1.999549753963947296e-02 -2.627839744091033936e-01 -3.951384723186492920e-01 3.307538628578186035e-01 1.896981149911880493e-01 -1.274149417877197266e-01 -2.644838094711303711e-01 7.367771267890930176e-01
3.808590471744537354e-01 4.313927888870239258e-01 -6.885511279106140137e-01 -7.764642685651779175e-02 2.450236082077026367e-01 1.461358517408370972e-01 2.214970886707305908e-01 2.413751333951950073e-01
2.064700126647949219e-01 4.040286839008331299e-01 -6.458055377006530762e-01 -6.275366246700286865e-02 4.140677452087402344e-01 1.152100935578346252e-01 2.659638524055480957e-01 3.430249691009521484e-01
3.138593733310699463e-01 1.344723254442214966e-01 -2.623505592346191406e-01 1.132813468575477600e-02 5.279582738876342773e-01 2.109996527433395386e-01 1.552580446004867554e-01 6.834380626678466797e-01
9.785999357700347900e-02 -3.041630387306213379e-01 -6.974110603332519531e-01 3.471531271934509277e-01 -2.441978007555007935e-01 1.564998179674148560e-01 -2.237673848867416382e-01 3.959977030754089355e-01
-1.869303435087203979e-01 4.150201380252838135e-01 -6.746086478233337402e-01 4.232832789421081543e-01 3.506423532962799072e-01 1.043477728962898254e-01 3.878217935562133789e-02 1.523389667272567749e-01
-5.085243582725524902e-01 2.598193101584911346e-02 -4.588451087474822998e-01 3.573094606399536133e-01 -4.642169922590255737e-02 2.270871549844741821e-01 -5.774710178375244141e-01 1.237848028540611267e-01
5.451361536979675293e-01 -1.155194863677024841e-01 -2.096488624811172485e-01 8.272732049226760864e-02 2.941069006919860840e-01 5.619491338729858398e-01 -2.214301228523254395e-01 4.328604340553283691e-01
-1.613398194313049316e-01 4.202719926834106445e-01 -6.822050213813781738e-01 3.371838629245758057e-01 -2.148585766553878784e-02 -2.648971974849700928e-01 -2.276747226715087891e-01 3.094775676727294922e-01
-2.807929515838623047e-01 5.487071871757507324e-01 -7.217603921890258789e-02 4.748437404632568359e-01 7.480014860630035400e-02 4.797495007514953613e-01 -3.268743157386779785e-01 2.163061201572418213e-01
1.596641242504119873e-01 5.799199938774108887e-01 -3.309320509433746338e-01 -2.013169378042221069e-01 5.801074504852294922e-01 1.330818086862564087e-01 -3.601004779338836670e-01 -6.517574191093444824e-02
2.437685579061508179e-01 5.485129356384277344e-01 -5.731129050254821777e-01 3.438306152820587158e-01 -3.357897102832794189e-01 6.485881283879280090e-03 -1.473872065544128418e-01 2.418940365314483643e-01
4.936922341585159302e-02 2.966473698616027832e-01 -4.490035772323608398e-01 -6.145087480545043945e-01 -3.939352631568908691e-01 2.464377880096435547e-01 -2.605518996715545654e-01 2.157172262668609619e-01
6.159371137619018555e-02 -1.684705764055252075e-01 -8.278328180313110352e-01 3.611919283866882324e-01 -1.228663399815559387e-01 1.147889345884323120e-01 -1.529957801103591919e-01 3.168230950832366943e-01
4.207696020603179932e-01 2.385335117578506470e-01 -2.621173262596130371e-01 -2.922759056091308594e-01 3.026090264320373535e-01 3.253649771213531494e-01 -6.421796083450317383e-01 -4.576876014471054077e-02
1.460275501012802124e-01 5.993915796279907227e-01 -4.072421193122863770e-01 4.959807991981506348e-01 -6.240383908152580261e-02 -5.784038081765174866e-02 -4.292656779289245605e-01 -1.267036199569702148e-01
1.678074300289154053e-01 7.104926705360412598e-01 -1.183234006166458130e-01 -6.156649067997932434e-02 -2.166959047317504883e-01 2.830634415149688721e-01 -1.677158623933792114e-01 5.422537922859191895e-01
5.328075885772705078e-01 6.219996213912963867e-01 -2.681881561875343323e-02 -1.281345188617706299e-01 -8.537132292985916138e-02 3.283899426460266113e-01 -4.163912534713745117e-01 1.535737514495849609e-01
-1.214613988995552063e-01 4.631176292896270752e-01 -2.587142586708068848e-01 3.545982763171195984e-02 -5.274554491043090820e-01 -1.849280297756195068e-01 -5.715203881263732910e-01 2.520627975463867188e-01
-3.842572271823883057e-01 5.890997052192687988e-01 -5.669279098510742188e-01 8.331884443759918213e-02 2.634780704975128174e-01 8.634945005178451538e-02 -2.762840688228607178e-01 -1.541064381599426270e-01
-4.665156304836273193e-01 4.771183133125305176e-01 -6.360907554626464844e-01 1.032734885811805725e-01 2.682955265045166016e-01 1.460694819688796997e-01 8.904255810193717480e-04 2.147671729326248169e-01
-1.757755279541015625e-01 2.775105088949203491e-02 -4.957582652568817139e-01 -1.278934162110090256e-02 1.152575761079788208e-01 2.216510623693466187e-01 1.688494682312011719e-01 7.946504950523376465e-01
-3.693230748176574707e-01 4.771217331290245056e-02 -5.105757117271423340e-01 -2.216663509607315063e-01 1.456274092197418213e-01 -1.272862553596496582e-01 -7.125377655029296875e-02 7.134523391723632812e-01
7.562370598316192627e-02 6.324711441993713379e-01 -6.614977121353149414e-01 9.615711122751235962e-02 3.091585338115692139e-01 1.744608879089355469e-01 -1.099980436265468597e-02 -1.459432244300842285e-01
-1.750845611095428467e-01 1.747529357671737671e-01 -6.214141845703125000e-01 4.338609576225280762e-01 2.499431073665618896e-01 -1.232544705271720886e-01 -6.631343811750411987e-02 5.313712954521179199e-01
-2.264596670866012573e-01 -1.654565781354904175e-01 -4.303109645843505859e-01 4.662730097770690918e-01 7.432805746793746948e-02 -4.817890375852584839e-02 -3.493463993072509766e-01 6.235972046852111816e-01
-2.102973759174346924e-01 9.429246187210083008e-02 -3.853942453861236572e-01 5.335446596145629883e-01 -1.731798201799392700e-01 -5.968917161226272583e-02 -6.755697131156921387e-01 1.540678292512893677e-01
-9.140103310346603394e-02 -3.171457443386316299e-03 -5.719566345214843750e-01 2.824118733406066895e-01 -5.047925710678100586e-01 3.597029149532318115e-01 -1.425172835588455200e-01 4.245373904705047607e-01
1.795516759157180786e-01 6.815171241760253906e-01 -2.951832413673400879e-01 5.462146997451782227e-01 -8.973469585180282593e-02 -7.763922959566116333e-02 -1.620691120624542236e-01 2.783259153366088867e-01
-4.275258183479309082e-01 6.800003051757812500e-01 -2.326028048992156982e-01 -8.096624910831451416e-02 -8.123192191123962402e-02 4.767077565193176270e-01 -1.107512861490249634e-01 2.191960066556930542e-01
1.860112845897674561e-01 2.890960574150085449e-01 -3.051579892635345459e-01 1.827223002910614014e-01 2.757428884506225586e-01 -7.982243597507476807e-02 5.561823397874832153e-02 8.184223175048828125e-01
2.422085590660572052e-02 1.821101605892181396e-01 -2.530139088630676270e-01 -4.552213549613952637e-01 5.130174160003662109e-01 3.668918907642364502e-01 -5.451334118843078613e-01 6.308367941528558731e-03
-3.023054003715515137e-01 2.323758006095886230e-01 -7.418243885040283203e-01 4.324324429035186768e-01 2.279428690671920776e-01 1.529022008180618286e-01 -2.039749771356582642e-01 -1.920387521386146545e-02
-2.927731871604919434e-01 7.489125430583953857e-02 -3.582106232643127441e-01 2.344237118959426880e-01 -3.257772326469421387e-01 6.719390749931335449e-01 -2.111502289772033691e-01 3.509819805622100830e-01
1.231075376272201538e-01 1.465164572000503540e-01 -4.196629524230957031e-01 -2.533529400825500488e-01 6.563705801963806152e-01 1.868898421525955200e-01 -5.072621703147888184e-01 -2.769519109278917313e-03
4.416423439979553223e-01 3.594855666160583496e-01 -3.508988916873931885e-01 -4.712933301925659180e-01 2.397760301828384399e-01 2.381739467382431030e-01 8.958678692579269409e-02 4.563216567039489746e-01
-2.678094804286956787e-02 8.024306297302246094e-01 -3.157233297824859619e-01 2.793296277523040771e-01 -8.601993322372436523e-03 3.370481729507446289e-01 2.772264927625656128e-02 2.514708638191223145e-01
7.157126069068908691e-01 2.057172358036041260e-01 -3.442834019660949707e-01 -2.246091812849044800e-01 2.472061365842819214e-01 3.437747657299041748e-01 -1.916344016790390015e-01 2.458450645208358765e-01
2.421205490827560425e-01 9.711038321256637573e-02 -1.843580603599548340e-01 -4.826796948909759521e-01 6.704382598400115967e-02 3.473164141178131104e-01 -7.162743210792541504e-01 1.637296676635742188e-01
-3.029595017433166504e-01 3.124257028102874756e-01 2.148189395666122437e-01 1.243241503834724426e-01 4.273323416709899902e-01 -1.038106679916381836e-01 -3.048593997955322266e-01 6.802007555961608887e-01
5.151546597480773926e-01 -3.368331864476203918e-02 -2.907997667789459229e-01 -3.590045496821403503e-02 3.805237412452697754e-01 6.309931278228759766e-01 -9.995459765195846558e-02 3.077115118503570557e-01
-3.431234061717987061e-01 -6.283475458621978760e-02 -6.287109851837158203e-01 -4.300384521484375000e-01 2.969460003077983856e-02 -1.947799324989318848e-01 -2.111212611198425293e-01 4.633726775646209717e-01
-7.238829880952835083e-02 1.918577998876571655e-01 -2.173168212175369263e-01 -4.131217300891876221e-01 4.140494167804718018e-01 2.406296133995056152e-01 -7.135673165321350098e-01 -3.919925913214683533e-02
4.591411054134368896e-01 7.639087438583374023e-01 -1.849712282419204712e-01 -1.405808627605438232e-01 -1.182236447930335999e-01 3.648910298943519592e-02 -3.007573187351226807e-01 2.142250984907150269e-01
-1.788782924413681030e-01 -2.279909849166870117e-01 -6.576377749443054199e-01 -2.897550761699676514e-01 1.980513334274291992e-01 -3.369921445846557617e-02 -7.332925498485565186e-02 5.948446393013000488e-01
-4.667525738477706909e-02 1.976194679737091064e-01 -6.435415744781494141e-01 -6.459409743547439575e-02 2.080440968275070190e-01 -2.173245698213577271e-01 5.332053080201148987e-02 6.686513423919677734e-01
-1.716104000806808472e-01 7.541029453277587891e-01 -2.115919888019561768e-01 3.416441082954406738e-01 1.209843307733535767e-01 5.254560336470603943e-02 -9.793198853731155396e-02 4.619502127170562744e-01
2.794813811779022217e-01 9.912653267383575439e-02 -3.155167400836944580e-01 -1.998642683029174805e-01 -2.422920763492584229e-01 2.814634144306182861e-01 -6.281344890594482422e-01 4.899872541427612305e-01
-3.985251486301422119e-01 7.309544086456298828e-02 -2.391595989465713501e-01 4.697180688381195068e-01 -8.608096837997436523e-02 4.816856980323791504e-01 -1.867586970329284668e-01 5.326280593872070312e-01
-2.781959176063537598e-01 1.561065316200256348e-01 3.114140592515468597e-02 1.787186712026596069e-01 4.810830578207969666e-02 3.782828152179718018e-01 -4.570943117141723633e-02 8.472461700439453125e-01
-2.850173711776733398e-01 7.506241798400878906e-01 -4.160634800791740417e-02 1.800994277000427246e-01 5.259299278259277344e-02 2.563042342662811279e-01 -2.681489661335945129e-02 5.019806623458862305e-01
1.862295567989349365e-01 3.393997550010681152e-01 -2.839335501194000244e-01 -1.501473337411880493e-01 6.762437820434570312e-01 1.171374320983886719e-01 -5.241243839263916016e-01 3.508090972900390625e-02
8.093966543674468994e-02 -1.986309438943862915e-01 -4.466560781002044678e-01 4.894351363182067871e-01 -7.725337147712707520e-02 3.235979005694389343e-02 -2.491524666547775269e-01 6.677230000495910645e-01
4.121679961681365967e-01 7.487134337425231934e-01 -8.096480369567871094e-02 -1.133057028055191040e-01 -1.159876063466072083e-01 4.541152715682983398e-02 -2.955972254276275635e-01 3.837435841560363770e-01
9.492266923189163208e-02 5.245448946952819824e-01 -1.644064337015151978e-01 3.006425127387046814e-02 6.991590857505798340e-01 1.951828747987747192e-01 -4.011801183223724365e-01 6.599200889468193054e-03
-5.236642956733703613e-01 1.451650708913803101e-01 -3.674269914627075195e-01 2.285184897482395172e-02 -2.680528461933135986e-01 5.974549800157546997e-02 -6.865255832672119141e-01 1.497954726219177246e-01
4.738615155220031738e-01 1.878346502780914307e-01 -2.939604818820953369e-01 -2.096128910779953003e-01 6.075111627578735352e-01 2.918210327625274658e-01 -3.604053854942321777e-01 1.603176891803741455e-01
4.033136647194623947e-03 7.086939215660095215e-01 -4.979777336120605469e-01 4.238162040710449219e-01 1.188097521662712097e-01 -9.507438540458679199e-02 -1.040838807821273804e-01 1.901217103004455566e-01
1.219454258680343628e-01 8.318920433521270752e-02 -4.460375905036926270e-01 -3.733401596546173096e-01 6.556707620620727539e-01 2.942495048046112061e-01 -3.423528373241424561e-01 7.863882184028625488e-02
-6.316880583763122559e-01 3.470426201820373535e-01 -1.969512253999710083e-01 -1.569408923387527466e-01 -8.053841441869735718e-02 4.926089644432067871e-01 -2.429546117782592773e-01 3.300521075725555420e-01
3.697429895401000977e-01 -1.840625256299972534e-01 -3.388533294200897217e-01 -3.747001886367797852e-01 2.057901024818420410e-01 6.712073683738708496e-01 -1.232332736253738403e-01 2.571653127670288086e-01
3.879137635231018066e-01 -2.867423892021179199e-01 -3.342494070529937744e-01 6.968359230086207390e-04 1.152299717068672180e-01 3.541327416896820068e-01 -1.442093253135681152e-01 7.043397426605224609e-01
-3.074000179767608643e-01 2.204051166772842407e-01 1.773308664560317993e-01 2.443940341472625732e-01 6.226351484656333923e-02 2.431645840406417847e-01 -2.675051689147949219e-01 7.944730520248413086e-01
2.642562687397003174e-01 5.995156764984130859e-01 -1.458075344562530518e-01 -3.995953798294067383e-01 4.350301325321197510e-01 3.611578345298767090e-01 -2.310626208782196045e-01 1.293718665838241577e-01
-2.384276688098907471e-02 7.310385257005691528e-02 -5.600412487983703613e-01 -5.111849904060363770e-01 -4.690681695938110352e-01 9.817153215408325195e-02 -2.080231010913848877e-01 3.823543787002563477e-01
3.865753710269927979e-01 8.085131049156188965e-01 -2.543557286262512207e-01 -6.836985051631927490e-02 -4.082770645618438721e-02 -2.894258499145507812e-02 -1.444969624280929565e-01 3.226622045040130615e-01
-7.468415796756744385e-02 6.256826519966125488e-01 -3.933626413345336914e-01 -5.518967509269714355e-01 -7.010057568550109863e-02 -7.666563242673873901e-02 -3.383568525314331055e-01 1.354327052831649780e-01
-2.881273627281188965e-01 6.559994816780090332e-01 -5.979036092758178711e-01 1.770720779895782471e-01 1.109598651528358459e-01 2.677547633647918701e-01 -1.098316162824630737e-01 -4.167028144001960754e-02
-8.126921206712722778e-02 4.155646860599517822e-01 -1.053850501775741577e-01 3.481245338916778564e-01 5.738750100135803223e-01 5.226377248764038086e-01 -2.129287570714950562e-01 2.014526128768920898e-01
-6.951847076416015625e-01 2.589044570922851562e-01 -3.898874521255493164e-01 -2.951906435191631317e-02 1.672208658419549465e-03 6.991466134786605835e-02 -5.309759974479675293e-01 9.988446533679962158e-02
2.568765282630920410e-01 6.878918409347534180e-01 -1.756192594766616821e-01 3.958176970481872559e-01 -2.282403558492660522e-01 -1.058232113718986511e-01 -3.657001554965972900e-01 2.761821150779724121e-01
1.363693773746490479e-01 4.219560623168945312e-01 -4.064166247844696045e-01 3.973485827445983887e-01 1.676752716302871704e-01 5.482001304626464844e-01 -3.031830489635467529e-01 -2.444132566452026367e-01
-2.474719434976577759e-01 3.893646970391273499e-02 -6.431529521942138672e-01 -4.622915983200073242e-01 -5.901167914271354675e-02 -2.967187762260437012e-01 -2.405509203672409058e-01 4.006161987781524658e-01
-3.225900232791900635e-01 -6.017424166202545166e-02 -5.284730195999145508e-01 -5.001572519540786743e-02 -5.495665129274129868e-03 2.698443233966827393e-01 -2.182611823081970215e-02 7.329441308975219727e-01
4.822719395160675049e-01 7.427121996879577637e-01 -2.823264598846435547e-01 1.451746672391891479e-01 -6.384692341089248657e-02 -5.276860296726226807e-02 -2.377782762050628662e-01 2.271762937307357788e-01
-6.077259778976440430e-02 1.703664213418960571e-01 -3.068911731243133545e-01 4.359059631824493408e-01 -2.641216814517974854e-01 6.830618977546691895e-01 -1.331844776868820190e-01 3.591849207878112793e-01
-3.000234961509704590e-01 3.240608051419258118e-02 -5.831425189971923828e-01 -3.543034195899963379e-01 -1.314816181547939777e-03 -3.338013589382171631e-01 -2.860313355922698975e-01 5.001105666160583496e-01
3.847726583480834961e-01 1.472915410995483398e-01 -1.388120800256729126e-01 -1.212785094976425171e-01 2.795012295246124268e-01 3.659115135669708252e-01 -7.308671474456787109e-01 2.238279134035110474e-01
-3.516398370265960693e-01 5.309067368507385254e-01 -2.675852775573730469e-01 3.668350875377655029e-01 -3.028323352336883545e-01 1.962036341428756714e-01 -1.556370705366134644e-01 4.836232364177703857e-01
-4.285376965999603271e-01 1.380402296781539917e-01 -4.469689130783081055e-01 2.524333298206329346e-01 -1.082579419016838074e-01 3.923422694206237793e-01 -6.044842600822448730e-01 -5.237518623471260071e-02
3.719217479228973389e-01 2.810252010822296143e-01 -1.948065161705017090e-01 -2.287003546953201294e-01 -4.860427975654602051e-02 2.739661633968353271e-01 -6.963253486901521683e-03 7.842049002647399902e-01
9.148291498422622681e-02 8.689197897911071777e-02 -6.247511506080627441e-01 3.485629260540008545e-01 -2.631948590278625488e-01 -3.108654320240020752e-01 -2.726731300354003906e-01 4.816753268241882324e-01
-6.131999194622039795e-02 4.271770715713500977e-01 -5.367596745491027832e-01 -2.774401307106018066e-01 6.270614266395568848e-01 -7.882092148065567017e-02 -2.176986336708068848e-01 -4.317625239491462708e-02
4.609664380550384521e-01 1.732282936573028564e-01 -3.546025454998016357e-01 -1.565151363611221313e-01 5.925978422164916992e-01 2.914287149906158447e-01 -3.962790966033935547e-01 1.188351511955261230e-01
-6.414972245693206787e-02 6.332101672887802124e-02 -3.844712674617767334e-01 3.554472625255584717e-01 -1.481834501028060913e-01 -4.093223512172698975e-01 -7.013549804687500000e-01 1.905579715967178345e-01
5.017133355140686035e-01 1.469958424568176270e-01 -1.127227917313575745e-01 1.201420128345489502e-01 9.515964984893798828e-02 2.630200982093811035e-01 -8.233656734228134155e-02 7.839140295982360840e-01
-3.286514580249786377e-01 -1.466132253408432007e-01 -3.600017726421356201e-01 3.461221158504486084e-01 5.674396082758903503e-02 5.552753806114196777e-01 -5.368752032518386841e-02 5.537671446800231934e-01
-9.566329419612884521e-02 -9.922175109386444092e-02 -3.448719382286071777e-01 4.577052593231201172e-01 -3.254900574684143066e-01 9.079837054014205933e-02 -3.346074223518371582e-01 6.530103683471679688e-01
3.974562585353851318e-01 6.184617280960083008e-01 -6.085886955261230469e-01 8.384669572114944458e-02 2.871557511389255524e-02 -1.961880624294281006e-01 -2.064940780401229858e-01 1.299911458045244217e-02
-1.947613358497619629e-01 1.287569254636764526e-01 -1.982639133930206299e-01 2.186290323734283447e-01 -2.414612621068954468e-01 -3.184291124343872070e-01 -7.424267530441284180e-01 3.840369880199432373e-01
-3.381841182708740234e-01 4.446036815643310547e-01 -3.707678914070129395e-01 4.584581553936004639e-01 -2.305039614439010620e-01 1.984539180994033813e-01 -1.034304872155189514e-01 4.869212806224822998e-01
-1.924221813678741455e-01 2.673485577106475830e-01 1.906496286392211914e-01 6.649854779243469238e-02 1.220115348696708679e-01 2.988311946392059326e-01 -1.493661403656005859e-01 8.510181903839111328e-01
2.037967182695865631e-02 3.861820697784423828e-01 -3.031594865024089813e-02 -3.810879290103912354e-01 3.946874439716339111e-01 6.557441949844360352e-01 4.348902031779289246e-03 3.442433476448059082e-01
-4.511658847332000732e-01 5.344952344894409180e-01 -4.137735664844512939e-01 -1.148755103349685669e-01 -6.947484612464904785e-02 5.068572759628295898e-01 -2.542191147804260254e-01 -9.232722222805023193e-04
-1.299709826707839966e-01 2.844980061054229736e-01 -3.691160380840301514e-01 4.357159137725830078e-01 -2.433902174234390259e-01 5.638137459754943848e-01 -3.698533475399017334e-01 2.493133544921875000e-01
-1.576363146305084229e-01 6.809412837028503418e-01 -2.280682474374771118e-01 4.268440976738929749e-02 -1.070818379521369934e-01 -7.945810258388519287e-02 -1.006227210164070129e-01 6.555362939834594727e-01
-2.158203534781932831e-02 3.802238702774047852e-01 -4.622189998626708984e-01 -4.379265010356903076e-01 -4.069063961505889893e-01 -8.476483076810836792e-02 -1.470776796340942383e-01 5.051221251487731934e-01
-2.049619704484939575e-01 1.378621906042098999e-01 -6.421640515327453613e-01 -2.084926515817642212e-01 1.426771432161331177e-01 -4.326976537704467773e-01 -2.263956815004348755e-01 4.736049175262451172e-01
-2.995579838752746582e-01 -1.278620660305023193e-01 -5.658620595932006836e-01 -3.027423620223999023e-01 -3.720368957147002220e-03 2.590037286281585693e-01 5.498538166284561157e-02 6.418281197547912598e-01
3.666804730892181396e-01 6.594608426094055176e-01 -4.521224498748779297e-01 -1.405672542750835419e-02 -2.308598309755325317e-01 -1.738068759441375732e-01 -3.587294518947601318e-01 1.176966354250907898e-01
-5.169196128845214844e-01 2.706302404403686523e-01 -5.227811932563781738e-01 4.260646402835845947e-01 1.533907800912857056e-01 -2.101657353341579437e-02 -1.730903983116149902e-01 3.883186280727386475e-01
-5.642321705818176270e-02 1.820148974657058716e-01 -1.485746353864669800e-01 3.379829525947570801e-01 -4.834221899509429932e-01 -1.102092862129211426e-01 -6.821017265319824219e-01 3.409900367259979248e-01
6.927587091922760010e-02 -4.243607819080352783e-02 -7.283457517623901367e-01 3.835494518280029297e-01 -1.430042237043380737e-01 -1.859714537858963013e-01 -2.230230867862701416e-01 4.593771994113922119e-01
2.392207235097885132e-01 -1.045685783028602600e-01 -7.653838992118835449e-01 5.964829400181770325e-02 1.023367345333099365e-01 -9.310837835073471069e-02 -4.229165613651275635e-02 5.670430064201354980e-01
3.629624545574188232e-01 6.654180884361267090e-01 -2.700822353363037109e-01 2.625175416469573975e-01 -3.129742443561553955e-01 -4.455218464136123657e-02 -3.371409773826599121e-01 2.646042108535766602e-01
-9.386404603719711304e-02 2.940233349800109863e-01 -3.644889593124389648e-01 7.006558179855346680e-01 -1.646183282136917114e-01 3.512402176856994629e-01 -3.276655972003936768e-01 1.521032899618148804e-01
-3.121780455112457275e-01 2.311111390590667725e-01 -1.186231002211570740e-01 -7.818041741847991943e-02 2.502528727054595947e-01 -2.242145240306854248e-01 -2.444511055946350098e-01 8.101196885108947754e-01
-5.126496404409408569e-02 -2.337944060564041138e-01 -4.744043052196502686e-01 3.640046119689941406e-01 1.276851445436477661e-01 6.150900721549987793e-01 -7.943090796470642090e-02 4.291907250881195068e-01
2.706345617771148682e-01 4.552128911018371582e-01 4.626534134149551392e-02 -4.754113256931304932e-01 -1.935110241174697876e-01 1.119679734110832214e-01 -2.887808978557586670e-01 5.983341336250305176e-01
-2.415082603693008423e-02 5.354748573154211044e-04 -6.940872073173522949e-01 2.718033790588378906e-01 -5.196945667266845703e-01 2.060635387897491455e-01 -1.953524500131607056e-01 3.050817549228668213e-01
-5.462327599525451660e-01 5.095570683479309082e-01 -4.732654988765716553e-01 -5.273783951997756958e-02 2.387647777795791626e-01 3.749956488609313965e-01 -1.300060749053955078e-01 2.622773684561252594e-02
-3.849756121635437012e-01 7.373182773590087891e-01 -3.237037956714630127e-01 2.486645802855491638e-02 -1.461668759584426880e-01 3.069991171360015869e-01 -5.002686381340026855e-02 2.909248769283294678e-01
-3.358665108680725098e-01 3.953849375247955322e-01 -2.487664222717285156e-01 -5.417191386222839355e-01 8.771279454231262207e-02 3.343223035335540771e-02 1.433963235467672348e-02 6.053950786590576172e-01
3.181586563587188721e-01 5.184676647186279297e-01 -6.587164402008056641e-01 3.526258468627929688e-01 -2.273300737142562866e-01 8.437805809080600739e-03 -1.100471019744873047e-01 8.862070739269256592e-02
4.936746358871459961e-01 -2.385300993919372559e-01 -3.320444226264953613e-01 5.612711608409881592e-02 1.936444938182830811e-01 4.927634000778198242e-01 -1.663128435611724854e-01 5.272673964500427246e-01
-5.181801915168762207e-01 5.419733375310897827e-02 -4.152266979217529297e-01 3.632604777812957764e-01 1.115581244230270386e-01 2.846751809120178223e-01 -1.103221550583839417e-01 5.643796324729919434e-01
-3.540482819080352783e-01 8.167315274477005005e-02 -1.251493543386459351e-01 -7.310257293283939362e-03 -1.586546897888183594e-01 7.664260268211364746e-01 -4.747156798839569092e-01 1.197007298469543457e-01
-4.586704969406127930e-01 6.263018846511840820e-01 -2.344336509704589844e-01 7.810235023498535156e-02 -5.656941235065460205e-02 5.033309459686279297e-01 -2.425591498613357544e-01 1.446762531995773315e-01
3.090089559555053711e-01 3.203754425048828125e-01 -7.493177056312561035e-01 -3.718653321266174316e-02 3.230354189872741699e-01 1.032950803637504578e-01 2.325061857700347900e-01 2.644472122192382812e-01
4.273529648780822754e-01 2.007567435503005981e-01 -4.368477463722229004e-01 -4.427480399608612061e-01 1.831187307834625244e-01 9.649719111621379852e-03 -5.951541662216186523e-01 4.868537187576293945e-02
-5.223604440689086914e-01 3.080123960971832275e-01 -5.181969404220581055e-01 3.836284279823303223e-01 2.125729024410247803e-01 -6.242757663130760193e-02 -2.059362381696701050e-01 3.536593317985534668e-01
-2.597162723541259766e-01 3.857144340872764587e-02 -4.843687713146209717e-01 4.444521665573120117e-02 2.327791154384613037e-01 -3.363732993602752686e-01 -1.913452446460723877e-01 7.003749012947082520e-01
-5.922888517379760742e-01 2.572076916694641113e-01 -4.551072120666503906e-01 -8.736792951822280884e-02 -2.585203349590301514e-01 4.062926769256591797e-01 -2.763587534427642822e-01 2.449525147676467896e-01
-1.978167891502380371e-01 2.570194900035858154e-01 -3.626915514469146729e-01 -6.467702984809875488e-01 6.934370100498199463e-02 3.404761105775833130e-02 2.594982972368597984e-03 5.822180509567260742e-01
1.888946443796157837e-01 4.054163992404937744e-01 -4.049037098884582520e-01 1.712085753679275513e-01 -3.544476926326751709e-01 -3.650567233562469482e-01 -5.676661133766174316e-01 1.598519533872604370e-01
-9.744925051927566528e-02 6.950662732124328613e-01 1.456693280488252640e-02 1.686529368162155151e-01 -1.630915701389312744e-01 1.449847817420959473e-01 -8.378823101520538330e-02 6.512223482131958008e-01
-2.809697985649108887e-01 -4.244126379489898682e-01 -6.643329858779907227e-01 -3.449198603630065918e-02 1.902731359004974365e-01 2.728025317192077637e-01 -1.189205721020698547e-01 4.166947901248931885e-01
-1.185465008020401001e-01 8.757793903350830078e-02 9.437187574803829193e-03 -5.880340188741683960e-02 -2.096769511699676514e-01 -2.943702340126037598e-01 -5.920898318290710449e-01 7.025249004364013672e-01
1.378459017723798752e-02 6.459720134735107422e-01 -1.531498506665229797e-02 -1.561941672116518021e-02 -1.943245157599449158e-02 2.557670176029205322e-01 7.243210077285766602e-02 7.148503065109252930e-01
-2.475709915161132812e-01 2.610333859920501709e-01 -6.665260791778564453e-01 -1.052289605140686035e-01 9.463876485824584961e-02 -4.619507789611816406e-01 -2.202239185571670532e-01 3.799822926521301270e-01
-4.833939969539642334e-01 1.892173103988170624e-02 -4.822335541248321533e-01 1.403639763593673706e-01 5.129163265228271484e-01 1.402729004621505737e-01 -4.411926493048667908e-02 4.785548150539398193e-01
-5.366613864898681641e-01 2.382337152957916260e-01 -4.430829584598541260e-01 1.531262546777725220e-01 -1.955997347831726074e-01 2.474423050880432129e-01 -5.674051642417907715e-01 1.184640750288963318e-01
3.662052154541015625e-01 4.415813684463500977e-01 -3.508530259132385254e-01 3.097209334373474121e-02 4.558335840702056885e-01 3.069982826709747314e-01 1.728929877281188965e-01 4.635929763317108154e-01
-2.486566156148910522e-01 2.002099901437759399e-01 -5.085804462432861328e-01 5.168793201446533203e-01 2.022496908903121948e-01 4.368852972984313965e-01 2.030993998050689697e-02 3.742744624614715576e-01
1.883822977542877197e-01 5.984147191047668457e-01 -4.900704324245452881e-01 3.428580984473228455e-02 -1.028091460466384888e-02 -8.078567683696746826e-02 -5.986748933792114258e-01 4.892290569841861725e-03
-5.129198431968688965e-01 6.216716766357421875e-01 -4.907179176807403564e-01 -8.056769520044326782e-02 2.058335542678833008e-01 1.576665192842483521e-01 -1.866331398487091064e-01 3.292685374617576599e-02
2.665065824985504150e-01 5.804957151412963867e-01 -2.302170991897583008e-01 -3.948993980884552002e-02 -3.939770162105560303e-01 -1.817309558391571045e-01 -5.406724214553833008e-01 2.384720295667648315e-01
-2.819998562335968018e-01 -2.364958375692367554e-01 -3.166940510272979736e-01 1.622472107410430908e-01 3.753176033496856689e-01 5.239447951316833496e-01 2.755487896502017975e-02 5.672617554664611816e-01
3.685290515422821045e-01 5.797349810600280762e-01 -3.854287266731262207e-01 1.464374363422393799e-01 -3.389207720756530762e-01 1.365846097469329834e-01 -4.735854268074035645e-01 1.699501276016235352e-02
1.052162051200866699e-01 4.500406086444854736e-01 -4.540624320507049561e-01 -8.888640254735946655e-02 5.484817028045654297e-01 1.926303207874298096e-01 -4.070203304290771484e-01 -2.621358931064605713e-01
-9.058006107807159424e-02 4.329284429550170898e-01 -2.511966824531555176e-01 4.850072264671325684e-01 -2.563080787658691406e-01 4.758958816528320312e-01 -3.630562126636505127e-01 2.864540219306945801e-01
1.868195086717605591e-01 3.086477816104888916e-01 -3.985444605350494385e-01 -2.859114110469818115e-01 1.626784801483154297e-01 2.240854799747467041e-01 -7.281591892242431641e-01 -1.495243757963180542e-01
-2.745451927185058594e-01 6.026750206947326660e-01 -6.179628968238830566e-01 4.738343879580497742e-02 2.802110016345977783e-01 2.593725323677062988e-01 -1.319226026535034180e-01 -1.186948865652084351e-01
-2.415097951889038086e-01 -6.459032744169235229e-02 -4.155048131942749023e-01 -3.889943659305572510e-02 4.616235494613647461e-01 -1.769911944866180420e-01 -1.266916245222091675e-01 7.091338634490966797e-01
-3.766761720180511475e-01 -8.334030956029891968e-02 -4.907422363758087158e-01 6.038753688335418701e-02 2.365440577268600464e-01 3.453116714954376221e-01 7.816262543201446533e-02 6.522209644317626953e-01
5.092623233795166016e-01 1.293606311082839966e-01 5.934238433837890625e-02 1.172030419111251831e-01 1.930803358554840088e-01 3.408809304237365723e-01 -1.765817850828170776e-01 7.224947810173034668e-01
-4.483033120632171631e-01 -3.815536573529243469e-02 -1.539988517761230469e-01 -3.729767203330993652e-01 -1.043021231889724731e-01 6.430558562278747559e-01 -3.680138885974884033e-01 2.736917138099670410e-01
-3.271365463733673096e-01 -9.199703112244606018e-03 -6.970503330230712891e-01 -3.149129450321197510e-01 -1.654969304800033569e-01 -4.474878683686256409e-02 -1.140661686658859253e-01 5.152134895324707031e-01
2.511638104915618896e-01 1.219858378171920776e-01 -2.784612774848937988e-01 -1.386722773313522339e-01 4.503551423549652100e-01 4.986440241336822510e-01 1.629633605480194092e-01 5.892732739448547363e-01
4.491977989673614502e-01 7.283771038055419922e-01 -4.226599037647247314e-01 -1.895330473780632019e-02 -5.607686936855316162e-02 -9.176754206418991089e-02 -2.726059556007385254e-01 5.298550054430961609e-02
-1.101185828447341919e-01 -2.089342921972274780e-01 -4.983650147914886475e-01 3.792839944362640381e-01 5.113720893859863281e-02 8.716517686843872070e-02 -6.113447546958923340e-01 4.099285006523132324e-01
2.917213439941406250e-01 -1.177112013101577759e-01 -2.036879509687423706e-01 -2.763293385505676270e-01 -8.220929652452468872e-03 2.384292893111705780e-02 -3.407239019870758057e-01 8.163744807243347168e-01
-7.996972650289535522e-02 -1.189063712954521179e-01 -3.103136718273162842e-01 4.707063138484954834e-01 -3.116590082645416260e-01 1.464008092880249023e-01 -4.078664481639862061e-01 6.137486696243286133e-01
3.461741805076599121e-01 5.921712517738342285e-02 -7.234292626380920410e-01 -1.059881150722503662e-01 -1.440899372100830078e-01 -1.185477375984191895e-01 -6.849610805511474609e-02 5.500601530075073242e-01
-2.341383248567581177e-01 -1.676166206598281860e-01 -4.279353320598602295e-01 4.285921752452850342e-01 5.630763247609138489e-02 2.426218986511230469e-01 -1.718798577785491943e-01 6.772633790969848633e-01
2.557154744863510132e-02 6.491512060165405273e-01 -6.087853908538818359e-01 2.535769939422607422e-01 2.672554552555084229e-01 1.456436514854431152e-01 -1.195200309157371521e-01 -1.900140196084976196e-01
-2.226203680038452148e-01 -7.734279334545135498e-02 -2.172849029302597046e-01 -1.613564044237136841e-01 2.384174913167953491e-01 -4.718998819589614868e-02 -1.683707088232040405e-01 8.853197693824768066e-01
-2.626605331897735596e-01 7.685218751430511475e-02 -2.287856340408325195e-01 -1.659078747034072876e-01 3.121722936630249023e-01 -1.138890385627746582e-01 -1.132203191518783569e-01 8.497021198272705078e-01
5.494759678840637207e-01 5.502806305885314941e-01 -4.104279875755310059e-01 1.690140813589096069e-01 -2.600516080856323242e-01 1.700321286916732788e-01 -3.169387578964233398e-01 3.553150966763496399e-02
-3.029399216175079346e-01 3.999390900135040283e-01 -4.628769457340240479e-01 2.958786785602569580e-01 -2.002968639135360718e-01 5.509690642356872559e-01 -1.479941606521606445e-01 2.844097614288330078e-01
-6.340750455856323242e-01 -2.088154554367065430e-01 -4.093832969665527344e-01 -2.231426984071731567e-01 4.619573801755905151e-02 2.065594643354415894e-01 -4.602662622928619385e-01 2.833935022354125977e-01
2.934009134769439697e-01 2.612332403659820557e-01 -4.222684204578399658e-01 -1.197447702288627625e-01 3.337737619876861572e-01 4.077947437763214111e-01 2.975009679794311523e-01 5.355516076087951660e-01
5.626062750816345215e-01 2.329148054122924805e-01 -2.878041565418243408e-01 -2.251620590686798096e-01 4.617977440357208252e-01 2.620150148868560791e-01 -4.072103202342987061e-01 2.190122902393341064e-01
-2.689701877534389496e-02 2.581912875175476074e-01 -4.226401150226593018e-01 2.951905131340026855e-01 -9.817390143871307373e-02 6.342117190361022949e-01 -4.442043900489807129e-01 -2.401490211486816406e-01
-3.571452796459197998e-01 1.107853651046752930e-01 -3.373039066791534424e-01 -8.602084219455718994e-02 -3.581063151359558105e-01 3.306614160537719727e-01 -1.061847582459449768e-01 7.001057267189025879e-01
-3.762628138065338135e-01 3.494163453578948975e-01 -3.678546547889709473e-01 -3.134820759296417236e-01 9.552763402462005615e-02 6.891674548387527466e-02 -1.312543153762817383e-01 6.867632269859313965e-01
-7.771164923906326294e-02 -1.378017514944076538e-01 -3.664978146553039551e-01 4.754258394241333008e-01 -8.580125868320465088e-02 2.450431883335113525e-01 -2.376775741577148438e-01 7.005160450935363770e-01
-6.167703866958618164e-02 5.126555562019348145e-01 -1.920645236968994141e-01 -3.981973230838775635e-01 -4.316373765468597412e-01 2.130548208951950073e-01 -5.440267324447631836e-01 1.013009175658226013e-01
4.352223277091979980e-01 3.837404847145080566e-01 -6.611095368862152100e-02 -2.537709176540374756e-01 2.217327207326889038e-01 6.339249610900878906e-01 -1.824598610401153564e-01 3.320190906524658203e-01
-2.295639961957931519e-01 -5.581474676728248596e-02 -2.393703907728195190e-01 4.004260599613189697e-01 2.436828762292861938e-01 -1.233991235494613647e-01 -3.419443368911743164e-01 7.314448356628417969e-01
4.287191629409790039e-01 -8.753905445337295532e-02 -1.772744357585906982e-01 -2.269348800182342529e-01 -6.783956289291381836e-02 1.321652978658676147e-01 -7.031764984130859375e-01 4.572570323944091797e-01
-3.154137432575225830e-01 -1.089295558631420135e-02 -2.235006690025329590e-01 5.258346199989318848e-01 -1.953717619180679321e-01 3.123778998851776123e-01 -3.022974431514739990e-01 5.889033079147338867e-01
6.807265877723693848e-01 2.823297083377838135e-01 -4.540439248085021973e-01 1.199489757418632507e-01 1.812376230955123901e-01 2.198683619499206543e-01 -1.107909604907035828e-01 3.780130445957183838e-01
-2.993844747543334961e-01 2.850804626941680908e-01 -6.867731809616088867e-01 -3.274106085300445557e-01 8.765184879302978516e-02 -2.049192935228347778e-01 -5.969172716140747070e-02 4.438527524471282959e-01
-1.093043908476829529e-01 3.183115720748901367e-01 -5.155664086341857910e-01 -5.423454046249389648e-01 1.433279812335968018e-01 -2.013231217861175537e-01 -3.287319093942642212e-02 5.144205093383789062e-01
-1.766060292720794678e-01 -1.158413439989089966e-01 -6.903450489044189453e-01 -1.495949476957321167e-01 -4.686398059129714966e-02 1.580997854471206665e-01 -8.096936345100402832e-02 6.501448750495910645e-01
-9.174077957868576050e-02 6.989681124687194824e-01 1.025134548544883728e-01 -3.181502819061279297e-01 1.229377463459968567e-01 5.004312396049499512e-01 -1.445941329002380371e-01 3.237994909286499023e-01
1.767935454845428467e-01 -1.508038341999053955e-01 -1.780880540609359741e-01 -1.136755105108022690e-02 5.819148421287536621e-01 1.790844202041625977e-01 -8.268998563289642334e-02 7.325462698936462402e-01
4.095855951309204102e-01 6.525650620460510254e-01 -3.578706383705139160e-01 2.517471611499786377e-01 -2.464670538902282715e-01 -1.327066719532012939e-01 -2.765179574489593506e-01 2.452169507741928101e-01
-1.940555721521377563e-01 4.266968369483947754e-01 -5.347594618797302246e-01 6.032583490014076233e-02 6.561122089624404907e-02 -3.507846891880035400e-01 -1.543045043945312500e-01 5.826669931411743164e-01
3.761647939682006836e-01 2.820459902286529541e-01 -5.536162853240966797e-01 -2.105935104191303253e-02 5.461462140083312988e-01 2.075786590576171875e-01 1.379607617855072021e-01 3.340926170349121094e-01
-2.456347197294235229e-01 2.686792016029357910e-01 1.100576482713222504e-02 -6.631018221378326416e-02 7.507777959108352661e-02 1.288778036832809448e-01 -1.869791448116302490e-01 8.976355195045471191e-01
3.012503385543823242e-01 2.477672249078750610e-01 -5.296475291252136230e-01 1.356200575828552246e-01 1.909437328577041626e-01 -2.822727262973785400e-01 -5.716065317392349243e-02 6.553897261619567871e-01
-2.561153173446655273e-01 7.720703631639480591e-02 -4.140912890434265137e-01 4.746594429016113281e-01 -3.488699793815612793e-01 2.772803902626037598e-01 -4.559791386127471924e-01 3.537784218788146973e-01
4.401152133941650391e-01 5.299929529428482056e-03 -5.889396071434020996e-01 -1.125407814979553223e-01 3.011320531368255615e-02 -1.610724776983261108e-01 -1.259322017431259155e-01 6.356453895568847656e-01
4.637256264686584473e-02 4.034725129604339600e-01 -1.995630562305450439e-01 -2.424096614122390747e-01 -1.518576890230178833e-01 2.677782475948333740e-01 8.140593022108078003e-02 7.969183921813964844e-01
3.747473359107971191e-01 2.428779602050781250e-01 -3.769722580909729004e-01 -1.445927023887634277e-01 2.426002770662307739e-01 4.242445826530456543e-01 2.373538166284561157e-01 5.851362943649291992e-01
4.928084462881088257e-02 6.925017833709716797e-01 -2.336584031581878662e-01 1.030962914228439331e-01 -2.154153436422348022e-01 2.960767447948455811e-01 -6.416273862123489380e-02 5.608969926834106445e-01
-2.103724628686904907e-01 4.364175796508789062e-01 -2.838701605796813965e-01 -8.010645210742950439e-02 6.810845732688903809e-01 1.302158236503601074e-01 -4.375342726707458496e-01 -7.755874097347259521e-02
-1.880159080028533936e-01 -2.236628532409667969e-01 -3.169904351234436035e-01 2.702360749244689941e-01 8.423522114753723145e-02 3.328197002410888672e-01 -2.166716456413269043e-01 7.591466903686523438e-01
2.225221991539001465e-01 -9.303550422191619873e-02 -8.058559894561767578e-01 -4.721498116850852966e-02 2.375888973474502563e-01 -1.633473336696624756e-01 -1.711265593767166138e-01 4.216398298740386963e-01
-5.465665459632873535e-01 6.191995739936828613e-01 -3.341238498687744141e-01 4.925576969981193542e-02 6.883288174867630005e-02 2.545940279960632324e-01 -3.599357903003692627e-01 6.842766702175140381e-02
5.001280903816223145e-01 2.051858305931091309e-01 -2.824776768684387207e-01 -2.342719957232475281e-02 5.947420597076416016e-01 7.735002785921096802e-02 -4.877067506313323975e-01 1.728273481130599976e-01
5.638948678970336914e-01 -1.795246899127960205e-01 -2.262952625751495361e-01 2.257659733295440674e-01 1.779026240110397339e-01 4.561504721641540527e-01 -3.640606999397277832e-01 4.187488853931427002e-01
4.035192131996154785e-01 -6.735458225011825562e-02 -2.164298146963119507e-01 -1.652441024780273438e-01 -2.041030973196029663e-01 1.841617226600646973e-01 -7.689789533615112305e-01 3.026319444179534912e-01
3.201104104518890381e-01 -1.027895361185073853e-01 -1.675973087549209595e-01 2.030131518840789795e-01 2.937563657760620117e-01 7.529124021530151367e-01 -3.818032145500183105e-01 1.368094682693481445e-01
1.503825634717941284e-01 2.303938269615173340e-01 -6.827932596206665039e-01 9.092643857002258301e-02 1.631948500871658325e-01 2.746257781982421875e-01 3.381584286689758301e-01 4.831423461437225342e-01
1.703844368457794189e-01 2.351307421922683716e-01 -3.391315042972564697e-01 -2.008961290121078491e-01 5.364878177642822266e-01 2.913115620613098145e-01 -6.123151779174804688e-01 -1.127016767859458923e-01
-4.657906293869018555e-01 8.312602341175079346e-02 -4.730320572853088379e-01 1.286380738019943237e-01 1.515133976936340332e-01 5.270217359066009521e-02 -4.971086233854293823e-02 7.124724984169006348e-01
