# Supplementary material for: Where is your field going? A machine learning approach to study the relative motion of the domains of physics
Source: PLoS One. 2020 Jun 18;15(6):e0233997. doi: 10.1371/journal.pone.0233997 (PMC7302634; doi:10.1371/journal.pone.0233997)
Supplement: S8 Data — (ZIP) [file pone.0233997.s008.zip › 7/Pacs4Run_7_VS_500_embeddings1997-2001ED8.txt]

5.428931117057800293e-01 5.432056784629821777e-01 -8.857008069753646851e-02 -7.574659306555986404e-03 3.470843732357025146e-01 -2.987662553787231445e-01 -2.489480227231979370e-01 -3.613706231117248535e-01
1.903068274259567261e-02 8.162050247192382812e-01 2.562172114849090576e-01 -1.554969698190689087e-01 3.532652556896209717e-01 -5.815622955560684204e-02 1.589335352182388306e-01 -3.003034889698028564e-01
-4.786844365298748016e-03 3.484504818916320801e-01 -1.066479384899139404e-01 -1.639057248830795288e-01 9.162993431091308594e-01 1.617522095330059528e-03 -9.689647704362869263e-03 -2.489232458174228668e-02
-8.354706317186355591e-02 5.465187430381774902e-01 4.903748258948326111e-02 -3.858429491519927979e-01 5.259568095207214355e-01 -2.498384714126586914e-01 -4.285738766193389893e-01 1.425915062427520752e-01
2.916346490383148193e-01 3.113818466663360596e-01 -4.543999675661325455e-03 -2.742523252964019775e-01 4.753338098526000977e-01 -6.868168711662292480e-01 -7.750896364450454712e-02 1.977082639932632446e-01
1.152798086404800415e-01 6.421996951103210449e-01 -5.166929960250854492e-02 -8.509854227304458618e-02 -1.800072938203811646e-01 -6.766918301582336426e-01 -1.365091092884540558e-02 -2.718049883842468262e-01
7.663043588399887085e-02 7.067391872406005859e-01 -3.141853213310241699e-01 -3.416363596916198730e-01 2.483452260494232178e-01 2.130283713340759277e-01 3.564124107360839844e-01 -2.124464213848114014e-01
3.018781840801239014e-01 4.830392301082611084e-01 -5.621796250343322754e-01 -2.036764752119779587e-03 1.404722779989242554e-01 -4.678168892860412598e-01 3.463048636913299561e-01 -3.131423145532608032e-02
-5.875212699174880981e-02 4.700465798377990723e-01 -1.436185389757156372e-01 2.656339704990386963e-01 7.349793910980224609e-01 6.756762415170669556e-02 -3.512821495532989502e-01 -1.275051236152648926e-01
3.605337440967559814e-01 4.364160299301147461e-01 -3.304957449436187744e-01 4.110288992524147034e-02 4.811709523200988770e-01 -4.975595474243164062e-01 2.308079749345779419e-01 1.904638409614562988e-01
1.502068936824798584e-01 4.607128500938415527e-01 -5.389840006828308105e-01 -4.690060019493103027e-01 1.714461296796798706e-01 -1.732046157121658325e-01 4.394807815551757812e-01 -4.662939906120300293e-02
5.089223384857177734e-01 1.986134797334671021e-01 -9.251990914344787598e-02 -5.230079293251037598e-01 -1.553933788090944290e-02 -6.154590472579002380e-02 4.608194530010223389e-01 -4.506322443485260010e-01
1.154253259301185608e-01 7.046916484832763672e-01 -4.612193405628204346e-01 -4.481041133403778076e-01 1.031863242387771606e-01 1.691915909759700298e-03 2.504350244998931885e-01 -5.654966831207275391e-02
3.510837554931640625e-01 3.308475613594055176e-01 -6.141640543937683105e-01 9.772127866744995117e-02 3.106240630149841309e-01 -4.158123135566711426e-01 3.327058851718902588e-01 -2.128063701093196869e-02
8.489398658275604248e-02 5.205227732658386230e-01 1.891824603080749512e-01 -5.537375807762145996e-01 3.141856491565704346e-01 -4.453690648078918457e-01 1.880892515182495117e-01 -2.167714685201644897e-01
2.880945205688476562e-01 6.032469868659973145e-01 -4.874325692653656006e-01 -1.808079034090042114e-01 -4.007892906665802002e-01 -2.725542783737182617e-01 -5.514144524931907654e-02 -2.117882966995239258e-01
1.478158831596374512e-01 -4.040330648422241211e-03 -6.825764179229736328e-01 -3.446227014064788818e-01 2.846885919570922852e-01 2.954542078077793121e-02 -4.452832788228988647e-02 -5.563771128654479980e-01
1.471825838088989258e-01 -6.381569430232048035e-03 -4.519789814949035645e-01 -6.278052330017089844e-01 5.064678788185119629e-01 -3.505109623074531555e-02 -1.944124847650527954e-01 -2.904094755649566650e-01
2.395363897085189819e-01 3.939723372459411621e-01 -1.621634066104888916e-01 -1.794533133506774902e-01 4.869104176759719849e-02 -1.920623630285263062e-01 5.113410949707031250e-01 -6.543541550636291504e-01
2.523439526557922363e-01 6.258333325386047363e-01 3.027364015579223633e-01 -8.843788504600524902e-02 5.669208765029907227e-01 2.891345182433724403e-03 -3.465175032615661621e-01 6.084831431508064270e-02
4.258365929126739502e-02 4.738262668251991272e-02 -6.332435011863708496e-01 -4.651621878147125244e-01 5.193636417388916016e-01 -2.671336233615875244e-01 -1.253489106893539429e-01 -1.475036144256591797e-01
-1.266988068819046021e-01 4.817045331001281738e-01 -1.544084101915359497e-01 -4.840072691440582275e-01 4.056672453880310059e-01 3.672245889902114868e-02 3.259682953357696533e-01 -4.707795977592468262e-01
-1.212466135621070862e-01 8.090671896934509277e-01 -1.620632559061050415e-01 -1.907659173011779785e-01 3.370046988129615784e-02 4.207873716950416565e-02 4.978609085083007812e-02 -5.125119090080261230e-01
1.291150748729705811e-01 5.636439919471740723e-01 -3.427166864275932312e-02 -5.588893294334411621e-01 3.694569468498229980e-01 -1.583463251590728760e-01 3.920522630214691162e-01 -1.919012814760208130e-01
-3.925157710909843445e-02 7.256141304969787598e-01 -8.224312216043472290e-02 -3.816339969635009766e-01 -2.776557020843029022e-02 2.708927728235721588e-02 1.441440731287002563e-01 -5.452090501785278320e-01
2.239323258399963379e-01 7.662634849548339844e-01 3.776965141296386719e-01 -3.607315421104431152e-01 4.199138283729553223e-02 -8.806861937046051025e-03 -2.228884100914001465e-01 -1.959405541419982910e-01
4.506407082080841064e-01 -6.281632464379072189e-03 -1.185119375586509705e-01 2.393162250518798828e-01 6.158923506736755371e-01 5.275148898363113403e-02 -2.415826767683029175e-01 -5.339455604553222656e-01
4.336705431342124939e-02 6.396883130073547363e-01 -5.635946989059448242e-01 -2.450277656316757202e-01 2.363147288560867310e-01 -5.481679365038871765e-02 3.747821152210235596e-01 -1.092205420136451721e-01
3.266901373863220215e-01 1.546978801488876343e-01 -6.674255728721618652e-01 -4.223445057868957520e-01 1.151534542441368103e-01 -6.869091093540191650e-02 -4.757881760597229004e-01 3.401713818311691284e-02
1.537563055753707886e-01 -2.933951560407876968e-03 -4.686484336853027344e-01 -5.270434617996215820e-01 5.856046676635742188e-01 -3.463310599327087402e-01 1.762158982455730438e-02 -1.255218982696533203e-01
1.467898488044738770e-01 8.328894972801208496e-01 7.825310528278350830e-02 -4.389942586421966553e-01 1.564547121524810791e-01 2.348208278417587280e-01 -7.530385255813598633e-02 -2.487453073263168335e-02
-2.558228671550750732e-01 2.910161912441253662e-01 -2.147171944379806519e-01 -9.999189525842666626e-02 6.929054856300354004e-01 -4.051390886306762695e-01 2.120408564805984497e-01 -3.233347237110137939e-01
4.875242710113525391e-01 -3.676953911781311035e-02 -4.593472182750701904e-01 -4.976614117622375488e-01 4.008699059486389160e-01 2.412301301956176758e-01 -4.841134324669837952e-02 -2.847261428833007812e-01
8.847577124834060669e-02 7.334834337234497070e-01 -2.049933820962905884e-01 -4.899321198463439941e-01 9.787621349096298218e-02 -2.850502133369445801e-01 2.779130041599273682e-01 -6.363517045974731445e-02
3.220568001270294189e-01 8.462156355381011963e-02 -1.417950242757797241e-01 1.486893743276596069e-01 4.832137525081634521e-01 2.232432216405868530e-01 3.194580972194671631e-02 -7.500336170196533203e-01
5.611771941184997559e-01 3.035921454429626465e-01 -1.401624679565429688e-01 -2.443834021687507629e-02 3.139890432357788086e-01 2.062457427382469177e-02 6.025704741477966309e-01 -3.325109779834747314e-01
4.240167438983917236e-01 7.696322798728942871e-01 3.290614485740661621e-02 -1.786712706089019775e-01 -9.081764146685600281e-04 3.080707192420959473e-01 1.662590950727462769e-01 -2.689223587512969971e-01
-2.891003340482711792e-02 2.671347260475158691e-01 1.787388026714324951e-01 1.988044083118438721e-01 7.892408967018127441e-01 -3.178513050079345703e-01 -2.924756146967411041e-02 -3.626934587955474854e-01
-1.177025511860847473e-01 4.977219402790069580e-01 -2.207364290952682495e-01 -4.843506515026092529e-01 3.167544305324554443e-01 2.290653809905052185e-02 3.313488662242889404e-01 -4.944173991680145264e-01
1.654791831970214844e-01 2.939644455909729004e-01 -1.902381926774978638e-01 -2.180588245391845703e-01 4.712709188461303711e-01 -6.621494144201278687e-02 5.651117563247680664e-01 -5.065859556198120117e-01
1.792680919170379639e-01 -1.128918379545211792e-01 -2.809226810932159424e-01 -4.621011614799499512e-01 5.268081426620483398e-01 -1.588661521673202515e-01 -2.415310591459274292e-02 -5.994286537170410156e-01
9.721448272466659546e-02 6.122980713844299316e-01 -1.145687177777290344e-01 -5.424831509590148926e-01 1.955124437808990479e-01 1.747256331145763397e-02 3.558049798011779785e-01 -3.782842159271240234e-01
3.668808043003082275e-01 7.603389620780944824e-01 5.686940252780914307e-02 -3.048893213272094727e-01 2.991603128612041473e-02 3.556047976016998291e-01 1.385301500558853149e-01 -2.110711634159088135e-01
1.749580949544906616e-01 4.718482494354248047e-01 2.706747651100158691e-01 -4.200103580951690674e-01 5.296080112457275391e-01 -3.287426233291625977e-01 2.930616438388824463e-01 -1.504458338022232056e-01
3.402653634548187256e-01 6.965683698654174805e-01 1.210604235529899597e-01 -4.171663150191307068e-02 -2.496886104345321655e-01 -1.493110209703445435e-01 7.351285964250564575e-02 -5.409009456634521484e-01
-4.804375022649765015e-02 7.360872626304626465e-01 6.485972553491592407e-02 -2.032503038644790649e-01 1.578860431909561157e-01 -7.137148827314376831e-02 2.420897930860519409e-01 -5.672039389610290527e-01
2.346735894680023193e-01 8.874169588088989258e-01 3.600889071822166443e-02 1.248817592859268188e-01 -1.690016314387321472e-02 -2.871738374233245850e-01 1.315113753080368042e-01 -2.011904716491699219e-01
3.466916084289550781e-01 -7.069867849349975586e-02 -3.469573855400085449e-01 8.278577029705047607e-02 2.389723956584930420e-01 -2.654239833354949951e-01 -1.653365194797515869e-01 -7.698569893836975098e-01
2.111361622810363770e-01 6.298714876174926758e-01 2.528896629810333252e-01 -3.814953565597534180e-01 4.111321866512298584e-01 -2.202046364545822144e-01 3.279291093349456787e-01 -1.553520411252975464e-01
4.702960252761840820e-01 7.113710641860961914e-01 -2.895087301731109619e-01 -5.561057850718498230e-02 -2.878312468528747559e-01 -1.992179453372955322e-01 1.376039683818817139e-01 -2.107023894786834717e-01
-2.085475027561187744e-01 4.778516292572021484e-01 4.688375070691108704e-02 8.636263757944107056e-02 2.189184129238128662e-01 -4.007045030593872070e-01 -3.833145499229431152e-01 -6.025693416595458984e-01
2.383924275636672974e-01 8.829920887947082520e-01 -2.602418363094329834e-01 3.770972602069377899e-03 -1.444496959447860718e-01 6.586332619190216064e-02 1.197024360299110413e-01 -2.371109873056411743e-01
2.662402689456939697e-01 6.749799847602844238e-01 2.483530342578887939e-01 -3.983335196971893311e-01 -1.696375012397766113e-02 3.069064766168594360e-02 1.065455153584480286e-01 -4.904973804950714111e-01
3.375654220581054688e-01 2.718724012374877930e-01 1.092899367213249207e-01 -1.902050226926803589e-01 6.515834331512451172e-01 -1.140473932027816772e-01 5.202832818031311035e-01 -2.361152768135070801e-01
-3.461281061172485352e-01 5.797277688980102539e-01 -3.181824386119842529e-01 -2.101217806339263916e-01 2.537651360034942627e-01 -4.980009421706199646e-02 -3.917172253131866455e-01 -4.223749637603759766e-01
2.122069150209426880e-01 8.316313028335571289e-01 1.393485218286514282e-01 1.133120581507682800e-01 6.057322397828102112e-02 -2.856703698635101318e-01 1.706881374120712280e-01 -3.415974378585815430e-01
9.920419007539749146e-02 7.109597325325012207e-01 3.469188213348388672e-01 -3.576907515525817871e-01 3.053154647350311279e-01 2.333209067583084106e-01 -1.309470683336257935e-01 -2.675748467445373535e-01
4.594094678759574890e-02 5.340474843978881836e-01 -5.059210062026977539e-01 -4.492853209376335144e-02 3.350374102592468262e-01 -5.380110740661621094e-01 1.760786473751068115e-01 -1.483191847801208496e-01
3.231975734233856201e-01 3.008796274662017822e-01 -2.456504702568054199e-01 -9.367506951093673706e-02 3.967615365982055664e-01 -7.378488183021545410e-01 7.002389430999755859e-02 1.707384139299392700e-01
4.099730551242828369e-01 -3.866452723741531372e-02 -4.814336895942687988e-01 -5.542564988136291504e-01 2.564646005630493164e-01 2.434252947568893433e-02 -3.997913002967834473e-01 -2.554383575916290283e-01
1.713488548994064331e-01 2.131259441375732422e-01 2.183990329504013062e-01 -3.361431360244750977e-01 8.103554248809814453e-01 -3.036323487758636475e-01 -1.029809191823005676e-01 7.108375430107116699e-02
2.529638409614562988e-01 7.636058926582336426e-01 3.652385473251342773e-01 -2.929742038249969482e-01 1.047277599573135376e-01 1.936974525451660156e-01 -1.017092615365982056e-01 -2.735888361930847168e-01
1.606073826551437378e-01 7.050092816352844238e-01 3.001996576786041260e-01 -3.898964822292327881e-01 2.565161883831024170e-01 -2.897742986679077148e-01 1.719194650650024414e-01 -2.360128462314605713e-01
4.463162422180175781e-01 1.225239224731922150e-02 -1.685265451669692993e-01 2.636556923389434814e-01 4.510785937309265137e-01 -3.541701287031173706e-02 9.464669227600097656e-02 -6.993225216865539551e-01
2.109318077564239502e-01 2.738108932971954346e-01 -7.076504230499267578e-01 -2.032392621040344238e-01 2.780417799949645996e-01 -3.462897241115570068e-02 -5.027287602424621582e-01 8.495624363422393799e-02
3.187402188777923584e-01 2.876618802547454834e-01 -5.194132328033447266e-01 3.000724501907825470e-02 4.013169407844543457e-01 -6.083157658576965332e-01 1.080440208315849304e-01 4.677747189998626709e-02
1.232553273439407349e-01 7.949229478836059570e-01 -1.714298725128173828e-01 -1.845465451478958130e-01 -7.866162061691284180e-02 2.367451786994934082e-01 1.266291737556457520e-01 -4.595532119274139404e-01
2.993789911270141602e-01 5.827208757400512695e-01 2.786887884140014648e-01 -5.674514770507812500e-01 2.582860589027404785e-01 -1.891278624534606934e-01 2.200722545385360718e-01 -1.422224044799804688e-01
1.811903864145278931e-01 5.339479446411132812e-01 2.259653955698013306e-01 -4.822117090225219727e-01 4.343084096908569336e-01 -2.407942414283752441e-01 3.219969570636749268e-01 -2.195299118757247925e-01
1.998139917850494385e-01 4.232785403728485107e-01 -6.639026999473571777e-01 5.705807358026504517e-02 3.840110599994659424e-01 -2.305958420038223267e-01 3.570992648601531982e-01 9.342570602893829346e-02
4.471751749515533447e-01 -8.631148934364318848e-02 -3.178151845932006836e-01 -6.649590134620666504e-01 4.185811057686805725e-02 -1.574462056159973145e-01 -1.233442947268486023e-01 -4.556893110275268555e-01
-4.667777940630912781e-02 6.223981976509094238e-01 7.799082994461059570e-02 -4.732700586318969727e-01 2.102511972188949585e-01 -1.277990341186523438e-01 1.925002932548522949e-01 -5.317708253860473633e-01
3.947117626667022705e-01 3.495576977729797363e-02 -2.645486295223236084e-01 -4.226167201995849609e-01 3.940994739532470703e-01 3.720078766345977783e-01 -5.045036077499389648e-01 -2.148528248071670532e-01
2.535331249237060547e-01 1.361114084720611572e-01 -5.716275572776794434e-01 -4.680003821849822998e-01 5.818424224853515625e-01 1.386653035879135132e-01 -7.173454016447067261e-02 9.218322485685348511e-02
8.789011836051940918e-02 6.323013305664062500e-01 -2.638890445232391357e-01 9.440843760967254639e-02 1.846815496683120728e-01 -6.921441555023193359e-01 2.048437297344207764e-02 -1.815435849130153656e-02
1.776208430528640747e-01 7.686493992805480957e-01 3.170506060123443604e-01 -2.691232264041900635e-01 3.243548870086669922e-01 2.542521655559539795e-01 -9.308309853076934814e-02 -1.617590934038162231e-01
3.537864387035369873e-01 6.175600886344909668e-01 -6.437865495681762695e-01 1.754620522260665894e-01 -1.760480105876922607e-01 -3.619539365172386169e-02 -3.227964416146278381e-02 -1.219080165028572083e-01
5.713804364204406738e-01 3.141495585441589355e-01 3.922498226165771484e-02 1.199926137924194336e-01 9.307054430246353149e-02 -1.394711732864379883e-01 -7.200253009796142578e-01 -1.111177429556846619e-01
5.317012667655944824e-01 8.826528489589691162e-02 -3.642607331275939941e-01 2.868034541606903076e-01 2.791325449943542480e-01 2.987128794193267822e-01 -9.195084869861602783e-02 -5.647668242454528809e-01
4.617614746093750000e-01 6.330804824829101562e-01 -4.941310286521911621e-01 8.703535795211791992e-02 -1.847867518663406372e-01 -2.692241370677947998e-01 -1.595835089683532715e-01 4.636996611952781677e-02
3.885323703289031982e-01 -5.712711066007614136e-02 -2.414093315601348877e-01 -6.804496049880981445e-01 4.423058927059173584e-01 1.389904767274856567e-01 -9.228875488042831421e-02 -3.178345561027526855e-01
5.056535005569458008e-01 6.799881458282470703e-01 -3.196345567703247070e-01 2.774631679058074951e-01 -4.566283023450523615e-04 2.739439010620117188e-01 -8.836332708597183228e-02 1.411560177803039551e-01
5.984697341918945312e-01 4.978405535221099854e-01 -3.315505385398864746e-02 3.873274922370910645e-01 2.041031718254089355e-01 -4.089980125427246094e-01 -1.696662306785583496e-01 7.171297818422317505e-02
1.435313373804092407e-01 -6.698154658079147339e-02 -3.581569790840148926e-01 -4.891405999660491943e-01 4.280095398426055908e-01 -5.564458668231964111e-02 -7.871653139591217041e-02 -6.441214084625244141e-01
4.102492928504943848e-01 5.127830505371093750e-01 -4.058046340942382812e-01 1.240843236446380615e-01 4.245851337909698486e-01 -2.430532127618789673e-01 2.264576032757759094e-02 3.857651054859161377e-01
3.724351525306701660e-01 2.257091253995895386e-01 -6.223202347755432129e-01 -1.321174204349517822e-01 5.159497857093811035e-01 1.776166558265686035e-01 -2.893050014972686768e-01 1.554367244243621826e-01
2.434678971767425537e-01 -8.107647299766540527e-02 -2.305067032575607300e-01 -4.749431014060974121e-01 1.059042736887931824e-01 -2.741895914077758789e-01 -3.905666768550872803e-01 -6.453740000724792480e-01
3.366025686264038086e-01 -1.665769219398498535e-01 -4.214639961719512939e-01 -1.469252556562423706e-01 3.655976951122283936e-01 -4.178670644760131836e-01 -6.375043094158172607e-02 -5.894007682800292969e-01
4.777348041534423828e-01 7.119717001914978027e-01 -8.088137954473495483e-03 -1.006750911474227905e-01 -1.595860421657562256e-01 -4.528205692768096924e-01 6.517052650451660156e-02 -1.410802453756332397e-01
2.501559853553771973e-01 5.952635407447814941e-01 -3.876938521862030029e-01 -2.035030722618103027e-01 2.223538458347320557e-01 3.137735724449157715e-01 4.430153965950012207e-01 -2.172680348157882690e-01
2.157597988843917847e-01 6.053443551063537598e-01 1.615576744079589844e-01 -6.458246111869812012e-01 1.599219292402267456e-01 -1.913979053497314453e-01 2.308491915464401245e-01 -1.682739555835723877e-01
3.508622050285339355e-01 6.034206151962280273e-01 2.636656761169433594e-01 -3.058736622333526611e-01 4.274829626083374023e-01 -4.246603697538375854e-02 -3.561632335186004639e-01 1.957129240036010742e-01
8.667454868555068970e-02 -4.569273814558982849e-02 -2.899324595928192139e-01 -1.498440802097320557e-01 3.460013568401336670e-01 -1.533452570438385010e-01 -2.520062923431396484e-01 -8.228892683982849121e-01
1.533071137964725494e-02 8.010097146034240723e-01 -1.539787352085113525e-01 1.606725305318832397e-01 1.689701899886131287e-02 -5.082174539566040039e-01 -4.388822242617607117e-02 -2.193779945373535156e-01
2.946556210517883301e-01 3.253640830516815186e-01 -1.781670749187469482e-01 9.080556780099868774e-02 1.505683511495590210e-01 -3.670986890792846680e-01 -7.599167823791503906e-01 -1.800591945648193359e-01
5.692425966262817383e-01 5.240797400474548340e-01 -9.508897364139556885e-02 -1.373374760150909424e-01 -3.417787849903106689e-01 -4.060402810573577881e-01 1.061799377202987671e-01 -2.836270332336425781e-01
1.333981156349182129e-01 -3.149677813053131104e-02 -3.543170988559722900e-01 -3.831796944141387939e-01 2.703181803226470947e-01 -5.127852037549018860e-02 -3.251400887966156006e-01 -7.262424230575561523e-01
3.005140721797943115e-01 2.629996240139007568e-01 -2.685081027448177338e-02 -1.642140895128250122e-01 3.782201707363128662e-01 -8.117831349372863770e-01 1.037045791745185852e-01 6.185556761920452118e-03
8.886751532554626465e-02 7.394123673439025879e-01 1.518858969211578369e-01 -5.160083770751953125e-01 1.649479866027832031e-01 1.285290718078613281e-01 9.064311534166336060e-02 -3.226366639137268066e-01
6.155372858047485352e-01 2.844932973384857178e-01 -2.021518945693969727e-01 4.213702678680419922e-01 3.619638681411743164e-01 -4.109956920146942139e-01 -1.317576766014099121e-01 6.681010872125625610e-02
4.492591321468353271e-01 3.634229898452758789e-01 1.488873064517974854e-01 -2.369225919246673584e-01 3.222410082817077637e-01 -2.464455813169479370e-01 5.394395589828491211e-01 -3.636213541030883789e-01
1.007945463061332703e-01 6.935833692550659180e-01 -4.047456085681915283e-01 -4.126961529254913330e-01 4.431650415062904358e-02 1.218158379197120667e-01 3.090426325798034668e-01 -2.496702820062637329e-01
1.962522417306900024e-01 -9.068577736616134644e-02 -2.334107011556625366e-01 -5.161963701248168945e-01 4.870828986167907715e-01 -4.768152534961700439e-02 -3.216585218906402588e-01 -5.378981828689575195e-01
-1.704509486444294453e-03 5.212632417678833008e-01 -3.421116471290588379e-01 -5.740181207656860352e-01 1.105099022388458252e-01 -8.755504339933395386e-02 3.426969647407531738e-01 -3.800327181816101074e-01
1.326248347759246826e-01 1.575807183980941772e-01 -4.351885914802551270e-01 -5.897691845893859863e-01 4.377314448356628418e-01 -1.178122162818908691e-01 -4.339379444718360901e-02 -4.615090787410736084e-01
4.845596253871917725e-01 3.401355072855949402e-02 -6.275961399078369141e-01 -3.645938932895660400e-01 3.696891367435455322e-01 -9.496834129095077515e-02 -2.999963760375976562e-01 3.940348327159881592e-02
2.073218673467636108e-01 4.300045073032379150e-01 -1.859917938709259033e-01 -3.236345946788787842e-01 -1.870063506066799164e-02 -1.268636435270309448e-01 4.867842793464660645e-01 -6.159370541572570801e-01
-2.556796371936798096e-01 7.767860889434814453e-01 -1.825160980224609375e-01 -5.486969649791717529e-02 4.013186693191528320e-02 -2.598385810852050781e-01 -3.310425579547882080e-01 -3.408703804016113281e-01
3.522818684577941895e-01 7.375776767730712891e-01 1.773594468832015991e-01 -2.352432608604431152e-01 1.545627117156982422e-01 1.808753460645675659e-01 -4.032094776630401611e-01 1.609270870685577393e-01
2.652896642684936523e-01 8.561517000198364258e-01 9.758847951889038086e-02 1.109128743410110474e-01 -7.881972938776016235e-03 -3.025629818439483643e-01 1.535693854093551636e-01 -2.441522479057312012e-01
4.659565091133117676e-01 -1.332218199968338013e-01 -1.060838066041469574e-02 -1.528064608573913574e-01 4.455564916133880615e-01 -5.644040927290916443e-02 -3.495435230433940887e-03 -7.348167896270751953e-01
2.448444068431854248e-01 7.056574225425720215e-01 -4.973721206188201904e-01 -1.265378594398498535e-01 -7.411094754934310913e-02 1.345187127590179443e-01 3.102784752845764160e-01 -2.425853759050369263e-01
3.090873062610626221e-01 -5.083670839667320251e-02 -1.265525519847869873e-01 -6.675266027450561523e-01 4.528532326221466064e-01 -1.113480105996131897e-01 -1.582607626914978027e-01 -4.446937739849090576e-01
4.910798370838165283e-01 3.579028248786926270e-01 -9.581094980239868164e-02 -1.945547312498092651e-01 5.492414534091949463e-02 6.715425103902816772e-02 4.977545142173767090e-01 -5.730870962142944336e-01
-6.478293240070343018e-02 8.487430810928344727e-01 -1.422507613897323608e-01 -1.658419668674468994e-01 -1.587499231100082397e-01 -2.414049655199050903e-01 -2.155688405036926270e-01 -3.126524686813354492e-01
5.823023915290832520e-01 5.782251358032226562e-01 -3.676194325089454651e-02 3.092935681343078613e-01 2.927157878875732422e-01 -2.934274971485137939e-01 -9.624361991882324219e-02 2.202740162611007690e-01
2.679522633552551270e-01 5.975304841995239258e-01 -6.530804634094238281e-01 9.213016182184219360e-02 -2.201856821775436401e-01 -1.962282061576843262e-01 -2.186203449964523315e-01 -3.707604855298995972e-02
2.706990838050842285e-01 7.618651390075683594e-01 -2.588786184787750244e-01 3.408714532852172852e-01 -6.271447986364364624e-02 -3.670499920845031738e-01 -7.805515825748443604e-02 -1.353533416986465454e-01
2.904564440250396729e-01 5.549842715263366699e-01 8.091952651739120483e-02 -6.972873806953430176e-01 8.332192897796630859e-02 5.761623010039329529e-02 2.080124467611312866e-01 -2.476662993431091309e-01
2.515101432800292969e-01 6.626561880111694336e-01 -3.912646770477294922e-01 -1.153153106570243835e-01 -3.251391947269439697e-01 7.149188779294490814e-03 6.057083606719970703e-02 -4.709654152393341064e-01
-1.251141726970672607e-01 6.104487180709838867e-01 1.517073810100555420e-01 1.343635618686676025e-01 5.221899151802062988e-01 5.831729248166084290e-02 -3.937708139419555664e-01 -3.734857738018035889e-01
2.062368392944335938e-01 7.314210534095764160e-01 -2.711002230644226074e-01 -3.931817114353179932e-01 2.433234602212905884e-01 -4.938691854476928711e-02 3.472273945808410645e-01 1.104099825024604797e-01
-1.554507110267877579e-02 1.437266170978546143e-01 -3.706904053688049316e-01 -4.137021303176879883e-01 6.658331155776977539e-01 1.500091403722763062e-01 -3.782507479190826416e-01 -2.482542097568511963e-01
3.099566698074340820e-01 5.988125801086425781e-01 -3.486015200614929199e-01 -2.105143666267395020e-01 -3.327020406723022461e-01 2.775981724262237549e-01 -4.285707324743270874e-02 -4.358014166355133057e-01
-1.605474352836608887e-01 3.118154406547546387e-01 -3.032931685447692871e-01 1.919191926717758179e-01 5.897993445396423340e-01 -4.811542034149169922e-01 2.185217589139938354e-01 -3.479246497154235840e-01
4.794733524322509766e-01 -5.522147938609123230e-02 -4.863534867763519287e-01 -1.164476126432418823e-01 4.748954176902770996e-01 -1.106997206807136536e-01 -5.233418345451354980e-01 -7.272746413946151733e-02
-8.050590008497238159e-02 6.480590701103210449e-01 1.902390867471694946e-01 1.980261057615280151e-01 1.418995708227157593e-01 -2.261933684349060059e-01 -1.780584752559661865e-01 -6.285932064056396484e-01
3.083898723125457764e-01 5.858924984931945801e-01 3.729698956012725830e-01 4.398357495665550232e-02 4.781439304351806641e-01 -4.558315128087997437e-02 -4.345441758632659912e-01 3.250537812709808350e-02
1.387858539819717407e-01 -8.100938796997070312e-02 -4.758636653423309326e-01 -2.327492982149124146e-01 2.366144806146621704e-01 -3.578736484050750732e-01 -2.435996383428573608e-01 -6.709372401237487793e-01
7.914959192276000977e-01 -5.938482284545898438e-02 -4.702001512050628662e-01 -2.131823599338531494e-01 2.213476896286010742e-01 1.097451522946357727e-01 -2.013522386550903320e-01 -4.349116608500480652e-02
4.249816834926605225e-01 6.773213148117065430e-01 -2.312098443508148193e-02 9.763233363628387451e-03 -1.642937958240509033e-01 -2.595421075820922852e-01 1.926698386669158936e-01 -4.780377447605133057e-01
1.387711763381958008e-01 1.750604063272476196e-02 -2.414975762367248535e-01 -7.144780755043029785e-01 3.719822168350219727e-01 -1.032844558358192444e-01 -2.084161192178726196e-01 -4.681458473205566406e-01
1.916157305240631104e-01 6.870868802070617676e-01 -5.082513093948364258e-01 1.256523281335830688e-02 8.419042080640792847e-02 -2.896676361560821533e-01 -2.293033599853515625e-01 2.985671162605285645e-01
3.650355935096740723e-01 4.453188478946685791e-01 1.456839740276336670e-01 -5.633004903793334961e-01 3.000769913196563721e-01 -2.330698221921920776e-01 -3.535417914390563965e-01 2.460677623748779297e-01
4.403305351734161377e-01 1.494523882865905762e-01 -1.105092316865921021e-01 2.817077040672302246e-01 2.095027565956115723e-01 1.326354891061782837e-01 -3.577926158905029297e-01 -7.090150713920593262e-01
1.307478696107864380e-01 6.583734154701232910e-01 4.863667488098144531e-02 -6.422120928764343262e-01 8.557543158531188965e-02 -1.012878939509391785e-01 1.528065502643585205e-01 -3.061294853687286377e-01
2.371238619089126587e-01 7.700710892677307129e-01 -3.042794764041900635e-01 3.335179388523101807e-01 -8.942642807960510254e-02 -3.050912022590637207e-01 -4.855219274759292603e-02 -2.085846662521362305e-01
-2.309522926807403564e-01 4.267594516277313232e-01 -6.048320606350898743e-02 -2.296880818903446198e-02 3.118295669555664062e-01 -3.605685532093048096e-01 -5.465011000633239746e-01 -4.841910004615783691e-01
2.517544627189636230e-01 -8.842863142490386963e-02 -2.189787030220031738e-01 1.819816790521144867e-02 5.699445009231567383e-01 -7.889256626367568970e-02 -2.250493615865707397e-01 -7.062643170356750488e-01
5.820679068565368652e-01 1.401376724243164062e-01 -4.143227040767669678e-01 -1.237053498625755310e-01 3.767814636230468750e-01 -6.537030637264251709e-02 -5.270327329635620117e-01 1.749033331871032715e-01
4.275953769683837891e-01 1.286380272358655930e-02 -6.866736412048339844e-01 -3.758293688297271729e-01 4.361082613468170166e-01 -1.061749756336212158e-01 -4.853527620434761047e-02 2.022691443562507629e-02
3.436946570873260498e-01 2.971532046794891357e-01 1.010288074612617493e-01 3.011025910382159054e-06 1.730224490165710449e-01 -3.483046889305114746e-01 -7.820334434509277344e-01 -1.433109790086746216e-01
3.078010380268096924e-01 7.482907176017761230e-01 -1.993581950664520264e-01 1.264615952968597412e-01 -7.996750622987747192e-02 -4.692660868167877197e-01 1.872459352016448975e-01 -1.670839935541152954e-01
4.726129174232482910e-01 2.198754251003265381e-01 -5.254992246627807617e-01 1.422573346644639969e-02 3.904219567775726318e-01 2.266601771116256714e-01 -4.771707057952880859e-01 1.429827511310577393e-01
3.116614222526550293e-01 1.126517355442047119e-01 -5.466178655624389648e-01 -3.079076707363128662e-01 5.692598223686218262e-01 -1.788743883371353149e-01 -3.394766449928283691e-01 1.590014249086380005e-01
3.587593436241149902e-01 6.288511753082275391e-01 -1.622997373342514038e-01 -4.763916134834289551e-01 -3.770554065704345703e-01 -1.079135164618492126e-01 -2.557239234447479248e-01 5.776679143309593201e-02
2.438662201166152954e-01 -9.232454001903533936e-02 -5.347183346748352051e-01 1.407000124454498291e-01 3.831768631935119629e-01 -2.216035425662994385e-01 -1.066553369164466858e-01 -6.472844481468200684e-01
3.821117281913757324e-01 3.200916647911071777e-01 -7.141074538230895996e-02 -1.579231619834899902e-01 4.338777661323547363e-01 -1.816129833459854126e-01 6.101536154747009277e-01 -3.577319681644439697e-01
-3.323824331164360046e-02 4.342690408229827881e-01 3.665884584188461304e-02 -2.557656541466712952e-02 4.934622347354888916e-01 1.472547948360443115e-01 -6.634173393249511719e-01 -3.209301233291625977e-01
8.042356371879577637e-02 8.776925206184387207e-01 -9.821010753512382507e-03 1.531137824058532715e-01 7.802446372807025909e-03 -2.103942483663558960e-01 9.261608868837356567e-02 -3.830710947513580322e-01
2.848247289657592773e-01 8.102013170719146729e-02 -5.725067853927612305e-01 -2.622289657592773438e-01 6.563922166824340820e-01 -5.318687856197357178e-02 -2.724188268184661865e-01 8.883178234100341797e-02
1.185084357857704163e-01 3.941179215908050537e-01 -1.004093810915946960e-01 -2.938348650932312012e-01 7.300025820732116699e-01 -3.273642957210540771e-01 -4.721754789352416992e-02 3.031587898731231689e-01
4.259048402309417725e-01 3.147738054394721985e-02 -4.993724524974822998e-01 6.745472550392150879e-03 4.497574865818023682e-01 -3.440985456109046936e-02 -5.957726836204528809e-01 -9.891898930072784424e-02
4.514182806015014648e-01 1.313636600971221924e-01 -6.320369243621826172e-01 -8.048496395349502563e-02 3.308685123920440674e-01 -1.666552387177944183e-02 -4.998707771301269531e-01 1.157333925366401672e-01
4.179928302764892578e-01 6.092157363891601562e-01 -5.204674601554870605e-01 2.130127549171447754e-01 -8.320567011833190918e-02 -3.460787236690521240e-01 6.387741863727569580e-02 -8.428222686052322388e-02
2.912431359291076660e-01 8.859876394271850586e-01 1.710837036371231079e-01 -5.847748368978500366e-02 -2.987271919846534729e-02 -2.132286876440048218e-01 8.835016936063766479e-02 -2.082050889730453491e-01
2.944637835025787354e-02 6.047493815422058105e-01 3.647208809852600098e-01 -4.245492219924926758e-01 4.543089568614959717e-01 3.948180750012397766e-02 5.386054515838623047e-02 -3.305924832820892334e-01
2.703736424446105957e-01 3.857010602951049805e-01 -5.563548803329467773e-01 4.220277443528175354e-02 4.693869650363922119e-01 -3.645541965961456299e-01 3.245335817337036133e-01 9.096726775169372559e-02
1.663572341203689575e-01 6.887391209602355957e-01 -3.125215172767639160e-01 -1.572326868772506714e-01 -3.366405665874481201e-01 -4.335493594408035278e-02 1.039950773119926453e-01 -4.995501339435577393e-01
5.701331496238708496e-01 -4.331256449222564697e-02 -1.977600529789924622e-02 6.119304522871971130e-02 1.692096441984176636e-01 -8.056157268583774567e-03 -3.356730043888092041e-01 -7.263355255126953125e-01
-9.466527402400970459e-02 5.516892075538635254e-01 -2.306072711944580078e-01 -6.043455600738525391e-01 5.880783498287200928e-02 1.961687020957469940e-02 1.599142402410507202e-01 -4.887213706970214844e-01
6.137835979461669922e-01 4.280334711074829102e-01 -1.661828756332397461e-01 3.656360507011413574e-01 1.536184847354888916e-01 -4.945773184299468994e-01 6.557374447584152222e-02 -7.902825623750686646e-02
1.885483413934707642e-01 8.077720403671264648e-01 2.078401297330856323e-01 -3.692151904106140137e-01 7.690842449665069580e-02 2.402418553829193115e-01 -5.816934630274772644e-02 -2.557765543460845947e-01
-2.546392977237701416e-01 4.021517634391784668e-01 -3.154497146606445312e-01 -2.695388793945312500e-01 3.408955931663513184e-01 3.121293783187866211e-01 -4.300946295261383057e-01 -4.501744806766510010e-01
3.967652618885040283e-01 7.533695697784423828e-01 -2.523674666881561279e-01 -3.751043081283569336e-01 -1.996542215347290039e-01 1.057433634996414185e-01 -1.167003959417343140e-01 7.717931270599365234e-02
5.445899367332458496e-01 5.946878194808959961e-01 1.933702826499938965e-02 -1.369000673294067383e-01 -2.932870686054229736e-01 -3.774143159389495850e-01 1.676763147115707397e-01 -2.721737027168273926e-01
4.939225614070892334e-01 4.081889986991882324e-01 3.711234405636787415e-02 -1.488921046257019043e-01 1.454728096723556519e-01 -2.082166522741317749e-01 5.641831159591674805e-01 -4.278514385223388672e-01
2.896313369274139404e-02 7.916139364242553711e-01 -6.674738973379135132e-02 -1.366841644048690796e-01 -2.279397696256637573e-01 -2.362407743930816650e-01 -5.927892774343490601e-02 -4.879451394081115723e-01
2.788718342781066895e-01 7.138119339942932129e-01 -6.619624793529510498e-03 -3.150555789470672607e-01 1.279853582382202148e-01 3.989526927471160889e-01 2.100251466035842896e-01 -3.061780631542205811e-01
4.245525598526000977e-01 5.751890540122985840e-01 -1.101482138037681580e-01 2.683119475841522217e-01 4.112070202827453613e-01 -4.346303343772888184e-01 -2.637778967618942261e-02 2.147047221660614014e-01
4.189423620700836182e-01 -6.107528880238533020e-02 -3.265254795551300049e-01 -6.870942115783691406e-01 1.557876169681549072e-01 -8.877146989107131958e-02 -1.765325218439102173e-01 -4.227601289749145508e-01
4.102650582790374756e-01 5.861247181892395020e-01 -4.511859118938446045e-01 1.038498505949974060e-01 -2.838734388351440430e-01 -1.949911862611770630e-01 2.192713171243667603e-01 -3.272630870342254639e-01
-2.413050830364227295e-01 3.990258276462554932e-01 -1.435060799121856689e-01 2.047468572854995728e-01 3.288080990314483643e-01 -3.133984208106994629e-01 -4.241045415401458740e-01 -5.777863264083862305e-01
-6.226157397031784058e-02 4.084993600845336914e-01 1.802879758179187775e-02 -4.098228737711906433e-02 4.301486909389495850e-01 1.923183798789978027e-01 -6.225159764289855957e-01 -4.665906727313995361e-01
1.830219179391860962e-01 -3.879324346780776978e-02 -4.096123874187469482e-01 -4.191745817661285400e-01 2.590654492378234863e-01 -1.183979064226150513e-01 -2.225154787302017212e-01 -7.006157636642456055e-01
4.726757705211639404e-01 1.918152421712875366e-01 2.722438871860504150e-01 -3.579168319702148438e-01 4.221912473440170288e-02 -2.318538725376129150e-01 -6.484404802322387695e-01 -2.480921298265457153e-01
4.865517914295196533e-01 6.704422235488891602e-01 -2.418411225080490112e-01 -4.004291296005249023e-01 -2.766987085342407227e-01 5.454219132661819458e-02 -8.742434531450271606e-02 8.811331540346145630e-02
4.897828698158264160e-01 -1.990734040737152100e-01 -8.923076093196868896e-02 -2.161756306886672974e-01 4.655338823795318604e-01 -1.130429841578006744e-02 -2.318126559257507324e-01 -6.286507844924926758e-01
3.340913951396942139e-01 -1.056340187788009644e-01 -2.173709273338317871e-01 -5.472022891044616699e-01 1.565391123294830322e-01 -1.135562583804130554e-01 -3.416402637958526611e-01 -6.135361194610595703e-01
1.453758329153060913e-01 3.822908699512481689e-01 -3.988036215305328369e-01 -3.355936408042907715e-01 4.883652329444885254e-01 -5.674448609352111816e-01 -1.912458799779415131e-02 -1.386452838778495789e-02
2.836141288280487061e-01 3.172540962696075439e-01 -2.407706528902053833e-01 -1.454237848520278931e-01 7.292724251747131348e-01 -4.243454337120056152e-01 -7.708366960287094116e-02 1.481377482414245605e-01
2.474500834941864014e-01 -4.217389225959777832e-02 -6.468833982944488525e-02 -5.945597216486930847e-02 4.906426668167114258e-01 -1.048060283064842224e-01 -3.527065217494964600e-01 -7.437430024147033691e-01
1.877840608358383179e-01 6.436616778373718262e-01 3.124034106731414795e-01 -3.559352159500122070e-01 4.610326290130615234e-01 -2.950985729694366455e-01 1.623579114675521851e-01 -1.251749880611896515e-02
3.422473669052124023e-01 7.294945120811462402e-01 -4.631632268428802490e-01 -1.031087152659893036e-02 -2.041918933391571045e-01 -2.924138009548187256e-01 -8.260785043239593506e-02 4.531956091523170471e-02
2.663806080818176270e-01 6.477305889129638672e-01 2.636061608791351318e-01 1.303499639034271240e-01 -7.962302118539810181e-02 -1.112049892544746399e-01 9.377297945320606232e-03 -6.357774734497070312e-01
-2.129979729652404785e-01 4.075615108013153076e-01 -1.267372816801071167e-01 1.476471722126007080e-01 1.203210651874542236e-01 -3.901319503784179688e-01 -4.148445427417755127e-01 -6.417844891548156738e-01
3.568075895309448242e-01 8.511380851268768311e-02 -5.664395689964294434e-01 -5.657731294631958008e-01 4.140148460865020752e-01 -5.366171896457672119e-02 -2.225169539451599121e-01 2.625234797596931458e-02
5.836353302001953125e-01 5.460205078125000000e-01 2.246826142072677612e-01 1.803975738584995270e-02 2.644300460815429688e-01 -3.831115663051605225e-01 -1.920343041419982910e-01 2.384298145771026611e-01
2.536737918853759766e-01 4.629796445369720459e-01 6.981138885021209717e-02 1.601170599460601807e-01 8.888917416334152222e-02 -2.609257996082305908e-01 -7.413921356201171875e-01 -2.552300691604614258e-01
-2.108446508646011353e-01 7.134113907814025879e-01 -1.444956809282302856e-01 2.890246734023094177e-02 3.296753168106079102e-01 3.471260890364646912e-02 -4.902337491512298584e-01 -2.732298374176025391e-01
4.226377606391906738e-01 2.769452929496765137e-01 -6.492985785007476807e-02 1.284305006265640259e-01 4.405267164111137390e-02 -3.441549539566040039e-01 -7.632812857627868652e-01 -1.448681205511093140e-01
4.367913007736206055e-01 1.774967610836029053e-01 -1.153780147433280945e-01 3.020783364772796631e-01 2.427122592926025391e-01 1.925965994596481323e-01 -3.732585906982421875e-01 -6.616798639297485352e-01
4.829250872135162354e-01 3.557256981730461121e-02 3.456876575946807861e-01 -3.258793652057647705e-01 1.038508564233779907e-01 -4.994780719280242920e-01 -3.954783380031585693e-01 -3.509332835674285889e-01
3.922620117664337158e-01 -1.390412915498018265e-02 -3.350960910320281982e-01 3.502916693687438965e-01 4.579407870769500732e-01 -2.774466872215270996e-01 7.287824898958206177e-02 -5.647529959678649902e-01
6.152726411819458008e-01 5.641686320304870605e-01 -1.430930197238922119e-01 -2.862749099731445312e-01 -3.762650191783905029e-01 5.851857736706733704e-02 3.615844994783401489e-02 -2.332746833562850952e-01
7.455930709838867188e-01 5.252960920333862305e-01 -1.647540926933288574e-01 1.055104508996009827e-01 -1.678240746259689331e-01 -2.893940508365631104e-01 -9.886323660612106323e-02 9.050291031599044800e-02
7.739411592483520508e-01 2.847270369529724121e-01 -1.129152029752731323e-01 3.438782691955566406e-02 1.829248480498790741e-02 -5.443006753921508789e-01 5.460722371935844421e-02 8.020900189876556396e-02
5.175011232495307922e-02 -2.555366978049278259e-02 -3.832021653652191162e-01 -5.214459300041198730e-01 4.127183556556701660e-01 -2.418874949216842651e-01 -1.907331645488739014e-01 -5.591904520988464355e-01
-2.517381906509399414e-01 2.452631145715713501e-01 -3.129395842552185059e-01 -1.366652846336364746e-01 3.020657002925872803e-01 -8.983039855957031250e-02 -5.001917481422424316e-01 -6.405938267707824707e-01
3.475492894649505615e-01 5.920685529708862305e-01 3.067274689674377441e-01 6.703004986047744751e-02 4.740136861801147461e-01 -1.222826838493347168e-01 -4.222030043601989746e-01 1.104186922311782837e-01
7.213109731674194336e-01 -3.329746797680854797e-02 -4.437948763370513916e-01 -4.713007211685180664e-01 1.607094556093215942e-01 -1.581637770868837833e-03 -1.804050505161285400e-01 3.387332707643508911e-02
2.952976226806640625e-01 -9.370553493499755859e-02 -5.606064945459365845e-02 -2.445133030414581299e-01 4.410446286201477051e-01 1.431974768638610840e-01 -1.525964587926864624e-01 -7.763875722885131836e-01
4.950423911213874817e-02 5.395357012748718262e-01 -3.489051759243011475e-02 -4.033788740634918213e-01 1.334339380264282227e-01 1.295937001705169678e-01 2.857051789760589600e-01 -6.529104709625244141e-01
-2.649143338203430176e-01 6.774246692657470703e-01 -1.592339575290679932e-01 1.011025756597518921e-01 2.523869276046752930e-01 -2.424693256616592407e-01 -3.042101263999938965e-01 -4.693665504455566406e-01
5.633184909820556641e-01 -6.990727782249450684e-02 -1.351738870143890381e-01 1.768815517425537109e-01 3.924459218978881836e-01 -1.914172247052192688e-02 -1.823402792215347290e-01 -6.637757420539855957e-01
-2.865461707115173340e-01 4.308432638645172119e-01 -1.637007594108581543e-01 -3.080925047397613525e-01 3.406834602355957031e-01 1.739595383405685425e-01 -5.167244076728820801e-01 -4.440892636775970459e-01
3.112381398677825928e-01 2.184587717056274414e-01 -9.495109319686889648e-02 2.467973083257675171e-01 3.647338449954986572e-01 -3.650628924369812012e-01 -7.054012417793273926e-01 -1.469340622425079346e-01
5.134303569793701172e-01 -5.377871543169021606e-02 -1.694879978895187378e-01 -2.339817024767398834e-02 5.482897162437438965e-01 2.873346507549285889e-01 -2.980472743511199951e-01 -4.818801879882812500e-01
5.220845714211463928e-02 -5.810091271996498108e-02 -3.456304669380187988e-01 -3.732346296310424805e-01 4.958777725696563721e-01 -1.932853907346725464e-01 -2.539197802543640137e-01 -6.224186420440673828e-01
7.244506478309631348e-02 8.572220802307128906e-01 8.824423700571060181e-02 -4.137451946735382080e-02 6.887806206941604614e-02 -3.604956269264221191e-01 1.070737913250923157e-01 -3.228886723518371582e-01
-1.415285617113113403e-01 3.672616183757781982e-01 -1.368841528892517090e-01 -1.192840039730072021e-01 6.599472761154174805e-01 -8.817099034786224365e-02 -5.627602338790893555e-01 -2.282963991165161133e-01
2.859923243522644043e-01 -6.148045882582664490e-02 1.258121877908706665e-01 -1.213435754179954529e-01 3.023105263710021973e-01 -1.753526180982589722e-01 -3.069984912872314453e-01 -8.169990181922912598e-01
3.896041512489318848e-01 5.024512065574526787e-04 -3.628863692283630371e-01 -6.775088310241699219e-01 4.444146752357482910e-01 3.598009422421455383e-02 -2.341770827770233154e-01 -6.217447295784950256e-02
4.129435718059539795e-01 -7.460739463567733765e-02 1.005275398492813110e-01 -2.131551355123519897e-01 2.369081825017929077e-01 -1.242862120270729065e-01 -2.648483216762542725e-01 -7.916142940521240234e-01
6.495927572250366211e-01 -1.498398035764694214e-01 -1.646655797958374023e-01 -3.820062279701232910e-01 3.188300132751464844e-01 8.946317434310913086e-02 -4.230429530143737793e-01 -3.064510822296142578e-01
-1.426252424716949463e-01 3.602796196937561035e-01 -1.161325201392173767e-01 -1.104101538658142090e-01 5.199878811836242676e-01 2.666075527667999268e-01 -5.266691446304321289e-01 -4.531360268592834473e-01
2.684698998928070068e-01 6.959978938102722168e-01 -2.572751343250274658e-01 -2.126176208257675171e-01 -2.266521453857421875e-01 -2.869638204574584961e-01 2.151263952255249023e-01 -3.900196552276611328e-01
7.730218023061752319e-02 7.667664885520935059e-01 -3.802122175693511963e-01 -2.291255444288253784e-01 4.824708774685859680e-02 3.855603039264678955e-01 1.615782678127288818e-01 -1.787224858999252319e-01
4.773084819316864014e-02 7.265915274620056152e-01 -5.066789388656616211e-01 -8.624062687158584595e-02 3.807169152423739433e-03 -1.728986203670501709e-01 -3.809182643890380859e-01 1.749809980392456055e-01
4.166945219039916992e-01 1.727667152881622314e-01 4.235248267650604248e-01 -3.794422149658203125e-01 3.408025205135345459e-01 -2.258404493331909180e-01 -4.932041764259338379e-01 -2.505333721637725830e-01
6.191650629043579102e-01 3.672541975975036621e-01 -1.438949853181838989e-01 1.017755642533302307e-02 3.575984835624694824e-01 -4.567109644412994385e-01 2.599311172962188721e-01 2.385872751474380493e-01
3.989680111408233643e-01 -6.982461363077163696e-02 -3.362987041473388672e-01 -5.991691350936889648e-01 -2.476535364985466003e-02 -2.254872173070907593e-01 -1.310391724109649658e-01 -5.433410406112670898e-01
4.669903814792633057e-01 5.144716501235961914e-01 -2.993336617946624756e-01 -1.546899229288101196e-01 4.110587239265441895e-01 -2.319881170988082886e-01 -5.577676743268966675e-02 4.216758608818054199e-01
2.286611497402191162e-01 3.753936588764190674e-01 -4.379416257143020630e-02 1.902112066745758057e-01 2.054525762796401978e-01 -1.282954514026641846e-01 -8.158793449401855469e-01 -2.106321603059768677e-01
5.454269647598266602e-01 1.974921822547912598e-01 -2.908540964126586914e-01 -2.174866199493408203e-01 4.300766587257385254e-01 1.691018790006637573e-01 -5.083749294281005859e-01 2.441376596689224243e-01
-2.991692721843719482e-01 5.447708368301391602e-01 -4.077405333518981934e-01 -2.002649307250976562e-01 2.343086600303649902e-01 2.406992912292480469e-01 -3.511999547481536865e-01 -4.137468636035919189e-01
5.727078914642333984e-01 5.857886075973510742e-01 -3.794945478439331055e-01 1.668670177459716797e-01 -6.314483284950256348e-02 -2.679595351219177246e-01 -1.955143958330154419e-01 2.073190659284591675e-01
5.101077556610107422e-01 5.597692131996154785e-01 -4.204746186733245850e-01 1.602738201618194580e-01 -9.676069766283035278e-02 -4.529513120651245117e-01 -4.524232447147369385e-02 -8.595166355371475220e-02
3.237419128417968750e-01 -3.727867454290390015e-02 -4.311278462409973145e-01 -6.631922125816345215e-01 1.609579175710678101e-01 -7.135825604200363159e-02 -2.760119736194610596e-01 -4.011537134647369385e-01
1.690358072519302368e-01 -8.218932151794433594e-02 -2.330354452133178711e-01 -4.477052688598632812e-01 4.776647388935089111e-01 -2.327611856162548065e-02 -4.245332181453704834e-01 -5.486280322074890137e-01
4.040187299251556396e-01 -1.541817281395196915e-02 -2.387908399105072021e-01 -6.245932579040527344e-01 2.872461676597595215e-01 2.294432669878005981e-01 -3.654551208019256592e-01 -3.473922908306121826e-01
7.269809842109680176e-01 -1.113088577985763550e-01 3.808514028787612915e-02 -9.005192667245864868e-03 1.856104284524917603e-01 -7.774244993925094604e-02 -1.294237375259399414e-01 -6.327177882194519043e-01
3.105515837669372559e-01 7.106286287307739258e-01 -3.375911712646484375e-01 4.299856722354888916e-01 -1.010026503354310989e-02 -2.747631669044494629e-01 -1.089987680315971375e-01 -1.105970367789268494e-01
1.875005811452865601e-01 6.090192198753356934e-01 8.808447420597076416e-02 -4.004655480384826660e-01 3.560192584991455078e-01 1.729220151901245117e-02 -4.543941318988800049e-01 3.037841022014617920e-01
5.377196669578552246e-01 4.736041128635406494e-01 -2.389604896306991577e-01 8.504043333232402802e-03 3.867274224758148193e-01 -2.385428547859191895e-01 2.618925832211971283e-02 4.714187681674957275e-01
6.903250813484191895e-01 4.994553923606872559e-01 -2.906568944454193115e-01 1.517328619956970215e-01 -2.039023935794830322e-01 -2.933672964572906494e-01 -1.786478757858276367e-01 8.328115195035934448e-02
4.208323955535888672e-01 8.096052408218383789e-01 2.821798026561737061e-01 -1.109751462936401367e-01 2.528299391269683838e-02 1.176650375127792358e-01 7.518567889928817749e-02 -2.352897077798843384e-01
3.559418916702270508e-01 1.410575956106185913e-01 -1.624187529087066650e-01 3.380000889301300049e-01 3.166888356208801270e-01 1.182359978556632996e-01 -2.959983944892883301e-01 -7.147710323333740234e-01
4.815086424350738525e-01 1.697739362716674805e-01 -1.414942592382431030e-01 2.761901617050170898e-01 2.445791065692901611e-01 2.200758904218673706e-01 -3.662835657596588135e-01 -6.329364180564880371e-01
4.218910932540893555e-01 5.287716388702392578e-01 1.083195880055427551e-01 -1.547311693429946899e-01 4.884212613105773926e-01 -9.820341132581233978e-03 -3.905800282955169678e-01 3.398957252502441406e-01
2.011196911334991455e-01 8.503255844116210938e-01 2.580586373805999756e-01 -1.874462142586708069e-02 1.429176479578018188e-01 -3.753020167350769043e-01 -3.985679522156715393e-02 -8.176816254854202271e-02
1.805005073547363281e-01 -9.315977245569229126e-02 -7.906644046306610107e-02 -6.357730925083160400e-02 5.109789967536926270e-01 -2.281354963779449463e-01 -3.319962024688720703e-01 -7.246243357658386230e-01
4.339330792427062988e-01 5.354975461959838867e-01 5.722964406013488770e-01 8.240732364356517792e-03 2.792952060699462891e-01 -9.441848844289779663e-02 -1.481248587369918823e-01 -2.974754571914672852e-01
9.092555195093154907e-02 5.439401268959045410e-01 9.936361759901046753e-02 -6.866843998432159424e-02 5.401694178581237793e-01 3.021423220634460449e-01 -5.260608196258544922e-01 -1.464933604001998901e-01
7.418771982192993164e-01 3.880212306976318359e-01 -4.830799251794815063e-02 -1.251853704452514648e-01 -1.041138619184494019e-01 -5.055168867111206055e-01 7.792706787586212158e-02 9.269861131906509399e-02
-1.993284970521926880e-01 7.835958600044250488e-01 -3.056726232171058655e-02 -3.926554918289184570e-01 -2.768345177173614502e-02 -1.864606291055679321e-01 -2.708256244659423828e-01 -2.867972254753112793e-01
4.089790582656860352e-01 8.575233817100524902e-01 -4.235440492630004883e-02 1.294239461421966553e-01 -1.654802262783050537e-01 -1.899098008871078491e-01 2.033334411680698395e-02 -1.224024295806884766e-01
8.326759934425354004e-02 6.152662038803100586e-01 -4.402701556682586670e-01 -4.496521353721618652e-01 3.246157765388488770e-01 1.114545110613107681e-02 3.330749273300170898e-01 4.528708010911941528e-02
7.904921770095825195e-01 -1.993492394685745239e-01 3.076616115868091583e-02 -2.465241402387619019e-01 3.073272407054901123e-01 3.867405280470848083e-02 -2.804108262062072754e-01 -3.147784173488616943e-01
-9.757613390684127808e-02 8.376756310462951660e-01 1.829943433403968811e-02 2.700057579204440117e-03 1.366161368787288666e-02 -1.284407824277877808e-01 -1.043242067098617554e-01 -5.107535123825073242e-01
2.923861742019653320e-01 3.457110226154327393e-01 1.798377335071563721e-01 -4.869740009307861328e-01 3.942781090736389160e-01 -5.047540664672851562e-01 3.335650265216827393e-01 -6.333616375923156738e-02
3.324335515499114990e-01 7.248169779777526855e-01 -4.321446716785430908e-01 9.243848919868469238e-02 1.014491096138954163e-01 -2.933419048786163330e-01 -9.608788788318634033e-02 2.515152692794799805e-01
2.525745630264282227e-01 6.882119774818420410e-01 3.507196307182312012e-01 -3.191992640495300293e-01 3.252844512462615967e-01 2.388930767774581909e-01 -2.684596180915832520e-01 -5.222790688276290894e-02
-2.031397819519042969e-01 6.845459342002868652e-01 -3.664327263832092285e-01 2.906013280153274536e-02 2.873241305351257324e-01 1.037539169192314148e-01 -4.729549884796142578e-01 -1.949544399976730347e-01
2.928155660629272461e-01 2.536589205265045166e-01 -2.862948477268218994e-01 2.435152083635330200e-01 1.876486688852310181e-01 -7.634952664375305176e-01 -2.350329011678695679e-01 -1.878147125244140625e-01
7.761244177818298340e-01 -1.528725326061248779e-01 -2.283692359924316406e-01 -3.686553835868835449e-01 4.945494979619979858e-02 -5.097272992134094238e-02 -3.251360952854156494e-01 -2.746709585189819336e-01
3.952339887619018555e-01 8.532212972640991211e-01 -1.583072394132614136e-01 -1.823802590370178223e-01 -1.139670908451080322e-01 1.776748895645141602e-01 -2.656760253012180328e-02 1.105309426784515381e-01
3.117806017398834229e-01 6.872366070747375488e-01 4.116369783878326416e-02 7.030938565731048584e-02 -2.718349099159240723e-01 -5.507280305027961731e-02 -1.092820800840854645e-02 -5.889092683792114258e-01
2.479926794767379761e-01 3.389639556407928467e-01 -4.881163239479064941e-01 -2.198636531829833984e-01 -4.718190133571624756e-01 -1.556066870689392090e-01 -8.628834038972854614e-02 -5.317267179489135742e-01
6.973268389701843262e-01 5.436157584190368652e-01 -3.359361886978149414e-01 1.078637763857841492e-01 -2.400604486465454102e-01 -1.504448801279067993e-01 -8.108219504356384277e-02 8.302064239978790283e-02
-1.809751987457275391e-02 1.887928843498229980e-01 -3.031194806098937988e-01 -3.930043876171112061e-01 7.899679541587829590e-01 -3.189217299222946167e-02 -3.037732541561126709e-01 1.874083094298839569e-02
4.606885313987731934e-01 2.807655930519104004e-01 3.451268076896667480e-01 -9.943836182355880737e-02 1.876435726881027222e-01 -1.963298618793487549e-01 -6.851706504821777344e-01 -1.916300058364868164e-01
-2.990362346172332764e-01 5.621081590652465820e-01 -7.312014698982238770e-02 -1.135741621255874634e-01 3.659025430679321289e-01 7.929467409849166870e-02 -4.633572697639465332e-01 -4.706315398216247559e-01
-3.933368250727653503e-02 3.346912264823913574e-01 2.434832230210304260e-02 -7.602038979530334473e-01 4.707566499710083008e-01 -1.193313151597976685e-01 1.650133132934570312e-01 -2.117798924446105957e-01
4.776714444160461426e-01 -1.190349459648132324e-01 -1.892575621604919434e-01 -5.921332836151123047e-01 4.525325894355773926e-01 4.533985164016485214e-03 -2.526687085628509521e-01 -3.202699422836303711e-01
6.205164194107055664e-01 4.315684139728546143e-01 4.929279442876577377e-03 3.554662466049194336e-01 4.761534929275512695e-01 -1.344373226165771484e-01 -1.290300190448760986e-01 2.021961063146591187e-01
5.961495041847229004e-01 2.925352007150650024e-02 -1.129052788019180298e-01 1.376626491546630859e-01 3.240128457546234131e-01 1.635475605726242065e-01 -3.095686137676239014e-01 -6.200699210166931152e-01
5.182957053184509277e-01 3.781572878360748291e-01 -6.122145429253578186e-02 4.060403108596801758e-01 4.592803716659545898e-01 -4.507656693458557129e-01 -7.288150489330291748e-02 -1.760792918503284454e-02
4.082334339618682861e-01 5.531415939331054688e-01 -4.118188023567199707e-01 -4.446093142032623291e-01 -2.000807970762252808e-01 -4.286277666687965393e-02 2.667842507362365723e-01 -2.169432938098907471e-01
3.565130531787872314e-01 1.870799511671066284e-01 -2.952071428298950195e-01 4.650406241416931152e-01 2.869987487792968750e-01 7.265750318765640259e-02 -2.258579730987548828e-01 -6.291504502296447754e-01
5.819505453109741211e-01 4.360632598400115967e-01 -2.733597457408905029e-01 5.216563940048217773e-01 2.210183739662170410e-01 -2.575130462646484375e-01 -9.553486108779907227e-02 6.518330425024032593e-03
1.368950158357620239e-01 2.735170125961303711e-01 -5.380480289459228516e-01 -3.041267991065979004e-01 6.146193742752075195e-01 -3.179635405540466309e-01 -8.506064116954803467e-02 1.958731412887573242e-01
3.115672171115875244e-01 7.013015151023864746e-01 -3.428373634815216064e-01 4.046815633773803711e-02 1.443621367216110229e-01 -4.420415461063385010e-01 -7.757480442523956299e-02 2.639468610286712646e-01
6.278710365295410156e-01 1.470881421118974686e-02 -9.139081835746765137e-02 1.564273536205291748e-01 1.907456219196319580e-01 1.174168437719345093e-01 -2.810179293155670166e-01 -6.660315990447998047e-01
-8.273126929998397827e-02 2.819008529186248779e-01 -3.311654627323150635e-01 2.155580818653106689e-01 6.640694737434387207e-01 -3.849164247512817383e-01 2.664078772068023682e-01 -3.121370375156402588e-01
5.686321854591369629e-01 2.079933285713195801e-01 -2.301482260227203369e-01 2.808823585510253906e-01 3.052101135253906250e-01 -6.239566802978515625e-01 -1.370223313570022583e-01 -1.681952923536300659e-02
-1.765574812889099121e-01 7.149457931518554688e-01 -7.924933731555938721e-02 2.674259245395660400e-02 2.474891096353530884e-01 3.128710761666297913e-02 -5.235286355018615723e-01 -3.381897509098052979e-01
4.617660045623779297e-01 3.469519615173339844e-01 -3.474056422710418701e-01 -7.909795641899108887e-02 4.167017638683319092e-01 -5.252776145935058594e-01 1.006310209631919861e-01 2.824283540248870850e-01
2.788961529731750488e-01 2.504844963550567627e-01 -1.229816824197769165e-01 -6.676627397537231445e-01 3.884626626968383789e-01 -2.023787498474121094e-01 -3.612788021564483643e-01 2.760322690010070801e-01
3.480884730815887451e-01 6.212890744209289551e-01 -2.652205526828765869e-01 -5.452468395233154297e-01 1.236739754676818848e-01 2.502353303134441376e-02 3.202082812786102295e-01 8.211850374937057495e-02
3.771206438541412354e-01 4.597328603267669678e-01 -2.634798288345336914e-01 -3.114554286003112793e-01 4.124381765723228455e-02 8.200566470623016357e-02 5.515857338905334473e-01 -4.090559482574462891e-01
3.072923123836517334e-01 -1.429197192192077637e-01 -6.104401946067810059e-01 2.596436254680156708e-02 3.879647850990295410e-01 -2.329618930816650391e-01 -3.194728195667266846e-01 -4.527506530284881592e-01
4.673788845539093018e-01 8.144731074571609497e-02 2.766476273536682129e-01 -2.197618931531906128e-01 5.760962367057800293e-01 -4.585598409175872803e-01 3.174903094768524170e-01 -8.443895727396011353e-02
4.964637756347656250e-01 3.894343376159667969e-01 -2.927391529083251953e-01 -9.855934232473373413e-02 4.200972616672515869e-01 -4.167030751705169678e-01 1.453539729118347168e-01 3.677006661891937256e-01
7.430369853973388672e-01 4.294422864913940430e-01 6.827341765165328979e-02 -4.154480248689651489e-02 1.819284409284591675e-01 -4.532413482666015625e-01 9.264076128602027893e-03 1.359292715787887573e-01
7.398676276206970215e-01 1.032961439341306686e-02 -5.450481772422790527e-01 -1.958192139863967896e-01 1.628188341856002808e-01 4.139839857816696167e-02 -2.973451316356658936e-01 2.070600911974906921e-02
6.115061044692993164e-01 -8.047652989625930786e-02 3.248967230319976807e-02 4.855484515428543091e-02 4.423603415489196777e-01 1.796390488743782043e-02 -5.234095081686973572e-02 -6.460850238800048828e-01
1.856709867715835571e-01 4.867830313742160797e-03 -3.662077784538269043e-01 -6.702693700790405273e-01 9.049999713897705078e-02 -1.201427578926086426e-01 -1.220427826046943665e-01 -5.870388150215148926e-01
4.872388541698455811e-01 1.281787157058715820e-01 3.033511340618133545e-01 -4.474982917308807373e-01 3.506481181830167770e-03 -4.991979897022247314e-01 -4.064613878726959229e-01 -1.986714005470275879e-01
3.937228620052337646e-01 3.803412988781929016e-02 2.746474742889404297e-01 -3.597330451011657715e-01 1.742970645427703857e-01 -4.618198573589324951e-01 -4.890370070934295654e-01 -3.948198556900024414e-01
4.771826788783073425e-02 9.130408763885498047e-01 -2.140395343303680420e-01 -1.138559877872467041e-01 5.382511019706726074e-02 -1.845868974924087524e-01 -2.138632982969284058e-01 1.503209024667739868e-01
6.166009306907653809e-01 1.725473403930664062e-01 -1.932730227708816528e-01 -2.740364670753479004e-01 3.329823315143585205e-01 4.060633480548858643e-01 -4.407384991645812988e-01 8.697818219661712646e-02
-1.445571929216384888e-01 5.407162904739379883e-01 -1.712055355310440063e-01 8.816108107566833496e-02 -4.481340199708938599e-02 -6.257389783859252930e-01 -3.252245783805847168e-01 -3.877073526382446289e-01
5.778928399085998535e-01 2.508335411548614502e-01 -3.678557276725769043e-01 4.041793644428253174e-01 1.882346719503402710e-01 -5.108692646026611328e-01 -8.492092043161392212e-02 -2.850105240941047668e-02
2.007897198200225830e-01 3.641659021377563477e-01 -7.417628169059753418e-01 -1.488737016916275024e-02 -2.168532907962799072e-01 -3.983278274536132812e-01 -2.484536729753017426e-03 -2.663385272026062012e-01
1.643712818622589111e-01 7.868472337722778320e-01 7.519279420375823975e-02 2.428036928176879883e-01 -6.444623321294784546e-02 -3.730124533176422119e-01 -7.117281854152679443e-02 -3.753516077995300293e-01
5.104906558990478516e-01 4.736797213554382324e-01 -2.802793085575103760e-01 -9.964892268180847168e-02 3.873244225978851318e-01 -2.691934108734130859e-01 9.258096665143966675e-02 4.421354830265045166e-01
4.053316116333007812e-01 1.460074931383132935e-01 -2.678031325340270996e-01 5.012229084968566895e-01 3.382630944252014160e-01 4.166607186198234558e-02 -1.496636569499969482e-01 -5.940436720848083496e-01
5.024467408657073975e-02 4.094677567481994629e-01 -1.011633053421974182e-01 3.096339106559753418e-01 2.836213707923889160e-01 -3.751074373722076416e-01 -6.307684779167175293e-01 -3.235566914081573486e-01
6.903101801872253418e-01 3.614941835403442383e-01 -3.394958376884460449e-01 3.003540337085723877e-01 -1.736471056938171387e-02 -4.128677248954772949e-01 -1.275596022605895996e-01 1.706526800990104675e-02
3.357774019241333008e-01 5.361823439598083496e-01 -6.558012962341308594e-01 -2.668278515338897705e-01 -5.273098498582839966e-02 -8.727861940860748291e-02 2.356422096490859985e-01 -1.804553717374801636e-01
2.947552874684333801e-02 4.919228553771972656e-01 -3.914659619331359863e-01 4.619069099426269531e-01 1.724696010351181030e-01 -3.041826188564300537e-01 1.948373317718505859e-01 -4.799009859561920166e-01
1.513992622494697571e-02 8.394572734832763672e-01 -5.584313720464706421e-02 9.624174982309341431e-02 2.538069896399974823e-02 -4.467318356037139893e-01 -3.810669481754302979e-02 -2.846673727035522461e-01
-1.975996345281600952e-01 3.812736272811889648e-01 -1.909746527671813965e-01 1.347173154354095459e-01 3.338085412979125977e-01 -2.641195654869079590e-01 -4.866329729557037354e-01 -5.856326818466186523e-01
7.993949055671691895e-01 -2.829389646649360657e-02 -2.147909700870513916e-01 -3.196990787982940674e-01 2.364941090345382690e-01 1.541966646909713745e-01 -3.625809550285339355e-01 -2.556755952537059784e-02
3.276635110378265381e-01 3.632934689521789551e-01 -4.121538996696472168e-02 3.449857532978057861e-01 2.532399892807006836e-01 -3.879831433296203613e-01 -6.370792388916015625e-01 -1.393176019191741943e-01
7.347038984298706055e-01 4.033522009849548340e-01 9.508654475212097168e-03 3.750607073307037354e-01 2.960196435451507568e-01 -2.243296056985855103e-01 -1.033227145671844482e-01 9.016188234090805054e-02
4.723174870014190674e-01 2.701908946037292480e-01 3.664682805538177490e-02 -2.672574520111083984e-01 5.737550258636474609e-01 -5.400894284248352051e-01 -9.635353460907936096e-03 1.007937788963317871e-01
2.496917098760604858e-01 7.641653418540954590e-01 -3.594892024993896484e-01 -3.620480597019195557e-01 4.116843454539775848e-03 1.883125677704811096e-02 3.047177195549011230e-01 -1.302337832748889923e-02
-1.748072952032089233e-01 7.996641993522644043e-01 -1.568950861692428589e-01 -7.743345107883214951e-03 3.428274095058441162e-01 -1.010495275259017944e-01 -3.840704560279846191e-01 -1.733540743589401245e-01
4.436723887920379639e-01 -4.087294265627861023e-02 -3.591361641883850098e-01 -7.154173254966735840e-01 1.037392616271972656e-01 -6.260089110583066940e-03 -1.222108975052833557e-01 -3.673513829708099365e-01
1.275646388530731201e-01 2.293803691864013672e-01 -2.900266647338867188e-01 -2.311434894800186157e-01 5.918765664100646973e-01 3.723916709423065186e-01 -5.177502036094665527e-01 -1.910769492387771606e-01
8.434513211250305176e-02 5.401905179023742676e-01 -6.559917330741882324e-01 2.416764851659536362e-03 -1.719979345798492432e-01 -4.468807578086853027e-01 -5.205328762531280518e-02 -1.968596130609512329e-01
7.141962051391601562e-01 2.590979635715484619e-01 -2.020074725151062012e-01 2.654432654380798340e-01 8.898720145225524902e-02 -3.250540196895599365e-01 -4.411674439907073975e-01 5.759593471884727478e-02
1.301792263984680176e-01 3.972941339015960693e-01 -1.631311178207397461e-01 -2.714948952198028564e-01 7.244924306869506836e-01 -3.457057774066925049e-01 2.706074854359030724e-03 2.836903631687164307e-01
6.438016891479492188e-01 2.016649991273880005e-01 -9.121949225664138794e-02 2.314203381538391113e-01 1.218767315149307251e-01 -1.109024137258529663e-01 -6.730610132217407227e-01 -5.300862714648246765e-02
5.065789818763732910e-01 2.331088781356811523e-01 3.643101751804351807e-01 -3.507380187511444092e-01 4.392426013946533203e-01 -2.667659521102905273e-01 -4.076773822307586670e-01 5.477193370461463928e-02
1.504264920949935913e-01 6.802996993064880371e-01 -5.351848602294921875e-01 -1.535859853029251099e-01 -1.277725119143724442e-02 -2.581475973129272461e-01 -2.556670010089874268e-01 2.690422236919403076e-01
-8.659318089485168457e-02 7.559550404548645020e-01 1.711052954196929932e-01 -2.249736525118350983e-02 2.894588708877563477e-01 -2.918734550476074219e-01 1.886718273162841797e-01 -4.320612251758575439e-01
5.462989807128906250e-01 5.800433158874511719e-01 -1.102479994297027588e-01 -4.437044560909271240e-01 -1.030761748552322388e-01 -1.015154495835304260e-01 3.226497769355773926e-01 -1.761984974145889282e-01
-2.521309554576873779e-01 3.944818079471588135e-01 -1.319151222705841064e-01 8.406800031661987305e-02 6.326013803482055664e-01 -4.417320489883422852e-01 9.112349152565002441e-02 -3.908065557479858398e-01
5.094854831695556641e-01 1.293118000030517578e-01 -8.784613013267517090e-02 4.170589447021484375e-01 3.895704448223114014e-01 8.786277472972869873e-02 -1.740657687187194824e-01 -5.935183167457580566e-01
3.329179883003234863e-01 7.218258380889892578e-01 -3.091264665126800537e-01 4.071458280086517334e-01 4.242365434765815735e-02 -3.023269176483154297e-01 -8.102215081453323364e-02 -8.390706032514572144e-02
3.315884470939636230e-01 6.008746027946472168e-01 3.602820038795471191e-01 -5.376320481300354004e-01 3.015781342983245850e-01 -4.335732012987136841e-02 1.070812270045280457e-01 -7.649617642164230347e-02
2.051989734172821045e-01 8.213182091712951660e-01 2.485609054565429688e-01 1.670224778354167938e-02 1.397716104984283447e-01 -3.891201317310333252e-01 9.009276330471038818e-02 -2.054288387298583984e-01
-1.902637630701065063e-01 7.523981332778930664e-01 8.411306887865066528e-02 -4.512609839439392090e-01 1.593959927558898926e-01 -1.454730480909347534e-01 -1.581836342811584473e-01 -3.396964073181152344e-01
-2.253787824884057045e-03 3.642088472843170166e-01 -1.718486249446868896e-01 -4.122743308544158936e-01 7.542500495910644531e-01 -3.027694821357727051e-01 2.773437649011611938e-02 8.070508390665054321e-02
5.699262022972106934e-01 3.962147533893585205e-01 -1.799502223730087280e-01 2.110574245452880859e-01 3.560597598552703857e-01 -5.420773625373840332e-01 2.548181638121604919e-02 1.414033919572830200e-01
3.325368165969848633e-01 6.588553190231323242e-01 2.282416224479675293e-01 -2.170522212982177734e-01 -2.756081521511077881e-02 2.969471514225006104e-01 3.499821573495864868e-02 -5.157140493392944336e-01
6.258040666580200195e-01 4.578214883804321289e-01 -3.595545887947082520e-01 1.245517879724502563e-01 -1.957678496837615967e-01 -3.737344741821289062e-01 -2.530573904514312744e-01 1.092496588826179504e-01
1.027743965387344360e-01 8.284528255462646484e-01 -1.446979492902755737e-01 1.774060130119323730e-01 -7.774843275547027588e-02 -1.124908402562141418e-01 7.024801522493362427e-02 -4.765073060989379883e-01
4.600783288478851318e-01 5.475568771362304688e-01 -2.302529513835906982e-01 2.762330472469329834e-01 -1.261410266160964966e-01 -5.139213800430297852e-01 1.604527831077575684e-01 -2.311198264360427856e-01
1.501177717000246048e-02 4.316650331020355225e-01 2.988636791706085205e-01 -5.424737334251403809e-01 5.156523585319519043e-01 -2.583909034729003906e-01 1.539759188890457153e-01 -2.710556089878082275e-01
3.763532638549804688e-01 2.749540805816650391e-01 -3.670550286769866943e-01 -5.627236366271972656e-01 4.390430748462677002e-01 -3.281268775463104248e-01 -1.507006734609603882e-01 -9.074322879314422607e-02
-3.104088902473449707e-01 7.897129058837890625e-01 -1.501884311437606812e-01 -4.069390892982482910e-02 1.563099622726440430e-01 -4.327453300356864929e-02 -3.960197865962982178e-01 -2.695369720458984375e-01
6.038386747241020203e-02 4.676385819911956787e-01 2.775422930717468262e-01 -5.331370830535888672e-01 6.016554832458496094e-01 -1.655223071575164795e-01 1.474629193544387817e-01 -7.260014861822128296e-02
-4.171320423483848572e-02 5.024524331092834473e-01 1.604192703962326050e-01 1.475033313035964966e-01 2.032496966421604156e-02 -2.740360200405120850e-01 -3.283799886703491211e-01 -7.176125049591064453e-01
3.344157636165618896e-01 7.799544930458068848e-01 -2.488805055618286133e-01 1.258670240640640259e-01 -8.385320752859115601e-02 -3.994899988174438477e-01 -1.713408231735229492e-01 7.792156189680099487e-02
4.381009936332702637e-01 2.886067144572734833e-02 -4.358565509319305420e-01 7.339237630367279053e-02 4.164870083332061768e-01 2.019416689872741699e-01 -5.600709319114685059e-01 -2.897514700889587402e-01
1.812448203563690186e-01 6.070980429649353027e-01 -4.259935021400451660e-02 -2.781862318515777588e-01 5.551515221595764160e-01 1.778647452592849731e-01 -3.658179342746734619e-01 2.138418257236480713e-01
4.595032930374145508e-01 5.234317183494567871e-01 -4.222992062568664551e-01 -2.354672849178314209e-01 -2.632613778114318848e-01 1.840521395206451416e-01 1.905654966831207275e-01 -3.762941658496856689e-01
7.794299125671386719e-01 5.307849645614624023e-01 8.663312345743179321e-02 1.390504390001296997e-01 -6.276141852140426636e-02 -1.945374310016632080e-01 2.023208737373352051e-01 -3.462211415171623230e-02
8.296362310647964478e-02 6.906957626342773438e-01 3.544698655605316162e-01 -4.785248339176177979e-01 2.272035479545593262e-01 6.757040321826934814e-02 -2.390394359827041626e-01 -2.193046361207962036e-01
4.700123071670532227e-01 3.919237852096557617e-01 7.051533460617065430e-02 4.065980017185211182e-01 3.213763236999511719e-01 -4.150062501430511475e-01 -3.777336180210113525e-01 -1.923389434814453125e-01
6.014080047607421875e-01 1.535216271877288818e-01 -2.542714178562164307e-01 -7.077500689774751663e-03 2.344909161329269409e-01 -6.916042566299438477e-01 9.688738733530044556e-02 8.570783585309982300e-02
3.642143309116363525e-01 -9.104245156049728394e-02 -1.733739078044891357e-01 -1.377198845148086548e-01 5.590688586235046387e-01 1.622873693704605103e-01 -2.567349970340728760e-01 -6.365734934806823730e-01
5.015324354171752930e-01 3.619618415832519531e-01 -2.560435235500335693e-01 -1.945618689060211182e-01 4.656317830085754395e-01 -3.051005601882934570e-01 1.605123132467269897e-01 4.223420321941375732e-01
6.765147298574447632e-02 8.097656369209289551e-01 2.337693125009536743e-01 -2.343793660402297974e-01 9.292883425951004028e-02 9.661117941141128540e-02 -3.788510560989379883e-01 -2.619608044624328613e-01
6.772495508193969727e-01 3.601467609405517578e-01 4.706351161003112793e-01 2.368646413087844849e-01 2.231338918209075928e-01 -2.396244704723358154e-01 -6.066462397575378418e-02 -1.521061211824417114e-01
4.143328070640563965e-01 4.383611977100372314e-01 -5.819670557975769043e-01 1.812600046396255493e-01 -2.789272665977478027e-01 -3.458697497844696045e-01 -2.137513160705566406e-01 -1.466667652130126953e-01
1.324901282787322998e-01 9.209541082382202148e-01 7.804815471172332764e-02 -7.378050684928894043e-02 8.672645688056945801e-02 4.401159530971199274e-04 -3.332284688949584961e-01 6.474545598030090332e-02
3.232717216014862061e-01 3.035932779312133789e-01 7.569371163845062256e-02 5.897235125303268433e-02 1.624122709035873413e-01 -4.314240515232086182e-01 -7.337029576301574707e-01 -2.080737501382827759e-01
4.076933264732360840e-01 6.448014974594116211e-01 -5.318619608879089355e-01 -2.328593134880065918e-01 -1.436817049980163574e-01 -1.571026593446731567e-01 1.418009251356124878e-01 -1.244323775172233582e-01
3.292119801044464111e-01 -6.481675058603286743e-02 1.997211202979087830e-02 -8.636987209320068359e-02 4.432452321052551270e-01 5.656817229464650154e-04 -3.125832378864288330e-01 -7.651043534278869629e-01
1.236857175827026367e-01 -1.102299708873033524e-02 -8.085762709379196167e-02 -6.868050992488861084e-02 5.368952155113220215e-01 2.450166270136833191e-02 -2.182882726192474365e-01 -7.980092763900756836e-01
6.608576774597167969e-01 6.667501926422119141e-01 -7.742810994386672974e-02 -1.142804026603698730e-01 -7.680802792310714722e-02 1.471906900405883789e-01 2.511398196220397949e-01 -9.497679769992828369e-02
7.400621175765991211e-01 -8.393118530511856079e-02 -1.905546188354492188e-01 2.210400439798831940e-02 1.171030327677726746e-01 1.459283530712127686e-01 -2.794151306152343750e-01 -5.434913635253906250e-01
-2.335596643388271332e-02 6.769621372222900391e-01 -3.978669941425323486e-01 1.766721755266189575e-01 1.688236147165298462e-01 -2.807502448558807373e-02 2.542044222354888916e-01 -5.076969265937805176e-01
5.868601799011230469e-01 8.609087765216827393e-02 -1.146490201354026794e-01 1.801125258207321167e-01 3.433962762355804443e-01 1.760523021221160889e-01 6.290508061647415161e-02 -6.706161499023437500e-01
3.843746781349182129e-01 7.319444417953491211e-01 4.605272412300109863e-02 -4.853971600532531738e-01 -1.723410338163375854e-01 -1.864387840032577515e-02 -1.973939836025238037e-01 9.883758425712585449e-02
5.172804594039916992e-01 5.247916579246520996e-01 -2.635318636894226074e-01 -4.733694344758987427e-02 3.016065955162048340e-01 -3.313291668891906738e-01 -2.464115992188453674e-02 4.289197921752929688e-01
5.021390318870544434e-01 -7.338760048151016235e-02 7.795278728008270264e-02 -5.414777249097824097e-02 3.860073089599609375e-01 -9.525993838906288147e-03 -1.284141093492507935e-01 -7.535776495933532715e-01
2.680816650390625000e-01 6.565760374069213867e-01 -3.435035943984985352e-01 3.885510265827178955e-01 -1.452811062335968018e-01 -3.688437938690185547e-01 -2.058125883340835571e-01 -1.690040230751037598e-01
3.387646377086639404e-01 4.623712301254272461e-01 -2.370257675647735596e-01 4.066878855228424072e-01 3.898648917675018311e-01 -5.128675103187561035e-01 -1.682252734899520874e-01 8.091793209314346313e-02
-1.030988022685050964e-01 8.127043247222900391e-01 1.116366609930992126e-01 3.598148375749588013e-02 2.789982855319976807e-01 1.279533654451370239e-01 -4.133563041687011719e-01 -2.237177193164825439e-01
1.224435791373252869e-01 -8.034106343984603882e-02 -3.903866112232208252e-01 -3.205104768276214600e-01 6.083629727363586426e-01 -3.068404458463191986e-02 -2.625322043895721436e-01 -5.324041843414306641e-01
2.794062197208404541e-01 5.818104147911071777e-01 -2.563216388225555420e-01 -4.816540181636810303e-01 3.627790212631225586e-01 5.755803734064102173e-02 3.682191371917724609e-01 1.234121173620223999e-01
-5.179844424128532410e-02 7.455922961235046387e-01 2.884553074836730957e-01 -1.791591346263885498e-01 1.795307397842407227e-01 -2.350934743881225586e-01 -1.873707771301269531e-02 -4.881121516227722168e-01
5.170980095863342285e-02 4.535296857357025146e-01 -3.938968107104301453e-02 -1.061910316348075867e-01 6.717351078987121582e-01 9.236622601747512817e-02 -5.619941949844360352e-01 -5.667353421449661255e-02
4.230865836143493652e-01 1.764741688966751099e-01 9.701583534479141235e-03 2.365781366825103760e-01 2.567399144172668457e-01 2.307476699352264404e-01 -2.005292773246765137e-01 -7.579046487808227539e-01
2.676434814929962158e-01 3.055099546909332275e-01 -4.715876281261444092e-01 -1.490578353404998779e-01 6.698288917541503906e-01 -2.443672269582748413e-01 2.064608037471771240e-01 1.985077261924743652e-01
7.285130620002746582e-01 -1.555964499711990356e-01 -4.194403290748596191e-01 -8.907780051231384277e-02 4.209169745445251465e-01 -1.331660710275173187e-02 -2.356951683759689331e-01 -1.682046204805374146e-01
1.741149127483367920e-01 7.218196392059326172e-01 -2.407586574554443359e-02 -4.869261085987091064e-01 3.232533335685729980e-01 -1.705290824174880981e-01 2.179611772298812866e-01 1.729270219802856445e-01
7.206907868385314941e-01 -1.154467314481735229e-01 3.596729040145874023e-02 -2.975115478038787842e-01 3.879857063293457031e-01 -2.594990469515323639e-02 -4.451165199279785156e-01 -1.677352041006088257e-01
6.246817111968994141e-01 -5.504142865538597107e-02 1.096696034073829651e-01 -6.951455771923065186e-02 1.558680683374404907e-01 -7.237546890974044800e-02 -1.370380818843841553e-01 -7.359150648117065430e-01
7.474462389945983887e-01 4.191232621669769287e-01 4.129111170768737793e-01 9.961421042680740356e-02 1.153005063533782959e-01 -1.226633414626121521e-01 4.641940072178840637e-02 -2.339781969785690308e-01
7.429029345512390137e-01 6.034141406416893005e-02 -5.792157053947448730e-01 -1.829299181699752808e-01 1.467175781726837158e-01 1.212082281708717346e-01 -1.784153282642364502e-01 8.631587028503417969e-02
2.058820873498916626e-01 7.603291869163513184e-01 1.261844038963317871e-01 -2.097433507442474365e-01 3.960185647010803223e-01 -1.399203985929489136e-01 -2.727393209934234619e-01 2.623018324375152588e-01
6.752336025238037109e-01 3.653741776943206787e-01 2.032509632408618927e-02 -1.968440599739551544e-02 1.970572322607040405e-01 -5.409286618232727051e-01 2.342874109745025635e-01 -1.530841737985610962e-01
4.422846138477325439e-01 4.474744200706481934e-01 -6.968958973884582520e-01 3.533962368965148926e-02 -1.983095705509185791e-01 -4.942261800169944763e-02 1.357036232948303223e-01 -2.388582825660705566e-01
3.635301589965820312e-01 6.494823098182678223e-01 4.832172095775604248e-01 -2.920447289943695068e-01 2.090938836336135864e-01 4.887279868125915527e-02 -2.745117247104644775e-01 -7.592184841632843018e-02
-5.940629541873931885e-02 3.995604217052459717e-01 1.528829485177993774e-01 -9.752685576677322388e-02 6.718368530273437500e-01 -6.795793888159096241e-04 -5.259398818016052246e-01 -2.756078541278839111e-01
3.291267454624176025e-01 2.574577331542968750e-01 -4.230117052793502808e-02 1.086025983095169067e-01 1.982490718364715576e-01 -4.461230635643005371e-01 -7.365395426750183105e-01 -1.760350167751312256e-01
8.601022362709045410e-01 4.329079985618591309e-01 2.276028841733932495e-01 -9.920685738325119019e-02 3.401104733347892761e-02 6.508079171180725098e-02 -7.166775315999984741e-02 -2.532466873526573181e-02
1.625849679112434387e-02 3.730567991733551025e-01 1.375311613082885742e-01 -3.093090280890464783e-02 6.578909158706665039e-01 -2.535144332796335220e-03 -5.900266170501708984e-01 -2.444062829017639160e-01
4.503676593303680420e-01 4.298209846019744873e-01 3.296446800231933594e-01 -4.209051430225372314e-01 2.911962866783142090e-01 -1.618009507656097412e-01 3.577945232391357422e-01 -2.959802448749542236e-01
2.311782389879226685e-01 1.214257925748825073e-01 -2.568975090980529785e-01 -9.006098657846450806e-02 1.074006929993629456e-01 -3.602926731109619141e-01 -8.041859269142150879e-01 -2.639020681381225586e-01
7.274835556745529175e-02 7.274134159088134766e-01 -3.292223215103149414e-01 -4.437916576862335205e-01 1.356708407402038574e-01 2.175950407981872559e-01 2.492272406816482544e-01 -1.799184083938598633e-01
5.211243033409118652e-01 2.719368636608123779e-01 -1.737422347068786621e-01 -1.076103895902633667e-01 5.448941588401794434e-01 -4.265827834606170654e-01 1.850271224975585938e-01 3.155880272388458252e-01
2.511320412158966064e-01 6.154251694679260254e-01 1.126113068312406540e-02 -2.823477983474731445e-01 -3.214706182479858398e-01 -3.449287265539169312e-02 -5.290115475654602051e-01 -3.065144419670104980e-01
-2.108607888221740723e-01 7.506997585296630859e-01 -1.310134232044219971e-01 -2.545588016510009766e-01 2.728002965450286865e-01 -3.140978515148162842e-02 -4.841798245906829834e-01 1.364306546747684479e-02
-9.829687327146530151e-02 3.717496097087860107e-01 -5.235865116119384766e-01 3.640911877155303955e-01 2.607130408287048340e-01 -3.137367963790893555e-01 2.078781872987747192e-01 -4.856124222278594971e-01
2.426170408725738525e-01 6.432023644447326660e-02 2.057598531246185303e-01 -5.694901198148727417e-02 2.460591793060302734e-01 -9.375209361314773560e-02 -5.866578817367553711e-01 -6.913157701492309570e-01
-1.018885150551795959e-01 4.866118431091308594e-01 4.738010466098785400e-02 1.289590746164321899e-01 6.102101206779479980e-01 3.891171514987945557e-02 -5.161034464836120605e-01 -3.061358332633972168e-01
3.917683847248554230e-03 3.505044877529144287e-01 -2.985181510448455811e-01 4.134366214275360107e-01 4.431176185607910156e-01 -4.123845696449279785e-01 2.447921484708786011e-01 -4.367505311965942383e-01
8.647778034210205078e-01 3.293656408786773682e-01 3.439264893531799316e-01 -2.849300019443035126e-02 8.501587808132171631e-02 -1.906336843967437744e-02 -1.270436942577362061e-01 -2.914113923907279968e-02
3.999530971050262451e-01 8.302729129791259766e-01 4.654831066727638245e-02 -3.089374005794525146e-01 -1.512251645326614380e-01 -1.395757049322128296e-01 -7.018337398767471313e-02 7.615263015031814575e-02
7.576876878738403320e-01 5.111837983131408691e-01 -4.935489222407341003e-02 -1.307110935449600220e-01 -2.084737420082092285e-01 -4.561042040586471558e-02 2.863983213901519775e-01 -1.323389559984207153e-01
5.742660760879516602e-01 2.471041381359100342e-01 -3.890261352062225342e-01 6.172624602913856506e-02 3.128073811531066895e-01 2.902808189392089844e-01 -4.835149645805358887e-01 1.952138990163803101e-01
7.665990591049194336e-01 -7.229389995336532593e-02 -6.114448979496955872e-02 1.681503839790821075e-02 1.046963334083557129e-01 7.920130342245101929e-02 -2.355522811412811279e-01 -5.747688412666320801e-01
7.013884782791137695e-01 5.002326369285583496e-01 1.526650488376617432e-01 1.234636381268501282e-01 -7.583197951316833496e-02 -3.894984424114227295e-01 1.475791335105895996e-01 -2.000811249017715454e-01
-9.301474690437316895e-02 5.893310904502868652e-01 -9.829352051019668579e-02 -8.136387914419174194e-02 -1.224058270454406738e-01 1.248654946684837341e-01 -1.607684642076492310e-01 -7.558667063713073730e-01
4.012373387813568115e-01 6.163310408592224121e-01 -2.397653460502624512e-01 3.118103742599487305e-02 4.160902798175811768e-01 -2.845068871974945068e-01 -1.421503722667694092e-02 3.826327919960021973e-01
-1.101051867008209229e-01 8.395968675613403320e-01 1.397252678871154785e-01 6.789219379425048828e-02 2.238530665636062622e-01 -2.116648107767105103e-01 -3.455669879913330078e-01 -2.109332829713821411e-01
3.998133242130279541e-01 1.223637759685516357e-01 -1.939709782600402832e-01 4.931774437427520752e-01 2.365473508834838867e-01 -1.785877794027328491e-01 -5.205569788813591003e-02 -6.736242771148681641e-01
4.303956031799316406e-01 7.454167306423187256e-02 1.966122388839721680e-01 -4.154899716377258301e-01 -3.390602767467498779e-02 -4.448179602622985840e-01 -5.518949627876281738e-01 -3.071061670780181885e-01
7.112577557563781738e-01 1.869156211614608765e-01 -1.753518283367156982e-01 -1.423258916474878788e-03 5.214295387268066406e-01 1.441295146942138672e-01 -2.491631656885147095e-01 2.714416682720184326e-01
1.907013952732086182e-01 6.294375061988830566e-01 -6.594191789627075195e-01 -2.802942693233489990e-01 -1.045209839940071106e-01 -1.994174271821975708e-01 -5.535095185041427612e-02 -1.694778166711330414e-02
4.307391047477722168e-01 1.939600682817399502e-03 -2.826287448406219482e-01 -4.142748713493347168e-01 1.750521659851074219e-01 9.690288454294204712e-03 -2.989360988140106201e-01 -6.654754877090454102e-01
5.795530676841735840e-01 6.008514761924743652e-01 -7.661640644073486328e-02 -4.044153988361358643e-01 -2.566293776035308838e-01 3.276195004582405090e-02 5.415926501154899597e-02 -2.526039183139801025e-01
-2.345211356878280640e-01 4.348467886447906494e-01 -5.144249182194471359e-03 5.747266858816146851e-02 6.563621759414672852e-01 -2.184757888317108154e-01 -3.780857324600219727e-01 -3.620588779449462891e-01
2.403886169195175171e-01 5.470055937767028809e-01 1.537562757730484009e-01 -6.069933176040649414e-01 1.864649355411529541e-01 -3.490762412548065186e-01 2.442296594381332397e-01 -1.861314177513122559e-01
3.369716405868530273e-01 6.193847656250000000e-01 2.472617179155349731e-01 -3.333917558193206787e-01 3.230586647987365723e-01 1.578469201922416687e-02 -4.107331931591033936e-01 2.391786277294158936e-01
2.824586927890777588e-01 7.045064121484756470e-02 -6.449263542890548706e-02 -4.187260866165161133e-01 6.749442815780639648e-01 -1.637393981218338013e-01 -4.877625107765197754e-01 1.244605928659439087e-01
3.622194528579711914e-01 2.597631812095642090e-01 -4.658064246177673340e-01 2.832391560077667236e-01 6.629479676485061646e-02 -6.375928521156311035e-01 -2.006143331527709961e-01 -2.301177978515625000e-01
-2.535566687583923340e-01 4.445865452289581299e-01 -1.043472364544868469e-01 1.123536378145217896e-01 3.341701924800872803e-01 -3.971043527126312256e-01 -4.700428843498229980e-01 -4.735381603240966797e-01
1.117147132754325867e-01 7.592447996139526367e-01 -2.296461910009384155e-01 -3.647548854351043701e-01 -2.729358375072479248e-01 7.316100597381591797e-02 -1.727747023105621338e-01 -3.399795889854431152e-01
5.972600579261779785e-01 4.598412215709686279e-01 -3.946762531995773315e-02 4.003065228462219238e-01 4.588093161582946777e-01 -2.398731708526611328e-01 -3.132180497050285339e-02 3.157923743128776550e-02
1.198987588286399841e-01 6.582460403442382812e-01 2.929266095161437988e-01 -2.463723421096801758e-01 2.162281423807144165e-01 -3.693112730979919434e-01 2.573449313640594482e-01 -3.955492079257965088e-01
2.938279509544372559e-01 9.171113371849060059e-01 -5.697713419795036316e-02 1.242007967084646225e-02 1.290760934352874756e-03 -2.393485158681869507e-01 1.006332486867904663e-01 4.189265891909599304e-02
6.094582676887512207e-01 7.148913741111755371e-01 2.274864912033081055e-02 -4.534466192126274109e-02 -8.279767632484436035e-02 -2.430070340633392334e-01 2.209310233592987061e-01 -1.410409901291131973e-02
5.588924288749694824e-01 3.113242089748382568e-01 -1.244590729475021362e-01 4.703636467456817627e-01 3.330829441547393799e-01 -4.715351462364196777e-01 -1.153330355882644653e-01 -8.598328381776809692e-02
1.745455563068389893e-01 3.911915719509124756e-01 2.066983096301555634e-02 -2.788611054420471191e-01 6.499242782592773438e-01 -4.546818435192108154e-01 -1.985844373703002930e-01 2.640820145606994629e-01
2.628072798252105713e-01 7.250879406929016113e-01 3.830117285251617432e-01 -3.885719180107116699e-01 3.261869549751281738e-01 -2.649047039449214935e-02 1.071495749056339264e-02 -1.670718006789684296e-02
6.722121238708496094e-01 3.948041200637817383e-01 -3.264702558517456055e-01 -4.515491425991058350e-02 -3.437810540199279785e-01 -1.494410634040832520e-01 5.716961249709129333e-02 -3.739685714244842529e-01
8.236578106880187988e-01 3.798660933971405029e-01 1.785939931869506836e-02 1.050103157758712769e-01 -1.748078614473342896e-01 -2.148563265800476074e-01 2.027203887701034546e-01 -2.193781286478042603e-01
7.018993496894836426e-01 7.946878671646118164e-02 -5.456230640411376953e-01 -2.720348238945007324e-01 1.223307251930236816e-01 2.678266167640686035e-01 -2.060596942901611328e-01 1.257882639765739441e-02
7.932755947113037109e-01 2.208438813686370850e-01 5.241875071078538895e-03 -2.555541098117828369e-01 7.220213115215301514e-02 -4.478165507316589355e-01 1.130211874842643738e-01 1.951406151056289673e-01
3.262598216533660889e-01 3.088340461254119873e-01 -1.609460711479187012e-01 -4.067223072052001953e-01 8.811256848275661469e-03 6.109625473618507385e-02 4.353572428226470947e-01 -6.430421471595764160e-01
-2.031215876340866089e-01 6.586788296699523926e-01 -1.219374835491180420e-01 -1.104087159037590027e-01 4.838976860046386719e-01 -3.970492631196975708e-02 -5.057004094123840332e-01 -7.974109053611755371e-02
-2.166409790515899658e-01 3.881502747535705566e-01 -1.573048979043960571e-01 2.747150510549545288e-02 7.961844801902770996e-01 -2.312799543142318726e-01 -2.642081081867218018e-01 -1.403581500053405762e-01
6.366115212440490723e-01 3.651437759399414062e-01 -3.371448218822479248e-01 3.221759498119354248e-01 1.090770959854125977e-01 -3.475248515605926514e-01 3.238311111927032471e-01 -7.996125519275665283e-02
1.249853894114494324e-01 9.169752001762390137e-01 1.087015643715858459e-01 -1.470734924077987671e-01 2.536659315228462219e-02 -2.860245108604431152e-01 -3.862560912966728210e-02 -1.616874933242797852e-01
1.705325096845626831e-01 1.967757195234298706e-01 -2.743655145168304443e-01 4.476206600666046143e-01 6.032255887985229492e-01 -4.237233102321624756e-01 1.531622707843780518e-01 -2.994595766067504883e-01
1.330222040414810181e-01 6.474044919013977051e-01 -3.585546612739562988e-01 -1.429217606782913208e-01 2.919495105743408203e-01 2.505975030362606049e-02 4.320374131202697754e-02 -5.713627934455871582e-01
-4.109066352248191833e-02 1.581642478704452515e-01 9.607186168432235718e-02 -3.336853086948394775e-01 7.039887905120849609e-01 -5.356958508491516113e-01 -1.064538657665252686e-01 -2.425229400396347046e-01
2.641612589359283447e-01 3.940218389034271240e-01 -2.800408601760864258e-01 -1.694343686103820801e-01 6.778197288513183594e-01 -2.534914910793304443e-01 1.602447479963302612e-01 3.441785871982574463e-01
1.117096990346908569e-01 3.565795421600341797e-01 -1.843317896127700806e-01 3.132211863994598389e-01 8.110712468624114990e-02 -5.399032831192016602e-01 -5.496919751167297363e-01 -3.578424453735351562e-01
7.260601520538330078e-01 1.950795650482177734e-01 -2.412259131669998169e-01 -1.174914166331291199e-01 2.615241706371307373e-01 3.283107876777648926e-01 -4.136379659175872803e-01 1.245279535651206970e-01
-3.052456118166446686e-02 5.410100221633911133e-01 -2.121741473674774170e-01 1.849782168865203857e-01 5.093844532966613770e-01 -2.040292918682098389e-01 2.546524107456207275e-01 -5.110706090927124023e-01
5.358669161796569824e-01 5.064463019371032715e-01 3.481758832931518555e-01 -1.974303275346755981e-01 3.686211109161376953e-01 6.740687042474746704e-02 -3.712132573127746582e-01 1.338999718427658081e-01
1.232856735587120056e-01 6.907035112380981445e-01 3.760218918323516846e-01 -1.067465171217918396e-01 4.272616803646087646e-01 -3.025000691413879395e-01 1.600210368633270264e-01 -2.351092696189880371e-01
5.654649734497070312e-01 2.867383658885955811e-01 1.791991889476776123e-01 -1.942181140184402466e-01 2.852185964584350586e-01 -6.446282267570495605e-01 -1.690020561218261719e-01 5.234967172145843506e-02
-2.897563874721527100e-01 7.425346374511718750e-01 -2.084887325763702393e-01 8.370070904493331909e-02 2.310255467891693115e-01 -2.563460767269134521e-01 -3.537733852863311768e-01 -2.645154893398284912e-01
4.172441735863685608e-02 6.358990669250488281e-01 9.207758307456970215e-02 -4.668830931186676025e-01 5.051105022430419922e-01 -7.517810910940170288e-02 3.071879744529724121e-01 -1.108177155256271362e-01
4.010191261768341064e-01 8.282893896102905273e-01 -2.724098600447177887e-02 9.478405117988586426e-02 -2.272209376096725464e-01 -1.928439885377883911e-01 -4.877756536006927490e-02 -2.284667640924453735e-01
3.868532478809356689e-01 5.326917171478271484e-01 4.991430789232254028e-03 -5.769207477569580078e-01 1.635053455829620361e-01 -2.659635245800018311e-01 3.684986829757690430e-01 2.144450880587100983e-02
5.524325370788574219e-01 2.781105935573577881e-01 1.336892545223236084e-01 -1.439162343740463257e-01 6.493921279907226562e-01 -2.817174494266510010e-01 4.833422228693962097e-02 2.747307419776916504e-01
2.590668499469757080e-01 5.743895173072814941e-01 3.193687796592712402e-01 -4.934480786323547363e-01 2.345847189426422119e-01 1.736590117216110229e-01 1.917103677988052368e-01 -3.681485652923583984e-01
-2.721141576766967773e-01 3.925286531448364258e-01 -3.403434157371520996e-01 2.451134771108627319e-01 5.389558076858520508e-01 -4.082665443420410156e-01 -1.275775022804737091e-02 -3.723481297492980957e-01
3.693617284297943115e-01 3.865154981613159180e-01 -3.154913187026977539e-01 -6.480646878480911255e-02 4.639944136142730713e-01 -5.265038013458251953e-01 2.397620230913162231e-01 2.458863109350204468e-01
-1.024889051914215088e-01 6.432839035987854004e-01 2.721616327762603760e-01 -1.246797367930412292e-01 2.595047056674957275e-01 -4.384003579616546631e-01 1.363542582839727402e-02 -4.757535755634307861e-01
1.577369868755340576e-02 6.701603531837463379e-01 -3.765790760517120361e-01 1.142040640115737915e-01 3.291638195514678955e-01 1.954488009214401245e-01 -3.965556621551513672e-01 -3.032764196395874023e-01
3.040753304958343506e-01 3.380658924579620361e-01 -1.024857610464096069e-01 4.690927639603614807e-02 -1.628687977790832520e-02 -1.722940653562545776e-01 -8.397208452224731445e-01 -2.132233381271362305e-01
5.611655712127685547e-01 3.684654235839843750e-01 -3.701506257057189941e-01 4.687040448188781738e-01 2.166934013366699219e-01 -3.163624405860900879e-01 -2.068348973989486694e-01 5.300537869334220886e-02
-2.570577859878540039e-01 4.995818734169006348e-01 -1.092673242092132568e-01 5.237469822168350220e-02 4.945793449878692627e-01 -1.193137019872665405e-01 -5.344890952110290527e-01 -3.537425100803375244e-01
6.336002349853515625e-01 3.557214736938476562e-01 2.162886410951614380e-01 -2.139793485403060913e-01 4.936990141868591309e-01 -1.791163086891174316e-01 -8.162056654691696167e-02 3.113868534564971924e-01
4.202545285224914551e-01 5.810459852218627930e-01 1.583980470895767212e-01 -5.408751964569091797e-02 1.220406517386436462e-01 -1.285248398780822754e-01 2.706221044063568115e-01 -5.942286252975463867e-01
2.256634533405303955e-01 7.706791758537292480e-01 -2.484944611787796021e-01 -4.103938043117523193e-01 1.964282840490341187e-01 1.619904488325119019e-01 2.348631769418716431e-01 7.050789147615432739e-02
7.060421109199523926e-01 5.400132536888122559e-01 -2.858784198760986328e-01 1.477303206920623779e-01 -1.329968720674514771e-01 -1.902647167444229126e-01 -1.729129701852798462e-01 1.501723527908325195e-01
2.643160521984100342e-01 6.701467633247375488e-01 -5.482185482978820801e-01 -1.191648747771978378e-02 -1.465909462422132492e-02 -3.760162293910980225e-01 -9.267368912696838379e-02 1.736759692430496216e-01
-2.993893921375274658e-01 4.488667845726013184e-01 -3.405299186706542969e-01 -2.294613122940063477e-01 4.416658580303192139e-01 -1.714683920145034790e-01 -4.687819778919219971e-01 -3.099108338356018066e-01
6.277765035629272461e-01 -1.209062710404396057e-01 -3.135880827903747559e-01 5.189289525151252747e-02 3.882925808429718018e-01 1.096709221601486206e-01 -3.830190896987915039e-01 -4.251418113708496094e-01
6.710684895515441895e-01 4.043865948915481567e-02 1.347360294312238693e-02 -9.705700725317001343e-02 2.199442386627197266e-01 -2.064491063356399536e-01 -6.624116301536560059e-01 -9.297471493482589722e-02
2.587072551250457764e-01 6.756260991096496582e-01 -1.976900696754455566e-01 -5.910779833793640137e-01 -1.640772521495819092e-01 1.110076531767845154e-01 -1.243222579360008240e-01 -1.828801035881042480e-01
3.673386275768280029e-01 1.942701824009418488e-02 -6.883521080017089844e-01 1.990927606821060181e-01 4.332896173000335693e-01 -2.169925272464752197e-01 -2.943923473358154297e-01 -1.724122017621994019e-01
2.982750833034515381e-01 9.294728636741638184e-01 -4.820341989398002625e-02 1.073015034198760986e-01 3.693092986941337585e-02 -1.710020154714584351e-01 5.143995210528373718e-02 -4.823546390980482101e-03
2.080802023410797119e-01 3.306416571140289307e-01 -5.180901288986206055e-01 3.023901283740997314e-01 3.352945148944854736e-01 -5.136770606040954590e-01 -2.728845477104187012e-01 -1.917530298233032227e-01
8.786392211914062500e-01 3.556880950927734375e-01 2.402200400829315186e-01 2.781264297664165497e-02 1.429861783981323242e-01 -1.500571966171264648e-01 -5.064200144261121750e-03 -3.451650496572256088e-03
2.781029790639877319e-02 7.213513255119323730e-01 -3.435159325599670410e-01 -3.489991724491119385e-01 -3.076219372451305389e-02 2.508947849273681641e-01 1.269885748624801636e-01 -3.988164961338043213e-01
-6.885498017072677612e-02 7.970532178878784180e-01 -3.347842097282409668e-01 -4.553941786289215088e-01 1.476287096738815308e-01 3.047670796513557434e-02 1.197774857282638550e-01 -5.857773497700691223e-02
1.479742527008056641e-01 -8.409036695957183838e-02 -4.134341776371002197e-01 1.692062802612781525e-02 4.916306734085083008e-01 -1.792708337306976318e-01 -3.749610185623168945e-01 -6.207927465438842773e-01
-3.641862571239471436e-01 4.657004475593566895e-01 -1.443087309598922729e-01 -3.077080249786376953e-01 2.875936925411224365e-01 -1.058773621916770935e-01 -5.257650017738342285e-01 -4.057503640651702881e-01
5.309814810752868652e-01 9.839548170566558838e-02 -2.946732938289642334e-01 4.579498767852783203e-01 3.263350427150726318e-01 -2.142530679702758789e-02 -5.426518246531486511e-02 -5.494800209999084473e-01
7.219467759132385254e-01 2.818798720836639404e-01 6.427544355392456055e-02 3.753103911876678467e-01 3.454121947288513184e-01 -3.579198122024536133e-01 -8.324880152940750122e-02 8.559862617403268814e-04
5.897334814071655273e-01 5.649372339248657227e-01 -2.924274802207946777e-01 2.221282422542572021e-01 2.175687700510025024e-01 -2.563547790050506592e-01 -1.374059170484542847e-02 2.914843261241912842e-01
4.955774247646331787e-01 6.072537899017333984e-01 -5.436381697654724121e-01 -7.658651098608970642e-03 -2.066940367221832275e-01 -1.000723987817764282e-02 2.564750984311103821e-02 -2.157875001430511475e-01
5.138748288154602051e-01 1.839322447776794434e-01 -1.054402627050876617e-02 1.514901518821716309e-01 2.499553412199020386e-01 -2.853839993476867676e-01 -7.250776290893554688e-01 -9.685973823070526123e-02
6.628620624542236328e-01 5.206816792488098145e-01 -1.556133627891540527e-01 -2.454840540885925293e-01 1.861443966627120972e-01 -2.425231337547302246e-01 3.261789679527282715e-01 -7.188057154417037964e-02
-8.194897323846817017e-03 2.766190469264984131e-01 7.612537592649459839e-02 -6.020975112915039062e-01 7.093272805213928223e-01 -1.253319084644317627e-01 -2.117973379790782928e-02 -1.891993135213851929e-01
3.901299834251403809e-01 2.517728805541992188e-01 -1.656429171562194824e-01 -2.237492501735687256e-01 4.018061459064483643e-01 -5.823216214776039124e-02 6.258931159973144531e-01 -3.877193629741668701e-01
4.548789262771606445e-01 -2.041245810687541962e-02 -2.380307763814926147e-01 -3.090360388159751892e-02 4.245567023754119873e-01 8.758547902107238770e-02 -7.107721269130706787e-02 -7.362630963325500488e-01
3.944841921329498291e-01 3.317292928695678711e-01 -3.659344911575317383e-01 -2.050252556800842285e-01 2.317608296871185303e-01 -4.451838731765747070e-01 -4.577022194862365723e-01 3.114505410194396973e-01
5.781431198120117188e-01 5.309506058692932129e-01 -6.655869632959365845e-02 4.101221263408660889e-02 -1.504304558038711548e-01 -5.787113308906555176e-01 -1.065217703580856323e-01 -9.405799210071563721e-02
3.419281542301177979e-01 4.025030732154846191e-01 3.444657027721405029e-01 -5.385710597038269043e-01 4.023475348949432373e-01 7.013229653239250183e-03 -3.860949575901031494e-01 -3.686354681849479675e-02
-8.681315928697586060e-02 5.523846745491027832e-01 1.822816729545593262e-01 2.441460639238357544e-02 -4.103955812752246857e-03 -2.428734451532363892e-01 -3.451415300369262695e-01 -6.894816160202026367e-01
3.652710020542144775e-01 6.266177892684936523e-01 -4.108962416648864746e-01 4.633901417255401611e-01 7.092434912919998169e-02 -2.658658325672149658e-01 -1.208138912916183472e-01 7.077252026647329330e-03
4.134407341480255127e-01 2.508159577846527100e-01 -4.057175219058990479e-01 1.317472849041223526e-02 2.572342455387115479e-01 9.552776068449020386e-02 -6.621614098548889160e-01 -2.960155308246612549e-01
5.911805629730224609e-01 6.651124358177185059e-01 -3.674367666244506836e-01 1.424329578876495361e-01 -7.621021568775177002e-02 -1.018170863389968872e-01 -5.157240107655525208e-02 1.843903362751007080e-01
3.619173169136047363e-01 7.180376052856445312e-01 -2.501659793779253960e-03 -1.342592388391494751e-01 2.904155850410461426e-01 -3.755436837673187256e-01 -1.384962797164916992e-01 3.014142811298370361e-01
3.901542127132415771e-01 5.154202580451965332e-01 -2.649809420108795166e-01 4.481826722621917725e-02 5.263400077819824219e-01 -2.347433120012283325e-01 -3.900637105107307434e-02 4.198075532913208008e-01
5.257433652877807617e-01 5.995481610298156738e-01 -5.127734541893005371e-01 -2.492783218622207642e-01 1.304685324430465698e-01 1.231714859604835510e-01 8.285152912139892578e-02 1.375060179270803928e-03
5.888381600379943848e-01 4.634399116039276123e-01 -6.013880968093872070e-01 1.022346839308738708e-01 -1.223090663552284241e-01 -1.175359934568405151e-01 3.088612854480743408e-02 -1.914293915033340454e-01
7.895274758338928223e-01 4.945352673530578613e-01 1.097034849226474762e-02 -4.921069741249084473e-02 -2.586053311824798584e-02 -3.228266835212707520e-01 1.518257409334182739e-01 4.003129526972770691e-02
3.009524941444396973e-01 3.026683926582336426e-01 -3.280586898326873779e-01 -1.867461353540420532e-01 2.409086525440216064e-01 -3.755276501178741455e-01 6.244589686393737793e-01 -2.937956154346466064e-01
1.645689010620117188e-01 6.256641149520874023e-01 1.063224822282791138e-01 1.029576808214187622e-01 2.457708865404129028e-01 -2.250739336013793945e-01 -6.572379469871520996e-01 -1.285834461450576782e-01
3.754857778549194336e-01 -1.276782453060150146e-01 -5.078984498977661133e-01 -4.934234917163848877e-01 4.737501442432403564e-01 -5.737591907382011414e-02 -1.730234622955322266e-01 -2.891586720943450928e-01
-1.690105050802230835e-01 6.783526539802551270e-01 -3.753018006682395935e-02 1.225902815349400043e-03 4.569864869117736816e-01 1.000770926475524902e-01 -5.058898329734802246e-01 -1.873143762350082397e-01
1.414680927991867065e-01 1.161532551050186157e-01 6.705236434936523438e-02 -5.102606415748596191e-01 3.698867559432983398e-01 -1.549138724803924561e-01 -6.682659983634948730e-01 -3.069841563701629639e-01
6.935307979583740234e-01 2.209906280040740967e-02 -4.054915904998779297e-01 -4.499356150627136230e-01 8.788998425006866455e-02 2.422159910202026367e-01 -2.826232910156250000e-01 -7.343063503503799438e-02
