# Supplementary material for: Where is your field going? A machine learning approach to study the relative motion of the domains of physics
Source: PLoS One. 2020 Jun 18;15(6):e0233997. doi: 10.1371/journal.pone.0233997 (PMC7302634; doi:10.1371/journal.pone.0233997)
Supplement: S8 Data — (ZIP) [file pone.0233997.s008.zip › 7/Pacs4Run_7_VS_500_embeddings1998-2002ED8.txt]

2.703197002410888672e-01 9.446810185909271240e-02 3.643953502178192139e-01 6.758256554603576660e-01 1.266753971576690674e-01 2.570376098155975342e-01 6.590666621923446655e-02 -4.919552803039550781e-01
-3.346717059612274170e-01 3.215733170509338379e-01 5.037711858749389648e-01 1.398989707231521606e-01 -1.643731445074081421e-01 5.682629346847534180e-01 1.367783546447753906e-01 -3.775958120822906494e-01
9.811742603778839111e-02 3.213731944561004639e-01 1.044428795576095581e-01 5.319693088531494141e-01 -3.027064204216003418e-01 3.213464915752410889e-01 -1.653314530849456787e-01 -6.090674400329589844e-01
2.451722323894500732e-01 4.348866343498229980e-01 5.836258530616760254e-01 6.887694448232650757e-02 -2.057194858789443970e-01 2.983375191688537598e-01 -3.391258418560028076e-01 -3.988342583179473877e-01
-6.790509074926376343e-02 1.382626295089721680e-01 2.771421074867248535e-01 3.415946066379547119e-01 6.025122404098510742e-01 5.922418236732482910e-01 -2.610700130462646484e-01 -2.913528308272361755e-02
2.844872176647186279e-01 -1.313119828701019287e-01 1.661000847816467285e-01 4.944751411676406860e-02 3.210378885269165039e-01 8.564286231994628906e-01 1.877431720495223999e-01 2.670720452442765236e-03
1.060051992535591125e-01 7.222060859203338623e-02 -4.197545349597930908e-02 3.036396503448486328e-01 7.465576529502868652e-01 2.516359686851501465e-01 1.650206446647644043e-01 -4.916169941425323486e-01
-2.714090645313262939e-01 3.618718087673187256e-01 6.666091680526733398e-01 -5.784240085631608963e-03 1.591889113187789917e-01 1.381748765707015991e-01 1.729410290718078613e-01 -5.259682536125183105e-01
1.863335818052291870e-01 -1.665721982717514038e-01 -1.038814783096313477e-01 2.850346863269805908e-01 -5.093612894415855408e-02 5.199585556983947754e-01 4.199617207050323486e-01 -6.294267773628234863e-01
-1.115056406706571579e-02 1.106975749135017395e-01 -5.385202169418334961e-02 4.857074916362762451e-01 -7.056944817304611206e-02 4.655403792858123779e-01 3.493469357490539551e-01 -6.364422440528869629e-01
4.905320107936859131e-01 -2.392779737710952759e-01 1.094929948449134827e-01 2.173649817705154419e-01 9.672421216964721680e-02 5.479384064674377441e-01 -4.509118795394897461e-01 -3.605197668075561523e-01
3.826726078987121582e-01 4.680356010794639587e-02 5.562703311443328857e-02 9.822167456150054932e-02 -1.161903217434883118e-01 8.075805306434631348e-01 1.677307486534118652e-01 -3.805379569530487061e-01
4.119548797607421875e-01 -6.702783051878213882e-03 9.052032232284545898e-02 1.143158227205276489e-01 1.944291442632675171e-01 8.386003375053405762e-01 2.540505826473236084e-01 -5.823669582605361938e-02
8.731647580862045288e-02 -1.913249641656875610e-01 -1.167221665382385254e-01 3.854596614837646484e-01 -6.425362080335617065e-02 4.957760274410247803e-01 4.604650437831878662e-01 -5.758620500564575195e-01
-2.870403826236724854e-01 -6.476827263832092285e-01 4.601095616817474365e-01 3.539088368415832520e-01 1.028845366090536118e-02 2.688380181789398193e-01 2.236907929182052612e-02 -2.971236407756805420e-01
-2.759424149990081787e-01 -3.679549694061279297e-01 6.529979705810546875e-01 1.863054633140563965e-01 -5.073588714003562927e-02 5.576775074005126953e-01 9.628933668136596680e-02 -6.707406789064407349e-02
5.458495616912841797e-01 4.407646134495735168e-02 -5.694042891263961792e-03 1.142351403832435608e-01 3.431431353092193604e-01 2.490559071302413940e-01 2.455345392227172852e-01 -6.685507297515869141e-01
-1.713652908802032471e-01 2.165485471487045288e-01 1.240416690707206726e-01 3.692747652530670166e-01 3.546304702758789062e-01 7.426960468292236328e-01 -1.369822323322296143e-01 -2.754382789134979248e-01
-1.116744056344032288e-02 6.243711113929748535e-01 5.122859477996826172e-01 4.599345028400421143e-01 9.584899246692657471e-02 1.773536503314971924e-01 -1.119287759065628052e-01 -2.879060804843902588e-01
-2.248797379434108734e-02 -4.694119095802307129e-02 3.552919626235961914e-01 -8.722862601280212402e-02 2.423710674047470093e-01 7.986519932746887207e-01 -1.865318566560745239e-01 -3.634096980094909668e-01
-1.815651655197143555e-01 -3.189138770103454590e-01 4.607860743999481201e-01 2.839155495166778564e-01 -3.391382396221160889e-01 6.405513286590576172e-01 9.528236836194992065e-02 -1.949271708726882935e-01
4.030677974224090576e-01 -4.041905403137207031e-01 6.272509694099426270e-02 3.763340115547180176e-01 2.059145271778106689e-01 6.044595241546630859e-01 -3.348364830017089844e-01 9.336557984352111816e-02
2.382834404706954956e-01 9.122747182846069336e-02 2.705979049205780029e-01 -1.317156106233596802e-01 6.300622224807739258e-01 5.296261310577392578e-01 2.369245886802673340e-02 -4.077775478363037109e-01
2.557315826416015625e-01 -4.166644439101219177e-02 2.615232765674591064e-01 -2.425592765212059021e-02 7.187566161155700684e-01 5.601024031639099121e-01 -1.043854802846908569e-01 -1.505343019962310791e-01
4.063886031508445740e-02 1.490503400564193726e-01 1.077878773212432861e-01 2.647106945514678955e-01 2.465084344148635864e-01 8.404113054275512695e-01 -2.083245962858200073e-01 -2.898030877113342285e-01
1.423720419406890869e-01 -1.677186340093612671e-01 5.006215721368789673e-02 7.630429416894912720e-02 2.212784588336944580e-01 8.176064491271972656e-01 3.950425982475280762e-01 -2.641383111476898193e-01
9.701999276876449585e-02 -1.295363903045654297e-01 7.128676772117614746e-01 1.600705645978450775e-02 2.038159519433975220e-01 3.347117826342582703e-02 5.914400219917297363e-01 -2.700155079364776611e-01
-2.409648895263671875e-01 -2.977626621723175049e-01 3.404704928398132324e-01 8.023301362991333008e-01 -1.368921846151351929e-01 2.685518264770507812e-01 -5.058027058839797974e-02 -1.420387066900730133e-02
-1.453884989023208618e-01 4.263789653778076172e-01 4.652653634548187256e-01 3.923628330230712891e-01 -2.871805727481842041e-01 4.768411219120025635e-01 -1.855852752923965454e-01 -2.869680523872375488e-01
-5.072977542877197266e-01 3.350539878010749817e-02 4.430251419544219971e-01 2.895949780941009521e-01 3.062520362436771393e-02 2.876156568527221680e-01 -2.416218966245651245e-01 -5.651090741157531738e-01
-9.940851479768753052e-02 -4.899937659502029419e-02 3.157030642032623291e-01 -3.654685989022254944e-02 -1.663894355297088623e-01 4.620918333530426025e-01 -1.546413898468017578e-01 -7.884063124656677246e-01
3.145228624343872070e-01 9.971314668655395508e-02 -2.385482192039489746e-02 4.053702056407928467e-01 4.166100323200225830e-01 7.245161533355712891e-01 1.356871128082275391e-01 9.664421528577804565e-02
-2.109057903289794922e-01 -3.994036316871643066e-01 5.213872194290161133e-01 3.855676352977752686e-01 2.000432461500167847e-01 3.801936209201812744e-01 4.081888496875762939e-01 1.559039056301116943e-01
-5.731310695409774780e-02 -3.318466246128082275e-01 4.380215704441070557e-01 1.846766173839569092e-01 -2.919541001319885254e-01 7.173274159431457520e-01 1.898095458745956421e-01 -1.574841439723968506e-01
1.997707188129425049e-01 5.649305582046508789e-01 3.536714911460876465e-01 2.967795729637145996e-01 5.031112432479858398e-01 3.696900606155395508e-01 -1.264990270137786865e-01 -1.482898145914077759e-01
3.579166233539581299e-01 4.510297775268554688e-01 3.366699814796447754e-01 1.073700040578842163e-01 3.528253734111785889e-01 6.010780930519104004e-01 -1.290340870618820190e-01 -2.028853595256805420e-01
-2.722285985946655273e-01 1.899817138910293579e-01 1.554232388734817505e-01 4.897578954696655273e-01 2.038655430078506470e-01 6.959327459335327148e-01 -2.194063216447830200e-01 -2.275007218122482300e-01
4.648898169398307800e-02 -2.690640687942504883e-01 7.557565569877624512e-01 1.586210131645202637e-01 -1.681410707533359528e-03 -1.734149903059005737e-01 3.113094270229339600e-01 -4.495839178562164307e-01
1.276969760656356812e-01 -5.299939513206481934e-01 -9.584688395261764526e-02 3.305230736732482910e-01 2.568057179450988770e-01 4.572653770446777344e-01 -2.678758502006530762e-01 -4.874109625816345215e-01
2.439047582447528839e-02 -4.411207139492034912e-01 9.422521293163299561e-02 1.574289500713348389e-01 1.657098084688186646e-01 6.805405616760253906e-01 -3.170434534549713135e-01 -4.243155121803283691e-01
6.072678565979003906e-01 1.813991218805313110e-01 1.825977861881256104e-01 2.150881141424179077e-01 3.154603838920593262e-01 5.435010790824890137e-01 -2.730686962604522705e-01 -2.219007611274719238e-01
1.362213492393493652e-01 -2.401303797960281372e-01 2.093286216259002686e-01 -1.689098961651325226e-02 4.183387458324432373e-01 8.045397400856018066e-01 -7.457951456308364868e-02 -2.276485115289688110e-01
2.135571241378784180e-01 9.211646765470504761e-02 2.241342067718505859e-01 1.144565790891647339e-01 4.106228649616241455e-01 8.196446895599365234e-01 -1.681487560272216797e-01 -1.177655160427093506e-01
5.192945003509521484e-01 2.756634950637817383e-01 1.992439776659011841e-01 1.144908219575881958e-01 4.081166982650756836e-01 4.473089575767517090e-01 -3.129294216632843018e-01 -3.700909018516540527e-01
1.665760390460491180e-02 -5.546363592147827148e-01 6.217507719993591309e-01 1.999971643090248108e-02 -6.993351876735687256e-02 4.851376712322235107e-01 8.034230768680572510e-02 -2.417082488536834717e-01
5.124257206916809082e-01 -1.553901378065347672e-02 4.661998525261878967e-02 3.006168007850646973e-01 6.578673720359802246e-01 1.710594445466995239e-01 -2.487014532089233398e-01 -3.474641442298889160e-01
7.519485801458358765e-02 3.632448986172676086e-02 -2.828106097877025604e-02 4.566306173801422119e-01 7.517457008361816406e-01 2.785769402980804443e-01 3.579532802104949951e-01 -1.133914962410926819e-01
-6.815459579229354858e-02 -6.735344976186752319e-02 1.845103800296783447e-01 6.898272782564163208e-03 7.408851385116577148e-01 5.072751045227050781e-01 -8.327098190784454346e-02 -3.788852691650390625e-01
5.686691403388977051e-01 8.592735975980758667e-02 -6.926957517862319946e-02 3.266224563121795654e-01 4.783708751201629639e-01 2.467655688524246216e-01 1.270832717418670654e-01 -5.018657445907592773e-01
1.724134385585784912e-02 8.174756914377212524e-02 -3.210373595356941223e-02 5.184914469718933105e-01 -2.899940013885498047e-01 4.433689117431640625e-01 2.068460732698440552e-01 -6.322170495986938477e-01
4.695884883403778076e-01 -1.557270763441920280e-03 4.927808418869972229e-02 1.775636523962020874e-01 6.635032296180725098e-01 4.424282014369964600e-01 2.467726022005081177e-01 -2.205700427293777466e-01
-1.232869327068328857e-01 1.920202672481536865e-01 1.356398016214370728e-01 5.124165415763854980e-01 3.430703282356262207e-01 6.972144246101379395e-01 -2.138663381338119507e-01 -1.319680213928222656e-01
1.982293576002120972e-01 -5.836369395256042480e-01 4.659675061702728271e-01 9.739094972610473633e-02 8.812568336725234985e-02 4.977434873580932617e-02 4.525778889656066895e-01 -4.223647713661193848e-01
-1.191728264093399048e-01 -9.388899803161621094e-02 5.422573685646057129e-01 9.914828464388847351e-03 4.665958285331726074e-01 4.100899770855903625e-02 -3.064991831779479980e-01 -6.078702807426452637e-01
-1.094254106283187866e-01 -1.810753643512725830e-01 3.418105095624923706e-02 3.942161500453948975e-01 3.733597323298454285e-02 6.074720621109008789e-01 -4.458618164062500000e-01 -4.790138602256774902e-01
-1.430954504758119583e-02 1.091967821121215820e-01 6.276862025260925293e-01 -3.094907104969024658e-01 3.312180042266845703e-01 3.639734983444213867e-01 4.604227840900421143e-02 -5.037806034088134766e-01
8.301880210638046265e-02 -6.878499686717987061e-02 4.360050708055496216e-02 1.003054678440093994e-01 -1.355404406785964966e-01 5.738788843154907227e-01 3.229363858699798584e-01 -7.241674065589904785e-01
1.282106190919876099e-01 5.401887297630310059e-01 4.747676253318786621e-01 1.029111593961715698e-01 3.964172303676605225e-01 4.597901701927185059e-01 -1.748422086238861084e-01 -2.379911094903945923e-01
-8.759220689535140991e-02 -4.545849859714508057e-01 5.872299075126647949e-01 5.080971121788024902e-01 4.391354043036699295e-03 3.929900825023651123e-01 -6.691922899335622787e-03 1.678490340709686279e-01
-1.942143142223358154e-01 -2.157996743917465210e-01 8.157094717025756836e-01 4.736256003379821777e-01 1.587981730699539185e-02 6.972611695528030396e-02 4.876474663615226746e-02 1.360752582550048828e-01
3.532239794731140137e-01 2.229635417461395264e-01 2.028691768646240234e-01 2.500868141651153564e-01 5.777000188827514648e-01 4.634362459182739258e-01 -3.525908291339874268e-01 -2.213368415832519531e-01
3.726002573966979980e-01 -1.267731040716171265e-01 2.543216645717620850e-01 -8.141177892684936523e-02 5.761705040931701660e-01 6.184623837471008301e-01 -1.376813203096389771e-01 -2.009124308824539185e-01
-1.223489791154861450e-01 -1.846545189619064331e-01 3.914979994297027588e-01 7.498279809951782227e-01 -3.646915853023529053e-01 2.729344666004180908e-01 -5.944722890853881836e-02 -1.561848968267440796e-01
2.790885567665100098e-01 5.019559264183044434e-01 4.239147901535034180e-01 2.569260895252227783e-01 5.287190079689025879e-01 3.135034143924713135e-01 -2.136574834585189819e-01 -3.093960694968700409e-02
3.428797423839569092e-02 -1.433303952217102051e-01 -1.043231859803199768e-01 2.997156083583831787e-01 -3.436611592769622803e-02 6.541190743446350098e-01 5.034628510475158691e-01 -4.416339993476867676e-01
-7.523627579212188721e-02 2.507169544696807861e-01 1.003572791814804077e-01 4.643752574920654297e-01 5.700793862342834473e-01 5.830746293067932129e-01 -1.322294473648071289e-01 -1.526865214109420776e-01
1.542980074882507324e-01 -9.064287692308425903e-02 2.817050321027636528e-03 3.641706407070159912e-01 -2.316883951425552368e-01 3.910341560840606689e-01 2.887846231460571289e-01 -7.384876608848571777e-01
-1.485201865434646606e-01 -2.520323395729064941e-01 3.157107830047607422e-01 5.223867893218994141e-01 -2.601314187049865723e-01 6.709153652191162109e-01 1.550102680921554565e-01 5.999094340950250626e-03
1.066579762846231461e-02 1.947434991598129272e-01 1.402333080768585205e-01 4.094930589199066162e-01 3.234332501888275146e-01 7.428814768791198730e-01 -2.905616462230682373e-01 -1.835847347974777222e-01
1.923080384731292725e-01 5.652632117271423340e-01 4.176720380783081055e-01 2.082825899124145508e-01 3.633533716201782227e-01 4.434587657451629639e-01 -1.909605711698532104e-01 -2.460003495216369629e-01
1.948429048061370850e-01 -3.853659033775329590e-01 4.878235757350921631e-01 2.306045889854431152e-01 2.264856547117233276e-02 -2.420662492513656616e-01 3.343416750431060791e-01 -5.928622484207153320e-01
6.105739474296569824e-01 1.271968483924865723e-01 1.694225333631038666e-02 4.338101744651794434e-01 1.759616285562515259e-01 -9.113427251577377319e-03 3.614903986454010010e-01 -5.107066035270690918e-01
1.155109629034996033e-01 8.974885195493698120e-02 3.286520540714263916e-01 -5.548957362771034241e-02 4.833639562129974365e-01 6.597123742103576660e-01 -2.447489947080612183e-01 -3.724888563156127930e-01
1.592432707548141479e-01 2.735342383384704590e-01 9.435598552227020264e-02 4.564348459243774414e-01 3.793412446975708008e-01 6.731579899787902832e-01 -2.674417197704315186e-01 -1.183989048004150391e-01
1.189997941255569458e-01 -7.228249907493591309e-01 4.643640220165252686e-01 3.473199605941772461e-01 9.140751510858535767e-02 3.353727757930755615e-01 -5.168709158897399902e-02 5.997013673186302185e-02
-1.786192953586578369e-01 -3.741881251335144043e-01 6.646054387092590332e-01 2.188378870487213135e-01 1.993440389633178711e-01 4.933309853076934814e-01 1.585453897714614868e-01 1.738907396793365479e-01
6.361279487609863281e-01 -5.140779167413711548e-02 5.130914971232414246e-02 1.497822254896163940e-01 2.963254451751708984e-01 7.122302800416946411e-02 2.628375887870788574e-01 -6.369192600250244141e-01
4.590041935443878174e-01 -3.167908787727355957e-01 1.487579196691513062e-01 2.536250054836273193e-01 2.535311877727508545e-01 6.470999717712402344e-01 -3.347927033901214600e-01 8.603243529796600342e-02
-5.240058898925781250e-02 -6.076926589012145996e-01 5.783824920654296875e-01 9.008833020925521851e-02 1.688524931669235229e-01 4.374069869518280029e-01 2.037253230810165405e-01 -1.548601984977722168e-01
6.434990167617797852e-01 2.715666294097900391e-01 9.107894450426101685e-02 4.263209402561187744e-01 2.591723501682281494e-01 5.551167204976081848e-02 4.723136126995086670e-01 -1.696573346853256226e-01
-9.025562554597854614e-02 1.346132606267929077e-01 3.693211674690246582e-01 8.091175556182861328e-01 2.468357682228088379e-01 -2.399281263351440430e-01 -1.316764652729034424e-01 -2.164062708616256714e-01
4.057956039905548096e-01 1.600202172994613647e-01 -4.424536228179931641e-02 5.870832204818725586e-01 5.088868141174316406e-01 2.657466232776641846e-01 1.002730615437030792e-02 -3.652552366256713867e-01
1.783566325902938843e-01 -1.229635551571846008e-01 2.940413653850555420e-01 6.969497799873352051e-01 -4.413803219795227051e-01 4.249496757984161377e-01 6.763382256031036377e-02 -2.993917651474475861e-02
1.805647611618041992e-01 -1.239632591605186462e-01 7.257119417190551758e-01 2.024818807840347290e-01 2.161117941141128540e-01 -1.253545135259628296e-01 5.350676178932189941e-01 -1.888318359851837158e-01
-9.152273088693618774e-02 2.040934562683105469e-01 2.123724110424518585e-02 3.518367409706115723e-01 2.227194011211395264e-01 2.641210556030273438e-01 3.473025858402252197e-01 -7.653407454490661621e-01
-1.008138507604598999e-01 2.775067687034606934e-01 4.455529153347015381e-01 1.320931613445281982e-01 4.203564226627349854e-01 6.638492345809936523e-01 -2.769089341163635254e-01 -5.278744176030158997e-02
2.560459971427917480e-01 6.398562788963317871e-01 4.609667062759399414e-01 4.631047844886779785e-01 8.583649247884750366e-02 2.064005881547927856e-01 -1.574531644582748413e-01 -1.526678204536437988e-01
-6.756961345672607422e-02 2.486995235085487366e-02 3.166690841317176819e-02 3.986387848854064941e-01 8.125851750373840332e-01 3.414024710655212402e-01 7.090257853269577026e-02 -2.302663773298263550e-01
-1.719781458377838135e-01 -1.534840315580368042e-01 5.138420462608337402e-01 6.373457312583923340e-01 -2.526272833347320557e-01 3.508275151252746582e-01 2.986126244068145752e-01 2.351340651512145996e-02
5.600442737340927124e-02 2.283413559198379517e-01 8.554536849260330200e-02 7.043846845626831055e-01 2.424422055482864380e-01 -1.676378548145294189e-01 3.191304504871368408e-01 -5.025169253349304199e-01
2.784062922000885010e-01 -6.823735237121582031e-01 5.854598879814147949e-01 1.469699591398239136e-01 9.403480589389801025e-02 2.770519554615020752e-01 -6.908243149518966675e-02 -4.604515805840492249e-02
4.374386370182037354e-01 -1.093295291066169739e-01 1.307778954505920410e-01 -3.078806214034557343e-02 1.079537644982337952e-01 7.776512503623962402e-01 -4.724032059311866760e-02 -4.000207185745239258e-01
1.697069704532623291e-01 3.454496562480926514e-01 1.046845763921737671e-01 4.899453520774841309e-01 -2.262650281190872192e-01 3.349352478981018066e-01 5.342059731483459473e-01 -3.900065720081329346e-01
2.605491876602172852e-01 -6.430304646492004395e-01 3.797265291213989258e-01 2.477675527334213257e-01 -2.509182691574096680e-01 2.013708800077438354e-01 2.038107067346572876e-01 -4.098730087280273438e-01
2.394575625658035278e-01 2.470340430736541748e-01 6.235670670866966248e-02 3.547179996967315674e-01 3.625704050064086914e-01 7.458605766296386719e-01 -2.081483602523803711e-01 -1.443256586790084839e-01
6.649816632270812988e-01 -1.842150092124938965e-01 -9.817283600568771362e-02 4.778306186199188232e-01 3.833654224872589111e-01 2.609569132328033447e-01 1.049784291535615921e-02 -2.659447491168975830e-01
-5.082609876990318298e-02 8.927580714225769043e-02 -6.040710210800170898e-02 5.712485909461975098e-01 -1.040259897708892822e-01 4.015837907791137695e-01 -6.111627444624900818e-02 -6.954469680786132812e-01
1.529235243797302246e-01 -5.946636795997619629e-01 6.445730328559875488e-01 -5.229172110557556152e-02 1.032559201121330261e-01 1.932744085788726807e-01 1.761650592088699341e-01 -3.545839488506317139e-01
3.982612490653991699e-02 -6.002645492553710938e-01 7.227400541305541992e-01 8.269418030977249146e-02 1.297934949398040771e-01 2.534004747867584229e-01 -9.330143220722675323e-03 -1.666121184825897217e-01
3.828741610050201416e-01 -1.800160109996795654e-01 9.858623147010803223e-02 1.036256626248359680e-01 4.288235306739807129e-01 7.668617367744445801e-01 1.689102947711944580e-01 6.840408779680728912e-03
-1.289986670017242432e-01 -1.890248656272888184e-01 5.496426820755004883e-01 7.703536003828048706e-02 4.451648890972137451e-02 7.112891674041748047e-01 -3.912099450826644897e-02 -3.607533276081085205e-01
3.728201985359191895e-01 6.782886385917663574e-01 3.858692646026611328e-01 3.735738098621368408e-01 2.216002792119979858e-01 1.849941611289978027e-01 -5.334020033478736877e-02 -1.621804684400558472e-01
-2.145312279462814331e-01 4.348983615636825562e-02 4.863356351852416992e-01 5.798218250274658203e-01 2.681975662708282471e-01 -2.606495618820190430e-01 -2.538775801658630371e-01 -4.183866381645202637e-01
2.550004124641418457e-01 2.531019449234008789e-01 3.001639544963836670e-01 4.562583565711975098e-02 4.133097529411315918e-01 7.335704565048217773e-01 -1.712191551923751831e-01 -2.011656165122985840e-01
6.317033618688583374e-02 -1.938085258007049561e-01 -1.617418602108955383e-02 5.181115269660949707e-01 1.605876833200454712e-01 6.440997123718261719e-01 -4.448691010475158691e-01 -2.262414395809173584e-01
-1.762532629072666168e-02 -5.151022076606750488e-01 7.726561427116394043e-01 1.562230587005615234e-01 1.212128531187772751e-02 3.334638178348541260e-01 -2.569764293730258942e-02 -3.083123080432415009e-02
9.806649386882781982e-02 2.261391729116439819e-01 3.191971778869628906e-01 4.893486946821212769e-02 8.040464520454406738e-01 2.984948456287384033e-01 1.234981045126914978e-01 -2.900359928607940674e-01
2.384327501058578491e-01 -9.895831346511840820e-02 2.238505482673645020e-01 1.884766109287738800e-02 3.007974624633789062e-01 8.796262741088867188e-01 -2.735469676554203033e-02 -1.338764578104019165e-01
-7.183673977851867676e-02 2.189166694879531860e-01 4.646504223346710205e-01 -6.105709075927734375e-02 6.501357555389404297e-01 2.030804753303527832e-01 2.657967209815979004e-01 -4.389997720718383789e-01
1.118432432413101196e-01 -4.849890172481536865e-01 6.709702610969543457e-01 8.332446962594985962e-02 1.097269877791404724e-01 5.277702808380126953e-01 3.081397339701652527e-02 6.001405790448188782e-02
-1.831876933574676514e-01 -1.172377616167068481e-01 -1.493999589001759887e-04 8.308464884757995605e-01 1.080071851611137390e-01 -6.622470915317535400e-02 2.281223833560943604e-01 -4.407956004142761230e-01
1.126946881413459778e-01 3.491947352886199951e-01 3.824715688824653625e-02 7.469273209571838379e-01 1.590184718370437622e-01 -3.720517084002494812e-02 2.963306009769439697e-01 -4.376263916492462158e-01
1.446071714162826538e-01 1.527753174304962158e-01 -7.130664587020874023e-02 5.586981773376464844e-01 7.045869827270507812e-01 2.945729196071624756e-01 1.561591625213623047e-01 -1.758364439010620117e-01
3.261643275618553162e-02 -5.914398655295372009e-02 -3.193953633308410645e-02 2.641709446907043457e-01 -1.138237416744232178e-01 5.890052914619445801e-01 4.646588563919067383e-01 -5.906275510787963867e-01
1.211051717400550842e-01 1.310768723487854004e-01 6.040927022695541382e-02 2.467112243175506592e-01 2.888537943363189697e-01 8.035895824432373047e-01 4.176616668701171875e-01 1.642097719013690948e-03
3.544589281082153320e-01 -4.542197585105895996e-01 -4.902562499046325684e-02 3.317557871341705322e-01 3.452629745006561279e-01 5.418328046798706055e-01 -2.867478132247924805e-01 -2.460977882146835327e-01
5.949230790138244629e-01 -8.326798677444458008e-02 3.610678017139434814e-02 -1.520181633532047272e-02 2.989781796932220459e-01 5.223203897476196289e-01 1.078204810619354248e-01 -5.135819315910339355e-01
4.008415341377258301e-01 -5.127421021461486816e-01 6.068624854087829590e-01 1.493275165557861328e-01 4.547938331961631775e-02 -1.028813943266868591e-01 2.238142639398574829e-01 -3.508492112159729004e-01
-7.598605751991271973e-02 5.751546472311019897e-02 3.615520894527435303e-02 2.075474411249160767e-01 6.999499797821044922e-01 1.873897016048431396e-01 3.612129092216491699e-01 -5.394585728645324707e-01
5.780676603317260742e-01 3.339193761348724365e-01 1.434821635484695435e-01 2.313286662101745605e-01 -7.468438148498535156e-02 2.446578592061996460e-01 4.009868800640106201e-01 -5.039939284324645996e-01
-1.329858601093292236e-01 -2.113315314054489136e-01 1.263879835605621338e-01 5.380012467503547668e-02 4.867516458034515381e-02 2.473477721214294434e-01 -1.494278013706207275e-01 -9.126371145248413086e-01
6.343169808387756348e-01 -1.484496444463729858e-01 1.474045664072036743e-01 -5.595085397362709045e-02 5.742552876472473145e-01 2.876744568347930908e-01 9.946263581514358521e-02 -3.582284450531005859e-01
3.292900025844573975e-01 1.852581799030303955e-01 2.008190453052520752e-01 1.140631139278411865e-01 3.177879154682159424e-01 7.226251959800720215e-01 -2.837387025356292725e-01 -3.165832459926605225e-01
6.532686948776245117e-01 3.157993406057357788e-02 6.641272455453872681e-02 1.586129516363143921e-01 1.825402528047561646e-01 7.128813117742538452e-02 3.136860132217407227e-01 -6.370809078216552734e-01
-1.092826500535011292e-01 4.029561579227447510e-01 7.038773894309997559e-01 -2.900863764807581902e-03 3.996142148971557617e-01 7.729105651378631592e-02 -4.080606251955032349e-02 -4.036102592945098877e-01
-8.196379989385604858e-02 1.816538423299789429e-01 7.574220746755599976e-02 4.031674265861511230e-01 7.273870706558227539e-01 3.695497512817382812e-01 2.957215011119842529e-01 -1.972122341394424438e-01
2.510246336460113525e-01 -3.733597099781036377e-01 4.820421636104583740e-01 6.031397581100463867e-01 -4.037444889545440674e-01 1.705553531646728516e-01 7.723331451416015625e-02 -5.816565081477165222e-02
-3.497073054313659668e-01 -8.757784962654113770e-02 8.488615751266479492e-01 1.325281411409378052e-01 -7.072951644659042358e-02 3.356444239616394043e-01 6.474175304174423218e-02 -1.002693548798561096e-01
-7.298497948795557022e-03 6.373399496078491211e-01 5.022755265235900879e-01 5.020947456359863281e-01 1.568621098995208740e-01 1.104610711336135864e-01 -1.127425879240036011e-01 -1.996160447597503662e-01
2.977429628372192383e-01 4.491698741912841797e-01 3.744806349277496338e-01 5.513535141944885254e-01 -1.510548144578933716e-01 3.447951078414916992e-01 -3.049976825714111328e-01 -1.750553399324417114e-01
4.942557215690612793e-02 -1.457639485597610474e-01 4.883553087711334229e-01 7.026910185813903809e-01 -7.354578375816345215e-02 1.967027932405471802e-01 3.571173250675201416e-01 2.690925002098083496e-01
7.742639780044555664e-01 -1.533246934413909912e-01 1.940702497959136963e-01 -5.211164057254791260e-02 3.826339244842529297e-01 2.657322585582733154e-01 -6.630536913871765137e-02 -3.394250273704528809e-01
-1.345262080430984497e-01 -2.065718919038772583e-02 3.262423276901245117e-01 1.547307819128036499e-01 7.948593497276306152e-01 4.513802751898765564e-02 -2.085755616426467896e-01 -4.168429374694824219e-01
2.168388068675994873e-01 2.862830758094787598e-01 2.459319680929183960e-01 9.864197671413421631e-02 4.736704826354980469e-01 6.723971962928771973e-01 -1.220849677920341492e-01 -3.307925760746002197e-01
3.129591792821884155e-02 -5.065435767173767090e-01 6.708801984786987305e-01 8.364149183034896851e-02 1.396741420030593872e-01 5.122256875038146973e-01 -3.067321144044399261e-02 5.033363401889801025e-02
4.479842782020568848e-01 -3.228705376386642456e-02 -5.891328305006027222e-02 4.170644283294677734e-01 5.594463944435119629e-01 1.933862715959548950e-01 -1.506485939025878906e-01 -4.977757036685943604e-01
1.710968017578125000e-01 -7.189216017723083496e-01 4.596256315708160400e-01 1.559825390577316284e-01 -3.258148208260536194e-02 3.016352653503417969e-01 1.286737024784088135e-01 -3.311935365200042725e-01
5.828989148139953613e-01 4.488878250122070312e-01 1.469740420579910278e-01 1.329342573881149292e-01 3.832138180732727051e-01 3.421124815940856934e-01 2.641817927360534668e-01 -2.928648889064788818e-01
4.104727506637573242e-01 7.740522176027297974e-02 7.352858781814575195e-01 1.778215765953063965e-01 -1.265729591250419617e-02 -5.370173230767250061e-02 4.986830949783325195e-01 -3.906200826168060303e-02
1.910460293292999268e-01 -3.966026008129119873e-02 4.229417145252227783e-01 7.533425688743591309e-01 -4.009000658988952637e-01 1.253153979778289795e-01 1.846424788236618042e-01 -7.075583934783935547e-02
2.988174557685852051e-01 -4.026294350624084473e-01 7.179595232009887695e-01 -4.247108101844787598e-02 -3.721131011843681335e-02 9.474094957113265991e-02 2.766254246234893799e-01 -3.800604641437530518e-01
-1.360510140657424927e-01 -4.055957123637199402e-02 6.856432557106018066e-01 4.467401653528213501e-02 3.638348579406738281e-01 -7.363148778676986694e-02 -3.416104316711425781e-01 -5.032371282577514648e-01
-1.366269737482070923e-01 -2.403615266084671021e-01 3.384269773960113525e-01 5.264690518379211426e-01 -3.213887810707092285e-01 5.759630203247070312e-01 3.059361577033996582e-01 -5.688334256410598755e-02
2.777421176433563232e-01 -8.433594554662704468e-02 -2.118210941553115845e-01 8.201817274093627930e-01 5.575999617576599121e-02 8.897557854652404785e-02 6.514126807451248169e-02 -4.276809990406036377e-01
-2.068927511572837830e-02 -3.225823342800140381e-01 -7.145088911056518555e-02 4.744623303413391113e-01 9.931647777557373047e-02 5.916991829872131348e-01 -3.531607985496520996e-01 -4.249690473079681396e-01
1.497740000486373901e-01 -7.287474814802408218e-03 -1.751326471567153931e-01 5.344458818435668945e-01 5.719048380851745605e-01 2.608479857444763184e-01 3.591191470623016357e-01 -3.703073561191558838e-01
-4.344523698091506958e-02 -9.756199270486831665e-02 5.996354818344116211e-01 7.138703465461730957e-01 -3.115002810955047607e-01 -1.955922134220600128e-02 1.014352366328239441e-01 -1.082429140806198120e-01
1.774469017982482910e-01 4.672973603010177612e-02 -3.578369691967964172e-02 3.863984346389770508e-01 5.599080324172973633e-01 -1.554119633510708809e-03 4.430070519447326660e-01 -5.531633496284484863e-01
1.322509646415710449e-01 2.476127594709396362e-01 5.432721972465515137e-02 4.110647439956665039e-01 7.638936042785644531e-01 3.627331852912902832e-01 9.260600805282592773e-02 -1.599603146314620972e-01
2.714248299598693848e-01 -7.514208555221557617e-02 4.003054499626159668e-01 7.282866835594177246e-01 -4.423860609531402588e-01 1.722785532474517822e-01 -5.465473607182502747e-02 -4.078948125243186951e-02
-7.581034302711486816e-02 2.202807515859603882e-01 8.962161540985107422e-01 8.707797154784202576e-03 2.128215879201889038e-01 8.518824726343154907e-02 -2.193610221147537231e-01 -2.044036984443664551e-01
9.290937334299087524e-02 -5.627890229225158691e-01 4.883149862289428711e-01 1.208993867039680481e-01 -1.222442090511322021e-01 1.885078102350234985e-01 3.605786263942718506e-01 -4.909912645816802979e-01
4.201697930693626404e-02 -4.958869144320487976e-02 8.165541104972362518e-03 3.426306545734405518e-01 8.311988711357116699e-01 3.569952249526977539e-01 2.166400104761123657e-01 -1.142060682177543640e-01
7.562996447086334229e-02 1.073483675718307495e-01 5.419895052909851074e-01 6.254599690437316895e-01 1.239999309182167053e-01 -3.221934735774993896e-01 -2.757171094417572021e-01 -3.203110098838806152e-01
-5.008868407458066940e-03 -7.932521402835845947e-03 4.597861766815185547e-01 5.148276686668395996e-01 -4.587624073028564453e-01 5.043680071830749512e-01 2.311704307794570923e-01 -7.191196084022521973e-02
-7.660103589296340942e-02 -7.497128099203109741e-02 4.974630177021026611e-01 5.491554737091064453e-01 -4.194933474063873291e-01 4.568271040916442871e-01 2.131296694278717041e-01 -9.685266017913818359e-02
5.376136898994445801e-01 -1.048508509993553162e-01 1.114159300923347473e-01 -1.380039099603891373e-02 6.333984136581420898e-01 3.516082465648651123e-01 9.021478146314620972e-02 -3.929548561573028564e-01
1.025767996907234192e-01 4.575330913066864014e-01 3.721841573715209961e-01 1.654704511165618896e-01 -3.915576934814453125e-01 5.019896030426025391e-01 2.801093161106109619e-01 -3.612031936645507812e-01
1.703055500984191895e-01 1.091899871826171875e-01 2.681193649768829346e-01 5.224845185875892639e-02 8.197010159492492676e-01 2.835481762886047363e-01 3.582077845931053162e-02 -3.617503941059112549e-01
6.911389231681823730e-01 3.708512187004089355e-01 1.316245943307876587e-01 1.819452941417694092e-01 2.817826271057128906e-01 3.340770602226257324e-01 2.534494698047637939e-01 -2.812858223915100098e-01
-6.905963271856307983e-02 3.391958475112915039e-01 2.685303986072540283e-02 6.592904329299926758e-01 1.200592219829559326e-01 1.458872705698013306e-01 3.992781341075897217e-01 -4.996715486049652100e-01
2.463672012090682983e-01 -4.078914821147918701e-01 -1.570993959903717041e-01 5.628243684768676758e-01 2.559916973114013672e-01 4.889875054359436035e-01 -2.989407479763031006e-01 -1.935714930295944214e-01
5.142308399081230164e-02 -2.632452547550201416e-01 3.351333141326904297e-01 7.859582304954528809e-01 -3.710924386978149414e-01 1.239346191287040710e-01 1.419662386178970337e-01 -1.574458628892898560e-01
4.077957272529602051e-01 -1.220849528908729553e-01 -1.425302624702453613e-01 3.297135531902313232e-01 3.061693608760833740e-01 2.276787012815475464e-01 4.027142822742462158e-01 -6.180744171142578125e-01
6.188908219337463379e-01 3.857319355010986328e-01 1.627976149320602417e-01 1.046378090977668762e-01 3.366094529628753662e-01 3.770484030246734619e-01 3.825992941856384277e-01 -1.699391305446624756e-01
1.480436176061630249e-01 -1.115831583738327026e-01 -1.451302468776702881e-01 7.706149816513061523e-01 1.892094314098358154e-01 1.692119613289833069e-02 2.042450159788131714e-01 -5.224168896675109863e-01
5.423035025596618652e-01 -2.857173085212707520e-01 6.879798173904418945e-01 1.614384353160858154e-01 4.592521861195564270e-02 -5.279793590307235718e-02 3.328134417533874512e-01 -9.608455747365951538e-02
1.281396150588989258e-01 -5.622687190771102905e-02 7.242487743496894836e-03 2.585372626781463623e-01 5.822027921676635742e-01 3.855323302559554577e-04 4.046856462955474854e-01 -6.409321427345275879e-01
-1.009294316172599792e-01 2.206224352121353149e-01 2.196444272994995117e-01 4.691331684589385986e-01 -3.072956204414367676e-01 4.619722068309783936e-01 1.066023856401443481e-01 -5.946397781372070312e-01
5.994055867195129395e-01 -3.769949451088905334e-02 -7.175921648740768433e-02 5.118315219879150391e-01 5.424417853355407715e-01 2.521274089813232422e-01 -3.002244979143142700e-03 -1.197928637266159058e-01
4.115949571132659912e-01 3.694052100181579590e-01 3.598859608173370361e-01 1.279889345169067383e-01 5.232068300247192383e-01 4.502657949924468994e-01 -2.472039163112640381e-01 -1.031306758522987366e-01
5.191300511360168457e-01 8.942947536706924438e-02 2.101136296987533569e-01 1.836339533329010010e-01 3.765586018562316895e-01 6.770592927932739258e-01 -2.107879519462585449e-01 -7.300056313397362828e-05
2.375190854072570801e-01 -5.152619630098342896e-02 3.320302069187164307e-01 -1.209067329764366150e-01 5.003148317337036133e-01 7.233279943466186523e-01 -1.182634308934211731e-01 -1.690045893192291260e-01
-1.777598708868026733e-01 2.069742828607559204e-01 2.623878717422485352e-01 8.901365846395492554e-02 1.677076518535614014e-01 8.181897997856140137e-01 -1.138749048113822937e-01 -3.718391656875610352e-01
-3.920949995517730713e-01 1.992266476154327393e-01 3.163982629776000977e-01 3.270884454250335693e-01 2.885282635688781738e-01 6.834625005722045898e-01 -1.766391098499298096e-01 -1.338084787130355835e-01
1.495060175657272339e-01 1.054242178797721863e-01 2.208787798881530762e-01 4.133858978748321533e-01 -3.649741113185882568e-01 5.231199860572814941e-01 4.051527008414268494e-02 -5.816839337348937988e-01
-5.604770500212907791e-03 1.570677161216735840e-01 5.384386181831359863e-01 5.175454020500183105e-01 3.815498948097229004e-01 -3.660606145858764648e-01 -1.731380224227905273e-01 -3.285899758338928223e-01
1.087708100676536560e-01 8.486982434988021851e-02 9.231302738189697266e-01 -1.989972740411758423e-01 9.657669812440872192e-02 2.383875399827957153e-01 -1.383406072854995728e-01 -6.247382611036300659e-02
2.855202555656433105e-01 -3.000289201736450195e-02 5.375252962112426758e-01 5.082027912139892578e-01 1.553567796945571899e-01 -1.420432031154632568e-01 -5.677573680877685547e-01 -6.094375625252723694e-02
5.334181785583496094e-01 -1.086760759353637695e-01 -1.250907927751541138e-01 2.543465495109558105e-01 4.906706511974334717e-01 3.389299213886260986e-01 2.903373539447784424e-01 -4.282379448413848877e-01
-1.280967146158218384e-01 -1.120939403772354126e-01 6.361764669418334961e-01 -5.501428246498107910e-02 4.202785193920135498e-01 -3.215876221656799316e-02 -1.833543777465820312e-01 -5.932891964912414551e-01
3.619761466979980469e-01 -9.213956445455551147e-02 1.237920150160789490e-01 2.943454682826995850e-01 7.284231781959533691e-01 5.291951820254325867e-02 -3.476210236549377441e-01 -3.229221105575561523e-01
3.456066548824310303e-01 -4.174083769321441650e-01 7.469345331192016602e-01 -1.324903964996337891e-01 5.496958270668983459e-02 4.930084943771362305e-02 9.209957718849182129e-02 -3.419457376003265381e-01
-4.098162055015563965e-03 5.527386069297790527e-01 4.486792385578155518e-01 1.789407879114151001e-01 4.529669880867004395e-01 4.974240660667419434e-01 1.324493996798992157e-02 -9.135186672210693359e-02
-1.274293810129165649e-01 -2.071442604064941406e-01 4.890818297863006592e-01 5.755017995834350586e-01 -2.289685010910034180e-01 5.449039340019226074e-01 1.175564378499984741e-01 8.534205704927444458e-02
5.144407600164413452e-02 9.106090664863586426e-02 -1.616540998220443726e-01 8.233151435852050781e-01 -7.811866700649261475e-02 3.843364119529724121e-01 2.318452596664428711e-01 -2.784104645252227783e-01
3.161526322364807129e-01 -4.230315387248992920e-01 8.329991698265075684e-01 1.241716593503952026e-01 -3.319520503282546997e-02 3.441227227449417114e-02 8.135564625263214111e-02 -5.367247387766838074e-02
-1.217828765511512756e-01 1.064427196979522705e-01 1.093437001109123230e-01 2.089163064956665039e-01 7.639830112457275391e-01 2.156291455030441284e-01 3.064425289630889893e-01 -4.406400620937347412e-01
8.071675151586532593e-02 -6.412777900695800781e-01 4.849249720573425293e-01 3.454110026359558105e-01 1.470631957054138184e-01 4.329005479812622070e-01 -1.765320543199777603e-03 1.369414329528808594e-01
1.973778605461120605e-01 -6.906309723854064941e-01 5.754882097244262695e-01 2.559261620044708252e-01 1.309480369091033936e-01 2.234507203102111816e-01 -1.423538327217102051e-01 -6.615492049604654312e-03
-3.954884130507707596e-03 2.137648910284042358e-01 9.027380347251892090e-01 6.096753850579261780e-02 2.449775636196136475e-01 -5.975006520748138428e-02 -2.006181478500366211e-01 -1.783373653888702393e-01
3.824300467967987061e-01 -2.039252370595932007e-01 4.287171065807342529e-01 4.791114926338195801e-01 5.911247432231903076e-02 -1.638742834329605103e-01 -5.535718202590942383e-01 -2.490479052066802979e-01
5.608459115028381348e-01 1.822218894958496094e-01 -4.933449253439903259e-02 3.771917521953582764e-01 2.785598635673522949e-01 1.542005687952041626e-01 4.214715063571929932e-01 -4.780461192131042480e-01
3.622354939579963684e-02 -7.122117877006530762e-01 5.586624741554260254e-01 1.863642036914825439e-01 9.769006818532943726e-02 2.722355723381042480e-01 -7.569398730993270874e-03 -2.467668205499649048e-01
1.304256767034530640e-01 -1.705878823995590210e-01 2.506097257137298584e-01 1.408277917653322220e-02 6.244074702262878418e-01 6.190280914306640625e-01 -2.482393682003021240e-01 -2.370277494192123413e-01
1.021168678998947144e-01 -2.477833628654479980e-01 3.854652941226959229e-01 7.193105816841125488e-01 -2.956854179501533508e-02 3.629392087459564209e-01 1.437296569347381592e-01 3.300409913063049316e-01
-4.271124675869941711e-02 -6.388903129845857620e-03 4.097131192684173584e-01 7.174935340881347656e-01 2.632841467857360840e-01 -3.355816006660461426e-01 -2.112280279397964478e-01 -2.981987297534942627e-01
6.809953600168228149e-02 6.166365742683410645e-01 3.977379202842712402e-01 5.365669727325439453e-01 1.006586700677871704e-01 7.025645673274993896e-02 -2.049651145935058594e-01 -3.345796763896942139e-01
-1.425900012254714966e-01 -1.364621967077255249e-01 5.767450332641601562e-01 -5.745671689510345459e-03 5.928153991699218750e-01 -9.223347157239913940e-02 -2.284799069166183472e-01 -4.650142192840576172e-01
2.593028247356414795e-01 3.124391734600067139e-01 6.568815708160400391e-01 -1.585207581520080566e-01 3.124371767044067383e-01 -8.438780903816223145e-03 2.691508037969470024e-03 -5.299304127693176270e-01
-7.288566976785659790e-02 3.884619772434234619e-01 1.526340246200561523e-01 5.421928763389587402e-01 3.706925809383392334e-01 5.639382600784301758e-01 -2.210617959499359131e-01 -1.490203291177749634e-01
4.648018181324005127e-01 5.895319581031799316e-02 7.363243103027343750e-01 1.502438187599182129e-01 4.199711978435516357e-02 -7.558532804250717163e-02 4.549292623996734619e-01 -3.604843467473983765e-02
-9.028682857751846313e-02 -2.361193895339965820e-01 4.284327924251556396e-01 1.655683517456054688e-01 -8.552986383438110352e-02 6.488413363695144653e-02 6.443141698837280273e-01 -5.463169217109680176e-01
3.405790776014328003e-02 -2.772041857242584229e-01 7.670819163322448730e-01 -2.109847217798233032e-01 2.806739509105682373e-01 1.491464078426361084e-01 -2.363364845514297485e-01 -3.635812401771545410e-01
2.298667132854461670e-01 4.046620130538940430e-01 6.763828545808792114e-02 7.028768062591552734e-01 -1.280594021081924438e-01 2.242958396673202515e-01 4.509521126747131348e-01 -1.213830262422561646e-01
-3.956966847181320190e-02 -5.662515759468078613e-01 6.223763823509216309e-01 8.085552603006362915e-02 -4.805843904614448547e-02 4.755675494670867920e-01 -2.087380178272724152e-02 -2.345071136951446533e-01
1.748930662870407104e-02 4.409985989332199097e-02 5.353843569755554199e-01 -9.410580992698669434e-02 3.772190809249877930e-01 9.433726966381072998e-02 -1.129892319440841675e-01 -7.336870431900024414e-01
1.164503246545791626e-01 -4.431599378585815430e-01 8.045218586921691895e-01 1.285790354013442993e-01 1.827101595699787140e-02 -9.231742471456527710e-02 2.444102428853511810e-02 -3.417699933052062988e-01
8.104444742202758789e-01 1.318722814321517944e-01 1.130082178860902786e-02 3.119306862354278564e-01 2.263201028108596802e-01 2.301769703626632690e-01 -1.811738014221191406e-01 -3.022166192531585693e-01
-1.192321032285690308e-01 -2.285390198230743408e-01 6.247567534446716309e-01 4.138927459716796875e-01 -5.196181684732437134e-02 5.312714576721191406e-01 7.842207700014114380e-02 2.842995226383209229e-01
2.377389818429946899e-01 -3.469292223453521729e-01 7.252227663993835449e-01 4.508703947067260742e-01 2.513161743991076946e-04 1.342604905366897583e-01 6.649712473154067993e-02 2.672835886478424072e-01
1.615674793720245361e-01 6.587433815002441406e-02 8.244777917861938477e-01 -2.719199955463409424e-01 2.462730705738067627e-01 2.343777120113372803e-01 -2.232521623373031616e-01 -2.245611399412155151e-01
-1.669868379831314087e-01 2.611411213874816895e-01 4.629292488098144531e-01 3.533211769536137581e-03 6.570866107940673828e-01 5.031891465187072754e-01 3.123470768332481384e-02 -6.055459007620811462e-02
-1.832645833492279053e-01 2.286469563841819763e-02 5.500146150588989258e-01 5.959615707397460938e-01 1.070221289992332458e-01 -3.395417332649230957e-01 -2.246544510126113892e-02 -4.253915846347808838e-01
2.730507850646972656e-01 -3.460621833801269531e-01 5.868641734123229980e-01 1.392532289028167725e-01 3.109592944383621216e-02 -7.929246127605438232e-02 5.481027960777282715e-01 -3.663501143455505371e-01
3.783047944307327271e-02 1.086981445550918579e-01 9.476289749145507812e-01 -6.170144304633140564e-02 1.711719334125518799e-01 7.480175048112869263e-02 -1.517831832170486450e-01 -1.643552333116531372e-01
2.453611493110656738e-01 1.625933945178985596e-01 5.466516613960266113e-01 6.275911331176757812e-01 -3.913289904594421387e-01 2.356256693601608276e-01 -7.064503431320190430e-02 8.375013619661331177e-02
9.726706892251968384e-02 -1.699787974357604980e-01 8.417521119117736816e-01 1.875509321689605713e-01 9.030574560165405273e-02 5.963844247162342072e-03 4.579658508300781250e-01 9.800443658605217934e-04
7.644388824701309204e-02 3.152367770671844482e-01 5.905758123844861984e-03 6.757130622863769531e-01 -1.582112759351730347e-01 4.363369941711425781e-01 3.567013442516326904e-01 -3.090350329875946045e-01
2.180839627981185913e-01 1.157030239701271057e-01 5.723287463188171387e-01 4.814344048500061035e-01 2.763551846146583557e-02 4.061592370271682739e-02 -6.082533001899719238e-01 -8.560167253017425537e-02
3.693130016326904297e-01 3.595420122146606445e-01 2.671247720718383789e-01 4.710350036621093750e-01 -4.200268685817718506e-01 3.953048586845397949e-01 2.018922865390777588e-01 -2.601136267185211182e-01
4.404459595680236816e-01 2.749974131584167480e-01 2.865088917315006256e-02 5.425179600715637207e-01 -3.869898617267608643e-03 1.857655048370361328e-01 5.315854549407958984e-01 -3.437009751796722412e-01
4.409556984901428223e-01 3.298467993736267090e-01 1.786468327045440674e-01 3.771883845329284668e-01 5.253980159759521484e-01 3.566088378429412842e-01 -2.800943553447723389e-01 -2.022564411163330078e-01
5.131497383117675781e-01 -4.720380604267120361e-01 6.932229399681091309e-01 -1.267623156309127808e-03 6.177520379424095154e-02 2.201802283525466919e-02 8.147148182615637779e-04 -1.702825576066970825e-01
6.544636487960815430e-01 8.918415755033493042e-02 -3.921752050518989563e-02 5.376502275466918945e-01 2.217989712953567505e-01 -4.221139848232269287e-02 2.286209762096405029e-01 -4.121572971343994141e-01
4.404351413249969482e-01 7.683200389146804810e-02 2.889304459095001221e-01 -1.030319109559059143e-01 4.195864200592041016e-01 6.602929234504699707e-01 3.050640821456909180e-01 -3.022936172783374786e-02
4.205947369337081909e-02 -4.851365685462951660e-01 7.078139185905456543e-01 1.317187864333391190e-02 -1.470737308263778687e-01 3.106600642204284668e-01 -1.866937056183815002e-02 -3.784319758415222168e-01
-1.194874271750450134e-01 1.982314288616180420e-01 8.500375151634216309e-01 6.731142103672027588e-02 -3.727417811751365662e-02 1.118834391236305237e-01 -1.700000315904617310e-01 -4.201489984989166260e-01
6.112243533134460449e-01 8.056584000587463379e-02 1.387855503708124161e-02 5.927644371986389160e-01 9.621705859899520874e-02 -1.149787604808807373e-01 2.381058335304260254e-01 -4.349476099014282227e-01
-1.456138771027326584e-02 1.861252039670944214e-01 6.194775700569152832e-01 4.690274298191070557e-01 3.064007163047790527e-01 -3.686191737651824951e-01 -9.347456693649291992e-02 -3.505813777446746826e-01
5.718936324119567871e-01 -1.013119593262672424e-01 -2.161935158073902130e-02 1.532639265060424805e-01 5.198116302490234375e-01 4.346824586391448975e-01 1.001637578010559082e-01 -4.117409586906433105e-01
5.688662528991699219e-01 2.557820677757263184e-01 1.808978021144866943e-01 1.201128512620925903e-01 8.789485320448875427e-03 2.245382070541381836e-01 3.253673911094665527e-01 -6.383236050605773926e-01
5.125963687896728516e-01 -3.809302449226379395e-01 5.545336008071899414e-01 3.000155687332153320e-01 -3.923362493515014648e-02 -1.594937294721603394e-01 3.438393175601959229e-01 -2.222996056079864502e-01
1.243518739938735962e-01 8.274815231561660767e-02 7.454338669776916504e-01 -3.352450430393218994e-01 3.349515497684478760e-01 3.170652389526367188e-01 2.306769229471683502e-02 -3.104408681392669678e-01
1.234096437692642212e-01 3.071104288101196289e-01 -2.407970093190670013e-02 6.606130003929138184e-01 -1.923961043357849121e-01 4.139950275421142578e-01 4.000759422779083252e-01 -2.915390729904174805e-01
5.662155747413635254e-01 9.232132881879806519e-02 -5.960175767540931702e-02 5.974538922309875488e-01 2.058218270540237427e-01 -7.712174206972122192e-02 4.851259663701057434e-02 -5.096167325973510742e-01
5.123701691627502441e-01 -4.883120059967041016e-01 6.717690825462341309e-01 5.621685832738876343e-02 1.168419122695922852e-01 -3.099793195724487305e-02 9.537426754832267761e-03 -1.728882193565368652e-01
3.404467105865478516e-01 6.909112930297851562e-01 4.733490943908691406e-01 2.841830253601074219e-01 -4.428652673959732056e-02 2.845740318298339844e-01 3.834038227796554565e-02 -1.323054730892181396e-01
5.381382107734680176e-01 1.122267544269561768e-01 -7.820061407983303070e-03 3.734862804412841797e-01 1.845662444829940796e-01 9.090167284011840820e-02 1.199677679687738419e-02 -7.181835174560546875e-01
2.362551838159561157e-01 1.065953075885772705e-01 2.366943359375000000e-01 7.163406163454055786e-02 -4.749135300517082214e-02 8.817041516304016113e-01 2.904824912548065186e-01 -8.733662962913513184e-02
5.620666313916444778e-03 -5.976816415786743164e-01 5.132374763488769531e-01 4.068508446216583252e-01 7.286575436592102051e-02 4.308052957057952881e-01 -2.435092069208621979e-02 1.493625640869140625e-01
2.219779193401336670e-01 -1.051264908164739609e-02 2.091320790350437164e-02 3.515827655792236328e-01 5.043722987174987793e-01 -3.426472097635269165e-02 5.193043351173400879e-01 -5.489307641983032227e-01
-3.857931867241859436e-02 3.991212546825408936e-01 1.580081433057785034e-01 4.767618775367736816e-01 6.858643293380737305e-01 3.201261460781097412e-01 1.937874965369701385e-02 -1.169586256146430969e-01
2.295934259891510010e-01 -7.428926825523376465e-01 3.685446977615356445e-01 3.479636311531066895e-01 1.100298911333084106e-01 3.484922945499420166e-01 -6.881903111934661865e-02 1.428168732672929764e-02
1.089425683021545410e-01 -4.391905069351196289e-01 8.185206651687622070e-01 4.216423630714416504e-02 2.230020472779870033e-03 3.189913332462310791e-01 -8.682633191347122192e-02 -1.191222965717315674e-01
-1.515255682170391083e-02 -4.021848142147064209e-01 7.520634531974792480e-01 3.894352018833160400e-01 1.294932812452316284e-01 2.184349149465560913e-01 3.920531645417213440e-02 2.339641153812408447e-01
5.989647507667541504e-01 -5.209358781576156616e-02 1.280019618570804596e-02 7.214204221963882446e-02 2.354409843683242798e-01 6.274170875549316406e-01 -7.713956385850906372e-02 -4.220472872257232666e-01
6.359132379293441772e-02 2.773109674453735352e-01 -7.452521473169326782e-02 6.300539970397949219e-01 5.777936801314353943e-02 6.675941944122314453e-01 -1.749407649040222168e-01 -1.921143978834152222e-01
3.026159405708312988e-01 -2.625636458396911621e-01 6.250684857368469238e-01 4.100315570831298828e-01 2.673259973526000977e-01 -9.807139635086059570e-03 3.211236000061035156e-01 3.255267143249511719e-01
2.184597849845886230e-01 6.615394949913024902e-01 4.056451022624969482e-01 5.344403386116027832e-01 -9.024873375892639160e-02 1.095247939229011536e-01 5.071338638663291931e-02 -2.043378502130508423e-01
1.266417801380157471e-01 5.312889814376831055e-01 7.864836454391479492e-01 1.993451565504074097e-01 1.207852661609649658e-01 3.124083019793033600e-02 -7.356110494583845139e-03 -1.666721999645233154e-01
-3.198473453521728516e-01 7.352216541767120361e-02 5.999636650085449219e-01 2.794675827026367188e-01 -3.748132586479187012e-01 5.209494829177856445e-01 -5.551236495375633240e-02 -1.981884688138961792e-01
3.575835227966308594e-01 5.527007952332496643e-02 -1.181948930025100708e-01 4.677432477474212646e-01 6.307758092880249023e-01 3.144339919090270996e-01 3.549888134002685547e-01 -1.164538636803627014e-01
2.939727604389190674e-01 6.318819522857666016e-02 7.669954895973205566e-01 2.048450559377670288e-01 -1.627712696790695190e-02 -1.391573902219533920e-02 5.266479253768920898e-01 -3.907753527164459229e-02
5.793996453285217285e-01 -9.052905440330505371e-02 -3.196844458580017090e-02 6.016187071800231934e-01 2.152633666992187500e-01 -1.942869275808334351e-01 1.131623238325119019e-01 -4.429922699928283691e-01
2.846972942352294922e-01 3.735395371913909912e-01 2.384194172918796539e-02 6.303808689117431641e-01 -2.449816316366195679e-01 3.445248007774353027e-01 3.484377264976501465e-01 -2.852107584476470947e-01
2.785483896732330322e-01 -3.825637996196746826e-01 4.829368889331817627e-01 6.241519451141357422e-01 1.234330758452415466e-01 1.017391905188560486e-01 5.883800238370895386e-02 3.524393737316131592e-01
7.372183352708816528e-02 3.260301426053047180e-02 3.393546044826507568e-01 4.539055749773979187e-02 8.144778609275817871e-01 2.537559866905212402e-01 -4.367194697260856628e-02 -3.828925788402557373e-01
1.552695631980895996e-01 6.490448117256164551e-01 4.725978076457977295e-01 2.681129574775695801e-01 3.245937228202819824e-01 3.825543522834777832e-01 -6.438037753105163574e-02 -5.954045057296752930e-02
4.483085274696350098e-01 -7.379804551601409912e-02 1.158218011260032654e-01 2.934102118015289307e-01 7.655587196350097656e-01 5.297111719846725464e-02 -1.611802428960800171e-01 -2.814320921897888184e-01
8.036160469055175781e-02 3.763083219528198242e-01 2.428767979145050049e-01 6.670476794242858887e-01 3.804674148559570312e-01 1.491978019475936890e-01 -3.994077444076538086e-01 -1.464594155550003052e-01
2.161491364240646362e-01 3.286741971969604492e-01 6.528959274291992188e-01 -2.381526231765747070e-01 2.422134727239608765e-01 1.610229015350341797e-01 1.371816396713256836e-01 -5.087715387344360352e-01
3.409192562103271484e-01 -5.062576532363891602e-01 6.783221364021301270e-01 -1.092670112848281860e-01 5.094538256525993347e-02 1.989658027887344360e-01 7.170420140027999878e-02 -3.287740647792816162e-01
7.609794139862060547e-01 3.094968497753143311e-01 1.311043351888656616e-01 2.146271169185638428e-01 2.419985532760620117e-01 3.846557438373565674e-01 2.030590176582336426e-01 -1.187959611415863037e-01
-4.357312992215156555e-02 1.346392482519149780e-01 1.408888846635818481e-01 5.404687523841857910e-01 -2.401555776596069336e-01 5.251766443252563477e-01 -4.841390848159790039e-01 -3.164520263671875000e-01
-2.482428550720214844e-01 4.129411876201629639e-01 3.385390043258666992e-01 2.677805423736572266e-01 1.674485504627227783e-01 6.892858743667602539e-01 -1.672745794057846069e-01 -2.245114296674728394e-01
2.614341080188751221e-01 -5.053752660751342773e-01 4.516238570213317871e-01 2.907145321369171143e-01 -4.138123095035552979e-01 1.445416659116744995e-01 1.105158776044845581e-01 -4.282782673835754395e-01
5.635979771614074707e-01 -2.910404205322265625e-01 1.833071857690811157e-01 -1.913610845804214478e-01 3.467139899730682373e-01 1.829955130815505981e-01 6.921077519655227661e-02 -6.074075102806091309e-01
5.241037812083959579e-03 -3.441098034381866455e-01 7.329499721527099609e-01 2.247202545404434204e-01 1.557120531797409058e-01 4.070516228675842285e-01 1.644358336925506592e-01 2.772539556026458740e-01
2.413178831338882446e-01 4.252532720565795898e-01 1.377743929624557495e-01 6.419204473495483398e-01 -7.112705707550048828e-02 9.860337525606155396e-02 -2.601904273033142090e-01 -4.973942637443542480e-01
-1.087420731782913208e-01 2.458816915750503540e-01 2.588610053062438965e-01 2.861627340316772461e-01 2.019141465425491333e-01 8.581859469413757324e-01 -6.943271495401859283e-03 3.896936774253845215e-02
1.372876465320587158e-01 -1.727358400821685791e-01 8.056886494159698486e-02 4.676961600780487061e-01 -3.617438673973083496e-02 -1.208208426833152771e-01 -1.925984472036361694e-01 -8.204162716865539551e-01
1.157539933919906616e-01 1.552349030971527100e-01 4.981664121150970459e-01 5.628229379653930664e-01 1.941666007041931152e-01 -3.817191720008850098e-01 -2.595804929733276367e-01 -3.831077516078948975e-01
3.394193947315216064e-01 1.610393971204757690e-01 7.218461483716964722e-02 3.014494776725769043e-01 1.845313310623168945e-01 8.111136555671691895e-01 2.455244958400726318e-01 1.026590019464492798e-01
3.625217452645301819e-02 9.952759742736816406e-02 7.919459342956542969e-01 -1.927160471677780151e-01 3.179088532924652100e-01 1.620409786701202393e-01 -1.964540630578994751e-01 -3.981766998767852783e-01
3.817751109600067139e-01 -1.344940811395645142e-01 7.259519696235656738e-01 1.986680626869201660e-01 2.042674086987972260e-02 -2.277694083750247955e-02 5.172856450080871582e-01 -3.411036357283592224e-02
3.109999001026153564e-01 -3.765345737338066101e-02 7.827372550964355469e-01 1.180545017123222351e-01 4.921875149011611938e-02 -7.812656462192535400e-02 4.795143902301788330e-01 -1.917975395917892456e-01
6.207433938980102539e-01 3.481254279613494873e-01 1.181231066584587097e-01 2.931009531021118164e-01 -1.454804390668869019e-01 2.432098686695098877e-01 3.240988552570343018e-01 -4.563654661178588867e-01
-3.112167418003082275e-01 -9.706205129623413086e-02 1.895343810319900513e-01 4.554070830345153809e-01 -2.156027257442474365e-01 5.823606848716735840e-01 3.382781445980072021e-01 -3.877418637275695801e-01
1.920760869979858398e-01 1.334669440984725952e-02 6.365122795104980469e-01 2.836149334907531738e-01 -2.717506699264049530e-02 -1.264077425003051758e-01 6.273699402809143066e-01 -2.589073777198791504e-01
7.126194983720779419e-02 2.031871080398559570e-01 3.877644538879394531e-01 6.016700863838195801e-01 -3.861836194992065430e-01 4.592012465000152588e-01 -2.362930029630661011e-01 -1.594697088003158569e-01
8.135639876127243042e-02 3.032749593257904053e-01 3.866784274578094482e-01 -8.316572010517120361e-02 6.856896281242370605e-01 4.418086707592010498e-01 4.621481895446777344e-02 -2.783304452896118164e-01
-2.747324705123901367e-01 -1.196796074509620667e-01 5.528626218438148499e-02 7.556551098823547363e-01 1.097165234386920929e-02 1.226241290569305420e-01 1.100658206269145012e-03 -5.665415525436401367e-01
2.224477678537368774e-01 2.661298215389251709e-01 -1.777386292815208435e-03 7.279219031333923340e-01 6.286928895860910416e-03 1.662463545799255371e-01 -7.962036132812500000e-02 -5.619622468948364258e-01
-2.169515043497085571e-01 -2.585848867893218994e-01 1.434323638677597046e-01 8.309216797351837158e-02 -3.439795225858688354e-02 3.578154742717742920e-01 -6.420790404081344604e-02 -8.516167402267456055e-01
4.093319177627563477e-01 4.741048514842987061e-01 1.879468411207199097e-01 3.287033438682556152e-01 3.975662291049957275e-01 3.216702640056610107e-01 3.657526671886444092e-01 -2.626718878746032715e-01
5.577546358108520508e-01 -2.995645701885223389e-01 -6.875465624034404755e-03 1.858990937471389771e-01 1.732973605394363403e-01 6.882128119468688965e-01 -1.454752534627914429e-01 -1.993316113948822021e-01
4.778647124767303467e-01 -1.676885038614273071e-01 6.474279165267944336e-01 3.126683831214904785e-01 2.698355121538043022e-03 -9.464389830827713013e-02 4.647890329360961914e-01 -4.009770601987838745e-02
2.462609857320785522e-01 3.160637617111206055e-02 9.240219369530677795e-03 3.223541080951690674e-01 5.363521575927734375e-01 4.093376174569129944e-02 5.876740813255310059e-01 -4.468210637569427490e-01
2.874667942523956299e-01 1.886276155710220337e-01 6.841879487037658691e-01 5.137618184089660645e-01 -2.204874455928802490e-01 1.723511219024658203e-01 -4.681111499667167664e-02 2.630730271339416504e-01
1.195781212300062180e-02 -6.862009316682815552e-02 4.114278852939605713e-01 8.338220715522766113e-01 -5.780605226755142212e-02 7.591694593429565430e-02 2.829517722129821777e-01 2.035914808511734009e-01
-4.142512381076812744e-02 -9.548845887184143066e-02 8.395861089229583740e-02 7.103637456893920898e-01 -1.034242808818817139e-01 -1.468828786164522171e-02 1.597950607538223267e-01 -6.641185879707336426e-01
1.454663723707199097e-01 -1.350861191749572754e-01 1.133555918931961060e-02 6.972191333770751953e-01 2.169038057327270508e-01 -1.972007155418395996e-01 3.780448436737060547e-01 -4.954746663570404053e-01
2.419793605804443359e-01 7.366483658552169800e-02 2.802912145853042603e-02 4.302166998386383057e-01 4.411619901657104492e-01 2.351665496826171875e-02 5.507441759109497070e-01 -5.016486048698425293e-01
-1.148833520710468292e-02 -5.597944930195808411e-02 4.197745323181152344e-01 6.323192715644836426e-01 8.732511848211288452e-02 -3.284959197044372559e-01 -1.800481081008911133e-01 -5.222485065460205078e-01
3.497891873121261597e-02 3.912272453308105469e-01 2.884592115879058838e-01 2.673588693141937256e-01 7.411348819732666016e-01 3.117100894451141357e-01 2.081596851348876953e-01 -3.540596365928649902e-02
1.419426351785659790e-01 1.268937736749649048e-01 4.801699891686439514e-03 5.327333807945251465e-01 -2.938949465751647949e-01 4.151732027530670166e-01 2.628099918365478516e-01 -5.933887958526611328e-01
-1.565211266279220581e-01 3.382827937602996826e-01 2.224348336458206177e-01 6.848492622375488281e-01 5.099204182624816895e-02 -1.226796396076679230e-02 4.339690804481506348e-01 -3.892173469066619873e-01
1.297162920236587524e-01 2.428068369626998901e-01 5.237946510314941406e-01 6.265742778778076172e-01 2.071465104818344116e-01 -1.983287185430526733e-01 -3.963274657726287842e-01 -1.339510977268218994e-01
3.596650958061218262e-01 -1.010211184620857239e-01 3.914774060249328613e-01 5.969116091728210449e-01 7.850756496191024780e-02 -7.862140983343124390e-02 -5.743324756622314453e-01 -9.314069896936416626e-02
3.931394219398498535e-01 -2.266222983598709106e-01 6.056363582611083984e-01 3.315665423870086670e-01 1.119453608989715576e-01 -1.344877481460571289e-01 -5.044209957122802734e-01 -1.797017306089401245e-01
4.653792679309844971e-01 -3.415511846542358398e-01 -6.150173768401145935e-02 1.328427642583847046e-01 2.887163311243057251e-02 2.619583010673522949e-01 2.733977735042572021e-01 -7.079075574874877930e-01
1.284101307392120361e-01 -2.351391911506652832e-01 -2.399096637964248657e-02 6.544745564460754395e-01 -4.035527631640434265e-02 -8.010219782590866089e-02 2.324938178062438965e-01 -6.612182855606079102e-01
2.493867278099060059e-01 2.730334103107452393e-01 6.504753828048706055e-01 -1.378737539052963257e-01 4.052562713623046875e-01 -2.724153921008110046e-02 -5.267690867185592651e-02 -5.033708214759826660e-01
1.930218487977981567e-01 -1.312166601419448853e-01 5.794464945793151855e-01 6.749281883239746094e-01 9.833151474595069885e-03 1.040194332599639893e-01 1.157198026776313782e-01 3.604590296745300293e-01
-9.769134968519210815e-02 2.929630875587463379e-02 2.583158910274505615e-01 1.327358037233352661e-01 6.279470324516296387e-01 -5.293324962258338928e-02 3.557227924466133118e-02 -7.119461894035339355e-01
4.146265611052513123e-02 4.261581599712371826e-02 8.675411343574523926e-02 3.727207481861114502e-01 8.466861248016357422e-01 5.393344536423683167e-02 1.075533255934715271e-01 -3.444764018058776855e-01
-2.795201539993286133e-01 -4.715972021222114563e-02 5.363720655441284180e-01 3.841143846511840820e-01 3.918479681015014648e-01 -2.982215881347656250e-01 -1.426788121461868286e-01 -4.707093834877014160e-01
-1.630396693944931030e-01 -3.290922343730926514e-01 3.657987806946039200e-03 7.395467907190322876e-02 5.268238782882690430e-01 1.547508835792541504e-01 3.461645841598510742e-01 -6.620518565177917480e-01
2.755364961922168732e-02 -7.362842559814453125e-02 5.550795197486877441e-01 3.203032314777374268e-01 1.169116869568824768e-01 -1.850667595863342285e-01 6.493843793869018555e-01 -3.368889093399047852e-01
3.198853880167007446e-02 -7.100514173507690430e-01 4.773939549922943115e-01 2.143529653549194336e-01 2.086332738399505615e-01 4.182264208793640137e-01 -3.378957137465476990e-02 -3.699543327093124390e-02
-2.220402657985687256e-01 7.386963814496994019e-02 3.498371839523315430e-01 6.261478662490844727e-01 2.934912741184234619e-01 -2.970531284809112549e-01 -5.634207278490066528e-02 -5.032315850257873535e-01
-2.199052125215530396e-01 -1.135200858116149902e-01 3.718894422054290771e-01 8.103508353233337402e-01 1.650688499212265015e-01 -2.794774472713470459e-01 -1.166587974876165390e-02 -1.956864893436431885e-01
3.793038427829742432e-01 -3.437572717666625977e-01 6.473225951194763184e-01 2.816383242607116699e-01 6.415190547704696655e-02 -2.467424273490905762e-01 3.187768459320068359e-01 -2.701793909072875977e-01
5.276011824607849121e-01 1.748517006635665894e-01 -3.069815412163734436e-02 3.549369275569915771e-01 1.642762720584869385e-01 4.948285818099975586e-01 -2.876589894294738770e-01 -4.577681124210357666e-01
1.007180511951446533e-01 8.066348731517791748e-02 1.963677257299423218e-01 8.171919584274291992e-01 1.194364726543426514e-01 -2.217687070369720459e-01 3.251127004623413086e-01 -3.283922076225280762e-01
4.565435647964477539e-01 -2.821265347301959991e-02 -1.690095476806163788e-02 6.103497147560119629e-01 6.352365761995315552e-02 -1.672403067350387573e-01 5.747694522142410278e-02 -6.185882687568664551e-01
2.468172460794448853e-02 2.395091354846954346e-01 2.047205269336700439e-01 1.189262047410011292e-01 3.663316667079925537e-01 7.729294300079345703e-01 3.880117237567901611e-01 6.164597347378730774e-02
3.222730159759521484e-01 -1.132243871688842773e-01 -6.877077370882034302e-02 9.441712498664855957e-02 3.603559732437133789e-01 3.059512972831726074e-01 4.644260108470916748e-01 -6.561418771743774414e-01
-3.093615770339965820e-01 9.836963377892971039e-03 2.099914252758026123e-01 3.244114518165588379e-01 7.605536580085754395e-01 4.115530550479888916e-01 -6.652449816465377808e-02 -5.114748328924179077e-02
3.780989348888397217e-01 4.197869077324867249e-02 8.499325066804885864e-02 1.051598861813545227e-01 3.830093741416931152e-01 7.320569157600402832e-01 3.926209211349487305e-01 1.554714422672986984e-02
2.044795006513595581e-01 3.374380767345428467e-01 5.076508969068527222e-02 6.077818274497985840e-01 -3.388344049453735352e-01 4.708730876445770264e-01 2.724094390869140625e-01 -2.482154667377471924e-01
8.548785001039505005e-02 2.369746714830398560e-01 9.041449427604675293e-01 1.759682446718215942e-01 -1.343030035495758057e-01 2.281291335821151733e-01 4.901748895645141602e-02 1.249357685446739197e-01
5.268109962344169617e-03 -5.884304046630859375e-01 5.132657885551452637e-01 3.859911859035491943e-01 2.067251801490783691e-01 3.922977745532989502e-01 4.191286116838455200e-02 2.071256935596466064e-01
-4.768365249037742615e-02 -6.203978881239891052e-02 4.007494151592254639e-01 4.589554667472839355e-01 -9.899183362722396851e-02 6.049273014068603516e-01 -2.420889884233474731e-01 -4.339280426502227783e-01
3.638833016157150269e-02 1.858061403036117554e-01 5.674602985382080078e-01 2.229332178831100464e-02 -2.925415635108947754e-01 5.654792189598083496e-01 2.592551894485950470e-02 -4.854114949703216553e-01
6.803090125322341919e-02 1.711770147085189819e-01 6.092515215277671814e-02 8.666097521781921387e-01 1.266044378280639648e-01 -1.288906931877136230e-01 2.758904397487640381e-01 -3.202951848506927490e-01
8.649365603923797607e-02 3.276710808277130127e-01 3.898293077945709229e-01 6.926670074462890625e-01 -9.007652103900909424e-02 1.513902992010116577e-01 -4.636903703212738037e-01 -8.575890958309173584e-02
3.163948953151702881e-01 4.295563697814941406e-01 3.515539690852165222e-02 6.890184879302978516e-01 -1.400156617164611816e-01 2.292742580175399780e-01 3.257820308208465576e-01 -2.471603751182556152e-01
2.790753543376922607e-01 3.046154677867889404e-01 4.838198721408843994e-01 -1.531299054622650146e-01 2.651129364967346191e-01 2.298734635114669800e-01 -1.195897608995437622e-01 -6.590656638145446777e-01
1.158275753259658813e-01 2.244493365287780762e-01 5.809748172760009766e-01 -1.964294165372848511e-01 5.392290353775024414e-01 1.105418056249618530e-01 -6.468777358531951904e-02 -5.029100179672241211e-01
2.561123967170715332e-01 -1.337130963802337646e-01 1.027788966894149780e-01 1.208840608596801758e-01 8.071632981300354004e-01 2.514001727104187012e-01 2.141346484422683716e-01 -3.616387844085693359e-01
2.170482724905014038e-01 1.772373169660568237e-01 -3.871378302574157715e-02 5.266313552856445312e-01 4.825517833232879639e-01 2.291735261678695679e-02 2.745712697505950928e-01 -5.778120160102844238e-01
9.571126103401184082e-02 1.315874308347702026e-01 -2.064866013824939728e-02 6.777688264846801758e-01 -1.247389242053031921e-02 1.860407143831253052e-01 2.426565587520599365e-01 -6.481342315673828125e-01
3.783043846487998962e-02 1.403530687093734741e-02 1.831537336111068726e-01 6.019209623336791992e-01 2.035128325223922729e-01 -2.019307613372802734e-01 -6.354801356792449951e-02 -7.185302972793579102e-01
3.836167752742767334e-01 8.987415581941604614e-02 -1.356428414583206177e-01 6.633130311965942383e-01 8.943797647953033447e-02 6.561097502708435059e-02 -1.208406090736389160e-01 -5.995592474937438965e-01
9.259022027254104614e-02 -3.353025913238525391e-01 8.535535335540771484e-01 7.044458389282226562e-02 4.262949153780937195e-02 1.201070174574851990e-01 3.508872985839843750e-01 -7.821880280971527100e-02
2.027735710144042969e-01 -2.881143391132354736e-01 6.728765964508056641e-01 5.548474192619323730e-01 -1.602493226528167725e-01 -1.659975647926330566e-01 2.292316406965255737e-01 -9.732479602098464966e-02
9.120887517929077148e-02 -9.812503308057785034e-02 -8.031424134969711304e-02 7.129623293876647949e-01 -1.711262017488479614e-01 2.118357270956039429e-01 1.687917262315750122e-01 -6.038522720336914062e-01
3.263479471206665039e-01 -3.667747378349304199e-01 7.730714678764343262e-01 -1.408113837242126465e-01 5.236669629812240601e-02 1.120125874876976013e-01 1.606786698102951050e-01 -3.168585002422332764e-01
-2.284807562828063965e-01 -1.822270825505256653e-02 3.314305245876312256e-01 -4.716333001852035522e-02 1.718856692314147949e-01 3.300929665565490723e-01 -2.032245248556137085e-01 -8.096837997436523438e-01
6.020000576972961426e-01 7.062245160341262817e-02 3.761166632175445557e-01 1.220442354679107666e-01 4.437284469604492188e-01 3.183639645576477051e-01 -4.182946979999542236e-01 -5.503568053245544434e-02
3.506375551223754883e-01 5.575255155563354492e-01 4.040822982788085938e-01 2.714028060436248779e-01 5.176547169685363770e-01 6.322919577360153198e-02 1.569726765155792236e-01 -1.807535588741302490e-01
-1.329384446144104004e-01 -1.860741078853607178e-01 7.525741457939147949e-01 -5.724938213825225830e-02 3.206735849380493164e-01 -4.303764179348945618e-02 -2.143741548061370850e-01 -4.768839478492736816e-01
3.924919664859771729e-01 -3.342123031616210938e-01 5.710032582283020020e-01 4.956831336021423340e-01 5.656929314136505127e-02 -1.887524724006652832e-01 3.485999107360839844e-01 4.643473029136657715e-02
2.640753686428070068e-01 5.359216332435607910e-01 6.697297692298889160e-01 2.826621234416961670e-01 -1.855959445238113403e-01 2.790864706039428711e-01 -2.670720405876636505e-02 -3.959745913743972778e-02
5.177966356277465820e-01 -3.784127067774534225e-03 2.703634463250637054e-02 -1.215517055243253708e-02 1.478750705718994141e-01 5.650565028190612793e-01 6.844243407249450684e-02 -6.206074357032775879e-01
2.644925713539123535e-01 2.034196555614471436e-01 1.514265965670347214e-02 8.141429424285888672e-01 2.274169623851776123e-01 -2.054304257035255432e-02 -2.873263061046600342e-01 -3.015114367008209229e-01
4.290805160999298096e-01 5.587902069091796875e-01 2.357923388481140137e-01 1.626420617103576660e-01 4.668819904327392578e-01 3.517343103885650635e-01 2.414674013853073120e-01 -1.469378918409347534e-01
2.161186188459396362e-01 -3.816948458552360535e-02 6.725001335144042969e-01 3.107101619243621826e-01 7.008969038724899292e-02 -2.289356738328933716e-01 5.421258211135864258e-01 -2.276273667812347412e-01
1.331351101398468018e-01 3.230595290660858154e-01 1.170551702380180359e-01 4.277797937393188477e-01 3.257658481597900391e-01 6.372687816619873047e-01 -3.585035204887390137e-01 -2.011229842901229858e-01
9.558323770761489868e-02 -2.363016083836555481e-02 -9.905220568180084229e-02 7.249583601951599121e-01 1.060749776661396027e-02 3.081992566585540771e-01 -1.103957146406173706e-01 -5.896126031875610352e-01
7.835990190505981445e-02 3.344946503639221191e-01 8.325672894716262817e-02 5.724459886550903320e-01 6.423752903938293457e-01 2.048121243715286255e-01 -4.343077540397644043e-02 -3.014409840106964111e-01
5.577276349067687988e-01 -8.965396136045455933e-02 2.199668250977993011e-02 2.074597179889678955e-01 1.249712258577346802e-01 -5.299165099859237671e-02 7.106952369213104248e-02 -7.835189700126647949e-01
-1.077238023281097412e-01 1.838765293359756470e-01 7.161618769168853760e-02 6.757942438125610352e-01 7.521433383226394653e-02 -4.741440713405609131e-02 2.375669777393341064e-01 -6.545340418815612793e-01
2.335252612829208374e-01 -7.140166312456130981e-02 -1.446819156408309937e-01 5.576841235160827637e-01 4.392304122447967529e-01 1.294718980789184570e-01 4.887266457080841064e-01 -3.998541533946990967e-01
3.389703929424285889e-01 3.998533487319946289e-01 3.747839480638504028e-02 4.957641065120697021e-01 -6.575516611337661743e-02 2.189788818359375000e-01 3.920097053050994873e-01 -5.216153860092163086e-01
3.332589566707611084e-01 4.530222117900848389e-01 5.400902628898620605e-01 2.022300511598587036e-01 4.643935859203338623e-01 2.888699769973754883e-01 -2.099041342735290527e-01 -8.915122598409652710e-02
7.993603348731994629e-01 4.085726663470268250e-02 -6.990169174969196320e-03 3.664544224739074707e-01 2.353691458702087402e-01 3.924038410186767578e-01 -5.410480499267578125e-02 -1.127353981137275696e-01
-1.573704779148101807e-01 1.855731159448623657e-01 3.433149158954620361e-01 1.871239840984344482e-01 7.266978025436401367e-01 4.564659595489501953e-01 -1.952967494726181030e-01 -1.154343411326408386e-01
3.371292352676391602e-01 3.971268236637115479e-01 6.717399358749389648e-01 -1.123905777931213379e-01 3.059171885251998901e-02 1.205342113971710205e-01 -1.307718902826309204e-01 -4.818738400936126709e-01
2.818896472454071045e-01 6.869406104087829590e-01 4.610262513160705566e-01 2.803190052509307861e-01 1.269010007381439209e-01 3.017635345458984375e-01 1.436156779527664185e-01 -1.724427640438079834e-01
2.326658517122268677e-01 -2.641688585281372070e-01 5.456254482269287109e-01 5.342393517494201660e-01 -7.494394481182098389e-02 1.351176202297210693e-01 4.896174371242523193e-01 1.713594794273376465e-01
1.677385717630386353e-01 3.694069981575012207e-01 8.068725466728210449e-01 1.797091364860534668e-01 -2.586089670658111572e-01 2.021718025207519531e-01 -1.275404542684555054e-01 -1.674655675888061523e-01
7.537259906530380249e-02 2.562508881092071533e-01 7.174532860517501831e-02 4.162789583206176758e-01 -3.471792936325073242e-01 5.944042205810546875e-01 3.315112292766571045e-01 -4.080064892768859863e-01
2.953765094280242920e-01 -2.035627961158752441e-01 6.774143576622009277e-01 1.883535236120223999e-01 1.679653376340866089e-01 -2.461920827627182007e-01 4.159045517444610596e-01 -3.393348753452301025e-01
4.563528597354888916e-01 -3.775705099105834961e-01 6.974520683288574219e-01 1.167999431490898132e-01 1.448481529951095581e-01 -1.660958528518676758e-01 1.923677772283554077e-01 -2.520451247692108154e-01
5.643113851547241211e-01 -5.615111067891120911e-02 -2.509129466488957405e-03 5.308614969253540039e-01 7.066372036933898926e-02 -1.497021168470382690e-01 1.621282696723937988e-01 -5.855680704116821289e-01
-6.121017504483461380e-03 -2.156830951571464539e-02 1.704184561967849731e-01 2.899361252784729004e-01 -4.380848705768585205e-01 6.755774021148681641e-01 2.348168492317199707e-01 -4.277030229568481445e-01
1.880533806979656219e-02 -1.170775517821311951e-01 4.626255035400390625e-01 1.381113678216934204e-01 7.404017448425292969e-01 -1.168415173888206482e-01 -3.087701499462127686e-01 -3.092837929725646973e-01
3.455813825130462646e-01 1.378629170358181000e-02 1.450298726558685303e-01 1.174188330769538879e-01 3.137454986572265625e-01 8.302120566368103027e-01 2.335789054632186890e-01 -5.757877230644226074e-02
5.096828192472457886e-02 -2.332944124937057495e-01 8.290263265371322632e-02 -7.175781577825546265e-02 4.943506121635437012e-01 3.889235556125640869e-01 1.657319217920303345e-01 -7.126309275627136230e-01
4.158866032958030701e-02 -3.073872067034244537e-02 2.999334633350372314e-01 8.305940032005310059e-01 -4.262978956103324890e-02 2.807883620262145996e-01 2.404275089502334595e-01 2.810949385166168213e-01
4.257472157478332520e-01 -3.537299931049346924e-01 7.878944873809814453e-01 -1.942893676459789276e-02 8.483785390853881836e-02 8.595480024814605713e-02 2.021664381027221680e-01 -1.303932964801788330e-01
2.798613905906677246e-01 1.196189820766448975e-01 1.641104668378829956e-01 2.320574522018432617e-01 -7.706707715988159180e-02 9.038740396499633789e-01 5.272812768816947937e-02 -2.963530458509922028e-02
5.978249907493591309e-01 -8.207054436206817627e-02 7.447154819965362549e-02 -6.096345931291580200e-02 2.065922617912292480e-01 3.371316194534301758e-01 2.943013608455657959e-01 -6.193994283676147461e-01
-1.985010355710983276e-01 -1.148250177502632141e-01 7.119740843772888184e-01 5.447322726249694824e-01 2.207342237234115601e-01 4.841040354222059250e-03 2.509782314300537109e-01 1.789831817150115967e-01
-1.532032489776611328e-01 -5.085121095180511475e-02 4.763831570744514465e-02 2.638438642024993896e-01 7.946143746376037598e-01 2.367471605539321899e-01 3.197131156921386719e-01 -3.352345526218414307e-01
2.744595706462860107e-02 -3.904177248477935791e-01 1.452033966779708862e-01 -1.608616709709167480e-01 2.330475300550460815e-01 2.237980663776397705e-01 1.114060357213020325e-01 -8.264698386192321777e-01
5.245071649551391602e-01 2.774254083633422852e-01 1.261415183544158936e-01 7.640532851219177246e-01 1.231446787714958191e-01 1.210913620889186859e-02 -1.743763685226440430e-01 -5.019832029938697815e-02
7.299493551254272461e-01 1.247193887829780579e-01 5.401165410876274109e-02 6.003634333610534668e-01 1.136926561594009399e-01 1.620596647262573242e-01 -2.008248716592788696e-01 -9.351740032434463501e-02
1.818199008703231812e-01 5.073680877685546875e-01 6.871669292449951172e-01 -4.886965453624725342e-02 3.323459923267364502e-01 7.452813535928726196e-02 3.308624401688575745e-02 -3.432627916336059570e-01
7.052174210548400879e-01 -2.512320578098297119e-01 2.254595980048179626e-02 9.801755845546722412e-02 3.303657174110412598e-01 3.235588669776916504e-01 -5.119939148426055908e-02 -4.614996612071990967e-01
1.170750558376312256e-01 4.303050637245178223e-01 2.750320732593536377e-01 2.082186341285705566e-01 -3.527779281139373779e-01 5.437800884246826172e-01 2.615764737129211426e-01 -4.399569928646087646e-01
-8.466590940952301025e-02 -4.458051323890686035e-01 7.514767050743103027e-01 8.186542242765426636e-02 -9.977388381958007812e-02 3.372799456119537354e-01 2.186376750469207764e-01 -2.261753380298614502e-01
5.949305295944213867e-01 -4.270644485950469971e-01 5.531080961227416992e-01 2.416694611310958862e-01 7.694852352142333984e-02 -1.282006204128265381e-01 2.415643632411956787e-01 -1.364957988262176514e-01
3.735417723655700684e-01 4.877361655235290527e-01 1.366029232740402222e-01 2.450945675373077393e-01 5.304018855094909668e-01 3.752270638942718506e-01 3.072886765003204346e-01 -1.652287691831588745e-01
4.021030962467193604e-01 -3.260909020900726318e-02 7.166351079940795898e-01 1.444934457540512085e-01 2.192683815956115723e-01 -2.604343295097351074e-01 3.511846065521240234e-01 -2.521313428878784180e-01
1.265367567539215088e-01 2.770152986049652100e-01 1.274210810661315918e-01 3.941035270690917969e-01 1.776273846626281738e-01 8.125162124633789062e-01 1.241783127188682556e-01 1.689463704824447632e-01
6.371291875839233398e-01 1.641596667468547821e-02 -1.564733870327472687e-02 6.071212887763977051e-01 2.269580662250518799e-01 -9.945347160100936890e-02 2.705639302730560303e-01 -3.005826175212860107e-01
3.635764718055725098e-01 -1.763250976800918579e-01 -1.262531578540802002e-01 7.721354961395263672e-01 4.666120409965515137e-01 6.838043034076690674e-02 4.374573752284049988e-02 -1.649891212582588196e-02
4.472344517707824707e-01 3.045229613780975342e-02 6.237105932086706161e-03 9.721241891384124756e-02 1.573151499032974243e-01 4.888411760330200195e-01 1.246362105011940002e-01 -7.143647074699401855e-01
3.989174365997314453e-01 3.983364701271057129e-01 5.976389721035957336e-02 6.209292411804199219e-01 -2.066006660461425781e-01 2.637295424938201904e-01 3.320716619491577148e-01 -2.656303644180297852e-01
6.597904562950134277e-01 -7.177501916885375977e-02 -1.508767753839492798e-01 4.514018893241882324e-01 2.373996973037719727e-01 3.431395888328552246e-01 -1.982455551624298096e-01 -3.458219468593597412e-01
3.542091846466064453e-01 1.574072390794754028e-01 3.908423483371734619e-01 7.281360626220703125e-01 -2.856812179088592529e-01 2.257370203733444214e-01 -7.636917289346456528e-03 1.849049478769302368e-01
4.952373504638671875e-01 1.406548172235488892e-01 5.205734446644783020e-02 8.028216361999511719e-01 1.934489905834197998e-01 1.014350578188896179e-01 -1.750068068504333496e-01 -9.687515348196029663e-02
5.426240563392639160e-01 -3.813336491584777832e-01 -1.757170855998992920e-01 6.596987843513488770e-01 2.528892457485198975e-01 1.023205742239952087e-01 4.427877068519592285e-02 -1.329729557037353516e-01
-6.242913007736206055e-02 2.465680837631225586e-01 8.553394675254821777e-01 7.760717719793319702e-02 2.499173730611801147e-01 5.605748388916254044e-03 -2.328733503818511963e-01 -2.845318615436553955e-01
2.230175137519836426e-01 5.536321401596069336e-01 3.715366125106811523e-01 3.952794671058654785e-01 3.027303218841552734e-01 3.074942827224731445e-01 -3.637096285820007324e-01 -1.760294139385223389e-01
4.239442348480224609e-01 -3.221026659011840820e-01 5.562893748283386230e-01 4.417285025119781494e-01 1.168613731861114502e-01 -1.950110644102096558e-01 4.000135362148284912e-01 1.557758916169404984e-02
5.867671370506286621e-01 1.935093253850936890e-01 -9.421964175999164581e-03 4.344237744808197021e-01 1.298192981630563736e-02 2.651123404502868652e-01 3.575120270252227783e-01 -4.808093905448913574e-01
6.592717170715332031e-01 1.436826139688491821e-01 5.046476721763610840e-01 2.437052130699157715e-01 4.474202394485473633e-01 -7.536127418279647827e-02 -3.404380008578300476e-02 1.537256538867950439e-01
6.194751858711242676e-01 8.294212073087692261e-02 1.459691822528839111e-01 -3.973144665360450745e-02 -5.261956248432397842e-03 3.963709771633148193e-01 3.415390253067016602e-01 -5.591950416564941406e-01
3.306215107440948486e-01 6.647447347640991211e-01 4.743213951587677002e-01 3.903720974922180176e-01 1.557113043963909149e-02 2.057885080575942993e-01 -1.259486675262451172e-01 -1.139206886291503906e-01
-5.095293000340461731e-02 3.886110484600067139e-01 7.951976060867309570e-01 1.431595534086227417e-01 1.083029285073280334e-01 1.105492562055587769e-01 -2.997243404388427734e-01 -2.824289798736572266e-01
5.295251607894897461e-01 2.158226966857910156e-01 2.518943846225738525e-01 -6.061246246099472046e-02 5.212174057960510254e-01 4.109352827072143555e-01 5.376150086522102356e-02 -4.030800163745880127e-01
7.408685684204101562e-01 -5.989776551723480225e-02 5.035164207220077515e-02 1.729848533868789673e-01 1.988755017518997192e-01 2.245108634233474731e-01 -2.069875970482826233e-02 -5.698086023330688477e-01
4.716682732105255127e-01 -2.088441886007785797e-02 3.914226591587066650e-01 6.698548793792724609e-01 -4.046655893325805664e-01 9.029294550418853760e-02 -4.982960224151611328e-02 -2.802732773125171661e-02
9.553617984056472778e-02 3.429143130779266357e-01 4.407161474227905273e-01 7.222114205360412598e-01 -3.403559923171997070e-01 1.744916141033172607e-01 9.706598520278930664e-02 -4.184878990054130554e-02
-2.764562070369720459e-01 2.350648194551467896e-01 6.292053461074829102e-01 6.270844489336013794e-02 1.627626270055770874e-01 1.315066218376159668e-01 -9.663506597280502319e-02 -6.444850564002990723e-01
-2.702227234840393066e-01 -1.753771901130676270e-01 5.877634882926940918e-02 1.413657963275909424e-01 2.645240128040313721e-01 2.984803617000579834e-01 1.936436444520950317e-02 -8.445976972579956055e-01
-1.993976682424545288e-01 2.389993667602539062e-01 8.124104142189025879e-01 8.777798712253570557e-02 1.349849253892898560e-01 1.196196302771568298e-01 -2.520545423030853271e-01 -3.732864260673522949e-01
-3.220002055168151855e-01 2.112867534160614014e-01 2.353449165821075439e-01 4.929869472980499268e-01 5.444566011428833008e-01 4.924731552600860596e-01 -1.179923787713050842e-01 1.911789365112781525e-02
3.938374519348144531e-01 -2.604353129863739014e-01 5.067768096923828125e-01 -8.456327766180038452e-02 6.499714255332946777e-01 1.663104295730590820e-01 -2.508603334426879883e-01 -6.259322166442871094e-03
-1.064832136034965515e-01 1.937922835350036621e-01 6.366264224052429199e-01 4.370844960212707520e-01 -4.331373870372772217e-01 3.136995732784271240e-01 -2.066785246133804321e-01 -1.613646447658538818e-01
5.997816920280456543e-01 2.732519432902336121e-02 1.620081439614295959e-02 5.574072599411010742e-01 1.833511888980865479e-01 -1.261873096227645874e-01 1.797987520694732666e-01 -4.966704845428466797e-01
2.625673115253448486e-01 1.395737081766128540e-01 6.547367572784423828e-02 7.085360288619995117e-01 -1.097979098558425903e-01 1.517550498247146606e-01 -2.693392336368560791e-01 -5.455628037452697754e-01
2.082832623273134232e-03 1.490324884653091431e-01 1.733637899160385132e-01 5.006792545318603516e-01 -2.389942407608032227e-01 3.852052688598632812e-01 -1.770212650299072266e-01 -6.783896684646606445e-01
2.842650413513183594e-01 -1.361048966646194458e-01 4.637992978096008301e-01 5.433540344238281250e-01 9.160048514604568481e-02 -8.131248503923416138e-02 -6.087463498115539551e-01 -6.892700493335723877e-02
1.236509531736373901e-01 1.771834194660186768e-01 9.073840081691741943e-02 4.377795159816741943e-01 2.607651650905609131e-01 5.715636014938354492e-01 -4.874200224876403809e-01 -3.480955362319946289e-01
9.134565293788909912e-02 -1.540072858333587646e-01 2.818785607814788818e-01 8.684546947479248047e-01 2.596376650035381317e-02 1.403610706329345703e-01 1.496500223875045776e-01 3.024865984916687012e-01
1.418348997831344604e-01 1.747126430273056030e-01 5.879188776016235352e-01 5.961670279502868652e-01 2.163870930671691895e-01 -2.257703691720962524e-01 -3.795467317104339600e-01 -8.026883006095886230e-02
3.408399820327758789e-01 -2.207957953214645386e-01 7.334633469581604004e-01 2.445439547300338745e-01 1.486358195543289185e-01 -3.441791236400604248e-01 -1.528426408767700195e-01 -2.709140181541442871e-01
-1.462129205465316772e-01 1.771111488342285156e-01 7.077780961990356445e-01 -1.059090904891490936e-02 -1.948740929365158081e-01 2.352926135063171387e-01 2.514025010168552399e-02 -5.934820771217346191e-01
4.812511503696441650e-01 -1.348323225975036621e-01 -1.200940608978271484e-01 7.673032879829406738e-01 3.003312647342681885e-01 1.077942624688148499e-01 7.859717309474945068e-02 -1.975974142551422119e-01
3.995187282562255859e-01 2.505716085433959961e-01 6.625106930732727051e-02 8.665258288383483887e-01 1.351627409458160400e-01 5.792769417166709900e-02 2.567858621478080750e-02 7.655963301658630371e-03
1.098344922065734863e-01 -1.607548594474792480e-01 8.538543432950973511e-02 4.770074784755706787e-01 1.370951682329177856e-01 -1.896413117647171021e-01 -3.949257358908653259e-02 -8.191147446632385254e-01
6.544163078069686890e-02 3.429499268531799316e-01 1.726304888725280762e-01 3.724050223827362061e-01 7.473096251487731934e-01 1.862884014844894409e-01 3.238020241260528564e-01 -1.076719984412193298e-01
4.732257872819900513e-02 1.567576974630355835e-01 -4.527034610509872437e-02 6.127314567565917969e-01 -1.624326407909393311e-01 5.370354056358337402e-01 3.795683085918426514e-01 -3.699118494987487793e-01
1.908836960792541504e-01 -3.247154131531715393e-02 4.815158247947692871e-01 4.327838718891143799e-01 -2.862031385302543640e-02 -2.114409655332565308e-01 5.931619405746459961e-01 -3.820761442184448242e-01
-3.640539050102233887e-01 8.568369597196578979e-02 2.940892577171325684e-01 3.205897808074951172e-01 7.240850329399108887e-01 3.157477974891662598e-01 -1.260244250297546387e-01 -1.760081648826599121e-01
-2.353561483323574066e-02 2.838818915188312531e-02 2.034749090671539307e-01 5.845118165016174316e-01 5.049381032586097717e-02 -1.469205766916275024e-01 4.275888800621032715e-01 -6.392313241958618164e-01
3.016348183155059814e-01 3.017086386680603027e-01 -2.498175576329231262e-02 4.907308816909790039e-01 5.623651742935180664e-01 1.684531122446060181e-01 4.386529028415679932e-01 -1.987464725971221924e-01
2.835876541212201118e-03 5.952368378639221191e-01 3.498637974262237549e-01 4.135093390941619873e-01 3.861476480960845947e-01 4.275624454021453857e-01 -1.359812021255493164e-01 -4.335754737257957458e-02
2.015657573938369751e-01 3.754653632640838623e-01 3.782231807708740234e-01 3.287768736481666565e-02 5.467399358749389648e-01 4.583616554737091064e-02 -7.290983945131301880e-02 -6.065657138824462891e-01
-9.031616896390914917e-02 1.129616424441337585e-01 4.694798588752746582e-02 4.379608929157257080e-01 6.714243888854980469e-01 5.329658389091491699e-01 -1.545638740062713623e-01 -1.622204929590225220e-01
1.184524148702621460e-01 1.847821176052093506e-01 5.579138398170471191e-01 -1.479384303092956543e-01 4.434420168399810791e-01 8.730812370777130127e-02 -1.325496584177017212e-01 -6.299508810043334961e-01
1.857263147830963135e-01 -5.271288156509399414e-01 6.690641641616821289e-01 3.485542833805084229e-01 2.047247439622879028e-01 9.269673377275466919e-02 -2.607271969318389893e-01 -4.519811365753412247e-03
9.662484377622604370e-02 4.260998964309692383e-01 6.382182836532592773e-01 -4.417265206575393677e-02 1.956182867288589478e-01 7.441083341836929321e-02 -4.520234093070030212e-02 -5.949637889862060547e-01
-1.898580491542816162e-01 4.709880426526069641e-02 6.794474124908447266e-01 -1.644289307296276093e-02 3.594886660575866699e-01 -2.054872550070285797e-02 -2.294229865074157715e-01 -5.634955763816833496e-01
1.919926106929779053e-01 -3.677423894405364990e-01 6.561528444290161133e-01 4.635636806488037109e-01 -1.908217221498489380e-01 -8.660829067230224609e-02 3.409066498279571533e-01 -1.494835764169692993e-01
-6.375604867935180664e-02 -1.133308932185173035e-01 6.419988274574279785e-01 6.111299991607666016e-01 7.300457358360290527e-02 -2.921133041381835938e-01 -1.898151487112045288e-01 -2.660064995288848877e-01
-2.504136264324188232e-01 -1.476148236542940140e-02 1.696629822254180908e-01 7.301223278045654297e-01 6.407228857278823853e-02 8.064801804721355438e-03 4.241173565387725830e-01 -4.372244775295257568e-01
1.405759900808334351e-01 2.368952184915542603e-01 6.980811059474945068e-02 4.271570444107055664e-01 3.540279865264892578e-01 7.157939076423645020e-01 -2.572629451751708984e-01 -1.813881248235702515e-01
4.752673804759979248e-01 1.077369749546051025e-01 -1.678188145160675049e-01 4.729510843753814697e-01 4.472325146198272705e-01 4.123562574386596680e-01 1.198725998401641846e-01 -3.553082048892974854e-01
3.700407743453979492e-01 2.987843751907348633e-01 6.276096701622009277e-01 -2.316366583108901978e-01 1.615492627024650574e-03 3.837307393550872803e-01 1.705863177776336670e-01 -3.871649205684661865e-01
-4.312214553356170654e-01 -3.529396057128906250e-01 1.574327498674392700e-01 4.518235325813293457e-01 1.714194938540458679e-02 9.377517551183700562e-02 -3.474318236112594604e-02 -6.710123419761657715e-01
-1.013619452714920044e-01 -9.401985257863998413e-02 3.116814494132995605e-01 4.868363738059997559e-01 3.300312757492065430e-01 -3.114282190799713135e-01 -1.497206687927246094e-01 -6.468434929847717285e-01
5.487874150276184082e-01 8.034115284681320190e-02 4.943614453077316284e-02 4.875450730323791504e-01 5.987251996994018555e-01 1.399481743574142456e-01 2.013474702835083008e-01 -1.833998262882232666e-01
4.191094078123569489e-03 7.322807610034942627e-02 1.558973789215087891e-01 2.841426134109497070e-01 8.814426660537719727e-01 2.712883651256561279e-01 1.219849288463592529e-01 -1.554357558488845825e-01
1.186052486300468445e-01 -1.611803770065307617e-01 -1.991944164037704468e-01 7.427690029144287109e-01 1.336608231067657471e-01 2.463540732860565186e-01 2.784819006919860840e-01 -4.609356224536895752e-01
2.534668445587158203e-01 -4.293443858623504639e-01 1.712939888238906860e-01 8.631036430597305298e-02 2.575023770332336426e-01 6.512227058410644531e-01 -3.496558368206024170e-01 -3.193264007568359375e-01
2.422078549861907959e-01 1.884490251541137695e-01 2.811937332153320312e-01 3.871998190879821777e-01 7.662436962127685547e-01 2.980213761329650879e-01 -1.485769078135490417e-02 -2.573065645992755890e-02
1.275992244482040405e-01 6.130337715148925781e-01 4.414501786231994629e-01 5.954364538192749023e-01 1.651654094457626343e-01 5.909550189971923828e-02 -1.054434552788734436e-01 -1.288214176893234253e-01
5.807436108589172363e-01 1.024241908453404903e-03 4.162108898162841797e-01 -3.522828593850135803e-02 2.452905029058456421e-01 3.518481552600860596e-01 -1.683796942234039307e-01 -5.253065824508666992e-01
2.483934015035629272e-01 8.275239169597625732e-02 4.318811371922492981e-02 4.862892925739288330e-01 3.520169258117675781e-01 -4.550414532423019409e-02 5.163341164588928223e-01 -5.481996536254882812e-01
5.608627796173095703e-01 2.175334841012954712e-01 1.463106125593185425e-01 1.436240077018737793e-01 2.441722154617309570e-01 4.306611418724060059e-01 -2.529225647449493408e-01 -5.357412099838256836e-01
3.185976147651672363e-01 4.816425219178199768e-02 -1.187933906912803650e-01 8.466310501098632812e-01 -1.446611732244491577e-01 2.816599607467651367e-01 -4.158618673682212830e-02 -2.515770196914672852e-01
1.753312200307846069e-01 1.824458986520767212e-01 -1.401919573545455933e-01 4.854737818241119385e-01 2.379319667816162109e-01 7.375950813293457031e-01 -3.301927074790000916e-02 -2.808658480644226074e-01
-2.320608347654342651e-01 3.237668424844741821e-02 5.751077532768249512e-01 6.175394654273986816e-01 3.159061372280120850e-01 -2.699502408504486084e-01 -1.601364314556121826e-01 -1.862314492464065552e-01
9.971310943365097046e-02 -1.066187303513288498e-02 4.657816514372825623e-02 7.616194486618041992e-01 1.516090333461761475e-01 -1.236524805426597595e-01 3.447493612766265869e-01 -5.005824565887451172e-01
3.809776306152343750e-01 8.399589359760284424e-02 1.500437129288911819e-02 2.150457352399826050e-01 2.806865870952606201e-01 3.970118463039398193e-01 -3.523726463317871094e-01 -6.638983488082885742e-01
8.067063242197036743e-02 5.240465402603149414e-01 2.586979269981384277e-01 2.973848879337310791e-01 6.516628861427307129e-01 2.993810474872589111e-01 4.003335162997245789e-02 -2.181945443153381348e-01
2.986368238925933838e-01 4.519393146038055420e-01 1.655534803867340088e-01 5.818187594413757324e-01 -3.070656061172485352e-01 2.764319479465484619e-01 2.680555880069732666e-01 -3.131901323795318604e-01
5.434408783912658691e-01 -3.400088250637054443e-01 6.290701031684875488e-01 1.143248081207275391e-01 -6.907650083303451538e-02 -4.137634858489036560e-02 3.049572110176086426e-01 -2.842260301113128662e-01
5.339892506599426270e-01 -9.831329435110092163e-02 -1.383317261934280396e-01 7.519942522048950195e-01 1.550550460815429688e-01 2.176707386970520020e-01 1.577574461698532104e-01 -1.557211130857467651e-01
2.056185156106948853e-01 1.372243165969848633e-01 2.477005571126937866e-01 3.401537835597991943e-01 5.007043480873107910e-01 6.264668703079223633e-01 -3.342467248439788818e-01 8.333014696836471558e-02
-2.224547863006591797e-01 -1.016085296869277954e-01 3.555882573127746582e-01 -1.557505279779434204e-01 2.472621500492095947e-01 2.583906948566436768e-01 1.580141335725784302e-01 -7.978818416595458984e-01
3.115235567092895508e-01 2.080979058519005775e-03 -1.194960102438926697e-01 8.007066249847412109e-01 1.384257106110453606e-03 2.519452273845672607e-01 6.952459365129470825e-02 -4.233513474464416504e-01
-3.218501061201095581e-02 -1.632550507783889771e-01 1.235708966851234436e-01 -6.139330100268125534e-03 2.213641703128814697e-01 3.204717636108398438e-01 1.275748908519744873e-01 -8.882706761360168457e-01
4.763660132884979248e-01 3.672696352005004883e-01 2.283505946397781372e-01 5.874615907669067383e-01 -2.511854469776153564e-01 1.430781632661819458e-01 2.126200050115585327e-01 -3.349040448665618896e-01
-3.415675088763237000e-02 7.314483076333999634e-02 5.447934865951538086e-01 2.383223623037338257e-01 -1.210169941186904907e-01 7.379315495491027832e-01 -2.790013849735260010e-01 -5.344022065401077271e-02
-1.059907227754592896e-01 3.691211342811584473e-01 1.666631251573562622e-01 7.286902666091918945e-01 -2.262665182352066040e-01 4.151823222637176514e-01 9.365574270486831665e-02 -2.478008717298507690e-01
3.161120712757110596e-01 1.410129964351654053e-01 -9.713634103536605835e-02 5.385265946388244629e-01 6.282513737678527832e-01 2.775404751300811768e-01 1.725313067436218262e-01 -2.815078198909759521e-01
1.617542952299118042e-01 -2.993415594100952148e-01 6.328643560409545898e-01 -1.520130336284637451e-01 4.700971245765686035e-01 4.404541105031967163e-02 -3.737572133541107178e-01 -3.130161762237548828e-01
1.899406909942626953e-01 1.058547273278236389e-01 6.437455415725708008e-01 -2.650674283504486084e-01 1.164735481142997742e-02 3.688642978668212891e-01 -1.433445364236831665e-01 -5.579465627670288086e-01
3.589325249195098877e-01 4.372303187847137451e-01 1.741503328084945679e-01 1.667346805334091187e-01 1.423974633216857910e-01 7.119564414024353027e-01 2.419803291559219360e-01 -1.901441365480422974e-01
-2.126991190016269684e-02 -3.945149779319763184e-01 5.510907769203186035e-01 4.137809872627258301e-01 -7.947495579719543457e-02 5.782303214073181152e-01 3.051080554723739624e-02 1.655062288045883179e-01
-2.117961086332798004e-02 2.789535820484161377e-01 4.381763935089111328e-02 5.105498433113098145e-01 -2.606678307056427002e-01 5.451805591583251953e-01 3.930381834506988525e-01 -3.735057711601257324e-01
-5.613692849874496460e-02 1.746225804090499878e-01 7.916682958602905273e-01 -4.578040540218353271e-02 2.010100632905960083e-01 -3.578831627964973450e-02 -7.815255969762802124e-02 -5.382633805274963379e-01
1.676801033318042755e-02 -2.381252944469451904e-01 8.966823220252990723e-01 5.840705335140228271e-02 -1.257949024438858032e-01 6.737101078033447266e-02 1.606717705726623535e-01 -2.989748120307922363e-01
1.392222642898559570e-01 4.774933457374572754e-01 3.066378831863403320e-01 7.218551635742187500e-01 -2.348707318305969238e-01 2.096149623394012451e-01 -4.806499928236007690e-02 -1.900068819522857666e-01
6.460207700729370117e-02 4.076215028762817383e-01 2.810800075531005859e-01 4.587590098381042480e-01 -3.775075078010559082e-01 3.881749808788299561e-01 -5.687100812792778015e-02 -4.937402009963989258e-01
4.322326928377151489e-02 3.636611998081207275e-01 7.670237421989440918e-01 2.889249473810195923e-02 1.401799321174621582e-01 3.082414716482162476e-02 -1.204546764492988586e-01 -4.915406703948974609e-01
6.787879765033721924e-02 -3.599375486373901367e-01 2.965413630008697510e-01 7.320852279663085938e-01 -3.317261636257171631e-01 5.147708579897880554e-02 2.249836921691894531e-01 -2.804318368434906006e-01
3.456118106842041016e-01 1.595640778541564941e-01 1.758850738406181335e-02 7.161151170730590820e-01 -1.862902380526065826e-02 1.903610229492187500e-01 4.957548379898071289e-01 -2.441401183605194092e-01
2.789149284362792969e-01 3.380790948867797852e-01 4.771057069301605225e-01 4.457498490810394287e-01 -2.671181783080101013e-02 3.651168048381805420e-01 -4.971805512905120850e-01 -1.933459192514419556e-02
-1.339909434318542480e-01 4.984735324978828430e-02 1.612779051065444946e-01 7.855380773544311523e-01 9.523626416921615601e-02 -1.661260277032852173e-01 3.181890249252319336e-01 -4.456109404563903809e-01
-1.014916747808456421e-01 7.504864130169153214e-03 5.309382081031799316e-01 7.854476571083068848e-01 -1.094750966876745224e-02 -1.605467349290847778e-01 -1.878028959035873413e-01 -1.722051948308944702e-01
5.241033434867858887e-01 6.308966130018234253e-02 3.018585741519927979e-01 -6.503297388553619385e-02 4.602389633655548096e-01 6.365148425102233887e-01 8.294110000133514404e-02 -4.622955247759819031e-02
2.264156937599182129e-01 -3.436096012592315674e-01 1.349847614765167236e-01 2.897073626518249512e-01 -4.936174303293228149e-02 7.197543978691101074e-01 -4.088101685047149658e-01 -2.022581994533538818e-01
1.461579352617263794e-01 -3.133328855037689209e-01 4.725015759468078613e-01 7.119627594947814941e-01 8.148494362831115723e-02 1.641780436038970947e-01 -9.549354761838912964e-02 3.280219733715057373e-01
5.083160996437072754e-01 2.570115625858306885e-01 1.567521095275878906e-01 2.017248868942260742e-01 2.055627852678298950e-01 3.471151292324066162e-01 2.289166897535324097e-01 -6.286078691482543945e-01
-9.491860121488571167e-02 7.621727883815765381e-02 6.574491262435913086e-01 -4.043563827872276306e-02 -2.573677599430084229e-01 4.140579402446746826e-01 -9.896782040596008301e-02 -5.512080788612365723e-01
6.297572255134582520e-01 -6.438238918781280518e-02 1.553667057305574417e-02 2.460984140634536743e-01 1.599828451871871948e-01 2.575232386589050293e-01 2.215076535940170288e-01 -6.304575800895690918e-01
1.828856468200683594e-01 2.094691544771194458e-01 7.577930092811584473e-01 -2.053144574165344238e-01 2.376161143183708191e-02 2.787243425846099854e-01 -2.637729644775390625e-01 -3.980493247509002686e-01
4.163989424705505371e-01 1.780517995357513428e-01 -8.295582607388496399e-03 3.630493581295013428e-01 4.241678863763809204e-02 3.711724281311035156e-01 -2.035066783428192139e-01 -6.943002343177795410e-01
3.000388145446777344e-01 4.384294748306274414e-01 5.285643413662910461e-02 5.863420963287353516e-01 5.667145922780036926e-02 3.749682307243347168e-01 2.319290637969970703e-01 -4.166072309017181396e-01
-1.572419516742229462e-02 -2.615957856178283691e-01 2.854405343532562256e-01 2.956764400005340576e-01 2.063294127583503723e-02 -7.786536216735839844e-02 7.433827966451644897e-03 -8.694111704826354980e-01
-1.767443418502807617e-01 -1.141748055815696716e-01 6.890559196472167969e-01 6.252167224884033203e-01 2.238309234380722046e-01 -1.439513266086578369e-01 -6.390091031789779663e-02 -1.229883804917335510e-01
