# Supplementary material for: Where is your field going? A machine learning approach to study the relative motion of the domains of physics
Source: PLoS One. 2020 Jun 18;15(6):e0233997. doi: 10.1371/journal.pone.0233997 (PMC7302634; doi:10.1371/journal.pone.0233997)
Supplement: S8 Data — (ZIP) [file pone.0233997.s008.zip › 7/Pacs4Run_7_VS_500_embeddings1999-2003ED8.txt]

-4.055283963680267334e-02 3.454038202762603760e-01 5.594853758811950684e-01 -2.471884191036224365e-01 1.393825411796569824e-01 5.532495975494384766e-01 1.132459864020347595e-01 -4.081523716449737549e-01
-2.095393836498260498e-01 1.181128919124603271e-01 6.498382687568664551e-01 -5.915001034736633301e-01 -1.248894780874252319e-01 5.188833922147750854e-02 3.857735097408294678e-01 -5.356760695576667786e-02
-8.890677243471145630e-02 1.876101344823837280e-01 4.452734887599945068e-01 -1.909360289573669434e-01 5.909091830253601074e-01 2.886890769004821777e-01 5.360488891601562500e-01 -4.805874079465866089e-02
-4.054762423038482666e-01 2.682430446147918701e-01 7.208624482154846191e-01 -3.313655406236648560e-02 1.482185274362564087e-01 -2.210744768381118774e-01 3.069662451744079590e-01 -2.789677679538726807e-01
-4.931194484233856201e-01 5.051373839378356934e-01 -8.646699041128158569e-02 -2.335987389087677002e-01 -3.610465228557586670e-01 2.698437273502349854e-01 3.371738493442535400e-01 -3.503830134868621826e-01
-4.325052201747894287e-01 2.880938649177551270e-01 1.926838606595993042e-01 3.647883832454681396e-01 -4.380215331912040710e-02 1.139466390013694763e-01 5.893285274505615234e-01 -4.444468915462493896e-01
-4.838828444480895996e-01 4.598546624183654785e-01 6.147895455360412598e-01 -3.700061738491058350e-01 -1.374245136976242065e-01 2.732635661959648132e-02 -1.400360167026519775e-01 1.667641103267669678e-02
-5.447896122932434082e-01 3.206199109554290771e-01 -1.286428421735763550e-01 -2.221508473157882690e-01 -2.933176457881927490e-01 4.494545459747314453e-01 3.355350792407989502e-01 -3.658945262432098389e-01
-1.905093938112258911e-01 7.303936481475830078e-01 6.624194979667663574e-02 -3.202654719352722168e-01 6.279189884662628174e-02 -1.449587941169738770e-01 3.958262205123901367e-01 -3.763496875762939453e-01
8.878806978464126587e-02 8.364232778549194336e-01 -1.514302492141723633e-01 -1.276296973228454590e-01 3.151896297931671143e-01 1.851862221956253052e-01 2.394533753395080566e-01 -2.496318817138671875e-01
6.988701969385147095e-02 1.904418766498565674e-01 2.096404582262039185e-01 -6.198847889900207520e-01 2.646268308162689209e-01 5.225299596786499023e-01 4.330702722072601318e-01 5.171020515263080597e-03
-2.735012769699096680e-01 1.305573433637619019e-01 -7.094532251358032227e-02 -2.714219391345977783e-01 -2.348824888467788696e-01 5.249186754226684570e-01 5.939096808433532715e-01 -3.821132183074951172e-01
-4.710393399000167847e-02 4.201762080192565918e-01 -1.231567859649658203e-01 -2.748673558235168457e-01 -1.182992290705442429e-02 7.228575348854064941e-01 4.557112455368041992e-01 -1.333744078874588013e-02
4.379512071609497070e-01 -9.621160477399826050e-02 4.227693676948547363e-01 -3.709636628627777100e-01 -2.893454432487487793e-01 4.551275968551635742e-01 1.761412173509597778e-01 -4.008820652961730957e-01
-3.372410545125603676e-03 2.336738556623458862e-01 7.526701688766479492e-02 -3.448399007320404053e-01 -6.231089588254690170e-03 8.049288988113403320e-01 4.150489866733551025e-01 2.430064603686332703e-02
6.875899434089660645e-02 2.097518295049667358e-01 6.796086430549621582e-01 -4.463966786861419678e-01 2.371349036693572998e-01 -1.127153411507606506e-01 4.528749287128448486e-01 -1.269049793481826782e-01
-5.621354654431343079e-02 -6.232358515262603760e-02 5.845448374748229980e-01 -2.627575695514678955e-01 -5.482915043830871582e-01 2.767887711524963379e-01 1.988380402326583862e-01 -4.067552983760833740e-01
-8.390981703996658325e-02 4.220316112041473389e-01 -3.253386616706848145e-01 -5.259031802415847778e-02 -2.911583334207534790e-02 6.939082741737365723e-01 -3.537247702479362488e-02 -4.718364775180816650e-01
-4.349893927574157715e-01 3.266178965568542480e-01 4.567422270774841309e-01 -4.235676825046539307e-01 4.502649903297424316e-01 -1.154612656682729721e-02 -2.181009203195571899e-02 -3.357593715190887451e-01
-1.592782437801361084e-01 4.818649888038635254e-01 1.291679739952087402e-01 -2.302117645740509033e-01 -4.634819030761718750e-01 -4.799289256334304810e-02 5.918437838554382324e-01 -3.245874941349029541e-01
-4.048899933695793152e-02 -1.420107185840606689e-01 5.062172412872314453e-01 -2.738362848758697510e-01 -3.808912634849548340e-01 4.354350268840789795e-01 4.666800498962402344e-01 -3.073745965957641602e-01
1.011480391025543213e-02 6.889455318450927734e-01 -1.456680297851562500e-01 -3.414612710475921631e-01 -4.368665814399719238e-01 3.819144889712333679e-02 1.498789936304092407e-01 -4.155263900756835938e-01
-2.728673070669174194e-02 3.109493553638458252e-01 -7.646037638187408447e-02 2.559306919574737549e-01 -5.083905532956123352e-02 2.751862406730651855e-01 6.543850898742675781e-01 -5.698134899139404297e-01
-1.233911812305450439e-01 4.925096631050109863e-01 1.635482013225555420e-01 -3.765806555747985840e-01 1.226533725857734680e-01 -7.235409319400787354e-02 6.585815548896789551e-01 -3.458890616893768311e-01
-1.160817742347717285e-01 6.732038259506225586e-01 -2.131174951791763306e-01 -1.459488421678543091e-01 -3.178793489933013916e-01 -2.645413856953382492e-03 1.956426203250885010e-01 -5.720761418342590332e-01
-1.575589776039123535e-01 4.911907613277435303e-01 6.603410243988037109e-01 -3.277948200702667236e-01 -7.447491586208343506e-02 3.950563445687294006e-02 3.424407541751861572e-01 2.569708824157714844e-01
-3.658039569854736328e-01 -1.209107935428619385e-01 5.014281868934631348e-01 2.433472275733947754e-01 -7.028048485517501831e-02 5.927654504776000977e-01 1.372516900300979614e-01 -4.071508347988128662e-01
-3.425049781799316406e-01 4.141346216201782227e-01 -9.667226672172546387e-02 -2.140696644783020020e-01 -4.150716960430145264e-01 5.105929374694824219e-01 4.253181219100952148e-01 -2.052477747201919556e-01
-2.165424674749374390e-01 3.560016453266143799e-01 5.148097127676010132e-02 -3.032699525356292725e-01 -1.341076791286468506e-01 9.523662179708480835e-02 6.981471180915832520e-01 -4.661383330821990967e-01
7.516712415963411331e-03 3.295291066169738770e-01 2.350427955389022827e-01 -5.119342803955078125e-01 1.564089059829711914e-01 -2.162417164072394371e-03 6.965544819831848145e-01 -2.537233233451843262e-01
2.097849994897842407e-01 4.065400362014770508e-01 6.216052174568176270e-01 5.165936946868896484e-01 -1.457164343446493149e-02 1.596728563308715820e-01 1.566355079412460327e-01 -2.953149080276489258e-01
-2.276481539011001587e-01 4.212082028388977051e-01 6.206060051918029785e-01 -1.434191018342971802e-01 -1.606844663619995117e-01 1.635117232799530029e-01 5.271419882774353027e-01 1.860240399837493896e-01
-3.900681138038635254e-01 4.758609235286712646e-01 -1.956510543823242188e-01 -3.478400409221649170e-01 9.759858250617980957e-02 2.947096824645996094e-01 4.173863232135772705e-01 -4.376537203788757324e-01
4.443098232150077820e-02 -1.727649569511413574e-01 4.180799424648284912e-01 -2.522408068180084229e-01 -3.095520734786987305e-01 4.818280041217803955e-01 -1.716044247150421143e-01 -6.101911664009094238e-01
4.753160476684570312e-02 -1.241199150681495667e-01 5.309976339340209961e-01 -1.080070510506629944e-01 -2.845721542835235596e-01 3.314917087554931641e-01 5.872609019279479980e-01 -3.911106586456298828e-01
-5.495814085006713867e-01 4.220548570156097412e-01 4.038460180163383484e-02 -1.891297101974487305e-01 1.309810429811477661e-01 -8.215150237083435059e-02 1.032672896981239319e-01 -6.692234277725219727e-01
-6.907207518815994263e-02 5.021732449531555176e-01 1.735705584287643433e-01 1.721996217966079712e-01 -1.890331655740737915e-01 2.252954840660095215e-01 7.616610527038574219e-01 -1.290445625782012939e-01
2.423252314329147339e-01 5.340910553932189941e-01 5.222449302673339844e-01 2.792321443557739258e-01 -4.804392755031585693e-01 2.340589016675949097e-01 1.103578731417655945e-01 -8.677968382835388184e-02
-1.928778141736984253e-01 4.674222171306610107e-01 -1.178049482405185699e-02 -1.412912160158157349e-01 -5.021849274635314941e-01 9.914045780897140503e-02 5.249515175819396973e-01 -4.319955110549926758e-01
-2.116502672433853149e-01 3.365207910537719727e-01 -7.621879130601882935e-02 6.042921543121337891e-02 1.131629049777984619e-01 6.868734955787658691e-02 2.825803160667419434e-01 -8.573922514915466309e-01
-1.654323935508728027e-01 4.405204653739929199e-01 -1.021883487701416016e-01 -1.532969325780868530e-01 -3.014675080776214600e-01 7.569433748722076416e-02 5.358252525329589844e-01 -6.007581353187561035e-01
-1.977374404668807983e-01 3.885840773582458496e-01 5.174843221902847290e-02 -3.772954344749450684e-01 3.080519735813140869e-01 -1.698971241712570190e-01 9.832464903593063354e-02 -7.290019392967224121e-01
-3.026715517044067383e-01 5.063928365707397461e-01 -9.330452233552932739e-02 -4.768276587128639221e-02 -1.696353964507579803e-02 -2.849543467164039612e-02 2.729635536670684814e-01 -7.519096732139587402e-01
1.578608900308609009e-01 6.715252399444580078e-01 -2.379382997751235962e-01 -1.763083189725875854e-01 2.777898497879505157e-02 8.036658912897109985e-02 -1.979493722319602966e-02 -6.548377275466918945e-01
3.520911335945129395e-01 -2.138908207416534424e-02 5.469726920127868652e-01 -1.807313561439514160e-01 -3.504560887813568115e-01 8.419931679964065552e-02 3.199157416820526123e-01 -5.581008791923522949e-01
4.926449060440063477e-02 1.494670808315277100e-01 2.966113090515136719e-01 -4.076074957847595215e-01 2.930922210216522217e-01 5.719203352928161621e-01 5.497171282768249512e-01 7.697770744562149048e-02
-2.137216776609420776e-01 5.054832696914672852e-01 1.941654980182647705e-01 -4.800941646099090576e-01 1.809284277260303497e-02 -2.463814765214920044e-01 4.000510871410369873e-01 -4.577631652355194092e-01
-3.121075928211212158e-01 7.149573564529418945e-01 -2.837175130844116211e-01 1.883764006197452545e-02 -6.300918757915496826e-02 3.396386802196502686e-01 3.055101633071899414e-02 -4.362525045871734619e-01
-1.582456082105636597e-01 8.224176764488220215e-01 -1.774039268493652344e-01 -2.801737487316131592e-01 2.392751127481460571e-01 3.053276538848876953e-01 1.331360079348087311e-02 -1.948417127132415771e-01
-1.679065525531768799e-01 5.223229527473449707e-01 1.443438082933425903e-01 3.498326539993286133e-01 9.752499312162399292e-02 3.214488327503204346e-01 6.526423692703247070e-01 -1.303292512893676758e-01
-5.816468596458435059e-02 8.599919080734252930e-01 -2.088629268109798431e-02 -1.118416562676429749e-01 -2.008811086416244507e-01 -9.980144351720809937e-02 3.498050272464752197e-01 -2.672246396541595459e-01
-2.508249878883361816e-01 3.598743975162506104e-01 2.863335013389587402e-01 1.022263094782829285e-01 2.245161980390548706e-01 1.419930756092071533e-01 7.953417301177978516e-01 -1.095544472336769104e-01
-3.181033581495285034e-02 5.407240390777587891e-01 4.275632500648498535e-01 -4.415031671524047852e-01 -5.079039931297302246e-01 -9.219334274530410767e-02 -5.489716306328773499e-02 -2.437015324831008911e-01
1.550785154104232788e-01 4.698653519153594971e-01 -3.156192302703857422e-01 -1.998489946126937866e-01 1.108506023883819580e-01 5.118622183799743652e-01 1.205276548862457275e-01 -5.716682672500610352e-01
6.298018097877502441e-01 3.388823270797729492e-01 4.955050051212310791e-01 1.040134727954864502e-01 -1.771601736545562744e-01 4.112463891506195068e-01 1.279236078262329102e-01 -1.236556395888328552e-01
-1.058408170938491821e-01 4.617732763290405273e-01 9.544128179550170898e-02 -3.828846514225006104e-01 2.125799655914306641e-01 -4.366363212466239929e-02 6.260270476341247559e-01 -4.252610504627227783e-01
1.510941833257675171e-01 7.811689376831054688e-01 5.309669971466064453e-01 -2.528482675552368164e-01 -2.753894217312335968e-02 -1.237243637442588806e-01 -6.087484583258628845e-02 3.626919910311698914e-02
1.095991432666778564e-01 4.186021685600280762e-01 1.428429931402206421e-01 -5.369451642036437988e-01 -2.606729865074157715e-01 5.601570010185241699e-01 3.497261703014373779e-01 3.340870141983032227e-03
-3.571822345256805420e-01 4.040919840335845947e-01 2.264072000980377197e-01 -3.656362891197204590e-01 -2.062339335680007935e-02 -3.275605142116546631e-01 1.647901087999343872e-01 -6.239418387413024902e-01
-1.081186980009078979e-01 -2.255046926438808441e-02 6.236033439636230469e-01 1.451720893383026123e-01 -2.541448175907135010e-01 3.185047805309295654e-01 -2.538580596446990967e-01 -5.893782973289489746e-01
-1.010611280798912048e-02 3.958672881126403809e-01 -1.608521491289138794e-01 -4.146308600902557373e-01 -1.013531237840652466e-01 -6.351686269044876099e-02 2.014041692018508911e-01 -7.684558033943176270e-01
-3.825040161609649658e-01 6.402967572212219238e-01 -9.730886667966842651e-02 -3.860684484243392944e-02 -4.112770855426788330e-01 4.858447983860969543e-02 1.087555810809135437e-01 -4.994138479232788086e-01
-1.427582502365112305e-01 -2.328656166791915894e-01 4.787904620170593262e-01 -2.156296670436859131e-01 -2.259009480476379395e-01 6.281068325042724609e-01 2.819294035434722900e-01 -3.530206680297851562e-01
-2.987572364509105682e-02 3.481437265872955322e-01 -9.287085384130477905e-02 2.366950362920761108e-01 -1.141910552978515625e-01 2.495732456445693970e-01 6.161358356475830078e-01 -5.985848903656005859e-01
-7.756809145212173462e-02 1.978322267532348633e-01 -2.889832481741905212e-03 -4.828894436359405518e-01 -1.245606020092964172e-01 6.937322616577148438e-01 4.724037349224090576e-01 4.135546088218688965e-02
-6.113854423165321350e-02 -1.090776473283767700e-01 4.129307866096496582e-01 5.796733498573303223e-02 -4.096179902553558350e-01 5.217052102088928223e-01 7.487856596708297729e-02 -6.040877103805541992e-01
-3.492416441440582275e-01 -9.017522633075714111e-02 7.245407700538635254e-01 9.492799639701843262e-02 4.097085073590278625e-02 5.093030929565429688e-01 1.132784634828567505e-01 -2.490538656711578369e-01
1.437191516160964966e-01 2.343785762786865234e-01 1.728127747774124146e-01 -4.966444671154022217e-01 6.512598693370819092e-02 7.575224041938781738e-01 2.514233291149139404e-01 8.121874928474426270e-02
-1.960499137639999390e-01 4.057842493057250977e-01 7.480512559413909912e-02 -4.343861043453216553e-01 1.280271410942077637e-01 -2.178134024143218994e-01 -1.874396950006484985e-02 -7.337790131568908691e-01
-1.268995553255081177e-02 3.591305315494537354e-01 7.975226640701293945e-02 -3.554459810256958008e-01 7.972310483455657959e-02 -7.216548919677734375e-02 7.010390758514404297e-01 -4.849148094654083252e-01
1.781040728092193604e-01 3.716253340244293213e-01 -1.479564011096954346e-01 -3.621680289506912231e-02 3.864082694053649902e-01 6.691000461578369141e-01 -1.160408183932304382e-01 -4.432821273803710938e-01
-4.201092720031738281e-01 4.082408845424652100e-01 2.194967716932296753e-01 -3.561643362045288086e-01 9.898042678833007812e-02 -2.367902696132659912e-01 1.525053232908248901e-01 -6.266506314277648926e-01
-3.992515206336975098e-01 1.553583741188049316e-01 3.922717869281768799e-01 -3.003037571907043457e-01 4.841055870056152344e-01 -5.775292590260505676e-02 5.214424431324005127e-02 -5.761857032775878906e-01
-2.996297553181648254e-02 2.258132249116897583e-01 -1.073312200605869293e-02 -4.744037985801696777e-01 1.242068633437156677e-01 1.400821638526394963e-04 5.488829612731933594e-01 -6.373669505119323730e-01
2.622098028659820557e-01 4.305793941020965576e-01 -2.248548716306686401e-01 9.341598302125930786e-02 9.754676371812820435e-02 7.146102190017700195e-01 -4.577149450778961182e-02 -4.053184092044830322e-01
-7.108063995838165283e-02 6.158822178840637207e-01 -2.492780424654483795e-02 -4.177887737751007080e-01 1.340893208980560303e-01 -1.125469282269477844e-01 4.310667216777801514e-01 -4.732889831066131592e-01
-2.259114086627960205e-01 -5.247315764427185059e-02 6.057040095329284668e-01 1.716806925833225250e-02 -2.979652583599090576e-01 6.315299868583679199e-01 1.718519330024719238e-01 -2.487812042236328125e-01
-2.210881374776363373e-02 7.752134799957275391e-01 -1.072398424148559570e-01 -4.501987993717193604e-01 2.984991967678070068e-01 1.185992881655693054e-01 1.820409595966339111e-01 -2.192475497722625732e-01
1.749062538146972656e-02 3.173751831054687500e-01 -6.523016840219497681e-02 2.984483838081359863e-01 6.104275584220886230e-01 4.132702946662902832e-01 8.582179993391036987e-02 -5.048376917839050293e-01
-6.965532153844833374e-02 6.567113995552062988e-01 -2.249031215906143188e-01 -4.533704519271850586e-01 1.611433923244476318e-01 3.187975883483886719e-01 -3.170505538582801819e-02 -4.232586026191711426e-01
5.498910322785377502e-02 -1.510114409029483795e-02 5.162848234176635742e-01 -1.686644554138183594e-01 -5.194151997566223145e-01 3.455639779567718506e-01 -1.077691614627838135e-01 -5.485705137252807617e-01
4.291336238384246826e-01 5.473812818527221680e-01 3.272702991962432861e-01 3.393305838108062744e-01 -2.970230281352996826e-01 3.568789660930633545e-01 2.669707536697387695e-01 -8.431064337491989136e-02
-1.552891284227371216e-01 6.478954553604125977e-01 4.324632138013839722e-02 -1.885204613208770752e-01 -2.667034864425659180e-01 -1.498418152332305908e-01 4.308996498584747314e-01 -4.893350005149841309e-01
7.478658109903335571e-02 2.118538320064544678e-01 1.732344329357147217e-01 -5.473867654800415039e-01 6.259416788816452026e-02 6.642535924911499023e-01 4.067682921886444092e-01 9.628817439079284668e-02
3.891389966011047363e-01 -2.761311829090118408e-03 4.865301549434661865e-01 -2.321293056011199951e-01 -4.084053039550781250e-01 1.723879128694534302e-01 1.576200574636459351e-01 -5.801817774772644043e-01
-1.328902542591094971e-01 -1.376043409109115601e-01 6.127125620841979980e-01 -1.968668252229690552e-01 7.149724662303924561e-02 7.062506079673767090e-01 3.362958878278732300e-02 -2.102362215518951416e-01
2.354928851127624512e-01 3.511535748839378357e-02 2.606924176216125488e-01 5.460520088672637939e-02 -5.280748009681701660e-01 4.876716732978820801e-01 1.857393085956573486e-01 -5.667293071746826172e-01
-1.630843430757522583e-01 3.073405921459197998e-01 5.160042643547058105e-01 2.643869258463382721e-02 4.018180072307586670e-01 3.634797632694244385e-01 -4.903072714805603027e-01 -2.793015241622924805e-01
-5.337161421775817871e-01 2.668592631816864014e-01 1.739235371351242065e-01 -3.150022327899932861e-01 3.920074105262756348e-01 3.763524442911148071e-02 -1.378321200609207153e-01 -5.834153890609741211e-01
-9.018036723136901855e-02 7.826784253120422363e-01 -1.066998466849327087e-01 -5.097437500953674316e-01 -4.028160497546195984e-02 6.130750104784965515e-02 -9.470526129007339478e-02 -3.061178028583526611e-01
3.153379634022712708e-02 2.875265181064605713e-01 -1.419038772583007812e-01 -4.956723749637603760e-01 1.088936161249876022e-02 3.730378299951553345e-02 4.971296489238739014e-01 -6.339228153228759766e-01
4.400461018085479736e-01 -3.525695065036416054e-03 3.991705179214477539e-01 1.585821360349655151e-01 -1.546625792980194092e-01 2.132367342710494995e-01 1.777624189853668213e-01 -7.217143177986145020e-01
-4.595752358436584473e-01 4.802224636077880859e-01 -1.567803323268890381e-01 -1.166041865944862366e-01 -3.413981795310974121e-01 3.452196419239044189e-01 2.697952985763549805e-01 -4.598712027072906494e-01
-5.933007597923278809e-01 4.010782539844512939e-01 8.537001907825469971e-03 -8.732882887125015259e-02 -1.995363384485244751e-01 3.940964341163635254e-01 4.248357415199279785e-01 -3.222096562385559082e-01
2.609252929687500000e-01 2.737931609153747559e-01 3.311587870121002197e-01 -4.861166775226593018e-01 2.281833738088607788e-01 3.743044435977935791e-01 5.620489716529846191e-01 5.393792316317558289e-02
-3.318904042243957520e-01 3.689503967761993408e-01 7.884293794631958008e-02 -4.296074807643890381e-01 -2.996639013290405273e-01 -1.453484296798706055e-01 3.111942708492279053e-01 -5.959690809249877930e-01
5.247348546981811523e-01 2.085926942527294159e-02 4.171655476093292236e-01 1.825456023216247559e-01 -3.673370927572250366e-02 4.239919781684875488e-01 4.464607536792755127e-01 -3.693543374538421631e-01
2.859994769096374512e-01 6.365978717803955078e-01 3.899572193622589111e-01 4.462782144546508789e-01 -2.255543023347854614e-01 1.123143807053565979e-01 -4.628864582628011703e-03 -3.133779168128967285e-01
-1.098467931151390076e-01 3.998058438301086426e-01 -2.898860275745391846e-01 -4.278443157672882080e-01 -1.255530864000320435e-01 5.012068152427673340e-01 -1.683477908372879028e-01 -5.154525637626647949e-01
8.003669232130050659e-02 -8.344314247369766235e-02 4.152883589267730713e-01 1.405671052634716034e-02 -2.591361105442047119e-01 1.361783035099506378e-02 2.279807329177856445e-01 -8.334609866142272949e-01
-2.196340113878250122e-01 4.522370100021362305e-01 1.894997507333755493e-01 -1.710159778594970703e-01 5.036275386810302734e-01 6.513473391532897949e-01 -5.573656782507896423e-02 -3.294511511921882629e-02
3.238821923732757568e-01 6.166397333145141602e-01 8.868106454610824585e-02 -3.950422406196594238e-01 3.020772635936737061e-01 4.086528718471527100e-01 2.892126739025115967e-01 9.508591145277023315e-02
5.543295145034790039e-01 1.611277461051940918e-02 5.184490084648132324e-01 -1.333498507738113403e-01 -1.463123410940170288e-01 1.764542609453201294e-01 1.405098736286163330e-01 -5.775823593139648438e-01
-1.631005555391311646e-01 7.078987360000610352e-01 1.159256175160408020e-01 -5.506288409233093262e-01 -2.062615305185317993e-01 7.679495960474014282e-02 -3.107426762580871582e-01 -1.031720861792564392e-01
8.546395599842071533e-02 1.420197635889053345e-01 4.767064154148101807e-01 -2.765372991561889648e-01 -4.965216815471649170e-01 8.135780692100524902e-02 5.433040261268615723e-01 -3.470914363861083984e-01
6.933309603482484818e-03 3.727772533893585205e-01 2.342804074287414551e-01 -6.117482781410217285e-01 2.665717154741287231e-02 -1.187718361616134644e-01 5.854081511497497559e-01 -2.726643085479736328e-01
2.097651809453964233e-01 2.252464927732944489e-02 6.141857504844665527e-01 -7.099969685077667236e-02 -5.284480452537536621e-01 1.880294829607009888e-01 8.387328684329986572e-02 -5.015767216682434082e-01
-5.685487389564514160e-01 4.090826809406280518e-01 -7.126817107200622559e-02 -4.053432345390319824e-01 -7.370726019144058228e-02 3.989631533622741699e-01 3.394012153148651123e-01 -2.454055398702621460e-01
3.462712168693542480e-01 9.927845001220703125e-02 2.339613288640975952e-01 -5.310025811195373535e-01 4.882435500621795654e-01 4.439184069633483887e-01 2.496268153190612793e-01 -1.891549825668334961e-01
-2.835625112056732178e-01 3.558008074760437012e-01 -2.697707526385784149e-02 -1.321278810501098633e-01 -4.648286700248718262e-01 1.931232064962387085e-01 5.553023815155029297e-01 -4.616160988807678223e-01
5.601955056190490723e-01 1.319077759981155396e-01 6.637130975723266602e-01 -1.562262624502182007e-01 -2.341547608375549316e-01 1.615893095731735229e-01 9.821390360593795776e-02 -3.365624248981475830e-01
-1.700704693794250488e-01 4.023636877536773682e-01 1.500117182731628418e-01 -5.541083216667175293e-01 1.418529599905014038e-01 -2.838789522647857666e-01 1.099654287099838257e-01 -6.056716442108154297e-01
5.242838263511657715e-01 1.146793887019157410e-01 -3.488999232649803162e-02 -4.279074668884277344e-01 3.812730014324188232e-01 3.847495019435882568e-01 1.243869811296463013e-01 -4.677388966083526611e-01
-3.204505145549774170e-02 4.961707293987274170e-01 5.975238680839538574e-01 -5.466653499752283096e-03 2.772705256938934326e-01 3.354588747024536133e-01 -4.363969266414642334e-01 -1.259737014770507812e-01
-1.608189940452575684e-01 7.255086898803710938e-01 -1.789409518241882324e-01 -2.847412824630737305e-01 4.014320671558380127e-01 2.708820402622222900e-01 1.566685140132904053e-01 -2.749676406383514404e-01
-3.251675963401794434e-01 3.407875895500183105e-01 2.039322257041931152e-01 -2.231914550065994263e-01 5.964642763137817383e-01 5.710783600807189941e-01 1.923232898116111755e-02 -6.676243990659713745e-02
-3.428297340869903564e-01 5.210759639739990234e-01 -2.985689640045166016e-01 5.439593642950057983e-02 -1.820720434188842773e-01 5.060805082321166992e-01 2.103082537651062012e-01 -4.305205345153808594e-01
-2.377206683158874512e-01 3.789238631725311279e-01 2.703790366649627686e-01 -1.728341579437255859e-01 3.193631172180175781e-01 7.523939609527587891e-01 -1.224916577339172363e-01 1.176237612962722778e-01
-1.989693492650985718e-01 5.485997200012207031e-01 2.154331654310226440e-02 3.798239827156066895e-01 -5.036463588476181030e-02 2.678205966949462891e-01 5.729843378067016602e-01 -3.348786830902099609e-01
-1.195073947310447693e-01 1.628489047288894653e-01 4.116140305995941162e-02 -5.168752074241638184e-01 2.988732755184173584e-01 7.498904466629028320e-01 -9.365306049585342407e-02 -1.729512810707092285e-01
-1.026784181594848633e-01 6.702459454536437988e-01 -3.074191212654113770e-01 -5.743161216378211975e-02 -2.758500576019287109e-01 3.407568931579589844e-01 -5.245700851082801819e-02 -4.974557161331176758e-01
4.718775451183319092e-01 3.718062639236450195e-01 4.077939093112945557e-01 2.954884469509124756e-01 -3.707115352153778076e-01 2.381547987461090088e-01 9.279856085777282715e-02 -4.274646043777465820e-01
-1.503559052944183350e-01 5.598550438880920410e-01 5.855201482772827148e-01 -4.842449724674224854e-01 7.889994420111179352e-03 -2.286986112594604492e-01 -9.602950513362884521e-02 -1.582455337047576904e-01
-2.522450089454650879e-01 3.953351378440856934e-01 2.149713933467864990e-01 8.246438205242156982e-02 2.035049796104431152e-01 1.905291676521301270e-01 7.742147445678710938e-01 -2.234850227832794189e-01
-2.806896269321441650e-01 5.865056514739990234e-01 4.950717389583587646e-01 1.357854995876550674e-02 -6.554553657770156860e-02 3.114485144615173340e-01 3.692180812358856201e-01 3.071249723434448242e-01
-5.241564288735389709e-02 3.583377599716186523e-01 2.814851701259613037e-01 -4.696245491504669189e-01 -2.242274135351181030e-01 -1.312211751937866211e-01 6.488791108131408691e-01 -2.837685048580169678e-01
-2.653183937072753906e-01 3.870840072631835938e-01 4.930150210857391357e-01 -3.905979096889495850e-01 4.906966686248779297e-01 -8.955798298120498657e-02 -7.894849032163619995e-02 -3.593117296695709229e-01
-3.674719631671905518e-01 2.228456586599349976e-01 -2.283362597227096558e-01 1.940071024000644684e-02 2.917244434356689453e-01 3.994754254817962646e-01 5.036523565649986267e-02 -7.180320620536804199e-01
-3.206103146076202393e-01 2.210446260869503021e-02 3.745093047618865967e-01 -1.175129264593124390e-01 5.523390173912048340e-01 5.780471116304397583e-02 1.843407452106475830e-01 -6.326551437377929688e-01
2.489573657512664795e-01 3.707627356052398682e-01 -2.542215287685394287e-01 8.362732827663421631e-03 1.217288896441459656e-01 7.107099890708923340e-01 -1.072994172573089600e-01 -4.521248936653137207e-01
-4.919799789786338806e-02 8.291453123092651367e-01 -1.446472704410552979e-01 -3.673026263713836670e-01 2.026131302118301392e-01 1.484904140233993530e-01 1.716664582490921021e-01 -2.483801692724227905e-01
1.208094060420989990e-01 9.030975699424743652e-01 -4.923326149582862854e-02 -2.665006518363952637e-01 2.276703864336013794e-01 1.946035623550415039e-01 5.716633051633834839e-02 -5.832069739699363708e-02
-1.289570778608322144e-01 5.216304063796997070e-01 -2.262176573276519775e-01 1.818398833274841309e-01 -2.811622619628906250e-01 3.047870695590972900e-01 -3.931980580091476440e-02 -6.734523177146911621e-01
-2.292017340660095215e-01 8.607918024063110352e-02 4.280861616134643555e-01 1.538653578609228134e-02 -3.503362536430358887e-01 7.517530322074890137e-01 -1.882349401712417603e-01 -1.823786646127700806e-01
-1.337328404188156128e-01 3.420733809471130371e-01 -2.199995703995227814e-02 -2.420766949653625488e-01 -1.842173933982849121e-01 -6.819019466638565063e-02 5.253993868827819824e-01 -7.009889483451843262e-01
-1.973853074014186859e-02 -6.547084450721740723e-02 7.032963633537292480e-01 -5.276774168014526367e-01 -2.913070619106292725e-01 2.689024992287158966e-02 4.618587344884872437e-02 -3.667952418327331543e-01
3.366683796048164368e-02 4.443618357181549072e-01 -1.290591657161712646e-01 -3.348331153392791748e-01 -2.352720350027084351e-01 -4.544280841946601868e-02 3.872221410274505615e-01 -6.821147203445434570e-01
6.783944368362426758e-02 6.591567397117614746e-02 7.469620108604431152e-01 1.479991525411605835e-01 -1.437676399946212769e-01 6.156021356582641602e-01 3.477932885289192200e-02 -1.017455831170082092e-01
4.660158455371856689e-01 1.274194270372390747e-01 4.620867073535919189e-01 3.976446017622947693e-02 -4.032936692237854004e-01 3.461918234825134277e-01 3.187968432903289795e-01 -4.090993106365203857e-01
9.272788465023040771e-02 9.283178448677062988e-01 1.597330719232559204e-01 -1.685837358236312866e-01 4.152196645736694336e-02 -1.376346051692962646e-01 -8.275935053825378418e-02 -2.194899469614028931e-01
3.208719491958618164e-01 4.820049107074737549e-01 -2.756223976612091064e-01 -4.664570987224578857e-01 -2.995997853577136993e-02 3.110555112361907959e-01 1.200236007571220398e-01 -5.090221762657165527e-01
-1.238359808921813965e-01 1.348218619823455811e-01 2.192802727222442627e-01 -4.680818021297454834e-01 4.332866072654724121e-01 5.903766751289367676e-01 3.931702971458435059e-01 -9.186161309480667114e-02
-1.816703528165817261e-01 8.098459839820861816e-01 -1.145325154066085815e-01 -3.111755847930908203e-01 2.642721533775329590e-01 9.371205419301986694e-02 1.249402612447738647e-01 -3.270564079284667969e-01
-3.503925725817680359e-02 5.792707204818725586e-01 6.472038477659225464e-02 -6.561714410781860352e-01 -1.860266327857971191e-01 -1.621587574481964111e-01 2.008593678474426270e-01 -3.566820621490478516e-01
4.763767123222351074e-01 3.868530094623565674e-01 6.210668087005615234e-01 1.500670462846755981e-01 -2.625657916069030762e-01 8.390679955482482910e-02 2.503772675991058350e-01 -2.765791118144989014e-01
1.164907738566398621e-01 -4.466752707958221436e-02 5.162085294723510742e-01 -3.714643418788909912e-02 -3.920201361179351807e-01 1.159604862332344055e-01 1.284587830305099487e-01 -7.300378680229187012e-01
-1.013807877898216248e-01 4.007046669721603394e-02 7.562515139579772949e-01 3.456430882215499878e-02 5.132343247532844543e-02 6.402912139892578125e-01 4.451970756053924561e-02 -2.040475048124790192e-02
1.490179449319839478e-01 6.724827289581298828e-01 5.880309343338012695e-01 -2.959001660346984863e-01 -7.645738124847412109e-02 -1.609120517969131470e-01 -2.332910448312759399e-01 -7.784705609083175659e-02
2.022801786661148071e-01 8.870195746421813965e-01 -4.047765955328941345e-02 -2.579367756843566895e-01 2.019090354442596436e-01 2.238671034574508667e-01 1.111064776778221130e-01 -2.967810072004795074e-02
-2.007971853017807007e-01 -1.134169474244117737e-01 4.368415176868438721e-01 -1.257016062736511230e-01 -3.399085998535156250e-01 6.780772805213928223e-01 3.515793979167938232e-01 -2.031035721302032471e-01
-1.167429536581039429e-01 3.453986346721649170e-01 2.012376189231872559e-01 1.879874914884567261e-01 1.174982637166976929e-01 2.618293166160583496e-01 8.262889981269836426e-01 -1.616210192441940308e-01
-5.586836487054824829e-02 1.127180531620979309e-01 7.153539657592773438e-01 1.356085538864135742e-01 -1.110010370612144470e-01 6.430256366729736328e-01 -1.374097466468811035e-01 -9.678748995065689087e-02
2.943220138549804688e-01 5.693768262863159180e-01 6.083891987800598145e-01 2.971532046794891357e-01 -1.072393432259559631e-01 2.531201541423797607e-01 -1.872347742319107056e-01 -1.418459713459014893e-01
1.876102946698665619e-02 4.052134454250335693e-01 2.363513857126235962e-01 -5.064293146133422852e-01 5.411537289619445801e-01 4.712466299533843994e-01 8.773407340049743652e-02 2.234652265906333923e-02
-2.071377038955688477e-01 1.774395257234573364e-02 7.447607517242431641e-01 -3.628285229206085205e-02 7.183368504047393799e-02 6.180223226547241211e-01 -8.637666702270507812e-02 -7.887782901525497437e-02
-6.419473886489868164e-02 1.785169392824172974e-01 -2.120939791202545166e-01 1.258880645036697388e-01 3.292009234428405762e-01 3.897806704044342041e-01 2.742265760898590088e-01 -7.534431219100952148e-01
-6.935168057680130005e-02 6.699823141098022461e-01 -3.348372280597686768e-01 1.507431454956531525e-02 -3.028850257396697998e-01 2.813013195991516113e-01 2.539773657917976379e-02 -5.123048424720764160e-01
-3.538361564278602600e-02 8.000845313072204590e-01 -1.560166180133819580e-01 -3.709122240543365479e-01 -1.681974530220031738e-01 6.267894804477691650e-02 -7.227735221385955811e-02 -3.990647792816162109e-01
4.247427582740783691e-01 2.278335988521575928e-01 6.558354496955871582e-01 8.420515060424804688e-02 -2.464873343706130981e-01 3.319916427135467529e-01 3.863202333450317383e-01 -1.012767329812049866e-01
-2.481286227703094482e-02 6.995422840118408203e-01 -2.090342491865158081e-01 -2.994594573974609375e-01 3.416490256786346436e-01 4.561296403408050537e-01 1.317073702812194824e-01 -1.858184784650802612e-01
-2.165922075510025024e-01 1.435855180025100708e-01 1.011403575539588928e-01 -4.732196033000946045e-01 3.949318528175354004e-01 6.894004344940185547e-01 2.284044623374938965e-01 -1.220326498150825500e-01
-3.581237196922302246e-01 3.628671765327453613e-01 -1.338089555501937866e-01 -3.772775828838348389e-01 -2.773093283176422119e-01 9.035293012857437134e-02 2.047566473484039307e-01 -6.729356646537780762e-01
-2.785652875900268555e-01 4.247530922293663025e-02 5.790577530860900879e-01 -4.386800229549407959e-01 1.908928602933883667e-01 2.251783311367034912e-01 5.497895479202270508e-01 -5.861208215355873108e-02
-3.432774841785430908e-01 2.457622140645980835e-01 -2.064727991819381714e-01 1.306390613317489624e-01 2.968239486217498779e-01 3.899077773094177246e-01 1.600308269262313843e-01 -7.045008540153503418e-01
-3.027589917182922363e-01 4.505552947521209717e-01 6.714231967926025391e-01 -1.862712055444717407e-01 -1.941727697849273682e-01 -1.973045021295547485e-01 -2.686110436916351318e-01 -2.665462493896484375e-01
-2.088387608528137207e-01 8.972423672676086426e-01 -1.591122746467590332e-01 -1.243624463677406311e-01 1.587223410606384277e-01 1.932183206081390381e-01 7.542344927787780762e-02 -2.057790905237197876e-01
-2.113607674837112427e-01 4.521693289279937744e-02 6.699148416519165039e-01 2.287831306457519531e-01 2.321507409214973450e-02 6.605879068374633789e-01 1.174303442239761353e-01 -3.807185590267181396e-02
2.202328890562057495e-01 -1.987964613363146782e-03 3.150525689125061035e-01 -4.346796274185180664e-01 5.749449729919433594e-01 5.143645405769348145e-01 6.291690468788146973e-02 -2.533731162548065186e-01
4.909610748291015625e-01 4.380294382572174072e-01 4.766379594802856445e-01 2.907649278640747070e-01 -1.694182604551315308e-01 3.430197238922119141e-01 -1.646460145711898804e-01 -2.861573100090026855e-01
-3.633335977792739868e-02 7.919164746999740601e-02 5.579946041107177734e-01 -5.017499327659606934e-01 2.408504635095596313e-01 4.225538671016693115e-01 4.386311173439025879e-01 -1.842586323618888855e-02
-1.893884092569351196e-01 -8.500406146049499512e-02 6.677268147468566895e-01 -2.114368528127670288e-01 -1.428364366292953491e-01 5.977866053581237793e-01 2.832240462303161621e-01 -9.151311963796615601e-02
-6.977292895317077637e-02 3.942088186740875244e-01 7.105511426925659180e-02 -3.454533815383911133e-01 3.382746279239654541e-01 7.682965397834777832e-01 -9.517925977706909180e-02 -3.969938308000564575e-02
3.442860394716262817e-02 4.979470968246459961e-01 -2.723535001277923584e-01 -2.348453402519226074e-01 4.422842711210250854e-02 7.591726183891296387e-01 3.378797695040702820e-02 -2.051678895950317383e-01
-3.171629905700683594e-01 4.680878818035125732e-01 -1.462833676487207413e-02 -3.169155716896057129e-01 -5.944344028830528259e-02 -1.767499446868896484e-01 2.944579161703586578e-02 -7.375708222389221191e-01
-1.984176337718963623e-01 -8.106952160596847534e-02 6.774947643280029297e-01 -1.333318352699279785e-01 -1.698780804872512817e-01 5.875332951545715332e-01 3.008163571357727051e-01 -1.128597706556320190e-01
-1.556770801544189453e-01 4.882020950317382812e-01 -2.564368546009063721e-01 -4.270948469638824463e-01 7.568336278200149536e-02 4.301887154579162598e-01 -2.212543934583663940e-01 -4.995093941688537598e-01
-3.477998375892639160e-01 6.613419856876134872e-03 4.026786088943481445e-01 6.910844147205352783e-02 -4.271917641162872314e-01 6.635383367538452148e-01 -7.304962724447250366e-02 -2.897468507289886475e-01
3.843380808830261230e-01 3.043678998947143555e-01 -6.335298065096139908e-03 -1.223121806979179382e-01 6.226321458816528320e-01 4.704163670539855957e-01 1.662078797817230225e-01 -3.287199735641479492e-01
-7.765062153339385986e-02 1.288479417562484741e-01 3.570483624935150146e-01 -5.429157614707946777e-01 -5.359396710991859436e-02 6.144495010375976562e-01 4.170833528041839600e-01 -2.735753916203975677e-02
2.201014757156372070e-01 7.111049890518188477e-01 -1.720708161592483521e-01 -2.015559822320938110e-01 1.006281748414039612e-01 1.706284098327159882e-02 -1.425724923610687256e-01 -5.872886180877685547e-01
-2.198005318641662598e-01 5.031872987747192383e-01 -6.060628965497016907e-02 -1.101718693971633911e-01 -5.087890625000000000e-01 1.677462086081504822e-02 3.158950805664062500e-01 -5.689832568168640137e-01
-1.594755053520202637e-01 6.899876594543457031e-01 3.336899355053901672e-02 3.643766790628433228e-02 -3.645446300506591797e-01 -4.264328628778457642e-02 4.602228999137878418e-01 -3.866873681545257568e-01
5.635672807693481445e-01 3.753680884838104248e-01 6.376268267631530762e-01 -1.225719973444938660e-02 -2.134508937597274780e-01 -2.077986020594835281e-03 6.620633602142333984e-02 -2.912452220916748047e-01
-6.987590342760086060e-02 6.356917619705200195e-01 4.168089330196380615e-01 3.362063691020011902e-02 3.378149569034576416e-01 1.287440955638885498e-01 -4.741735160350799561e-01 -2.462091892957687378e-01
-1.250915527343750000e-01 5.665092468261718750e-01 -3.379886448383331299e-01 5.827104672789573669e-02 1.636229269206523895e-02 6.517088413238525391e-01 2.888338454067707062e-02 -3.463541865348815918e-01
2.235497832298278809e-01 6.151284575462341309e-01 5.699536800384521484e-01 -4.528979957103729248e-01 -1.344366967678070068e-01 -8.642557263374328613e-02 -1.239195168018341064e-01 2.792694978415966034e-02
-2.783361077308654785e-01 -9.441498667001724243e-02 6.014125943183898926e-01 -3.602878004312515259e-02 -3.324732482433319092e-01 5.346897244453430176e-01 2.088301330804824829e-01 -3.325330018997192383e-01
4.508262872695922852e-01 2.336388528347015381e-01 5.982809066772460938e-01 1.302368342876434326e-01 -3.674276173114776611e-01 2.674754559993743896e-01 -3.667106851935386658e-02 -3.992191553115844727e-01
-1.220553889870643616e-01 3.335302174091339111e-01 6.135149002075195312e-01 -1.864196956157684326e-01 -5.262534022331237793e-01 -1.815611422061920166e-01 -1.460086703300476074e-01 -3.626042306423187256e-01
-8.133614063262939453e-02 2.200661897659301758e-01 -1.613249480724334717e-01 -2.305985093116760254e-01 3.445428013801574707e-01 7.113602757453918457e-01 -2.244748622179031372e-01 -4.366026818752288818e-01
1.098439320921897888e-01 3.649605512619018555e-01 5.762106776237487793e-01 -1.380606293678283691e-01 3.841658234596252441e-01 2.099527716636657715e-01 -4.659136235713958740e-01 -3.080901503562927246e-01
-3.004485070705413818e-01 3.121781647205352783e-01 5.315144658088684082e-01 -2.511695623397827148e-01 5.864894390106201172e-01 -5.090313404798507690e-02 5.546620115637779236e-02 -3.421173095703125000e-01
-2.948158085346221924e-01 3.911116719245910645e-01 8.010875433683395386e-02 -5.256559252738952637e-01 -4.572073742747306824e-02 3.973057493567466736e-02 5.908183455467224121e-01 -3.530559539794921875e-01
5.254772305488586426e-01 3.633804246783256531e-02 3.957281112670898438e-01 -1.069099754095077515e-01 -2.905677556991577148e-01 2.810803353786468506e-01 2.047246843576431274e-01 -5.909101963043212891e-01
1.703307628631591797e-01 -2.478369884192943573e-02 3.421172201633453369e-01 2.663853950798511505e-02 -4.671528339385986328e-01 4.075811803340911865e-01 8.108180761337280273e-02 -6.794785857200622559e-01
-2.624489963054656982e-01 5.001265406608581543e-01 6.640889644622802734e-01 -3.573310375213623047e-02 -2.022424042224884033e-01 -1.504549384117126465e-01 -3.321559429168701172e-01 -2.546304166316986084e-01
-1.548109948635101318e-01 4.062500298023223877e-01 5.477312579751014709e-02 3.051261007785797119e-01 2.529867887496948242e-01 3.213506042957305908e-01 6.712235212326049805e-01 -3.115811347961425781e-01
-1.606000363826751709e-01 6.012834906578063965e-01 4.874410629272460938e-01 -4.151435792446136475e-01 -1.489834636449813843e-01 -1.779660284519195557e-01 -2.418189048767089844e-01 -3.006303608417510986e-01
8.124873973429203033e-03 1.226954441517591476e-02 1.619184017181396484e-01 -4.884699881076812744e-01 3.508588671684265137e-01 6.990905404090881348e-01 3.172032237052917480e-01 -1.500514596700668335e-01
5.097069144248962402e-01 4.661884605884552002e-01 4.829200804233551025e-01 -2.819322794675827026e-02 -2.765950933098793030e-02 3.230207264423370361e-01 3.825151324272155762e-01 1.934822201728820801e-01
-1.830509901046752930e-01 -7.521549612283706665e-02 7.739552259445190430e-01 -2.832023203372955322e-01 5.575237050652503967e-02 4.384762644767761230e-01 -2.015940397977828979e-01 -2.135762125253677368e-01
2.651825249195098877e-01 7.601780891418457031e-01 4.312452971935272217e-01 -2.819162905216217041e-01 -4.869285598397254944e-02 -9.116511046886444092e-02 -2.639214694499969482e-01 -7.759904116392135620e-02
3.728651106357574463e-01 5.345501005649566650e-02 2.561433613300323486e-01 1.110751777887344360e-01 -4.118079543113708496e-01 2.927933037281036377e-01 8.548621088266372681e-02 -7.194064259529113770e-01
1.680299043655395508e-01 3.751053214073181152e-01 -2.856101095676422119e-01 -1.049063056707382202e-01 4.048632383346557617e-01 5.783988833427429199e-01 3.973740339279174805e-02 -4.883080720901489258e-01
1.765475049614906311e-02 3.756100237369537354e-01 4.869555532932281494e-01 3.996469825506210327e-02 3.805678486824035645e-01 3.816575109958648682e-01 -5.092096328735351562e-01 -2.647522985935211182e-01
-2.071194946765899658e-01 -9.868797659873962402e-02 5.458803772926330566e-01 -1.025469377636909485e-01 -4.663012027740478516e-01 4.402349591255187988e-01 -1.676431111991405487e-02 -4.767978787422180176e-01
-1.168876420706510544e-03 5.514104962348937988e-01 -5.131397768855094910e-02 -2.189189940690994263e-01 2.238852381706237793e-01 -1.556872874498367310e-01 2.392494678497314453e-01 -7.167866230010986328e-01
-3.301435336470603943e-02 7.688408493995666504e-01 4.325092434883117676e-01 -3.554898798465728760e-01 -2.802817523479461670e-01 -3.502107411623001099e-02 -1.165591329336166382e-01 3.140389546751976013e-02
-2.702273614704608917e-02 7.353570461273193359e-01 -1.385060250759124756e-01 1.241171266883611679e-02 4.073123037815093994e-01 5.001429319381713867e-01 2.929321303963661194e-02 -1.492565721273422241e-01
2.688909471035003662e-01 6.101630926132202148e-01 5.677754878997802734e-01 3.249388039112091064e-01 -1.181785315275192261e-01 2.380458563566207886e-01 -1.870888918638229370e-01 -1.476829200983047485e-01
1.523965001106262207e-01 5.662453919649124146e-02 5.781382322311401367e-01 6.607616692781448364e-02 -4.070074856281280518e-01 4.611161053180694580e-01 -2.567152678966522217e-01 -4.367757141590118408e-01
-9.150808304548263550e-02 5.222685337066650391e-01 4.838205575942993164e-01 -2.412219494581222534e-01 -4.883285760879516602e-01 -3.053197264671325684e-01 -5.168531090021133423e-02 -3.037024438381195068e-01
4.725800752639770508e-01 3.509621024131774902e-01 4.169552326202392578e-01 1.638920754194259644e-01 -4.699803888797760010e-01 8.066520094871520996e-02 3.184539079666137695e-02 -4.736862480640411377e-01
2.063016146421432495e-01 1.910773366689682007e-01 4.897997677326202393e-01 -1.206157654523849487e-01 3.569636642932891846e-01 -1.184592302888631821e-02 -3.850966989994049072e-01 -6.249913573265075684e-01
1.753362268209457397e-01 4.543915987014770508e-01 5.911732316017150879e-01 -2.620673179626464844e-01 -4.663938283920288086e-01 -1.713588535785675049e-01 -1.167889609932899475e-01 -2.899891734123229980e-01
2.929019629955291748e-01 -6.974455714225769043e-02 5.035098195075988770e-01 -2.288509458303451538e-01 -4.104537963867187500e-01 1.679174154996871948e-01 3.657814264297485352e-01 -5.224792957305908203e-01
5.217413902282714844e-01 4.393077194690704346e-01 3.495273590087890625e-01 3.307490944862365723e-01 -1.936591565608978271e-01 4.591920375823974609e-01 3.998284786939620972e-02 -2.308038473129272461e-01
9.195578098297119141e-02 -6.409054249525070190e-02 5.013539195060729980e-01 -5.931312441825866699e-01 1.896502673625946045e-01 5.655581355094909668e-01 7.936009019613265991e-02 -1.488447338342666626e-01
4.094479605555534363e-03 3.238312602043151855e-01 5.678102970123291016e-01 -1.865952610969543457e-01 2.736887931823730469e-01 3.977311551570892334e-01 -5.292109251022338867e-01 -1.572587341070175171e-01
-1.075730547308921814e-01 3.591997921466827393e-01 3.127931058406829834e-01 -6.058465242385864258e-01 3.200319409370422363e-02 -1.795466244220733643e-01 5.176665186882019043e-01 -3.054085373878479004e-01
-6.140344738960266113e-01 1.278954297304153442e-01 3.824553191661834717e-01 -1.365578919649124146e-01 4.055380821228027344e-01 4.627745598554611206e-02 5.103868246078491211e-02 -5.219930410385131836e-01
-2.635040879249572754e-01 4.269492626190185547e-01 1.467894911766052246e-01 -4.351869225502014160e-01 3.100191354751586914e-01 -5.399898812174797058e-02 5.314276218414306641e-01 -3.948443531990051270e-01
-2.168373316526412964e-01 3.930809795856475830e-01 6.098523736000061035e-01 -8.240323513746261597e-02 -4.889227747917175293e-01 -1.422425508499145508e-01 -2.044080495834350586e-01 -3.445252776145935059e-01
1.111486405134201050e-01 8.084977269172668457e-01 -1.174136847257614136e-01 4.562781006097793579e-02 2.811246216297149658e-01 4.821262657642364502e-01 -1.962196454405784607e-02 -7.904186844825744629e-02
9.215821325778961182e-02 3.823867440223693848e-01 6.384277343750000000e-01 3.655545413494110107e-01 -4.247949719429016113e-01 2.495803236961364746e-01 -5.568430572748184204e-02 -2.412993311882019043e-01
4.644891023635864258e-01 4.724698662757873535e-01 4.937560260295867920e-01 3.988707363605499268e-01 -9.729088842868804932e-02 2.688671648502349854e-01 1.060062199831008911e-01 -2.552194297313690186e-01
1.020372286438941956e-01 2.747960984706878662e-01 -2.660937309265136719e-01 6.985831260681152344e-02 1.516935676336288452e-01 2.711126506328582764e-01 1.054690703749656677e-01 -8.548408150672912598e-01
5.577739477157592773e-01 3.205997347831726074e-01 -3.560950234532356262e-02 -4.455715417861938477e-01 2.367526739835739136e-01 3.484972417354583740e-01 7.367101311683654785e-02 -4.509683549404144287e-01
2.416447848081588745e-01 2.853181958198547363e-01 -6.851682811975479126e-02 -2.612422704696655273e-01 4.310667216777801514e-01 6.555780768394470215e-01 -1.766369789838790894e-01 -3.747765123844146729e-01
7.217094302177429199e-02 -3.267772495746612549e-03 1.946033984422683716e-01 -3.996454477310180664e-01 5.385335683822631836e-01 5.663939714431762695e-01 3.468860387802124023e-01 -2.569889724254608154e-01
3.271948313340544701e-03 6.491579413414001465e-01 -3.074895739555358887e-01 -6.031657010316848755e-02 -9.789728373289108276e-02 3.338713943958282471e-01 2.081358730792999268e-01 -5.621573328971862793e-01
-7.542695105075836182e-02 4.467020928859710693e-01 -2.447453886270523071e-01 -1.634811609983444214e-02 -3.349853456020355225e-01 3.590832650661468506e-01 3.916026949882507324e-01 -5.831737518310546875e-01
5.099285021424293518e-02 1.912372857332229614e-01 5.322983860969543457e-01 -3.146824613213539124e-02 4.172459840774536133e-01 -1.943498253822326660e-01 -5.020428076386451721e-02 -6.797865629196166992e-01
4.947088956832885742e-01 3.325819969177246094e-02 5.831528902053833008e-01 -2.000593096017837524e-01 -2.891836464405059814e-01 7.823182642459869385e-02 2.949635088443756104e-01 -4.442018270492553711e-01
-5.915398597717285156e-01 2.272469401359558105e-01 5.717892199754714966e-02 -4.195868074893951416e-01 -3.662411868572235107e-01 3.659400045871734619e-01 2.593159675598144531e-01 -2.895297706127166748e-01
1.771345138549804688e-01 4.037084281444549561e-01 4.891807734966278076e-01 -7.689817249774932861e-02 3.497209548950195312e-01 3.938000202178955078e-01 -4.946248233318328857e-01 -1.959464251995086670e-01
-9.616363793611526489e-02 6.393128037452697754e-01 -1.143002584576606750e-01 -6.028017997741699219e-01 1.696833223104476929e-01 6.288627535104751587e-02 -3.278467059135437012e-02 -4.144577383995056152e-01
-1.163759678602218628e-01 5.259859561920166016e-01 3.413181304931640625e-01 -3.640152812004089355e-01 -5.857237577438354492e-01 -7.925932854413986206e-02 -2.081144154071807861e-01 -2.610062658786773682e-01
-1.465166658163070679e-01 3.744856715202331543e-01 8.363162875175476074e-01 -2.353757768869400024e-01 -1.944751888513565063e-01 -9.443578124046325684e-02 -1.503015458583831787e-01 -1.189012452960014343e-01
6.247112154960632324e-01 2.837993800640106201e-01 5.354696512222290039e-01 1.014301776885986328e-01 -1.630807518959045410e-01 1.011878326535224915e-01 -2.616372518241405487e-02 -4.412017464637756348e-01
5.687153935432434082e-01 1.721640527248382568e-01 -1.223333701491355896e-01 -3.292593657970428467e-01 3.073195517063140869e-01 3.723708391189575195e-01 2.005155831575393677e-01 -5.002331733703613281e-01
-4.068660736083984375e-01 4.761635661125183105e-01 -5.492980405688285828e-02 -6.130911707878112793e-01 -1.668619960546493530e-01 1.814795434474945068e-01 2.831400930881500244e-01 -2.964526712894439697e-01
-1.610411098226904869e-03 4.424875676631927490e-01 4.651610255241394043e-01 -1.089254021644592285e-01 4.636811912059783936e-01 1.136235743761062622e-01 -4.778558313846588135e-01 -3.459850847721099854e-01
-2.132170051336288452e-01 6.153861284255981445e-01 1.241142898797988892e-01 -3.528527021408081055e-01 5.058959126472473145e-01 -7.343232631683349609e-02 1.820942014455795288e-01 -3.760954141616821289e-01
2.920144423842430115e-02 1.269392222166061401e-01 9.761536121368408203e-02 -3.592276275157928467e-01 2.935664355754852295e-01 1.165083572268486023e-01 7.656404972076416016e-01 -3.981202244758605957e-01
-1.482931822538375854e-01 5.144742131233215332e-01 4.994483888149261475e-01 -4.830379411578178406e-02 1.457802504301071167e-01 1.684807837009429932e-01 -5.914530158042907715e-01 -2.491768300533294678e-01
6.245782375335693359e-01 3.474330306053161621e-01 4.662671685218811035e-01 1.294653862714767456e-01 -1.466531455516815186e-01 9.772151708602905273e-02 -5.674850568175315857e-02 -4.698391258716583252e-01
-5.701718330383300781e-01 4.951973259449005127e-01 -1.369715332984924316e-01 -2.217004150152206421e-01 -3.469817638397216797e-01 2.755212783813476562e-01 -6.729084998369216919e-02 -4.011672139167785645e-01
-1.777363866567611694e-01 6.664829254150390625e-01 -2.171702682971954346e-01 -7.263272255659103394e-02 4.277921020984649658e-01 4.018517434597015381e-01 4.555837437510490417e-02 -3.538437187671661377e-01
-5.354601144790649414e-02 7.327596545219421387e-01 -1.629380434751510620e-01 -4.429140686988830566e-02 2.383856475353240967e-01 5.994246602058410645e-01 -8.510383963584899902e-02 -9.113311022520065308e-02
-2.649908065795898438e-01 1.571306586265563965e-01 4.108281433582305908e-01 2.297510206699371338e-02 3.571428656578063965e-01 1.327569335699081421e-01 7.517656087875366211e-01 -1.595468074083328247e-01
3.670735657215118408e-01 4.040797650814056396e-01 -1.709783822298049927e-01 -1.663773953914642334e-01 2.496167421340942383e-01 6.364608407020568848e-01 3.616404905915260315e-02 -4.199556410312652588e-01
-3.231577575206756592e-01 2.527808845043182373e-01 6.094232201576232910e-01 -3.500907421112060547e-01 1.950903534889221191e-01 -1.642713397741317749e-01 -2.409804761409759521e-01 -4.632427692413330078e-01
2.522214949131011963e-01 2.027824074029922485e-01 4.491419196128845215e-01 4.689163714647293091e-02 -4.023653566837310791e-01 5.538767576217651367e-01 -3.586762547492980957e-01 -3.066111803054809570e-01
2.885992228984832764e-01 1.151919066905975342e-01 6.023735404014587402e-01 4.677027091383934021e-02 -3.980573713779449463e-01 -1.594935776665806770e-03 1.320636570453643799e-01 -6.020855307579040527e-01
7.777277380228042603e-02 -1.176553592085838318e-01 3.585298955440521240e-01 -1.446059439331293106e-02 -4.921949207782745361e-01 4.719479978084564209e-01 1.451461613178253174e-01 -6.043986678123474121e-01
-5.613690242171287537e-02 6.520942449569702148e-01 -6.559439748525619507e-02 1.376348435878753662e-01 4.614628851413726807e-01 5.645020008087158203e-01 3.352259518578648567e-04 -1.294804811477661133e-01
-9.732766449451446533e-02 6.747710108757019043e-01 -1.114931404590606689e-01 2.777940593659877777e-03 3.612338900566101074e-01 6.014531850814819336e-01 -1.058659926056861877e-01 -1.390304267406463623e-01
7.050085812807083130e-02 -5.650927498936653137e-02 4.460577964782714844e-01 4.939742386341094971e-02 -1.569492071866989136e-01 6.508841514587402344e-01 -3.367786109447479248e-01 -4.782527387142181396e-01
-5.536463260650634766e-01 1.159529834985733032e-01 4.757061898708343506e-01 -2.049716562032699585e-01 5.020313262939453125e-01 2.480005174875259399e-01 9.616231173276901245e-02 -2.982181608676910400e-01
-1.434863954782485962e-01 -8.416382968425750732e-02 7.680899500846862793e-01 -3.889994025230407715e-01 -2.484610378742218018e-01 1.582367867231369019e-01 3.283262550830841064e-01 -1.909858137369155884e-01
2.548331618309020996e-01 5.583429932594299316e-01 6.051659584045410156e-01 3.378314673900604248e-01 -1.234520673751831055e-01 2.852115631103515625e-01 -1.725022792816162109e-01 -1.288958638906478882e-01
4.589384496212005615e-01 1.835723072290420532e-01 4.656707942485809326e-01 -2.598011195659637451e-01 3.013444542884826660e-01 2.691041491925716400e-02 -3.508018851280212402e-01 -5.066915154457092285e-01
-3.636128604412078857e-01 3.330227136611938477e-01 2.851347625255584717e-01 -3.424142599105834961e-01 2.689224779605865479e-01 -2.309338599443435669e-01 3.287541493773460388e-02 -6.569639444351196289e-01
2.662303745746612549e-01 6.492149233818054199e-01 -2.484790384769439697e-01 -2.624671459197998047e-01 -3.666043281555175781e-02 7.746934145689010620e-02 -1.766637712717056274e-01 -5.817686915397644043e-01
-6.670914888381958008e-01 3.230837285518646240e-01 -3.404502570629119873e-02 -2.686865031719207764e-01 -1.153082400560379028e-01 3.393857777118682861e-01 3.032310605049133301e-01 -3.960135281085968018e-01
1.495647430419921875e-01 1.785943359136581421e-01 7.147189974784851074e-01 2.829871177673339844e-01 -2.697315812110900879e-01 3.907902538776397705e-01 3.459648191928863525e-01 -9.831371158361434937e-02
-5.728957802057266235e-02 1.914664804935455322e-01 1.782287210226058960e-01 -6.578561663627624512e-01 3.632549345493316650e-01 4.595300853252410889e-01 1.346747130155563354e-01 -3.664135038852691650e-01
7.994996011257171631e-02 5.034518837928771973e-01 -2.389838546514511108e-01 1.897256672382354736e-01 -5.026187896728515625e-01 4.662051796913146973e-01 -3.554940223693847656e-02 -4.192832708358764648e-01
-3.105232417583465576e-01 3.179037272930145264e-01 -1.777270734310150146e-01 8.521924912929534912e-02 3.060006201267242432e-01 2.753851413726806641e-01 4.712420329451560974e-02 -7.693954110145568848e-01
-4.031630754470825195e-01 3.827518224716186523e-01 -1.338317990303039551e-01 -3.712145984172821045e-01 -8.899158984422683716e-02 2.867082655429840088e-01 4.943131804466247559e-01 -4.480879902839660645e-01
3.891923651099205017e-02 1.344654802232980728e-02 5.556484460830688477e-01 6.265055388212203979e-02 -4.916583299636840820e-01 3.190136253833770752e-01 -1.622850596904754639e-01 -5.619609355926513672e-01
3.460036516189575195e-01 4.907421022653579712e-02 1.374022066593170166e-01 1.209955960512161255e-01 -4.374923110008239746e-01 4.003016054630279541e-01 1.915857046842575073e-01 -6.752836108207702637e-01
1.166184246540069580e-01 2.972487211227416992e-01 -7.369273900985717773e-02 -2.102758586406707764e-01 3.929060995578765869e-01 7.061901092529296875e-01 -2.869168221950531006e-01 -3.361486792564392090e-01
-1.562801748514175415e-01 5.553278326988220215e-01 3.503735661506652832e-01 -5.401301980018615723e-01 -2.868513464927673340e-01 -1.002412065863609314e-01 -2.781499624252319336e-01 -2.880729138851165771e-01
-1.405462026596069336e-01 9.073620438575744629e-01 -3.353252634406089783e-02 -2.050701230764389038e-01 2.310428395867347717e-02 -1.571750082075595856e-02 -5.045787245035171509e-02 -3.323188126087188721e-01
8.192944526672363281e-02 4.782335758209228516e-01 -7.372461259365081787e-02 -4.297833144664764404e-01 5.348642468452453613e-01 2.182977944612503052e-01 1.113336011767387390e-01 -4.778099060058593750e-01
-1.837029010057449341e-01 -1.692172139883041382e-02 6.905337572097778320e-01 -2.346933931112289429e-01 -1.237012445926666260e-01 4.429428875446319580e-01 -4.176971912384033203e-01 -2.192663252353668213e-01
5.377082899212837219e-02 3.239458426833152771e-02 5.568981766700744629e-01 -3.681020811200141907e-02 -5.335554480552673340e-01 3.088298738002777100e-01 -1.540887355804443359e-01 -5.298755764961242676e-01
-2.795300185680389404e-01 4.227667152881622314e-01 -1.890416741371154785e-01 1.058309450745582581e-01 -2.661582529544830322e-01 3.866272568702697754e-01 5.137271285057067871e-01 -4.603889286518096924e-01
-2.626522183418273926e-01 -1.967318803071975708e-01 5.532744526863098145e-01 -9.425075352191925049e-02 4.031988084316253662e-01 1.579083055257797241e-01 3.097342848777770996e-01 -5.421021580696105957e-01
-4.774405956268310547e-01 3.217369616031646729e-01 3.337101638317108154e-01 7.113271951675415039e-02 3.325953781604766846e-01 6.567685008049011230e-01 7.524744421243667603e-02 6.698226928710937500e-02
-9.900451451539993286e-02 2.307013124227523804e-01 -1.205955892801284790e-01 -1.830717772245407104e-01 5.018103718757629395e-01 6.590185165405273438e-01 -1.689208298921585083e-01 -4.174483716487884521e-01
1.092485710978507996e-02 3.618760108947753906e-01 1.823644787073135376e-01 -2.471357285976409912e-01 1.388714611530303955e-01 8.407534360885620117e-01 -2.096286565065383911e-01 6.706463545560836792e-02
-2.422495335340499878e-01 1.393896639347076416e-01 1.866274029016494751e-01 -6.358202695846557617e-01 1.987420320510864258e-01 5.281395465135574341e-02 -1.928656399250030518e-01 -6.350619792938232422e-01
3.659023642539978027e-01 4.551869630813598633e-01 5.352009534835815430e-01 3.526594042778015137e-01 -1.653060466051101685e-01 4.311052262783050537e-01 -1.123586818575859070e-01 -1.493626683950424194e-01
-2.134867608547210693e-01 5.632837116718292236e-02 4.486371278762817383e-01 1.667030900716781616e-01 -1.575058847665786743e-01 8.036080002784729004e-01 -1.509000808000564575e-01 -1.697661876678466797e-01
-1.849388331174850464e-01 3.076888024806976318e-01 3.176340162754058838e-01 -1.069432571530342102e-01 2.542782127857208252e-01 8.210697770118713379e-01 7.757961004972457886e-02 1.181748956441879272e-01
-1.646934151649475098e-01 5.515260621905326843e-02 5.367079377174377441e-01 3.561042994260787964e-02 -2.778190970420837402e-01 6.107738614082336426e-01 -3.904442191123962402e-01 -2.789908647537231445e-01
-1.112409010529518127e-01 -1.848411113023757935e-01 4.730419516563415527e-01 -4.247300624847412109e-01 -5.023997649550437927e-02 4.794227778911590576e-01 5.095165371894836426e-01 -2.394110262393951416e-01
1.065921783447265625e-01 4.257721900939941406e-01 3.866510689258575439e-01 -3.807552754878997803e-01 1.008545011281967163e-01 6.657233238220214844e-01 -1.790089756250381470e-01 1.657686084508895874e-01
-3.449701070785522461e-01 5.403052568435668945e-01 3.960068523883819580e-01 1.570752710103988647e-01 -2.663944847881793976e-02 4.162679612636566162e-01 4.104613363742828369e-01 2.551562190055847168e-01
-1.460754722356796265e-01 6.046261191368103027e-01 4.791560173034667969e-01 -3.251110017299652100e-01 -4.005321860313415527e-01 -2.432184219360351562e-01 -1.386487036943435669e-01 -1.974767148494720459e-01
1.525253653526306152e-01 8.955582380294799805e-01 -1.072953715920448303e-01 -3.004333078861236572e-01 1.213342621922492981e-01 2.101486027240753174e-01 7.739676535129547119e-02 -8.980175107717514038e-02
3.850335776805877686e-01 6.913827061653137207e-01 4.972266852855682373e-01 3.113188445568084717e-01 -8.714088238775730133e-03 1.590289920568466187e-01 -2.450290508568286896e-02 -6.015852466225624084e-02
6.377202272415161133e-01 2.552140057086944580e-01 5.281931161880493164e-01 3.393181413412094116e-02 -1.535087674856185913e-01 6.336756050586700439e-02 2.369256466627120972e-01 -4.053705930709838867e-01
4.075153470039367676e-01 7.956224679946899414e-01 7.830627262592315674e-02 -3.638095259666442871e-01 1.723855435848236084e-01 1.122689768671989441e-01 -1.117263957858085632e-01 -8.730993419885635376e-02
3.123373687267303467e-01 3.001646697521209717e-01 -2.129134982824325562e-01 -5.618451535701751709e-02 -2.002974152565002441e-01 7.938743233680725098e-01 1.456340402364730835e-01 -2.688739299774169922e-01
-2.184445112943649292e-01 3.957884311676025391e-01 1.236172765493392944e-01 1.748725585639476776e-02 3.671540021896362305e-01 7.768084406852722168e-01 -2.027164548635482788e-01 -2.681756019592285156e-02
3.284485340118408203e-01 5.332894921302795410e-01 5.579876303672790527e-01 3.634059429168701172e-01 -1.053583696484565735e-01 3.327643871307373047e-01 -1.271479725837707520e-01 -1.622057557106018066e-01
1.071643754839897156e-01 5.356559753417968750e-01 5.634461045265197754e-01 -2.233052402734756470e-01 1.324344128370285034e-01 2.098041772842407227e-01 -5.210414528846740723e-01 -3.479820489883422852e-02
1.675279065966606140e-02 1.115382015705108643e-01 1.980966478586196899e-01 -4.734935462474822998e-01 2.058499306440353394e-01 7.403374910354614258e-01 3.651864826679229736e-01 2.263516653329133987e-03
3.767541050910949707e-01 6.158479452133178711e-01 5.624660253524780273e-01 2.967754900455474854e-01 -7.723248749971389771e-02 1.404466927051544189e-01 -8.840506523847579956e-02 -2.020849883556365967e-01
2.880797088146209717e-01 1.476394236087799072e-01 1.891813576221466064e-01 -3.702088296413421631e-01 6.570584774017333984e-01 4.341271519660949707e-01 1.703318208456039429e-01 -2.704875171184539795e-01
1.839323043823242188e-01 8.927413821220397949e-01 -1.169886440038681030e-01 -1.805557161569595337e-01 2.404627203941345215e-01 1.316204518079757690e-01 3.599012270569801331e-03 -2.184857875108718872e-01
-3.204069137573242188e-01 1.336230933666229248e-01 7.225914001464843750e-01 -2.792778313159942627e-01 -3.501294851303100586e-01 1.285330504179000854e-01 -2.569397985935211182e-01 -2.724347114562988281e-01
-5.914039164781570435e-02 2.761556506156921387e-01 -1.174208447337150574e-01 -7.778964191675186157e-02 1.515506654977798462e-01 2.180378735065460205e-01 5.364872217178344727e-01 -7.362574338912963867e-01
5.773343518376350403e-02 -7.581786811351776123e-02 2.890200018882751465e-01 -5.003496408462524414e-01 4.114545583724975586e-01 5.738495588302612305e-01 3.268487751483917236e-01 -2.271740883588790894e-01
3.682201504707336426e-01 4.887553751468658447e-01 3.595322370529174805e-01 4.245615899562835693e-01 -3.677228391170501709e-01 3.311944603919982910e-01 2.250062674283981323e-02 -2.657064199447631836e-01
-2.853185832500457764e-01 2.856093645095825195e-01 3.713877201080322266e-01 -3.406437933444976807e-01 5.332791805267333984e-01 5.439720153808593750e-01 -4.745744168758392334e-02 2.256308868527412415e-02
-1.431219875812530518e-01 2.815025746822357178e-01 5.552133321762084961e-01 2.314469814300537109e-01 3.444805145263671875e-01 4.883968830108642578e-01 -3.735020160675048828e-01 -2.043054997920989990e-01
-1.338132917881011963e-01 8.514606356620788574e-01 -7.982492446899414062e-03 4.525758698582649231e-02 -5.421707406640052795e-02 4.509639143943786621e-01 9.732062369585037231e-02 1.980350166559219360e-01
1.375074684619903564e-01 5.263663530349731445e-01 -2.489113360643386841e-01 -1.046720743179321289e-01 -7.557239383459091187e-02 7.640507817268371582e-01 1.197635680437088013e-01 -1.651941984891891479e-01
2.817277014255523682e-01 6.044850349426269531e-01 4.579758644104003906e-01 5.281301140785217285e-01 1.092277988791465759e-01 1.426557153463363647e-01 6.395713239908218384e-02 -1.737584024667739868e-01
-4.934718087315559387e-02 6.565157771110534668e-01 4.499900043010711670e-01 -3.588603436946868896e-01 -5.506132543087005615e-02 -2.906892001628875732e-01 -2.488587498664855957e-01 -2.929462492465972900e-01
2.384453713893890381e-01 6.982862949371337891e-01 -1.862762868404388428e-02 -1.917370557785034180e-01 4.955983459949493408e-01 3.718752562999725342e-01 5.211860686540603638e-02 -1.783389896154403687e-01
-5.496562123298645020e-01 4.526216387748718262e-01 -2.301928699016571045e-01 -1.591675728559494019e-01 -8.745699375867843628e-02 3.648003339767456055e-01 2.223477214574813843e-01 -4.738378524780273438e-01
7.352700829505920410e-02 4.226764142513275146e-01 4.388742744922637939e-01 -3.456657528877258301e-01 3.658187389373779297e-01 3.403674662113189697e-01 -4.930740892887115479e-01 -1.051069498062133789e-01
-7.126270234584808350e-02 5.202299356460571289e-01 1.362608671188354492e-01 9.442260116338729858e-02 5.604218691587448120e-02 1.594717800617218018e-01 8.053006529808044434e-01 -1.404235363006591797e-01
-2.553227245807647705e-01 2.022041082382202148e-01 2.780055105686187744e-01 1.240996718406677246e-01 3.889452517032623291e-01 7.234387993812561035e-01 -2.702803313732147217e-01 -2.313924729824066162e-01
4.606640338897705078e-02 2.537600100040435791e-01 3.379621729254722595e-02 -2.703633904457092285e-01 3.518626391887664795e-01 7.673384547233581543e-01 -3.001428544521331787e-01 -2.377895712852478027e-01
1.011443212628364563e-01 2.329937666654586792e-01 -8.164741098880767822e-02 -1.505831480026245117e-01 4.689855873584747314e-01 6.427210569381713867e-01 -2.324620634317398071e-01 -4.680445492267608643e-01
-3.175170123577117920e-01 2.361240088939666748e-01 -1.655058860778808594e-01 -3.146946728229522705e-01 3.024749755859375000e-01 1.186498850584030151e-01 1.123905181884765625e-01 -7.738234996795654297e-01
-7.719214260578155518e-02 3.057168237864971161e-02 6.669954657554626465e-01 -5.070153474807739258e-01 4.246909916400909424e-02 8.293971419334411621e-02 4.327434599399566650e-01 -3.085608184337615967e-01
-1.367929158732295036e-03 -1.622598916292190552e-01 3.944917619228363037e-01 -3.309216201305389404e-01 -2.778820693492889404e-01 4.210096299648284912e-01 2.707559168338775635e-01 -6.170582771301269531e-01
-2.086138576269149780e-01 4.005108028650283813e-02 2.700349688529968262e-01 -4.814719557762145996e-01 2.319761365652084351e-01 6.047708988189697266e-01 4.790579080581665039e-01 -3.293803334236145020e-02
-6.013777256011962891e-01 2.362002730369567871e-01 2.203006297349929810e-01 -3.205924332141876221e-01 4.269534945487976074e-01 1.159769967198371887e-01 6.891126930713653564e-02 -4.803683757781982422e-01
-1.603630930185317993e-01 6.592895388603210449e-01 -4.630314186215400696e-02 -5.140900611877441406e-01 -2.580230832099914551e-01 -8.982870727777481079e-02 2.267796918749809265e-02 -4.450045526027679443e-01
-4.287571609020233154e-01 3.076582849025726318e-01 2.348833233118057251e-01 -9.138935059309005737e-02 4.530475735664367676e-01 6.685783267021179199e-01 -5.329038202762603760e-02 -5.387513339519500732e-02
-2.302253544330596924e-01 8.097298741340637207e-01 2.586117684841156006e-01 -2.684158980846405029e-01 -2.090730667114257812e-01 -2.454931288957595825e-01 -1.411833763122558594e-01 -1.688066571950912476e-01
1.451665628701448441e-02 2.261087596416473389e-01 6.524090170860290527e-01 4.052851200103759766e-01 -1.170013695955276489e-01 5.762777328491210938e-01 -3.714791685342788696e-02 -1.077275052666664124e-01
2.451551258563995361e-01 3.353868126869201660e-01 4.518178999423980713e-01 3.829766809940338135e-01 -2.842002213001251221e-01 6.034355163574218750e-01 -8.353123068809509277e-02 -1.572333872318267822e-01
5.349788069725036621e-02 -7.404490560293197632e-02 5.056374073028564453e-01 -3.303239345550537109e-01 4.945830702781677246e-01 -2.649094350636005402e-02 -3.288093954324722290e-02 -6.168282628059387207e-01
-1.427166163921356201e-01 8.831011652946472168e-01 -2.078218013048171997e-01 -1.220652014017105103e-01 -1.137332245707511902e-02 3.025925755500793457e-01 -5.418908596038818359e-02 -2.169018834829330444e-01
-1.052475348114967346e-02 8.472930192947387695e-01 2.890467457473278046e-02 -3.567294478416442871e-01 6.900217384099960327e-02 -9.056708961725234985e-02 2.975562512874603271e-01 -2.288865000009536743e-01
-4.012105055153369904e-03 2.383803278207778931e-01 5.545096397399902344e-01 -4.072692990303039551e-02 4.729077816009521484e-01 8.183763176202774048e-02 -4.022568464279174805e-01 -4.918023943901062012e-01
-3.334311023354530334e-02 1.894187033176422119e-01 1.592937558889389038e-01 -5.107660889625549316e-01 2.904676496982574463e-01 7.591293454170227051e-01 1.265106946229934692e-01 -9.926362894475460052e-03
4.810413718223571777e-01 2.725184261798858643e-01 -1.507882475852966309e-01 -3.529063165187835693e-01 3.535785675048828125e-01 4.634230136871337891e-01 1.033832803368568420e-01 -4.433804154396057129e-01
-2.427684143185615540e-02 7.172995209693908691e-01 -6.607462465763092041e-02 -4.640328884124755859e-01 4.088626205921173096e-01 1.089093387126922607e-01 -5.989208817481994629e-03 -2.934857606887817383e-01
3.157762289047241211e-01 6.188812851905822754e-01 5.406255125999450684e-01 4.199736416339874268e-01 -4.723780602216720581e-02 8.117494732141494751e-02 8.750827610492706299e-02 -1.792737841606140137e-01
-3.534299433231353760e-01 -2.872138749808073044e-03 7.611172199249267578e-01 -4.292331039905548096e-01 6.841339915990829468e-02 1.400220841169357300e-01 -8.641999214887619019e-03 -2.952581048011779785e-01
4.912377297878265381e-01 3.361845910549163818e-01 6.451298594474792480e-01 5.114613100886344910e-02 -2.942437827587127686e-01 -3.354340419173240662e-02 9.099011123180389404e-02 -3.617641925811767578e-01
-4.017271101474761963e-01 5.551831126213073730e-01 5.524513721466064453e-01 -2.466432601213455200e-01 -2.554341452196240425e-03 -2.498566657304763794e-01 -1.067551299929618835e-01 -3.008657097816467285e-01
-1.302974820137023926e-01 7.033210396766662598e-01 2.862293422222137451e-01 -4.376973807811737061e-01 -1.803892254829406738e-01 -7.522521913051605225e-02 -7.468795776367187500e-02 -4.136162698268890381e-01
1.302053481340408325e-01 2.582430839538574219e-01 2.210196107625961304e-01 -4.051484465599060059e-01 2.462839335203170776e-01 6.203979849815368652e-01 4.850206375122070312e-01 -1.502257883548736572e-01
9.623534977436065674e-03 7.465368509292602539e-01 4.824613779783248901e-02 -4.225118756294250488e-01 -1.439149584621191025e-02 -1.877540200948715210e-01 3.385542333126068115e-01 -3.341684937477111816e-01
3.507474809885025024e-02 -1.034463942050933838e-01 2.816019058227539062e-01 2.464375272393226624e-02 -4.082722961902618408e-01 3.819902241230010986e-01 -7.276953198015689850e-03 -7.716901898384094238e-01
-4.088086485862731934e-01 6.605360507965087891e-01 5.178854465484619141e-01 3.833247721195220947e-02 -1.687625348567962646e-01 1.042494922876358032e-01 2.345663607120513916e-01 1.803406327962875366e-01
-5.292394757270812988e-01 6.276727318763732910e-01 1.076914072036743164e-01 1.127637624740600586e-01 4.031538963317871094e-01 4.795746132731437683e-02 -4.060913994908332825e-02 -3.676101565361022949e-01
5.320367217063903809e-01 1.632426530122756958e-01 4.843101203441619873e-01 -2.518204152584075928e-01 2.073175162076950073e-01 1.309345103800296783e-02 -3.176133036613464355e-01 -4.982859194278717041e-01
-2.135467827320098877e-01 6.811941862106323242e-01 3.076176047325134277e-01 1.679763197898864746e-01 -3.026467263698577881e-01 4.223894476890563965e-01 1.712683737277984619e-01 2.611261904239654541e-01
2.817698717117309570e-01 3.375359177589416504e-01 -1.207488402724266052e-01 -9.410130977630615234e-02 3.716980293393135071e-02 7.995638847351074219e-01 -2.060557305812835693e-01 -3.163809180259704590e-01
8.315482176840305328e-03 2.868376970291137695e-01 2.471106350421905518e-01 -3.543730974197387695e-01 5.114079713821411133e-01 6.767922639846801758e-01 8.553223311901092529e-02 -6.410532444715499878e-02
3.034234046936035156e-01 2.489923089742660522e-01 6.632571220397949219e-01 2.314445525407791138e-01 -3.161016404628753662e-01 5.553103983402252197e-02 -1.245535165071487427e-02 -4.993007779121398926e-01
-2.401153743267059326e-01 4.395968019962310791e-01 3.059076964855194092e-01 -2.536791861057281494e-01 2.147118300199508667e-01 5.968024730682373047e-01 -4.344743192195892334e-01 -1.115806121379137039e-02
9.169564396142959595e-02 3.958674371242523193e-01 3.285695314407348633e-01 -4.073539376258850098e-01 4.111765921115875244e-01 6.091391444206237793e-01 -2.492791600525379181e-02 1.422942727804183960e-01
-5.034831166267395020e-01 1.548140943050384521e-01 7.586874961853027344e-01 -1.000405773520469666e-01 -8.198286592960357666e-02 -4.062508419156074524e-02 -1.410245895385742188e-01 -3.296410441398620605e-01
3.060545921325683594e-01 1.758714020252227783e-01 1.711374819278717041e-01 -4.956750273704528809e-01 6.261868476867675781e-01 2.927660942077636719e-01 1.793960481882095337e-01 -3.006878793239593506e-01
-2.342277318239212036e-01 3.137314692139625549e-02 1.015272364020347595e-01 -5.395834445953369141e-01 3.147986233234405518e-01 3.520523607730865479e-01 -2.914876937866210938e-01 -5.785246491432189941e-01
-2.581756412982940674e-01 -1.446595489978790283e-01 2.268159985542297363e-01 8.830065280199050903e-02 5.135219097137451172e-01 3.032842278480529785e-01 3.822240978479385376e-02 -7.042934894561767578e-01
-3.661646246910095215e-01 1.902523040771484375e-01 -1.757131963968276978e-01 -6.727366894483566284e-02 1.473923027515411377e-01 3.861860632896423340e-01 9.961630403995513916e-02 -7.832873463630676270e-01
-6.355819106101989746e-02 3.838423788547515869e-01 -9.421306103467941284e-02 -4.115906655788421631e-01 -1.300697326660156250e-01 -1.188955307006835938e-01 -2.343358844518661499e-02 -7.992115020751953125e-01
-1.108572855591773987e-01 3.074930012226104736e-01 5.910972133278846741e-02 -3.698856532573699951e-01 1.724390387535095215e-01 -1.252784430980682373e-01 5.184498429298400879e-01 -6.622909903526306152e-01
-1.732761263847351074e-01 4.754376709461212158e-01 -1.295790821313858032e-01 -5.375100374221801758e-01 2.371546477079391479e-01 4.355879127979278564e-01 -2.784152925014495850e-01 -3.387215137481689453e-01
3.128686547279357910e-01 3.905084216967225075e-03 2.435312122106552124e-01 -1.157358586788177490e-01 -4.731367230415344238e-01 3.035031855106353760e-01 1.417244076728820801e-01 -7.023798823356628418e-01
-7.514712214469909668e-02 4.713097512722015381e-01 -3.002860397100448608e-02 -6.550652384757995605e-01 3.180520534515380859e-01 8.829244226217269897e-02 4.341766610741615295e-02 -4.810093939304351807e-01
-4.544346127659082413e-03 9.722945094108581543e-01 -4.071435704827308655e-02 -1.416437625885009766e-01 1.373006701469421387e-01 4.007955268025398254e-02 3.868731111288070679e-02 -1.046313121914863586e-01
1.308098286390304565e-01 4.949397146701812744e-01 1.381025314331054688e-01 -6.306766271591186523e-01 8.974332362413406372e-02 -5.510236322879791260e-02 5.018920302391052246e-01 -2.410654127597808838e-01
-1.373430341482162476e-01 3.259673118591308594e-01 7.645421661436557770e-03 -2.187429070472717285e-01 2.320022732019424438e-01 7.634400129318237305e-01 -3.455436527729034424e-01 -2.662878930568695068e-01
1.518698930740356445e-01 5.072508454322814941e-01 -9.228893369436264038e-02 -6.952466368675231934e-01 4.557190462946891785e-02 4.783593863248825073e-02 -1.157231722027063370e-02 -4.724913835525512695e-01
1.969211697578430176e-01 4.864150583744049072e-01 6.280617713928222656e-01 -5.005896091461181641e-01 -2.687359750270843506e-01 -4.387608170509338379e-02 -6.706357747316360474e-02 3.048129193484783173e-02
1.497645974159240723e-01 3.556155562400817871e-01 -1.996823251247406006e-01 -4.603198468685150146e-01 -3.706469899043440819e-03 6.436640024185180664e-01 -2.139442116022109985e-01 -3.731641471385955811e-01
-3.650189042091369629e-01 3.336080536246299744e-02 3.248884677886962891e-01 3.053370304405689240e-02 -2.212709933519363403e-01 8.037598133087158203e-01 -1.304147243499755859e-01 -2.171742469072341919e-01
-6.803967058658599854e-03 3.862459659576416016e-01 -2.219445258378982544e-01 2.049604058265686035e-01 -1.036750823259353638e-01 7.406322360038757324e-01 1.902230679988861084e-01 -4.050064384937286377e-01
-3.945682942867279053e-01 7.713493108749389648e-01 -8.805347979068756104e-02 2.590483054518699646e-02 -2.199418693780899048e-01 3.455504477024078369e-01 9.865432232618331909e-02 -2.517920732498168945e-01
-6.813209503889083862e-02 -2.251907950267195702e-03 3.180212974548339844e-01 -4.572868645191192627e-01 -2.216874994337558746e-02 5.299521684646606445e-01 6.341241598129272461e-01 -4.062010720372200012e-02
8.886782824993133545e-02 9.190911650657653809e-01 1.879784315824508667e-01 -9.030051529407501221e-02 1.232048124074935913e-01 -1.012331992387771606e-01 -2.195667773485183716e-01 -1.739161610603332520e-01
-2.338484525680541992e-01 -9.235319681465625763e-03 5.791159272193908691e-01 -2.997693121433258057e-01 -6.298254430294036865e-02 6.535473465919494629e-01 -2.800393402576446533e-01 -1.023707464337348938e-01
3.131485879421234131e-01 6.417113542556762695e-02 4.771973788738250732e-01 -1.655397415161132812e-01 5.004326701164245605e-01 2.674894407391548157e-03 -1.835757791996002197e-01 -5.987981557846069336e-01
-6.096081137657165527e-01 3.819347321987152100e-01 -9.695325791835784912e-02 -2.734761536121368408e-01 -2.046492397785186768e-01 2.476293891668319702e-01 2.364798784255981445e-01 -4.890708923339843750e-01
-3.238671720027923584e-01 3.802514672279357910e-01 -2.287736386060714722e-01 -1.274660825729370117e-01 4.197288453578948975e-01 2.723082602024078369e-01 1.671149581670761108e-01 -6.353602409362792969e-01
2.824906408786773682e-01 6.155513525009155273e-01 3.703479170799255371e-01 4.195156395435333252e-01 -3.344485461711883545e-01 2.463276237249374390e-01 7.428698241710662842e-02 -2.238145917654037476e-01
9.040756523609161377e-02 1.526412963867187500e-01 4.429059028625488281e-01 1.359250545501708984e-01 -4.490354061126708984e-01 7.346131801605224609e-01 -6.812077015638351440e-02 -8.919678628444671631e-02
9.479852020740509033e-02 2.419621646404266357e-01 5.287815332412719727e-01 -6.410430371761322021e-02 3.887083828449249268e-01 6.544335279613733292e-03 -4.355279505252838135e-01 -5.549113154411315918e-01
-9.084486216306686401e-02 -4.345087707042694092e-02 -5.113801732659339905e-02 -1.178019419312477112e-01 3.841855823993682861e-01 2.904047966003417969e-01 -1.509129069745540619e-03 -8.610638976097106934e-01
-2.609353959560394287e-01 -1.474208533763885498e-01 8.342117071151733398e-01 -2.047312408685684204e-01 8.122041821479797363e-02 1.180099770426750183e-01 1.739122867584228516e-01 -3.486936688423156738e-01
-6.134579181671142578e-01 3.376316130161285400e-01 6.751744449138641357e-02 -2.564953565597534180e-01 -1.964340060949325562e-01 2.387981861829757690e-01 4.662859141826629639e-01 -3.553765714168548584e-01
-4.831125959753990173e-02 1.941624283790588379e-01 3.501223325729370117e-01 -6.522369980812072754e-01 3.414059579372406006e-01 5.122067928314208984e-01 4.386021196842193604e-02 -1.764392703771591187e-01
-9.742113202810287476e-02 5.027287006378173828e-01 3.902122378349304199e-01 -5.416304469108581543e-01 1.112291067838668823e-01 -2.690361738204956055e-01 -1.670693308115005493e-01 -4.236499965190887451e-01
2.670253813266754150e-01 7.078145146369934082e-01 3.898529708385467529e-01 3.995771706104278564e-01 -1.164208948612213135e-01 1.358240544795989990e-01 -2.038671821355819702e-01 -2.061188817024230957e-01
-4.191570580005645752e-01 5.363446474075317383e-01 1.058137267827987671e-01 -3.086949884891510010e-01 1.363160647451877594e-02 -1.435843259096145630e-01 -5.523978546261787415e-02 -6.374158263206481934e-01
5.663973093032836914e-01 4.971930980682373047e-01 4.049775898456573486e-01 1.199499294161796570e-01 -3.006672561168670654e-01 1.122021228075027466e-01 -5.672762915492057800e-02 -3.839143514633178711e-01
2.789812386035919189e-01 3.818008303642272949e-01 4.132309556007385254e-01 4.298337697982788086e-01 -2.192698717117309570e-01 5.183935761451721191e-01 -1.648811995983123779e-01 -2.772794961929321289e-01
-9.950203448534011841e-02 7.643874287605285645e-01 1.023670583963394165e-01 -2.506080865859985352e-01 3.677804768085479736e-01 -1.963302046060562134e-01 1.046309471130371094e-01 -3.844114542007446289e-01
-5.783418416976928711e-01 4.373205602169036865e-01 -1.119206659495830536e-02 -3.863210976123809814e-01 1.836689114570617676e-01 2.312344163656234741e-01 3.916043937206268311e-01 -2.904213070869445801e-01
5.524926781654357910e-01 4.534615576267242432e-01 3.284398019313812256e-01 2.989920675754547119e-01 -2.491692155599594116e-01 3.904308378696441650e-01 -3.514929488301277161e-02 -2.758595645427703857e-01
-3.660857379436492920e-01 -3.112584166228771210e-02 2.159626223146915436e-02 -1.448987871408462524e-01 3.398080170154571533e-01 4.112799763679504395e-01 7.822670787572860718e-02 -7.435120940208435059e-01
-1.215972155332565308e-01 2.332083880901336670e-02 1.819911003112792969e-01 -6.237866878509521484e-01 2.480299025774002075e-01 6.050684452056884766e-01 3.450767695903778076e-01 -1.254397034645080566e-01
-2.342948615550994873e-01 -1.826778352260589600e-01 1.033631712198257446e-01 -2.855283617973327637e-01 3.822263479232788086e-01 3.756788969039916992e-01 -1.449371278285980225e-01 -7.150427103042602539e-01
5.222907066345214844e-01 3.148218691349029541e-01 5.915946960449218750e-01 1.829904019832611084e-01 -2.123083174228668213e-01 1.555352658033370972e-01 -1.022045239806175232e-01 -4.061011672019958496e-01
-4.222975969314575195e-01 1.777126789093017578e-01 4.500121176242828369e-01 -1.443772464990615845e-01 4.563942253589630127e-01 -9.110442548990249634e-02 6.263449788093566895e-02 -5.883949398994445801e-01
-6.746622920036315918e-02 3.924548923969268799e-01 -2.011601477861404419e-01 -6.871201097965240479e-02 -2.998358309268951416e-01 6.300637125968933105e-01 3.901095688343048096e-01 -3.964510262012481689e-01
-2.588998377323150635e-01 5.556001067161560059e-01 6.805968880653381348e-01 -1.765475422143936157e-01 -9.774632751941680908e-02 -1.986723691225051880e-01 -2.066271752119064331e-01 -1.953927874565124512e-01
-1.815308034420013428e-01 4.931699335575103760e-01 -2.266611307859420776e-01 -1.086480394005775452e-01 3.577119484543800354e-02 4.976291656494140625e-01 1.020537018775939941e-01 -6.334990262985229492e-01
1.135672703385353088e-01 7.965749502182006836e-02 4.539319574832916260e-01 -1.340911537408828735e-01 -2.164323627948760986e-01 5.608624219894409180e-01 -5.174443125724792480e-01 -3.571613729000091553e-01
1.434450447559356689e-01 2.582178711891174316e-01 -2.829448878765106201e-01 -5.560135096311569214e-02 9.906141087412834167e-03 6.220197677612304688e-01 3.212324678897857666e-01 -5.825809836387634277e-01
-1.307557672262191772e-01 3.490685820579528809e-01 2.649634480476379395e-01 -2.866694331169128418e-01 3.740528821945190430e-01 -3.150601983070373535e-01 1.159943342208862305e-01 -6.753042340278625488e-01
-1.733804494142532349e-01 5.547068119049072266e-01 -2.116659730672836304e-01 -1.374500095844268799e-01 1.699661165475845337e-01 7.376891970634460449e-01 5.717481952160596848e-03 -1.594930738210678101e-01
-3.818154931068420410e-01 3.969386219978332520e-01 7.777523398399353027e-01 -8.951109647750854492e-02 -1.764561384916305542e-01 -6.063300650566816330e-03 2.208496630191802979e-01 6.162504851818084717e-02
-2.804568409919738770e-01 6.763066053390502930e-01 -1.696873903274536133e-01 -1.415099203586578369e-01 4.291457533836364746e-01 3.903608620166778564e-01 -4.330580309033393860e-02 -2.769683599472045898e-01
3.435039520263671875e-01 -5.329491943120956421e-02 6.377627253532409668e-01 -7.740654796361923218e-02 -2.910870611667633057e-01 2.203745543956756592e-01 1.790026277303695679e-01 -5.487194657325744629e-01
1.141004562377929688e-01 4.329865574836730957e-01 -3.181547522544860840e-01 -1.867612898349761963e-01 -2.582459151744842529e-01 1.928814202547073364e-01 1.108132526278495789e-01 -7.397483587265014648e-01
-1.374971121549606323e-01 2.258341759443283081e-01 -2.051752358675003052e-01 -2.338482290506362915e-01 -9.657388925552368164e-02 5.162822604179382324e-01 -1.625624448060989380e-01 -7.287051677703857422e-01
-3.043839931488037109e-01 5.447265505790710449e-02 3.592105209827423096e-01 1.843142211437225342e-01 -1.538397818803787231e-01 7.771614789962768555e-01 -2.014791965484619141e-01 -2.704417407512664795e-01
1.394596546888351440e-01 2.866228520870208740e-01 -2.962159514427185059e-01 -4.439549893140792847e-02 -9.307770431041717529e-02 6.284295916557312012e-01 2.491761445999145508e-01 -5.856683850288391113e-01
-1.545445173978805542e-01 2.394312024116516113e-01 1.596531122922897339e-01 -6.375966072082519531e-01 2.266005873680114746e-01 -1.675626486539840698e-01 1.562169194221496582e-01 -6.188228130340576172e-01
2.259574979543685913e-01 2.745298743247985840e-01 5.811871886253356934e-01 3.369031548500061035e-01 -2.822312712669372559e-01 5.770269036293029785e-01 -2.265165187418460846e-02 -9.574376791715621948e-02
-1.878456771373748779e-01 6.027385592460632324e-01 6.954904794692993164e-01 -3.172576129436492920e-01 -4.468440636992454529e-02 -7.916349917650222778e-03 -1.097341105341911316e-01 5.440370365977287292e-02
4.880274459719657898e-02 8.015575408935546875e-01 2.313033677637577057e-02 -3.395291790366172791e-02 -3.952153921127319336e-01 -8.667022734880447388e-02 -1.896087229251861572e-01 -3.921449780464172363e-01
-2.851841449737548828e-01 2.907614111900329590e-01 2.500831484794616699e-01 1.575345396995544434e-01 3.611640930175781250e-01 7.836357951164245605e-01 4.576927796006202698e-02 -1.224016770720481873e-02
-3.179969266057014465e-02 5.441467761993408203e-01 -2.975560128688812256e-01 1.144754663109779358e-01 -2.414303869009017944e-01 4.731610715389251709e-01 8.970124274492263794e-02 -5.577027797698974609e-01
-4.589135646820068359e-01 6.041272878646850586e-01 9.280455112457275391e-02 2.797383964061737061e-01 8.818364888429641724e-02 8.948757499456405640e-02 -3.229262530803680420e-01 -4.663653373718261719e-01
-7.865977287292480469e-02 7.743980884552001953e-01 -5.335190147161483765e-02 -2.061852365732192993e-01 1.464968174695968628e-01 -3.816547989845275879e-02 4.440360367298126221e-01 -3.587135672569274902e-01
-1.852037310600280762e-01 9.644346311688423157e-03 6.917101740837097168e-01 -4.126550555229187012e-01 1.248016506433486938e-01 5.345527529716491699e-01 -1.227163225412368774e-01 -2.186190709471702576e-02
-2.570032477378845215e-01 4.340246915817260742e-01 7.363625168800354004e-01 -2.462348043918609619e-01 6.824020296335220337e-03 -2.607221901416778564e-01 -1.016194969415664673e-01 -2.536952793598175049e-01
-3.599717020988464355e-01 5.423465967178344727e-01 9.958392381668090820e-02 -5.195873379707336426e-01 -4.306321218609809875e-02 8.653501421213150024e-02 5.141682028770446777e-01 -1.506017893552780151e-01
-2.446135282516479492e-01 3.245564401149749756e-01 2.724430263042449951e-01 -4.247939586639404297e-02 1.160888671875000000e-01 1.417399793863296509e-01 8.349236845970153809e-01 -1.677297353744506836e-01
4.406264126300811768e-01 6.652225852012634277e-01 3.608512580394744873e-01 3.321164846420288086e-01 1.790108531713485718e-01 1.497913002967834473e-01 2.550403475761413574e-01 -5.731142312288284302e-02
7.226783037185668945e-02 1.364618539810180664e-01 1.765877008438110352e-01 -5.721082687377929688e-01 3.444696068763732910e-01 5.882688760757446289e-01 3.853229880332946777e-01 -6.686589866876602173e-02
-6.252954155206680298e-02 1.043519005179405212e-01 7.742119431495666504e-01 -1.588681936264038086e-01 7.286902517080307007e-02 5.702137947082519531e-01 -1.710362583398818970e-01 2.916521951556205750e-02
2.439066916704177856e-01 3.471357226371765137e-01 2.684013843536376953e-01 -4.397971928119659424e-01 6.633000820875167847e-02 6.638977527618408203e-01 -3.294050991535186768e-01 2.962510474026203156e-02
-3.967627137899398804e-02 4.951247274875640869e-01 -1.767621934413909912e-02 1.842722110450267792e-02 5.153074264526367188e-01 6.707229614257812500e-01 -3.962713852524757385e-02 -1.887956857681274414e-01
2.086235880851745605e-01 2.181933373212814331e-01 -3.539033979177474976e-02 -1.745820343494415283e-01 3.223626613616943359e-01 8.046324253082275391e-01 -1.877309530973434448e-01 -3.009028732776641846e-01
1.023224890232086182e-01 3.277617990970611572e-01 4.548081755638122559e-01 2.622004747390747070e-01 -5.639879107475280762e-01 2.948848605155944824e-01 -1.444177925586700439e-01 -4.249787926673889160e-01
2.338895350694656372e-01 5.670934319496154785e-01 4.265188872814178467e-01 -1.959343999624252319e-01 2.237965017557144165e-01 3.950762152671813965e-01 -4.440729916095733643e-01 4.591781180351972580e-03
-1.940859258174896240e-01 3.986026048660278320e-01 8.713605254888534546e-02 -8.196498453617095947e-02 2.113790065050125122e-01 -9.695922583341598511e-02 6.628063321113586426e-01 -5.438210368156433105e-01
-1.537959873676300049e-01 4.633059799671173096e-01 4.435171186923980713e-02 2.943924367427825928e-01 -2.855419516563415527e-01 2.074421495199203491e-01 5.977858304977416992e-01 -4.372025728225708008e-01
2.234302461147308350e-01 6.194602847099304199e-01 1.166057884693145752e-01 -6.551534533500671387e-01 -5.843210965394973755e-02 -1.610486656427383423e-01 1.625586897134780884e-01 -2.602854967117309570e-01
-3.619606792926788330e-01 3.318480849266052246e-01 2.952784597873687744e-01 -2.558032870292663574e-01 2.853823304176330566e-01 7.143982052803039551e-01 -1.059256494045257568e-01 5.664333701133728027e-02
-2.047867923974990845e-01 6.535450220108032227e-01 2.654822766780853271e-01 6.447412073612213135e-02 -9.510920196771621704e-02 4.859219789505004883e-01 3.331337273120880127e-01 3.164799809455871582e-01
-1.667358577251434326e-01 3.941695392131805420e-01 1.834167838096618652e-01 1.100455000996589661e-01 -8.625397831201553345e-02 3.241697549819946289e-01 8.084973096847534180e-01 -6.988626718521118164e-02
2.263240516185760498e-02 7.427502274513244629e-01 3.357098698616027832e-01 -5.459825992584228516e-01 -1.050978899002075195e-01 -9.322965890169143677e-02 -1.276971846818923950e-01 -3.110907599329948425e-02
-3.616202995181083679e-02 2.736506164073944092e-01 -1.193867847323417664e-01 -5.268126130104064941e-01 3.037563264369964600e-01 5.980788469314575195e-01 -2.926075458526611328e-02 -4.256766140460968018e-01
-2.308188974857330322e-01 8.965267241001129150e-02 4.482602477073669434e-01 -5.658494830131530762e-01 1.950019747018814087e-01 3.350708782672882080e-01 5.169599056243896484e-01 -4.052402451634407043e-03
-1.211333870887756348e-01 4.821704924106597900e-01 6.986914873123168945e-01 -3.737538158893585205e-01 -1.293630630243569613e-04 -2.549204230308532715e-01 -1.364578306674957275e-01 -2.034003138542175293e-01
-2.324246466159820557e-01 2.459539920091629028e-01 9.512295573949813843e-02 -5.102508068084716797e-01 2.593465745449066162e-01 6.932508349418640137e-01 4.251553863286972046e-02 -2.577135860919952393e-01
-2.462057769298553467e-01 5.796496272087097168e-01 5.775333046913146973e-01 -3.752087354660034180e-01 6.130747124552726746e-02 -2.849987447261810303e-01 -8.706275373697280884e-03 -2.097710371017456055e-01
-2.773012816905975342e-01 3.097170591354370117e-01 4.306713491678237915e-02 -2.561816871166229248e-01 2.519575953483581543e-01 8.140995502471923828e-01 1.654961854219436646e-01 -7.788316905498504639e-02
-5.567679405212402344e-01 4.818943738937377930e-01 3.923750221729278564e-01 -4.284479916095733643e-01 -2.200497388839721680e-01 1.773179620504379272e-01 -2.032886072993278503e-02 -1.999616324901580811e-01
-1.953933686017990112e-01 -6.375139951705932617e-02 7.888990640640258789e-02 -3.701190650463104248e-01 4.634744822978973389e-01 6.374047398567199707e-01 1.476229280233383179e-01 -4.143182635307312012e-01
-6.702604144811630249e-02 3.121329247951507568e-01 2.532868981361389160e-01 -1.590483933687210083e-01 4.661859571933746338e-01 7.491598725318908691e-01 -1.358665972948074341e-01 -1.077042371034622192e-01
2.824224531650543213e-01 6.322262883186340332e-01 4.209188520908355713e-01 -2.715158760547637939e-01 -3.259348869323730469e-01 -1.291673183441162109e-01 -2.533453702926635742e-01 -2.872843444347381592e-01
2.254883199930191040e-01 6.309566497802734375e-01 -1.333791762590408325e-01 -6.166121363639831543e-01 2.546614035964012146e-02 1.099262461066246033e-01 1.462071985006332397e-01 -3.448759615421295166e-01
3.201769292354583740e-02 5.510790348052978516e-01 -1.906763017177581787e-01 -3.960160613059997559e-01 2.592054605484008789e-01 2.413407862186431885e-01 -1.555735468864440918e-01 -5.936874747276306152e-01
-3.397391438484191895e-01 1.406943053007125854e-01 4.469938874244689941e-01 -2.769543826580047607e-01 5.297827720642089844e-01 1.014161854982376099e-02 -6.593657284975051880e-02 -5.505948662757873535e-01
-2.512229979038238525e-01 5.449828505516052246e-01 -2.827108204364776611e-01 -3.839949965476989746e-01 4.740222916007041931e-02 3.957963883876800537e-01 -4.740567132830619812e-02 -5.013522505760192871e-01
-4.844496846199035645e-01 3.978428542613983154e-01 4.740161821246147156e-02 -4.753555953502655029e-01 4.710511490702629089e-02 4.672520160675048828e-01 2.492480278015136719e-01 -3.100834488868713379e-01
4.119001030921936035e-01 4.208248555660247803e-01 3.777270913124084473e-01 3.264566361904144287e-01 -3.962680995464324951e-01 4.019957482814788818e-01 1.447822153568267822e-01 -2.537755072116851807e-01
3.551365435123443604e-01 1.250556260347366333e-01 5.355455279350280762e-01 -4.365370795130729675e-02 4.791548848152160645e-01 1.155130658298730850e-02 -1.737321168184280396e-01 -5.564338564872741699e-01
5.077022910118103027e-01 4.381473064422607422e-01 1.564800292253494263e-01 -6.097257733345031738e-01 3.103717863559722900e-01 -1.980335451662540436e-02 1.125731915235519409e-01 -2.112306207418441772e-01
4.220963120460510254e-01 4.722929298877716064e-01 5.891608595848083496e-01 1.566610038280487061e-01 -3.818120807409286499e-02 -2.770100021734833717e-03 -2.679654359817504883e-01 -3.922372758388519287e-01
-1.298168394714593887e-02 6.527394652366638184e-01 6.407507061958312988e-01 -3.392222523689270020e-01 -1.192255765199661255e-01 -5.854924023151397705e-02 -1.591643542051315308e-01 7.178752124309539795e-02
-3.294470906257629395e-02 7.803343534469604492e-01 3.016367852687835693e-01 -3.951016068458557129e-01 2.377640902996063232e-01 -1.893091946840286255e-01 -1.135678887367248535e-01 -1.939988732337951660e-01
-3.029516153037548065e-02 -1.704765111207962036e-01 4.513717591762542725e-01 -1.695311069488525391e-01 -4.534669816493988037e-01 4.777027070522308350e-01 1.458811312913894653e-01 -5.314407944679260254e-01
-3.529081046581268311e-01 4.530126452445983887e-01 4.484899938106536865e-01 1.843786537647247314e-01 4.334863647818565369e-02 5.843865871429443359e-01 1.602396368980407715e-01 2.569688558578491211e-01
-5.794066190719604492e-02 5.172640681266784668e-01 -4.719009622931480408e-02 -2.230110913515090942e-01 -2.094358503818511963e-01 2.992121279239654541e-01 5.330427885055541992e-01 -5.095037817955017090e-01
1.902500391006469727e-01 1.735001057386398315e-01 5.474731326103210449e-02 -3.337266743183135986e-01 5.657366514205932617e-01 5.544493198394775391e-01 2.656420767307281494e-01 -3.482731878757476807e-01
-3.969346880912780762e-01 2.429562956094741821e-01 2.981204688549041748e-01 -4.283506050705909729e-02 4.468120932579040527e-01 6.917244195938110352e-01 -8.068895339965820312e-02 -8.983303606510162354e-02
5.467796325683593750e-01 2.548148632049560547e-01 2.843357920646667480e-01 -4.036701321601867676e-01 5.211192965507507324e-01 2.009093612432479858e-01 4.769562184810638428e-02 -2.794641256332397461e-01
-1.742866188287734985e-01 4.656792283058166504e-01 6.722014397382736206e-02 -2.063423991203308105e-01 -8.247017115354537964e-02 -1.992006897926330566e-01 4.688528180122375488e-01 -6.628470420837402344e-01
-1.005251556634902954e-01 3.681589961051940918e-01 5.823761820793151855e-01 1.354013681411743164e-01 2.371541559696197510e-01 1.204656437039375305e-01 -5.041806101799011230e-01 -4.146156013011932373e-01
-9.161963313817977905e-02 4.553951621055603027e-01 -2.072554826736450195e-02 -3.694039583206176758e-01 -1.701177507638931274e-01 -1.086022052913904190e-02 5.622416734695434570e-01 -5.496895313262939453e-01
3.469086065888404846e-02 2.282604426145553589e-01 -1.723202317953109741e-01 -3.892597854137420654e-01 2.506438083946704865e-02 2.570928335189819336e-01 6.630917787551879883e-01 -5.089800357818603516e-01
-2.028619498014450073e-01 3.423737585544586182e-01 3.971341252326965332e-01 -2.255280315876007080e-02 3.698544204235076904e-01 3.470518887042999268e-01 -5.652765035629272461e-01 -3.265395164489746094e-01
-2.688363194465637207e-01 6.918132901191711426e-01 3.993996977806091309e-01 -3.216628134250640869e-01 1.377949714660644531e-01 -3.092025816440582275e-01 1.101853325963020325e-02 -2.672440111637115479e-01
-4.210229814052581787e-01 7.562806606292724609e-01 1.786393076181411743e-01 2.160563915967941284e-01 -1.425897628068923950e-01 3.778941333293914795e-01 9.497386217117309570e-02 -5.583688151091337204e-03
-1.212734207510948181e-01 6.672010421752929688e-01 -1.254505664110183716e-01 -2.832767069339752197e-01 4.843444824218750000e-01 2.377331256866455078e-01 1.609271764755249023e-01 -3.565779924392700195e-01
-3.639816939830780029e-01 -9.802236407995223999e-02 6.242820024490356445e-01 1.823390461504459381e-02 4.189957976341247559e-01 6.213250011205673218e-02 6.318833678960800171e-02 -5.333271026611328125e-01
1.967598497867584229e-01 -1.095881909132003784e-01 4.142997860908508301e-01 -1.109767183661460876e-01 -4.245227575302124023e-01 2.972084283828735352e-01 -1.089766249060630798e-02 -7.047301530838012695e-01
-2.446992546319961548e-01 4.227652251720428467e-01 1.927179098129272461e-01 1.553898453712463379e-01 -4.903875291347503662e-02 2.339071184396743774e-01 7.833647131919860840e-01 -1.712538152933120728e-01
3.918594866991043091e-02 3.454344719648361206e-02 3.005620241165161133e-01 -4.349919259548187256e-01 6.398561000823974609e-01 3.892242014408111572e-01 2.591495811939239502e-01 -2.994096577167510986e-01
-1.842568069696426392e-01 -2.180882543325424194e-01 8.430368453264236450e-02 -1.448837518692016602e-01 3.825592994689941406e-01 3.350750803947448730e-01 -5.053007230162620544e-02 -7.932264804840087891e-01
-1.860052905976772308e-02 1.133089587092399597e-01 1.614623069763183594e-01 -7.092863917350769043e-01 2.955593168735504150e-01 4.941751956939697266e-01 1.131022870540618896e-01 -3.366028070449829102e-01
6.665921211242675781e-02 6.058161258697509766e-01 3.081572353839874268e-01 -2.599633336067199707e-01 5.026754736900329590e-01 4.468478560447692871e-01 -6.601577252149581909e-02 9.637302905321121216e-02
2.323227226734161377e-01 2.893826365470886230e-01 -3.705148994922637939e-01 -4.908568039536476135e-02 4.229722172021865845e-02 4.802708625793457031e-01 2.533825635910034180e-01 -6.526416540145874023e-01
5.685368552803993225e-02 3.439840376377105713e-01 2.613234147429466248e-02 1.549331098794937134e-01 2.047249227762222290e-01 4.351907968521118164e-02 4.638861715793609619e-01 -7.712062001228332520e-01
5.084984302520751953e-01 2.628432512283325195e-01 1.541558355093002319e-01 -4.495912194252014160e-01 4.726199507713317871e-01 3.909603059291839600e-01 1.175297722220420837e-01 -2.375159114599227905e-01
-3.950456678867340088e-01 4.275438487529754639e-01 3.187416791915893555e-01 4.009665921330451965e-02 4.136637449264526367e-01 -3.204791620373725891e-02 -2.939754724502563477e-01 -5.471515059471130371e-01
-3.554145619273185730e-02 1.466857790946960449e-01 5.586642622947692871e-01 1.699653267860412598e-01 -7.430795114487409592e-03 7.858369946479797363e-01 1.252677738666534424e-01 5.421327054500579834e-02
-7.103727459907531738e-01 2.230138182640075684e-01 5.110923647880554199e-01 -9.926858544349670410e-02 -1.953572183847427368e-01 1.319638490676879883e-01 1.152735576033592224e-01 -3.251135051250457764e-01
-1.729241013526916504e-01 1.209283471107482910e-01 5.621908903121948242e-01 -1.149284467101097107e-02 4.899639785289764404e-01 -1.450745910406112671e-01 2.953953444957733154e-01 -5.393637418746948242e-01
-1.283550262451171875e-02 4.767213761806488037e-01 3.436656892299652100e-01 -4.320147931575775146e-01 1.102553606033325195e-01 5.916016697883605957e-01 -2.818235158920288086e-01 1.620363891124725342e-01
-4.112754762172698975e-02 8.399248868227005005e-02 6.038811802864074707e-01 -1.304645091295242310e-01 2.984141707420349121e-01 4.875233769416809082e-01 -4.531778097152709961e-01 -2.783167362213134766e-01
2.626080438494682312e-02 3.021374046802520752e-01 3.273941278457641602e-01 -6.614432930946350098e-01 9.140284359455108643e-02 -5.552711710333824158e-02 5.428166389465332031e-01 -2.392520308494567871e-01
-9.493848681449890137e-02 2.312190681695938110e-01 1.171634420752525330e-01 2.437199503183364868e-01 -4.719758629798889160e-01 5.152668356895446777e-01 -3.758259713649749756e-01 -4.846558868885040283e-01
-2.623777389526367188e-01 5.891118645668029785e-01 7.045339345932006836e-01 -1.983507871627807617e-01 4.227844625711441040e-02 -3.970360383391380310e-02 1.461918056011199951e-01 1.538121700286865234e-01
-1.895596086978912354e-01 4.765526950359344482e-01 6.795578002929687500e-01 -4.827055931091308594e-01 -2.640697732567787170e-02 -1.216114759445190430e-01 -1.278641521930694580e-01 -1.016135811805725098e-01
-2.990596890449523926e-01 6.057376861572265625e-01 6.600812673568725586e-01 -1.434693187475204468e-01 -1.992212533950805664e-01 -7.071054726839065552e-02 -2.055244743824005127e-01 -2.061512507498264313e-02
-3.508746325969696045e-01 3.009273111820220947e-01 5.230000615119934082e-01 -1.494280248880386353e-01 4.452182948589324951e-01 5.208950638771057129e-01 -1.441947072744369507e-01 -1.136029232293367386e-02
5.434417631477117538e-03 5.095822215080261230e-01 5.561619400978088379e-01 -5.155003070831298828e-01 -4.042619466781616211e-01 -4.185832291841506958e-02 6.131764501333236694e-03 -4.729542415589094162e-03
