# Supplementary material for: Where is your field going? A machine learning approach to study the relative motion of the domains of physics
Source: PLoS One. 2020 Jun 18;15(6):e0233997. doi: 10.1371/journal.pone.0233997 (PMC7302634; doi:10.1371/journal.pone.0233997)
Supplement: S8 Data — (ZIP) [file pone.0233997.s008.zip › 7/Pacs4Run_7_VS_500_embeddings2000-2004ED8.txt]

-6.080507114529609680e-02 -3.015545010566711426e-01 -1.285808682441711426e-01 -8.672509193420410156e-01 9.410185366868972778e-02 -3.452866971492767334e-01 8.934778720140457153e-02 2.548132836818695068e-02
-9.066892415285110474e-02 -5.240532159805297852e-01 -3.278304040431976318e-01 -5.335611104965209961e-01 -3.481629490852355957e-01 -1.536164581775665283e-01 -4.238778352737426758e-01 -2.234458550810813904e-02
1.052254694513976574e-03 -2.836943864822387695e-01 -2.658846788108348846e-03 -7.675589919090270996e-01 -5.017558932304382324e-01 -3.676234185695648193e-02 2.760458886623382568e-01 3.241812065243721008e-02
-2.960638105869293213e-01 -1.397022008895874023e-01 -2.437599748373031616e-01 -5.467439293861389160e-01 -5.867887139320373535e-01 -1.462819129228591919e-01 -1.338861882686614990e-01 3.883771896362304688e-01
1.713113486766815186e-01 -5.939271450042724609e-01 -3.129870891571044922e-01 -3.407393991947174072e-01 4.924660623073577881e-01 1.661488711833953857e-01 1.364372074604034424e-01 3.392574191093444824e-01
-2.593385875225067139e-01 -5.922886729240417480e-01 1.289488226175308228e-01 -3.191604018211364746e-01 -2.284321002662181854e-02 2.094772458076477051e-01 -2.433370612561702728e-02 6.468785405158996582e-01
2.213490605354309082e-01 -7.217397689819335938e-01 -2.363076210021972656e-01 -2.621809840202331543e-01 4.359987080097198486e-01 -1.457306183874607086e-02 3.871574997901916504e-02 3.372093439102172852e-01
-2.574792206287384033e-01 -8.434376865625381470e-02 -4.180808961391448975e-01 -6.369469761848449707e-01 -3.430250883102416992e-01 -2.053330093622207642e-01 -4.295842051506042480e-01 4.155995696783065796e-02
-1.179412454366683960e-01 -3.515625596046447754e-01 -5.656049847602844238e-01 -6.246120333671569824e-01 -3.203052282333374023e-01 9.952646493911743164e-02 -2.430664002895355225e-02 -1.983746588230133057e-01
3.287643790245056152e-01 -4.542424678802490234e-01 1.332696676254272461e-01 -7.450442910194396973e-01 -9.467933326959609985e-02 -2.905278503894805908e-01 4.482227191329002380e-02 -1.317054480314254761e-01
1.253890842199325562e-01 -8.357337713241577148e-01 8.083382248878479004e-02 -3.119180202484130859e-01 2.182369381189346313e-01 -6.879062950611114502e-02 -2.085409909486770630e-01 2.935144603252410889e-01
2.716796994209289551e-01 -1.843398511409759521e-01 1.783189028501510620e-01 -4.441980123519897461e-01 2.048467844724655151e-02 -2.848616242408752441e-01 -2.196813970804214478e-01 7.302559018135070801e-01
2.186149656772613525e-01 -6.063030362129211426e-01 4.337526559829711914e-01 -5.878764390945434570e-01 1.982443332672119141e-01 -7.866682112216949463e-02 2.745341137051582336e-02 6.797787547111511230e-02
2.327104508876800537e-01 -2.739772498607635498e-01 -2.905574738979339600e-01 -4.554222226142883301e-01 -6.104914844036102295e-02 -7.224990427494049072e-02 -3.761737644672393799e-01 6.545957326889038086e-01
-3.936792314052581787e-01 -4.456740915775299072e-01 2.460645884275436401e-01 -3.335297703742980957e-01 4.263278841972351074e-01 -4.285693764686584473e-01 -3.292597532272338867e-01 2.760652266442775726e-02
6.804588437080383301e-02 7.111840415745973587e-03 -4.666191935539245605e-01 -4.938686490058898926e-01 -4.333098530769348145e-01 -4.512315988540649414e-01 -7.686503231525421143e-02 3.693291842937469482e-01
1.008130684494972229e-01 -6.318362355232238770e-01 4.442167878150939941e-01 -6.031769514083862305e-01 1.928264833986759186e-02 -1.677024960517883301e-01 3.023502044379711151e-02 -7.674196269363164902e-03
-4.706906899809837341e-02 -4.930807948112487793e-01 -2.983997762203216553e-01 -4.966963827610015869e-01 1.975110173225402832e-01 3.863283693790435791e-01 -4.124307036399841309e-01 2.460627853870391846e-01
2.435905486345291138e-01 -2.235802710056304932e-01 -2.506878674030303955e-01 -4.389765262603759766e-01 3.828784525394439697e-01 5.772201344370841980e-02 -4.343409538269042969e-01 5.445650219917297363e-01
-4.968806505203247070e-01 -5.926418304443359375e-01 -1.947667300701141357e-01 -2.460126429796218872e-01 1.931658387184143066e-01 -4.193917810916900635e-01 -2.959279119968414307e-01 -5.150954425334930420e-02
2.106615602970123291e-01 -5.168569460511207581e-02 2.212947905063629150e-01 -5.517107844352722168e-01 4.071772098541259766e-01 9.586015716195106506e-03 3.442789316177368164e-01 5.614098906517028809e-01
-4.434390962123870850e-01 -7.313720583915710449e-01 -3.226970508694648743e-02 -3.054638206958770752e-01 3.712161257863044739e-02 -3.438980281352996826e-01 -2.236864864826202393e-01 -6.654173135757446289e-02
-5.967267230153083801e-02 -1.969944536685943604e-01 -8.445074409246444702e-02 -7.891651988029479980e-01 -2.035401165485382080e-01 -1.799129135906696320e-02 -5.003187656402587891e-01 -1.888062655925750732e-01
9.182237833738327026e-02 -2.619604170322418213e-01 -3.039048016071319580e-01 -3.342972099781036377e-01 4.860600829124450684e-01 1.579569429159164429e-01 -2.759547233581542969e-01 6.176381707191467285e-01
-5.370894074440002441e-01 -3.200748562812805176e-01 2.062468081712722778e-01 -1.565321236848831177e-01 2.069030143320560455e-02 -6.076421737670898438e-01 -3.035068511962890625e-02 4.140878021717071533e-01
-3.735494911670684814e-01 -6.034031510353088379e-01 -2.382921576499938965e-01 -2.577211856842041016e-01 1.023827195167541504e-01 2.800637781620025635e-01 2.232830971479415894e-01 4.841371476650238037e-01
2.102846503257751465e-01 -5.055661201477050781e-01 -4.481971263885498047e-01 -6.243405342102050781e-01 -2.108119279146194458e-01 2.239495664834976196e-01 -3.900649957358837128e-03 1.220288425683975220e-01
1.644715815782546997e-01 -7.220098972320556641e-01 -5.855913832783699036e-02 -4.190420210361480713e-01 4.575913548469543457e-01 1.525866091251373291e-01 1.146045699715614319e-01 1.637639254331588745e-01
3.277622163295745850e-01 -4.233659207820892334e-01 -3.315979242324829102e-01 -6.308078765869140625e-01 -1.480300724506378174e-01 1.481303870677947998e-01 -1.136779785156250000e-01 3.855895102024078369e-01
-2.834867537021636963e-01 -3.523243069648742676e-01 1.374813318252563477e-01 -7.517159581184387207e-01 -2.560421526432037354e-01 1.558402031660079956e-01 -3.472079634666442871e-01 3.358109667897224426e-02
-6.613627672195434570e-01 5.995108187198638916e-02 -1.976371370255947113e-02 -6.384342908859252930e-01 3.008632063865661621e-01 2.145000845193862915e-01 -1.005123928189277649e-02 1.199429109692573547e-01
1.945252716541290283e-01 -5.752882957458496094e-01 -2.821308374404907227e-01 -5.223762989044189453e-01 -4.409993998706340790e-03 2.528472244739532471e-01 -1.265490651130676270e-01 4.458281099796295166e-01
1.738474220037460327e-01 -3.134321868419647217e-01 -5.833847522735595703e-01 -4.839128851890563965e-01 -1.031472310423851013e-01 9.769190102815628052e-02 -3.050874769687652588e-01 4.286797940731048584e-01
-2.624000012874603271e-01 -7.705150246620178223e-01 -1.806430816650390625e-01 -3.582693040370941162e-01 7.827719300985336304e-02 -3.200024366378784180e-01 -1.462343931198120117e-01 -2.157561033964157104e-01
-3.495908379554748535e-01 -3.684373497962951660e-01 -3.076217472553253174e-01 -1.628522276878356934e-01 2.560229003429412842e-01 -7.358380556106567383e-01 1.150513514876365662e-01 -2.541461214423179626e-02
2.459706068038940430e-01 -7.342462539672851562e-01 -2.459056824445724487e-01 -2.376647740602493286e-01 7.323037832975387573e-02 -1.306280195713043213e-01 -5.186723172664642334e-02 5.082421302795410156e-01
-3.529548346996307373e-01 -5.409710407257080078e-01 8.898839354515075684e-02 -5.400304794311523438e-01 5.950311198830604553e-02 4.495377242565155029e-01 -5.429928749799728394e-02 2.732183635234832764e-01
-1.371585577726364136e-02 -2.960989475250244141e-01 -5.354053378105163574e-01 -2.845475673675537109e-01 4.329335689544677734e-02 7.685130089521408081e-02 2.606911398470401764e-02 7.321549654006958008e-01
-4.813168942928314209e-02 -5.822601318359375000e-01 -2.122618257999420166e-01 -3.641825318336486816e-01 4.328535795211791992e-01 2.889561653137207031e-01 -2.104788124561309814e-01 4.072020351886749268e-01
-3.870017826557159424e-01 -5.211104825139045715e-02 -2.699152529239654541e-01 -6.987571716308593750e-01 4.351863861083984375e-01 2.609935402870178223e-01 -6.560937315225601196e-02 -1.568078249692916870e-01
1.457347869873046875e-01 -4.499641656875610352e-01 -2.604901790618896484e-01 -4.776045382022857666e-01 2.707492411136627197e-01 2.913880944252014160e-01 -1.492402106523513794e-01 5.475833415985107422e-01
9.858155995607376099e-02 -1.163367033004760742e-01 -3.947808742523193359e-01 -4.845319092273712158e-01 2.176289707422256470e-01 2.105990946292877197e-01 2.914328277111053467e-01 6.399039030075073242e-01
2.063807696104049683e-01 -9.736314415931701660e-02 -2.648889720439910889e-01 -2.490878552198410034e-01 4.784452617168426514e-01 -3.123471438884735107e-01 -1.053659915924072266e-01 6.914793848991394043e-01
2.038383036851882935e-01 -5.291758179664611816e-01 1.997416913509368896e-01 -7.310428023338317871e-01 -2.201601117849349976e-01 -1.774335503578186035e-01 1.125550121068954468e-01 -1.071480885148048401e-01
8.294103294610977173e-02 -6.669783592224121094e-02 -3.707449138164520264e-01 -4.624569714069366455e-01 2.054827958345413208e-01 2.156405597925186157e-01 1.643236130475997925e-01 7.222380638122558594e-01
-3.100023269653320312e-01 -3.824156820774078369e-01 -2.219011932611465454e-01 -4.774336218833923340e-01 3.907242715358734131e-01 -3.548861443996429443e-01 -3.355643451213836670e-01 -2.987655103206634521e-01
2.352437525987625122e-01 -2.447479963302612305e-01 5.085403099656105042e-02 -4.075886011123657227e-01 3.812464773654937744e-01 -2.152951806783676147e-02 1.716896332800388336e-02 7.549416422843933105e-01
4.441675841808319092e-01 -2.261166125535964966e-01 -3.574726730585098267e-02 -4.780488610267639160e-01 4.503054544329643250e-02 -3.221284449100494385e-01 -3.023830652236938477e-01 5.696909427642822266e-01
1.390831917524337769e-01 -2.913830615580081940e-02 -6.030215620994567871e-01 -3.932845592498779297e-01 -7.713107019662857056e-02 -1.185741797089576721e-01 1.930127036757767200e-04 6.644471287727355957e-01
4.029974713921546936e-02 -2.816917598247528076e-01 -8.469039946794509888e-02 -4.782344102859497070e-01 1.782501190900802612e-01 2.268234938383102417e-01 -3.653167188167572021e-01 6.829836368560791016e-01
-2.482141405344009399e-01 4.167954903095960617e-03 -3.476436734199523926e-01 -6.037567257881164551e-01 1.784417480230331421e-01 7.864040136337280273e-02 -6.243674755096435547e-01 1.585355550050735474e-01
-3.959266543388366699e-01 -5.524126887321472168e-01 -2.389068454504013062e-01 -2.143398225307464600e-01 2.244080007076263428e-01 2.845697700977325439e-01 1.374676078557968140e-01 5.336928367614746094e-01
2.885581552982330322e-01 -1.678027361631393433e-01 1.356949508190155029e-01 -5.111798048019409180e-01 3.873192667961120605e-01 -2.225465923547744751e-01 1.684818863868713379e-01 6.171945929527282715e-01
3.991249799728393555e-01 -2.315802425146102905e-01 6.312884390354156494e-02 -3.288738727569580078e-01 2.134050726890563965e-01 -4.328557848930358887e-01 -1.646790504455566406e-01 6.441283822059631348e-01
-3.297197818756103516e-01 2.452569305896759033e-01 6.848303973674774170e-02 -5.487288236618041992e-01 -3.181358054280281067e-02 -2.250806540250778198e-01 -5.287276506423950195e-01 4.405841827392578125e-01
1.132053732872009277e-01 -4.937525093555450439e-01 2.599539160728454590e-01 -7.497510313987731934e-01 1.309604495763778687e-01 -1.550953090190887451e-01 -2.554795444011688232e-01 8.494384586811065674e-02
-1.745808124542236328e-01 -5.916687250137329102e-01 3.829950839281082153e-02 -5.752667188644409180e-01 -2.796841859817504883e-01 3.049005568027496338e-01 -2.354549942538142204e-04 3.403872549533843994e-01
2.661274075508117676e-01 -8.514603227376937866e-02 -6.991691589355468750e-01 -4.192793071269989014e-01 -6.897110491991043091e-02 -1.887748837471008301e-01 -1.620574295520782471e-01 4.366212189197540283e-01
-4.243802726268768311e-01 -6.487454473972320557e-02 2.065947949886322021e-01 -7.301203012466430664e-01 4.426035583019256592e-01 -7.546002417802810669e-02 -4.642393812537193298e-02 -1.902320533990859985e-01
-1.016821861267089844e-01 -4.204611480236053467e-01 -2.310968339443206787e-01 -2.635526359081268311e-01 4.097161293029785156e-01 6.595443189144134521e-02 -3.052499592304229736e-01 6.516231298446655273e-01
-5.132831335067749023e-01 -7.118297219276428223e-01 -2.907890267670154572e-02 -2.644900679588317871e-01 6.867920048534870148e-03 -3.834473192691802979e-01 2.042886801064014435e-02 1.074329167604446411e-01
3.227063119411468506e-01 -3.484967648983001709e-01 -4.281875193119049072e-01 -6.854193806648254395e-01 -9.204943478107452393e-02 1.563987433910369873e-01 -2.379964143037796021e-01 1.780178248882293701e-01
3.006313443183898926e-01 -4.709550440311431885e-01 -3.207526504993438721e-01 -5.848166346549987793e-01 -1.270773559808731079e-01 1.586574018001556396e-01 -7.960739731788635254e-02 4.418951570987701416e-01
1.708450727164745331e-02 -1.657807677984237671e-01 -5.304049849510192871e-01 -4.027381241321563721e-01 -3.990845680236816406e-01 -3.315032720565795898e-01 2.195379287004470825e-01 4.597147405147552490e-01
3.023861646652221680e-01 -5.927268862724304199e-01 2.009282708168029785e-01 -6.707066893577575684e-01 -2.684908173978328705e-02 -1.983867287635803223e-01 -5.403438955545425415e-02 -1.549840271472930908e-01
-4.334022402763366699e-01 -4.919282793998718262e-01 -6.670034956187009811e-03 -3.196404874324798584e-01 -4.590734466910362244e-02 -6.417720317840576172e-01 2.251304686069488525e-01 5.737759917974472046e-02
-7.221618294715881348e-01 -3.186379671096801758e-01 -3.495703935623168945e-01 -2.314984351396560669e-01 2.430451065301895142e-01 -3.024253249168395996e-01 1.998992264270782471e-01 1.032934263348579407e-01
-5.241588354110717773e-01 -3.595114350318908691e-01 2.458750754594802856e-01 -3.245046734809875488e-01 -2.197263240814208984e-01 -4.800125062465667725e-01 -1.814602874219417572e-02 3.888832628726959229e-01
4.872141405940055847e-02 -2.761898040771484375e-01 -5.815466642379760742e-01 -2.288053333759307861e-01 2.100532352924346924e-01 -1.217792481184005737e-01 -1.627206206321716309e-01 6.673578619956970215e-01
-4.402147233486175537e-02 -1.229135170578956604e-01 -6.654954552650451660e-01 -3.980208635330200195e-01 -7.654865086078643799e-02 6.842596828937530518e-02 -2.540450692176818848e-01 5.536866188049316406e-01
2.568047940731048584e-01 -7.551795840263366699e-01 2.390445321798324585e-01 -5.023704171180725098e-01 1.920751482248306274e-01 -1.023780107498168945e-01 -2.625209651887416840e-02 -7.857201993465423584e-02
2.502802610397338867e-01 3.281314671039581299e-02 2.778373956680297852e-01 -7.045590877532958984e-01 2.384800463914871216e-01 -1.632015258073806763e-01 3.423948585987091064e-01 4.024230837821960449e-01
-4.982157945632934570e-01 -3.283054232597351074e-01 -2.752043008804321289e-01 -2.154019623994827271e-01 3.878767490386962891e-01 -5.958715081214904785e-01 -1.058278083801269531e-01 7.176625728607177734e-02
-6.044673919677734375e-01 -5.065259933471679688e-01 -9.925337135791778564e-02 -1.822795718908309937e-01 3.554806113243103027e-01 -4.230517148971557617e-01 1.012883260846138000e-01 1.391944289207458496e-01
5.539563484489917755e-03 -6.271930783987045288e-02 -4.264484643936157227e-01 -3.667411208152770996e-01 -3.762754797935485840e-01 -3.224394917488098145e-01 2.222938984632492065e-01 6.202525496482849121e-01
4.431615769863128662e-01 9.032063931226730347e-02 -2.820890545845031738e-01 -5.692399740219116211e-01 3.295136988162994385e-01 -7.791242003440856934e-02 -2.962346374988555908e-01 4.352437555789947510e-01
1.781123280525207520e-01 -4.586752653121948242e-01 2.735465764999389648e-01 -7.647185325622558594e-01 8.843798935413360596e-02 -1.940932273864746094e-01 1.424590796232223511e-01 -1.802304983139038086e-01
1.275471448898315430e-01 1.664809510111808777e-02 -6.738408207893371582e-01 -3.593305349349975586e-01 1.049174517393112183e-01 -1.120490059256553650e-01 -9.128577075898647308e-03 6.137008070945739746e-01
1.381614129059016705e-03 -5.923036113381385803e-02 -6.514198780059814453e-01 -4.783536791801452637e-01 -1.419354677200317383e-01 9.219769388437271118e-02 -9.247355163097381592e-03 5.608814954757690430e-01
2.598791718482971191e-01 -4.025129675865173340e-01 -3.110258281230926514e-01 -6.711609363555908203e-01 -5.618951097130775452e-02 3.333322107791900635e-01 -2.710195444524288177e-02 3.290134370326995850e-01
-6.460589170455932617e-02 2.769372798502445221e-02 2.947627604007720947e-01 -4.717813432216644287e-01 -2.684543281793594360e-02 -1.640628129243850708e-01 3.784224689006805420e-01 7.174646854400634766e-01
1.425333321094512939e-01 6.716243177652359009e-02 3.679523468017578125e-01 -6.775761246681213379e-01 3.862064480781555176e-01 -3.050340572372078896e-03 2.339559197425842285e-01 4.204463064670562744e-01
-5.548770427703857422e-01 -5.340359807014465332e-01 8.141623437404632568e-02 -3.862256109714508057e-01 -2.435376793146133423e-01 -3.473196327686309814e-01 1.995590478181838989e-01 1.770673096179962158e-01
3.796188533306121826e-01 -1.749369502067565918e-01 -1.819930374622344971e-01 -4.098052084445953369e-01 3.101252913475036621e-01 -3.528350591659545898e-01 6.043335050344467163e-02 6.323782205581665039e-01
-2.841818034648895264e-01 -3.608938157558441162e-01 -2.084227353334426880e-01 -4.014667868614196777e-01 4.706722497940063477e-01 -4.911632537841796875e-01 -2.884339690208435059e-01 -1.959918290376663208e-01
-2.637666165828704834e-01 -4.980122148990631104e-01 2.412788271903991699e-01 -5.366082191467285156e-01 -2.916654385626316071e-02 3.465744853019714355e-01 2.204670757055282593e-01 4.082607924938201904e-01
2.735033631324768066e-01 -3.564907014369964600e-01 -4.391222596168518066e-01 -6.141017675399780273e-01 -6.214736402034759521e-02 2.376902103424072266e-01 6.721162050962448120e-02 4.040850400924682617e-01
-1.971890777349472046e-01 2.569854259490966797e-01 -2.436261326074600220e-01 -6.822541356086730957e-01 -9.845186769962310791e-02 -3.012217581272125244e-01 5.192500948905944824e-01 1.424169819802045822e-02
-3.425834774971008301e-01 -1.425768435001373291e-01 1.652822084724903107e-02 -7.231503129005432129e-01 4.465310573577880859e-01 2.563975155353546143e-01 1.971988081932067871e-01 -1.872753351926803589e-01
-6.178184598684310913e-02 -3.144604563713073730e-01 -2.919121384620666504e-01 -4.632103741168975830e-01 1.618694663047790527e-01 2.740828096866607666e-01 -3.951379060745239258e-01 5.831500887870788574e-01
5.668067187070846558e-02 -5.062577128410339355e-01 -5.985821485519409180e-01 -2.748759090900421143e-01 1.418240815401077271e-01 8.969943970441818237e-02 -2.093645781278610229e-01 4.843959808349609375e-01
-3.263913393020629883e-01 -4.647749364376068115e-01 -5.575038194656372070e-01 -2.224395126104354858e-01 4.874408245086669922e-01 -2.453626543283462524e-01 -1.179485991597175598e-01 -7.382468134164810181e-02
3.189407289028167725e-01 -5.246980786323547363e-01 -4.365403577685356140e-02 -5.832844972610473633e-01 -1.648042500019073486e-01 -4.373307824134826660e-01 2.300686091184616089e-01 -9.742668271064758301e-02
1.625052392482757568e-01 -6.066964864730834961e-01 -2.327283620834350586e-01 -2.529542744159698486e-01 5.285916328430175781e-01 8.650467544794082642e-02 5.874201655387878418e-02 4.438695907592773438e-01
3.602328896522521973e-01 -1.241790652275085449e-01 -3.702781721949577332e-02 -3.277461826801300049e-01 6.592079401016235352e-01 -3.718506991863250732e-01 1.395510733127593994e-01 3.920724689960479736e-01
3.078269064426422119e-01 -3.481294214725494385e-01 -3.635968267917633057e-01 -5.388197302818298340e-01 2.135431915521621704e-01 2.522197365760803223e-01 -5.550390109419822693e-02 4.992223381996154785e-01
3.246662914752960205e-01 -2.863575220108032227e-01 -3.708098530769348145e-01 -5.578501820564270020e-01 -1.707200892269611359e-02 1.039418578147888184e-01 -1.912693083286285400e-01 5.623300671577453613e-01
3.457993268966674805e-01 -3.630978986620903015e-02 1.103668212890625000e-01 -5.471450686454772949e-01 8.534076064825057983e-02 -2.814570069313049316e-01 -4.189768135547637939e-01 5.527324080467224121e-01
7.069583982229232788e-02 -5.194872021675109863e-01 -3.581372797489166260e-01 -5.673733353614807129e-01 -5.796901136636734009e-02 2.346555292606353760e-01 -4.129084348678588867e-01 2.145771980285644531e-01
-2.455038875341415405e-01 -2.529793977737426758e-01 -2.447330504655838013e-01 -4.798306822776794434e-01 5.698475837707519531e-01 -3.921054005622863770e-01 -4.882302135229110718e-02 -3.236369192600250244e-01
2.369336634874343872e-01 -4.449251890182495117e-01 -1.618108898401260376e-02 -8.051165938377380371e-01 -2.947262823581695557e-01 6.510834395885467529e-02 5.871659889817237854e-02 -5.365748330950737000e-02
-3.932764232158660889e-01 -5.270112752914428711e-01 -1.064421683549880981e-01 -2.418747246265411377e-01 5.764755606651306152e-01 -3.727495670318603516e-01 1.538317054510116577e-01 -5.318963155150413513e-02
-3.859622776508331299e-01 -2.721913456916809082e-01 -1.683036983013153076e-01 -4.104354977607727051e-01 6.222485303878784180e-01 -3.106609582901000977e-01 -2.943774163722991943e-01 -9.899494051933288574e-02
3.897868692874908447e-01 -7.544553875923156738e-01 -2.164642065763473511e-01 -2.529211640357971191e-01 2.461831867694854736e-01 -2.199719548225402832e-01 4.187441617250442505e-02 2.393530309200286865e-01
1.286937296390533447e-01 4.409724473953247070e-02 2.170975506305694580e-01 -5.847455859184265137e-01 -1.676215529441833496e-01 -6.899995207786560059e-01 1.266387552022933960e-01 2.687029838562011719e-01
4.944138228893280029e-01 6.164238974452018738e-02 4.492655396461486816e-03 -8.325671553611755371e-01 2.149454206228256226e-01 -4.379554092884063721e-02 1.007936522364616394e-01 1.697392202913761139e-02
-2.302780151367187500e-01 -7.965281605720520020e-01 -6.992276012897491455e-02 -4.641105532646179199e-01 7.078091055154800415e-02 -8.677784353494644165e-02 -2.720389962196350098e-01 7.537673413753509521e-02
2.671431303024291992e-01 2.170209288597106934e-01 -3.557756543159484863e-01 -6.748097538948059082e-01 3.075202405452728271e-01 -1.077819243073463440e-01 -4.267635941505432129e-01 1.062027886509895325e-01
3.726827502250671387e-01 -9.658102691173553467e-02 -4.357734620571136475e-01 -5.512723922729492188e-01 2.257690876722335815e-01 4.139780998229980469e-02 -3.858065307140350342e-01 3.955346047878265381e-01
3.541260212659835815e-02 -7.863792181015014648e-01 -1.041002497076988220e-01 -3.101092875003814697e-01 1.633393168449401855e-01 3.837547451257705688e-02 -7.471704483032226562e-02 4.895037114620208740e-01
-3.388772010803222656e-01 3.516680002212524414e-01 -1.844046264886856079e-01 -6.834251880645751953e-01 4.909790754318237305e-01 7.229978591203689575e-02 -3.217924758791923523e-02 1.144274473190307617e-01
-3.452870547771453857e-01 -3.187697529792785645e-01 7.617598772048950195e-02 -6.538584232330322266e-01 3.470107913017272949e-01 -2.230693846940994263e-01 -1.417414518073201180e-03 -4.191070497035980225e-01
3.160692155361175537e-01 -2.637757956981658936e-01 8.376963436603546143e-02 -4.775147438049316406e-01 1.189738065004348755e-01 -6.300058960914611816e-01 4.059466421604156494e-01 1.401068568229675293e-01
-5.253179669380187988e-01 -3.587870299816131592e-01 -2.859841287136077881e-01 -3.416967689990997314e-01 4.496870338916778564e-01 -3.583832085132598877e-01 -2.334674149751663208e-01 -1.077287346124649048e-01
1.382392942905426025e-01 -4.290898516774177551e-02 6.341347843408584595e-02 -5.924621820449829102e-01 -3.231504857540130615e-01 -6.227153539657592773e-01 2.291873395442962646e-01 2.815823853015899658e-01
4.284440279006958008e-01 -2.543455064296722412e-01 -6.176828220486640930e-02 -7.814540863037109375e-01 -6.012233346700668335e-02 -2.881193757057189941e-01 7.038535177707672119e-02 -2.137209922075271606e-01
6.895346939563751221e-02 -6.616498827934265137e-01 -2.398862540721893311e-01 -3.700468242168426514e-01 4.054550528526306152e-01 2.223856300115585327e-01 -2.069618850946426392e-01 3.260405361652374268e-01
3.457395732402801514e-01 -1.512599289417266846e-01 2.515589296817779541e-01 -7.665866613388061523e-01 -4.841388016939163208e-02 -3.027178049087524414e-01 -3.067250847816467285e-01 1.363277733325958252e-01
4.041872918605804443e-01 -3.186692297458648682e-01 1.256321370601654053e-02 -3.809104859828948975e-01 9.192739380523562431e-04 -4.146007895469665527e-01 -8.884050697088241577e-02 6.403472423553466797e-01
7.014390081167221069e-02 -1.709546893835067749e-02 2.301154732704162598e-01 -6.552305221557617188e-01 -2.395212836563587189e-02 -7.086488008499145508e-01 8.513566851615905762e-02 -5.002692714333534241e-02
-4.683192968368530273e-01 -1.410725265741348267e-01 1.651054993271827698e-02 -4.733054935932159424e-01 5.739813446998596191e-01 -2.150343954563140869e-01 -3.903641998767852783e-01 -9.168620407581329346e-02
-2.184664011001586914e-01 4.558994174003601074e-01 -1.730390340089797974e-01 -7.812830209732055664e-01 -5.672572925686836243e-02 -1.980835199356079102e-01 2.329583764076232910e-01 8.577945828437805176e-02
8.215436339378356934e-02 -1.191316395998001099e-01 3.078086487948894501e-02 -3.479734659194946289e-01 6.616807579994201660e-01 1.808070577681064606e-02 5.734615027904510498e-02 6.446613669395446777e-01
-1.149910986423492432e-01 -2.706272602081298828e-01 -4.626139402389526367e-01 -3.174298405647277832e-01 -3.649299144744873047e-01 -3.291491568088531494e-01 3.019428849220275879e-01 5.158312916755676270e-01
1.841037869453430176e-01 -4.273761510848999023e-01 1.710686832666397095e-01 -4.529159665107727051e-01 4.752595126628875732e-01 1.672079265117645264e-01 7.621826231479644775e-02 5.379765033721923828e-01
1.639362126588821411e-01 -1.355962902307510376e-01 -1.040420681238174438e-01 -3.569706380367279053e-01 1.209784895181655884e-01 -5.689883232116699219e-02 4.894879162311553955e-01 7.476724386215209961e-01
5.764634162187576294e-02 1.790082603693008423e-01 -4.264779686927795410e-01 -5.769147872924804688e-01 -2.004140168428421021e-01 -3.717046976089477539e-01 -4.729923009872436523e-01 2.187848836183547974e-01
-2.699439823627471924e-01 -1.575714796781539917e-01 3.758214712142944336e-01 -7.340471148490905762e-01 -2.377139627933502197e-01 1.718966364860534668e-01 -2.989155054092407227e-01 2.163969129323959351e-01
-4.897196292877197266e-01 -2.765764892101287842e-01 -7.443427294492721558e-02 -2.594082057476043701e-01 1.392646282911300659e-01 -4.956432282924652100e-01 5.723762512207031250e-01 1.348171085119247437e-01
-4.911301136016845703e-01 -1.926875710487365723e-01 -8.319293148815631866e-03 -5.227586627006530762e-01 6.526331901550292969e-01 1.087326481938362122e-01 9.503800421953201294e-02 -3.913808241486549377e-02
-2.359501868486404419e-01 -5.314388871192932129e-01 8.852194994688034058e-02 -4.511252939701080322e-01 1.217143386602401733e-01 3.653208613395690918e-01 1.922942399978637695e-01 5.150720477104187012e-01
-2.425969578325748444e-03 -1.551818288862705231e-02 -3.218943625688552856e-02 -3.900826871395111084e-01 6.414963006973266602e-01 1.027613133192062378e-01 1.608322560787200928e-01 6.313543915748596191e-01
1.075274273753166199e-01 1.772556640207767487e-02 -5.916682481765747070e-01 -5.465233325958251953e-01 -4.113480448722839355e-01 -2.989145517349243164e-01 1.211143806576728821e-01 2.571747899055480957e-01
2.670257091522216797e-01 -6.234135031700134277e-01 -5.282509326934814453e-01 -4.318535923957824707e-01 -8.238240331411361694e-02 5.995918437838554382e-02 1.637273281812667847e-02 2.526982724666595459e-01
-7.421538829803466797e-01 -2.425513118505477905e-01 1.150294542312622070e-01 -5.170238614082336426e-01 -2.283144183456897736e-02 -2.939029932022094727e-01 1.423648595809936523e-01 -5.160624161362648010e-02
4.705834388732910156e-01 -1.157862767577171326e-01 -1.744506508111953735e-01 -5.111256837844848633e-01 9.534955769777297974e-02 -2.051352113485336304e-01 -1.720848828554153442e-01 6.266393661499023438e-01
1.721702814102172852e-01 1.561259925365447998e-01 3.262731730937957764e-01 -7.397349476814270020e-01 3.784720301628112793e-01 5.651768296957015991e-02 1.287682503461837769e-01 3.595878779888153076e-01
8.999102562665939331e-02 1.084579527378082275e-02 -2.036203444004058838e-01 -3.681271672248840332e-01 1.033683121204376221e-01 -3.448587954044342041e-01 -6.580341458320617676e-01 5.021789073944091797e-01
1.253937780857086182e-01 -3.001883029937744141e-01 -4.219726920127868652e-01 -4.792222678661346436e-01 2.352052032947540283e-01 3.120293021202087402e-01 -3.715218976140022278e-02 5.765279531478881836e-01
-5.583561658859252930e-01 -8.155798912048339844e-02 -2.555434964597225189e-02 -6.329012513160705566e-01 4.496925473213195801e-01 5.922140926122665405e-02 -2.669934928417205811e-01 -5.791061371564865112e-02
1.963295489549636841e-01 -2.752935290336608887e-01 -3.993392586708068848e-01 -5.806185007095336914e-01 1.906593888998031616e-01 2.546017765998840332e-01 -1.086027249693870544e-01 5.254628062248229980e-01
-5.352737903594970703e-01 -2.835547924041748047e-01 -4.321414828300476074e-01 -3.662394881248474121e-01 -6.357193738222122192e-02 -3.560967147350311279e-01 -4.231175184249877930e-01 -4.823004454374313354e-02
-5.440993309020996094e-01 -1.941259503364562988e-01 1.757171750068664551e-01 -5.236048698425292969e-01 -1.802447289228439331e-01 -5.138655304908752441e-01 2.242435365915298462e-01 1.200057640671730042e-01
-3.781966865062713623e-01 -4.706988334655761719e-01 -4.423117637634277344e-01 -2.401942163705825806e-01 5.105082392692565918e-01 -2.990701496601104736e-01 -1.773297786712646484e-01 -2.386429719626903534e-02
1.734838932752609253e-01 -2.525599002838134766e-01 5.666408687829971313e-02 -4.106859862804412842e-01 3.326006233692169189e-01 -3.961448371410369873e-01 -1.591731011867523193e-01 6.643441915512084961e-01
3.487098813056945801e-01 -1.227816566824913025e-01 3.547847270965576172e-02 -6.204445362091064453e-01 -2.047799080610275269e-01 -6.567112207412719727e-01 -5.485745519399642944e-02 3.003905154764652252e-02
5.279591307044029236e-02 -1.340759843587875366e-01 3.957930579781532288e-02 -4.502976536750793457e-01 3.923827409744262695e-02 -6.073349621146917343e-03 4.397389590740203857e-01 7.615476846694946289e-01
-4.299850761890411377e-01 -4.116229712963104248e-01 2.218471653759479523e-02 -5.091135501861572266e-01 5.275506377220153809e-01 -2.194494754076004028e-01 -1.081619709730148315e-01 -2.186873555183410645e-01
-6.127963066101074219e-01 -2.733799219131469727e-01 1.703502088785171509e-01 -4.356408715248107910e-01 -2.560188472270965576e-01 -3.469171226024627686e-01 2.675178349018096924e-01 2.710701823234558105e-01
-6.405639648437500000e-01 -1.465330570936203003e-01 1.515406519174575806e-01 -5.685577988624572754e-01 -4.907767847180366516e-02 -4.085974395275115967e-01 2.173011004924774170e-01 7.350545376539230347e-02
-1.948176026344299316e-01 -6.180502772331237793e-01 5.281824991106987000e-02 -5.558190941810607910e-01 -1.992129832506179810e-01 3.215864896774291992e-01 1.997979134321212769e-01 2.920826673507690430e-01
4.434630870819091797e-01 -8.987960219383239746e-02 -1.462232470512390137e-01 -6.778470277786254883e-01 -1.434329780749976635e-03 -4.809470176696777344e-01 1.439393013715744019e-01 -2.497472912073135376e-01
3.019411265850067139e-01 -4.515866637229919434e-01 6.705118715763092041e-02 -5.631658434867858887e-01 -1.342288106679916382e-01 -5.225058794021606445e-01 3.036522865295410156e-01 -3.846099600195884705e-03
-1.357232332229614258e-01 3.008395433425903320e-01 -2.303858399391174316e-01 -6.839882135391235352e-01 3.567790612578392029e-02 -2.894232273101806641e-01 -5.238227248191833496e-01 1.035770475864410400e-01
-4.360309839248657227e-01 -7.732433080673217773e-01 5.893675982952117920e-02 -3.003919124603271484e-01 1.620466355234384537e-03 -3.260560929775238037e-01 7.738578319549560547e-02 7.719665765762329102e-02
-5.557405948638916016e-01 -4.530483484268188477e-01 -1.931041129864752293e-03 -1.742474436759948730e-01 2.215232402086257935e-01 -4.432048797607421875e-01 3.943829536437988281e-01 2.334365695714950562e-01
-6.438621133565902710e-02 -4.779787659645080566e-01 1.403769385069608688e-02 -6.716530323028564453e-01 -3.767625689506530762e-01 -3.780004680156707764e-01 -9.218672662973403931e-02 -1.508084088563919067e-01
4.494933038949966431e-02 -3.022652566432952881e-01 4.232281818985939026e-02 -2.690348327159881592e-01 1.509037911891937256e-01 -6.792964786291122437e-02 4.550243020057678223e-01 7.733116745948791504e-01
-5.310778021812438965e-01 1.680735200643539429e-01 -3.217592239379882812e-01 -6.725223660469055176e-01 3.321679532527923584e-01 3.871549293398857117e-02 1.355138719081878662e-01 -6.077748164534568787e-02
3.162415921688079834e-01 -4.659616947174072266e-02 1.005340069532394409e-01 -5.272163748741149902e-01 2.881574034690856934e-01 -3.309982120990753174e-01 5.428184270858764648e-01 3.500137925148010254e-01
-1.526649147272109985e-01 -6.538175344467163086e-01 -1.207460016012191772e-01 -4.391530752182006836e-01 -1.626342833042144775e-01 2.496280968189239502e-01 2.489813864231109619e-01 4.370642602443695068e-01
4.748611748218536377e-01 5.278798937797546387e-02 4.063994437456130981e-02 -8.127413392066955566e-01 5.547654256224632263e-02 -2.170977890491485596e-01 2.166160941123962402e-01 1.113043874502182007e-01
-5.774446129798889160e-01 -3.071326911449432373e-01 1.744294464588165283e-01 -6.175916194915771484e-01 3.232660591602325439e-01 5.621979758143424988e-02 -1.850390583276748657e-01 -1.359448283910751343e-01
8.812656998634338379e-02 -1.202858835458755493e-01 1.065049022436141968e-01 -3.265826106071472168e-01 6.148543953895568848e-01 -3.865341097116470337e-02 -4.004133865237236023e-02 6.918252110481262207e-01
3.192295730113983154e-01 -5.960901975631713867e-01 -3.592928349971771240e-01 -3.690602481365203857e-01 2.551583945751190186e-01 9.170315414667129517e-02 1.137176156044006348e-01 4.370642006397247314e-01
3.043773770332336426e-01 9.648136049509048462e-02 -2.117264121770858765e-01 -5.603262782096862793e-01 3.523737788200378418e-01 1.480517908930778503e-03 -3.122612535953521729e-01 5.635385513305664062e-01
1.301727741956710815e-01 -5.725532174110412598e-01 -5.207548141479492188e-01 -1.665408611297607422e-01 2.323104292154312134e-01 -1.251829266548156738e-01 -1.141434311866760254e-01 5.231143832206726074e-01
4.190531969070434570e-01 -5.506963133811950684e-01 -5.006492137908935547e-01 -3.264577388763427734e-01 2.778443694114685059e-01 -1.115341857075691223e-01 -9.087882190942764282e-02 2.569191753864288330e-01
-5.649796128273010254e-01 -3.344024419784545898e-01 3.196098208427429199e-01 -4.665841460227966309e-01 -1.302485913038253784e-01 -4.298838078975677490e-01 1.194429472088813782e-01 1.819082051515579224e-01
2.972891926765441895e-01 -4.690751731395721436e-01 3.861468657851219177e-02 -6.651139259338378906e-01 -6.448801606893539429e-02 -2.960330843925476074e-01 3.534470498561859131e-01 -1.760708838701248169e-01
3.659770488739013672e-01 -3.287286162376403809e-01 2.763738334178924561e-01 -4.201629459857940674e-01 1.039384081959724426e-01 -4.619579613208770752e-01 -7.961757481098175049e-02 5.239577293395996094e-01
-5.305413007736206055e-01 9.863591194152832031e-02 -4.768995568156242371e-02 -6.554573774337768555e-01 4.917929470539093018e-01 -5.990347266197204590e-02 1.583103835582733154e-01 -7.991965115070343018e-02
-4.760608971118927002e-01 -6.117848157882690430e-01 -5.139062181115150452e-02 -3.915416896343231201e-01 -2.589608728885650635e-01 -4.090501368045806885e-01 9.267973899841308594e-02 1.293209474533796310e-02
5.290637016296386719e-01 3.848149627447128296e-02 -3.535739481449127197e-01 -4.948356747627258301e-01 2.005312144756317139e-01 -2.320289611816406250e-01 -1.927814036607742310e-01 4.663895666599273682e-01
1.182141713798046112e-02 -5.388265848159790039e-01 -1.768884360790252686e-01 -5.990726351737976074e-01 -4.846809208393096924e-01 -2.586476802825927734e-01 -1.064103916287422180e-01 -7.881255447864532471e-02
1.966291666030883789e-01 -9.930121153593063354e-02 3.164588809013366699e-01 -5.536419749259948730e-01 3.727230429649353027e-02 -6.908987164497375488e-01 1.342509835958480835e-01 2.192190587520599365e-01
-3.948531746864318848e-01 2.367330342531204224e-01 -5.528470873832702637e-01 -5.207414031028747559e-01 -5.611889809370040894e-02 -2.182458192110061646e-01 -3.461813926696777344e-01 2.015314102172851562e-01
3.017557263374328613e-01 -3.179993033409118652e-01 4.091489315032958984e-01 -5.820931196212768555e-01 2.947601675987243652e-01 -2.088559865951538086e-01 1.757089644670486450e-01 3.744418621063232422e-01
-4.505414888262748718e-02 -6.276696920394897461e-01 1.097834631800651550e-01 -7.209516167640686035e-01 -1.695807278156280518e-01 -1.611363589763641357e-01 4.882881045341491699e-02 -1.227625906467437744e-01
-1.388802379369735718e-01 -3.915582597255706787e-01 -1.882538795471191406e-01 -3.348740935325622559e-01 3.309409916400909424e-01 3.032161891460418701e-01 -2.581788599491119385e-01 6.416352987289428711e-01
2.885142266750335693e-01 -3.034951984882354736e-01 4.899286851286888123e-02 -3.566308021545410156e-01 1.558159142732620239e-01 -2.611790299415588379e-01 -3.031494319438934326e-01 7.146129012107849121e-01
4.221066236495971680e-01 -1.765176355838775635e-01 -1.894495487213134766e-01 -2.264196723699569702e-01 4.789867401123046875e-01 -4.740276634693145752e-01 7.838926464319229126e-02 4.931885600090026855e-01
1.979469954967498779e-01 -4.412283003330230713e-01 -4.801643192768096924e-01 -6.072230935096740723e-01 -2.779468297958374023e-01 8.316101133823394775e-02 -2.080544531345367432e-01 1.984943002462387085e-01
-4.759046435356140137e-01 -5.393468737602233887e-01 -2.086654119193553925e-02 -3.858553171157836914e-01 -2.216735035181045532e-01 -5.327581167221069336e-01 3.250655950978398323e-03 -1.786058954894542694e-02
3.015269637107849121e-01 -9.517342597246170044e-02 2.387155294418334961e-01 -5.407485365867614746e-01 6.964737176895141602e-02 -3.220305740833282471e-01 -4.759194254875183105e-01 4.643013179302215576e-01
-1.709955930709838867e-01 5.221835970878601074e-01 -3.058766424655914307e-01 -6.464817523956298828e-01 4.348911345005035400e-02 -2.382255792617797852e-01 2.378606200218200684e-01 2.671428620815277100e-01
-1.626945585012435913e-01 3.555114567279815674e-01 -1.777162551879882812e-01 -7.679425477981567383e-01 8.858922123908996582e-02 -3.848707079887390137e-01 2.642648816108703613e-01 -3.719076747074723244e-03
-4.804172515869140625e-01 2.333646640181541443e-02 -4.413526132702827454e-02 -6.264169812202453613e-01 4.400590062141418457e-01 -1.094183176755905151e-01 -3.952873945236206055e-01 -1.114993989467620850e-01
-8.120703697204589844e-02 4.056466817855834961e-01 -4.768902063369750977e-01 -5.802158713340759277e-01 1.035456638783216476e-02 -4.306839704513549805e-01 2.027185708284378052e-01 1.951691955327987671e-01
4.145725443959236145e-02 -1.459400206804275513e-01 -5.536357164382934570e-01 -2.947862148284912109e-01 9.343386441469192505e-02 -9.924182295799255371e-02 -1.020774990320205688e-01 7.446964383125305176e-01
8.867848664522171021e-02 -9.961372613906860352e-02 -1.724962294101715088e-01 -1.801287531852722168e-01 3.465632200241088867e-01 -4.729077219963073730e-01 -2.326285541057586670e-01 7.225982546806335449e-01
-6.312130093574523926e-01 -1.882907897233963013e-01 -2.040654271841049194e-01 -3.382080495357513428e-01 -3.534895181655883789e-01 -4.404323697090148926e-01 2.040960788726806641e-01 2.224826216697692871e-01
-1.092205569148063660e-01 1.029919311404228210e-01 -7.401347160339355469e-01 -4.417814910411834717e-01 1.568237543106079102e-01 -2.588406503200531006e-01 3.778367638587951660e-01 1.185726933181285858e-02
-2.440171316266059875e-02 -4.440654516220092773e-01 -2.782155871391296387e-01 -3.165490031242370605e-01 4.843868017196655273e-01 2.462463825941085815e-01 -2.648726701736450195e-01 5.090951919555664062e-01
-2.369052171707153320e-01 2.030475586652755737e-01 -1.341982036828994751e-01 -6.186962127685546875e-01 -1.464860863052308559e-03 -3.315300643444061279e-01 -6.187785267829895020e-01 9.514332562685012817e-02
-5.940784215927124023e-01 -3.690136969089508057e-02 -4.816752076148986816e-01 -3.116242289543151855e-01 1.001764908432960510e-01 -1.327910274267196655e-01 -4.865184724330902100e-01 2.285162508487701416e-01
2.280577570199966431e-01 1.636471897363662720e-01 -4.204881191253662109e-01 -5.677115321159362793e-01 1.891373991966247559e-01 1.535211354494094849e-01 1.311419308185577393e-01 5.878459811210632324e-01
2.982513234019279480e-02 2.773488499224185944e-02 -4.636409282684326172e-01 -5.431694388389587402e-01 -4.734159708023071289e-01 -3.986673653125762939e-01 1.449426412582397461e-01 2.903077602386474609e-01
7.587616890668869019e-02 -3.293747007846832275e-01 3.604370951652526855e-01 -2.807778716087341309e-01 4.387628734111785889e-01 -2.900430262088775635e-01 1.587286442518234253e-01 6.125122904777526855e-01
-6.499574780464172363e-01 -6.369297206401824951e-02 -1.275388598442077637e-01 -4.891486465930938721e-01 4.970369338989257812e-01 -2.386672049760818481e-01 -4.831771552562713623e-02 -1.078131347894668579e-01
2.184888124465942383e-01 -1.598304254002869129e-03 4.283686280250549316e-01 -5.336669087409973145e-01 1.697056144475936890e-01 -4.042761623859405518e-01 -1.242683902382850647e-01 5.256216526031494141e-01
-5.155392885208129883e-01 -5.741295218467712402e-01 1.024029217660427094e-02 -2.403484880924224854e-01 2.852683514356613159e-02 -5.608805418014526367e-01 5.160457640886306763e-02 1.692882925271987915e-01
-3.725851774215698242e-01 -3.121029138565063477e-01 -1.993653774261474609e-01 -3.085313439369201660e-01 6.973315477371215820e-01 -3.636779785156250000e-01 1.804505661129951477e-02 -9.987687319517135620e-02
-4.890194237232208252e-01 3.040181398391723633e-01 -4.708188474178314209e-01 -5.099774599075317383e-01 -4.570793733000755310e-02 -2.349601984024047852e-01 -2.689264714717864990e-01 2.388907074928283691e-01
4.283955097198486328e-01 8.589009195566177368e-02 5.202811211347579956e-02 -8.663124442100524902e-01 7.245723903179168701e-02 8.687771856784820557e-02 1.682690232992172241e-01 1.215871945023536682e-01
-3.876519501209259033e-01 -5.220336914062500000e-01 -2.039638757705688477e-01 -2.263057827949523926e-01 5.784167051315307617e-01 -3.837174773216247559e-01 4.562128335237503052e-02 -2.247488498687744141e-02
-1.412162184715270996e-01 3.215935230255126953e-01 -2.880250811576843262e-01 -6.842217445373535156e-01 7.170875370502471924e-02 -3.269122540950775146e-01 4.618387520313262939e-01 1.445230282843112946e-02
1.374921649694442749e-01 -4.304653108119964600e-01 5.100036785006523132e-02 -4.689902961254119873e-01 5.296756625175476074e-01 1.572083681821823120e-01 6.855694949626922607e-02 5.131001472473144531e-01
-6.191976740956306458e-02 3.510955274105072021e-01 -1.579908281564712524e-01 -5.252397060394287109e-01 1.730323284864425659e-01 -4.302275180816650391e-01 -5.650652050971984863e-01 1.942306458950042725e-01
-3.133763968944549561e-01 -3.965201675891876221e-01 -9.367549419403076172e-02 -4.230872392654418945e-01 6.117038130760192871e-01 -3.315394520759582520e-01 -2.242498844861984253e-01 -1.496704369783401489e-01
3.708844780921936035e-01 -2.662022113800048828e-01 -9.052845835685729980e-02 -7.482257485389709473e-01 -6.050378456711769104e-02 -3.226042687892913818e-01 2.290332764387130737e-01 -2.517011761665344238e-01
-1.080470979213714600e-01 3.056889176368713379e-01 -2.584221363067626953e-01 -6.511586904525756836e-01 -2.853916026651859283e-02 -1.558515578508377075e-01 -4.748557806015014648e-01 3.917884528636932373e-01
-1.871710270643234253e-01 -1.381368339061737061e-01 1.251147389411926270e-01 -8.601364493370056152e-01 1.928735971450805664e-01 1.236817613244056702e-01 -3.433141484856605530e-02 -3.697578310966491699e-01
-4.478296339511871338e-01 -4.774818569421768188e-02 3.693039715290069580e-02 -6.678859591484069824e-01 4.955141842365264893e-01 6.033616140484809875e-02 3.077988922595977783e-01 -7.627701759338378906e-02
-6.048591732978820801e-01 -4.851155579090118408e-01 -1.970718204975128174e-01 -2.051969170570373535e-01 1.813048869371414185e-01 -5.222967863082885742e-01 3.719030320644378662e-02 1.040040850639343262e-01
-2.191876322031021118e-01 6.189326569437980652e-02 1.645290106534957886e-02 -5.874055624008178711e-01 -2.590718492865562439e-02 -2.070775628089904785e-01 -6.757956147193908691e-01 3.202466964721679688e-01
4.260505437850952148e-01 -1.094622910022735596e-02 2.176848948001861572e-01 -6.750906109809875488e-01 2.605125904083251953e-01 -1.583979576826095581e-01 2.290613353252410889e-01 4.120698273181915283e-01
-5.930136889219284058e-02 -1.149649843573570251e-01 -3.276203870773315430e-01 -3.597960472106933594e-01 -4.854252338409423828e-01 -3.707267343997955322e-01 1.929997354745864868e-01 5.797873735427856445e-01
-1.431679874658584595e-01 -6.616128683090209961e-01 -2.057050168514251709e-01 -4.890243113040924072e-01 -4.569236934185028076e-01 5.820817127823829651e-02 1.390022188425064087e-01 1.697729527950286865e-01
3.571871817111968994e-01 -6.642732769250869751e-02 7.521217316389083862e-02 -4.830269515514373779e-01 2.073695510625839233e-01 -2.922433018684387207e-01 -4.384002387523651123e-01 5.553645491600036621e-01
-4.789528250694274902e-01 2.202403694391250610e-01 -2.981138229370117188e-01 -6.904416680335998535e-01 3.514539599418640137e-01 -1.665097544901072979e-03 1.603315174579620361e-01 -8.537049591541290283e-02
-1.901202648878097534e-01 -7.026016712188720703e-02 -8.105692267417907715e-01 -3.049761950969696045e-01 1.522764563560485840e-01 -3.358231782913208008e-01 2.395489811897277832e-01 1.246424093842506409e-01
-7.295162677764892578e-01 -1.276975572109222412e-01 -2.112406790256500244e-01 -3.279597461223602295e-01 3.256944119930267334e-01 -4.055122435092926025e-01 1.688244938850402832e-01 1.733178272843360901e-02
1.726187393069267273e-02 -4.579625725746154785e-01 1.032967865467071533e-02 -6.727919578552246094e-01 -3.381909132003784180e-01 -4.130926728248596191e-01 2.253652513027191162e-01 3.752889856696128845e-02
-3.317253291606903076e-01 1.237379387021064758e-01 -4.680787324905395508e-01 -4.864946901798248291e-01 1.691021770238876343e-01 1.587175764143466949e-02 -5.881902575492858887e-01 2.098982483148574829e-01
-4.025909900665283203e-01 -1.379429399967193604e-01 -2.801248431205749512e-01 -4.614613354206085205e-01 7.147064208984375000e-01 -1.958091184496879578e-02 -6.579261273145675659e-02 -1.093548610806465149e-01
3.625456988811492920e-01 -2.578175663948059082e-01 -7.005264610052108765e-02 -4.107492268085479736e-01 -1.595630310475826263e-02 -3.507506847381591797e-01 -3.435508012771606445e-01 6.222223043441772461e-01
-2.069346010684967041e-01 -6.470153331756591797e-01 -1.467051953077316284e-01 -4.761309921741485596e-01 -1.228197887539863586e-01 3.399818539619445801e-01 1.890722960233688354e-01 3.520018160343170166e-01
-2.065078765153884888e-01 3.229717016220092773e-01 -2.180284410715103149e-01 -6.397721171379089355e-01 5.686990916728973389e-02 -5.554151535034179688e-01 2.659865021705627441e-01 -1.171749234199523926e-01
-4.492558538913726807e-01 2.552246674895286560e-02 -1.842423081398010254e-01 -4.225737154483795166e-01 2.620173394680023193e-01 -2.969162762165069580e-01 -6.461447477340698242e-01 1.033859550952911377e-01
3.595772683620452881e-01 1.308872699737548828e-01 1.307789683341979980e-01 -6.084098815917968750e-01 3.540230691432952881e-01 -4.747086465358734131e-01 2.746048271656036377e-01 2.005456089973449707e-01
2.586991488933563232e-01 -4.811093509197235107e-01 -2.020750939846038818e-01 -6.806336641311645508e-01 -2.562234401702880859e-01 2.271460741758346558e-01 1.626461744308471680e-01 2.319749295711517334e-01
-3.319782316684722900e-01 -5.198606252670288086e-01 -1.461298465728759766e-01 -4.140077233314514160e-01 3.675674796104431152e-01 -3.824710547924041748e-01 -3.211460709571838379e-01 -2.055587321519851685e-01
3.178780674934387207e-01 1.561961323022842407e-01 1.485772281885147095e-01 -8.653535246849060059e-01 8.065989613533020020e-02 9.911587089300155640e-02 2.599547803401947021e-02 2.943447232246398926e-01
1.950509250164031982e-01 1.500449981540441513e-02 4.481729567050933838e-01 -5.915544033050537109e-01 9.953775256872177124e-02 -4.080119431018829346e-01 -2.922532148659229279e-02 4.834240674972534180e-01
-5.159763097763061523e-01 1.383624076843261719e-01 -4.804879724979400635e-01 -4.940885603427886963e-01 9.119889140129089355e-02 -1.314934194087982178e-01 -4.258278906345367432e-01 1.808170527219772339e-01
-7.658957242965698242e-01 6.554242968559265137e-02 -2.621776461601257324e-01 -4.348242878913879395e-01 3.705150187015533447e-01 -6.901624798774719238e-02 1.094342395663261414e-02 9.557389467954635620e-02
6.032609194517135620e-02 1.228050142526626587e-01 -6.074950695037841797e-01 -4.219868183135986328e-01 3.488694429397583008e-01 -5.161117315292358398e-01 1.179852858185768127e-01 -1.793180704116821289e-01
1.024671047925949097e-01 -8.580006361007690430e-01 -3.534495830535888672e-01 -2.570890784263610840e-01 1.792927086353302002e-01 -4.742129147052764893e-02 1.145980656147003174e-01 1.216005161404609680e-01
-1.288591176271438599e-01 3.449341952800750732e-01 -4.612809419631958008e-01 -6.255080103874206543e-01 5.944202840328216553e-02 -4.268648326396942139e-01 2.726397514343261719e-01 -1.720305904746055603e-02
-5.394324660301208496e-01 6.892716139554977417e-02 2.602884359657764435e-02 -6.998709440231323242e-01 4.400672018527984619e-01 8.709254115819931030e-02 1.012500301003456116e-01 -4.763431474566459656e-02
-2.939375042915344238e-01 4.928178787231445312e-01 -4.132858514785766602e-01 -6.511144638061523438e-01 2.757060341536998749e-02 -2.001530975103378296e-01 1.200814396142959595e-01 1.439960598945617676e-01
-2.860965132713317871e-01 8.084049075841903687e-02 -4.574258327484130859e-01 -4.655313789844512939e-01 2.493049651384353638e-01 7.378339022397994995e-02 -6.068156957626342773e-01 2.232342064380645752e-01
8.271788805723190308e-02 7.577408105134963989e-02 -1.260580420494079590e-01 -4.555654525756835938e-01 4.262120127677917480e-01 1.077659875154495239e-01 3.643823862075805664e-01 6.617709994316101074e-01
-2.576232254505157471e-01 -5.057548284530639648e-01 7.679057121276855469e-02 -4.816492497920989990e-01 -1.350353807210922241e-01 2.889795005321502686e-01 2.763379216194152832e-01 5.117158293724060059e-01
1.571160256862640381e-01 -5.582731366157531738e-01 -3.525822758674621582e-01 -1.566050499677658081e-01 5.318427681922912598e-01 -8.964805305004119873e-02 1.596291176974773407e-02 4.729250669479370117e-01
2.329274266958236694e-01 -2.518451511859893799e-01 4.502841457724571228e-02 -4.164812266826629639e-01 3.797467648983001709e-01 -1.028913334012031555e-01 -2.941566705703735352e-02 7.424118518829345703e-01
3.963544368743896484e-01 -2.061431109905242920e-01 9.438905864953994751e-02 -4.417541921138763428e-01 1.758320331573486328e-01 -2.957970798015594482e-01 1.022253409028053284e-01 6.837319731712341309e-01
3.411332666873931885e-01 -2.390784770250320435e-01 -3.028685748577117920e-01 -4.189115762710571289e-01 -2.277465015649795532e-01 -2.489577829837799072e-01 -2.575673162937164307e-02 6.668894290924072266e-01
-4.265936315059661865e-01 9.810945391654968262e-02 -3.986660242080688477e-01 -6.546922326087951660e-01 -1.639066338539123535e-01 -1.668654829263687134e-01 -4.075172841548919678e-01 7.480405271053314209e-03
-7.016595005989074707e-01 -3.658439218997955322e-01 8.357970416545867920e-02 -5.596837997436523438e-01 2.078543305397033691e-01 6.833945959806442261e-02 -2.131657302379608154e-02 -7.261283695697784424e-02
-6.293358653783798218e-02 -1.010098904371261597e-01 -3.681325316429138184e-01 -4.873631596565246582e-01 -5.947875380516052246e-01 -3.758252859115600586e-01 2.004089653491973877e-01 2.785882651805877686e-01
-2.458078563213348389e-01 1.040962636470794678e-01 -5.870876908302307129e-01 -4.884398877620697021e-01 -3.150522708892822266e-01 -2.978708148002624512e-01 -1.288553923368453979e-01 3.753774464130401611e-01
2.097081691026687622e-01 -2.638338878750801086e-02 3.113557100296020508e-01 -7.302629351615905762e-01 2.286713421344757080e-01 -1.383744180202484131e-01 2.814653515815734863e-01 4.176591932773590088e-01
-4.612917006015777588e-01 -5.451509952545166016e-01 -1.783225089311599731e-01 -2.242572009563446045e-01 4.495394527912139893e-01 -4.454869925975799561e-01 8.142874389886856079e-02 -2.747954986989498138e-02
-2.587925493717193604e-01 -5.190357565879821777e-01 -4.324627518653869629e-01 -3.043670058250427246e-01 -3.531006872653961182e-01 -4.281038343906402588e-01 2.123417258262634277e-01 1.758496165275573730e-01
1.810372620820999146e-01 -7.713398337364196777e-01 -3.089445829391479492e-01 -1.687733829021453857e-01 1.544501632452011108e-01 -1.292959898710250854e-01 1.151571646332740784e-01 4.410169124603271484e-01
3.055641949176788330e-01 -3.885262310504913330e-01 -3.495138287544250488e-01 -4.584065675735473633e-01 -2.456104606389999390e-01 -6.243583187460899353e-02 -2.645311877131462097e-02 5.987142920494079590e-01
-3.531405031681060791e-01 -4.163171052932739258e-01 -1.540360003709793091e-01 -4.551955163478851318e-01 -2.719847559928894043e-01 -4.907897114753723145e-01 -3.838581740856170654e-01 -9.404625743627548218e-02
-4.265560507774353027e-01 -3.900225162506103516e-01 -1.319749653339385986e-01 -4.640605747699737549e-01 4.075511395931243896e-01 -2.644794285297393799e-01 -3.741623461246490479e-01 -2.389937788248062134e-01
-4.149107336997985840e-01 -6.030098069459199905e-03 -2.897761389613151550e-02 -5.570120215415954590e-01 6.928305625915527344e-01 -1.219035759568214417e-01 -1.370894610881805420e-01 -5.515936017036437988e-02
-4.170072078704833984e-01 -2.643381953239440918e-01 -3.549465239048004150e-01 -3.966681957244873047e-01 5.085247159004211426e-01 -2.969651520252227783e-01 -3.226395845413208008e-01 -1.483765393495559692e-01
1.405299156904220581e-01 9.899669885635375977e-02 4.230223596096038818e-01 -5.383304357528686523e-01 4.061793163418769836e-02 -4.075323939323425293e-01 1.496893446892499924e-02 5.777083039283752441e-01
5.040563941001892090e-01 1.778067834675312042e-02 -1.024004593491554260e-01 -7.055746316909790039e-01 2.989222109317779541e-02 -2.050329893827438354e-01 -1.057890243828296661e-02 4.407329261302947998e-01
-6.252495646476745605e-01 -9.591656178236007690e-02 -2.678157687187194824e-01 -3.365093171596527100e-01 -2.193463295698165894e-01 -4.945670962333679199e-01 2.444635182619094849e-01 2.498545199632644653e-01
-4.999020993709564209e-01 2.557963598519563675e-03 1.663494855165481567e-02 -5.529707670211791992e-01 6.274178028106689453e-01 -1.127989590167999268e-01 -1.925323605537414551e-01 -2.434559725224971771e-02
-6.633390784263610840e-01 9.166985005140304565e-02 -1.436069905757904053e-01 -3.721463978290557861e-01 4.569254517555236816e-01 -3.538776636123657227e-01 2.326646447181701660e-01 6.571847200393676758e-02
-4.933162033557891846e-01 -2.746028900146484375e-01 5.282566696405410767e-02 -3.196967840194702148e-01 1.021642759442329407e-01 -4.908527731895446777e-01 5.319635868072509766e-01 2.046373784542083740e-01
-2.205341309309005737e-02 -8.432961255311965942e-02 -6.160518527030944824e-01 -3.309516906738281250e-01 -2.614013552665710449e-01 -1.898520737886428833e-01 -6.672197952866554260e-03 6.316124200820922852e-01
2.323737591505050659e-01 5.762314796447753906e-02 2.120905369520187378e-01 -5.625278949737548828e-01 3.459871411323547363e-01 -5.010072588920593262e-01 4.030480682849884033e-01 2.193150222301483154e-01
9.285066276788711548e-02 3.208383917808532715e-02 -2.076422125101089478e-01 -1.153628602623939514e-01 4.734551608562469482e-01 -4.866333603858947754e-01 -1.695923358201980591e-01 6.664773821830749512e-01
-6.325595378875732422e-01 -1.239456757903099060e-01 -4.522273316979408264e-02 -2.939586937427520752e-01 3.153249621391296387e-01 -5.286682844161987305e-01 3.243267238140106201e-01 1.092759668827056885e-01
-9.583662264049053192e-03 -3.476634621620178223e-02 1.507185995578765869e-01 -4.047720134258270264e-01 7.562829852104187012e-01 1.126620322465896606e-01 5.609870329499244690e-02 4.736445248126983643e-01
-1.836180239915847778e-01 -6.769550442695617676e-01 -7.351074367761611938e-02 -2.311836183071136475e-01 3.618342876434326172e-01 2.099309563636779785e-01 1.879332065582275391e-01 4.887253940105438232e-01
-6.520569324493408203e-01 -1.098901033401489258e-01 -1.327252835035324097e-01 -2.735120058059692383e-01 1.438474059104919434e-01 -4.624870419502258301e-01 4.616774916648864746e-01 1.502953320741653442e-01
5.245599150657653809e-02 1.873739063739776611e-02 3.724535703659057617e-01 -6.190650463104248047e-01 2.102255672216415405e-01 -6.479593515396118164e-01 9.140499681234359741e-02 -5.033021792769432068e-02
-5.941742062568664551e-01 -2.832228839397430420e-01 -3.390043973922729492e-01 -2.796792387962341309e-01 3.308601081371307373e-01 -5.130695104598999023e-01 2.498626708984375000e-02 -1.626250706613063812e-02
5.075141787528991699e-02 -5.487155914306640625e-02 -5.808427184820175171e-02 -3.067770898342132568e-01 1.634055376052856445e-01 -2.774793803691864014e-01 -4.582909643650054932e-01 7.636759281158447266e-01
-1.246158406138420105e-01 2.411237806081771851e-01 -3.197786808013916016e-01 -6.775882244110107422e-01 4.300987347960472107e-02 -4.427312687039375305e-02 -5.318657755851745605e-01 2.797408401966094971e-01
-5.376734137535095215e-01 1.950327306985855103e-01 -2.792752683162689209e-01 -6.888859868049621582e-01 3.133341372013092041e-01 -4.693191498517990112e-03 1.173828244209289551e-01 -9.127927571535110474e-02
-2.717684805393218994e-01 -4.907498955726623535e-01 -9.904503077268600464e-02 -2.864969670772552490e-01 6.594153642654418945e-01 -3.232003152370452881e-01 2.098888009786605835e-01 -1.003776639699935913e-01
2.058291733264923096e-01 -1.041570082306861877e-01 -1.138679161667823792e-01 -4.559236168861389160e-01 2.035529166460037231e-01 -4.668573662638664246e-02 4.278096556663513184e-01 7.066251039505004883e-01
1.006206646561622620e-01 1.262503415346145630e-01 3.528006374835968018e-01 -6.118268966674804688e-01 1.184873133897781372e-01 -6.479359269142150879e-01 9.758428484201431274e-02 1.781934350728988647e-01
-5.455341935157775879e-01 1.490667164325714111e-01 -1.000245884060859680e-01 -6.441940069198608398e-01 4.406429827213287354e-01 -5.573408678174018860e-02 2.342186570167541504e-01 -5.522604286670684814e-02
2.171153724193572998e-01 -1.037501543760299683e-01 -6.292642354965209961e-01 -3.701993227005004883e-01 -7.573042064905166626e-02 -3.521516919136047363e-01 2.796912007033824921e-02 5.277761816978454590e-01
-1.319629549980163574e-01 -6.223045587539672852e-01 1.464922875165939331e-01 -4.360432326793670654e-01 -1.537524610757827759e-01 -5.893945097923278809e-01 -1.041890308260917664e-01 -4.298836365342140198e-02
-2.122211754322052002e-01 1.563280634582042694e-02 4.286565184593200684e-01 -7.298747897148132324e-01 -2.097534984350204468e-01 -4.260911047458648682e-01 -1.252871355973184109e-03 1.127046570181846619e-01
3.527988791465759277e-01 8.550342172384262085e-02 4.553532972931861877e-02 -4.940475821495056152e-01 3.820289969444274902e-01 -4.983227252960205078e-01 4.246432483196258545e-01 2.178807407617568970e-01
4.781323373317718506e-01 8.115620166063308716e-02 3.290545195341110229e-02 -7.323133349418640137e-01 2.000403404235839844e-01 -1.108054891228675842e-01 2.727436125278472900e-01 3.174185156822204590e-01
4.732109308242797852e-01 -4.154924303293228149e-02 -6.065278127789497375e-02 -7.736696004867553711e-01 -2.004856010898947716e-03 -3.562773168087005615e-01 1.625188440084457397e-01 -1.369364708662033081e-01
1.962834894657135010e-01 -1.889348588883876801e-02 3.795924782752990723e-01 -5.532436966896057129e-01 -4.949038848280906677e-03 -3.269705772399902344e-01 -1.187550425529479980e-01 6.244276165962219238e-01
2.116398364305496216e-01 -6.767905354499816895e-01 3.972020372748374939e-02 -5.558775067329406738e-01 -2.521789968013763428e-01 -2.680467069149017334e-01 2.128326892852783203e-01 -7.645118236541748047e-02
-7.797727733850479126e-02 -1.471711695194244385e-02 2.857837080955505371e-01 -8.912116885185241699e-01 -7.011736929416656494e-02 -1.450425833463668823e-01 2.909194529056549072e-01 -8.476005494594573975e-02
3.304052352905273438e-01 2.511279098689556122e-02 2.343169450759887695e-01 -7.168606519699096680e-01 1.198899745941162109e-02 -2.733048498630523682e-01 -1.220352128148078918e-01 4.813274741172790527e-01
5.286471843719482422e-01 -2.774287573993206024e-02 -1.403280049562454224e-01 -5.719950199127197266e-01 4.772373288869857788e-02 -3.389454782009124756e-01 -1.955791264772415161e-01 4.663469195365905762e-01
-1.956403702497482300e-01 -3.226648867130279541e-01 3.858228623867034912e-01 -7.205902338027954102e-01 -1.920287311077117920e-01 1.879337430000305176e-01 -2.874839901924133301e-01 1.861762106418609619e-01
-5.248105153441429138e-02 -8.234462887048721313e-02 4.742506146430969238e-01 -7.460640668869018555e-01 -5.881233885884284973e-02 -4.067652821540832520e-01 1.709157824516296387e-01 1.039741411805152893e-01
1.898967027664184570e-01 2.600187063217163086e-01 7.752046734094619751e-02 -6.678657531738281250e-01 1.070430874824523926e-01 -2.739092707633972168e-01 -4.435557723045349121e-01 4.013095200061798096e-01
1.127466261386871338e-01 -5.420755147933959961e-01 2.696571350097656250e-01 -6.545931100845336914e-01 -1.635148674249649048e-01 -3.864644467830657959e-01 4.906509071588516235e-02 -1.172006204724311829e-01
2.887842059135437012e-01 -2.817437946796417236e-01 -1.617031246423721313e-01 -7.206506133079528809e-01 -1.026023849844932556e-01 -4.005925953388214111e-01 3.470596075057983398e-01 1.694172434508800507e-02
2.142998427152633667e-01 -5.885733962059020996e-01 -1.651604175567626953e-01 -2.022462338209152222e-01 4.162935018539428711e-01 -6.874234229326248169e-02 2.530026435852050781e-01 5.453799366950988770e-01
2.377050220966339111e-01 -2.003442198038101196e-01 4.443662464618682861e-01 -6.032117009162902832e-01 3.668174147605895996e-01 -1.157735511660575867e-01 6.689251959323883057e-02 4.354304373264312744e-01
2.974342107772827148e-01 -6.135741472244262695e-01 -5.572129487991333008e-01 -4.129437804222106934e-01 -3.086417354643344879e-02 -4.340837895870208740e-02 8.896388113498687744e-03 2.261303812265396118e-01
2.361507415771484375e-01 -1.041091904044151306e-01 4.530780762434005737e-02 -3.039652705192565918e-01 1.399380862712860107e-01 -4.436261653900146484e-01 -4.662159085273742676e-01 6.365550756454467773e-01
4.199967905879020691e-02 -1.853242665529251099e-01 -3.831707537174224854e-01 -2.969995439052581787e-01 -3.609803020954132080e-01 -4.472296833992004395e-01 9.707206860184669495e-03 6.312265992164611816e-01
-2.055594474077224731e-01 4.674258232116699219e-01 -1.308551579713821411e-01 -7.135302424430847168e-01 7.006226480007171631e-02 -4.397968053817749023e-01 -1.179386228322982788e-01 2.775701135396957397e-02
3.616154789924621582e-01 -3.702998459339141846e-01 -1.573141068220138550e-01 -6.725121140480041504e-01 -1.069727689027786255e-01 -3.532421588897705078e-01 2.253644317388534546e-01 -2.609209120273590088e-01
2.326911985874176025e-01 -2.777765095233917236e-01 -1.895872503519058228e-01 -6.248149275779724121e-01 1.942759752273559570e-01 2.684153318405151367e-01 4.407442212104797363e-01 3.719041645526885986e-01
-3.797724545001983643e-01 2.028954923152923584e-01 -3.522627800703048706e-02 -5.996198654174804688e-01 -4.913370311260223389e-02 -4.090579450130462646e-01 5.265041589736938477e-01 8.290092647075653076e-02
-7.357062101364135742e-01 -1.160577461123466492e-01 -4.183602333068847656e-01 -3.491170406341552734e-01 -1.302066445350646973e-01 -2.506479322910308838e-01 -1.784161031246185303e-01 1.916988939046859741e-01
-5.453626513481140137e-01 1.823076605796813965e-01 -2.111189365386962891e-01 -6.698637008666992188e-01 3.827359974384307861e-01 1.241574995219707489e-02 1.525364220142364502e-01 -7.839854061603546143e-02
-1.708643585443496704e-01 1.055921986699104309e-01 2.437169700860977173e-01 -5.789285302162170410e-01 -1.078501343727111816e-02 -4.992736876010894775e-01 5.174323916435241699e-01 2.190266400575637817e-01
1.434235870838165283e-01 -5.122045800089836121e-02 8.799514733254909515e-03 -4.992716312408447266e-01 -2.321584671735763550e-01 -8.070049881935119629e-01 7.966256886720657349e-02 1.263168305158615112e-01
-6.574358344078063965e-01 -2.476041167974472046e-01 -2.698249518871307373e-01 -1.807457208633422852e-01 4.831432998180389404e-01 -3.920989334583282471e-01 3.986173495650291443e-02 1.106251254677772522e-01
-3.805859386920928955e-01 2.165535390377044678e-01 -1.374872326850891113e-01 -8.135293722152709961e-01 3.133082091808319092e-01 8.886820822954177856e-02 6.665702909231185913e-02 -1.304738074541091919e-01
6.442531198263168335e-02 -2.701393663883209229e-01 4.862398505210876465e-01 -5.604130029678344727e-01 5.692187547683715820e-01 -3.536937385797500610e-02 8.934575319290161133e-02 1.978348344564437866e-01
-2.969693541526794434e-01 2.280753701925277710e-01 -1.112701892852783203e-01 -7.846472263336181641e-01 3.912450671195983887e-01 1.933554261922836304e-01 1.982583403587341309e-01 -4.441933333873748779e-02
9.199359267950057983e-02 -3.820069879293441772e-02 4.797121286392211914e-01 -5.032085776329040527e-01 9.847876429557800293e-02 -3.268144428730010986e-01 -1.998259276151657104e-01 5.918608307838439941e-01
-5.032982230186462402e-01 -1.509154140949249268e-01 -3.325057774782180786e-02 -5.634495019912719727e-01 5.494655370712280273e-01 -8.784471452236175537e-02 -2.949342131614685059e-01 -9.337720274925231934e-02
-4.338342547416687012e-01 1.173316687345504761e-02 -8.528498560190200806e-02 -6.007075905799865723e-01 6.259773373603820801e-01 9.730724990367889404e-02 2.047452032566070557e-01 -1.703225634992122650e-02
-4.985591471195220947e-01 2.277897596359252930e-01 -2.113716155290603638e-01 -7.174504995346069336e-01 3.580993413925170898e-01 5.673318356275558472e-02 6.914483755826950073e-02 -6.247217953205108643e-02
5.532791614532470703e-01 4.905315861105918884e-02 -4.783442020416259766e-01 -5.203080177307128906e-01 3.016584515571594238e-01 -1.849212795495986938e-01 -5.597364623099565506e-03 2.582972645759582520e-01
4.850487709045410156e-01 -2.337465286254882812e-01 -3.104725480079650879e-01 -6.871242523193359375e-01 -8.586115390062332153e-02 3.404536843299865723e-02 -3.000829219818115234e-01 2.073073387145996094e-01
-2.765634357929229736e-01 1.991787254810333252e-01 -3.055321276187896729e-01 -5.941020250320434570e-01 8.722259104251861572e-02 -1.001150235533714294e-01 -5.961390137672424316e-01 2.540093660354614258e-01
-5.185079947113990784e-02 -7.043992280960083008e-01 -2.277960330247879028e-01 -4.552130699157714844e-01 -2.773088812828063965e-01 1.989664584398269653e-01 1.841497123241424561e-01 3.026946187019348145e-01
-9.474940598011016846e-02 6.544064730405807495e-03 -6.873589158058166504e-01 -5.066171288490295410e-01 3.344484269618988037e-01 -2.365686297416687012e-01 1.509296000003814697e-01 -2.669389247894287109e-01
-1.518688201904296875e-01 2.988359034061431885e-01 -2.193628549575805664e-01 -5.577962994575500488e-01 -9.261159598827362061e-02 -2.751033604145050049e-01 -4.991951584815979004e-01 4.414993226528167725e-01
2.655290067195892334e-01 6.623205542564392090e-02 1.996153742074966431e-01 -5.721952915191650391e-01 2.361761778593063354e-01 -5.290179252624511719e-01 4.407291710376739502e-01 1.672502011060714722e-01
8.306372165679931641e-02 2.983917891979217529e-01 -2.646284699440002441e-01 -7.663931846618652344e-01 -8.224575221538543701e-02 -4.050711691379547119e-01 2.461478263139724731e-01 -1.234524324536323547e-01
2.978997826576232910e-01 -5.606606006622314453e-01 1.141406968235969543e-02 -5.764986872673034668e-01 -1.387705653905868530e-01 -4.741386175155639648e-01 8.749639242887496948e-02 -1.127562820911407471e-01
-1.717184931039810181e-01 1.574238985776901245e-01 -6.774173378944396973e-01 -4.912203550338745117e-01 6.496420502662658691e-02 -2.533998489379882812e-01 4.200203716754913330e-01 2.626444585621356964e-02
-5.418357253074645996e-02 3.105280697345733643e-01 -1.964504718780517578e-01 -6.400794982910156250e-01 4.602773860096931458e-02 6.001280620694160461e-02 -4.806994795799255371e-01 4.642736017704010010e-01
-1.985406279563903809e-01 -6.864905357360839844e-01 5.570326745510101318e-02 -5.225903987884521484e-01 -1.911616474390029907e-01 3.022964894771575928e-01 6.188549473881721497e-02 2.852245867252349854e-01
-5.505802035331726074e-01 -4.277883470058441162e-02 -3.320105075836181641e-01 -3.418648242950439453e-01 -3.695965409278869629e-01 -3.844657540321350098e-01 -2.361205071210861206e-01 3.574358522891998291e-01
2.242683470249176025e-01 -2.164548486471176147e-01 -3.010998368263244629e-01 -2.875662744045257568e-01 7.231339812278747559e-02 -9.139801561832427979e-02 3.613557815551757812e-01 7.650717496871948242e-01
1.803531646728515625e-01 -1.361461877822875977e-01 3.949625194072723389e-01 -7.096223831176757812e-01 1.780513525009155273e-01 7.135735452175140381e-02 -4.348399043083190918e-01 2.519875168800354004e-01
4.761070609092712402e-01 -1.060224100947380066e-01 -1.527008712291717529e-01 -7.886777520179748535e-01 -1.619162410497665405e-01 -2.713291347026824951e-01 1.186256334185600281e-01 -5.331728234887123108e-02
2.175130844116210938e-01 -1.080463752150535583e-01 6.127775833010673523e-02 -3.926624357700347900e-01 1.247221454977989197e-01 -3.766771256923675537e-01 -5.184038877487182617e-01 5.974039435386657715e-01
-9.245064109563827515e-02 -2.788699269294738770e-01 -6.999155282974243164e-01 -3.743700981140136719e-01 -2.145783305168151855e-01 -2.828366160392761230e-01 3.965007662773132324e-01 1.991712115705013275e-02
-6.408695578575134277e-01 1.138058975338935852e-01 5.700704082846641541e-02 -5.263229608535766602e-01 4.497354626655578613e-01 -7.054562866687774658e-02 2.699316143989562988e-01 1.263601630926132202e-01
3.477362990379333496e-01 -3.223809301853179932e-01 -2.553731501102447510e-01 -4.933575391769409180e-01 -3.803258761763572693e-02 -8.501766622066497803e-02 -4.648890495300292969e-01 4.916673004627227783e-01
3.405102193355560303e-01 -2.140872776508331299e-01 -3.423462212085723877e-01 -4.894653856754302979e-01 9.919635206460952759e-02 1.867742394097149372e-04 -4.583317637443542480e-01 5.114042162895202637e-01
-8.028903603553771973e-01 -1.381828077137470245e-02 1.597845554351806641e-01 -4.542621374130249023e-01 1.815307587385177612e-01 -7.140566408634185791e-02 1.382215023040771484e-01 2.571642398834228516e-01
-4.994623363018035889e-01 -2.263955026865005493e-01 -3.048707842826843262e-01 -4.110037982463836670e-01 -5.037928819656372070e-01 -2.522200942039489746e-01 1.102425903081893921e-01 3.283844590187072754e-01
-4.589256048202514648e-01 -3.325808048248291016e-01 1.440547220408916473e-02 -1.933980435132980347e-01 7.613139599561691284e-02 -4.527330994606018066e-01 5.816724300384521484e-01 3.034155666828155518e-01
-2.029089331626892090e-01 -5.569084882736206055e-01 -3.809316158294677734e-01 -5.564718246459960938e-01 -3.384833037853240967e-01 -1.312916874885559082e-01 -2.053540796041488647e-01 1.411830335855484009e-01
1.679329127073287964e-01 -1.861021965742111206e-01 -3.892523944377899170e-01 -2.758765518665313721e-01 2.732109464704990387e-02 -4.322237968444824219e-01 6.622009873390197754e-01 2.889034450054168701e-01
-4.594948887825012207e-01 -4.073552787303924561e-02 -1.129670143127441406e-01 -6.265286803245544434e-01 4.840159714221954346e-01 -6.331987679004669189e-02 -3.501356244087219238e-01 -1.450155079364776611e-01
-1.647964417934417725e-01 1.258587241172790527e-01 -2.426263689994812012e-01 -6.052137017250061035e-01 -3.069779574871063232e-01 -1.224709078669548035e-01 -3.857208490371704102e-01 5.232927203178405762e-01
1.545657515525817871e-01 1.761951111257076263e-02 -1.952238380908966064e-01 -4.715574681758880615e-01 -2.465180605649948120e-01 -1.756241768598556519e-01 -2.282113730907440186e-01 7.560585737228393555e-01
1.240096800029277802e-02 -5.878955498337745667e-02 -7.366982102394104004e-01 -4.366564750671386719e-01 1.434067189693450928e-01 -3.217722177505493164e-01 3.295783400535583496e-01 -1.739886999130249023e-01
-1.517257988452911377e-01 2.397128939628601074e-01 2.164467424154281616e-01 -6.616015434265136719e-01 -5.677368864417076111e-02 -5.285112261772155762e-01 2.367437630891799927e-01 3.104132115840911865e-01
-5.058862566947937012e-01 -2.372353523969650269e-01 -6.491334177553653717e-03 -3.790733814239501953e-01 -1.868889778852462769e-01 -4.586380124092102051e-01 4.387230277061462402e-01 3.260453343391418457e-01
2.086983025074005127e-01 -3.149899244308471680e-01 -5.880980193614959717e-02 -7.644230127334594727e-01 1.532447710633277893e-02 1.008549332618713379e-01 4.999811947345733643e-01 -9.506603330373764038e-02
1.888380050659179688e-01 1.132129579782485962e-01 2.250045388936996460e-01 -6.060059070587158203e-01 3.413746654987335205e-01 -5.508556962013244629e-01 3.121172487735748291e-01 1.275036334991455078e-01
-2.991755679249763489e-02 -8.177524432539939880e-03 2.034527510404586792e-01 -5.392628908157348633e-01 -2.764301896095275879e-01 -7.124103903770446777e-01 1.342358142137527466e-01 2.547136545181274414e-01
2.067366391420364380e-01 -4.149454534053802490e-01 1.621309369802474976e-01 -5.607916116714477539e-01 -4.761502891778945923e-02 -5.241375565528869629e-01 4.082517623901367188e-01 -2.548873424530029297e-02
-3.931905329227447510e-01 2.090625315904617310e-01 -1.402696371078491211e-01 -7.852210402488708496e-01 3.128008544445037842e-01 2.305623441934585571e-01 1.201547756791114807e-01 -2.406745450571179390e-03
-1.217884123325347900e-01 1.793480962514877319e-01 -2.755039334297180176e-01 -6.993348598480224609e-01 -1.284153461456298828e-01 -2.730156062170863152e-03 -3.727288842201232910e-01 4.822919368743896484e-01
-2.973828911781311035e-01 -1.849113106727600098e-01 1.483231931924819946e-01 -7.178569436073303223e-01 -1.889179944992065430e-01 2.054964005947113037e-01 -4.811546206474304199e-01 1.749982386827468872e-01
-2.150000631809234619e-02 1.756550520658493042e-01 -2.739018499851226807e-01 -3.069404363632202148e-01 1.815083473920822144e-01 -5.370128154754638672e-01 -5.169928669929504395e-01 4.591720104217529297e-01
1.825672984123229980e-01 -1.465163081884384155e-01 2.252783328294754028e-01 -7.162727713584899902e-01 -1.723187118768692017e-01 -5.460327267646789551e-01 2.120968550443649292e-01 9.259884059429168701e-02
-8.091450482606887817e-02 1.434894092381000519e-02 -8.176179230213165283e-02 -2.837005257606506348e-01 -2.897213101387023926e-01 -4.256135523319244385e-01 3.887716308236122131e-02 7.996743917465209961e-01
-5.209797620773315430e-01 -4.795735478401184082e-01 -4.179117977619171143e-01 -3.261300325393676758e-01 -2.588627636432647705e-01 -3.716820776462554932e-01 -1.085561588406562805e-01 -2.522495575249195099e-02
3.176933526992797852e-01 -9.483779966831207275e-02 -3.779226243495941162e-01 -2.998120784759521484e-01 7.829925417900085449e-02 -7.119347453117370605e-01 2.905146479606628418e-01 2.449152767658233643e-01
2.020416259765625000e-01 -2.450529932975769043e-01 -6.287807226181030273e-02 -3.137124478816986084e-01 -4.183178395032882690e-02 -1.753235459327697754e-01 3.528687059879302979e-01 7.998465895652770996e-01
-3.116071522235870361e-01 1.129655912518501282e-01 -1.254345756024122238e-02 -5.190317034721374512e-01 2.704993076622486115e-02 -3.894657492637634277e-01 -6.643855571746826172e-01 1.636004894971847534e-01
-1.257272064685821533e-02 -6.753153204917907715e-01 1.823852360248565674e-01 -6.202346086502075195e-01 -1.594918668270111084e-01 -2.210363596677780151e-01 -3.280357643961906433e-02 -2.246440500020980835e-01
8.916753530502319336e-02 -2.124731093645095825e-01 -1.352492719888687134e-01 -7.687577605247497559e-01 -1.268188804388046265e-01 -4.623905122280120850e-01 3.122761845588684082e-01 -1.010896563529968262e-01
1.267391592264175415e-01 -1.646422743797302246e-01 8.571849018335342407e-02 -3.185197710990905762e-01 3.556496500968933105e-01 -2.861548960208892822e-01 -2.779473364353179932e-01 7.499343752861022949e-01
8.271267637610435486e-03 -3.077184855937957764e-01 3.987722694873809814e-01 -5.627622008323669434e-01 4.254229664802551270e-01 1.712904274463653564e-01 1.661160290241241455e-01 4.377219974994659424e-01
1.043950859457254410e-02 -2.688166797161102295e-01 -6.819445490837097168e-01 -7.298420369625091553e-02 2.315521240234375000e-01 -2.609825134277343750e-01 -1.550843417644500732e-01 5.580985546112060547e-01
-9.310686588287353516e-02 -4.870432987809181213e-02 -4.842585623264312744e-01 -3.926259279251098633e-01 -4.332632124423980713e-01 -3.164244890213012695e-01 1.783682554960250854e-01 5.297554731369018555e-01
9.483141452074050903e-02 -3.677291050553321838e-02 2.627025246620178223e-01 -6.990101933479309082e-01 -2.599561512470245361e-01 -5.795270204544067383e-01 1.373263597488403320e-01 9.868985414505004883e-02
4.587308764457702637e-01 -1.222055703401565552e-01 -1.778152585029602051e-01 -2.439199984073638916e-01 3.220971822738647461e-01 -6.976944208145141602e-01 4.516623169183731079e-02 3.015834093093872070e-01
2.742606401443481445e-01 2.040722593665122986e-02 1.229455098509788513e-01 -4.901913404464721680e-01 1.570400595664978027e-01 -4.591773450374603271e-01 5.005577802658081055e-01 4.276658892631530762e-01
2.383502125740051270e-01 -1.938061118125915527e-01 -4.930581748485565186e-01 -5.750781297683715820e-01 -1.289270371198654175e-01 1.856191158294677734e-01 2.107445448637008667e-01 4.861247837543487549e-01
-2.676948308944702148e-01 -1.664013862609863281e-01 4.772946238517761230e-01 -6.318836212158203125e-01 4.497633874416351318e-02 1.586573421955108643e-01 -4.332156479358673096e-01 2.422649413347244263e-01
-5.998642444610595703e-01 -5.555959418416023254e-02 -2.934378385543823242e-01 -5.174194574356079102e-01 4.779700934886932373e-01 -1.031264588236808777e-01 -1.751842945814132690e-01 -1.160484924912452698e-01
-3.852185606956481934e-01 2.870452105998992920e-01 -3.880627155303955078e-01 -6.711004972457885742e-01 4.045937955379486084e-01 6.456204503774642944e-02 -1.857058517634868622e-02 -5.827638786286115646e-03
8.973244577646255493e-02 -3.276375234127044678e-01 3.360675871372222900e-01 -6.063563227653503418e-01 3.652993142604827881e-01 -1.591545343399047852e-02 -3.144357800483703613e-01 4.140356779098510742e-01
3.194897174835205078e-01 -9.372340887784957886e-02 -4.205024540424346924e-01 -3.535620868206024170e-01 7.285211980342864990e-02 -4.826818108558654785e-01 5.407809615135192871e-01 2.378667443990707397e-01
2.053134590387344360e-01 -2.696351706981658936e-01 -4.541051387786865234e-01 -2.955755293369293213e-01 1.028035357594490051e-01 -3.789032399654388428e-01 5.203704237937927246e-01 4.082220792770385742e-01
-3.547428846359252930e-01 -4.682859480381011963e-01 -2.102693468332290649e-01 -2.364608794450759888e-01 5.224388837814331055e-01 -5.268403887748718262e-01 -2.142105996608734131e-02 -6.145566329360008240e-02
4.051969945430755615e-01 -1.711918413639068604e-01 -3.034756518900394440e-02 -2.720082104206085205e-01 5.899968743324279785e-01 -5.938293337821960449e-01 1.492818892002105713e-01 9.265300631523132324e-02
-4.497767984867095947e-01 -4.586994946002960205e-01 -2.907309830188751221e-01 -1.518706232309341431e-01 5.160691738128662109e-01 -4.212746918201446533e-01 1.819955259561538696e-01 5.276785418391227722e-02
2.141121029853820801e-01 -1.992425322532653809e-01 -2.579798102378845215e-01 -3.685781359672546387e-01 4.928832650184631348e-01 -9.016657620668411255e-02 4.930671751499176025e-01 4.667717218399047852e-01
3.197538852691650391e-01 -9.333936870098114014e-02 -3.776201009750366211e-01 -4.017421007156372070e-01 2.622583508491516113e-01 -2.628408372402191162e-01 5.377827286720275879e-01 3.974625170230865479e-01
-1.651568561792373657e-01 -6.758905053138732910e-01 -1.641813814640045166e-01 -6.647107005119323730e-01 -1.027504354715347290e-01 -1.032596379518508911e-01 1.163480579853057861e-01 -1.110960692167282104e-01
6.445509940385818481e-02 4.659521579742431641e-02 4.496733248233795166e-01 -7.160061597824096680e-01 3.506883978843688965e-01 -1.184681653976440430e-01 2.634784281253814697e-01 2.690086662769317627e-01
2.925447523593902588e-01 -7.016530632972717285e-01 -3.305121958255767822e-01 -2.307384163141250610e-01 -5.681563913822174072e-02 -2.019663751125335693e-01 2.036083340644836426e-01 4.173093140125274658e-01
-5.932288169860839844e-01 -3.644796609878540039e-01 -4.471597075462341309e-02 -3.468950688838958740e-01 2.474588751792907715e-01 -2.275586575269699097e-01 5.285876989364624023e-01 2.178591117262840271e-02
1.584592163562774658e-01 -1.333457231521606445e-01 -1.577737629413604736e-01 -4.303671419620513916e-01 5.962781906127929688e-01 -1.154891550540924072e-01 2.987861037254333496e-01 5.374406576156616211e-01
1.150717437267303467e-01 -8.007419705390930176e-01 -4.553386270999908447e-01 -2.676868140697479248e-01 7.597558945417404175e-02 -5.035479366779327393e-02 2.760038152337074280e-02 2.398159801959991455e-01
2.115277200937271118e-01 -2.843774557113647461e-01 -1.945076137781143188e-02 -3.751949667930603027e-01 4.026361405849456787e-01 -1.759788244962692261e-01 3.497587144374847412e-01 6.463901996612548828e-01
-4.381116628646850586e-01 -2.234723269939422607e-01 1.230395436286926270e-01 -2.307671308517456055e-01 1.261217445135116577e-01 -5.820149183273315430e-01 5.099154114723205566e-01 2.739786803722381592e-01
1.582509130239486694e-01 -6.652069091796875000e-01 -2.169245332479476929e-01 -2.183873504400253296e-01 2.287605106830596924e-01 -6.330139935016632080e-02 1.353472918272018433e-01 6.025360226631164551e-01
-4.204027950763702393e-01 4.025401081889867783e-03 1.409369893372058868e-02 -6.327255964279174805e-01 6.077331900596618652e-01 2.446073293685913086e-02 2.121892720460891724e-01 -8.799343556165695190e-02
-6.094606518745422363e-01 6.664374470710754395e-02 3.464973717927932739e-02 -5.203105211257934570e-01 4.919500052928924561e-01 -1.433236151933670044e-02 3.083845674991607666e-01 1.219486966729164124e-01
-1.369529664516448975e-01 1.404488533735275269e-01 -6.620212793350219727e-01 -4.971455931663513184e-01 -1.664496585726737976e-02 -3.176726400852203369e-01 4.182094931602478027e-01 1.987924770219251513e-04
-2.768619544804096222e-02 2.265800535678863525e-01 -4.263644218444824219e-01 -5.555925965309143066e-01 -1.872930675745010376e-01 -2.908549010753631592e-01 -3.782796263694763184e-01 4.411966204643249512e-01
1.739652752876281738e-01 1.307439804077148438e-01 3.731634914875030518e-01 -6.055363416671752930e-01 1.110651567578315735e-01 -5.094262361526489258e-01 1.432502120733261108e-01 3.928685784339904785e-01
4.678218066692352295e-01 1.516097933053970337e-01 -1.056375429034233093e-01 -8.201680183410644531e-01 -3.525276109576225281e-02 -8.612944930791854858e-02 -2.244483232498168945e-01 1.236297860741615295e-01
2.077920436859130859e-01 -2.590312361717224121e-01 -3.603321313858032227e-01 -2.670703232288360596e-01 -1.407799571752548218e-01 -5.875304341316223145e-01 -2.388953417539596558e-01 5.162146091461181641e-01
-5.062451958656311035e-01 4.979180544614791870e-02 -8.464963734149932861e-02 -5.898848176002502441e-01 6.015817523002624512e-01 -3.417555987834930420e-02 -1.445507854223251343e-01 -4.629734903573989868e-02
2.986306548118591309e-01 -1.040297746658325195e-01 -6.489386558532714844e-01 -4.926177859306335449e-01 -1.461517065763473511e-01 -1.114603132009506226e-01 9.217252954840660095e-03 4.498168826103210449e-01
-7.381810545921325684e-01 -4.326901584863662720e-02 1.509464532136917114e-01 -5.194041132926940918e-01 3.489075005054473877e-01 -5.389237403869628906e-02 1.776991933584213257e-01 6.658224761486053467e-02
-3.181699812412261963e-01 2.726560533046722412e-01 -3.811965584754943848e-01 -5.274159312248229980e-01 -1.501985490322113037e-01 -3.567220568656921387e-01 -3.823123872280120850e-01 3.239990174770355225e-01
-2.968392074108123779e-01 1.479936987161636353e-01 -1.688887625932693481e-01 -6.879923343658447266e-01 5.912764668464660645e-01 1.698688566684722900e-01 9.043138474225997925e-02 -3.855124488472938538e-02
-6.296069175004959106e-02 -1.490188837051391602e-01 -5.504835247993469238e-01 -2.416775375604629517e-01 -1.286530792713165283e-01 -2.184181362390518188e-01 -1.131826192140579224e-01 7.316562533378601074e-01
-4.694430232048034668e-01 -1.882968991994857788e-01 1.062336470931768417e-02 -6.150298714637756348e-01 -3.767427802085876465e-01 -9.809812903404235840e-02 -4.314476251602172852e-01 1.675935387611389160e-01
4.544177055358886719e-01 3.611827641725540161e-02 -1.483328789472579956e-01 -7.196101546287536621e-01 3.156737089157104492e-01 1.167216747999191284e-01 -1.215150803327560425e-01 3.525886535644531250e-01
4.644326567649841309e-01 -1.847703196108341217e-02 5.016053467988967896e-02 -5.143055915832519531e-01 1.871748119592666626e-01 -4.324588775634765625e-01 7.776351273059844971e-02 5.374312400817871094e-01
-5.795294642448425293e-01 6.220364570617675781e-02 -4.996942356228828430e-02 -5.556051135063171387e-01 5.445246696472167969e-01 -9.888352453708648682e-02 -2.068402171134948730e-01 -3.768916940316557884e-03
-1.695211678743362427e-01 -4.607485830783843994e-01 -1.822439134120941162e-01 -2.940195798873901367e-01 6.273768544197082520e-01 -4.658057689666748047e-01 -9.939259290695190430e-02 -1.373224854469299316e-01
-6.163461878895759583e-02 1.565900743007659912e-01 -2.618992626667022705e-01 -5.097267627716064453e-01 -3.105066120624542236e-01 -2.095322310924530029e-01 -3.132193386554718018e-01 6.362732052803039551e-01
2.942522615194320679e-02 -5.234383940696716309e-01 1.077498272061347961e-01 -4.141358733177185059e-01 -2.889579534530639648e-01 -3.374831676483154297e-01 -1.885647475719451904e-01 5.559492707252502441e-01
2.249854356050491333e-01 -5.053548607975244522e-03 -4.086627364158630371e-01 -5.222679376602172852e-01 3.065574169158935547e-01 1.252954602241516113e-01 -3.638224899768829346e-01 5.172462463378906250e-01
-1.360136717557907104e-01 1.526703685522079468e-01 -1.756032705307006836e-01 -7.555870413780212402e-01 -1.802377402782440186e-01 -1.710948348045349121e-01 -5.206690430641174316e-01 1.535856127738952637e-01
2.474806159734725952e-01 -2.346083670854568481e-01 2.294217348098754883e-01 -6.261766552925109863e-01 4.037746191024780273e-01 2.652177028357982635e-02 2.796996235847473145e-01 4.438597857952117920e-01
1.777304559946060181e-01 -3.362315893173217773e-01 3.893550932407379150e-01 -3.207288980484008789e-01 2.533215284347534180e-01 -5.454509854316711426e-01 1.409731060266494751e-01 4.683308303356170654e-01
-1.792610436677932739e-01 1.738139986991882324e-01 -5.532873868942260742e-01 -5.925693511962890625e-01 -2.740144729614257812e-01 -2.503708600997924805e-01 -3.079504072666168213e-01 2.185997813940048218e-01
2.119767665863037109e-01 -3.215105235576629639e-01 1.946956217288970947e-01 -6.156604886054992676e-01 3.582240045070648193e-01 1.119037866592407227e-01 3.405856192111968994e-01 4.217903614044189453e-01
3.766033053398132324e-02 2.271518409252166748e-01 -1.599880009889602661e-01 -7.217382788658142090e-01 -5.045629292726516724e-02 -7.352950423955917358e-02 -5.664847493171691895e-01 2.676268517971038818e-01
-5.499705672264099121e-01 -3.353184461593627930e-02 -2.999736368656158447e-01 -3.952578008174896240e-01 2.154260426759719849e-01 -5.165290236473083496e-01 3.573353886604309082e-01 -9.641525149345397949e-02
-3.943895995616912842e-01 8.239950239658355713e-02 -3.635903298854827881e-01 -1.956332027912139893e-01 1.004658937454223633e-01 -4.020559787750244141e-01 1.038416996598243713e-01 6.961835622787475586e-01
-1.729592978954315186e-01 5.124473199248313904e-02 4.351008534431457520e-01 -6.498842239379882812e-01 -1.898418515920639038e-01 -4.149111211299896240e-01 2.840231955051422119e-01 2.587206661701202393e-01
2.771691381931304932e-01 -2.201883196830749512e-01 -3.134626448154449463e-01 -8.162675499916076660e-01 -2.870751321315765381e-01 1.366658657789230347e-01 -9.421958774328231812e-02 1.326413359493017197e-02
-2.211145460605621338e-01 -4.627040624618530273e-01 -5.554165318608283997e-02 -4.083590209484100342e-01 4.121679365634918213e-01 4.219757914543151855e-01 7.075350731611251831e-02 4.628384113311767578e-01
-4.605045318603515625e-01 -3.245314359664916992e-01 -1.887403279542922974e-01 -4.079594910144805908e-01 3.990996778011322021e-01 -4.588381946086883545e-01 -2.804901003837585449e-01 -1.790902167558670044e-01
-2.265377528965473175e-02 5.741117894649505615e-02 -5.573393702507019043e-01 -4.727739691734313965e-01 -2.673166096210479736e-01 -8.536356687545776367e-02 6.505306810140609741e-02 6.156877875328063965e-01
3.060035109519958496e-01 -3.819045424461364746e-01 1.528555601835250854e-01 -5.649843215942382812e-01 8.663620054721832275e-02 -5.735607147216796875e-01 2.811248302459716797e-01 4.929429665207862854e-02
-2.941655218601226807e-01 -2.746930420398712158e-01 -2.613908797502517700e-02 -5.763533711433410645e-01 -4.483042359352111816e-01 -4.867528975009918213e-01 2.563523054122924805e-01 3.901940211653709412e-02
1.823851764202117920e-01 -7.585768401622772217e-02 -2.065279483795166016e-01 -3.919761478900909424e-01 6.010470390319824219e-01 1.334585249423980713e-01 5.811710655689239502e-02 6.182522177696228027e-01
2.036483734846115112e-01 -4.174943268299102783e-01 -7.456022500991821289e-02 -3.872909843921661377e-01 -1.688261777162551880e-01 -4.964742958545684814e-01 5.593951344490051270e-01 2.018923759460449219e-01
1.474489718675613403e-01 -9.107952564954757690e-02 1.437116116285324097e-01 -5.556761622428894043e-01 4.420380592346191406e-01 1.005560085177421570e-01 3.919804096221923828e-01 5.304494500160217285e-01
4.967271387577056885e-01 -1.949420273303985596e-01 -4.922041669487953186e-02 -4.538270235061645508e-01 2.334977239370346069e-01 -5.145226716995239258e-01 2.809035480022430420e-01 3.297218978404998779e-01
-1.119540929794311523e-01 -8.261762559413909912e-02 1.788109689950942993e-01 -6.193421483039855957e-01 -2.070370018482208252e-01 -6.612195968627929688e-01 2.436860054731369019e-01 1.600749343633651733e-01
2.836209535598754883e-01 -2.924736738204956055e-01 -1.011622324585914612e-01 -4.957234263420104980e-01 -1.877241022884845734e-02 2.237258851528167725e-02 -2.285734266042709351e-01 7.245302200317382812e-01
-4.106855392456054688e-01 3.764564543962478638e-02 -8.762082085013389587e-03 -3.253487646579742432e-01 2.311209291219711304e-01 -2.736377716064453125e-01 -6.644895076751708984e-01 3.926204144954681396e-01
-1.041451469063758850e-01 1.272511929273605347e-01 -5.066712573170661926e-02 -8.543414473533630371e-01 3.155866861343383789e-01 2.766610383987426758e-01 1.240768954157829285e-01 -2.212754487991333008e-01
-7.030109763145446777e-01 -2.523288875818252563e-02 -3.209766745567321777e-01 -2.280776053667068481e-01 4.267267882823944092e-01 -1.471087187528610229e-01 2.030893862247467041e-01 3.242093920707702637e-01
4.071604609489440918e-01 -6.855782866477966309e-02 -4.420003592967987061e-01 -6.212192177772521973e-01 8.950701355934143066e-02 -1.135366410017013550e-02 -4.431669116020202637e-01 2.090580314397811890e-01
-9.018420428037643433e-02 3.090626299381256104e-01 -2.941155135631561279e-01 -6.546416282653808594e-01 1.160962507128715515e-02 -4.792043864727020264e-01 3.888412117958068848e-01 1.784429326653480530e-02
-1.650743484497070312e-01 -9.499503672122955322e-02 -7.075128704309463501e-02 -7.363314628601074219e-01 -2.936351597309112549e-01 -1.660702675580978394e-01 -5.500041246414184570e-01 1.520244404673576355e-02
-2.226735502481460571e-01 -9.156246483325958252e-02 -1.472043246030807495e-01 -1.805596649646759033e-01 4.793862104415893555e-01 -7.174825668334960938e-02 -5.594373345375061035e-01 5.829520821571350098e-01
-5.582073330879211426e-01 -1.506411433219909668e-01 1.891136765480041504e-01 -5.170441865921020508e-01 -3.063835203647613525e-01 -3.734377622604370117e-01 2.414170652627944946e-01 2.664665579795837402e-01
-4.230535123497247696e-03 8.210264146327972412e-02 1.568407565355300903e-01 -9.016738533973693848e-01 6.429213285446166992e-02 -2.629121243953704834e-01 2.288312166929244995e-01 -1.732238084077835083e-01
-1.538365036249160767e-01 -7.484477013349533081e-03 -4.092642366886138916e-01 -4.974094629287719727e-01 -4.521900415420532227e-01 -3.227382004261016846e-01 3.191231489181518555e-01 3.884451985359191895e-01
3.662637472152709961e-01 -4.949157536029815674e-01 2.545774728059768677e-02 -6.561497449874877930e-01 -6.454727798700332642e-02 -3.480654954910278320e-01 1.236333623528480530e-01 -2.216474711894989014e-01
4.328737556934356689e-01 1.079740151762962341e-01 8.823059499263763428e-02 -8.198512792587280273e-01 4.358188807964324951e-02 -3.326604366302490234e-01 -7.919771224260330200e-02 -4.676131531596183777e-02
3.342188298702239990e-01 1.912724375724792480e-01 -1.206421852111816406e-01 -8.730750679969787598e-01 -3.149352967739105225e-02 -2.603632807731628418e-01 -7.202840596437454224e-02 -3.048010729253292084e-02
9.877041727304458618e-02 9.658694267272949219e-02 2.397677302360534668e-01 -6.033566594123840332e-01 3.656206652522087097e-02 -7.231521010398864746e-01 1.358753591775894165e-01 1.289957314729690552e-01
-2.311171144247055054e-01 1.764960885047912598e-01 -2.157465368509292603e-01 -6.604595184326171875e-01 -1.059430316090583801e-01 -2.361749559640884399e-01 -5.715126395225524902e-01 1.976139843463897705e-01
5.992519855499267578e-01 -7.495409250259399414e-02 -1.714717745780944824e-01 -6.025783419609069824e-01 2.570306956768035889e-01 -4.094964265823364258e-01 8.880407363176345825e-02 -3.372830152511596680e-02
-1.604900695383548737e-02 -9.155791252851486206e-02 -7.354804873466491699e-01 -4.509108364582061768e-01 1.460673809051513672e-01 -1.796837747097015381e-01 3.949482440948486328e-01 -1.936532557010650635e-01
-2.177508622407913208e-01 -1.260344237089157104e-01 4.797388911247253418e-01 -7.727575898170471191e-01 -1.088328137993812561e-01 -9.926974773406982422e-02 -2.918861210346221924e-01 -4.999494925141334534e-02
-2.016860991716384888e-01 1.599590629339218140e-01 -2.325244843959808350e-01 -6.792270541191101074e-01 -3.309384584426879883e-01 -1.230389624834060669e-01 -4.015075564384460449e-01 3.639390468597412109e-01
-2.227774262428283691e-01 -2.834975421428680420e-01 -2.372527569532394409e-01 -6.390795707702636719e-01 -2.266234159469604492e-01 -1.041761785745620728e-01 -4.868852496147155762e-01 3.256064951419830322e-01
2.059476971626281738e-01 -1.981588006019592285e-01 -4.820490181446075439e-01 -2.300266027450561523e-01 1.011931002140045166e-01 -4.551827311515808105e-01 5.738825798034667969e-01 2.937048077583312988e-01
2.343967258930206299e-01 -3.668244779109954834e-01 2.986543774604797363e-01 -5.069110989570617676e-01 -3.898608684539794922e-02 -5.661245584487915039e-01 2.876914739608764648e-01 2.440524995326995850e-01
8.797938004136085510e-03 -1.556963622570037842e-01 2.642886936664581299e-01 -8.333620429039001465e-01 8.320248126983642578e-02 3.057276606559753418e-01 -3.208941817283630371e-01 8.930509537458419800e-02
-6.995054334402084351e-02 -9.514482691884040833e-03 2.217966914176940918e-01 -5.780449509620666504e-01 -6.275583058595657349e-02 -7.329434156417846680e-01 2.545832395553588867e-01 7.569473236799240112e-02
-4.343017339706420898e-01 -9.319657832384109497e-02 4.545076563954353333e-02 -6.343710422515869141e-01 6.046357154846191406e-01 1.212366074323654175e-01 1.030683964490890503e-01 -8.543039858341217041e-02
4.171066582202911377e-01 -4.211432859301567078e-02 -2.806412577629089355e-01 -4.075786769390106201e-01 3.381002247333526611e-01 -4.079979658126831055e-01 1.499730944633483887e-01 5.254546999931335449e-01
-2.218267023563385010e-01 2.797501981258392334e-01 -4.937449395656585693e-01 -6.489527225494384766e-01 7.079383730888366699e-02 -3.920475840568542480e-01 1.493017673492431641e-01 -1.631104946136474609e-01
5.449361726641654968e-02 2.348853796720504761e-01 -7.495848089456558228e-02 -5.912149548530578613e-01 -2.631920278072357178e-01 -3.011825084686279297e-01 -2.996656000614166260e-01 5.804523229598999023e-01
-6.066251173615455627e-02 3.330292105674743652e-01 -3.415137529373168945e-02 -8.588345050811767578e-01 4.872252419590950012e-02 -3.314627707004547119e-01 1.804165542125701904e-01 -4.309125989675521851e-02
1.394511163234710693e-01 -2.398830503225326538e-01 -3.462086617946624756e-01 -6.548499464988708496e-01 -1.567964255809783936e-01 3.231631517410278320e-01 4.984871298074722290e-02 4.927639961242675781e-01
1.696309596300125122e-01 1.133079826831817627e-01 2.455752342939376831e-01 -7.654497623443603516e-01 -1.794726103544235229e-01 -4.597586691379547119e-01 -1.847429871559143066e-01 1.856009215116500854e-01
1.140551939606666565e-01 -3.895460665225982666e-01 -9.925182908773422241e-02 -6.736354231834411621e-01 2.290730327367782593e-01 2.445173114538192749e-01 1.069956738501787186e-02 5.091484785079956055e-01
4.252792000770568848e-01 -1.023601293563842773e-01 -7.635471224784851074e-02 -4.023735523223876953e-01 3.902897238731384277e-01 -2.845750749111175537e-01 1.876867413520812988e-01 6.102377772331237793e-01
-4.054330885410308838e-01 -5.937430262565612793e-01 -2.913226187229156494e-01 -1.866462379693984985e-01 2.990630567073822021e-01 -5.148875713348388672e-01 9.002295136451721191e-02 -2.712137438356876373e-02
-2.753399908542633057e-01 2.042395472526550293e-01 -3.760012090206146240e-01 -6.695607900619506836e-01 4.280946850776672363e-01 -1.962979882955551147e-01 1.004161164164543152e-01 -2.467880398035049438e-01
-6.924713030457496643e-03 2.612508460879325867e-02 3.472522795200347900e-01 -8.649732470512390137e-01 2.361107617616653442e-02 -3.041646480560302734e-01 1.918636858463287354e-01 2.492805942893028259e-02
-1.187732294201850891e-01 -1.610010415315628052e-01 -4.945767223834991455e-01 -3.097940981388092041e-01 -4.124212265014648438e-01 -5.356755852699279785e-01 2.325326502323150635e-01 3.290624320507049561e-01
3.926126062870025635e-01 -2.694565057754516602e-01 -3.097147345542907715e-01 -6.691415309906005859e-01 6.783415377140045166e-02 -3.389619290828704834e-01 3.124546408653259277e-01 -1.115803718566894531e-01
-1.376233845949172974e-01 -3.360583186149597168e-01 -7.211060523986816406e-01 -4.690051078796386719e-01 -2.194057703018188477e-01 8.126572519540786743e-02 2.531221508979797363e-01 9.670071303844451904e-02
5.264593958854675293e-01 1.682809889316558838e-01 -2.240185625851154327e-03 -7.154674530029296875e-01 2.198929488658905029e-01 -2.661718428134918213e-01 6.755787134170532227e-02 2.426089346408843994e-01
-1.239959225058555603e-01 -6.961332559585571289e-01 -5.328214168548583984e-01 -2.686348259449005127e-01 -6.523934006690979004e-02 -3.155659139156341553e-01 -4.223324730992317200e-02 1.958022862672805786e-01
4.895941019058227539e-01 -1.416671276092529297e-01 -1.074551641941070557e-01 -5.392395853996276855e-01 5.331813916563987732e-02 -3.982188105583190918e-01 -2.638724446296691895e-01 4.548101425170898438e-01
-2.905473411083221436e-01 8.359862864017486572e-02 -4.396692812442779541e-01 -6.163647174835205078e-01 -2.439249157905578613e-01 -2.373275905847549438e-01 -4.474709331989288330e-01 1.390146315097808838e-01
-9.356934577226638794e-03 -4.082011878490447998e-01 -5.214139819145202637e-01 -3.502284884452819824e-01 4.537208005785942078e-02 2.181207239627838135e-01 -8.964528143405914307e-02 6.173168420791625977e-01
-2.937070727348327637e-01 -6.768953204154968262e-01 1.037958115339279175e-01 -4.558486044406890869e-01 1.084037590771913528e-02 3.123912513256072998e-01 -2.115979492664337158e-01 3.074051439762115479e-01
2.543967068195343018e-01 -4.054446518421173096e-01 -4.551351070404052734e-01 -5.690901279449462891e-01 1.006521135568618774e-01 2.839275300502777100e-01 3.073141537606716156e-02 3.849617540836334229e-01
3.787355720996856689e-01 -4.478969871997833252e-01 -1.910890042781829834e-01 -5.911641120910644531e-01 5.905823782086372375e-02 2.485031485557556152e-01 2.833423316478729248e-01 3.527507781982421875e-01
-2.148729264736175537e-01 5.394593998789787292e-02 -6.606214642524719238e-01 -2.960388660430908203e-01 -4.782745242118835449e-02 -3.629178106784820557e-01 2.311619669198989868e-01 4.893128573894500732e-01
-3.203316628932952881e-01 1.531033590435981750e-02 -2.561136782169342041e-01 -5.075752139091491699e-01 -1.549595780670642853e-02 -6.212682723999023438e-01 4.276796579360961914e-01 -6.929846853017807007e-02
3.484811186790466309e-01 -7.173790037631988525e-02 -1.898939013481140137e-01 -8.236825466156005859e-01 -2.402132749557495117e-01 -2.624733150005340576e-01 1.241193264722824097e-01 -1.300069987773895264e-01
-4.636573791503906250e-01 -2.333751618862152100e-01 3.978048563003540039e-01 -6.073511838912963867e-01 3.514203429222106934e-02 -3.861920237541198730e-01 2.160337120294570923e-01 -7.990142703056335449e-02
1.158003434538841248e-01 -2.718232572078704834e-01 -4.688918218016624451e-02 -3.254467546939849854e-01 1.146751940250396729e-01 -3.161868825554847717e-02 3.732057809829711914e-01 8.069420456886291504e-01
-2.848325073719024658e-01 9.400089085102081299e-02 -2.409947514533996582e-01 -5.952378511428833008e-01 1.806884631514549255e-02 -4.996778368949890137e-01 4.772903323173522949e-01 -1.408441662788391113e-01
-4.776953458786010742e-01 -3.196148201823234558e-02 -1.449903845787048340e-01 -1.270586550235748291e-01 6.379482150077819824e-01 -2.543130218982696533e-01 3.425822556018829346e-01 3.802682757377624512e-01
1.508372426033020020e-01 -4.612877964973449707e-01 3.390318751335144043e-01 -5.681593418121337891e-01 3.797410428524017334e-01 9.740765392780303955e-02 5.324486643075942993e-02 4.125381112098693848e-01
3.168789669871330261e-02 -4.073102474212646484e-01 -2.443453073501586914e-01 -6.017442345619201660e-01 -1.970188766717910767e-01 -5.689457058906555176e-01 9.641253948211669922e-02 -1.987020522356033325e-01
9.889673441648483276e-02 -2.178471535444259644e-01 3.026381600648164749e-03 -3.606639802455902100e-01 7.023798823356628418e-01 3.884486109018325806e-02 1.597844362258911133e-01 5.406448245048522949e-01
-3.368278443813323975e-01 1.815784424543380737e-01 -2.148932665586471558e-01 -6.556358933448791504e-01 -1.355597227811813354e-01 -1.303965449333190918e-01 -5.593357086181640625e-01 1.711798757314682007e-01
4.446982592344284058e-02 -4.351532086730003357e-02 -3.575593829154968262e-01 -6.156851053237915039e-01 1.346849948167800903e-01 3.343804478645324707e-01 4.222046136856079102e-01 4.254468083381652832e-01
-1.391359884291887283e-02 -5.766531080007553101e-02 2.853800952434539795e-01 -7.970931529998779297e-01 2.495863139629364014e-01 3.100599646568298340e-01 -2.482454329729080200e-01 2.441828995943069458e-01
-1.987957656383514404e-01 5.895306915044784546e-02 -3.964204490184783936e-01 -5.489197969436645508e-01 -3.583294451236724854e-01 -3.610199391841888428e-01 -3.824778497219085693e-01 3.058070242404937744e-01
