# Supplementary material for: Where is your field going? A machine learning approach to study the relative motion of the domains of physics
Source: PLoS One. 2020 Jun 18;15(6):e0233997. doi: 10.1371/journal.pone.0233997 (PMC7302634; doi:10.1371/journal.pone.0233997)
Supplement: S8 Data — (ZIP) [file pone.0233997.s008.zip › 7/Pacs4Run_7_VS_500_embeddings2001-2005ED8.txt]

-2.137155085802078247e-01 -8.884801864624023438e-01 -9.072867780923843384e-02 -3.288624584674835205e-01 -4.269114881753921509e-02 2.351797744631767273e-02 -3.524712473154067993e-02 2.119635045528411865e-01
-3.200761079788208008e-01 -6.315788626670837402e-01 -3.021266460418701172e-01 2.261886186897754669e-02 2.292694598436355591e-01 5.568882450461387634e-02 3.840660452842712402e-01 -4.513255655765533447e-01
-5.677743554115295410e-01 -5.445648431777954102e-01 -2.647846043109893799e-01 1.013539209961891174e-01 -2.494204640388488770e-01 3.090121150016784668e-01 3.774726986885070801e-01 2.265722863376140594e-02
-2.071545422077178955e-01 -5.457084178924560547e-01 -2.871655821800231934e-01 1.532001346349716187e-01 6.939740478992462158e-02 -1.635736078023910522e-01 7.211897969245910645e-01 4.083966091275215149e-02
-2.517103850841522217e-01 -6.197060346603393555e-01 1.206757053732872009e-01 2.859639525413513184e-01 -5.923249945044517517e-02 3.847336769104003906e-01 5.381363034248352051e-01 -1.230821087956428528e-01
2.657661736011505127e-01 -6.179019808769226074e-01 5.065429955720901489e-02 5.765413045883178711e-01 -4.092589616775512695e-01 1.007169038057327271e-01 1.031005084514617920e-01 1.559906899929046631e-01
-6.287539750337600708e-02 -7.255191802978515625e-01 4.378156363964080811e-01 3.669395148754119873e-01 -2.626564539968967438e-02 1.996222287416458130e-01 -2.887160480022430420e-01 -1.394477188587188721e-01
1.728944331407546997e-01 -6.846034526824951172e-01 9.843444079160690308e-02 5.528857111930847168e-01 -4.210230708122253418e-01 5.652711167931556702e-02 2.480450831353664398e-02 -7.058797031641006470e-02
-1.877340376377105713e-01 -5.521050095558166504e-01 -1.025058776140213013e-01 -2.585004270076751709e-01 4.971708357334136963e-02 -2.600121498107910156e-01 5.478397011756896973e-01 -4.608684480190277100e-01
-4.412756264209747314e-01 -5.468521118164062500e-01 -5.903516411781311035e-01 9.397870302200317383e-02 -2.455925643444061279e-01 2.249043136835098267e-01 -2.166626974940299988e-02 1.936861872673034668e-01
1.465105712413787842e-01 -5.761522650718688965e-01 -3.619022369384765625e-01 3.267940580844879150e-01 -5.195468068122863770e-01 2.774683833122253418e-01 1.772327162325382233e-02 -2.481610029935836792e-01
-2.224144898355007172e-02 -5.556842088699340820e-01 -4.668678045272827148e-01 1.544870287179946899e-01 -5.637521147727966309e-01 2.862517535686492920e-01 -2.152175903320312500e-01 5.304225534200668335e-02
-1.176178902387619019e-01 -5.311713218688964844e-01 -4.562027454376220703e-01 2.389897555112838745e-01 -2.031321823596954346e-01 -4.825105369091033936e-01 -3.460202515125274658e-01 2.120775431394577026e-01
4.509947299957275391e-01 -6.207653880119323730e-01 -5.041091442108154297e-01 -3.625349700450897217e-01 -2.940700948238372803e-02 5.182272195816040039e-02 -1.311215907335281372e-01 -7.037831842899322510e-02
-5.513749718666076660e-01 -5.422121882438659668e-01 2.020824700593948364e-02 2.511955983936786652e-02 -1.674093306064605713e-01 -1.528102308511734009e-01 5.860285162925720215e-01 -7.839575409889221191e-02
-1.264116615056991577e-01 -5.690895915031433105e-01 -1.469863951206207275e-01 -1.197055429220199585e-01 -2.584804594516754150e-01 2.878834009170532227e-01 5.265108942985534668e-01 -4.442071616649627686e-01
2.626354396343231201e-01 -6.885101199150085449e-01 -1.792699098587036133e-02 3.896341323852539062e-01 -1.453214287757873535e-01 9.114263951778411865e-02 6.582032144069671631e-02 -5.206561684608459473e-01
2.835977971553802490e-01 -5.491666197776794434e-01 -1.954755485057830811e-01 2.586860060691833496e-01 -3.739184141159057617e-01 -5.092676877975463867e-01 -4.686880391091108322e-03 -3.371477127075195312e-01
2.083593513816595078e-03 -5.130125284194946289e-01 -5.967184901237487793e-01 -1.129355654120445251e-02 -5.088669061660766602e-01 3.296650052070617676e-01 -1.105463132262229919e-01 2.771553397178649902e-02
-1.529514193534851074e-01 -4.687390625476837158e-01 -5.126857012510299683e-02 7.306079566478729248e-02 -8.054514527320861816e-01 -1.048742085695266724e-01 -2.084759995341300964e-02 2.978892326354980469e-01
3.812575340270996094e-02 -6.120788455009460449e-01 -1.496303677558898926e-01 4.723829925060272217e-01 3.971722349524497986e-02 -6.085408926010131836e-01 3.004158474504947662e-02 -7.462634146213531494e-02
3.817726075649261475e-01 -7.602038383483886719e-01 -3.225014209747314453e-01 -6.991645693778991699e-02 3.796150386333465576e-01 6.752002052962779999e-03 5.699140578508377075e-02 -1.415738761425018311e-01
2.932897210121154785e-01 -7.393084764480590820e-01 -3.733872473239898682e-01 1.798272877931594849e-02 2.482707053422927856e-01 3.826797306537628174e-01 1.389472484588623047e-01 -1.656071096658706665e-02
-1.817075610160827637e-01 -7.200207710266113281e-01 -1.539014130830764771e-01 5.578117966651916504e-01 2.465686202049255371e-01 -5.137270316481590271e-02 8.583639562129974365e-02 -2.071466445922851562e-01
-1.779733151197433472e-01 -6.103816628456115723e-01 -1.467614173889160156e-01 4.335312843322753906e-01 -4.329518601298332214e-02 -4.299486577510833740e-01 2.665696442127227783e-01 -3.584437668323516846e-01
2.961998879909515381e-01 -5.852111577987670898e-01 3.020336665213108063e-02 3.599943816661834717e-01 -3.509408831596374512e-01 -4.705796241760253906e-01 -1.103606075048446655e-01 -2.872303128242492676e-01
-6.625511497259140015e-02 -7.823172807693481445e-01 -9.470359236001968384e-02 -5.038443952798843384e-02 4.509346187114715576e-01 2.538585662841796875e-01 -1.270182579755783081e-01 2.969223856925964355e-01
2.473870106041431427e-02 -6.791656613349914551e-01 2.905781567096710205e-02 3.524132370948791504e-01 -1.066472306847572327e-01 3.126378729939460754e-02 -6.210157871246337891e-01 -1.227627769112586975e-01
9.580362588167190552e-02 -6.177620291709899902e-01 -9.449604898691177368e-02 3.784993290901184082e-01 -5.981895923614501953e-01 2.724559605121612549e-01 7.670439034700393677e-02 -1.380354464054107666e-01
-5.412339419126510620e-02 -5.200353264808654785e-01 -4.033210277557373047e-01 -6.399016827344894409e-02 -3.521676361560821533e-01 1.614589095115661621e-01 2.425266504287719727e-01 -5.924196839332580566e-01
3.434765040874481201e-01 -6.995579600334167480e-01 5.917346477508544922e-02 4.217817783355712891e-01 -2.174665033817291260e-01 -8.660331368446350098e-02 -1.565677523612976074e-01 -3.632300198078155518e-01
8.089496940374374390e-02 -7.096676230430603027e-01 5.412061214447021484e-01 -3.162712454795837402e-01 -7.132169604301452637e-02 2.442433387041091919e-01 1.138805821537971497e-01 -1.385131925344467163e-01
-1.625083088874816895e-01 -6.407296657562255859e-01 -4.745703935623168945e-02 7.298516482114791870e-02 -2.036086767911911011e-01 2.266595363616943359e-01 -2.437121421098709106e-01 -6.350206136703491211e-01
-9.651203453540802002e-02 -5.952507257461547852e-01 3.404843807220458984e-01 4.960891306400299072e-01 -2.492458522319793701e-01 -3.490853905677795410e-01 2.995719313621520996e-01 2.450348064303398132e-02
3.358571231365203857e-01 -7.158517241477966309e-01 -3.389377892017364502e-01 -2.707895636558532715e-01 3.159000277519226074e-01 -1.302348226308822632e-01 -9.229805320501327515e-02 2.475435584783554077e-01
-8.730529248714447021e-02 -5.299758911132812500e-01 -4.122897386550903320e-01 4.125514030456542969e-01 -1.809760630130767822e-01 -5.053858160972595215e-01 -2.806029319763183594e-01 6.645935028791427612e-02
-1.158333420753479004e-01 -6.965495347976684570e-01 -1.667348742485046387e-01 5.147979259490966797e-01 -1.323933750391006470e-01 -8.035901188850402832e-02 -1.290706694126129150e-01 -4.098037779331207275e-01
4.582522809505462646e-02 -6.293610930442810059e-01 -1.130256801843643188e-01 6.525890231132507324e-01 -3.273518681526184082e-01 -6.586445122957229614e-02 -1.364453434944152832e-01 1.817772090435028076e-01
-2.499400824308395386e-01 -5.580840706825256348e-01 3.729523345828056335e-02 3.680198192596435547e-01 -1.171409264206886292e-01 -5.576147437095642090e-01 3.313806354999542236e-01 -2.340365350246429443e-01
1.707650125026702881e-01 -7.618960738182067871e-01 -3.930398523807525635e-01 -8.080119267106056213e-03 2.528485357761383057e-01 2.964862883090972900e-01 -5.196140706539154053e-02 -2.850818336009979248e-01
-1.909960359334945679e-01 -6.411387324333190918e-01 -3.661144673824310303e-01 5.258084535598754883e-01 6.570987403392791748e-03 -2.704757750034332275e-01 7.882437855005264282e-02 -2.500671446323394775e-01
-1.729410737752914429e-01 -6.910393238067626953e-01 -2.210885435342788696e-01 5.882532596588134766e-01 7.439497113227844238e-02 -2.413179129362106323e-01 -5.078688729554414749e-03 -1.839545369148254395e-01
1.316770911216735840e-01 -6.965890526771545410e-01 1.499870140105485916e-02 5.217185020446777344e-01 -2.385893911123275757e-01 -1.893550604581832886e-01 -1.353580504655838013e-01 -3.375019729137420654e-01
2.135786265134811401e-01 -6.101185679435729980e-01 2.655039727687835693e-01 -5.578101873397827148e-01 -3.350402414798736572e-01 9.505111724138259888e-03 1.647071689367294312e-01 -2.470303922891616821e-01
-3.064980208873748779e-01 -5.611318349838256836e-01 -5.869536995887756348e-01 3.588565811514854431e-02 -3.382777571678161621e-01 3.260233998298645020e-01 5.078301578760147095e-02 1.486123353242874146e-01
-7.639058679342269897e-02 -5.058376193046569824e-01 3.443890064954757690e-02 1.289461553096771240e-01 -4.616864621639251709e-01 -6.352261900901794434e-01 -2.428441494703292847e-01 -2.117538303136825562e-01
-3.038371503353118896e-01 -5.434047579765319824e-01 2.722278237342834473e-01 2.090123593807220459e-01 -5.522888302803039551e-01 -3.702421784400939941e-01 -7.172887772321701050e-02 -2.176071256399154663e-01
9.367111325263977051e-02 -5.563579797744750977e-01 3.071946091949939728e-02 3.164318501949310303e-01 -6.620155572891235352e-01 -3.364925980567932129e-01 -1.246030330657958984e-01 1.166233420372009277e-01
-2.171172350645065308e-01 -5.114158391952514648e-01 1.651512682437896729e-01 2.624956369400024414e-01 -5.903335213661193848e-01 -4.071793556213378906e-01 1.299407780170440674e-01 -2.529065012931823730e-01
1.838719248771667480e-01 -7.296425700187683105e-01 -2.777089178562164307e-01 -2.916906177997589111e-01 3.057751655578613281e-01 3.254334907978773117e-03 -1.079301834106445312e-01 -4.079819321632385254e-01
6.861353665590286255e-02 -6.707723736763000488e-01 6.959376484155654907e-02 3.372957706451416016e-01 -1.450748145580291748e-01 -4.110371321439743042e-02 -6.017612218856811523e-01 -2.046759575605392456e-01
4.592175781726837158e-01 -5.133869051933288574e-01 -2.901899218559265137e-01 5.512252822518348694e-02 -3.475354611873626709e-01 -2.168617248535156250e-01 4.443420171737670898e-01 -2.702862024307250977e-01
1.758083850145339966e-01 -5.816144943237304688e-01 -1.032356545329093933e-01 3.324318826198577881e-01 -1.541355848312377930e-01 -4.915672540664672852e-01 -3.218656480312347412e-01 -3.750385642051696777e-01
-4.746889472007751465e-01 -5.840417742729187012e-01 -2.289215177297592163e-01 7.878105342388153076e-02 -3.140339851379394531e-01 4.572369456291198730e-01 1.048840731382369995e-01 2.372142225503921509e-01
-1.237032003700733185e-02 -5.737644433975219727e-01 -6.307811737060546875e-01 -1.433800347149372101e-02 -5.029941797256469727e-01 1.155814975500106812e-01 5.423367023468017578e-02 -5.698369443416595459e-02
-4.348895847797393799e-01 -5.989745259284973145e-01 3.043202459812164307e-01 2.421113401651382446e-01 6.796437781304121017e-03 -1.668931394815444946e-01 4.794083237648010254e-01 2.077014446258544922e-01
-8.330003917217254639e-02 -5.323399305343627930e-01 -6.213741898536682129e-01 6.899144500494003296e-02 -4.089012742042541504e-01 3.885270059108734131e-01 2.539368346333503723e-02 3.352369181811809540e-03
-8.045929670333862305e-02 -5.366273522377014160e-01 -4.101444035768508911e-02 1.059951186180114746e-01 -7.400407791137695312e-01 -2.730875313282012939e-01 -2.236363738775253296e-01 1.427931338548660278e-01
2.478941902518272400e-02 -4.345896542072296143e-01 -3.339025080204010010e-01 2.466146647930145264e-01 -5.037547349929809570e-01 -5.942603349685668945e-01 1.768879145383834839e-01 -1.999449217692017555e-03
7.600253075361251831e-02 -4.769683778285980225e-01 -3.383285105228424072e-01 -2.899114191532135010e-01 -1.478594392538070679e-01 -4.452182352542877197e-01 4.847740232944488525e-01 -3.363367617130279541e-01
3.832098841667175293e-01 -6.294279694557189941e-01 1.975222676992416382e-01 3.432301282882690430e-01 -4.078943431377410889e-01 -3.316768705844879150e-01 1.440822728909552097e-03 -1.541404128074645996e-01
-4.208531379699707031e-01 -6.550850272178649902e-01 1.501010917127132416e-02 2.759233117103576660e-01 -5.745690315961837769e-02 2.225875705480575562e-01 -6.153484061360359192e-02 -5.106410980224609375e-01
-1.189625039696693420e-01 -4.962373673915863037e-01 -3.832359611988067627e-01 3.173818886280059814e-01 -3.264386057853698730e-01 -4.527194201946258545e-01 -3.406341969966888428e-01 2.538631856441497803e-01
-4.187554717063903809e-01 -5.481367111206054688e-01 3.223919570446014404e-01 2.620418369770050049e-01 -1.537742614746093750e-01 -3.712762296199798584e-01 3.399640023708343506e-01 2.729823887348175049e-01
3.460694253444671631e-01 -7.552885413169860840e-01 -2.782714366912841797e-01 4.356136545538902283e-02 2.121259570121765137e-01 3.516040146350860596e-01 1.340602785348892212e-01 2.093981355428695679e-01
8.758056908845901489e-02 -6.640564203262329102e-01 -4.940308630466461182e-01 -1.636621654033660889e-01 3.168204724788665771e-01 3.685718169435858727e-03 1.303837150335311890e-01 4.038790166378021240e-01
-1.201901659369468689e-01 -5.073731541633605957e-01 -8.908303081989288330e-02 1.264737173914909363e-02 -6.254402995109558105e-01 -1.284462660551071167e-01 3.077508881688117981e-02 5.580411553382873535e-01
1.329269725829362869e-02 -6.523356437683105469e-01 -2.574938833713531494e-01 4.027181863784790039e-01 -3.764367103576660156e-02 -6.876688450574874878e-02 1.416490674018859863e-01 -5.653196573257446289e-01
5.013332702219486237e-03 -5.034210681915283203e-01 -6.073790192604064941e-01 1.708820611238479614e-01 -4.420684278011322021e-01 3.840249478816986084e-01 7.109848409891128540e-02 -2.185619436204433441e-02
1.163118481636047363e-01 -4.681045114994049072e-01 -5.364547967910766602e-01 2.316169291734695435e-01 -1.403400301933288574e-01 -5.928878784179687500e-01 -1.292649060487747192e-01 1.949332952499389648e-01
1.210685372352600098e-01 -5.183007717132568359e-01 -3.523525893688201904e-01 4.430855810642242432e-01 -2.376044094562530518e-01 -4.980383515357971191e-01 2.751998603343963623e-01 -1.264777630567550659e-01
2.180750221014022827e-01 -7.006740570068359375e-01 1.372316181659698486e-01 -4.321944713592529297e-01 -2.131032794713973999e-01 3.523378968238830566e-01 -2.339855879545211792e-01 -1.776800900697708130e-01
3.917500376701354980e-01 -7.394876480102539062e-01 1.859561353921890259e-01 -2.997097969055175781e-01 2.928403913974761963e-01 -6.940712034702301025e-02 1.888264529407024384e-02 2.904390990734100342e-01
-2.084828019142150879e-01 -7.617700099945068359e-01 -1.682900041341781616e-01 -1.725905686616897583e-01 3.686197400093078613e-01 3.807128667831420898e-01 1.100091189146041870e-01 1.587693244218826294e-01
3.160035312175750732e-01 -7.352581620216369629e-01 -1.952815353870391846e-01 -1.938979774713516235e-01 4.737410843372344971e-01 -2.050663828849792480e-01 -1.316070556640625000e-01 -1.670612138696014881e-03
-1.158845424652099609e-01 -6.892160177230834961e-01 -2.681384682655334473e-01 5.205383896827697754e-01 1.478818990290164948e-02 -1.840900033712387085e-01 -4.015874117612838745e-02 -3.646545708179473877e-01
-7.200713455677032471e-02 -5.553691387176513672e-01 6.515561789274215698e-02 2.490083873271942139e-01 -3.576270043849945068e-01 -5.704473257064819336e-01 -8.184054493904113770e-02 -4.001559317111968994e-01
3.054847419261932373e-01 -8.091195821762084961e-01 -1.123411282896995544e-01 -6.367231905460357666e-02 3.833280205726623535e-01 1.327071990817785263e-02 -2.315111160278320312e-01 1.860539466142654419e-01
-3.304339945316314697e-01 -5.790442824363708496e-01 2.067101299762725830e-01 3.496117889881134033e-01 -2.788665592670440674e-01 -4.049984216690063477e-01 3.088588416576385498e-01 -2.310405522584915161e-01
-1.774849295616149902e-01 -5.277716517448425293e-01 -5.428559184074401855e-01 -1.557768434286117554e-01 -4.772439301013946533e-01 3.578741252422332764e-01 -7.445961982011795044e-02 9.806758910417556763e-02
-1.660599708557128906e-01 -5.555326938629150391e-01 1.417297571897506714e-01 2.447227835655212402e-01 -1.667778193950653076e-01 -5.423385500907897949e-01 3.065542876720428467e-01 -4.097675979137420654e-01
-2.695245444774627686e-01 -6.856080293655395508e-01 -2.217872142791748047e-01 5.412984490394592285e-01 6.982377916574478149e-02 -1.977865546941757202e-01 -7.644408941268920898e-02 -2.554722130298614502e-01
-2.984947860240936279e-01 -5.488452911376953125e-01 1.902569234371185303e-01 3.240811824798583984e-01 -1.372946053743362427e-01 -6.352611184120178223e-01 1.609352678060531616e-01 -1.419036239385604858e-01
6.545799225568771362e-02 -6.703498959541320801e-01 7.092888932675123215e-03 5.770913362503051758e-01 -2.404078543186187744e-01 -1.638679206371307373e-01 2.402381896972656250e-01 -2.662679851055145264e-01
-3.102697730064392090e-01 -5.314659476280212402e-01 1.174106746912002563e-01 2.606869935989379883e-01 -2.500972151756286621e-01 -6.038310527801513672e-01 2.370553761720657349e-01 -2.370186597108840942e-01
4.118930399417877197e-01 -8.032255172729492188e-01 3.802121430635452271e-02 -9.513664245605468750e-02 2.819781899452209473e-01 -1.915667951107025146e-02 -2.196307927370071411e-01 -2.157773524522781372e-01
3.061000406742095947e-01 -7.349970340728759766e-01 -2.887772321701049805e-01 -2.291231900453567505e-01 2.681285738945007324e-01 -1.509490311145782471e-01 -1.911410987377166748e-01 -3.146089911460876465e-01
-2.613989114761352539e-01 -4.547693729400634766e-01 9.926297515630722046e-02 8.575589954853057861e-02 -5.656175017356872559e-01 -3.156503140926361084e-01 -2.782510593533515930e-02 5.360181331634521484e-01
-2.148858308792114258e-01 -6.835472583770751953e-01 -1.143292486667633057e-01 6.455362439155578613e-01 -1.053513437509536743e-01 -3.480749577283859253e-02 1.657878309488296509e-01 -1.303950101137161255e-01
-1.746575087308883667e-01 -5.391908884048461914e-01 -8.805408328771591187e-02 3.349880278110504150e-01 -4.955579042434692383e-01 -4.491687119007110596e-01 -2.701029479503631592e-01 1.962435841560363770e-01
2.543436363339424133e-02 -7.555922865867614746e-01 -1.304776370525360107e-01 -7.950245589017868042e-02 1.830736249685287476e-01 4.083805680274963379e-01 2.792135477066040039e-01 3.561425209045410156e-01
1.553158313035964966e-01 -4.659101963043212891e-01 -1.430877596139907837e-01 -9.735228121280670166e-02 -7.411006689071655273e-01 -5.096438154578208923e-02 9.676301851868629456e-03 4.206329286098480225e-01
-2.765479981899261475e-01 -6.959604024887084961e-01 -8.968664705753326416e-02 5.804269909858703613e-01 -4.280341789126396179e-02 -1.958899796009063721e-01 3.889987012371420860e-03 -2.323811501264572144e-01
-7.831152528524398804e-02 -5.362556576728820801e-01 -2.883397787809371948e-02 -4.326374083757400513e-02 -5.175960063934326172e-01 -3.231746852397918701e-01 -5.579102635383605957e-01 1.413598954677581787e-01
-4.259838163852691650e-01 -4.621371030807495117e-01 -1.311077270656824112e-03 -6.273537874221801758e-01 -9.521801769733428955e-02 -3.997217118740081787e-01 1.545877158641815186e-01 1.365693807601928711e-01
-3.091068193316459656e-02 -6.274111270904541016e-01 -8.833020180463790894e-02 6.002388596534729004e-01 -4.656875431537628174e-01 7.685934752225875854e-02 2.123627625405788422e-02 1.186916455626487732e-01
2.995343804359436035e-01 -8.426898717880249023e-01 -2.957911193370819092e-01 7.223012507893145084e-04 2.418689727783203125e-01 -3.465145453810691833e-02 1.856680773198604584e-02 -2.293774038553237915e-01
3.171559870243072510e-01 -6.478154659271240234e-01 1.896494925022125244e-01 5.054715871810913086e-01 -4.231999516487121582e-01 1.288303453475236893e-02 -8.321782946586608887e-02 4.571066796779632568e-02
-2.552625164389610291e-02 -5.071329474449157715e-01 -3.592197000980377197e-01 2.408213168382644653e-01 -2.982343733310699463e-01 -4.502921178936958313e-02 1.584468334913253784e-01 6.626116633415222168e-01
-6.505654752254486084e-02 -6.033588051795959473e-01 1.608585268259048462e-01 -5.865799784660339355e-01 -3.852988779544830322e-01 1.892500072717666626e-01 -1.141096651554107666e-01 -2.539340257644653320e-01
-4.493110775947570801e-01 -5.771220922470092773e-01 -5.901403427124023438e-01 1.344192624092102051e-01 -1.724414676427841187e-01 2.045246213674545288e-01 4.219522327184677124e-02 -1.592749804258346558e-01
1.873295307159423828e-01 -6.677142977714538574e-01 2.439991571009159088e-02 3.812327086925506592e-01 -1.201748922467231750e-01 -4.166203737258911133e-01 -2.442719787359237671e-02 -4.295579195022583008e-01
-5.794227868318557739e-02 -6.726438999176025391e-01 -6.848756223917007446e-02 6.326974630355834961e-01 -1.683453172445297241e-01 -2.997116446495056152e-01 -2.604176476597785950e-02 -1.426575928926467896e-01
2.435908615589141846e-01 -7.504422068595886230e-01 7.046402432024478912e-03 -3.298682868480682373e-01 2.036235332489013672e-01 -5.418142303824424744e-02 -3.640375137329101562e-01 -3.028462827205657959e-01
1.962150931358337402e-01 -3.799619078636169434e-01 -3.710566461086273193e-01 6.954361218959093094e-03 -5.129266381263732910e-01 -4.965969324111938477e-01 4.101956784725189209e-01 -3.787017613649368286e-02
2.959155738353729248e-01 -7.592437863349914551e-01 -1.437581479549407959e-01 -2.239771783351898193e-01 2.302211374044418335e-01 3.224902600049972534e-02 -4.594640135765075684e-01 -1.248333021067082882e-03
4.608447849750518799e-01 -7.059572339057922363e-01 -1.390146464109420776e-01 -3.556217849254608154e-01 6.237146258354187012e-02 -7.215928286314010620e-02 -1.760172694921493530e-01 -3.215205669403076172e-01
-5.194832682609558105e-01 -5.387834906578063965e-01 -1.658229827880859375e-01 -9.765534102916717529e-02 -4.130788743495941162e-01 1.254586577415466309e-01 -3.624295592308044434e-01 2.916959524154663086e-01
-7.114491611719131470e-02 -6.024106740951538086e-01 5.084519088268280029e-02 3.502236604690551758e-01 -5.978513956069946289e-01 1.501246541738510132e-01 1.293148249387741089e-01 -3.318311572074890137e-01
-6.665043234825134277e-01 -4.493446350097656250e-01 -1.998677700757980347e-01 -2.688642740249633789e-01 -3.834289610385894775e-01 -1.770006865262985229e-01 -8.227702975273132324e-02 2.377179116010665894e-01
-3.604747056961059570e-01 -5.855321884155273438e-01 2.346743345260620117e-01 2.870278954505920410e-01 7.424975931644439697e-02 -2.410810142755508423e-01 4.012586474418640137e-01 4.063389897346496582e-01
4.494285210967063904e-02 -6.887254118919372559e-01 -2.590864198282361031e-03 6.651474237442016602e-01 -2.541376054286956787e-01 -7.227688282728195190e-02 -1.046835854649543762e-01 2.100986987352371216e-02
3.937968909740447998e-01 -6.212825179100036621e-01 4.629487991333007812e-01 -3.015595078468322754e-01 -3.741955161094665527e-01 8.241535723209381104e-02 7.478735595941543579e-02 -3.556131571531295776e-02
6.381009519100189209e-02 -5.753071904182434082e-01 1.106133610010147095e-01 3.274263143539428711e-01 -7.277655601501464844e-01 2.191640250384807587e-02 -8.245740085840225220e-02 9.265202283859252930e-02
-3.235067799687385559e-02 -6.488246917724609375e-01 -3.237385451793670654e-01 -4.844114780426025391e-01 1.464609149843454361e-02 2.724999189376831055e-01 -2.993448078632354736e-01 -2.728382349014282227e-01
2.280569672584533691e-01 -5.130149126052856445e-01 5.196290090680122375e-02 1.005149260163307190e-01 -6.716091632843017578e-01 -3.762712180614471436e-01 -2.810277640819549561e-01 1.967164874076843262e-02
-8.445206913165748119e-04 -5.193932056427001953e-01 -8.577735163271427155e-03 -5.720260739326477051e-02 -1.118597760796546936e-01 -3.333394825458526611e-01 7.588127255439758301e-01 -1.657098233699798584e-01
-2.365997284650802612e-01 -5.410861372947692871e-01 3.466422557830810547e-01 3.599681854248046875e-01 -4.941191077232360840e-01 -2.072020769119262695e-01 -9.270044416189193726e-02 3.253134191036224365e-01
8.756049722433090210e-02 -6.058595776557922363e-01 -2.589563131332397461e-01 6.253780722618103027e-01 -3.257466852664947510e-01 -1.261532604694366455e-01 2.067418098449707031e-01 4.840960726141929626e-02
-1.585689932107925415e-01 -6.441861987113952637e-01 -1.626534014940261841e-01 5.306767225265502930e-01 3.670998383313417435e-03 -4.709463119506835938e-01 -5.856070667505264282e-02 -1.630119681358337402e-01
2.536152899265289307e-01 -7.064800858497619629e-01 3.680823370814323425e-02 4.937535524368286133e-01 -2.999594211578369141e-01 2.021241188049316406e-02 -1.061988398432731628e-01 -2.995919287204742432e-01
-3.857151865959167480e-01 -5.697364211082458496e-01 -3.304841518402099609e-01 2.030551433563232422e-01 -1.962682157754898071e-01 2.526602447032928467e-01 1.640141159296035767e-01 4.969044625759124756e-01
-2.552888691425323486e-01 -4.981114566326141357e-01 -3.876354396343231201e-01 3.339059650897979736e-01 -3.708616495132446289e-01 -4.030034542083740234e-01 -2.920409142971038818e-01 1.992986947298049927e-01
3.374582529067993164e-01 -7.812685966491699219e-01 -5.639291927218437195e-02 -2.721400558948516846e-01 3.436841070652008057e-01 -7.658193260431289673e-02 -6.493057310581207275e-02 -2.651436030864715576e-01
-6.103214621543884277e-01 -5.247665047645568848e-01 -1.437309682369232178e-01 -4.129392206668853760e-01 -2.864550650119781494e-01 1.800395697355270386e-01 -1.118858829140663147e-01 1.842860579490661621e-01
-6.904314756393432617e-01 -4.562867283821105957e-01 -2.403968274593353271e-01 -1.469477415084838867e-01 -3.852082788944244385e-01 -9.739080071449279785e-02 -4.561991244554519653e-02 2.752651870250701904e-01
-2.620429396629333496e-01 -4.996716380119323730e-01 -3.289445638656616211e-01 3.217313587665557861e-01 -4.044978320598602295e-01 -5.521797537803649902e-01 -3.042043000459671021e-02 -2.235739864408969879e-02
3.629273176193237305e-01 -7.166861295700073242e-01 -2.747732773423194885e-02 -4.243898391723632812e-01 4.113931208848953247e-03 1.569778472185134888e-02 -3.444366157054901123e-02 -4.151304662227630615e-01
1.820117533206939697e-01 -6.746686697006225586e-01 -4.210431873798370361e-02 -2.578419148921966553e-01 2.267809212207794189e-01 -5.995054729282855988e-03 1.726870797574520111e-02 6.258394718170166016e-01
-1.918714791536331177e-01 -4.147384464740753174e-01 -3.603399097919464111e-01 -2.329293936491012573e-01 -5.300672054290771484e-01 6.952911615371704102e-02 2.282934188842773438e-01 -5.187994837760925293e-01
-3.269297480583190918e-01 -6.537024974822998047e-01 1.939272284507751465e-01 1.218739002943038940e-01 -3.079061508178710938e-01 2.579720318317413330e-01 -3.805748522281646729e-01 -3.273163139820098877e-01
-2.255925834178924561e-01 -4.408189356327056885e-01 5.173450335860252380e-03 -6.276664137840270996e-01 -2.848154008388519287e-01 -3.547804951667785645e-01 3.644779920578002930e-01 1.447811722755432129e-01
-1.370082199573516846e-01 -5.034945011138916016e-01 -3.282159864902496338e-01 3.607137799263000488e-01 -3.405988812446594238e-01 -5.984361171722412109e-01 6.529554724693298340e-02 1.071675866842269897e-01
1.559846103191375732e-01 -5.107989311218261719e-01 2.411951869726181030e-01 -2.328659407794475555e-03 -7.221803665161132812e-01 -3.507318794727325439e-01 -1.084981635212898254e-01 1.561423856765031815e-02
-8.983687311410903931e-02 -4.581966996192932129e-01 -7.709292173385620117e-01 -5.815121810883283615e-03 -3.849936723709106445e-01 -1.383469104766845703e-01 8.337257057428359985e-02 1.153623983263969421e-01
-7.651594281196594238e-02 -7.021787166595458984e-01 3.182289302349090576e-01 2.708571255207061768e-01 -2.804431915283203125e-01 4.362941160798072815e-02 -4.043546617031097412e-01 -2.870584130287170410e-01
-2.408318966627120972e-01 -5.310407876968383789e-01 3.502914607524871826e-01 3.050662279129028320e-01 -5.722419023513793945e-01 -2.269146740436553955e-01 -2.652646042406558990e-02 2.541094422340393066e-01
-3.390104472637176514e-01 -5.098651051521301270e-01 8.907245844602584839e-02 -8.336045430041849613e-04 -5.029592514038085938e-01 -2.946372702717781067e-02 -2.520874440670013428e-01 5.475313663482666016e-01
7.354561239480972290e-02 -6.634615659713745117e-01 2.527917921543121338e-01 -5.732830166816711426e-01 -1.436055749654769897e-01 -4.775988869369029999e-03 -1.997687369585037231e-01 -3.182758986949920654e-01
-6.169036626815795898e-01 -4.968765676021575928e-01 -3.934619016945362091e-03 1.384835806675255299e-03 9.506964124739170074e-03 -4.134841263294219971e-01 4.484609663486480713e-01 1.869712956249713898e-02
2.322757840156555176e-01 -7.198398709297180176e-01 1.799395382404327393e-01 -4.412765800952911377e-01 -8.877376466989517212e-02 2.115686684846878052e-01 2.167458645999431610e-02 -3.842699825763702393e-01
1.499453932046890259e-01 -4.570960700511932373e-01 -2.471321672201156616e-01 -2.106303907930850983e-02 -5.818228051066398621e-02 -7.956455349922180176e-01 2.034027501940727234e-02 -2.649733722209930420e-01
-6.092314720153808594e-01 -4.955793917179107666e-01 -5.148437023162841797e-01 -3.906816244125366211e-02 -1.195367723703384399e-01 -6.771646440029144287e-02 -3.490906208753585815e-02 3.107318580150604248e-01
-1.819210499525070190e-01 -6.986489892005920410e-01 -2.275658547878265381e-01 -4.199137985706329346e-01 2.363827377557754517e-01 1.572511196136474609e-01 2.365944981575012207e-01 3.377852439880371094e-01
-4.807662218809127808e-02 -6.810832023620605469e-01 1.020646914839744568e-01 5.044071078300476074e-01 -2.490940093994140625e-01 -2.925189733505249023e-01 2.925388701260089874e-02 -3.471305668354034424e-01
-7.063768804073333740e-02 -7.520285248756408691e-01 -9.869591891765594482e-02 -5.237130522727966309e-01 2.697294950485229492e-01 2.369097173213958740e-01 8.824720233678817749e-02 9.369798749685287476e-02
4.462060630321502686e-01 -7.916210293769836426e-01 -5.693159997463226318e-02 -5.982114374637603760e-02 2.496834397315979004e-01 -4.289196059107780457e-02 -2.215834408998489380e-01 -2.326714396476745605e-01
-5.989748239517211914e-01 -5.323128700256347656e-01 -2.006807923316955566e-01 1.080687269568443298e-01 -6.073920056223869324e-03 2.226054817438125610e-01 5.063552409410476685e-02 5.037524700164794922e-01
-1.939594894647598267e-01 -7.195012569427490234e-01 -9.543859213590621948e-02 -3.934708833694458008e-01 2.210491597652435303e-01 2.818326652050018311e-01 2.291171848773956299e-01 3.162003755569458008e-01
1.890559196472167969e-01 -7.324661612510681152e-01 -7.489653676748275757e-02 -1.400432139635086060e-01 3.693608939647674561e-01 6.257457192987203598e-03 -7.388614118099212646e-02 5.104936361312866211e-01
-1.724763810634613037e-01 -5.311150550842285156e-01 -2.695948481559753418e-01 8.131163567304611206e-02 -5.180492997169494629e-01 -4.938426017761230469e-01 -2.809222042560577393e-01 -1.330526322126388550e-01
2.195687741041183472e-01 -4.574212431907653809e-01 -1.099305823445320129e-01 -8.737493306398391724e-03 -6.899419426918029785e-01 -9.818549454212188721e-02 5.000341311097145081e-02 4.921725690364837646e-01
1.449440717697143555e-01 -6.703027486801147461e-01 -6.000829115509986877e-02 4.860278069972991943e-01 -2.169093936681747437e-01 -3.957211077213287354e-01 -6.399852782487869263e-02 -2.865672111511230469e-01
-2.736580967903137207e-01 -5.091062784194946289e-01 -3.545111119747161865e-01 2.244100272655487061e-01 -2.396657913923263550e-01 -2.037832699716091156e-02 5.034504458308219910e-03 6.572700142860412598e-01
-9.621408581733703613e-02 -7.075226902961730957e-01 -1.373472362756729126e-01 -5.376242995262145996e-01 1.400268971920013428e-01 1.744647771120071411e-01 1.729455739259719849e-01 3.198354244232177734e-01
2.728168964385986328e-01 -5.358583927154541016e-01 7.563145458698272705e-02 1.605729758739471436e-01 -6.266782283782958984e-01 -3.101645708084106445e-01 -3.425571024417877197e-01 2.549464628100395203e-02
-5.858710408210754395e-01 -5.486986041069030762e-01 -2.448226064443588257e-01 5.933012068271636963e-02 -3.710261583328247070e-01 3.214051425457000732e-01 -6.686732918024063110e-02 2.163194566965103149e-01
-4.163162112236022949e-01 -6.731663942337036133e-01 -3.805087506771087646e-02 2.781729698181152344e-01 -6.479571014642715454e-02 2.619214057922363281e-01 -2.943705916404724121e-01 -3.677556216716766357e-01
-2.368618249893188477e-01 -5.458523035049438477e-01 3.099702894687652588e-01 3.228933513164520264e-01 -5.334786772727966309e-01 -1.349849998950958252e-01 -1.731955111026763916e-01 3.358317315578460693e-01
-2.546009421348571777e-01 -6.316381692886352539e-01 -3.523797690868377686e-01 4.897983372211456299e-01 7.965371012687683105e-02 -2.314909845590591431e-01 2.486562281847000122e-01 -2.244434505701065063e-01
2.347134649753570557e-01 -6.820568442344665527e-01 -1.535039395093917847e-01 -2.994204498827457428e-02 3.766106069087982178e-01 -5.284914281219244003e-03 5.124536156654357910e-01 -2.253354936838150024e-01
3.386602401733398438e-01 -4.495881795883178711e-01 -3.181635439395904541e-01 -2.427721619606018066e-01 -1.051716655492782593e-01 -3.477591574192047119e-01 6.253101229667663574e-01 1.750411116518080235e-03
-3.616303205490112305e-01 -6.796403527259826660e-01 -6.569226831197738647e-02 3.973450064659118652e-01 -1.160855442285537720e-01 8.720426261425018311e-02 -3.858806788921356201e-01 -2.740977406501770020e-01
-3.465173840522766113e-01 -5.528236031532287598e-01 -5.392873883247375488e-01 2.752586081624031067e-02 -2.381186634302139282e-01 2.815956771373748779e-01 1.554292291402816772e-01 3.500975370407104492e-01
-2.970595657825469971e-01 -6.210237145423889160e-01 -4.785155951976776123e-01 -8.054108917713165283e-02 -1.104150433093309402e-02 3.557790517807006836e-01 4.048346877098083496e-01 -5.407944321632385254e-03
2.541939020156860352e-01 -7.641151547431945801e-01 -1.149693131446838379e-01 -3.567321300506591797e-01 3.988521918654441833e-02 2.111528515815734863e-01 -3.016644418239593506e-01 -2.717716395854949951e-01
-6.291428953409194946e-02 -4.795935750007629395e-01 -8.442804962396621704e-02 -5.457291007041931152e-01 -3.316806852817535400e-01 -2.280415892601013184e-01 4.008859097957611084e-01 3.719664812088012695e-01
1.354618519544601440e-01 -4.779968261718750000e-01 -5.193026661872863770e-01 2.354932129383087158e-01 -1.396731138229370117e-01 -5.677736401557922363e-01 -2.194335162639617920e-01 1.949626356363296509e-01
-1.527529060840606689e-01 -4.395347535610198975e-01 9.144216030836105347e-02 -3.695618212223052979e-01 -2.788129746913909912e-01 -4.576592445373535156e-01 4.311685860157012939e-01 4.067471623420715332e-01
1.748657226562500000e-01 -7.003000378608703613e-01 -9.130292385816574097e-02 -4.733716547489166260e-01 -9.592635184526443481e-02 3.940074443817138672e-01 1.392442733049392700e-02 -2.862645387649536133e-01
2.537567317485809326e-01 -6.602772474288940430e-01 3.427345752716064453e-01 -4.891227483749389648e-01 -2.328334301710128784e-01 1.324426084756851196e-01 2.358520627021789551e-01 1.247179582715034485e-01
2.369520664215087891e-01 -7.429276704788208008e-01 -4.079455733299255371e-01 3.444737195968627930e-02 2.261286675930023193e-01 3.337529599666595459e-01 8.499763160943984985e-02 2.335727363824844360e-01
-2.187660485506057739e-01 -4.100179374217987061e-01 -3.884029388427734375e-01 -1.177442222833633423e-01 -5.520350933074951172e-01 -3.770746886730194092e-01 -2.282556295394897461e-01 3.468103408813476562e-01
-9.862265735864639282e-02 -5.735884904861450195e-01 -2.350799040868878365e-03 4.303343892097473145e-01 -5.741537809371948242e-01 -2.196939140558242798e-01 1.286038160324096680e-01 -2.856916785240173340e-01
-1.763560771942138672e-01 -6.910829544067382812e-01 -2.749631702899932861e-01 -4.491945803165435791e-01 1.730429381132125854e-01 2.772835493087768555e-01 6.467516720294952393e-02 3.207951486110687256e-01
-2.592677474021911621e-01 -4.779751896858215332e-01 -5.021563172340393066e-01 1.812122911214828491e-01 -4.756079018115997314e-01 -1.924094855785369873e-01 -3.566767573356628418e-01 1.699362844228744507e-01
-5.978530645370483398e-01 -4.671528637409210205e-01 -2.787048816680908203e-01 -2.564485967159271240e-01 -3.666817843914031982e-01 -1.548064798116683960e-01 -3.055511713027954102e-01 1.706332713365554810e-01
-5.243647098541259766e-01 -6.493415832519531250e-01 -4.770702123641967773e-02 1.438672244548797607e-01 1.608354747295379639e-01 3.025781512260437012e-01 7.461031526327133179e-02 -3.967806696891784668e-01
2.390767633914947510e-01 -6.985048651695251465e-01 2.973912954330444336e-01 3.775512576103210449e-01 -7.632359862327575684e-02 -2.118209749460220337e-01 -2.755721807479858398e-01 -3.119509220123291016e-01
1.904886066913604736e-01 -7.037612199783325195e-01 2.929699718952178955e-01 -5.879269242286682129e-01 -1.545045077800750732e-01 8.364874124526977539e-02 -7.772492617368698120e-02 5.921782925724983215e-03
-2.612738013267517090e-01 -6.904994845390319824e-01 2.132437378168106079e-01 -1.225190982222557068e-01 3.960979580879211426e-01 2.575291097164154053e-01 3.439823985099792480e-01 2.300522625446319580e-01
-9.843541681766510010e-02 -5.217865705490112305e-01 1.087669134140014648e-01 -3.324250876903533936e-01 9.955593943595886230e-02 -6.357966065406799316e-01 2.000128328800201416e-01 3.762429952621459961e-01
-3.915213048458099365e-01 -6.091515421867370605e-01 -3.866411149501800537e-01 1.145052611827850342e-01 1.550966687500476837e-02 3.050393462181091309e-01 4.632095396518707275e-01 -7.204236090183258057e-02
2.002381831407546997e-01 -6.476253271102905273e-01 8.455969393253326416e-02 -5.156962871551513672e-01 -4.974365979433059692e-02 -1.127328630536794662e-02 9.721470624208450317e-02 -5.053128600120544434e-01
-2.993856929242610931e-02 -5.558111071586608887e-01 -2.700105607509613037e-01 1.648870110511779785e-01 -6.695463061332702637e-01 3.676110506057739258e-02 -3.023123443126678467e-01 2.214671075344085693e-01
4.086562246084213257e-02 -5.125207901000976562e-01 -3.758772611618041992e-01 3.265235424041748047e-01 -2.318335473537445068e-01 -5.397189781069755554e-02 2.722587287425994873e-01 5.974665880203247070e-01
-9.168493561446666718e-03 -6.557774543762207031e-01 -4.209961593151092529e-01 -1.422879751771688461e-02 -1.651277244091033936e-01 4.372290074825286865e-01 3.969220221042633057e-01 1.282511502504348755e-01
-3.706816136837005615e-01 -4.586815237998962402e-01 -2.159335650503635406e-02 1.912725120782852173e-01 -4.680860340595245361e-01 -5.904899239540100098e-01 4.984714835882186890e-02 -2.118658721446990967e-01
1.334921717643737793e-01 -4.692889451980590820e-01 -2.078646123409271240e-01 2.123292535543441772e-01 -5.005512237548828125e-01 -6.302266120910644531e-01 1.451216787099838257e-01 -6.970657408237457275e-02
1.069828569889068604e-01 -5.107225179672241211e-01 -3.416213095188140869e-01 3.352604806423187256e-01 -2.886115014553070068e-01 -4.902252852916717529e-01 -3.971242904663085938e-01 1.314817368984222412e-01
1.339266300201416016e-01 -6.900342702865600586e-01 -3.990435600280761719e-01 -7.036190479993820190e-02 2.518807947635650635e-01 1.668292880058288574e-01 4.267589747905731201e-01 2.614011466503143311e-01
-1.146905124187469482e-01 -4.178988337516784668e-01 -7.452052831649780273e-02 -7.219690084457397461e-02 -3.613023757934570312e-01 -7.631878852844238281e-01 -1.914001554250717163e-01 -2.276225388050079346e-01
1.289504468441009521e-01 -7.013937830924987793e-01 -4.028267264366149902e-01 -6.718578189611434937e-02 3.127432465553283691e-01 2.060569077730178833e-01 3.374860286712646484e-01 2.654635310173034668e-01
-2.037960439920425415e-01 -5.627927780151367188e-01 -5.716557055711746216e-02 1.303195059299468994e-01 -3.741402626037597656e-01 -3.163845837116241455e-01 -5.888642072677612305e-01 1.861164718866348267e-01
2.101093232631683350e-01 -5.393156409263610840e-01 1.525788307189941406e-01 -2.477315813302993774e-01 -1.375726163387298584e-01 -3.218907713890075684e-01 6.635989546775817871e-01 -1.320538371801376343e-01
-1.717070788145065308e-01 -3.905385434627532959e-01 1.234108507633209229e-01 -4.736237525939941406e-01 -4.113351106643676758e-01 -4.879981577396392822e-01 3.818343281745910645e-01 1.590925902128219604e-01
8.825325220823287964e-02 -6.681506037712097168e-01 3.635012358427047729e-02 -6.720741987228393555e-01 1.913412809371948242e-01 -1.246178224682807922e-01 -3.174874186515808105e-02 -1.990778744220733643e-01
2.349427342414855957e-02 -5.242916345596313477e-01 -8.916781842708587646e-02 1.456630975008010864e-01 -7.166978716850280762e-01 -1.272960454225540161e-01 -4.002663791179656982e-01 7.296731323003768921e-02
3.992618918418884277e-01 -6.753379106521606445e-01 1.983668357133865356e-01 4.422608315944671631e-01 -2.203163057565689087e-01 -1.625717133283615112e-01 -1.100705340504646301e-01 -2.499600201845169067e-01
8.220084011554718018e-02 -5.690504908561706543e-01 -4.348523169755935669e-02 1.971525251865386963e-01 -7.516533136367797852e-01 -7.689978810958564281e-04 -1.826471090316772461e-01 -1.741299480199813843e-01
2.127552926540374756e-01 -4.862153828144073486e-01 -3.988122344017028809e-01 -3.284865915775299072e-01 -1.299128979444503784e-01 -4.164967834949493408e-01 4.367541372776031494e-01 -2.650926411151885986e-01
5.824564695358276367e-01 -5.919047594070434570e-01 9.259486943483352661e-02 -6.756836920976638794e-02 -4.903914779424667358e-02 -4.698565974831581116e-02 5.406169295310974121e-01 -1.936051994562149048e-02
-8.296655863523483276e-02 -5.636247992515563965e-01 2.592038512229919434e-01 3.306332528591156006e-01 -2.740948498249053955e-01 -6.121947169303894043e-01 1.664725691080093384e-01 -1.459971070289611816e-01
-5.135393142700195312e-01 -5.421360135078430176e-01 1.148732304573059082e-01 2.798298597335815430e-01 2.239706739783287048e-02 -3.378184437751770020e-01 3.977101147174835205e-01 2.794084548950195312e-01
2.400536835193634033e-01 -7.358865141868591309e-01 -7.947219908237457275e-02 -2.818922400474548340e-01 2.632434666156768799e-01 -1.469615101814270020e-01 -4.428058564662933350e-01 -1.676142215728759766e-01
-2.787587046623229980e-01 -4.720718860626220703e-01 2.099031407851725817e-04 -5.928260684013366699e-01 -2.288811206817626953e-01 -3.984631896018981934e-01 2.522025406360626221e-01 2.706165313720703125e-01
3.592599928379058838e-01 -7.784805893898010254e-01 -1.101066470146179199e-01 -1.329159736633300781e-01 2.623384296894073486e-01 -6.789909210056066513e-03 -4.060421884059906006e-01 -3.704651072621345520e-02
1.413038522005081177e-01 -7.626688480377197266e-01 -2.945316433906555176e-01 2.931711263954639435e-02 4.543810486793518066e-01 1.004051044583320618e-01 8.205775171518325806e-02 2.957775592803955078e-01
-5.539289116859436035e-01 -5.119546651840209961e-01 1.657741516828536987e-01 5.496825277805328369e-02 -1.118081435561180115e-01 -2.460195720195770264e-01 5.546635985374450684e-01 1.410117149353027344e-01
2.310608774423599243e-01 -4.175501465797424316e-01 -4.229522943496704102e-01 -1.541117131710052490e-01 -3.057833909988403320e-01 -3.418576717376708984e-01 5.263622999191284180e-01 -2.866989076137542725e-01
2.497203946113586426e-01 -5.226631164550781250e-01 1.552787870168685913e-01 -2.444654405117034912e-01 -1.265116482973098755e-01 -3.766661286354064941e-01 6.500709056854248047e-01 1.065437216311693192e-02
-1.753142923116683960e-01 -5.270034074783325195e-01 -8.345900475978851318e-02 2.836858620867133141e-03 -4.402093291282653809e-01 -4.797623306512832642e-02 -2.602340281009674072e-01 6.486533284187316895e-01
-4.660596549510955811e-01 -5.770021677017211914e-01 -3.177281618118286133e-01 1.621936261653900146e-01 -1.354013383388519287e-01 3.001232147216796875e-01 1.794838160276412964e-01 4.265874922275543213e-01
-4.242522418498992920e-01 -6.588760614395141602e-01 -2.900477349758148193e-01 5.019173622131347656e-01 2.998137101531028748e-02 6.870283186435699463e-02 -9.291136264801025391e-02 -1.886589676141738892e-01
-2.349344938993453979e-01 -4.269303381443023682e-01 -3.615659475326538086e-01 -1.413478553295135498e-01 -5.421017408370971680e-01 -3.716846704483032227e-01 -1.795889884233474731e-01 3.841239213943481445e-01
-4.685917869210243225e-03 -4.948477447032928467e-01 -1.217056661844253540e-01 -4.015372693538665771e-01 1.273856461048126221e-01 -6.148152351379394531e-01 1.509288698434829712e-01 4.025604426860809326e-01
-2.084441632032394409e-01 -5.810540318489074707e-01 8.789728581905364990e-02 -1.747460365295410156e-01 2.793315947055816650e-01 -5.920827388763427734e-01 2.838352918624877930e-01 2.674221098423004150e-01
-3.328314125537872314e-01 -7.123083472251892090e-01 8.681093156337738037e-02 3.997149169445037842e-01 -2.186359278857707977e-02 1.998551934957504272e-01 -3.451420962810516357e-01 -2.344972938299179077e-01
-2.283302694559097290e-02 -6.370702385902404785e-01 2.865546643733978271e-01 -6.235009431838989258e-01 -2.216645777225494385e-01 9.489166736602783203e-02 -2.459159046411514282e-01 -6.433469057083129883e-02
2.543948888778686523e-01 -7.782659530639648438e-01 -1.696090698242187500e-01 -1.030130870640277863e-02 5.099437236785888672e-01 -8.625700324773788452e-02 6.280682981014251709e-02 1.711275130510330200e-01
3.475396335124969482e-01 -7.155811786651611328e-01 -2.632630467414855957e-01 -3.557114601135253906e-01 8.759329468011856079e-02 1.162333972752094269e-02 -2.450914084911346436e-01 -3.216275274753570557e-01
5.398417711257934570e-01 -4.836131632328033447e-01 -2.079606242477893829e-02 5.975984036922454834e-02 -2.214666157960891724e-01 -2.465925514698028564e-01 5.722672939300537109e-01 -1.825931668281555176e-01
-2.217155247926712036e-01 -6.825286149978637695e-01 -1.620182842016220093e-01 6.510862112045288086e-01 -1.505826711654663086e-01 -3.519682213664054871e-02 8.568896353244781494e-02 -5.980915948748588562e-02
3.563613593578338623e-01 -7.169378995895385742e-01 4.168247580528259277e-01 -3.671969175338745117e-01 1.218854635953903198e-01 1.854636706411838531e-02 1.780157834291458130e-01 5.950190499424934387e-02
1.922547072172164917e-01 -7.447564601898193359e-01 6.528860330581665039e-02 -4.701262712478637695e-01 4.085366129875183105e-01 -1.015488952398300171e-01 -5.988733470439910889e-02 4.789230227470397949e-02
-4.924874752759933472e-02 -6.432022452354431152e-01 3.014000691473484039e-02 -3.867326676845550537e-01 -3.338697850704193115e-01 5.183016061782836914e-01 -6.173191592097282410e-02 -2.224373668432235718e-01
2.764792740345001221e-01 -4.593220353126525879e-01 -1.299956589937210083e-01 9.534051269292831421e-02 -2.495221793651580811e-01 -4.319014251232147217e-01 6.615144610404968262e-01 -1.386357378214597702e-02
4.615018367767333984e-01 -5.571954846382141113e-01 -1.880706101655960083e-01 -3.531988263130187988e-01 -6.851684302091598511e-02 -3.253265917301177979e-01 3.567622900009155273e-01 -2.803887128829956055e-01
-3.779542148113250732e-01 -6.663700342178344727e-01 -4.169979095458984375e-01 5.704218521714210510e-03 1.566304117441177368e-01 1.105695813894271851e-01 2.119357138872146606e-01 3.968706429004669189e-01
2.282200306653976440e-01 -4.193723797798156738e-01 -3.798007965087890625e-01 -2.801945507526397705e-01 -1.319602280855178833e-01 -6.052259206771850586e-01 3.859382569789886475e-01 -1.289362460374832153e-01
-2.211413905024528503e-02 -4.920478165149688721e-01 -1.995659619569778442e-01 1.906937658786773682e-01 -5.104412436485290527e-01 -1.477767676115036011e-01 -4.763831943273544312e-02 6.297234296798706055e-01
2.272156178951263428e-01 -6.481654047966003418e-01 3.059363067150115967e-01 -5.074802637100219727e-01 -3.065418004989624023e-01 1.370144635438919067e-01 2.388705313205718994e-01 8.556590229272842407e-02
1.644960641860961914e-01 -4.913332164287567139e-01 -2.986134588718414307e-01 1.895268112421035767e-01 -4.619456529617309570e-01 -9.172374755144119263e-02 2.900126576423645020e-01 5.482042431831359863e-01
4.565880596637725830e-01 -5.545855164527893066e-01 1.357248425483703613e-01 -2.033308446407318115e-01 -9.573085606098175049e-02 -1.361586302518844604e-01 6.296653747558593750e-01 -3.953773993998765945e-03
5.726370811462402344e-01 -5.135616660118103027e-01 -7.423086464405059814e-02 3.711188584566116333e-02 -1.761914044618606567e-01 -2.832501232624053955e-01 5.072810649871826172e-01 -1.812331676483154297e-01
1.828952580690383911e-01 -6.338832378387451172e-01 1.786732673645019531e-01 -6.584925651550292969e-01 -2.952915243804454803e-02 -1.747889369726181030e-01 -8.326276391744613647e-02 -2.466757595539093018e-01
-2.861140482127666473e-02 -5.889676809310913086e-01 -5.625577643513679504e-02 4.193511009216308594e-01 -5.635327100753784180e-01 2.116374373435974121e-01 2.895793318748474121e-01 -1.645073145627975464e-01
-1.726049035787582397e-01 -5.133669376373291016e-01 1.033135280013084412e-01 -5.463697910308837891e-01 -2.622459232807159424e-01 -1.454877704381942749e-01 3.651313483715057373e-01 4.173819422721862793e-01
2.119611203670501709e-02 -4.387042224407196045e-01 -7.052521109580993652e-01 8.142214268445968628e-02 -6.364394724369049072e-02 -4.937969744205474854e-01 -7.561083137989044189e-02 2.224324792623519897e-01
2.645672559738159180e-01 -7.157594561576843262e-01 -3.749959170818328857e-01 -2.596909701824188232e-01 2.218418568372726440e-01 1.087273657321929932e-01 -9.465475380420684814e-02 -3.736793100833892822e-01
-7.447983371093869209e-04 -5.263060331344604492e-01 -1.571451872587203979e-01 2.371208220720291138e-01 -3.645711243152618408e-01 -1.323357224464416504e-01 1.233876198530197144e-01 6.902400255203247070e-01
-1.128415614366531372e-01 -7.405068278312683105e-01 6.932708621025085449e-02 -3.388891518115997314e-01 1.605747491121292114e-01 4.789152741432189941e-01 -6.489383429288864136e-02 -2.447633892297744751e-01
-1.345643550157546997e-01 -4.437496960163116455e-01 1.987219899892807007e-01 -5.132738351821899414e-01 -2.955282032489776611e-01 -4.598923027515411377e-01 4.084873199462890625e-01 1.278214752674102783e-01
1.865590959787368774e-01 -7.235606908798217773e-01 3.208502531051635742e-01 -4.333469867706298828e-01 -1.987991034984588623e-01 2.892084121704101562e-01 -7.784428447484970093e-02 -1.473049521446228027e-01
-1.991457045078277588e-01 -4.713002443313598633e-01 -3.669995367527008057e-01 3.373371064662933350e-01 -3.264705240726470947e-01 -5.170251727104187012e-01 1.330921240150928497e-02 3.400835990905761719e-01
1.386037468910217285e-01 -6.054320931434631348e-01 -4.080855473875999451e-02 3.227995336055755615e-01 -4.534881114959716797e-01 -4.255933463573455811e-01 -3.475992977619171143e-01 2.774353139102458954e-02
-6.976635456085205078e-01 -5.234500765800476074e-01 1.211333572864532471e-01 2.023993246257305145e-02 3.815047442913055420e-03 -1.685657948255538940e-01 4.175233542919158936e-01 1.463824957609176636e-01
2.440209537744522095e-01 -7.310268878936767578e-01 -1.631822288036346436e-01 -3.300988972187042236e-01 2.118114829063415527e-01 7.868758589029312134e-02 -7.279671728610992432e-03 -4.683493673801422119e-01
-2.339293658733367920e-01 -5.252388715744018555e-01 -1.272316724061965942e-01 3.408460319042205811e-01 -4.097123742103576660e-01 -3.353624045848846436e-01 -3.032288849353790283e-01 4.059032499790191650e-01
1.839153915643692017e-01 -5.812720656394958496e-01 1.582054644823074341e-01 4.313472807407379150e-01 -6.202638745307922363e-01 -1.121985912322998047e-01 1.395541578531265259e-01 -2.042696624994277954e-02
-3.277938961982727051e-01 -5.501143932342529297e-01 -1.660278886556625366e-01 4.893174767494201660e-01 -1.611316809430718422e-03 -4.837492704391479492e-01 4.940837970934808254e-04 2.981814444065093994e-01
-4.010586440563201904e-01 -6.978263258934020996e-01 7.530076801776885986e-02 4.964759647846221924e-01 -4.675769060850143433e-02 2.367386966943740845e-01 -4.725617542862892151e-02 -1.989151239395141602e-01
-3.418923616409301758e-01 -6.742362976074218750e-01 6.814386695623397827e-02 -3.291796445846557617e-01 4.850786626338958740e-01 -4.484783858060836792e-02 2.682675719261169434e-01 7.894292473793029785e-02
-6.539379805326461792e-02 -6.497485637664794922e-01 3.818626329302787781e-02 6.333916783332824707e-01 -3.789155483245849609e-01 7.372743636369705200e-02 1.138571798801422119e-01 9.450566023588180542e-02
1.865267902612686157e-01 -5.807377099990844727e-01 1.072831079363822937e-02 -2.022272050380706787e-01 -3.300227224826812744e-02 -7.628162205219268799e-02 7.547803521156311035e-01 -1.016814038157463074e-01
8.565010130405426025e-02 -6.686720848083496094e-01 -2.828990519046783447e-01 5.617031082510948181e-02 3.312698900699615479e-01 1.994799822568893433e-01 5.198702812194824219e-01 -2.062948644161224365e-01
-3.528486788272857666e-01 -5.022550225257873535e-01 1.247388590127229691e-02 -1.255767494440078735e-01 -3.600125908851623535e-01 -8.859268575906753540e-02 -3.568988442420959473e-01 5.852164030075073242e-01
4.635252058506011963e-02 -6.501658558845520020e-01 -1.340410411357879639e-01 -2.974460422992706299e-01 2.050576508045196533e-01 2.694909460842609406e-02 4.952566698193550110e-02 6.507433652877807617e-01
1.079198718070983887e-01 -7.038751244544982910e-01 2.036200910806655884e-01 -5.278605222702026367e-01 7.937119901180267334e-02 -1.103775873780250549e-01 -1.313953548669815063e-01 -3.702261745929718018e-01
-1.004229709506034851e-01 -5.710790753364562988e-01 2.559710741043090820e-01 2.683948958292603493e-03 -1.245104968547821045e-01 -1.909968852996826172e-01 7.193303108215332031e-01 1.698141694068908691e-01
-2.279085665941238403e-01 -5.229762196540832520e-01 -2.795095443725585938e-01 -9.621989727020263672e-02 -6.982799768447875977e-01 -1.644140034914016724e-01 -6.910157203674316406e-02 2.603222131729125977e-01
-3.929149210453033447e-01 -5.797961354255676270e-01 2.541568279266357422e-01 1.990934759378433228e-01 1.869727384473662823e-05 -4.746120870113372803e-01 3.796305656433105469e-01 -1.893266588449478149e-01
-2.295634299516677856e-01 -4.992823302745819092e-01 3.222383856773376465e-01 3.908414766192436218e-02 -7.025137543678283691e-01 -3.037384748458862305e-01 -8.277690410614013672e-02 4.232388455420732498e-03
5.779606103897094727e-02 -5.490475296974182129e-01 -1.072655394673347473e-01 3.908185064792633057e-01 -2.383864670991897583e-01 -2.548033595085144043e-01 1.704381704330444336e-01 6.165707111358642578e-01
2.543362379074096680e-01 -7.480495572090148926e-01 4.448673874139785767e-02 -3.080303668975830078e-01 3.138241767883300781e-01 -9.013729542493820190e-02 -9.449127316474914551e-02 -4.041461944580078125e-01
3.884763121604919434e-01 -7.625434398651123047e-01 -1.953479051589965820e-01 -5.392923951148986816e-02 2.639179825782775879e-01 2.562486194074153900e-02 -3.911954164505004883e-01 5.657967552542686462e-02
-3.503176569938659668e-01 -5.028484463691711426e-01 -5.336969494819641113e-01 1.103459075093269348e-01 -3.546589314937591553e-01 2.862606644630432129e-01 3.081774413585662842e-01 1.571965217590332031e-01
-4.655025899410247803e-02 -6.856660246849060059e-01 -5.971692129969596863e-02 -4.392900764942169189e-01 3.852508962154388428e-01 -1.219601109623908997e-01 -7.433399092406034470e-03 4.096409380435943604e-01
-3.273628354072570801e-01 -4.982469081878662109e-01 -3.882252871990203857e-01 -4.779317975044250488e-01 -3.034326732158660889e-01 2.593870460987091064e-02 -2.641390264034271240e-01 3.208305537700653076e-01
-3.525974452495574951e-01 -4.056257009506225586e-01 -2.333116978406906128e-01 -1.343528777360916138e-01 -4.374060332775115967e-01 -4.092237949371337891e-01 -1.854258328676223755e-01 4.954663813114166260e-01
-3.726067543029785156e-01 -5.025117397308349609e-01 -2.820922061800956726e-02 -1.608380526304244995e-01 -3.677801191806793213e-01 -6.138559058308601379e-02 -3.750875592231750488e-01 5.497822761535644531e-01
3.567768037319183350e-01 -5.331882834434509277e-01 -2.106652259826660156e-01 5.444075539708137512e-02 -1.805486232042312622e-01 -3.346967697143554688e-01 6.296436190605163574e-01 -2.479360904544591904e-03
-1.895887553691864014e-01 -7.203077673912048340e-01 -7.423654198646545410e-02 2.158807367086410522e-01 3.980476260185241699e-01 1.221248954534530640e-01 3.708266019821166992e-01 2.867553532123565674e-01
-1.906349509954452515e-02 -7.299935817718505859e-01 3.476463630795478821e-02 -4.353200495243072510e-01 4.357092380523681641e-01 -8.386216312646865845e-02 -1.595641970634460449e-01 2.317277193069458008e-01
-2.392925620079040527e-01 -4.983136951923370361e-01 -2.896530628204345703e-01 2.405988723039627075e-01 -4.596557021141052246e-01 -5.837876796722412109e-01 -2.106386423110961914e-02 -1.004299148917198181e-02
7.277350127696990967e-02 -6.683255434036254883e-01 2.139674872159957886e-01 -5.571171045303344727e-01 7.629974931478500366e-02 -1.214246079325675964e-01 -2.189372479915618896e-01 -3.512611985206604004e-01
-8.336301147937774658e-02 -4.276933073997497559e-01 -2.625807002186775208e-02 -1.054193750023841858e-01 -3.597513139247894287e-01 -7.492485046386718750e-01 -2.443095743656158447e-01 -2.187344133853912354e-01
2.782250642776489258e-01 -4.669133424758911133e-01 1.272271126508712769e-01 -1.743610203266143799e-01 -7.322987914085388184e-01 -2.258263975381851196e-01 -2.659392654895782471e-01 3.422124311327934265e-03
4.905252903699874878e-02 -6.711536645889282227e-01 1.087092235684394836e-01 3.809353411197662354e-01 -5.035541653633117676e-01 1.783142089843750000e-01 -2.218309193849563599e-01 -2.358928173780441284e-01
-3.403227627277374268e-01 -6.813310384750366211e-01 1.093595195561647415e-02 2.789079546928405762e-01 -2.222228199243545532e-01 2.782962024211883545e-01 -2.226251810789108276e-01 -4.070206582546234131e-01
-3.731338381767272949e-01 -6.101441383361816406e-01 1.894731670618057251e-01 2.907931804656982422e-01 9.228172153234481812e-02 -3.594463467597961426e-01 3.876262605190277100e-01 2.829540371894836426e-01
-1.242896076291799545e-02 -6.255169510841369629e-01 1.648890823125839233e-01 5.409218072891235352e-01 -5.097070336341857910e-01 -6.042655929923057556e-02 -8.260276168584823608e-02 1.360641270875930786e-01
-5.099162459373474121e-01 -4.805620908737182617e-01 -1.577566564083099365e-01 -3.494446277618408203e-01 -3.854373991489410400e-01 -1.425591558218002319e-01 -2.549931406974792480e-01 3.579666912555694580e-01
9.577388875186443329e-03 -6.701060533523559570e-01 -6.134858727455139160e-01 3.914223611354827881e-02 2.183725237846374512e-01 2.962706089019775391e-01 1.879676580429077148e-01 4.663155600428581238e-02
-4.486198127269744873e-01 -5.484942793846130371e-01 -2.670851647853851318e-01 2.312380373477935791e-01 -9.640511870384216309e-02 9.691730886697769165e-02 1.004702523350715637e-01 5.867774486541748047e-01
9.835205972194671631e-02 -6.698532104492187500e-01 2.145100086927413940e-01 -5.674195885658264160e-01 3.263584673404693604e-01 -2.272212654352188110e-01 -7.568182796239852905e-02 9.887868911027908325e-02
1.872358024120330811e-01 -6.732029914855957031e-01 3.153515756130218506e-01 -5.918351411819458008e-01 -1.841134876012802124e-01 1.259080916643142700e-01 3.722197189927101135e-02 1.043496951460838318e-01
-6.373161673545837402e-01 -4.489670693874359131e-01 -1.686684936285018921e-01 -4.357648789882659912e-01 -3.802999258041381836e-01 -7.444866932928562164e-03 -6.392396241426467896e-02 -1.585777699947357178e-01
-2.211480736732482910e-01 -4.817800521850585938e-01 -5.477508902549743652e-01 1.203020140528678894e-01 -1.420808881521224976e-01 -4.392927885055541992e-01 -1.362728476524353027e-01 4.156231582164764404e-01
-3.421036601066589355e-01 -6.651660799980163574e-01 1.510900259017944336e-01 2.323686033487319946e-01 -5.421718955039978027e-02 6.519510596990585327e-02 -5.727543830871582031e-01 -1.686961650848388672e-01
3.577590584754943848e-01 -5.448904037475585938e-01 -1.795112490653991699e-01 2.505600154399871826e-01 -1.098641157150268555e-01 -6.786000132560729980e-01 -6.508872658014297485e-02 5.738955736160278320e-02
2.158990204334259033e-01 -7.635202407836914062e-01 -2.640180522575974464e-03 -2.668702602386474609e-01 4.964097142219543457e-01 -2.123516350984573364e-01 -6.400743871927261353e-02 5.987556651234626770e-02
-2.872240245342254639e-01 -5.634499192237854004e-01 -5.862554311752319336e-01 -4.265251383185386658e-02 -3.109722435474395752e-01 3.895660042762756348e-01 4.665019514504820108e-04 7.775790989398956299e-02
-7.716965675354003906e-02 -4.398558437824249268e-01 -1.807200014591217041e-01 -6.479153633117675781e-01 -1.097639277577400208e-01 -4.341859817504882812e-01 3.819378912448883057e-01 4.093199223279953003e-02
1.820166260004043579e-01 -3.976888954639434814e-01 -6.056960821151733398e-01 -7.845532149076461792e-02 -2.238052338361740112e-01 -5.246631503105163574e-01 2.546014487743377686e-01 2.133269459009170532e-01
-1.882159113883972168e-01 -5.031428933143615723e-01 2.025128453969955444e-01 2.416078597307205200e-01 -6.873925924301147461e-01 -2.410026192665100098e-01 1.341722011566162109e-01 2.518790960311889648e-01
2.692005634307861328e-01 -6.453570723533630371e-01 2.926447689533233643e-01 -5.112582445144653320e-01 -2.257645726203918457e-01 1.663308739662170410e-01 2.336193174123764038e-01 1.755155771970748901e-01
1.994655579328536987e-01 -7.327756881713867188e-01 -8.976566046476364136e-02 -1.897533684968948364e-01 1.720310598611831665e-01 -2.381660789251327515e-02 -5.822398066520690918e-01 -1.001194640994071960e-01
-1.418036073446273804e-01 -4.624474346637725830e-01 -9.503173828125000000e-02 -5.037897825241088867e-01 -7.938653230667114258e-02 -4.740164875984191895e-01 3.600844442844390869e-01 3.775506317615509033e-01
-3.967400789260864258e-01 -4.794751405715942383e-01 -3.678020238876342773e-01 -5.004985332489013672e-01 -3.841812610626220703e-01 1.544423587620258331e-02 -1.875852793455123901e-01 2.095271199941635132e-01
-3.986938595771789551e-01 -5.990616083145141602e-01 -4.497029185295104980e-01 1.077191811054944992e-02 -2.443492710590362549e-01 4.232672452926635742e-01 1.044963896274566650e-01 1.733157187700271606e-01
-7.218572497367858887e-02 -6.150959134101867676e-01 -4.549461305141448975e-01 5.643494725227355957e-01 1.458845287561416626e-01 -2.437657117843627930e-01 9.643684327602386475e-02 -3.124049305915832520e-02
-2.327615916728973389e-01 -4.556807279586791992e-01 -3.653871119022369385e-01 -5.264528393745422363e-01 -5.474537611007690430e-01 8.191641420125961304e-02 1.424356251955032349e-01 -2.851206064224243164e-02
-1.722203940153121948e-02 -5.138310194015502930e-01 -1.916054338216781616e-01 -3.800973594188690186e-01 1.664981693029403687e-01 -5.807486772537231445e-01 2.633789777755737305e-01 3.466054499149322510e-01
1.740748584270477295e-01 -4.345220923423767090e-01 -4.793297648429870605e-01 1.042086631059646606e-01 -1.078728809952735901e-01 -7.078472375869750977e-01 -1.574152410030364990e-01 5.299283564090728760e-02
7.451588660478591919e-02 -4.454149901866912842e-01 -4.400705099105834961e-01 3.433042019605636597e-02 -7.463081479072570801e-01 -1.381505280733108521e-01 -8.721099048852920532e-02 1.324581950902938843e-01
-7.133638113737106323e-02 -5.118426084518432617e-01 2.823960185050964355e-01 -3.481222689151763916e-01 -2.628415822982788086e-02 -5.032829046249389648e-01 3.384405076503753662e-01 4.043082296848297119e-01
1.746303983964025974e-03 -4.719060361385345459e-01 -3.505076766014099121e-01 1.223009526729583740e-01 -1.129758730530738831e-01 -7.410211563110351562e-01 -2.628058791160583496e-01 9.244336187839508057e-02
-4.208482801914215088e-01 -5.456332564353942871e-01 -1.979224383831024170e-01 2.325484454631805420e-01 -2.286591380834579468e-01 1.300090700387954712e-01 2.670424878597259521e-01 5.398333072662353516e-01
2.736835479736328125e-01 -6.569849848747253418e-01 1.711245253682136536e-02 -3.829792886972427368e-02 2.643684446811676025e-01 -6.350850313901901245e-02 6.211528182029724121e-01 1.787560582160949707e-01
-7.913902997970581055e-01 -4.973072707653045654e-01 -2.056883871555328369e-01 -1.716807186603546143e-01 -4.305985197424888611e-02 -1.153748258948326111e-01 -9.193410724401473999e-02 1.760327219963073730e-01
-6.224847435951232910e-01 -4.442517161369323730e-01 3.504706174135208130e-02 1.583534321980550885e-04 -7.839307188987731934e-02 -5.937735438346862793e-01 -1.953310519456863403e-02 -2.341599017381668091e-01
-5.433149337768554688e-01 -4.448072612285614014e-01 -1.011780425906181335e-01 7.585376501083374023e-02 -5.750864148139953613e-01 -6.768395006656646729e-02 -1.502908170223236084e-01 -3.647900819778442383e-01
-2.114196270704269409e-01 -4.935750961303710938e-01 -7.856928557157516479e-02 2.872268855571746826e-01 4.955071955919265747e-02 -7.577828764915466309e-01 1.525680124759674072e-01 1.518083810806274414e-01
-3.426773250102996826e-01 -4.456947743892669678e-01 -2.186086624860763550e-01 -1.522618234157562256e-01 -5.280936360359191895e-01 1.120225116610527039e-01 8.290642499923706055e-02 -5.609364509582519531e-01
2.688744366168975830e-01 -4.614941179752349854e-01 -2.393069863319396973e-01 -1.777399629354476929e-01 -7.463001012802124023e-01 1.053184643387794495e-01 -2.336079776287078857e-01 5.693762004375457764e-02
-5.978353619575500488e-01 -5.968471765518188477e-01 -3.745059072971343994e-01 5.600829608738422394e-03 -3.746291100978851318e-01 6.781645119190216064e-02 1.673915795981884003e-02 2.922615408897399902e-02
2.696888446807861328e-01 -6.670997142791748047e-01 3.525759577751159668e-01 -5.154173970222473145e-01 -1.864624917507171631e-01 1.799455881118774414e-01 1.331093162298202515e-01 8.610668033361434937e-02
-3.616606593132019043e-01 -5.294518470764160156e-01 1.093201562762260437e-01 -6.552966237068176270e-01 -7.846224308013916016e-02 -9.151650965213775635e-02 1.698551625013351440e-01 3.227002024650573730e-01
2.684494666755199432e-02 -6.255497336387634277e-01 4.324827790260314941e-01 -4.120606482028961182e-01 -4.276507794857025146e-01 2.430517971515655518e-01 8.294901251792907715e-02 -4.787007346749305725e-02
-5.058339834213256836e-01 -5.249319076538085938e-01 -9.188235551118850708e-02 -4.604923427104949951e-01 -1.995788961648941040e-01 -1.013397425413131714e-01 -1.430595219135284424e-01 4.213257730007171631e-01
-1.772957444190979004e-01 -5.037420988082885742e-01 -1.002695709466934204e-01 -2.133250534534454346e-01 2.142652869224548340e-01 -5.838151574134826660e-01 3.069021105766296387e-01 4.222675859928131104e-01
-5.234716534614562988e-01 -5.874802470207214355e-01 -2.105308920145034790e-01 1.496332287788391113e-01 -1.105011031031608582e-01 3.867053687572479248e-01 1.633964776992797852e-01 3.545155823230743408e-01
3.652383983135223389e-01 -7.600884437561035156e-01 -2.248432040214538574e-01 -1.247944906353950500e-01 3.247527182102203369e-01 -9.252624213695526123e-02 -3.276827037334442139e-01 -3.656397387385368347e-02
-4.018590450286865234e-01 -5.393895506858825684e-01 2.600561678409576416e-01 4.004494845867156982e-01 -4.426153302192687988e-01 -3.186464309692382812e-01 -8.589661121368408203e-02 1.214786097407341003e-01
-4.008616209030151367e-01 -4.994091391563415527e-01 -2.252019569277763367e-02 -2.094456553459167480e-01 -4.017845094203948975e-01 3.532199561595916748e-02 -2.532561719417572021e-01 5.645429491996765137e-01
-4.594155848026275635e-01 -4.276814460754394531e-01 -1.416919231414794922e-01 -4.809146821498870850e-01 -2.733409106731414795e-01 -3.354147970676422119e-01 3.003464341163635254e-01 2.779280841350555420e-01
2.853987216949462891e-01 -4.230796992778778076e-01 -2.472771704196929932e-01 1.236634775996208191e-01 -1.973039805889129639e-01 -4.924167096614837646e-01 6.163433790206909180e-01 4.278242960572242737e-02
-2.725157141685485840e-02 -6.240497231483459473e-01 -1.971969753503799438e-01 -1.880947500467300415e-01 2.410831600427627563e-01 -4.102286323904991150e-02 -5.737226083874702454e-02 6.873553395271301270e-01
2.165669202804565430e-01 -7.365702390670776367e-01 1.247159987688064575e-01 -4.312286972999572754e-01 7.795954495668411255e-02 5.535697937011718750e-02 -1.172593981027603149e-01 -4.314613342285156250e-01
2.237955033779144287e-01 -6.574867367744445801e-01 3.506273329257965088e-01 -4.993489086627960205e-01 -3.194283246994018555e-01 1.411928534507751465e-01 1.408687531948089600e-01 5.936281755566596985e-02
6.134629622101783752e-02 -6.219130754470825195e-01 -2.330701332539319992e-03 -1.006465852260589600e-01 2.402714192867279053e-01 -1.328818351030349731e-01 7.234015464782714844e-01 -2.505706809461116791e-02
3.373854607343673706e-02 -5.991442203521728516e-01 -2.203002274036407471e-01 5.283165574073791504e-01 -1.052839588373899460e-02 -5.525500774383544922e-01 -2.469003573060035706e-02 -7.877437770366668701e-02
-6.461723446846008301e-01 -5.286325216293334961e-01 3.961060941219329834e-01 -6.018066778779029846e-02 5.096878856420516968e-02 -2.606512904167175293e-01 -2.441935986280441284e-01 1.109956875443458557e-01
-1.672992110252380371e-02 -5.961363315582275391e-01 3.333086371421813965e-01 -6.565921902656555176e-01 -1.900623738765716553e-01 -1.093563884496688843e-01 -1.604734361171722412e-01 -1.682245731353759766e-01
1.596341580152511597e-01 -4.614402353763580322e-01 -1.905226409435272217e-01 -1.697265170514583588e-02 -1.625644117593765259e-01 -4.958403706550598145e-01 6.675210595130920410e-01 -8.446121960878372192e-02
1.207127720117568970e-01 -6.323084831237792969e-01 2.412644773721694946e-01 -5.035549998283386230e-01 -3.886936902999877930e-01 3.062749207019805908e-01 1.701012700796127319e-01 4.058301914483308792e-03
-2.825470566749572754e-01 -6.090366244316101074e-01 -9.008877724409103394e-02 1.072448939085006714e-01 4.294769465923309326e-01 -1.888758093118667603e-01 5.442526936531066895e-01 1.152754202485084534e-01
-4.130626916885375977e-01 -6.139193773269653320e-01 -2.071738094091415405e-01 5.671746730804443359e-01 -4.341863468289375305e-02 -2.807994484901428223e-01 -6.757492572069168091e-02 -5.073627457022666931e-02
-2.625205181539058685e-02 -5.944455862045288086e-01 -2.871458530426025391e-01 5.062870979309082031e-01 1.014267951250076294e-01 -4.984718263149261475e-01 -2.034575343132019043e-01 -8.372158557176589966e-02
-2.444126456975936890e-01 -5.574475526809692383e-01 -5.136662349104881287e-02 -1.501672714948654175e-01 -4.013251364231109619e-01 3.858722746372222900e-02 -2.568962872028350830e-01 6.130085587501525879e-01
-2.199422866106033325e-01 -4.235785901546478271e-01 -3.961874544620513916e-01 1.727407127618789673e-01 -6.350202560424804688e-01 -4.009319841861724854e-01 1.257679611444473267e-01 -7.475290447473526001e-02
-5.897467732429504395e-01 -4.839981496334075928e-01 -3.238052725791931152e-01 -9.783410280942916870e-02 -3.888457715511322021e-01 9.194830805063247681e-02 -2.248306423425674438e-01 -3.054811954498291016e-01
4.488964974880218506e-01 -4.863391816616058350e-01 -2.750194668769836426e-01 -7.859429717063903809e-02 -2.243991196155548096e-01 -3.131325542926788330e-01 5.613889098167419434e-01 -1.287984997034072876e-01
2.519426308572292328e-02 -4.637638628482818604e-01 -5.067412257194519043e-01 3.261583149433135986e-01 -2.420503087341785431e-02 -2.575079798698425293e-01 3.542228937149047852e-01 4.782806932926177979e-01
-4.131955802440643311e-01 -5.914570689201354980e-01 2.940748631954193115e-02 -1.789834722876548767e-02 2.286028712987899780e-01 -3.135233819484710693e-01 4.046752750873565674e-01 4.049005210399627686e-01
1.294437050819396973e-01 -5.292561650276184082e-01 -6.814642250537872314e-02 2.505163550376892090e-01 -1.092383265495300293e-01 -2.967360317707061768e-01 7.254405617713928223e-01 9.736865758895874023e-02
-2.915313839912414551e-01 -6.600190997123718262e-01 -3.416604399681091309e-01 -2.188086062669754028e-01 3.306735455989837646e-01 6.254488229751586914e-02 1.571467816829681396e-01 4.205034375190734863e-01
-4.287714138627052307e-02 -7.224447727203369141e-01 -3.841095790266990662e-02 4.922690987586975098e-02 5.262960791587829590e-01 1.311761587858200073e-01 4.168235957622528076e-01 -6.633111834526062012e-02
-3.841353356838226318e-01 -5.143336653709411621e-01 2.074928283691406250e-01 3.707642853260040283e-01 -3.196273148059844971e-01 -4.204435348510742188e-01 -2.349448353052139282e-01 2.706437706947326660e-01
1.481006741523742676e-01 -7.238017916679382324e-01 2.047878056764602661e-01 -4.507343471050262451e-01 1.109806373715400696e-01 2.742162942886352539e-01 2.232546508312225342e-01 2.678131461143493652e-01
2.181884795427322388e-01 -6.807578802108764648e-01 3.954073488712310791e-01 -5.173249244689941406e-01 -1.045915037393569946e-01 6.743554025888442993e-02 -8.534054458141326904e-02 2.054762989282608032e-01
2.075314074754714966e-01 -4.637903273105621338e-01 -5.566291511058807373e-02 1.090976223349571228e-01 -4.499260783195495605e-01 -3.404071331024169922e-01 6.390344500541687012e-01 -1.237473729997873306e-02
-2.235128581523895264e-01 -4.653742015361785889e-01 -1.542271822690963745e-01 -2.389981150627136230e-01 -3.655228912830352783e-01 -1.648772656917572021e-01 -6.883170604705810547e-01 1.341304183006286621e-01
-5.652358531951904297e-01 -5.094115734100341797e-01 1.841122359037399292e-01 4.403711296617984772e-03 -3.789577186107635498e-01 -4.418750107288360596e-01 -2.131724506616592407e-01 -5.278805643320083618e-02
-5.407435446977615356e-02 -7.070581316947937012e-01 -1.994558721780776978e-01 9.235167503356933594e-02 1.507215499877929688e-01 2.339143753051757812e-01 5.762532949447631836e-01 -1.983244866132736206e-01
-4.141546785831451416e-01 -5.521712303161621094e-01 1.882905215024948120e-01 2.144394218921661377e-01 3.830547258257865906e-02 -3.447653055191040039e-01 5.293729305267333984e-01 2.039097100496292114e-01
-4.019276797771453857e-02 -3.939159512519836426e-01 -2.601219713687896729e-01 -1.308319568634033203e-01 -7.630540728569030762e-01 -1.177489608526229858e-01 4.684950038790702820e-02 -4.001539647579193115e-01
-1.060720384120941162e-01 -5.658375620841979980e-01 -6.340197324752807617e-01 1.510665863752365112e-01 -1.346439272165298462e-01 4.118814468383789062e-01 2.335830926895141602e-01 3.792188689112663269e-02
-7.114743590354919434e-01 -4.593743681907653809e-01 1.249588802456855774e-01 -2.244013398885726929e-01 -1.719891875982284546e-01 -2.826540172100067139e-01 -3.041290044784545898e-01 -1.218226999044418335e-01
2.720719873905181885e-01 -6.910172700881958008e-01 1.011722758412361145e-01 -4.520078301429748535e-01 -3.498193621635437012e-02 7.438196241855621338e-02 7.896386086940765381e-02 -4.700357913970947266e-01
-1.175615787506103516e-01 -4.676267206668853760e-01 -1.484003216028213501e-01 -1.942759305238723755e-01 -4.666819572448730469e-01 -8.485320955514907837e-02 2.754402458667755127e-01 -6.378710269927978516e-01
-8.387765288352966309e-02 -3.698607385158538818e-01 -4.927263259887695312e-01 -1.343169063329696655e-01 -6.573694348335266113e-01 -2.147709876298904419e-01 -1.946369558572769165e-02 -3.416245281696319580e-01
-4.897407591342926025e-01 -5.465558171272277832e-01 -4.347651898860931396e-01 -9.630154818296432495e-02 -2.872922420501708984e-01 3.692274093627929688e-01 -1.922722905874252319e-01 8.545034378767013550e-02
-6.215348243713378906e-01 -4.948107600212097168e-01 -3.547505736351013184e-01 -2.870737016201019287e-01 -2.794074416160583496e-01 -1.052907668054103851e-02 -3.209064155817031860e-02 2.852865755558013916e-01
-6.793399453163146973e-01 -5.358146429061889648e-01 2.834711074829101562e-01 -6.531021744012832642e-02 -1.058076545596122742e-01 -2.125950604677200317e-01 -3.265433609485626221e-01 6.128738075494766235e-02
-5.464578270912170410e-01 -6.160392761230468750e-01 -3.577519059181213379e-01 3.196184635162353516e-01 2.082738094031810760e-02 -1.133396569639444351e-02 1.907991319894790649e-01 -2.340309023857116699e-01
-6.307850480079650879e-01 -5.166288614273071289e-01 -3.917735815048217773e-01 -1.935348212718963623e-01 -1.313513666391372681e-01 -9.316521137952804565e-02 -2.609447538852691650e-01 2.241370081901550293e-01
-4.817360043525695801e-01 -4.796153008937835693e-01 -1.235352456569671631e-01 -5.573848485946655273e-01 -3.635894656181335449e-01 -2.429583370685577393e-01 -7.099261274561285973e-04 1.439942717552185059e-01
5.336286127567291260e-02 -6.440138220787048340e-01 4.024275541305541992e-01 -4.555085599422454834e-01 -4.169232547283172607e-01 1.617914289236068726e-01 8.668868243694305420e-02 -7.379922270774841309e-02
-6.587303876876831055e-01 -5.115334391593933105e-01 3.305533528327941895e-01 -1.295664757490158081e-01 -2.642093896865844727e-01 -2.104827016592025757e-01 -1.644869893789291382e-01 -1.928453594446182251e-01
-3.332333862781524658e-01 -4.720690846443176270e-01 -9.512258321046829224e-02 -5.166412144899368286e-02 -1.338189244270324707e-01 -3.535800576210021973e-01 -6.684340834617614746e-01 2.542796730995178223e-01
2.053783461451530457e-02 -4.541189372539520264e-01 -6.251212209463119507e-02 -7.455821335315704346e-02 -8.811352252960205078e-01 7.745435833930969238e-02 -2.892038039863109589e-02 -2.554745599627494812e-02
-3.945325911045074463e-01 -4.360283017158508301e-01 -1.918267011642456055e-01 -1.590089350938796997e-01 -5.895980596542358398e-01 -2.094830870628356934e-01 -3.370413929224014282e-02 4.466510117053985596e-01
1.402681469917297363e-01 -4.101605713367462158e-01 -2.464490681886672974e-01 -1.958578079938888550e-01 -6.958071142435073853e-02 -8.281451463699340820e-01 4.156160727143287659e-02 -1.435366570949554443e-01
-3.579101562500000000e-01 -5.622035861015319824e-01 -2.765569686889648438e-01 1.678161323070526123e-01 -5.112787485122680664e-01 -3.111971728503704071e-02 3.568657636642456055e-01 -2.478985935449600220e-01
-7.085268497467041016e-01 -4.852220118045806885e-01 -1.589140295982360840e-01 -3.575547337532043457e-01 -2.855536341667175293e-01 -8.181927353143692017e-02 -3.291084989905357361e-02 1.418866664171218872e-01
-1.319827437400817871e-01 -4.743964076042175293e-01 -1.568901389837265015e-01 6.236387416720390320e-02 -1.378273516893386841e-01 -6.794835329055786133e-01 4.923920631408691406e-01 -7.668561488389968872e-02
4.118027985095977783e-01 -7.733671069145202637e-01 1.098143830895423889e-01 -2.288794368505477905e-01 3.505456745624542236e-01 -1.379347294569015503e-01 -1.404939740896224976e-01 7.892965525388717651e-02
-4.722721278667449951e-01 -6.596093177795410156e-01 -4.245440959930419922e-01 -2.828390300273895264e-01 -1.956168711185455322e-01 3.718266263604164124e-02 3.910256177186965942e-02 2.011505961418151855e-01
2.770316898822784424e-01 -5.169328451156616211e-01 -1.648681052029132843e-02 1.954292207956314087e-01 -5.971029996871948242e-01 -4.686984717845916748e-01 -1.496815234422683716e-01 1.376761347055435181e-01
-4.002997875213623047e-01 -5.146056413650512695e-01 8.008319139480590820e-02 1.849019899964332581e-02 -4.950667619705200195e-01 -3.504756391048431396e-01 -4.443036913871765137e-01 -5.344039946794509888e-02
-8.727381378412246704e-02 -4.738734960556030273e-01 -2.234882861375808716e-01 -2.840754389762878418e-01 -7.293078303337097168e-01 -6.670916080474853516e-02 -5.552925169467926025e-02 3.126624822616577148e-01
7.745878398418426514e-02 -6.966056823730468750e-01 -1.196915097534656525e-02 -2.549865245819091797e-01 2.043440341949462891e-01 1.128246188163757324e-01 -2.142854332923889160e-01 5.858115553855895996e-01
3.356145024299621582e-01 -4.557625949382781982e-01 -4.366688728332519531e-01 -3.504013717174530029e-01 -1.361061185598373413e-01 -2.964869737625122070e-01 4.701991677284240723e-01 -1.966364383697509766e-01
-2.030197232961654663e-01 -5.015153884887695312e-01 6.705389916896820068e-02 2.186293452978134155e-01 -4.032556712627410889e-01 -5.584137439727783203e-01 8.427318930625915527e-02 -4.164461493492126465e-01
-1.471095979213714600e-01 -6.212721467018127441e-01 -5.645332485437393188e-02 5.534128546714782715e-01 -3.314429521560668945e-01 2.441040426492691040e-01 3.346664607524871826e-01 -3.852725401520729065e-02
-2.895476520061492920e-01 -4.866429269313812256e-01 -5.639106631278991699e-01 1.274001002311706543e-01 -1.311287730932235718e-01 -9.785109013319015503e-02 1.498177051544189453e-01 5.439667701721191406e-01
-4.055012464523315430e-01 -6.518478989601135254e-01 2.751147374510765076e-02 5.271803736686706543e-01 -5.477258935570716858e-02 -2.928957939147949219e-01 -3.441469743847846985e-02 -2.049750685691833496e-01
-3.199915215373039246e-02 -3.809183537960052490e-01 -3.790890872478485107e-01 -2.718127071857452393e-01 -5.572888851165771484e-01 4.017426446080207825e-02 3.636885434389114380e-02 -5.681365728378295898e-01
-1.147314086556434631e-01 -5.115655660629272461e-01 2.164911925792694092e-01 2.868414521217346191e-01 -1.927516460418701172e-01 -5.181145668029785156e-01 2.067435085773468018e-01 4.976466000080108643e-01
-1.944525539875030518e-01 -6.075584292411804199e-01 -1.001962125301361084e-01 6.399211883544921875e-01 -3.090679347515106201e-01 7.018585503101348877e-02 2.334580756723880768e-02 2.693114578723907471e-01
-1.474903970956802368e-01 -4.864974319934844971e-01 -2.131979167461395264e-01 -2.578132450580596924e-01 -3.507247269153594971e-01 -1.140037029981613159e-01 5.505886673927307129e-01 -4.364553093910217285e-01
-4.112727344036102295e-01 -5.031643509864807129e-01 2.654494345188140869e-01 7.395603507757186890e-02 -5.814455747604370117e-01 -3.058760762214660645e-01 -2.390883713960647583e-01 -1.137771457433700562e-01
3.005187027156352997e-02 -6.366154551506042480e-01 2.292056530714035034e-01 1.079178825020790100e-01 -6.133555173873901367e-01 -2.937267720699310303e-01 -2.567991614341735840e-01 3.478278964757919312e-02
-8.014304190874099731e-02 -5.772385597229003906e-01 -2.432967424392700195e-01 -2.827868759632110596e-01 -4.376053810119628906e-02 -6.502246111631393433e-02 5.521361231803894043e-01 -4.584908187389373779e-01
4.229369163513183594e-01 -6.682036519050598145e-01 1.319725662469863892e-01 -3.579476773738861084e-01 5.774373933672904968e-02 1.096542105078697205e-01 2.973076887428760529e-02 4.613486528396606445e-01
2.490681782364845276e-02 -6.137700080871582031e-01 1.912543326616287231e-01 -6.759181618690490723e-01 -2.343046516180038452e-01 -9.210177697241306305e-03 -2.325575947761535645e-01 -1.419718116521835327e-01
1.557946354150772095e-01 -6.535639166831970215e-01 3.684986233711242676e-01 -5.663750767707824707e-01 -1.340456604957580566e-01 2.475778758525848389e-02 -2.090312689542770386e-01 1.724379956722259521e-01
5.555234476923942566e-02 -4.990929365158081055e-01 -4.057702794671058655e-02 1.611121147871017456e-01 -1.886261105537414551e-01 -4.133794009685516357e-01 7.117478847503662109e-01 8.467174321413040161e-02
-4.207005500793457031e-01 -6.017369627952575684e-01 1.928113587200641632e-02 3.225603699684143066e-01 1.271283775568008423e-01 -5.008647441864013672e-01 2.227384746074676514e-01 -1.996676921844482422e-01
1.393633633852005005e-01 -7.156624197959899902e-01 1.873690187931060791e-01 -6.082673668861389160e-01 -2.567554265260696411e-02 2.146868705749511719e-01 2.321054972708225250e-02 1.265715956687927246e-01
2.031199485063552856e-01 -6.744281053543090820e-01 1.983369141817092896e-01 2.357220202684402466e-01 -3.352554440498352051e-01 -9.641153155826032162e-04 -3.810645937919616699e-01 -3.890748620033264160e-01
3.302164673805236816e-01 -7.171676754951477051e-01 1.442797929048538208e-01 -5.255417823791503906e-01 6.266912072896957397e-02 -1.955549418926239014e-02 1.609672158956527710e-01 -2.222532927989959717e-01
-5.476985573768615723e-01 -5.505864620208740234e-01 -2.653128206729888916e-01 -2.920759022235870361e-01 -1.537240892648696899e-01 -4.361674934625625610e-02 -2.146992385387420654e-01 4.117673933506011963e-01
-1.863319873809814453e-01 -5.045979619026184082e-01 -1.990165114402770996e-01 1.626433134078979492e-01 -4.629938304424285889e-01 -3.995790481567382812e-01 -2.105813473463058472e-01 4.756359159946441650e-01
1.193326190114021301e-01 -6.117113232612609863e-01 1.091614216566085815e-01 5.282473564147949219e-01 -5.533170700073242188e-01 -4.774343222379684448e-02 1.034582108259201050e-01 3.827175870537757874e-02
-6.546376347541809082e-01 -5.462703704833984375e-01 -2.474089562892913818e-01 4.434815421700477600e-02 -3.417295813560485840e-01 2.009260356426239014e-01 -7.892136275768280029e-02 2.155958563089370728e-01
-3.869893848896026611e-01 -4.530873894691467285e-01 2.326953560113906860e-01 -4.716039896011352539e-01 -2.900032103061676025e-01 -3.857608437538146973e-01 1.828808635473251343e-01 3.194291293621063232e-01
-1.055650040507316589e-01 -5.724713206291198730e-01 2.643996179103851318e-01 3.466642498970031738e-01 -1.746412217617034912e-01 -5.600276589393615723e-01 3.553930222988128662e-01 -2.479355409741401672e-02
7.453584671020507812e-02 -4.625984728336334229e-01 -2.568858861923217773e-01 -2.245183438062667847e-01 -2.962457835674285889e-01 -4.138744771480560303e-01 6.178054213523864746e-01 -1.526801735162734985e-01
-5.623767971992492676e-01 -6.056704521179199219e-01 -2.869380712509155273e-01 -4.662716388702392578e-02 -1.636714637279510498e-01 8.224438130855560303e-02 -3.959231078624725342e-01 2.051356434822082520e-01
-1.397081911563873291e-01 -4.681943655014038086e-01 1.118639037013053894e-01 -7.308480143547058105e-02 -8.028867244720458984e-01 -2.111803144216537476e-01 -2.208368033170700073e-01 7.367287576198577881e-02
2.196488156914710999e-02 -8.516879081726074219e-01 -2.082544863224029541e-01 1.065726205706596375e-01 -2.807765826582908630e-02 3.990328311920166016e-01 2.233008891344070435e-01 -9.766571223735809326e-02
4.149597287178039551e-01 -7.514095902442932129e-01 -1.220230385661125183e-01 -1.123465150594711304e-01 3.340213894844055176e-01 -1.135751456022262573e-01 -2.936655879020690918e-01 1.580243706703186035e-01
1.502286344766616821e-01 -6.496946215629577637e-01 1.530852317810058594e-01 -6.602230668067932129e-01 -1.333408653736114502e-01 -7.335421442985534668e-02 -1.114649996161460876e-01 -2.457921504974365234e-01
2.722696363925933838e-01 -5.081753134727478027e-01 2.777260243892669678e-01 -6.041304469108581543e-01 -2.697616219520568848e-01 -3.594908714294433594e-01 1.378779113292694092e-01 6.713002175092697144e-02
8.555534482002258301e-02 -4.966477751731872559e-01 5.613445863127708435e-02 -7.272645086050033569e-02 -1.937240064144134521e-01 -4.839716255664825439e-01 6.794234514236450195e-01 -6.486377865076065063e-02
1.400187611579895020e-01 -6.037182807922363281e-01 3.483124077320098877e-01 -5.656950473785400391e-01 -3.648260235786437988e-01 -6.171276792883872986e-03 6.505573983304202557e-04 -2.035927325487136841e-01
-4.929836690425872803e-01 -5.085731148719787598e-01 -1.388666629791259766e-01 -1.139976549893617630e-02 -2.375385910272598267e-01 -5.765367746353149414e-01 1.065647322684526443e-02 -2.999564111232757568e-01
-5.242927074432373047e-01 -4.520214200019836426e-01 -3.339104950428009033e-01 -4.886777698993682861e-01 -3.509601354598999023e-01 -9.792562574148178101e-02 -1.816176027059555054e-01 6.887913495302200317e-02
1.951645314693450928e-01 -7.523699402809143066e-01 2.876566052436828613e-01 -4.811336100101470947e-01 8.625310659408569336e-02 2.928179129958152771e-02 -5.283584445714950562e-02 -2.655665278434753418e-01
4.761947989463806152e-01 -4.969002306461334229e-01 -2.248449325561523438e-01 -2.647214829921722412e-01 -1.082771494984626770e-01 -4.765518605709075928e-01 3.304755687713623047e-01 -2.401173859834671021e-01
-3.029722720384597778e-03 -6.368430256843566895e-01 -2.343681408092379570e-03 -6.099696755409240723e-01 2.945652902126312256e-01 -2.214865237474441528e-01 -1.368580609560012817e-01 2.603806257247924805e-01
-1.132785379886627197e-01 -4.702803492546081543e-01 -9.817692637443542480e-02 -2.470950335264205933e-01 1.172556132078170776e-01 -5.847808718681335449e-01 2.840681076049804688e-01 5.088197588920593262e-01
-1.206929758191108704e-01 -5.261437296867370605e-01 -4.209443032741546631e-01 2.370275557041168213e-01 -1.013187319040298462e-01 -1.690520644187927246e-01 4.008485972881317139e-01 5.250772833824157715e-01
2.917384207248687744e-01 -5.362514853477478027e-01 3.876243531703948975e-01 1.160686314105987549e-01 -1.110565289855003357e-01 -3.560355901718139648e-01 2.370714694261550903e-01 5.179775953292846680e-01
-3.022672533988952637e-01 -5.513346195220947266e-01 -2.267343848943710327e-01 1.771860420703887939e-01 -2.331470251083374023e-01 -1.955765783786773682e-01 -5.318306088447570801e-01 3.826351165771484375e-01
-3.285149931907653809e-01 -3.751591742038726807e-01 -5.601482987403869629e-01 -2.178755849599838257e-01 -4.012733995914459229e-01 -3.622065484523773193e-01 1.847176253795623779e-01 2.525137960910797119e-01
-3.066483736038208008e-01 -4.588589370250701904e-01 -3.256416022777557373e-01 4.819210618734359741e-02 -6.576228737831115723e-01 -1.881621479988098145e-01 -3.381422162055969238e-01 6.954985111951828003e-02
-1.673108488321304321e-01 -5.828921198844909668e-01 1.320376992225646973e-01 2.287123948335647583e-01 -7.126949429512023926e-01 2.560496516525745392e-02 -1.711019873619079590e-01 1.569555550813674927e-01
2.312607318162918091e-01 -4.844961762428283691e-01 -3.389058113098144531e-01 9.230907261371612549e-02 -2.835649847984313965e-01 -2.632300555706024170e-01 6.489041447639465332e-01 -1.327702850103378296e-01
-8.930943161249160767e-02 -6.135787367820739746e-01 -1.166544780135154724e-01 4.758359789848327637e-01 1.020832061767578125e-01 -4.951435923576354980e-01 -3.411868214607238770e-01 5.933082103729248047e-02
9.607484191656112671e-02 -5.642680525779724121e-01 4.385393485426902771e-02 8.605225384235382080e-02 -7.300472855567932129e-01 1.016194447875022888e-01 2.378445304930210114e-02 3.452270030975341797e-01
3.209917843341827393e-01 -7.652169466018676758e-01 -1.723698973655700684e-01 -3.473265469074249268e-01 2.852070927619934082e-01 1.420282572507858276e-02 3.842778876423835754e-02 -2.793540060520172119e-01
-3.434665799140930176e-01 -5.264421105384826660e-01 5.810876935720443726e-02 3.048308491706848145e-01 -1.128376275300979614e-01 -5.645709633827209473e-01 4.207788109779357910e-01 7.953988388180732727e-03
-4.389399886131286621e-01 -6.198493838310241699e-01 -3.221288919448852539e-01 -2.574601471424102783e-01 1.645220518112182617e-01 2.172705382108688354e-01 3.554283976554870605e-01 2.290469855070114136e-01
3.470177203416824341e-02 -5.240010619163513184e-01 -4.817832708358764648e-01 4.060725867748260498e-01 3.860697895288467407e-02 -4.970751404762268066e-01 2.804159522056579590e-01 -1.102109090425074100e-03
-2.001524269580841064e-01 -4.889008402824401855e-01 3.197011351585388184e-02 -5.084362030029296875e-01 -3.827290143817663193e-03 -5.300053358078002930e-01 3.672431111335754395e-01 2.135356515645980835e-01
-7.617665082216262817e-02 -5.517842769622802734e-01 4.936881735920906067e-02 -2.596576511859893799e-02 -7.375286519527435303e-02 -2.974637448787689209e-01 7.619588375091552734e-01 -1.100655347108840942e-01
3.127093017101287842e-01 -7.082923650741577148e-01 2.508912086486816406e-01 -4.067457616329193115e-01 1.106722280383110046e-01 -3.766725361347198486e-01 -1.201438233256340027e-01 5.984369665384292603e-02
-2.247142642736434937e-01 -4.471193850040435791e-01 -4.312608540058135986e-01 -5.669448971748352051e-01 -4.873980879783630371e-01 2.412042021751403809e-02 6.114815548062324524e-02 -1.725313812494277954e-02
-6.181151866912841797e-01 -5.202721357345581055e-01 4.319353103637695312e-01 -8.961166441440582275e-02 -2.977305836975574493e-02 -2.925899922847747803e-01 -2.566464841365814209e-01 -1.701061241328716278e-02
4.981594905257225037e-02 -6.021311879158020020e-01 2.472647726535797119e-01 -5.622977018356323242e-01 -2.733071744441986084e-01 -8.245944045484066010e-03 -3.677389621734619141e-01 -2.182688862085342407e-01
-1.111959293484687805e-01 -5.584858655929565430e-01 2.335199713706970215e-01 -5.146872401237487793e-01 -4.960187375545501709e-01 3.109419047832489014e-01 -3.008906915783882141e-02 -1.125597134232521057e-01
-3.434120416641235352e-01 -5.917574167251586914e-01 -3.496927320957183838e-01 2.313842326402664185e-01 -2.047932446002960205e-01 -6.687573343515396118e-02 -2.066338807344436646e-01 5.166792869567871094e-01
-1.368463486433029175e-01 -4.534609615802764893e-01 -2.881683409214019775e-01 9.617923945188522339e-02 -2.309850007295608521e-01 -5.395766496658325195e-01 5.801985263824462891e-01 4.719716310501098633e-02
-5.535706877708435059e-01 -5.527728199958801270e-01 -3.221988379955291748e-01 -3.878774344921112061e-01 -1.654366403818130493e-01 -1.619993299245834351e-01 1.394277065992355347e-02 2.827247381210327148e-01
9.644468873739242554e-02 -5.541176199913024902e-01 -6.882775574922561646e-02 8.974099159240722656e-02 -4.889893531799316406e-01 7.331859320402145386e-02 6.424361467361450195e-01 -1.168373972177505493e-01
-4.279870092868804932e-01 -4.097406566143035889e-01 -1.657135486602783203e-01 -4.944843351840972900e-01 -4.830866456031799316e-01 1.350859403610229492e-01 6.758712232112884521e-02 -3.475268781185150146e-01
-5.838817358016967773e-01 -5.081611871719360352e-01 -1.145201548933982849e-01 -5.003666877746582031e-01 -2.404913455247879028e-01 -2.189571037888526917e-02 -2.602409124374389648e-01 1.064517199993133545e-01
1.947855502367019653e-01 -4.466561377048492432e-01 -3.342480957508087158e-01 -2.011439055204391479e-01 -1.360297501087188721e-01 -3.983691334724426270e-01 6.322930455207824707e-01 -1.827011257410049438e-01
2.890786826610565186e-01 -5.338239073753356934e-01 7.376830279827117920e-02 2.492667585611343384e-01 -6.691312193870544434e-01 -3.393620550632476807e-01 1.073456951417028904e-03 3.139434382319450378e-02
-3.224726617336273193e-01 -6.835304498672485352e-01 5.221962556242942810e-02 4.594736099243164062e-01 7.999606430530548096e-02 -2.428539842367172241e-01 -1.006227806210517883e-01 -3.734332621097564697e-01
-5.823982357978820801e-01 -5.379959940910339355e-01 9.812220185995101929e-02 -1.296483911573886871e-02 2.815810730680823326e-03 -3.086441457271575928e-01 4.627745747566223145e-01 2.283571809530258179e-01
-1.411305069923400879e-01 -4.808503687381744385e-01 -2.531362175941467285e-01 2.942956387996673584e-01 -2.328050285577774048e-01 -2.098143547773361206e-01 -5.612322315573692322e-02 7.048456072807312012e-01
-2.853200137615203857e-01 -5.627346634864807129e-01 1.984755396842956543e-01 -4.959633648395538330e-01 -7.660579681396484375e-02 7.080360315740108490e-03 2.954055666923522949e-01 4.726170897483825684e-01
-2.274009287357330322e-01 -6.081500053405761719e-01 -3.535548970103263855e-02 1.937427520751953125e-01 -5.901465415954589844e-01 -1.332327723503112793e-01 -1.049610003829002380e-01 -4.032559692859649658e-01
6.100643873214721680e-01 -4.923519790172576904e-01 1.571689359843730927e-02 3.710840642452239990e-02 -2.139554619789123535e-01 -5.698057413101196289e-01 -7.988528348505496979e-03 -1.151858940720558167e-01
-3.553547859191894531e-01 -5.972831249237060547e-01 -5.288565754890441895e-01 8.202224969863891602e-02 -2.009227871894836426e-01 3.892070651054382324e-01 -3.623689291998744011e-03 1.967070400714874268e-01
-2.948369681835174561e-01 -4.835981726646423340e-01 -4.751034975051879883e-01 -5.002054572105407715e-01 -4.052262008190155029e-01 -9.211605042219161987e-02 -1.557550728321075439e-01 7.950945198535919189e-02
-6.026828885078430176e-01 -5.039192438125610352e-01 -3.868329524993896484e-01 -1.262487322092056274e-01 -3.672564923763275146e-01 4.759996384382247925e-02 -2.310312688350677490e-01 1.635294258594512939e-01
-2.704482972621917725e-01 -6.755102872848510742e-01 -1.345100402832031250e-01 -4.861327409744262695e-01 2.958566844463348389e-01 1.875824630260467529e-01 1.485002040863037109e-01 2.671233117580413818e-01
-1.162285357713699341e-01 -3.963633477687835693e-01 -2.536599934101104736e-01 -2.154356092214584351e-01 -7.496061325073242188e-01 2.067805081605911255e-02 1.464804261922836304e-01 -3.672026395797729492e-01
-3.595665991306304932e-01 -6.754546761512756348e-01 8.417664468288421631e-02 3.928039073944091797e-01 2.145364135503768921e-01 -1.837228536605834961e-01 4.056599438190460205e-01 9.355473518371582031e-02
1.870878785848617554e-02 -5.187469124794006348e-01 6.817182898521423340e-02 -6.853231191635131836e-01 -6.744384020566940308e-02 -4.804838001728057861e-01 3.672979772090911865e-02 -1.395500600337982178e-01
-3.282931745052337646e-01 -5.925429463386535645e-01 -8.032152801752090454e-02 1.237968578934669495e-01 -4.083031415939331055e-01 -5.270099043846130371e-01 -2.736094295978546143e-01 5.136305931955575943e-03
1.597070880234241486e-02 -6.984980106353759766e-01 -1.948842965066432953e-02 2.683382332324981689e-01 -1.509843021631240845e-01 2.855853438377380371e-01 -1.807327270507812500e-01 -5.499461293220520020e-01
-3.823607563972473145e-01 -4.428038299083709717e-01 -2.061606198549270630e-01 -5.928677916526794434e-01 -3.231085538864135742e-01 -2.601208686828613281e-01 2.850404679775238037e-01 1.020809262990951538e-01
-3.775731027126312256e-01 -5.642002224922180176e-01 6.447960436344146729e-02 1.233508959412574768e-01 2.213605493307113647e-01 -2.734479010105133057e-01 5.081303119659423828e-01 3.711776137351989746e-01
-2.956362999975681305e-02 -7.132164239883422852e-01 2.069754898548126221e-01 2.598609924316406250e-01 -1.571039110422134399e-01 3.067791163921356201e-01 5.105437040328979492e-01 2.513619512319564819e-02
3.837737143039703369e-01 -7.225595712661743164e-01 -2.547175586223602295e-01 -1.303672343492507935e-01 2.117008715867996216e-01 -1.060678362846374512e-01 -3.532351851463317871e-01 -2.605880498886108398e-01
-3.341867327690124512e-01 -6.633880734443664551e-01 -5.164453983306884766e-01 2.693649940192699432e-02 -2.567640542984008789e-01 1.618464887142181396e-01 2.907520718872547150e-02 2.963558137416839600e-01
-1.229472458362579346e-02 -4.793342649936676025e-01 -2.626048326492309570e-01 -4.381171986460685730e-02 -1.830612421035766602e-01 -3.787661790847778320e-01 6.878932714462280273e-01 -2.214368730783462524e-01
-1.577011495828628540e-01 -5.333048701286315918e-01 4.173369109630584717e-01 -2.769133448600769043e-02 -3.197484835982322693e-02 -5.122083425521850586e-01 3.792195022106170654e-01 3.295330107212066650e-01
-1.230475381016731262e-01 -5.337256193161010742e-01 -5.006215535104274750e-03 2.165693789720535278e-01 -7.255342006683349609e-01 -2.927969992160797119e-01 -1.651283353567123413e-01 1.169259771704673767e-01
-2.411490231752395630e-01 -5.036886930465698242e-01 1.564863920211791992e-01 -4.255895912647247314e-01 -4.614833742380142212e-02 -5.394556522369384766e-01 2.954134941101074219e-01 3.195610940456390381e-01
-5.280204415321350098e-01 -5.497856736183166504e-01 -1.873780936002731323e-01 1.171860024333000183e-01 -1.514428257942199707e-01 2.080089449882507324e-01 4.175184369087219238e-01 3.599481582641601562e-01
-2.816990017890930176e-01 -6.220362782478332520e-01 -4.918839633464813232e-01 -1.291206032037734985e-01 8.514934778213500977e-02 5.378152430057525635e-02 4.685814976692199707e-01 2.130329310894012451e-01
-2.185940295457839966e-01 -5.527048110961914062e-01 2.760074734687805176e-01 3.542517721652984619e-01 -5.075895190238952637e-01 -3.268283307552337646e-01 -2.442269474267959595e-01 1.447376608848571777e-01
3.234634399414062500e-01 -7.951259613037109375e-01 -2.034440934658050537e-01 -1.365300081670284271e-02 4.582537114620208740e-01 -4.583844169974327087e-02 -4.330921918153762817e-02 8.716002851724624634e-02
-3.610687255859375000e-01 -6.026209592819213867e-01 -2.438239753246307373e-02 -5.350431799888610840e-01 7.324667274951934814e-02 -9.679348766803741455e-02 1.564923971891403198e-01 4.247205853462219238e-01
-2.887889444828033447e-01 -6.550623178482055664e-01 -1.695988476276397705e-01 6.021302938461303711e-01 -1.506704837083816528e-01 -5.635557696223258972e-02 -2.638190984725952148e-01 -2.630472742021083832e-02
-2.306260019540786743e-01 -4.670979976654052734e-01 -5.361941456794738770e-01 2.239093929529190063e-01 -3.361077606678009033e-01 -4.852777421474456787e-01 -2.030260860919952393e-01 -3.618008643388748169e-02
-2.035001851618289948e-02 -7.036023139953613281e-01 1.856669932603836060e-01 5.608328580856323242e-01 -3.081034123897552490e-02 -2.642472684383392334e-01 1.216528266668319702e-01 -2.644781172275543213e-01
-2.184782326221466064e-01 -7.248255014419555664e-01 -3.682924434542655945e-02 6.226236820220947266e-01 -4.725824669003486633e-02 -8.372317999601364136e-02 -2.565340138971805573e-02 -1.672652661800384521e-01
8.358488231897354126e-02 -4.662736952304840088e-01 2.878478169441223145e-01 -1.008269190788269043e-01 -7.311920523643493652e-01 -3.736897706985473633e-01 -6.428995728492736816e-02 6.450413912534713745e-02
-2.752820551395416260e-01 -5.718492865562438965e-01 -4.700163304805755615e-01 -2.479864507913589478e-01 -2.286163568496704102e-01 -1.562405973672866821e-01 -4.878458380699157715e-01 -1.120618544518947601e-02
-1.174365431070327759e-01 -6.205166578292846680e-01 -3.077327311038970947e-01 -5.132014155387878418e-01 -1.368332537822425365e-03 2.774954140186309814e-01 -8.965301513671875000e-02 3.975542485713958740e-01
2.615433000028133392e-02 -5.760090351104736328e-01 -3.945261538028717041e-01 1.393541842699050903e-01 -5.797558426856994629e-01 -3.120318651199340820e-01 -2.428239732980728149e-01 -3.852644935250282288e-03
-2.730577886104583740e-01 -5.546222329139709473e-01 -2.366173416376113892e-01 1.017249301075935364e-01 -2.890450060367584229e-01 -2.127142697572708130e-01 -4.964531958103179932e-01 4.198068380355834961e-01
3.565242886543273926e-02 -5.711556077003479004e-01 3.689339756965637207e-02 -2.004201412200927734e-01 -9.765645116567611694e-02 -2.057496756315231323e-01 7.313474416732788086e-01 -2.103382349014282227e-01
-4.863173365592956543e-01 -6.080827713012695312e-01 2.125800251960754395e-01 1.663715094327926636e-01 -5.045418143272399902e-01 -4.617814347147941589e-02 -5.153252184391021729e-02 -2.480127960443496704e-01
-4.920515418052673340e-01 -5.481197834014892578e-01 -2.275183945894241333e-01 -3.104257583618164062e-01 -3.254212439060211182e-01 -5.532748624682426453e-02 -1.607355326414108276e-01 4.177621901035308838e-01
2.801083922386169434e-01 -4.392504692077636719e-01 -3.833256661891937256e-01 -1.476015895605087280e-01 -3.520500063896179199e-01 -1.810981631278991699e-01 4.900323748588562012e-01 -4.037400484085083008e-01
1.920623779296875000e-01 -5.394059419631958008e-01 2.034441195428371429e-02 -6.288362294435501099e-02 -1.891061514616012573e-01 -1.680618971586227417e-01 7.483625411987304688e-01 -2.091240584850311279e-01
4.729704260826110840e-01 -5.614872574806213379e-01 3.166873753070831299e-01 -3.100220263004302979e-01 -1.223050206899642944e-01 -3.079707026481628418e-01 -3.171789944171905518e-01 2.328510582447052002e-01
-5.717800855636596680e-01 -5.153124332427978516e-01 -3.904115855693817139e-01 -2.129611559212207794e-02 -3.682759702205657959e-01 4.850346595048904419e-03 -2.148780673742294312e-01 -2.698566019535064697e-01
8.907307684421539307e-02 -4.716854393482208252e-01 8.766681700944900513e-02 -1.000593528151512146e-01 -8.344280719757080078e-01 6.315044313669204712e-02 9.659744054079055786e-02 -2.056511491537094116e-01
-1.550779193639755249e-01 -5.656812191009521484e-01 8.415755629539489746e-02 -4.238966107368469238e-02 -1.885059028863906860e-01 -1.895935982465744019e-01 7.112890481948852539e-01 -2.639398872852325439e-01
