# Supplementary material for: Where is your field going? A machine learning approach to study the relative motion of the domains of physics
Source: PLoS One. 2020 Jun 18;15(6):e0233997. doi: 10.1371/journal.pone.0233997 (PMC7302634; doi:10.1371/journal.pone.0233997)
Supplement: S8 Data — (ZIP) [file pone.0233997.s008.zip › 7/Pacs4Run_7_VS_500_embeddings2002-2006ED8.txt]

4.127703309059143066e-01 2.251541316509246826e-01 3.898235559463500977e-01 -1.699512153863906860e-01 4.142758250236511230e-01 5.819510221481323242e-01 -1.291594840586185455e-02 -2.960106134414672852e-01
3.035079538822174072e-01 3.994190692901611328e-01 6.944654583930969238e-01 3.650494292378425598e-02 -5.901640653610229492e-02 4.380278587341308594e-01 -2.394945919513702393e-01 1.096510365605354309e-01
5.103038549423217773e-01 -3.755483031272888184e-02 5.428503751754760742e-01 -2.810304164886474609e-01 -2.123518437147140503e-01 4.368490576744079590e-01 -3.551070392131805420e-01 -4.983498156070709229e-02
-1.333185285329818726e-01 9.703252464532852173e-02 5.483531951904296875e-01 -1.791632920503616333e-02 -2.048582136631011963e-01 5.616877079010009766e-01 -5.604237914085388184e-01 -1.624309644103050232e-02
1.129607632756233215e-01 -6.644724309444427490e-02 7.683597207069396973e-01 1.676286309957504272e-01 3.236153721809387207e-01 3.554182350635528564e-01 -3.497733175754547119e-01 -1.046809405088424683e-01
-1.614205837249755859e-01 6.640704274177551270e-01 4.213346540927886963e-02 5.506814271211624146e-02 3.038496971130371094e-01 3.433346748352050781e-01 -4.890065491199493408e-01 -2.807406783103942871e-01
-3.766025602817535400e-01 3.417686820030212402e-01 2.407798729836940765e-02 1.092323139309883118e-01 -2.612508833408355713e-01 5.230104923248291016e-01 -2.790854573249816895e-01 -5.560330152511596680e-01
-3.847371041774749756e-02 6.799453496932983398e-01 -1.082265824079513550e-01 1.353700011968612671e-01 2.542944252490997314e-01 4.193282723426818848e-01 -3.980009555816650391e-01 -3.274896144866943359e-01
-3.229217138141393661e-03 2.393235862255096436e-01 6.636465191841125488e-01 -5.748836398124694824e-01 -1.993684321641921997e-01 3.550839126110076904e-01 1.520041469484567642e-02 -7.571347057819366455e-02
-5.300827696919441223e-02 7.634661793708801270e-01 5.131981968879699707e-01 1.806492805480957031e-01 1.311742812395095825e-01 2.406634092330932617e-01 -1.227837651968002319e-01 -1.676352620124816895e-01
-4.868732020258903503e-02 8.710031956434249878e-02 7.815513610839843750e-01 1.410364955663681030e-01 4.485286176204681396e-01 1.806622594594955444e-01 -2.361796051263809204e-01 -2.640675604343414307e-01
-2.526980638504028320e-01 2.050189226865768433e-01 5.679379701614379883e-01 -1.722965240478515625e-01 -3.783562183380126953e-01 6.074196100234985352e-01 -1.221360340714454651e-01 -1.218288987874984741e-01
2.312147319316864014e-01 1.709817498922348022e-01 -1.616124063730239868e-01 3.079726099967956543e-01 3.749541044235229492e-01 8.046190738677978516e-01 -8.397822827100753784e-02 -3.583976998925209045e-02
1.176306977868080139e-01 1.158990561962127686e-01 5.695651173591613770e-01 -5.184083580970764160e-01 3.643576055765151978e-02 3.224802911281585693e-01 -5.236071944236755371e-01 9.661574847996234894e-03
2.846406102180480957e-01 6.614856123924255371e-01 7.629339396953582764e-02 -2.485010921955108643e-01 2.014101669192314148e-02 9.570874273777008057e-02 -1.338900029659271240e-01 -6.215711236000061035e-01
-2.558482289314270020e-01 5.151268839836120605e-01 4.224714338779449463e-01 3.374684453010559082e-01 4.384018778800964355e-01 2.907851934432983398e-01 3.601872920989990234e-02 -3.142760992050170898e-01
2.036519944667816162e-01 6.471638083457946777e-01 1.736667156219482422e-01 2.068728059530258179e-01 -2.529151141643524170e-01 5.180749297142028809e-01 -2.703782618045806885e-01 -2.475404441356658936e-01
-7.519056648015975952e-02 1.251026391983032227e-01 7.099863886833190918e-02 -3.885911777615547180e-02 3.210878968238830566e-01 4.170647263526916504e-02 -2.623572051525115967e-01 -8.935753107070922852e-01
-1.987186074256896973e-01 5.806323885917663574e-01 2.383931130170822144e-01 -2.492379248142242432e-01 5.711888074874877930e-01 8.703061938285827637e-02 1.146998554468154907e-01 -3.967861235141754150e-01
1.854783594608306885e-01 1.486158519983291626e-01 3.640133887529373169e-02 -1.511928290128707886e-01 -1.235927715897560120e-01 2.729839384555816650e-01 -6.469115614891052246e-01 -6.411215066909790039e-01
-7.580660283565521240e-02 3.397255241870880127e-01 6.142501235008239746e-01 3.786405920982360840e-01 4.588901698589324951e-01 2.726743221282958984e-01 1.159958913922309875e-01 -2.445026487112045288e-01
2.928073704242706299e-01 1.876835972070693970e-01 4.676873683929443359e-01 2.641206681728363037e-01 -7.778137922286987305e-02 2.594060599803924561e-01 -5.640705227851867676e-01 -4.461283981800079346e-01
4.451680779457092285e-01 4.046878814697265625e-01 2.407432347536087036e-01 -1.120211035013198853e-01 -1.308404356241226196e-01 2.915355265140533447e-01 -5.830670595169067383e-01 -3.542143106460571289e-01
1.427421066910028458e-02 2.340681552886962891e-01 2.992307709064334631e-04 1.965234242379665375e-02 -5.656736716628074646e-02 9.676851630210876465e-01 6.743191927671432495e-02 2.146415039896965027e-02
2.496975362300872803e-01 6.326395273208618164e-01 -2.683174610137939453e-01 -1.175158247351646423e-01 6.763435155153274536e-02 2.819152772426605225e-01 -2.384143173694610596e-01 -5.574244260787963867e-01
-2.276758551597595215e-01 1.427981108427047729e-01 3.393356204032897949e-01 -1.932121962308883667e-01 2.503382861614227295e-01 7.460408806800842285e-01 3.931409418582916260e-01 3.856031969189643860e-02
3.202586667612195015e-03 2.321324795484542847e-01 2.790982425212860107e-01 1.747293919324874878e-01 1.385466754436492920e-01 8.876324892044067383e-01 -2.058147266507148743e-02 1.736887693405151367e-01
2.796977758407592773e-01 4.113247096538543701e-01 2.765713930130004883e-01 -5.058685541152954102e-01 -7.057455834001302719e-03 1.290353834629058838e-01 -5.526738762855529785e-01 -3.131105005741119385e-01
4.324271380901336670e-01 2.110470980405807495e-01 3.522196412086486816e-01 1.435102373361587524e-01 -4.827119782567024231e-02 2.390144765377044678e-01 -5.493755340576171875e-01 -5.123872160911560059e-01
-2.313168197870254517e-01 7.227801084518432617e-01 2.100580483675003052e-01 1.506528109312057495e-01 2.347448319196701050e-01 4.229194819927215576e-01 -3.069748282432556152e-01 -1.704737991094589233e-01
1.202679611742496490e-02 4.143696129322052002e-01 6.928320527076721191e-01 1.301987171173095703e-01 -3.076563179492950439e-01 4.208230376243591309e-01 1.874749958515167236e-01 -1.558653563261032104e-01
1.174856349825859070e-01 7.080240845680236816e-01 -2.866268530488014221e-02 1.765251457691192627e-01 -1.524253189563751221e-01 4.814261198043823242e-01 -2.046307027339935303e-01 -3.950166404247283936e-01
7.810427248477935791e-02 5.339594483375549316e-01 -5.231453105807304382e-03 -4.949551224708557129e-01 7.023728638887405396e-02 3.114461004734039307e-01 -5.618885755538940430e-01 -2.147751152515411377e-01
-4.808386042714118958e-02 3.916839659214019775e-01 -4.573318734765052795e-02 4.439750015735626221e-01 -4.823958128690719604e-02 4.138168394565582275e-01 -1.142941266298294067e-01 -6.770756840705871582e-01
3.380143269896507263e-02 1.133740395307540894e-01 4.952929541468620300e-02 -1.120874956250190735e-01 1.570740640163421631e-01 6.432048231363296509e-02 -4.537167251110076904e-01 -8.580901026725769043e-01
6.037676334381103516e-01 -2.072446942329406738e-01 3.307621479034423828e-01 -2.776664309203624725e-02 -9.225825965404510498e-02 4.694346189498901367e-01 2.057832032442092896e-01 -4.594698846340179443e-01
-6.160672008991241455e-02 5.360910296440124512e-01 3.593474626541137695e-01 3.093269169330596924e-01 -2.888336181640625000e-01 4.221944212913513184e-01 1.067793667316436768e-01 -4.592630863189697266e-01
9.717155247926712036e-03 2.412225157022476196e-01 3.025090396404266357e-01 2.948428988456726074e-01 -2.778002060949802399e-02 8.623583316802978516e-01 1.320595294237136841e-01 -3.741546347737312317e-02
-1.145857721567153931e-01 2.262017726898193359e-01 -2.472134381532669067e-01 -7.720959186553955078e-02 2.287712246179580688e-01 8.628046512603759766e-01 2.373701632022857666e-01 -1.245573014020919800e-01
2.777483761310577393e-01 5.814931988716125488e-01 2.003688365221023560e-01 2.582583427429199219e-01 -1.005564630031585693e-01 3.636029064655303955e-01 -3.933702409267425537e-01 -4.252265989780426025e-01
-1.830613911151885986e-01 4.771122932434082031e-01 1.035700514912605286e-01 4.261900484561920166e-02 2.632400095462799072e-01 2.209684699773788452e-01 -5.850013494491577148e-01 -5.157134532928466797e-01
2.445469051599502563e-01 6.918407678604125977e-01 -9.369822591543197632e-02 1.485634297132492065e-01 -1.644962094724178314e-02 4.164007604122161865e-01 -2.932112216949462891e-01 -4.136056900024414062e-01
2.829986810684204102e-01 2.651699632406234741e-02 3.295417726039886475e-01 1.522039324045181274e-01 -2.096078358590602875e-02 4.119902253150939941e-01 5.202527642250061035e-01 -5.887329578399658203e-01
1.899748593568801880e-01 -3.036735020577907562e-02 6.865381598472595215e-01 1.330269873142242432e-01 6.176918148994445801e-01 1.455495506525039673e-01 -1.526949405670166016e-01 -2.188907563686370850e-01
3.196241557598114014e-01 7.768878340721130371e-01 7.112906128168106079e-02 -2.461854517459869385e-01 3.292094767093658447e-01 2.250439673662185669e-01 -2.022915035486221313e-01 -1.693323999643325806e-01
3.948139548301696777e-01 4.891927540302276611e-01 -1.040821298956871033e-01 -1.853514015674591064e-01 4.184873700141906738e-01 6.434457749128341675e-02 -1.220854371786117554e-01 -6.045225262641906738e-01
2.661467762663960457e-03 5.062752962112426758e-02 7.498665452003479004e-01 3.659515082836151123e-01 3.999728262424468994e-01 2.166600525379180908e-01 -3.820948675274848938e-02 -3.046795427799224854e-01
2.444297671318054199e-01 2.614668309688568115e-01 2.696861028671264648e-01 1.318447142839431763e-01 -8.192766457796096802e-02 3.133502900600433350e-01 -6.742081046104431152e-01 -4.715065956115722656e-01
-2.179564535617828369e-01 5.098693370819091797e-01 1.876628585159778595e-02 -3.613347411155700684e-01 2.797975242137908936e-01 8.530946820974349976e-02 -2.366607636213302612e-01 -6.481054425239562988e-01
5.096375569701194763e-02 7.485442608594894409e-02 -5.798107385635375977e-02 2.761391997337341309e-01 1.772532425820827484e-02 9.000475406646728516e-01 1.391574144363403320e-01 -2.870893478393554688e-01
1.495920568704605103e-01 7.334598302841186523e-01 1.442478150129318237e-01 -4.376060962677001953e-01 5.212822556495666504e-02 1.435755342245101929e-01 -2.843806147575378418e-01 -3.509255945682525635e-01
3.282112535089254379e-03 1.741773486137390137e-01 1.718858927488327026e-01 -4.832923710346221924e-01 1.552865207195281982e-01 4.588174819946289062e-01 -6.861563324928283691e-01 3.312466666102409363e-02
4.027034044265747070e-01 4.658969342708587646e-01 3.498082160949707031e-01 -4.009762108325958252e-01 -2.359433770179748535e-01 2.010857909917831421e-01 2.182936519384384155e-01 -4.403016567230224609e-01
-5.174309015274047852e-03 4.521507918834686279e-01 -9.906421601772308350e-02 4.006521105766296387e-01 -5.599401425570249557e-03 3.711177110671997070e-01 -4.698952287435531616e-02 -6.965838670730590820e-01
2.151613831520080566e-01 3.501469790935516357e-01 2.599747180938720703e-01 1.319142431020736694e-01 4.631960764527320862e-02 4.020871222019195557e-01 -7.333975434303283691e-01 -2.107673436403274536e-01
2.888182401657104492e-01 4.183196723461151123e-01 3.351193666458129883e-01 -2.521245181560516357e-01 -1.122359186410903931e-01 3.655762970447540283e-02 -4.125428795814514160e-01 -6.177343726158142090e-01
-1.037752851843833923e-01 3.316638469696044922e-01 7.153337597846984863e-01 3.160359859466552734e-01 3.933808505535125732e-01 1.911160349845886230e-01 -8.104010485112667084e-03 -2.762408554553985596e-01
8.978657424449920654e-02 3.775781095027923584e-01 1.897124946117401123e-02 -1.365586519241333008e-01 -2.419703453779220581e-01 1.974908560514450073e-01 -2.448559105396270752e-01 -8.202794790267944336e-01
9.228929877281188965e-02 5.022265315055847168e-01 6.812161803245544434e-01 1.229515373706817627e-01 2.467321157455444336e-01 3.091285526752471924e-01 2.179042249917984009e-01 -2.369793802499771118e-01
2.643654048442840576e-01 4.245365560054779053e-01 3.599861264228820801e-01 -3.436214625835418701e-01 1.606555730104446411e-01 -1.103633120656013489e-01 -1.247127130627632141e-01 -6.698285937309265137e-01
8.564784377813339233e-02 2.393863052129745483e-01 1.647935211658477783e-01 -6.581337451934814453e-01 2.534118592739105225e-01 2.797241508960723877e-01 -5.740723013877868652e-01 -5.513225868344306946e-02
-2.207052707672119141e-02 5.453446507453918457e-02 1.789148598909378052e-01 -1.486175060272216797e-01 6.429092586040496826e-02 -4.948047455400228500e-03 -2.471492290496826172e-01 -9.365898966789245605e-01
2.943626344203948975e-01 4.927795827388763428e-01 2.903209030628204346e-01 1.662479341030120850e-01 -2.885519564151763916e-01 4.636399745941162109e-01 -4.445525109767913818e-01 -2.504863142967224121e-01
-5.506018642336130142e-04 3.611589074134826660e-01 1.711028367280960083e-01 2.037644386291503906e-03 2.840946316719055176e-01 8.354985713958740234e-01 3.735261783003807068e-02 2.451952993869781494e-01
-1.100372150540351868e-01 7.067214846611022949e-01 -1.035798937082290649e-01 -3.188336193561553955e-01 -4.954422637820243835e-02 2.915125787258148193e-01 -2.234337180852890015e-01 -4.885652661323547363e-01
-3.496035635471343994e-01 2.384273707866668701e-01 3.396336436271667480e-01 -3.803283274173736572e-01 5.835867524147033691e-01 8.037325739860534668e-02 1.187389483675360680e-03 -4.624871313571929932e-01
1.042791903018951416e-01 4.154575765132904053e-01 2.866202890872955322e-01 -1.292455643415451050e-01 2.824108898639678955e-01 7.156559228897094727e-01 3.225617110729217529e-01 1.473086029291152954e-01
9.235265105962753296e-02 4.161088913679122925e-02 4.857024252414703369e-01 -3.507298529148101807e-01 -4.489451944828033447e-01 3.596597313880920410e-01 1.188048571348190308e-01 -5.346025228500366211e-01
-6.026050448417663574e-02 5.776493549346923828e-01 1.740768849849700928e-01 -2.467216998338699341e-01 5.616215467453002930e-01 9.944543242454528809e-02 6.915840506553649902e-02 -4.913498163223266602e-01
-2.126232720911502838e-03 1.700474917888641357e-01 3.079260466620326042e-03 -2.973148599267005920e-02 4.180349707603454590e-01 1.408783020451664925e-03 -3.401193916797637939e-01 -8.244693875312805176e-01
3.058954775333404541e-01 6.283618807792663574e-01 1.347608864307403564e-01 -5.357244610786437988e-02 -2.519778907299041748e-02 3.581860363483428955e-01 -5.357851982116699219e-01 -2.730582654476165771e-01
-6.918672472238540649e-02 2.761848866939544678e-01 5.954851508140563965e-01 2.342870831489562988e-01 -3.247677385807037354e-01 2.883014976978302002e-01 -2.270533740520477295e-01 -5.189385414123535156e-01
4.626793414354324341e-02 8.027373254299163818e-02 5.048368573188781738e-01 -8.188264071941375732e-02 4.167041182518005371e-01 7.033332586288452148e-01 1.639935970306396484e-01 1.861095428466796875e-01
-7.109998911619186401e-02 5.485172271728515625e-01 5.625379681587219238e-01 3.898259699344635010e-01 3.672159910202026367e-01 2.901766896247863770e-01 -9.544686763547360897e-04 -8.129847049713134766e-02
6.581348776817321777e-01 -1.553317159414291382e-01 2.431780993938446045e-01 2.499351054430007935e-01 3.190490305423736572e-01 4.882230758666992188e-01 1.462581008672714233e-01 -2.440945208072662354e-01
4.635763764381408691e-01 3.589430153369903564e-01 1.840689927339553833e-01 2.873125374317169189e-01 -4.275583475828170776e-02 3.053901195526123047e-01 -4.751148521900177002e-01 -4.679764509201049805e-01
-1.899183392524719238e-01 8.489712327718734741e-02 -1.449013054370880127e-01 -1.039154380559921265e-01 -2.581533789634704590e-02 9.122203588485717773e-01 2.296993434429168701e-01 -1.983801573514938354e-01
7.423975318670272827e-02 -1.042197495698928833e-01 -4.093208909034729004e-02 -3.778953850269317627e-02 -1.261738091707229614e-01 9.536786079406738281e-01 -6.498605012893676758e-02 -2.255604863166809082e-01
2.181649804115295410e-01 1.286541111767292023e-02 -5.596615001559257507e-02 -3.476637303829193115e-01 1.883999109268188477e-01 8.590786457061767578e-01 2.320968806743621826e-01 2.927174791693687439e-02
5.747025609016418457e-01 5.868403315544128418e-01 -7.622480392456054688e-02 -1.550296843051910400e-01 1.909073740243911743e-01 1.826252937316894531e-01 -3.026162683963775635e-01 -3.662192523479461670e-01
3.570310398936271667e-02 6.007072329521179199e-01 -3.123235888779163361e-02 1.401972770690917969e-01 2.132596075534820557e-01 3.293247520923614502e-01 -5.391197204589843750e-01 -4.155249297618865967e-01
1.862871348857879639e-01 4.712620377540588379e-01 2.251451164484024048e-01 -4.852645695209503174e-01 -6.683012843132019043e-02 2.247766703367233276e-01 -5.690491199493408203e-01 -2.796953618526458740e-01
1.538451015949249268e-01 5.095736980438232422e-01 1.718190163373947144e-01 -1.739784032106399536e-01 5.451835989952087402e-01 -5.477269180119037628e-03 -2.942725718021392822e-01 -5.225178003311157227e-01
-4.985496401786804199e-02 5.800736136734485626e-03 -1.841527521610260010e-01 1.487436443567276001e-01 -1.547440793365240097e-02 9.258261322975158691e-01 -2.858781814575195312e-02 -2.885017096996307373e-01
2.437275797128677368e-01 4.518139064311981201e-01 8.582181483507156372e-02 -9.488505870103836060e-02 6.941154599189758301e-01 2.730144420638680458e-03 1.037207096815109253e-01 -4.770020544528961182e-01
-5.013031363487243652e-01 3.020230233669281006e-01 7.836767286062240601e-02 -4.673002362251281738e-01 4.124336540699005127e-01 2.037375718355178833e-01 -2.516865730285644531e-01 -3.975043892860412598e-01
-4.294632747769355774e-02 -5.721551179885864258e-02 -7.823838852345943451e-03 -2.211279422044754028e-01 1.951422095298767090e-01 9.495411515235900879e-01 7.060043513774871826e-02 3.506977856159210205e-02
-3.007718026638031006e-01 4.860427677631378174e-01 2.163379937410354614e-01 4.970034211874008179e-02 2.816587388515472412e-01 2.465392649173736572e-01 -5.742484331130981445e-01 -3.926220536231994629e-01
4.828880727291107178e-01 4.148193001747131348e-01 7.662408798933029175e-02 -5.207839012145996094e-01 7.629265636205673218e-02 1.892011165618896484e-01 -4.668489098548889160e-01 -2.410212457180023193e-01
2.377845048904418945e-01 3.478287458419799805e-01 1.715877205133438110e-01 1.765944063663482666e-01 -2.617012150585651398e-02 8.689531087875366211e-01 -1.640942320227622986e-02 7.623702287673950195e-02
-4.504693448543548584e-01 1.298325061798095703e-01 5.703532099723815918e-01 -2.777684330940246582e-01 2.200205028057098389e-01 7.000856101512908936e-02 -1.433127820491790771e-01 -5.512836575508117676e-01
1.416362673044204712e-01 2.019867748022079468e-01 3.569283783435821533e-01 -9.617333114147186279e-02 5.581717491149902344e-01 6.167510151863098145e-01 -5.395328626036643982e-02 3.280929625034332275e-01
4.206040799617767334e-01 4.658468663692474365e-01 1.425154060125350952e-01 -4.595629572868347168e-01 -1.391589790582656860e-01 3.054451942443847656e-01 -4.606605768203735352e-01 -2.229347378015518188e-01
-7.521241158246994019e-02 5.030316710472106934e-01 3.812053203582763672e-01 -4.449707642197608948e-02 1.819304078817367554e-01 1.091990694403648376e-01 -5.762133002281188965e-01 -4.657895565032958984e-01
-3.865043520927429199e-01 4.147215783596038818e-01 2.460573017597198486e-01 -3.148781061172485352e-01 4.394778311252593994e-01 1.362832784652709961e-01 2.656982243061065674e-01 -4.864345490932464600e-01
-2.450446337461471558e-01 2.532024085521697998e-01 5.861288905143737793e-01 1.898659616708755493e-01 5.650941729545593262e-01 2.772207856178283691e-01 1.074585765600204468e-01 -2.975154221057891846e-01
4.708026349544525146e-01 4.069721996784210205e-01 8.604428172111511230e-02 1.894660294055938721e-01 1.775022149085998535e-01 2.707382142543792725e-01 -5.888230800628662109e-01 -3.433638513088226318e-01
2.912589311599731445e-01 2.298730760812759399e-01 1.250594854354858398e-01 2.549380958080291748e-01 3.700487315654754639e-02 3.687526583671569824e-01 -6.765561103820800781e-01 -4.319919943809509277e-01
-2.448915839195251465e-01 6.853215694427490234e-01 -1.359420269727706909e-01 1.674336940050125122e-02 1.805931478738784790e-01 4.378432631492614746e-01 -3.203263580799102783e-01 -3.530898094177246094e-01
-2.824686169624328613e-01 -2.766428589820861816e-01 2.809213995933532715e-01 -6.372210979461669922e-01 2.876139879226684570e-01 4.933927357196807861e-01 4.578064009547233582e-02 -1.745242327451705933e-01
1.639394164085388184e-01 -2.851371280848979950e-02 7.638565301895141602e-01 3.171275854110717773e-01 2.119925767183303833e-01 3.125236928462982178e-01 -2.687772214412689209e-01 -2.709445357322692871e-01
3.863645792007446289e-01 2.667060494422912598e-01 -2.209770679473876953e-02 -4.909234941005706787e-01 1.508455276489257812e-01 2.210087329149246216e-01 -6.025655269622802734e-01 -3.215768635272979736e-01
8.981430530548095703e-02 2.889994084835052490e-01 4.420697689056396484e-01 -5.874916315078735352e-01 -8.197257667779922485e-02 6.523177959024906158e-03 2.877608872950077057e-02 -6.002088785171508789e-01
2.448257654905319214e-01 -3.385777175426483154e-01 -2.632010728120803833e-02 9.520442038774490356e-02 8.126814663410186768e-02 8.454791903495788574e-01 -5.345053598284721375e-02 -3.022783696651458740e-01
4.482293725013732910e-01 5.435031056404113770e-01 9.571590274572372437e-02 7.162333279848098755e-02 1.435789614915847778e-01 2.023574262857437134e-01 -5.081099271774291992e-01 -4.119031131267547607e-01
3.762098252773284912e-01 -2.846027612686157227e-01 2.493149936199188232e-01 2.959871292114257812e-01 3.033873438835144043e-01 3.611540496349334717e-01 2.749750316143035889e-01 -5.741198658943176270e-01
3.213196694850921631e-01 -1.375620514154434204e-01 -1.430861800909042358e-01 1.270940154790878296e-01 1.413285825401544571e-02 8.694313168525695801e-01 -3.936415910720825195e-02 -2.890391647815704346e-01
-7.518235594034194946e-03 -1.903790682554244995e-01 -2.330686151981353760e-02 1.005220487713813782e-01 3.744172155857086182e-01 8.964952230453491211e-01 3.856451064348220825e-02 -8.759107440710067749e-02
2.710444852709770203e-02 1.029829308390617371e-01 -1.755890552885830402e-03 -4.801177382469177246e-01 2.196047306060791016e-01 5.197756290435791016e-01 -6.629416942596435547e-01 1.609564386308193207e-02
1.855591386556625366e-01 2.590790987014770508e-01 3.114509284496307373e-01 -2.467913329601287842e-01 3.348453640937805176e-01 -9.820256382226943970e-02 -4.137588441371917725e-01 -6.690116524696350098e-01
1.723901927471160889e-02 6.843599677085876465e-01 -4.521080106496810913e-02 -2.492803633213043213e-01 3.633847534656524658e-01 8.767431974411010742e-02 1.454336047172546387e-01 -5.534287095069885254e-01
2.316478490829467773e-01 6.315189003944396973e-01 -4.505895823240280151e-02 -1.361437588930130005e-01 -2.215966135263442993e-01 3.452853262424468994e-01 -3.201492130756378174e-01 -5.060980319976806641e-01
3.453781455755233765e-02 3.371720388531684875e-02 2.891637384891510010e-01 1.145991086959838867e-01 8.907152414321899414e-01 1.812821328639984131e-01 -1.873033493757247925e-01 -1.990034580230712891e-01
-8.441320061683654785e-02 8.250316381454467773e-01 3.668617010116577148e-01 -3.048351407051086426e-02 3.878585994243621826e-02 2.780758440494537354e-01 -1.858830302953720093e-01 -2.515901029109954834e-01
-6.142425164580345154e-02 4.476869702339172363e-01 -2.169058024883270264e-01 -3.504292666912078857e-01 5.864304304122924805e-01 2.074144482612609863e-01 -3.609578013420104980e-01 -3.297617435455322266e-01
-1.276611685752868652e-01 1.812842488288879395e-01 4.797838032245635986e-01 -6.225259304046630859e-01 -3.558025062084197998e-01 2.586449980735778809e-01 -1.413457095623016357e-01 -3.458849191665649414e-01
-2.101468592882156372e-01 -2.863089144229888916e-01 1.902237683534622192e-01 -1.502586752176284790e-01 7.275909185409545898e-01 3.151239454746246338e-01 -3.031509816646575928e-01 -3.074256181716918945e-01
-3.439127504825592041e-01 7.025479674339294434e-01 1.447314918041229248e-01 -2.357928305864334106e-01 2.217496037483215332e-01 1.591039896011352539e-01 -4.834503307938575745e-02 -4.845416843891143799e-01
1.321662813425064087e-01 -1.974478960037231445e-01 2.148224860429763794e-01 4.304081201553344727e-01 3.236027657985687256e-01 6.788315773010253906e-01 1.940086632966995239e-01 -3.301151394844055176e-01
-8.337707072496414185e-02 2.899420261383056641e-01 4.060293734073638916e-01 2.909005880355834961e-01 -2.328642457723617554e-01 2.810417711734771729e-01 -2.300270795822143555e-01 -6.880232691764831543e-01
4.352663159370422363e-01 -1.453915685415267944e-01 3.893048465251922607e-01 -1.197101399302482605e-01 5.390679463744163513e-02 4.181290864944458008e-01 4.954453408718109131e-01 -4.475617408752441406e-01
8.080826699733734131e-02 7.760394215583801270e-01 7.749494910240173340e-02 1.603968292474746704e-01 2.614291012287139893e-02 3.687757551670074463e-01 -2.738893628120422363e-01 -3.844552636146545410e-01
2.100830972194671631e-01 2.796772718429565430e-01 3.264734745025634766e-01 -3.082806766033172607e-01 2.098864316940307617e-01 -7.953274995088577271e-02 -4.292896986007690430e-01 -6.643465161323547363e-01
1.404667049646377563e-01 -1.207526549696922302e-01 -9.869390726089477539e-02 5.826370790600776672e-03 -2.482018433511257172e-02 9.471721649169921875e-01 8.947941660881042480e-02 -2.239547967910766602e-01
-9.058551490306854248e-02 1.328068673610687256e-01 8.824110031127929688e-02 3.579467907547950745e-02 3.989998996257781982e-01 1.692041754722595215e-02 -4.314794540405273438e-01 -7.870368957519531250e-01
4.479918777942657471e-01 6.371529400348663330e-02 -1.773694753646850586e-01 2.173036187887191772e-01 -1.059730537235736847e-02 7.782279849052429199e-01 1.108194440603256226e-01 -3.138962090015411377e-01
-2.502926588058471680e-01 -2.035797089338302612e-01 3.405545651912689209e-01 1.115365140140056610e-02 6.007214188575744629e-01 2.919443845748901367e-01 -5.191720724105834961e-01 -2.533171772956848145e-01
8.228262513875961304e-02 2.369350790977478027e-01 1.277807261794805527e-02 -4.885421097278594971e-01 4.194742739200592041e-01 6.378578543663024902e-01 3.252825140953063965e-01 9.810554981231689453e-02
-5.413825437426567078e-02 -6.320922076702117920e-02 8.160635828971862793e-01 -8.587992936372756958e-02 4.131105840206146240e-01 7.441972941160202026e-02 -6.599503755569458008e-02 -3.730742931365966797e-01
-1.420131474733352661e-01 5.745526552200317383e-01 -1.871720105409622192e-01 -4.011232256889343262e-01 5.076907873153686523e-01 2.879784703254699707e-01 -2.396740764379501343e-01 -2.359307259321212769e-01
-3.169752061367034912e-01 3.092709481716156006e-01 6.430958509445190430e-01 1.904627308249473572e-02 -2.190214097499847412e-01 4.573816061019897461e-01 2.593627274036407471e-01 -2.559411525726318359e-01
3.452032506465911865e-01 -4.012207686901092529e-02 4.747601449489593506e-01 -5.612511634826660156e-01 2.050119638442993164e-01 2.378069758415222168e-01 -4.857680201530456543e-01 -6.536396592855453491e-02
-6.127521861344575882e-03 7.212727069854736328e-01 -4.173447843641042709e-03 -3.966304361820220947e-01 3.434546887874603271e-01 1.450459361076354980e-01 1.791062802076339722e-01 -3.889943063259124756e-01
3.994325101375579834e-01 3.015772104263305664e-01 -1.174968667328357697e-02 7.311068475246429443e-02 2.580287493765354156e-02 2.527956366539001465e-01 -5.761577486991882324e-01 -5.894849896430969238e-01
2.336297333240509033e-01 1.780159324407577515e-01 5.192186832427978516e-01 -1.766145676374435425e-01 4.551842808723449707e-01 5.263847112655639648e-01 3.311517536640167236e-01 1.378826946020126343e-01
-3.653461635112762451e-01 -3.113198578357696533e-01 2.836500108242034912e-01 -1.533372979611158371e-02 5.729560852050781250e-01 5.315571427345275879e-01 -1.392689198255538940e-01 -2.422441393136978149e-01
6.145363450050354004e-01 7.086224853992462158e-02 8.919779956340789795e-02 2.533650696277618408e-01 1.263274898519739509e-04 6.107383966445922852e-01 2.475444078445434570e-01 -3.330073952674865723e-01
-2.819574177265167236e-01 -8.777886629104614258e-03 6.120516061782836914e-01 -2.395345568656921387e-01 4.216740131378173828e-01 -3.335513640195131302e-03 -2.628554962575435638e-02 -5.567116737365722656e-01
-5.151462182402610779e-02 1.184511855244636536e-01 -1.205451879650354385e-02 -4.431190490722656250e-01 3.276736140251159668e-01 7.809144258499145508e-01 2.538455128669738770e-01 7.197761535644531250e-02
-2.690642774105072021e-01 1.642500162124633789e-01 2.137695848941802979e-01 -3.344961106777191162e-01 7.691072225570678711e-01 9.746427834033966064e-02 -2.019978761672973633e-01 -3.181396722793579102e-01
-2.665584385395050049e-01 4.552029371261596680e-01 1.470220834016799927e-01 1.590156406164169312e-01 -1.868509203195571899e-01 3.378301858901977539e-01 -6.390129774808883667e-02 -7.222946882247924805e-01
-1.899825222790241241e-02 4.907556250691413879e-02 5.131841823458671570e-02 -1.640599220991134644e-01 1.634360849857330322e-01 2.343826182186603546e-02 -1.994653791189193726e-01 -9.490175843238830566e-01
-5.397231131792068481e-02 3.435302292928099632e-03 6.801494956016540527e-01 1.062205806374549866e-01 1.625450849533081055e-01 3.876069933176040649e-02 3.830033540725708008e-02 -7.027082443237304688e-01
2.567998766899108887e-01 3.963936865329742432e-02 3.049970567226409912e-01 -2.473452687263488770e-01 6.230441927909851074e-01 5.830097198486328125e-01 9.564572572708129883e-02 2.026012539863586426e-01
4.304367303848266602e-01 -8.552555739879608154e-02 -1.145514175295829773e-01 1.132147014141082764e-01 2.280829399824142456e-01 5.429320335388183594e-01 3.447710275650024414e-01 -5.619661211967468262e-01
3.653258830308914185e-02 -1.264257431030273438e-01 -4.697072505950927734e-02 -5.134397652000188828e-03 -5.690916255116462708e-02 9.643046259880065918e-01 -1.397879868745803833e-01 -1.666933447122573853e-01
-1.240227296948432922e-01 -2.861801683902740479e-01 7.403039336204528809e-01 -8.291693031787872314e-02 4.200772643089294434e-01 2.788248360157012939e-01 -1.172262877225875854e-01 -2.825670242309570312e-01
-1.838735640048980713e-01 -2.839148938655853271e-01 3.677281439304351807e-01 -6.555560231208801270e-01 1.067050322890281677e-01 3.976134657859802246e-01 1.441728174686431885e-01 -3.610219955444335938e-01
1.048601344227790833e-01 1.127763837575912476e-01 1.350318081676959991e-02 -4.404202699661254883e-01 -2.593223750591278076e-01 1.681985557079315186e-01 -1.326029598712921143e-01 -8.179309964179992676e-01
2.989740967750549316e-01 7.645881175994873047e-02 3.122725188732147217e-01 6.600120104849338531e-04 4.107935130596160889e-01 6.415506601333618164e-01 4.751765429973602295e-01 3.350465372204780579e-02
-2.182818502187728882e-01 5.209054350852966309e-01 -3.441592454910278320e-01 -2.307916730642318726e-01 4.607827365398406982e-01 3.536125421524047852e-01 -3.141483664512634277e-01 -2.706446945667266846e-01
3.280312418937683105e-01 7.303828597068786621e-01 5.593391507863998413e-02 -6.382300704717636108e-02 -8.629313856363296509e-02 3.274995684623718262e-01 -3.505943119525909424e-01 -3.378099501132965088e-01
8.646736294031143188e-02 -3.384460508823394775e-01 5.574226379394531250e-01 -5.090705119073390961e-03 5.456888079643249512e-01 1.251314729452133179e-01 -2.833333909511566162e-01 -4.165569543838500977e-01
-1.435195095837116241e-02 6.425303965806961060e-02 5.633041262626647949e-01 1.012032032012939453e-01 7.349424362182617188e-01 1.548096537590026855e-01 -2.804627418518066406e-01 -1.592047065496444702e-01
3.275302648544311523e-01 3.527580201625823975e-01 1.602169126272201538e-01 -2.972097396850585938e-01 -2.541126310825347900e-01 7.552687525749206543e-01 -1.386041846126317978e-02 1.381533294916152954e-01
6.826465576887130737e-02 6.349445581436157227e-01 -1.408615708351135254e-01 -1.299730390310287476e-01 3.431654572486877441e-01 1.173492595553398132e-01 1.084564924240112305e-01 -6.419924497604370117e-01
-2.854425609111785889e-01 6.147695705294609070e-02 7.358075976371765137e-01 1.170657351613044739e-01 4.516425728797912598e-01 2.862715423107147217e-01 -1.496205925941467285e-01 -2.265110760927200317e-01
1.113809645175933838e-01 -2.319377288222312927e-02 3.365295827388763428e-01 -2.709237933158874512e-01 4.993525445461273193e-01 6.406668424606323242e-01 3.721262812614440918e-01 4.603815451264381409e-02
-4.343142807483673096e-01 4.145071208477020264e-01 2.532599568367004395e-01 -4.031126499176025391e-01 3.454010486602783203e-01 7.308711111545562744e-02 1.815756261348724365e-01 -5.052734613418579102e-01
2.303839027881622314e-01 4.559823870658874512e-01 1.200398728251457214e-01 -5.677442997694015503e-02 4.830554127693176270e-01 1.793559640645980835e-02 6.024900358170270920e-03 -6.983336806297302246e-01
4.719244837760925293e-01 6.374425292015075684e-01 -7.763197273015975952e-02 4.632684588432312012e-02 1.579449474811553955e-01 2.880399227142333984e-01 -3.035625815391540527e-01 -4.033824801445007324e-01
-9.520356543362140656e-03 2.207190394401550293e-01 7.188918590545654297e-01 2.540676891803741455e-01 -2.330181151628494263e-01 3.601062297821044922e-01 -3.010005652904510498e-01 -3.086445033550262451e-01
4.259623885154724121e-01 1.898365020751953125e-01 5.498694777488708496e-01 8.767611533403396606e-02 -8.948703110218048096e-02 1.956808418035507202e-01 -5.098456144332885742e-01 -4.077169597148895264e-01
6.606952846050262451e-02 5.476729571819305420e-02 7.208247780799865723e-01 9.847067296504974365e-02 2.757306098937988281e-01 5.572968721389770508e-01 -2.584548592567443848e-01 9.972195327281951904e-02
1.472427248954772949e-01 -4.581267237663269043e-01 2.877328395843505859e-01 -6.131446361541748047e-01 1.493956744670867920e-01 2.513597011566162109e-01 -1.166366636753082275e-01 -4.589096009731292725e-01
-5.903846025466918945e-02 2.882162630558013916e-01 4.530391097068786621e-01 3.688114583492279053e-01 -2.446476221084594727e-01 3.127856254577636719e-01 -9.580201655626296997e-02 -6.366429328918457031e-01
1.779594123363494873e-01 -3.211343660950660706e-02 3.798917531967163086e-01 -5.158880352973937988e-01 -3.916696608066558838e-01 4.159299135208129883e-01 1.318063139915466309e-01 -4.615899622440338135e-01
-3.828880488872528076e-01 3.599620983004570007e-02 4.276052489876747131e-02 -1.125086992979049683e-01 5.287360548973083496e-01 1.186765432357788086e-01 -5.348566919565200806e-02 -7.356002330780029297e-01
2.787479162216186523e-01 7.578250765800476074e-01 1.506049335002899170e-01 -4.693334549665451050e-02 2.794689536094665527e-01 1.800862103700637817e-01 -4.083083271980285645e-01 -2.141648828983306885e-01
2.127085477113723755e-01 -1.808643639087677002e-01 -1.569061875343322754e-01 -7.499896287918090820e-01 1.977745443582534790e-01 4.433729946613311768e-01 -1.266517639160156250e-01 -2.884512841701507568e-01
8.178375661373138428e-02 3.375037312507629395e-01 2.564554512500762939e-01 1.021769046783447266e-01 1.127164810895919800e-01 3.168062269687652588e-01 -7.345413565635681152e-01 -3.880346715450286865e-01
4.853179156780242920e-01 2.301607280969619751e-01 2.373898029327392578e-01 4.203545153141021729e-01 1.045831218361854553e-01 5.648747086524963379e-01 2.984718978404998779e-01 -2.435860633850097656e-01
-3.432849422097206116e-02 4.945648610591888428e-01 2.422412186861038208e-01 2.198017574846744537e-02 1.889204978942871094e-01 7.641766667366027832e-01 1.833531558513641357e-01 2.044212669134140015e-01
-9.322390705347061157e-02 -3.121017217636108398e-01 3.337901234626770020e-01 -5.535327792167663574e-01 2.331653088331222534e-01 3.810801208019256592e-01 2.172588109970092773e-01 -4.788506925106048584e-01
6.671051383018493652e-01 6.028451770544052124e-02 3.861144557595252991e-02 -2.397161573171615601e-01 1.022318080067634583e-01 3.379048705101013184e-01 3.657360076904296875e-01 -4.837229549884796143e-01
3.332919180393218994e-01 -1.651010513305664062e-01 1.226958185434341431e-01 3.200046420097351074e-01 2.091724425554275513e-01 8.106878399848937988e-01 1.876506768167018890e-02 -2.070769667625427246e-01
-2.197843194007873535e-01 2.344564199447631836e-01 7.231242656707763672e-01 -2.377847731113433838e-01 2.193169444799423218e-01 -6.043589115142822266e-02 -7.793102413415908813e-04 -5.152879357337951660e-01
2.082359492778778076e-01 3.010246343910694122e-02 4.467895030975341797e-01 -4.825074076652526855e-01 3.025951087474822998e-01 5.978842377662658691e-01 1.249905079603195190e-01 2.421675622463226318e-01
1.275598108768463135e-01 1.441210210323333740e-01 4.398972988128662109e-01 -7.156663388013839722e-02 5.209877490997314453e-01 5.908588171005249023e-01 3.682992160320281982e-01 9.021902829408645630e-02
1.551110893487930298e-01 3.760243952274322510e-01 3.796186447143554688e-01 -9.364879876375198364e-02 2.148056179285049438e-01 7.361990809440612793e-01 1.093874499201774597e-01 2.856037914752960205e-01
2.636021701619029045e-03 8.333917260169982910e-01 1.017425507307052612e-01 2.311843447387218475e-03 3.156710267066955566e-01 2.149936556816101074e-01 9.990989416837692261e-02 -3.731512725353240967e-01
-2.688892483711242676e-01 -1.757371276617050171e-01 1.231514960527420044e-01 6.483239680528640747e-02 7.163723111152648926e-01 3.277409076690673828e-01 -2.903550565242767334e-01 -4.153744876384735107e-01
-6.627324968576431274e-02 1.475004851818084717e-01 1.489558517932891846e-01 1.286238580942153931e-01 5.647129416465759277e-01 -1.083935797214508057e-02 -2.171397209167480469e-01 -7.542887330055236816e-01
3.975691497325897217e-01 5.276648998260498047e-01 2.913250327110290527e-01 -4.063138663768768311e-01 3.102740347385406494e-01 -6.905681639909744263e-02 -2.538162469863891602e-01 -3.848189711570739746e-01
6.832401752471923828e-01 -3.196944482624530792e-03 -2.884720824658870697e-02 -9.747479856014251709e-02 2.415991574525833130e-01 4.274826347827911377e-01 3.410319089889526367e-01 -4.067245721817016602e-01
1.007270738482475281e-01 5.132112503051757812e-01 -1.399651914834976196e-01 1.019356027245521545e-02 -2.856299281120300293e-01 4.666402935981750488e-01 -2.677892446517944336e-01 -5.794181227684020996e-01
1.956069469451904297e-01 4.458698928356170654e-01 3.711662888526916504e-01 -1.316030025482177734e-01 1.924338042736053467e-01 6.970774531364440918e-01 9.422693401575088501e-02 2.757308483123779297e-01
-2.933490276336669922e-01 4.264019429683685303e-01 2.974999845027923584e-01 2.394047193229198456e-02 6.551545858383178711e-01 7.895852625370025635e-02 -3.004117496311664581e-02 -4.546251296997070312e-01
1.507413536310195923e-01 9.349345415830612183e-02 2.343393862247467041e-01 -5.913903713226318359e-01 2.674777507781982422e-01 3.027940392494201660e-01 -6.298204064369201660e-01 -6.305827945470809937e-02
6.320489645004272461e-01 1.965663582086563110e-02 2.622251212596893311e-02 1.526350826025009155e-01 -1.689107120037078857e-01 6.178147196769714355e-01 1.282281577587127686e-01 -3.866192996501922607e-01
3.913115859031677246e-01 -4.883636906743049622e-02 -1.367673873901367188e-01 3.619548305869102478e-02 2.048795223236083984e-01 7.433055639266967773e-01 3.709272146224975586e-01 -3.039887547492980957e-01
1.043183803558349609e-01 -4.167168140411376953e-01 -1.608187109231948853e-01 -4.557353556156158447e-01 6.028889492154121399e-02 5.681834816932678223e-01 -2.007316052913665771e-01 -4.638394117355346680e-01
-9.333798289299011230e-02 2.171608954668045044e-01 -1.239105314016342163e-01 -1.504964530467987061e-01 1.546083837747573853e-01 1.064856499433517456e-01 -2.815531492233276367e-01 -8.897252678871154785e-01
3.560848832130432129e-01 2.237446606159210205e-01 -1.255520135164260864e-01 -4.392066597938537598e-01 2.211856395006179810e-01 3.206505626440048218e-02 -7.302033156156539917e-02 -7.477921247482299805e-01
1.979018002748489380e-01 4.352686405181884766e-01 7.285263538360595703e-01 1.126522272825241089e-01 2.932575345039367676e-01 3.748883008956909180e-01 -9.259190410375595093e-03 3.616600111126899719e-02
7.947606593370437622e-02 1.596943102777004242e-02 4.332157969474792480e-01 -3.114646673202514648e-01 -4.291422665119171143e-01 3.942412436008453369e-01 2.021436542272567749e-01 -5.729669928550720215e-01
1.352845281362533569e-01 -1.931317299604415894e-01 4.916392564773559570e-01 -5.424194931983947754e-01 1.615955531597137451e-01 3.523134887218475342e-01 -5.070254206657409668e-01 -3.402286022901535034e-02
2.048049569129943848e-01 3.165453076362609863e-01 3.254701942205429077e-02 -6.377870589494705200e-02 7.243731617927551270e-01 -3.435107320547103882e-02 -2.154573351144790649e-01 -5.295364260673522949e-01
7.678073644638061523e-02 6.921257972717285156e-01 -2.188842445611953735e-01 -3.998940065503120422e-02 -7.244581729173660278e-02 4.443993568420410156e-01 -2.232248336076736450e-01 -4.615070521831512451e-01
2.329441905021667480e-01 1.036076545715332031e-01 3.278743326663970947e-01 -6.921679377555847168e-01 -2.830007374286651611e-01 4.750009775161743164e-01 1.254061609506607056e-01 -1.642019897699356079e-01
-3.534905314445495605e-01 2.339968532323837280e-01 4.872101545333862305e-01 -3.600332438945770264e-01 3.638160824775695801e-01 -5.004788981750607491e-04 -8.544855564832687378e-02 -5.600252151489257812e-01
2.877253107726573944e-02 1.949817091226577759e-01 8.663400411605834961e-01 6.267784535884857178e-02 1.448570191860198975e-01 3.882548213005065918e-01 -1.825992166996002197e-01 4.015931859612464905e-02
3.211938440799713135e-01 4.630375206470489502e-01 -6.315506994724273682e-02 -5.265132784843444824e-01 5.463770776987075806e-02 2.166522294282913208e-01 -4.584745466709136963e-01 -3.756377398967742920e-01
-9.371384233236312866e-02 -2.394350022077560425e-01 2.977949082851409912e-01 -7.623335123062133789e-01 1.129200011491775513e-01 2.231585979461669922e-01 -6.622274871915578842e-03 -4.488427340984344482e-01
4.613061845302581787e-01 3.810577988624572754e-01 1.234806999564170837e-01 -3.616947531700134277e-01 -3.440842330455780029e-01 5.560387969017028809e-01 2.301860004663467407e-01 -1.239441186189651489e-01
-1.179567649960517883e-01 4.984803497791290283e-01 -5.169787257909774780e-02 1.427517384290695190e-01 6.462575793266296387e-01 1.247877180576324463e-01 -1.460637710988521576e-02 -5.302062034606933594e-01
-1.770887710154056549e-02 -2.169454246759414673e-01 -4.049352556467056274e-02 -3.138150647282600403e-02 2.181481420993804932e-01 9.438438415527343750e-01 -8.122627437114715576e-02 -7.049272209405899048e-02
-2.208482325077056885e-01 1.300074756145477295e-01 3.122731149196624756e-01 -3.485859930515289307e-01 7.051842808723449707e-01 2.217978984117507935e-02 -3.505982831120491028e-02 -4.650713801383972168e-01
2.734863758087158203e-01 6.711836159229278564e-02 4.537661671638488770e-01 4.369068443775177002e-01 6.362700462341308594e-02 2.928553521633148193e-01 -5.533803105354309082e-01 -3.575842976570129395e-01
-1.223528981208801270e-01 2.179020494222640991e-01 3.878030478954315186e-01 2.256829887628555298e-01 -2.396356612443923950e-01 3.925964236259460449e-01 -4.746814966201782227e-01 -5.471240282058715820e-01
2.814063429832458496e-01 -2.100455462932586670e-01 -1.950236968696117401e-03 -5.996595621109008789e-01 1.973738074302673340e-01 6.094226241111755371e-01 -3.238207697868347168e-01 -4.340224340558052063e-02
9.169111400842666626e-02 2.229023128747940063e-01 5.359358787536621094e-01 -3.699861168861389160e-01 -4.038348793983459473e-01 3.441704213619232178e-01 2.377403676509857178e-01 -4.239504337310791016e-01
-1.953336298465728760e-01 -3.012192547321319580e-01 2.255380004644393921e-01 -6.600734591484069824e-01 2.372161000967025757e-01 4.389092028141021729e-01 8.328587561845779419e-02 -3.587448298931121826e-01
2.715034186840057373e-01 4.955317378044128418e-01 3.142543137073516846e-01 -3.590729236602783203e-01 3.762174025177955627e-02 -1.025300845503807068e-01 -8.088834583759307861e-03 -6.641174554824829102e-01
1.029497757554054260e-01 -3.379062116146087646e-01 -1.133669540286064148e-01 2.370914444327354431e-02 1.951115727424621582e-01 8.601094484329223633e-01 3.113570809364318848e-02 -2.880630493164062500e-01
2.963376343250274658e-01 1.114485859870910645e-01 2.902646064758300781e-01 -7.145795822143554688e-01 -2.633887827396392822e-01 4.205634295940399170e-01 1.351033151149749756e-01 -2.009620219469070435e-01
-9.884209185838699341e-02 1.346329003572463989e-01 3.365254104137420654e-01 -2.609877288341522217e-01 3.374094367027282715e-01 -8.809956163167953491e-02 -4.121409058570861816e-01 -7.065927982330322266e-01
4.952028691768646240e-01 -2.398098260164260864e-01 1.062291264533996582e-01 1.291042119264602661e-01 3.783832192420959473e-01 4.160855412483215332e-01 2.811089754104614258e-01 -5.234401226043701172e-01
-1.824018061161041260e-01 -1.576752513647079468e-01 7.892932295799255371e-01 -3.396734222769737244e-02 4.068755507469177246e-01 2.977348864078521729e-01 -1.209469735622406006e-01 -2.211527079343795776e-01
4.170294106006622314e-01 3.707400262355804443e-01 2.438024580478668213e-01 -4.830289781093597412e-01 -3.372792899608612061e-01 3.357247114181518555e-01 2.299293130636215210e-01 -3.413883447647094727e-01
-3.690931573510169983e-02 2.704353928565979004e-01 2.419342845678329468e-01 -1.048959121108055115e-01 2.454737275838851929e-01 8.579040765762329102e-01 1.854977309703826904e-01 1.590622961521148682e-01
-1.621199101209640503e-01 2.263640314340591431e-01 5.847590416669845581e-02 -2.225121408700942993e-01 1.675925403833389282e-02 9.017281532287597656e-01 2.365981191396713257e-01 1.312863267958164215e-02
-4.155241549015045166e-01 3.221416771411895752e-01 2.136158347129821777e-01 2.237380892038345337e-01 -1.733016222715377808e-01 3.735794425010681152e-01 1.005652621388435364e-01 -6.694515943527221680e-01
2.174006998538970947e-01 -7.275831699371337891e-02 -8.424027264118194580e-02 2.793999612331390381e-01 1.607303321361541748e-01 8.788564801216125488e-01 -9.768417477607727051e-02 -2.334894090890884399e-01
3.491795957088470459e-01 -1.230303421616554260e-01 1.601671278476715088e-01 -1.963219493627548218e-01 -6.138841062784194946e-02 6.656277775764465332e-01 4.754981398582458496e-01 -3.547024428844451904e-01
1.275406926870346069e-01 1.622861623764038086e-01 2.647615596652030945e-02 -3.266260921955108643e-01 -4.558970332145690918e-01 6.286373734474182129e-01 2.998110353946685791e-01 -3.963550329208374023e-01
3.625783622264862061e-01 2.406702190637588501e-01 2.198519706726074219e-01 -5.403477549552917480e-01 -3.078575432300567627e-01 5.363328456878662109e-01 2.618192732334136963e-01 -1.390163004398345947e-01
2.291474044322967529e-01 -1.329825818538665771e-01 -1.336033176630735397e-02 -2.012491971254348755e-01 1.732519119977951050e-01 8.328523039817810059e-01 3.849993348121643066e-01 -1.313160955905914307e-01
6.338526010513305664e-01 3.502155467867851257e-02 5.000266432762145996e-02 -2.218499630689620972e-01 1.405397057533264160e-01 3.071002364158630371e-01 3.969050049781799316e-01 -5.231548547744750977e-01
5.272170901298522949e-01 -6.917952001094818115e-02 4.650678336620330811e-01 4.129755795001983643e-01 3.021492660045623779e-01 3.409923017024993896e-01 1.762517541646957397e-01 -3.029602169990539551e-01
1.430832967162132263e-02 3.219577074050903320e-01 4.191183745861053467e-01 -6.594203710556030273e-01 -2.667335569858551025e-01 1.918389648199081421e-01 -3.556351736187934875e-02 -4.200349152088165283e-01
3.343183696269989014e-01 4.584072530269622803e-02 3.747318089008331299e-01 2.967590093612670898e-01 1.891669034957885742e-01 6.817823052406311035e-01 3.746664822101593018e-01 -1.290499269962310791e-01
3.386338949203491211e-01 6.825877726078033447e-02 6.699053049087524414e-01 -3.130120635032653809e-01 5.266097187995910645e-01 1.717628687620162964e-01 1.486810296773910522e-01 -7.065423578023910522e-02
-4.614632725715637207e-01 5.801223963499069214e-02 5.658025667071342468e-02 -1.552477180957794189e-01 4.714035391807556152e-01 2.239874452352523804e-01 -5.774762108922004700e-02 -6.932939291000366211e-01
-3.175523877143859863e-01 -1.322463601827621460e-01 2.484607249498367310e-01 4.359290376305580139e-02 6.830743551254272461e-01 4.019814133644104004e-01 2.013103216886520386e-01 -3.864361345767974854e-01
2.749644815921783447e-01 -5.174294114112854004e-02 4.043006300926208496e-01 -5.325311422348022461e-01 1.902592629194259644e-01 5.933759808540344238e-01 2.768977880477905273e-01 9.850214421749114990e-02
3.547731339931488037e-01 4.220716357231140137e-01 2.836551964282989502e-01 -4.758895933628082275e-01 -2.922503352165222168e-01 2.936875522136688232e-01 3.145849406719207764e-01 -3.441426157951354980e-01
-2.797795236110687256e-01 3.686440587043762207e-01 5.441924929618835449e-01 -4.160682559013366699e-01 2.037361860275268555e-01 -1.771302148699760437e-02 -3.872049599885940552e-02 -5.227285623550415039e-01
3.211898803710937500e-01 -1.902048885822296143e-01 -1.497462689876556396e-01 1.451180428266525269e-01 9.608299285173416138e-02 6.895595192909240723e-01 2.080779969692230225e-01 -5.377316474914550781e-01
-2.154258489608764648e-01 6.274995207786560059e-01 4.093666970729827881e-01 1.069765016436576843e-01 1.275064200162887573e-01 4.225744307041168213e-01 -4.235998988151550293e-01 -8.091262727975845337e-02
-1.458420455455780029e-01 3.758876919746398926e-01 5.380063652992248535e-01 3.552021384239196777e-01 -2.125958353281021118e-01 3.364910483360290527e-01 -4.995524510741233826e-02 -5.107842683792114258e-01
3.801665008068084717e-01 3.073591887950897217e-01 3.670280873775482178e-01 -2.641704976558685303e-01 4.703103601932525635e-01 -1.650541126728057861e-01 -1.551401019096374512e-01 -5.329211354255676270e-01
-4.002978652715682983e-02 -4.850105047225952148e-01 3.883854150772094727e-01 -4.477568566799163818e-01 3.046530485153198242e-01 3.932652771472930908e-01 1.611986309289932251e-01 -3.719904720783233643e-01
-3.443641662597656250e-01 3.338643610477447510e-01 3.063010275363922119e-01 -3.145902454853057861e-01 5.110948681831359863e-01 7.140528410673141479e-03 -2.922945283353328705e-02 -5.612819194793701172e-01
-2.364340126514434814e-01 5.302652120590209961e-01 2.142975330352783203e-01 -1.341362595558166504e-01 1.738156825304031372e-01 2.851109504699707031e-01 -6.253899931907653809e-01 -3.104659914970397949e-01
1.633531451225280762e-01 3.417552709579467773e-01 2.122418433427810669e-01 -5.912405252456665039e-01 -3.481173515319824219e-02 3.078083693981170654e-01 -5.786581635475158691e-01 -1.763632297515869141e-01
1.714706718921661377e-01 6.412442773580551147e-02 2.168480679392814636e-02 2.711117267608642578e-01 7.054145634174346924e-02 9.361507892608642578e-01 6.278407294303178787e-03 -1.054517179727554321e-01
-1.964036375284194946e-01 1.267672516405582428e-02 2.198787480592727661e-01 -2.816566228866577148e-01 8.175756931304931641e-01 1.244859173893928528e-01 -4.323048982769250870e-03 -3.868362903594970703e-01
1.334675848484039307e-01 3.652278482913970947e-01 4.291994273662567139e-01 -7.928106188774108887e-02 -5.615753307938575745e-02 7.484930157661437988e-01 -9.657586365938186646e-02 2.925320267677307129e-01
-1.898734335554763675e-04 9.379832074046134949e-03 2.661211490631103516e-01 -4.547227323055267334e-01 -4.196691513061523438e-01 3.060483038425445557e-01 1.395093053579330444e-01 -6.580791473388671875e-01
1.416292786598205566e-01 5.762022137641906738e-01 -1.486618816852569580e-01 -2.347688749432563782e-02 3.622516989707946777e-01 1.348372548818588257e-01 -6.555067747831344604e-02 -6.867141127586364746e-01
1.364656835794448853e-01 -5.459929816424846649e-04 1.361759155988693237e-01 -4.513593614101409912e-01 3.627302050590515137e-01 6.673807501792907715e-01 4.265957772731781006e-01 -1.238615158945322037e-02
3.294194042682647705e-01 5.797119438648223877e-02 4.212556481361389160e-01 -5.373918414115905762e-01 -3.619911968708038330e-01 5.030452013015747070e-01 7.406935095787048340e-02 -1.797151714563369751e-01
9.909327328205108643e-02 -6.675753742456436157e-02 5.149665474891662598e-01 -4.757548272609710693e-01 2.937189936637878418e-01 3.406596481800079346e-01 -5.392325520515441895e-01 3.315437212586402893e-02
-1.466031838208436966e-02 -2.278305441141128540e-01 2.494732737541198730e-01 -7.556331157684326172e-01 1.189832165837287903e-01 3.524232506752014160e-01 1.490562707185745239e-01 -3.925341665744781494e-01
4.171224310994148254e-02 -1.048796251416206360e-01 2.637334465980529785e-01 -4.659433662891387939e-02 5.664510652422904968e-02 -9.198770858347415924e-03 -7.613841444253921509e-02 -9.520733356475830078e-01
1.591935008764266968e-01 2.076710909605026245e-01 4.415656626224517822e-01 -7.599972486495971680e-01 -1.121184788644313812e-02 3.779441416263580322e-01 -1.263969540596008301e-01 3.246608190238475800e-03
-2.038044631481170654e-01 2.272688448429107666e-01 1.310524195432662964e-01 -1.765141636133193970e-01 4.131481349468231201e-01 1.180246658623218536e-02 -3.880659043788909912e-01 -7.328402996063232422e-01
3.877818584442138672e-01 -7.984077185392379761e-02 2.070381306111812592e-02 2.331969887018203735e-01 -3.801980987191200256e-02 8.435569405555725098e-01 -9.513472020626068115e-02 -2.575981020927429199e-01
1.114973449148237705e-03 2.852708101272583008e-01 1.128385812044143677e-01 -4.301806986331939697e-01 4.893272221088409424e-01 5.709264874458312988e-01 3.887091875076293945e-01 6.586800515651702881e-02
-1.489242762327194214e-01 2.993965148925781250e-01 3.874602019786834717e-01 -1.125471889972686768e-01 5.492274761199951172e-01 3.954328224062919617e-02 1.270649582147598267e-01 -6.372057199478149414e-01
1.052736043930053711e-01 4.102891385555267334e-01 4.716112613677978516e-01 -5.721547603607177734e-01 -2.565025985240936279e-01 1.984747052192687988e-01 8.141123503446578979e-02 -3.987337052822113037e-01
4.249589517712593079e-02 4.471560195088386536e-02 2.713805735111236572e-01 -3.060491085052490234e-01 1.810257434844970703e-01 5.027664452791213989e-02 -6.801124215126037598e-01 -5.753523707389831543e-01
-3.514173924922943115e-01 5.738341249525547028e-03 2.261474281549453735e-01 -2.445130944252014160e-01 7.404900789260864258e-01 1.567137092351913452e-01 -8.755101263523101807e-02 -4.301088750362396240e-01
6.688495874404907227e-01 -1.253571361303329468e-01 2.168467193841934204e-01 9.418430924415588379e-02 1.276456862688064575e-01 4.768989682197570801e-01 2.445441335439682007e-01 -4.213132262229919434e-01
-1.870784312486648560e-01 2.058602273464202881e-01 7.245163321495056152e-01 6.851795315742492676e-02 5.308404564857482910e-01 2.129864543676376343e-01 -2.478496283292770386e-01 -6.648468971252441406e-02
-3.063652217388153076e-01 2.112549841403961182e-01 3.894168734550476074e-01 -4.806383550167083740e-01 1.154307350516319275e-01 3.777050971984863281e-02 -4.207322895526885986e-01 -5.358045697212219238e-01
-1.474610269069671631e-01 6.939743161201477051e-01 -1.239479556679725647e-01 -8.525314182043075562e-02 3.266951143741607666e-01 3.565675318241119385e-01 -4.051971435546875000e-01 -2.756248414516448975e-01
-1.346704214811325073e-01 8.038574457168579102e-01 -8.336051367223262787e-03 -2.521994709968566895e-01 1.582235395908355713e-01 2.792172431945800781e-01 -2.559332847595214844e-01 -3.217207193374633789e-01
-8.610013872385025024e-02 2.885262966156005859e-01 2.440157979726791382e-01 -6.387893557548522949e-01 1.970745772123336792e-01 3.120959699153900146e-01 -5.507686138153076172e-01 -4.642678052186965942e-02
6.880254298448562622e-02 1.639485210180282593e-01 2.895053029060363770e-01 -2.349101454019546509e-01 3.262176513671875000e-01 6.291154026985168457e-01 -4.634582400321960449e-01 3.352514207363128662e-01
-2.138773351907730103e-01 7.106881737709045410e-01 7.376623898744583130e-02 1.737993508577346802e-01 5.262900888919830322e-02 3.680700659751892090e-01 -8.219623565673828125e-02 -5.181984305381774902e-01
1.762273907661437988e-01 -1.572364941239356995e-02 -1.260214000940322876e-01 1.023080721497535706e-01 -1.733812838792800903e-01 8.588567972183227539e-01 1.122491732239723206e-01 -4.025573730468750000e-01
-8.326304703950881958e-02 -1.618487983942031860e-01 1.112725399434566498e-02 -3.711503464728593826e-03 2.632209658622741699e-01 9.438894987106323242e-01 -8.048626035451889038e-02 -6.627737544476985931e-03
1.677568703889846802e-01 6.790614724159240723e-01 1.302876323461532593e-01 -4.064882993698120117e-01 5.397211909294128418e-01 5.628051236271858215e-02 2.712136320769786835e-02 -1.825479418039321899e-01
-2.031501978635787964e-01 -2.195317894220352173e-01 6.906831264495849609e-01 -1.529021859169006348e-01 3.915877640247344971e-01 9.975177049636840820e-02 -1.028103977441787720e-01 -4.860577881336212158e-01
-1.920257061719894409e-01 -7.940965145826339722e-02 2.580138444900512695e-01 -1.478278040885925293e-01 2.496320456266403198e-01 5.081482976675033569e-02 -3.168637752532958984e-01 -8.385076522827148438e-01
6.091908216476440430e-01 -6.539364159107208252e-02 -2.090667337179183960e-01 9.330149739980697632e-02 1.035836413502693176e-01 6.281250119209289551e-01 5.333253368735313416e-02 -4.050694704055786133e-01
-1.255097985267639160e-01 8.994831144809722900e-02 7.234467267990112305e-01 1.199336051940917969e-01 5.634714961051940918e-01 2.470732778310775757e-01 -2.055136561393737793e-01 -1.327264904975891113e-01
4.475455880165100098e-01 1.798963546752929688e-01 4.076209366321563721e-01 1.546939760446548462e-01 2.602901309728622437e-02 8.735150098800659180e-02 -4.635258316993713379e-01 -5.950554609298706055e-01
-4.746177494525909424e-01 -1.953237950801849365e-01 1.649617105722427368e-01 -1.178669184446334839e-01 6.018934249877929688e-01 3.849693834781646729e-01 -1.728376597166061401e-01 -3.938675820827484131e-01
-7.986184209585189819e-02 -1.198520064353942871e-01 -9.656480699777603149e-02 1.345714554190635681e-03 6.808568537235260010e-02 9.632258415222167969e-01 -1.283477097749710083e-01 -1.449771076440811157e-01
6.482161879539489746e-01 -3.365714475512504578e-02 6.027013063430786133e-03 -1.299097388982772827e-01 2.334777116775512695e-01 4.263552427291870117e-01 3.748095631599426270e-01 -4.301135241985321045e-01
-4.589198529720306396e-01 -6.995587050914764404e-02 1.320017408579587936e-02 -2.027244865894317627e-01 4.778012633323669434e-01 1.920402944087982178e-01 -1.722556948661804199e-01 -6.696131229400634766e-01
3.277121810242533684e-03 3.590025603771209717e-01 4.821647405624389648e-01 1.441446095705032349e-01 3.461113274097442627e-01 6.342522501945495605e-01 -1.534076333045959473e-01 2.687805294990539551e-01
-6.500855684280395508e-01 -1.307175010442733765e-01 3.121504187583923340e-01 -8.646062016487121582e-02 2.949588596820831299e-01 5.456927418708801270e-01 -2.000537514686584473e-01 -1.748872101306915283e-01
4.751015603542327881e-01 2.470307052135467529e-01 -1.978333741426467896e-01 -3.260500729084014893e-01 3.763517141342163086e-01 1.984359323978424072e-02 5.194962024688720703e-03 -6.524922847747802734e-01
5.069156885147094727e-01 -1.288484632968902588e-01 -2.302494645118713379e-01 8.146831393241882324e-02 1.472038477659225464e-01 6.178686618804931641e-01 1.304065436124801636e-01 -4.963327944278717041e-01
-1.022863462567329407e-01 6.580123305320739746e-01 -6.591792404651641846e-02 -1.963536888360977173e-01 2.698214650154113770e-01 2.350998371839523315e-01 4.503681361675262451e-01 -4.274930655956268311e-01
-1.177659183740615845e-01 1.723854988813400269e-01 7.068513035774230957e-01 2.809387445449829102e-01 5.012106895446777344e-01 3.060318231582641602e-01 -1.890510553494095802e-03 -1.815986037254333496e-01
4.123327136039733887e-01 -2.371728271245956421e-01 -1.074294745922088623e-01 -6.359390616416931152e-01 2.428260296583175659e-01 4.757118225097656250e-01 -2.362363971769809723e-02 -2.682286202907562256e-01
4.746143892407417297e-02 -3.032113909721374512e-01 7.018181495368480682e-03 -7.586963176727294922e-01 1.305204778909683228e-01 4.480965137481689453e-01 -1.202004775404930115e-01 -3.128366470336914062e-01
1.348614543676376343e-01 4.583615437150001526e-02 -1.640802435576915741e-02 -5.299720168113708496e-01 -1.299968268722295761e-02 1.727804243564605713e-01 -6.099463105201721191e-01 -5.445322990417480469e-01
3.433359265327453613e-01 -2.605770826339721680e-01 -7.819201797246932983e-02 -6.487267613410949707e-01 2.400977164506912231e-01 4.803489148616790771e-01 -2.369375973939895630e-01 -2.067319005727767944e-01
-8.343556895852088928e-03 -1.359960809350013733e-02 -1.896562986075878143e-02 -2.315973192453384399e-01 -2.207954414188861847e-02 8.894561231136322021e-02 -8.772619813680648804e-02 -9.641855359077453613e-01
-1.860934197902679443e-01 -2.689871191978454590e-01 3.246939182281494141e-01 -5.460762977600097656e-01 -1.012563928961753845e-01 4.140603840351104736e-01 2.864380180835723877e-01 -4.750199317932128906e-01
3.363232687115669250e-02 -2.014191448688507080e-01 5.045717209577560425e-02 -3.450864255428314209e-01 3.588769733905792236e-01 7.606211304664611816e-01 3.453110456466674805e-01 -1.004581674933433533e-01
-4.223870486021041870e-02 7.646755129098892212e-02 4.531466066837310791e-01 -3.516047596931457520e-01 -5.500030145049095154e-02 -1.239878963679075241e-02 4.364446923136711121e-02 -8.113675117492675781e-01
-6.920777261257171631e-03 -4.558720886707305908e-01 1.622328758239746094e-01 -6.200879216194152832e-01 1.298469752073287964e-01 3.689236342906951904e-01 -1.689306087791919708e-02 -4.775501191616058350e-01
3.013047575950622559e-02 -3.618478477001190186e-01 -4.257088527083396912e-02 8.902954310178756714e-02 3.014597594738006592e-01 8.463599681854248047e-01 -1.220251545310020447e-01 -1.905947178602218628e-01
-5.438049435615539551e-01 -5.155678093433380127e-02 2.477830052375793457e-01 5.910044908523559570e-02 5.657542347908020020e-01 5.258286595344543457e-01 -5.011276807636022568e-03 -2.003250867128372192e-01
-1.472450941801071167e-01 6.142742633819580078e-01 2.290327847003936768e-01 -4.177615046501159668e-01 4.032603204250335693e-01 8.896115422248840332e-02 -3.933527767658233643e-01 -2.207846343517303467e-01
6.605649590492248535e-01 3.701121732592582703e-02 3.455527871847152710e-02 -1.968720704317092896e-01 1.688223630189895630e-01 4.330780804157257080e-01 3.154830932617187500e-01 -4.546917080879211426e-01
1.518826335668563843e-01 2.742778360843658447e-01 -1.590881645679473877e-01 -3.973174393177032471e-01 -1.491706222295761108e-01 2.366472929716110229e-01 -3.189146146178245544e-02 -7.995387911796569824e-01
-1.482025235891342163e-01 8.220015466213226318e-02 6.658897995948791504e-01 -2.273605614900588989e-01 3.353865444660186768e-02 -5.103512853384017944e-02 -1.069932952523231506e-01 -6.789698004722595215e-01
6.228806376457214355e-01 4.850301891565322876e-02 7.380323857069015503e-02 -2.115016281604766846e-01 1.062943786382675171e-01 3.994942307472229004e-01 4.333007037639617920e-01 -4.481558203697204590e-01
4.223898649215698242e-01 3.055931925773620605e-01 2.526311576366424561e-01 -4.571543931961059570e-01 -4.150148853659629822e-02 6.137003302574157715e-01 2.625500559806823730e-01 9.002241492271423340e-02
-7.704727351665496826e-02 2.064325846731662750e-03 -7.442300766706466675e-02 -2.516903579235076904e-01 2.019776217639446259e-02 8.809973597526550293e-01 3.330361545085906982e-01 -1.941527575254440308e-01
-8.698388189077377319e-02 2.401863187551498413e-01 3.149229586124420166e-01 3.476193845272064209e-01 -2.284552007913589478e-01 3.504120111465454102e-01 -2.428062856197357178e-01 -6.933928728103637695e-01
-7.958403229713439941e-02 2.476034164428710938e-01 7.748175412416458130e-02 -5.286439061164855957e-01 4.454364776611328125e-01 5.730873942375183105e-01 3.339064419269561768e-01 9.249319136142730713e-02
-1.822893470525741577e-01 -1.461964938789606094e-02 7.034043669700622559e-01 -3.990770876407623291e-01 3.821366429328918457e-01 1.451772302389144897e-01 -3.099301457405090332e-01 -2.221607565879821777e-01
-3.590628802776336670e-01 5.898476392030715942e-02 5.588089227676391602e-01 -7.924006879329681396e-02 5.359763503074645996e-01 4.376992285251617432e-01 1.709058582782745361e-01 -2.024555057287216187e-01
-1.406353116035461426e-01 3.803851604461669922e-01 3.887518346309661865e-01 -2.028521709144115448e-02 5.285751223564147949e-01 6.754618370905518532e-04 1.409837454557418823e-01 -6.202588677406311035e-01
-3.991277515888214111e-01 -1.603326648473739624e-01 1.156649962067604065e-01 -3.488151729106903076e-01 6.299272775650024414e-01 5.102870464324951172e-01 -1.223751157522201538e-01 -8.810889720916748047e-02
5.915438532829284668e-01 1.303787156939506531e-02 -3.771065501496195793e-03 -1.369636654853820801e-01 3.920046389102935791e-01 2.185575813055038452e-01 -6.309377551078796387e-01 -1.778060644865036011e-01
3.672165572643280029e-01 1.327393949031829834e-01 6.541895121335983276e-02 -2.368241846561431885e-01 7.311000227928161621e-01 2.663799524307250977e-01 -4.019639790058135986e-01 1.418677270412445068e-01
-2.637338638305664062e-01 -3.836089968681335449e-01 2.912265658378601074e-01 -4.511212706565856934e-01 3.365380764007568359e-01 5.888479351997375488e-01 1.022937595844268799e-01 -1.565289348363876343e-01
1.932481676340103149e-01 -1.554196327924728394e-01 -7.028043270111083984e-02 -2.497648745775222778e-01 2.714022994041442871e-01 6.804833412170410156e-01 4.791535735130310059e-01 -3.238412141799926758e-01
3.737782835960388184e-01 7.157608270645141602e-01 3.527219295501708984e-01 7.606668025255203247e-02 4.224516153335571289e-01 4.341383278369903564e-02 -8.873487263917922974e-02 -1.719105690717697144e-01
-1.577623486518859863e-01 5.761585831642150879e-01 2.355158179998397827e-01 1.111838519573211670e-01 3.988989889621734619e-01 1.725429296493530273e-01 4.433435797691345215e-01 -4.357496500015258789e-01
5.699127316474914551e-01 -2.199904918670654297e-01 3.348355591297149658e-01 4.564857110381126404e-02 2.134319394826889038e-01 2.208064943552017212e-01 2.578910589218139648e-01 -5.931177735328674316e-01
2.969271242618560791e-01 7.476665824651718140e-02 3.957728147506713867e-01 -5.383723974227905273e-01 -1.703230440616607666e-01 6.362192630767822266e-01 1.117004007101058960e-01 1.161947548389434814e-01
-1.378344837576150894e-02 -3.861396610736846924e-01 3.593944907188415527e-01 -3.446651995182037354e-02 6.085588932037353516e-01 3.960343599319458008e-01 -4.205803275108337402e-01 -1.275893896818161011e-01
4.257122874259948730e-01 1.249853447079658508e-01 4.612679779529571533e-01 -5.202144384384155273e-01 1.669306755065917969e-01 4.726640582084655762e-01 -1.495727002620697021e-01 2.147266417741775513e-01
1.436198800802230835e-01 4.116224125027656555e-02 1.866864413022994995e-01 -5.740811228752136230e-01 1.626106910407543182e-02 4.232022464275360107e-01 -6.553263068199157715e-01 -6.664070487022399902e-02
2.786374390125274658e-01 4.786798357963562012e-01 4.775418937206268311e-01 -2.284349948167800903e-01 3.096334040164947510e-01 -1.409300565719604492e-01 -1.624666452407836914e-01 -5.204503536224365234e-01
7.147504091262817383e-01 2.127563394606113434e-02 2.896287143230438232e-01 -3.527744114398956299e-02 2.263841927051544189e-01 2.174082249402999878e-01 3.079768717288970947e-01 -4.584583640098571777e-01
1.799716502428054810e-01 2.217222005128860474e-01 4.291462302207946777e-01 -5.489361882209777832e-01 -3.552682697772979736e-01 1.157991588115692139e-01 -3.435253724455833435e-02 -5.405062437057495117e-01
1.786357611417770386e-01 4.509544968605041504e-01 -1.047464534640312195e-01 -2.688437700271606445e-01 5.466067194938659668e-01 1.557769775390625000e-01 -5.427045226097106934e-01 -2.527983784675598145e-01
1.130312010645866394e-01 2.215512543916702271e-01 4.646327793598175049e-01 -6.885737180709838867e-01 -2.837695479393005371e-01 2.243403643369674683e-01 -1.041026636958122253e-01 -3.262369334697723389e-01
-1.407637149095535278e-01 -4.945708215236663818e-01 3.262232840061187744e-01 -4.907725751399993896e-01 2.420394420623779297e-01 3.355985283851623535e-01 -5.789380148053169250e-02 -4.623252451419830322e-01
1.612716466188430786e-01 4.123785719275474548e-02 -8.383915573358535767e-02 -1.091605424880981445e-01 1.719764918088912964e-01 4.878324642777442932e-02 -2.507418394088745117e-01 -9.265628457069396973e-01
4.030572474002838135e-01 -2.032736539840698242e-01 4.760631546378135681e-02 7.258370984345674515e-03 2.938966155052185059e-01 4.904124438762664795e-01 4.223784208297729492e-01 -5.372359752655029297e-01
-4.234654009342193604e-01 1.924633085727691650e-01 2.618664801120758057e-01 -2.718929052352905273e-01 6.920900344848632812e-01 2.192384153604507446e-01 -1.038387939333915710e-01 -3.214010000228881836e-01
-8.991115540266036987e-02 -3.817725554108619690e-02 8.052988052368164062e-01 -1.048219650983810425e-01 4.692908823490142822e-01 3.135842978954315186e-01 -7.199355214834213257e-02 -8.492720127105712891e-02
-3.301301300525665283e-01 6.891646385192871094e-01 2.752151191234588623e-01 -1.531048715114593506e-01 9.414013475179672241e-03 3.860747218132019043e-01 2.284493148326873779e-01 -3.399268984794616699e-01
2.258388698101043701e-01 1.681641042232513428e-01 6.315462589263916016e-01 1.195883005857467651e-01 4.757361114025115967e-02 2.418179214000701904e-01 -6.221450567245483398e-01 -2.444625645875930786e-01
2.183570116758346558e-01 1.154914200305938721e-01 4.521126151084899902e-01 -6.273238062858581543e-01 -2.621948421001434326e-01 1.754637807607650757e-01 -3.211914598941802979e-01 -3.719453513622283936e-01
2.341967374086380005e-01 4.174464941024780273e-01 5.699777007102966309e-01 3.018480837345123291e-01 5.452766418457031250e-01 1.811397522687911987e-01 -9.368185698986053467e-02 -1.264474093914031982e-01
-3.310660421848297119e-01 4.494261145591735840e-01 6.184374094009399414e-01 4.237130284309387207e-02 -1.495800763368606567e-01 4.835323095321655273e-01 7.095648348331451416e-02 -2.072167098522186279e-01
7.829479128122329712e-02 6.613506078720092773e-01 6.253742575645446777e-01 -2.122678905725479126e-01 3.041151762008666992e-01 6.773459166288375854e-02 -1.116308420896530151e-01 -1.039194688200950623e-01
3.663243353366851807e-01 1.865276992321014404e-01 1.607569307088851929e-01 -1.837928146123886108e-01 7.860570549964904785e-01 1.507148444652557373e-01 -3.590593039989471436e-01 4.320921748876571655e-02
-6.987205147743225098e-02 3.280649483203887939e-01 7.953101396560668945e-01 2.451209574937820435e-01 2.779259085655212402e-01 3.412954509258270264e-01 -2.981135994195938110e-02 1.657303795218467712e-02
2.597576379776000977e-01 2.724277675151824951e-01 1.696625798940658569e-01 -8.586158603429794312e-02 -9.085679054260253906e-02 7.523377984762191772e-02 -4.282901585102081299e-01 -7.904453873634338379e-01
-2.235501408576965332e-01 -9.704614430665969849e-02 6.822871565818786621e-01 -1.502010226249694824e-01 2.456858009099960327e-01 2.395003102719783783e-03 4.366805031895637512e-02 -6.247057318687438965e-01
5.016357302665710449e-01 2.413736879825592041e-01 2.241743654012680054e-01 2.051311284303665161e-01 2.486347258090972900e-01 1.875609457492828369e-01 -6.269034147262573242e-01 -3.282698392868041992e-01
6.566259264945983887e-01 6.492988206446170807e-03 1.584391742944717407e-01 -1.449838876724243164e-01 1.330485790967941284e-01 3.316269516944885254e-01 3.619062006473541260e-01 -5.138311386108398438e-01
4.703020453453063965e-01 3.917773962020874023e-01 2.597824335098266602e-01 -2.863617241382598877e-01 6.681050062179565430e-01 -5.038915667682886124e-03 -1.514306068420410156e-01 -8.071874082088470459e-02
2.958526909351348877e-01 5.396065860986709595e-02 -2.553481049835681915e-02 -2.533337101340293884e-03 2.383384853601455688e-02 1.523428559303283691e-01 -5.081316828727722168e-01 -7.917872667312622070e-01
3.784558176994323730e-02 1.763996779918670654e-01 -3.856468796730041504e-01 -2.703334093093872070e-01 5.004191994667053223e-01 2.415871620178222656e-01 -4.730114340782165527e-01 -4.616530835628509521e-01
2.570948004722595215e-01 3.969564437866210938e-01 9.272385388612747192e-02 -1.605365723371505737e-01 6.630576252937316895e-01 3.251049518585205078e-01 -4.177662432193756104e-01 1.486301422119140625e-01
4.708022475242614746e-01 -2.155425697565078735e-01 6.172772124409675598e-02 -1.675690710544586182e-01 3.147761821746826172e-01 4.985136985778808594e-01 4.263372719287872314e-01 -4.130781590938568115e-01
2.936270534992218018e-01 1.086813062429428101e-01 1.985754370689392090e-01 3.925364464521408081e-02 8.353131413459777832e-01 6.166290026158094406e-03 1.275370568037033081e-01 -3.833360970020294189e-01
4.319486021995544434e-01 -4.198277741670608521e-02 -1.051553711295127869e-01 2.130357772111892700e-01 -1.499605458229780197e-02 7.420083284378051758e-01 1.104711145162582397e-01 -4.384186863899230957e-01
1.787934899330139160e-01 8.853376656770706177e-02 6.354688405990600586e-01 -7.793125510215759277e-02 6.791994571685791016e-01 2.247167378664016724e-01 -1.792907267808914185e-01 -7.966231554746627808e-02
-3.588311672210693359e-01 -1.669813320040702820e-02 2.164942324161529541e-01 -2.619355022907257080e-01 7.867048382759094238e-01 2.191027551889419556e-01 -5.489768832921981812e-02 -2.925015687942504883e-01
2.740407884120941162e-01 3.362939059734344482e-01 4.606325328350067139e-01 -4.367305040359497070e-01 -2.691955566406250000e-01 1.765853613615036011e-01 3.098070323467254639e-01 -4.574528038501739502e-01
-2.356265038251876831e-01 4.726235270500183105e-01 5.635828971862792969e-01 -9.775656461715698242e-02 -3.077184259891510010e-01 4.337501525878906250e-01 2.743256092071533203e-01 -1.893165409564971924e-01
-1.467665731906890869e-01 1.761222183704376221e-01 6.803379654884338379e-01 -2.134266644716262817e-01 -3.826444745063781738e-01 4.929598569869995117e-01 4.101303964853286743e-02 -2.189102321863174438e-01
5.387541651725769043e-01 -1.118890047073364258e-01 3.880102634429931641e-01 -3.220622986555099487e-02 6.734243035316467285e-02 3.130369484424591064e-01 3.947003781795501709e-01 -5.360224843025207520e-01
1.169044747948646545e-01 1.627207696437835693e-01 4.792159199714660645e-01 -6.326707005500793457e-01 -3.198799192905426025e-01 2.028105258941650391e-01 -1.357735972851514816e-02 -4.316198527812957764e-01
5.114541575312614441e-02 1.837551146745681763e-01 5.267823934555053711e-01 -3.843535184860229492e-01 5.551462173461914062e-01 3.805785477161407471e-01 2.573983967304229736e-01 1.382375061511993408e-01
2.393468171358108521e-01 1.103651747107505798e-01 4.035537838935852051e-01 -2.045319676399230957e-01 2.747009508311748505e-02 7.604779601097106934e-01 -2.093065977096557617e-01 3.208630681037902832e-01
2.129160463809967041e-01 -1.639128923416137695e-01 1.416034102439880371e-01 -4.231747388839721680e-01 1.460831761360168457e-01 5.706849098205566406e-01 -6.177679896354675293e-01 3.513034665957093239e-03
4.552851915359497070e-01 1.367594599723815918e-01 2.698765099048614502e-01 -2.915680706501007080e-01 3.125955760478973389e-01 4.376412332057952881e-01 5.701027512550354004e-01 -4.363463819026947021e-02
4.763927161693572998e-01 7.671323418617248535e-02 -5.034824833273887634e-02 2.232579290866851807e-01 -7.597084343433380127e-02 6.388459801673889160e-01 2.488564699888229370e-01 -4.888362586498260498e-01
5.858064442873001099e-02 6.528779119253158569e-02 5.696309804916381836e-01 -2.924162149429321289e-01 6.975089907646179199e-01 2.919613718986511230e-01 -2.296559140086174011e-02 -1.001585423946380615e-01
-2.750537693500518799e-01 -2.753492295742034912e-01 1.966026127338409424e-01 -2.374977469444274902e-01 6.455959081649780273e-01 5.417997837066650391e-01 -9.580612927675247192e-02 -1.842570602893829346e-01
-1.794268488883972168e-01 2.494193762540817261e-01 1.680442839860916138e-01 3.289323151111602783e-01 -2.097337990999221802e-01 3.438828885555267334e-01 -5.033195484429597855e-03 -7.790325880050659180e-01
3.378848731517791748e-01 3.609184622764587402e-01 3.894083797931671143e-01 -5.914902091026306152e-01 -2.697142362594604492e-01 2.647548913955688477e-01 -2.164902398362755775e-03 -3.335062563419342041e-01
-2.404231280088424683e-01 -1.505607217550277710e-01 2.667184174060821533e-01 -9.701856970787048340e-02 6.152419447898864746e-01 5.283004045486450195e-01 -4.257273375988006592e-01 -1.045517902821302414e-02
5.152778625488281250e-01 4.045057296752929688e-01 4.384421408176422119e-01 1.585562825202941895e-01 6.199923157691955566e-02 5.682330131530761719e-01 1.221746904775500298e-03 1.635783016681671143e-01
-2.216533273458480835e-01 2.774443924427032471e-01 2.207972705364227295e-01 2.263233065605163574e-02 2.611602842807769775e-01 2.660218775272369385e-01 -7.546452283859252930e-01 -3.408358991146087646e-01
-8.362390100955963135e-02 -3.475741744041442871e-01 3.482891619205474854e-01 1.525788605213165283e-01 6.557455658912658691e-01 3.090512156486511230e-01 -3.175123929977416992e-01 -3.182523548603057861e-01
-5.176247358322143555e-01 -2.784246206283569336e-02 1.016740426421165466e-01 -2.883434593677520752e-01 5.578036308288574219e-01 2.357183545827865601e-01 -2.411957234144210815e-01 -4.614395201206207275e-01
-1.421722322702407837e-01 5.474106669425964355e-01 -8.336344361305236816e-02 -3.441188037395477295e-01 1.825520694255828857e-01 1.122035160660743713e-01 -1.076453644782304764e-02 -7.132536172866821289e-01
2.119974195957183838e-01 2.172341570258140564e-02 4.857658967375755310e-02 1.897032558917999268e-02 8.199478983879089355e-01 -8.368250913918018341e-03 -1.929495334625244141e-01 -4.921906888484954834e-01
-4.937868714332580566e-01 3.599234521389007568e-01 2.108310759067535400e-01 -9.295104444026947021e-02 3.893052414059638977e-02 2.256253659725189209e-01 4.176865890622138977e-02 -7.206754684448242188e-01
-3.253757581114768982e-02 1.019393503665924072e-01 5.480621457099914551e-01 1.784431040287017822e-01 7.279986739158630371e-01 2.389452457427978516e-01 -2.514446377754211426e-01 -7.768094539642333984e-02
-3.694517314434051514e-01 1.807745397090911865e-01 1.739888489246368408e-01 -2.583130896091461182e-01 3.744296133518218994e-01 5.176085233688354492e-02 -2.497387975454330444e-01 -7.270363569259643555e-01
5.923422574996948242e-01 5.512884259223937988e-01 8.742777258157730103e-02 -2.197287380695343018e-01 2.767838537693023682e-01 1.652960181236267090e-01 -4.147305786609649658e-01 -1.155593842267990112e-01
2.372479625046253204e-02 1.733798533678054810e-01 6.812996268272399902e-01 -2.179961502552032471e-01 -3.513734340667724609e-01 5.387297868728637695e-01 1.756796389818191528e-01 -1.145806685090065002e-01
-5.458423495292663574e-02 1.120567023754119873e-01 4.806359112262725830e-01 1.451776456087827682e-02 7.342336177825927734e-01 2.591814994812011719e-01 -3.818221390247344971e-01 3.435230627655982971e-02
2.756769657135009766e-01 5.024186372756958008e-01 5.878494307398796082e-02 -6.732998043298721313e-02 6.762019395828247070e-01 4.142294079065322876e-02 -1.266745179891586304e-01 -4.342547953128814697e-01
3.575468659400939941e-01 2.158044651150703430e-02 7.319439947605133057e-02 -9.757647663354873657e-02 8.124750852584838867e-01 2.147805541753768921e-01 -3.863776922225952148e-01 -3.580043464899063110e-02
-1.540394872426986694e-01 -2.229961752891540527e-01 4.568174779415130615e-01 4.349211975932121277e-02 6.898062229156494141e-01 3.167536854743957520e-01 -3.078184127807617188e-01 -2.122573405504226685e-01
5.144102573394775391e-01 9.874033927917480469e-02 2.631548643112182617e-01 -2.825621962547302246e-01 1.765113174915313721e-01 1.874865293502807617e-01 -6.856242418289184570e-01 -2.003809213638305664e-01
5.017158985137939453e-01 -5.308048427104949951e-02 1.113170385360717773e-01 -3.748353198170661926e-02 3.579948842525482178e-01 5.541156530380249023e-01 4.811305701732635498e-01 -2.549042105674743652e-01
1.378241777420043945e-01 6.983163952827453613e-01 1.183862984180450439e-02 -1.728861480951309204e-01 6.006169319152832031e-01 1.619533449411392212e-01 -4.554482549428939819e-02 -2.725527882575988770e-01
-8.277656883001327515e-02 3.724593436345458031e-03 2.514001354575157166e-02 -3.773192465305328369e-01 5.123356580734252930e-01 6.828372478485107422e-01 3.482375442981719971e-01 -1.040630415081977844e-02
1.074310541152954102e-01 -4.433836415410041809e-02 -1.493119001388549805e-01 -4.765534698963165283e-01 -2.199736237525939941e-01 2.286653816699981689e-01 5.016389861702919006e-02 -7.961801886558532715e-01
1.207664534449577332e-01 7.758345454931259155e-02 3.954197764396667480e-01 1.539227664470672607e-01 8.028614521026611328e-01 1.707939207553863525e-01 -2.367401272058486938e-01 -2.637126147747039795e-01
-2.214375585317611694e-01 4.234176278114318848e-01 5.230758786201477051e-01 5.424420908093452454e-02 -1.891103982925415039e-01 4.317451119422912598e-01 4.336434006690979004e-01 -2.914084196090698242e-01
-2.284466773271560669e-01 2.902611196041107178e-01 2.178352624177932739e-01 -2.017189115285873413e-01 6.545072793960571289e-01 1.280510425567626953e-01 3.711731433868408203e-01 -4.391716420650482178e-01
-1.248899996280670166e-01 -3.493705987930297852e-01 1.889026463031768799e-01 -6.778407096862792969e-01 3.780488967895507812e-01 2.913190424442291260e-01 -5.872583016753196716e-02 -3.687195777893066406e-01
-6.783850491046905518e-02 6.634167432785034180e-01 -1.304261386394500732e-02 2.139310389757156372e-01 -1.542264223098754883e-01 4.599016904830932617e-01 9.011710435152053833e-02 -5.156772732734680176e-01
6.229066848754882812e-01 -1.198612824082374573e-01 -5.875486880540847778e-03 6.652219593524932861e-02 2.140978276729583740e-01 5.252617001533508301e-01 2.407565712928771973e-01 -4.620164930820465088e-01
1.468631089664995670e-03 6.744217872619628906e-02 3.884090483188629150e-01 -6.444543600082397461e-01 -3.436903953552246094e-01 3.616020679473876953e-01 -4.527409095317125320e-03 -4.246961474418640137e-01
-2.751910388469696045e-01 6.470059156417846680e-01 2.368251234292984009e-01 -9.610058367252349854e-02 4.928192794322967529e-01 2.336131781339645386e-01 2.838014066219329834e-01 -2.496850341558456421e-01
5.541555285453796387e-01 -1.651297658681869507e-01 -5.539975687861442566e-02 -2.069545686244964600e-01 3.536706268787384033e-01 4.549687802791595459e-01 3.847562372684478760e-01 -3.736678063869476318e-01
-2.097580283880233765e-01 4.429610371589660645e-01 4.129682481288909912e-01 2.489988133311271667e-02 1.063982471823692322e-01 3.329029381275177002e-01 -6.487678885459899902e-01 -2.134936004877090454e-01
1.975617259740829468e-01 2.443654686212539673e-01 4.094528853893280029e-01 -6.880117654800415039e-01 -1.341745853424072266e-01 1.114814057946205139e-01 -2.875771820545196533e-01 -3.835510313510894775e-01
5.519797652959823608e-02 1.364504992961883545e-01 4.459546506404876709e-01 -2.777960896492004395e-01 -4.827532768249511719e-01 4.988832771778106689e-01 1.904083788394927979e-01 -4.290659129619598389e-01
4.316344484686851501e-02 6.854038238525390625e-01 1.560146510601043701e-01 -2.028017938137054443e-01 6.172297596931457520e-01 1.030253469944000244e-01 1.327246725559234619e-01 -2.317038625478744507e-01
2.978968322277069092e-01 3.164615035057067871e-01 -2.019394189119338989e-01 -2.456831634044647217e-01 2.897451519966125488e-01 6.221736073493957520e-01 4.814490973949432373e-01 -8.440635353326797485e-02
-4.952912628650665283e-01 -1.345702707767486572e-01 3.176850378513336182e-01 -2.055317610502243042e-01 5.361743569374084473e-01 3.645336627960205078e-01 -3.265768587589263916e-01 -2.576629817485809326e-01
2.795331478118896484e-01 6.487343907356262207e-01 9.118743985891342163e-02 -2.529457211494445801e-01 6.107297539710998535e-01 1.188852936029434204e-01 -1.551570445299148560e-01 -1.323256194591522217e-01
-2.635946571826934814e-01 2.273821234703063965e-01 5.630754679441452026e-02 -6.001700758934020996e-01 2.219727486371994019e-01 2.057603150606155396e-01 -5.301281213760375977e-01 -3.778832256793975830e-01
5.323554277420043945e-01 2.825701832771301270e-01 1.207398250699043274e-01 1.035464704036712646e-01 1.897062510251998901e-01 2.572805285453796387e-01 -6.599708199501037598e-01 -2.714933753013610840e-01
2.049059122800827026e-01 1.541722267866134644e-01 3.790038228034973145e-01 -7.704070806503295898e-01 -2.235476672649383545e-01 3.100337386131286621e-01 -5.187452584505081177e-02 -2.197458446025848389e-01
4.181643426418304443e-01 -1.131515353918075562e-01 -2.981572039425373077e-02 -4.415843486785888672e-01 2.169006317853927612e-02 3.863168954849243164e-01 4.131703674793243408e-01 -5.440852642059326172e-01
-1.838079541921615601e-01 6.937547326087951660e-01 1.565800309181213379e-01 -2.291192114353179932e-01 1.856354176998138428e-01 2.050897479057312012e-01 -4.346765279769897461e-01 -3.774123191833496094e-01
5.777449607849121094e-01 -1.435941159725189209e-01 -8.160214871168136597e-03 8.815244585275650024e-02 3.330561220645904541e-01 3.899432718753814697e-01 2.847295701503753662e-01 -5.419420003890991211e-01
5.135801434516906738e-01 -1.423888504505157471e-01 -1.782494485378265381e-01 1.225682273507118225e-01 3.938345909118652344e-01 4.330545663833618164e-01 1.384823024272918701e-01 -5.543877482414245605e-01
-2.221258431673049927e-01 -2.441654205322265625e-01 4.722976684570312500e-01 -1.903952956199645996e-01 2.929916977882385254e-01 1.164117455482482910e-01 -2.144998759031295776e-01 -6.973677873611450195e-01
2.684281170368194580e-01 -3.432234227657318115e-01 -1.380557864904403687e-01 -5.761718750000000000e-01 2.281768620014190674e-01 4.784366786479949951e-01 -2.472339570522308350e-01 -3.420813977718353271e-01
-1.195572130382061005e-02 4.022441506385803223e-01 8.708783239126205444e-02 -3.671036362648010254e-01 3.768967092037200928e-01 6.510806083679199219e-01 3.451639413833618164e-01 1.030148789286613464e-01
-2.271815687417984009e-01 7.010692358016967773e-01 1.252100318670272827e-01 -4.607007373124361038e-03 5.249490737915039062e-01 2.397672384977340698e-01 8.310659974813461304e-02 -3.181588649749755859e-01
3.633750379085540771e-01 2.715046107769012451e-01 7.122050505131483078e-03 -2.316635698080062866e-01 7.382954955101013184e-01 2.672427594661712646e-01 -3.367617726325988770e-01 1.030418574810028076e-01
2.566144168376922607e-01 8.873815089464187622e-02 5.253043174743652344e-01 -5.755530595779418945e-01 -1.190143898129463196e-01 4.457066953182220459e-02 -2.404972016811370850e-01 -4.950545132160186768e-01
-4.621659591794013977e-02 -3.214115500450134277e-01 1.927871406078338623e-01 -3.923806250095367432e-01 4.493033289909362793e-01 6.831341385841369629e-01 1.789122819900512695e-01 -5.360847711563110352e-02
-6.456467509269714355e-02 1.968678832054138184e-01 5.984882265329360962e-02 -4.144220948219299316e-01 -4.749058485031127930e-01 4.749304056167602539e-01 2.472753971815109253e-01 -5.191410779953002930e-01
1.742677092552185059e-01 1.279481649398803711e-01 -9.331237524747848511e-02 -1.278936862945556641e-01 -1.326911896467208862e-01 2.325822860002517700e-01 -4.500066339969635010e-01 -8.086956143379211426e-01
2.679695785045623779e-01 4.582003355026245117e-01 9.917492419481277466e-02 -5.892673730850219727e-01 1.583637855947017670e-02 2.973102629184722900e-01 -4.967609345912933350e-01 -1.604916602373123169e-01
4.754453897476196289e-01 -2.255869470536708832e-02 -9.517221711575984955e-03 -4.241566732525825500e-02 -1.495080143213272095e-01 6.931731700897216797e-01 3.024315536022186279e-01 -4.210065603256225586e-01
-2.435561642050743103e-02 2.850763797760009766e-01 1.019615978002548218e-01 1.944994330406188965e-01 7.307359576225280762e-01 7.146461308002471924e-02 -1.150986701250076294e-01 -5.635442137718200684e-01
1.130228787660598755e-01 1.952433288097381592e-01 2.439561188220977783e-01 -6.925247609615325928e-02 7.545858025550842285e-01 -3.854667767882347107e-02 -2.054164707660675049e-01 -5.212618708610534668e-01
6.475972533226013184e-01 3.143905103206634521e-01 2.794085144996643066e-01 -1.499443799257278442e-01 3.610405921936035156e-01 4.926306754350662231e-02 -2.789899110794067383e-01 -4.130513370037078857e-01
1.107742562890052795e-01 -6.204526871442794800e-04 6.484544277191162109e-01 -3.183417618274688721e-01 4.690981209278106689e-01 4.417801499366760254e-01 1.776804774999618530e-01 1.382067650556564331e-01
6.190573330968618393e-03 2.569613158702850342e-01 5.936068892478942871e-01 -4.367638528347015381e-01 -3.290044963359832764e-01 2.120994478464126587e-01 -2.489880099892616272e-02 -4.867758154869079590e-01
-5.300721526145935059e-01 2.558395862579345703e-01 5.092859268188476562e-01 -6.141642108559608459e-02 8.784954994916915894e-02 5.701646208763122559e-01 2.256915271282196045e-01 -8.175310492515563965e-02
1.663675159215927124e-01 7.330561429262161255e-02 4.703351557254791260e-01 -4.482262134552001953e-01 -4.668858349323272705e-01 3.371235132217407227e-01 8.277340978384017944e-02 -4.542466700077056885e-01
-4.275678843259811401e-02 5.818241238594055176e-01 1.988942474126815796e-01 9.053602814674377441e-03 5.660839676856994629e-01 1.647517085075378418e-01 2.750898301601409912e-01 -4.435572922229766846e-01
-2.914990782737731934e-01 -3.689492121338844299e-02 4.572870433330535889e-01 -2.605266869068145752e-01 3.921948075294494629e-01 -3.177917003631591797e-02 -1.574442684650421143e-01 -6.760666370391845703e-01
4.413701295852661133e-01 8.969099819660186768e-02 4.133713543415069580e-01 -1.509816497564315796e-01 -6.370605528354644775e-02 2.430345304310321808e-02 -4.313735961914062500e-01 -6.424518823623657227e-01
-6.486481428146362305e-02 3.435098528861999512e-01 -2.877644598484039307e-01 -7.088915109634399414e-01 3.896006196737289429e-02 4.914661049842834473e-01 -9.902071952819824219e-02 -1.989879310131072998e-01
4.162086844444274902e-01 2.197840809822082520e-01 1.496650427579879761e-01 -4.644547700881958008e-01 1.596229672431945801e-01 2.451582103967666626e-01 -6.516536474227905273e-01 -1.735306084156036377e-01
-3.771784156560897827e-02 -3.693505823612213135e-01 1.839078366756439209e-01 -2.550668418407440186e-01 3.918673098087310791e-01 6.997635364532470703e-01 2.950018346309661865e-01 -1.817171871662139893e-01
-3.416043519973754883e-01 -1.297648251056671143e-01 2.956227660179138184e-01 8.373881876468658447e-02 6.133228540420532227e-01 4.443603754043579102e-01 1.808327585458755493e-01 -4.071129858493804932e-01
5.945776700973510742e-01 -4.739230498671531677e-02 -1.761198937892913818e-01 3.904199227690696716e-02 5.537910386919975281e-02 6.004568338394165039e-01 2.310758680105209351e-01 -4.412228465080261230e-01
-7.408943772315979004e-02 -1.301116943359375000e-01 -7.501287013292312622e-02 -1.466513127088546753e-01 2.117415666580200195e-01 9.478060007095336914e-01 -8.347312361001968384e-02 -1.759645901620388031e-02
2.799701690673828125e-02 6.171756982803344727e-02 5.764775872230529785e-01 -4.165085777640342712e-02 5.527290105819702148e-01 -8.247309178113937378e-02 -1.028092950582504272e-01 -5.817773938179016113e-01
-1.392429023981094360e-01 -1.397748291492462158e-01 7.005034089088439941e-01 -3.669710755348205566e-01 7.441058754920959473e-02 5.933061614632606506e-02 3.626293689012527466e-02 -5.703765749931335449e-01
-7.465068250894546509e-02 1.011334285140037537e-01 -7.763553410768508911e-02 -8.007440567016601562e-01 8.649393916130065918e-02 4.920149445533752441e-01 -2.722829282283782959e-01 -1.152521297335624695e-01
1.002825573086738586e-01 -2.550563402473926544e-02 2.410787045955657959e-01 -4.600221514701843262e-01 2.730442583560943604e-01 5.356360077857971191e-01 -5.699579119682312012e-01 1.823257654905319214e-01
4.826509952545166016e-01 -3.075321614742279053e-01 -1.564254611730575562e-01 -4.463449716567993164e-01 7.201771438121795654e-02 4.708277881145477295e-01 -2.339678443968296051e-02 -4.704959690570831299e-01
1.593647599220275879e-01 6.377141177654266357e-02 -8.417399227619171143e-02 1.585278958082199097e-01 2.166641177609562874e-03 9.201396107673645020e-01 1.350226551294326782e-01 -2.709742486476898193e-01
-8.114070445299148560e-02 -2.630231082439422607e-01 2.135094851255416870e-01 -1.203195564448833466e-02 7.955216765403747559e-01 4.428628683090209961e-01 -1.871326267719268799e-01 -1.204288676381111145e-01
4.175401031970977783e-01 -2.897519990801811218e-02 -8.409305661916732788e-02 -3.490272462368011475e-01 1.741879731416702271e-01 6.580636501312255859e-01 3.921610414981842041e-01 -2.806236147880554199e-01
1.507393270730972290e-01 -6.449281424283981323e-02 3.950146734714508057e-01 -6.719121336936950684e-01 2.799681127071380615e-01 3.359476029872894287e-01 -4.175030887126922607e-01 8.000710047781467438e-03
-2.130386978387832642e-01 -2.576144039630889893e-01 3.532226085662841797e-01 -2.052322179079055786e-01 6.565519571304321289e-01 5.020937323570251465e-01 -1.598096787929534912e-01 -1.125396788120269775e-01
-9.470821171998977661e-02 3.598495423793792725e-01 3.594813346862792969e-01 -2.949759960174560547e-01 -9.932818263769149780e-02 6.326386332511901855e-01 -4.811758995056152344e-01 6.060648709535598755e-02
5.427786335349082947e-02 -5.972355231642723083e-02 5.982018709182739258e-01 -2.724281549453735352e-01 4.318025708198547363e-01 5.754902958869934082e-01 -1.482926160097122192e-01 1.476194113492965698e-01
-4.540400803089141846e-01 -8.925569802522659302e-02 1.997787654399871826e-01 -7.417987287044525146e-02 6.662645339965820312e-01 4.953563809394836426e-01 -1.819288581609725952e-01 -1.344715207815170288e-01
6.217326521873474121e-01 -1.618206948041915894e-01 3.974995911121368408e-01 1.239176914095878601e-01 2.619192600250244141e-01 2.108665406703948975e-01 2.080087810754776001e-01 -5.075107812881469727e-01
3.498319089412689209e-01 2.890707254409790039e-01 1.095970198512077332e-01 -3.109777569770812988e-01 6.401277780532836914e-01 -1.419177744537591934e-02 -3.187408447265625000e-01 -4.168649911880493164e-01
-1.846542954444885254e-02 -3.900178074836730957e-01 1.082085296511650085e-01 -6.783431172370910645e-01 -2.147969976067543030e-02 4.358116984367370605e-01 2.924948185682296753e-02 -4.294623136520385742e-01
5.221529006958007812e-01 -1.105495691299438477e-01 2.407581210136413574e-01 1.626913994550704956e-02 1.107589527964591980e-01 4.135281741619110107e-01 3.752591907978057861e-01 -5.768998861312866211e-01
-1.832065731287002563e-01 -6.509673595428466797e-02 5.093849301338195801e-01 3.412425518035888672e-02 4.534091055393218994e-01 4.235186576843261719e-01 4.067833423614501953e-01 -3.887668550014495850e-01
-1.836800575256347656e-02 4.976486563682556152e-01 5.984816551208496094e-01 -3.987895250320434570e-01 -1.506127566099166870e-01 3.919718861579895020e-01 -1.509164124727249146e-01 -1.889263093471527100e-01
1.424984782934188843e-01 7.505217194557189941e-01 -6.124407052993774414e-02 -2.181332111358642578e-01 3.024657070636749268e-01 1.279825121164321899e-01 -9.090450592339038849e-03 -5.070807337760925293e-01
2.587972581386566162e-01 8.244597911834716797e-01 2.093525677919387817e-01 -2.684707194566726685e-02 2.693717777729034424e-01 3.093815147876739502e-01 6.319416221231222153e-03 -2.010540366172790527e-01
1.014229655265808105e-01 -7.193922996520996094e-02 2.919445633888244629e-01 -8.353023976087570190e-02 6.823899149894714355e-01 -6.656954437494277954e-02 -1.391674280166625977e-01 -6.347236037254333496e-01
-1.264478079974651337e-02 5.456139445304870605e-01 2.107161283493041992e-01 2.745793759822845459e-01 -3.518674373626708984e-01 5.160696506500244141e-01 -1.739527448080480099e-03 -4.384161829948425293e-01
1.317799985408782959e-01 3.543922007083892822e-01 4.105652272701263428e-01 1.291970610618591309e-01 6.119401659816503525e-03 7.826628684997558594e-01 -1.900094002485275269e-01 -1.519286483526229858e-01
2.853728830814361572e-01 -5.457498133182525635e-02 5.636313557624816895e-01 -2.224550545215606689e-01 6.951432824134826660e-01 1.387466490268707275e-01 1.692112907767295837e-02 -2.136732190847396851e-01
4.382269084453582764e-02 3.898234367370605469e-01 -3.123645782470703125e-01 -3.839877843856811523e-01 -2.290790379047393799e-01 3.635286986827850342e-01 1.677977442741394043e-01 -6.231473684310913086e-01
3.693554103374481201e-01 2.237031310796737671e-01 1.720558702945709229e-01 1.102411597967147827e-01 -1.537962555885314941e-01 3.576984405517578125e-01 -6.241191029548645020e-01 -4.802615940570831299e-01
1.160469874739646912e-01 -5.076388120651245117e-01 3.656505048274993896e-01 -3.808595836162567139e-01 3.660411238670349121e-01 5.029367208480834961e-01 1.046482846140861511e-01 -2.284707427024841309e-01
-2.198754847049713135e-01 -9.786939620971679688e-02 4.200764745473861694e-02 -6.843015551567077637e-02 8.282082676887512207e-01 4.000172317028045654e-01 -1.418565362691879272e-01 -2.637480199337005615e-01
8.834483474493026733e-02 -1.033040434122085571e-01 8.418487012386322021e-02 -3.718931674957275391e-01 -1.346936672925949097e-01 5.178040266036987305e-01 -6.729784607887268066e-01 -3.113975822925567627e-01
1.914113312959671021e-01 1.274247914552688599e-01 4.561676681041717529e-01 -6.488189697265625000e-01 -2.827363908290863037e-01 3.866699635982513428e-01 -2.244889140129089355e-01 -1.955011934041976929e-01
-1.143027096986770630e-02 1.309863477945327759e-01 1.175129413604736328e-02 -9.838438779115676880e-02 9.566726535558700562e-02 9.775446653366088867e-01 1.120682805776596069e-02 8.957088738679885864e-02
-1.905650496482849121e-01 5.207156762480735779e-02 7.158004045486450195e-01 2.847575843334197998e-01 4.212941527366638184e-01 3.323863148689270020e-01 -2.593013346195220947e-01 -1.109495609998703003e-01
2.286032587289810181e-02 3.654889762401580811e-01 -4.194105863571166992e-01 -2.785587906837463379e-01 5.612275004386901855e-01 2.933789789676666260e-01 -3.066293597221374512e-01 -3.425287306308746338e-01
3.514261916279792786e-02 -1.263146996498107910e-01 -9.367385506629943848e-02 -1.982566416263580322e-01 -1.749599352478981018e-03 9.338833093643188477e-01 1.919639259576797485e-01 -1.604302823543548584e-01
1.188600063323974609e-01 -2.898966073989868164e-01 7.937953472137451172e-01 -1.694391369819641113e-01 2.790060043334960938e-01 1.884509325027465820e-01 -2.729799747467041016e-01 -2.348091304302215576e-01
4.603612720966339111e-01 -6.348423659801483154e-02 3.916200995445251465e-01 -1.496211290359497070e-01 5.273876190185546875e-01 5.197394490242004395e-01 2.143631577491760254e-01 1.186008900403976440e-01
2.605174295604228973e-02 4.029665589332580566e-01 2.272182255983352661e-01 -2.482257783412933350e-01 7.162344455718994141e-01 -3.504448011517524719e-02 -2.118261307477951050e-01 -4.057151079177856445e-01
2.968534231185913086e-01 1.184509471058845520e-01 5.888071656227111816e-01 -5.800516605377197266e-01 -2.561654746532440186e-01 2.170244753360748291e-01 -3.555087745189666748e-02 -3.173472285270690918e-01
-7.352330535650253296e-02 2.089724093675613403e-01 2.619900405406951904e-01 -6.334799528121948242e-02 2.069834023714065552e-01 4.934342950582504272e-02 -3.807680308818817139e-01 -8.294648528099060059e-01
-3.643290698528289795e-02 6.797538399696350098e-01 -6.878539454191923141e-03 -4.255616068840026855e-01 3.492576777935028076e-01 8.817255496978759766e-02 1.603944152593612671e-01 -4.471863806247711182e-01
2.434047609567642212e-01 2.287665158510208130e-01 3.278444409370422363e-01 -7.963319867849349976e-02 7.504386305809020996e-01 1.026405245065689087e-01 2.839963138103485107e-01 -3.467700481414794922e-01
-1.223478317260742188e-01 -4.025063477456569672e-03 4.493601918220520020e-01 1.469222307205200195e-01 7.537052035331726074e-01 2.778885066509246826e-01 -2.751110196113586426e-01 -2.013068646192550659e-01
-4.691397249698638916e-01 4.968349337577819824e-01 3.373103439807891846e-01 -6.060891970992088318e-02 6.267387419939041138e-02 4.823916256427764893e-01 1.844169199466705322e-01 -3.807518482208251953e-01
-2.662000358104705811e-01 -4.107202589511871338e-01 3.815410435199737549e-01 -4.003588259220123291e-01 1.844939589500427246e-01 4.656040370464324951e-01 5.692266300320625305e-02 -4.477948844432830811e-01
9.161796420812606812e-02 5.315248966217041016e-01 3.436841368675231934e-01 -6.437871605157852173e-02 3.885479271411895752e-01 -4.631165787577629089e-02 9.975223988294601440e-02 -6.509677767753601074e-01
1.808799654245376587e-01 3.950802385807037354e-01 1.213963404297828674e-01 3.668282628059387207e-01 3.729678392410278320e-01 1.972017735242843628e-01 -4.775957167148590088e-01 -5.057696104049682617e-01
-3.044793009757995605e-01 -1.683337800204753876e-02 3.049915730953216553e-01 -7.100330665707588196e-03 7.600662708282470703e-01 3.887303471565246582e-01 -1.452558487653732300e-01 -2.530365288257598877e-01
2.793020606040954590e-01 6.875810623168945312e-01 4.968070685863494873e-01 -5.756966769695281982e-02 3.783117234706878662e-01 1.634751111268997192e-01 -1.648108512163162231e-01 -4.565802216529846191e-02
2.995045781135559082e-01 2.604833841323852539e-01 2.215371876955032349e-01 2.911816835403442383e-01 -1.292995959520339966e-01 4.042505919933319092e-01 -5.565749406814575195e-01 -4.676188230514526367e-01
-4.533474743366241455e-01 -1.010034605860710144e-02 1.015375256538391113e-01 -3.706720471382141113e-01 5.512277483940124512e-01 5.719289183616638184e-01 -1.241530850529670715e-01 1.725447177886962891e-02
2.181672453880310059e-01 -6.709449738264083862e-02 3.026348650455474854e-01 1.894135922193527222e-01 6.801371574401855469e-01 5.815620422363281250e-01 1.254492998123168945e-01 6.242880970239639282e-02
-5.555146932601928711e-01 5.431827306747436523e-01 8.287052065134048462e-02 -2.934429347515106201e-01 7.732807844877243042e-02 3.385490179061889648e-01 2.103218734264373779e-01 -3.722219169139862061e-01
3.516822755336761475e-01 4.353189468383789062e-01 -2.635405957698822021e-02 5.367729067802429199e-02 -1.802310347557067871e-01 4.137659370899200439e-01 -5.006642937660217285e-01 -4.784254133701324463e-01
1.742347143590450287e-02 -4.799824059009552002e-01 3.661051094532012939e-01 -3.981997668743133545e-01 3.530972003936767578e-01 4.948456585407257080e-01 1.255268901586532593e-01 -3.023415207862854004e-01
-2.126257866621017456e-01 -7.136947661638259888e-02 1.313326656818389893e-01 -9.196896851062774658e-02 8.571749329566955566e-01 2.727999687194824219e-01 -2.207636982202529907e-01 -2.570697069168090820e-01
1.308329552412033081e-01 -3.000927567481994629e-01 9.112547338008880615e-02 -7.489735484123229980e-01 2.171972692012786865e-01 4.588768184185028076e-01 -1.199583262205123901e-01 -2.267803102731704712e-01
2.502097487449645996e-01 -2.513787150382995605e-01 7.125930190086364746e-01 -7.855535298585891724e-02 3.566036522388458252e-01 2.906568050384521484e-01 -3.407810032367706299e-01 -1.801801472902297974e-01
9.540437720715999603e-03 6.325780749320983887e-01 2.135069370269775391e-01 1.996976286172866821e-01 2.363947182893753052e-01 4.000637531280517578e-01 -5.377104282379150391e-01 -9.603919833898544312e-02
