# Supplementary material for: Where is your field going? A machine learning approach to study the relative motion of the domains of physics
Source: PLoS One. 2020 Jun 18;15(6):e0233997. doi: 10.1371/journal.pone.0233997 (PMC7302634; doi:10.1371/journal.pone.0233997)
Supplement: S8 Data — (ZIP) [file pone.0233997.s008.zip › 7/Pacs4Run_7_VS_500_embeddings2003-2007ED8.txt]

3.046807367354631424e-03 -1.435194611549377441e-01 2.428539544343948364e-01 6.026154160499572754e-01 1.288966536521911621e-01 5.241870135068893433e-02 6.224788352847099304e-02 7.307753562927246094e-01
3.754305839538574219e-02 3.075478672981262207e-01 3.086057603359222412e-01 5.880568623542785645e-01 2.224989086389541626e-01 -2.559471726417541504e-01 -3.049260079860687256e-01 5.049374699592590332e-01
4.039527475833892822e-02 -2.804420888423919678e-01 2.447244971990585327e-01 3.681841790676116943e-01 4.012558460235595703e-01 -3.352832496166229248e-01 -2.079906761646270752e-01 6.384274363517761230e-01
-1.945362836122512817e-01 -3.843282908201217651e-02 8.099811151623725891e-03 8.192362785339355469e-01 5.940719693899154663e-02 -1.224660798907279968e-01 -2.267968803644180298e-01 4.685092866420745850e-01
-1.007316708564758301e-01 -5.437586084008216858e-02 2.698240578174591064e-01 3.146771788597106934e-01 -1.973192840814590454e-01 -1.291592121124267578e-01 -2.162716388702392578e-01 8.442033529281616211e-01
-8.148721419274806976e-03 -1.479853987693786621e-01 2.687372565269470215e-01 -5.290933698415756226e-02 3.835069835186004639e-01 -3.095259368419647217e-01 5.625052452087402344e-01 5.862752795219421387e-01
2.095556706190109253e-01 4.536461234092712402e-01 4.626294076442718506e-01 1.035955846309661865e-01 4.642299115657806396e-01 -2.297869324684143066e-01 3.934022486209869385e-01 3.200886845588684082e-01
-6.172831356525421143e-02 -2.497489005327224731e-02 8.080177009105682373e-02 -8.158023655414581299e-02 4.837937355041503906e-01 -2.749820649623870850e-01 6.556653976440429688e-01 4.927605986595153809e-01
3.851858079433441162e-01 2.751687169075012207e-01 -9.059967100620269775e-02 7.445933818817138672e-01 1.448659598827362061e-01 -8.456151932477951050e-02 -1.037100479006767273e-01 4.176051914691925049e-01
3.757274746894836426e-01 2.134300917387008667e-01 -1.928267329931259155e-01 2.354380190372467041e-01 2.036304026842117310e-01 -3.540363907814025879e-01 -1.435251235961914062e-01 7.302442789077758789e-01
1.463431566953659058e-01 1.324760168790817261e-02 2.347895503044128418e-01 -4.344685748219490051e-02 2.499401122331619263e-01 -4.686260819435119629e-01 1.759218126535415649e-01 7.799778580665588379e-01
4.966801777482032776e-02 2.618210017681121826e-01 -1.377417147159576416e-01 3.430773019790649414e-01 6.035640835762023926e-02 -3.828554153442382812e-01 6.995087265968322754e-01 3.908637762069702148e-01
-1.771471500396728516e-01 7.900962233543395996e-02 3.093042075634002686e-01 8.067311346530914307e-02 -2.492591887712478638e-01 -7.649869471788406372e-02 -1.139103174209594727e-01 8.827466964721679688e-01
2.744395136833190918e-01 -1.946456581354141235e-01 1.105272844433784485e-01 6.964534521102905273e-01 -1.169724538922309875e-01 -1.657787859439849854e-01 -1.740750856697559357e-02 5.899696946144104004e-01
7.039374113082885742e-02 3.956615030765533447e-01 5.664408579468727112e-02 -2.439568042755126953e-01 5.555501580238342285e-01 3.806090354919433594e-01 1.677276939153671265e-01 5.423478484153747559e-01
9.109967947006225586e-02 3.246717154979705811e-01 -1.259564515203237534e-02 2.946641743183135986e-01 4.341811239719390869e-01 -5.456846952438354492e-01 3.229803740978240967e-01 4.568395018577575684e-01
-1.453918367624282837e-01 3.052292466163635254e-01 3.053994178771972656e-01 6.332593560218811035e-01 2.828257903456687927e-02 -2.892617583274841309e-01 5.010436177253723145e-01 2.364177554845809937e-01
-3.525035381317138672e-01 1.310466974973678589e-01 5.235331058502197266e-01 4.404174983501434326e-01 2.467268556356430054e-01 -3.268227875232696533e-01 1.519356817007064819e-01 4.469249844551086426e-01
1.978155076503753662e-01 3.018377535045146942e-02 6.289158761501312256e-02 -8.157008141279220581e-02 -2.436725646257400513e-01 -4.615307226777076721e-02 6.290569901466369629e-01 7.015199065208435059e-01
1.052958741784095764e-01 2.779937088489532471e-01 2.631588876247406006e-01 -2.189226597547531128e-01 -1.379939466714859009e-01 -1.910879015922546387e-01 1.863601952791213989e-01 8.391457796096801758e-01
-2.187366634607315063e-01 1.254583746194839478e-01 2.168085277080535889e-01 7.065330147743225098e-01 2.859249711036682129e-01 -3.557550907135009766e-01 3.258969485759735107e-01 2.751291692256927490e-01
-1.586741022765636444e-02 3.243442773818969727e-01 3.280394673347473145e-01 -1.816380918025970459e-01 -1.481150984764099121e-01 -5.739464983344078064e-02 -2.576902508735656738e-02 8.532587885856628418e-01
-9.117387980222702026e-02 5.117354989051818848e-01 2.856896817684173584e-01 2.648097872734069824e-01 -2.966092228889465332e-01 -1.957361027598381042e-02 6.284998059272766113e-01 3.077321648597717285e-01
-4.579195678234100342e-01 2.805648446083068848e-01 2.333254516124725342e-01 5.192211270332336426e-01 3.211126327514648438e-01 -3.138897716999053955e-01 3.239444494247436523e-01 2.845726609230041504e-01
4.886721447110176086e-02 -5.944532155990600586e-02 3.476252853870391846e-01 7.821226716041564941e-01 2.331345081329345703e-01 -1.060663983225822449e-01 4.270465672016143799e-01 1.163979917764663696e-01
5.498639121651649475e-02 1.125196143984794617e-01 -7.903402298688888550e-02 2.448277324438095093e-01 2.567604184150695801e-01 -3.309902250766754150e-01 7.917321324348449707e-01 3.403064310550689697e-01
1.238787844777107239e-01 2.084910720586776733e-01 1.840168088674545288e-01 2.366452813148498535e-01 7.889652848243713379e-01 2.787258327007293701e-01 -4.682449623942375183e-03 3.887751996517181396e-01
5.730015039443969727e-01 1.013354025781154633e-02 4.622086510062217712e-02 1.277798861265182495e-01 4.277940690517425537e-01 4.559535682201385498e-01 5.385757237672805786e-02 5.092153549194335938e-01
1.715076863765716553e-01 4.248526692390441895e-01 2.401150465011596680e-01 1.318932771682739258e-01 5.558032393455505371e-01 1.560645699501037598e-01 -2.347708642482757568e-01 5.715273618698120117e-01
-8.532316982746124268e-02 3.755687177181243896e-02 1.315665990114212036e-01 -2.373461425304412842e-01 3.779013454914093018e-01 -3.057268559932708740e-01 4.279629588127136230e-01 7.058582901954650879e-01
9.446879476308822632e-02 5.233624577522277832e-01 -1.176398172974586487e-01 1.628476530313491821e-01 1.340816915035247803e-01 -4.281484186649322510e-01 -1.409452408552169800e-01 6.750216484069824219e-01
1.190880388021469116e-01 2.476813942193984985e-01 1.043581124395132065e-02 1.327295601367950439e-01 3.502002358436584473e-01 -4.765263795852661133e-01 5.279271006584167480e-01 5.275617837905883789e-01
2.371653765439987183e-01 -2.694034874439239502e-01 3.492497503757476807e-01 5.799757242202758789e-01 1.071479916572570801e-01 -1.866692006587982178e-01 5.104600787162780762e-01 3.254712820053100586e-01
-2.601330876350402832e-01 3.761299848556518555e-01 3.466539978981018066e-01 4.135317802429199219e-01 -1.878003925085067749e-01 -7.844084501266479492e-02 6.310351490974426270e-01 2.450551688671112061e-01
4.003783166408538818e-01 2.083477526903152466e-01 4.249493479728698730e-01 2.180567234754562378e-01 4.412758350372314453e-01 -2.123266160488128662e-01 4.467791020870208740e-01 3.588027954101562500e-01
-2.552355527877807617e-01 -1.627445034682750702e-02 -5.189092159271240234e-01 -1.908345520496368408e-02 4.358076453208923340e-01 1.273876875638961792e-01 1.644613742828369141e-01 6.570811271667480469e-01
-2.119064480066299438e-01 1.406748741865158081e-01 5.685377120971679688e-01 6.374453008174896240e-02 -2.228403538465499878e-01 1.991109848022460938e-01 -8.540841192007064819e-02 7.151293754577636719e-01
7.749973982572555542e-02 -2.080244384706020355e-02 2.540709972381591797e-01 -4.578416701406240463e-03 6.940093040466308594e-01 4.602865278720855713e-01 1.706844121217727661e-01 4.542492032051086426e-01
1.710029840469360352e-01 6.087487339973449707e-01 2.152559459209442139e-01 1.669325232505798340e-01 5.347344279289245605e-01 1.097619011998176575e-01 -1.417211145162582397e-01 4.559691548347473145e-01
-1.043770462274551392e-01 3.180255591869354248e-01 2.158331423997879028e-01 2.321365028619766235e-01 2.537206709384918213e-01 -5.302093029022216797e-01 3.891718983650207520e-01 5.390202999114990234e-01
1.510996520519256592e-01 6.091068387031555176e-01 2.681785225868225098e-01 1.090513616800308228e-01 3.006568551063537598e-01 -3.592148125171661377e-01 1.585577130317687988e-01 5.270441174507141113e-01
-4.197965860366821289e-01 1.833448410034179688e-01 -4.433827996253967285e-01 3.433598279953002930e-01 3.745485246181488037e-01 1.213703006505966187e-01 -5.084367096424102783e-02 5.639758706092834473e-01
4.982359241694211960e-03 2.474873363971710205e-01 2.651927061378955841e-02 2.610058784484863281e-01 2.252391874790191650e-01 -4.622256755828857422e-01 6.029484272003173828e-01 4.919000566005706787e-01
-1.816024929285049438e-01 -6.733106076717376709e-02 5.263730287551879883e-01 7.700770348310470581e-02 1.788707971572875977e-01 -1.474180817604064941e-01 6.767113804817199707e-01 4.096623361110687256e-01
-6.216432526707649231e-02 8.087372034788131714e-02 -8.976925909519195557e-02 2.061477750539779663e-01 -5.552670359611511230e-02 -1.457353234291076660e-01 8.683264255523681641e-01 4.009076356887817383e-01
5.046308636665344238e-01 6.415360420942306519e-02 3.429186940193176270e-01 3.798097968101501465e-01 -1.323982328176498413e-02 -1.220725551247596741e-01 5.664499998092651367e-01 3.787356615066528320e-01
-3.382503986358642578e-01 -1.223159283399581909e-01 3.059738576412200928e-01 3.627131879329681396e-01 5.302047133445739746e-01 -3.000242412090301514e-01 3.549694716930389404e-01 3.851101100444793701e-01
1.644752770662307739e-01 -4.111759364604949951e-01 3.961117565631866455e-01 6.073647737503051758e-01 -3.985773772001266479e-02 -3.770957514643669128e-02 1.840535551309585571e-01 4.911206662654876709e-01
1.903492063283920288e-01 1.387363225221633911e-01 1.741944253444671631e-01 9.792530536651611328e-02 -9.166201204061508179e-02 -5.274503305554389954e-02 8.477599620819091797e-01 4.179780185222625732e-01
-2.480161041021347046e-01 2.367805540561676025e-01 3.641040027141571045e-01 2.274729311466217041e-02 -1.764360368251800537e-01 -1.963159628212451935e-02 -1.160738542675971985e-01 8.392530083656311035e-01
1.007871329784393311e-01 2.115663290023803711e-01 -4.737811386585235596e-01 5.652673840522766113e-01 3.404052853584289551e-01 -2.327201962471008301e-01 2.781168520450592041e-01 3.920489847660064697e-01
-3.975107669830322266e-01 1.420823484659194946e-01 3.531168401241302490e-01 5.204290747642517090e-01 1.884665191173553467e-01 -3.541392385959625244e-01 3.543709814548492432e-01 3.738271296024322510e-01
-1.265367269515991211e-01 2.456882297992706299e-01 1.727077811956405640e-01 4.150390028953552246e-01 2.415209412574768066e-01 -5.638044476509094238e-01 1.397617310285568237e-01 5.707881450653076172e-01
-1.529839336872100830e-01 5.705975294113159180e-01 7.392355054616928101e-02 2.118148505687713623e-01 6.297402977943420410e-01 2.404829263687133789e-01 1.119154319167137146e-02 3.823007941246032715e-01
-2.801709473133087158e-01 2.093923389911651611e-01 2.060238122940063477e-01 6.749544739723205566e-01 1.725497990846633911e-01 -1.843772530555725098e-01 5.451452732086181641e-01 1.367409825325012207e-01
-9.936472028493881226e-02 2.747804522514343262e-01 2.154904454946517944e-01 -7.286263257265090942e-02 -1.517371535301208496e-01 -2.459110915660858154e-01 -4.534040763974189758e-02 8.816604614257812500e-01
3.103072643280029297e-01 7.182098925113677979e-02 2.816374003887176514e-01 4.492031037807464600e-01 7.334856782108545303e-03 -2.956512570381164551e-01 6.399483084678649902e-01 3.470601439476013184e-01
3.609021008014678955e-02 4.246779382228851318e-01 2.792350389063358307e-02 7.662978023290634155e-02 -1.720864623785018921e-01 -2.241219282150268555e-01 1.240080446004867554e-01 8.464465141296386719e-01
1.769539085216820240e-04 3.397963345050811768e-01 1.818342953920364380e-01 4.927848577499389648e-01 -1.503583192825317383e-01 7.308337837457656860e-02 7.411341667175292969e-01 1.772271096706390381e-01
-2.199741899967193604e-01 5.281406641006469727e-01 1.330897510051727295e-01 4.381777346134185791e-01 -3.128239214420318604e-01 4.993944242596626282e-02 5.611110329627990723e-01 2.185586988925933838e-01
3.579505085945129395e-01 -2.868575453758239746e-01 2.583153247833251953e-01 6.245732903480529785e-01 -2.317072451114654541e-01 -1.495204982347786427e-03 2.565185725688934326e-01 4.618153572082519531e-01
-1.807003617286682129e-01 -4.994247108697891235e-02 3.995817005634307861e-01 9.644904732704162598e-02 2.487837672233581543e-01 -3.038516044616699219e-01 6.333203315734863281e-01 4.904806315898895264e-01
4.130620658397674561e-01 1.819375306367874146e-01 3.867449164390563965e-01 2.058919221162796021e-01 4.476138949394226074e-01 -2.178812772035598755e-01 4.875425100326538086e-01 3.446549475193023682e-01
5.441359803080558777e-02 4.991663992404937744e-01 1.088026612997055054e-01 3.697253167629241943e-01 1.084574311971664429e-01 -3.366113603115081787e-01 6.334125399589538574e-01 2.702882289886474609e-01
1.769655197858810425e-01 2.581254839897155762e-01 4.896250963211059570e-01 1.106669306755065918e-01 4.426500797271728516e-01 2.983606755733489990e-01 -1.834068745374679565e-01 5.757414102554321289e-01
-7.697222381830215454e-02 -1.176659241318702698e-01 1.854888349771499634e-01 4.175997972488403320e-01 3.563734292984008789e-01 -4.856500327587127686e-01 4.126553237438201904e-01 4.881515502929687500e-01
2.570110261440277100e-01 1.283430308103561401e-01 7.027586549520492554e-02 2.045965194702148438e-01 1.889636069536209106e-01 -3.766678869724273682e-01 7.080374956130981445e-01 4.379179179668426514e-01
2.899496853351593018e-01 7.771486788988113403e-02 2.140512466430664062e-01 1.192811951041221619e-01 3.834472000598907471e-01 4.648270308971405029e-01 -1.656788885593414307e-01 6.777153611183166504e-01
1.362177170813083649e-02 -6.163196638226509094e-02 -2.837393432855606079e-02 6.459524482488632202e-02 -4.719727933406829834e-01 2.035278975963592529e-01 5.114283561706542969e-01 6.821271777153015137e-01
-3.652982413768768311e-03 4.036279916763305664e-01 -3.918779790401458740e-01 7.268276810646057129e-01 4.390862304717302322e-03 -1.460339874029159546e-01 3.127841278910636902e-02 3.645555973052978516e-01
1.752788573503494263e-01 1.373329311609268188e-01 -6.708126515150070190e-02 3.144591674208641052e-02 -2.765780687332153320e-01 -1.438945997506380081e-02 7.242759466171264648e-01 5.862169265747070312e-01
-3.704944550991058350e-01 3.004709780216217041e-01 2.196706682443618774e-01 3.746619224548339844e-01 1.778599023818969727e-01 -4.898343384265899658e-01 2.879503071308135986e-01 4.788916110992431641e-01
-7.005242258310317993e-02 1.315337717533111572e-01 2.562024295330047607e-01 2.225462049245834351e-01 -1.431070715188980103e-01 -1.168939471244812012e-02 7.626816630363464355e-01 5.102209448814392090e-01
5.518703460693359375e-01 2.413180619478225708e-01 4.449305590242147446e-03 2.750149667263031006e-01 2.758616507053375244e-01 3.807834088802337646e-01 -1.760022491216659546e-01 5.563086271286010742e-01
-2.005936950445175171e-01 2.611340284347534180e-01 3.432129025459289551e-01 1.808365434408187866e-01 -2.531785666942596436e-01 3.263667225837707520e-02 7.535359859466552734e-01 3.287752270698547363e-01
-2.141823619604110718e-01 -1.934361010789871216e-01 4.777531921863555908e-01 1.412501931190490723e-01 3.275080621242523193e-01 -1.738914102315902710e-01 6.067573428153991699e-01 4.035522341728210449e-01
1.265470832586288452e-01 4.274560511112213135e-01 8.051725476980209351e-02 3.323993682861328125e-01 6.630198955535888672e-01 3.327535390853881836e-01 3.022605180740356445e-01 2.064293026924133301e-01
3.896070271730422974e-02 4.916000068187713623e-01 5.713177323341369629e-01 2.553018033504486084e-01 2.778387069702148438e-01 -3.140887916088104248e-01 6.051733344793319702e-02 4.309524893760681152e-01
-4.419175982475280762e-01 3.663226366043090820e-01 -3.030980527400970459e-01 -5.723229050636291504e-02 3.052471280097961426e-01 2.403877079486846924e-01 1.152737215161323547e-01 6.411882042884826660e-01
2.043901532888412476e-01 2.480456531047821045e-01 2.162698656320571899e-01 -6.956572830677032471e-02 -9.460078179836273193e-02 2.331339865922927856e-01 7.907218933105468750e-01 3.956564962863922119e-01
-5.136514306068420410e-01 -7.505605369806289673e-02 -3.422008454799652100e-02 1.249557361006736755e-01 -3.673367202281951904e-01 9.862452000379562378e-02 3.634126484394073486e-01 6.610688567161560059e-01
-3.596234368160367012e-03 8.192227780818939209e-02 -1.210754066705703735e-01 4.009267091751098633e-01 3.360897302627563477e-02 -4.341999590396881104e-01 6.734347343444824219e-01 4.179722368717193604e-01
-1.053922101855278015e-01 1.662848442792892456e-01 2.612169384956359863e-01 2.361389249563217163e-01 7.482358217239379883e-01 3.989433944225311279e-01 1.123572215437889099e-01 3.249755203723907471e-01
8.435300737619400024e-02 2.149854749441146851e-01 4.104074239730834961e-01 2.740138173103332520e-01 5.461969971656799316e-01 5.561084151268005371e-01 5.090548843145370483e-02 3.049083352088928223e-01
1.817136257886886597e-01 -7.128708064556121826e-02 2.526662647724151611e-01 6.965402960777282715e-01 5.535703524947166443e-02 -3.081547915935516357e-01 4.549708068370819092e-01 3.284317851066589355e-01
-7.404007762670516968e-02 2.574460804462432861e-01 2.192448377609252930e-01 -2.141998708248138428e-01 5.309311300516128540e-02 -2.992299497127532959e-01 -5.658521503210067749e-02 8.594943284988403320e-01
-2.464458346366882324e-01 4.510537981986999512e-01 2.042542845010757446e-01 2.011904865503311157e-01 6.732373237609863281e-01 2.616032660007476807e-01 1.760421991348266602e-01 3.177135586738586426e-01
5.054309964179992676e-02 -2.683144807815551758e-02 7.890296727418899536e-02 3.419637382030487061e-01 6.348083019256591797e-01 5.696707367897033691e-01 4.046025685966014862e-03 3.821491003036499023e-01
-2.576096951961517334e-01 -1.054039150476455688e-01 4.744387269020080566e-01 -1.124071255326271057e-01 2.557714879512786865e-01 -1.203372627496719360e-01 5.718164443969726562e-01 5.271863937377929688e-01
9.273384511470794678e-02 3.626500070095062256e-01 3.716488778591156006e-01 2.973581552505493164e-01 5.728555917739868164e-01 1.290357112884521484e-01 -1.836440712213516235e-01 5.047789216041564941e-01
-4.115586355328559875e-02 -2.113404870033264160e-01 1.421041041612625122e-02 7.246877551078796387e-01 1.738890819251537323e-02 -2.593744099140167236e-01 5.077316164970397949e-01 3.207779228687286377e-01
2.940777838230133057e-01 -1.234703510999679565e-01 1.417861133813858032e-01 2.716410458087921143e-01 -4.837375581264495850e-01 9.524210542440414429e-02 4.803997576236724854e-01 5.749122500419616699e-01
3.778080642223358154e-01 1.938708722591400146e-01 3.102805912494659424e-01 2.272963225841522217e-01 1.435210704803466797e-01 4.836429953575134277e-01 -2.076493203639984131e-01 6.116455793380737305e-01
-4.305167496204376221e-01 1.998777985572814941e-01 2.478916943073272705e-01 5.025620460510253906e-01 2.092382460832595825e-01 -3.980218470096588135e-01 2.946830093860626221e-01 4.143007695674896240e-01
5.927024036645889282e-02 -8.842443674802780151e-02 3.353219712153077126e-03 7.534677982330322266e-01 1.409399509429931641e-01 -3.609119653701782227e-01 4.088887572288513184e-01 3.219186663627624512e-01
1.971441656351089478e-01 1.159099936485290527e-01 -2.536454796791076660e-01 -1.205440685153007507e-01 -2.807918488979339600e-01 9.350247681140899658e-02 5.756247043609619141e-01 6.707469820976257324e-01
1.516268253326416016e-01 3.671673536300659180e-01 6.652659773826599121e-01 2.505700588226318359e-01 2.589868307113647461e-01 -1.925466060638427734e-01 2.898582518100738525e-01 3.855739533901214600e-01
-3.549420535564422607e-01 1.480096280574798584e-01 1.136033609509468079e-01 3.238013386726379395e-01 1.091637909412384033e-01 -5.211339592933654785e-01 4.160108864307403564e-01 5.270615816116333008e-01
1.904433779418468475e-02 3.183833956718444824e-01 1.061536967754364014e-01 -2.059743404388427734e-01 -1.990882307291030884e-01 1.962343603372573853e-02 1.849799975752830505e-02 8.967786431312561035e-01
3.340963646769523621e-02 -2.883925661444664001e-02 1.603593826293945312e-01 -1.615913361310958862e-01 4.369835555553436279e-01 -1.954290568828582764e-01 6.897359490394592285e-01 4.912661612033843994e-01
-3.554421961307525635e-01 1.040029749274253845e-01 5.627605691552162170e-02 3.156836032867431641e-01 4.772399365901947021e-02 -4.531904458999633789e-01 5.461360216140747070e-01 5.040805935859680176e-01
-2.991964519023895264e-01 2.674728631973266602e-01 3.166520297527313232e-01 1.650395244359970093e-01 -1.175845935940742493e-01 -3.367981016635894775e-01 -1.075609400868415833e-01 7.567065358161926270e-01
3.612211644649505615e-01 -7.521241903305053711e-02 -3.078048527240753174e-01 4.852900803089141846e-01 -2.335919886827468872e-01 4.870472550392150879e-01 1.052792593836784363e-01 4.803625047206878662e-01
9.424865990877151489e-02 -4.664139151573181152e-01 4.432601630687713623e-01 5.705946087837219238e-01 -4.323779046535491943e-02 -5.990450736135244370e-03 2.281545996665954590e-01 4.444745182991027832e-01
3.236744403839111328e-01 2.213371396064758301e-01 -6.452311575412750244e-02 2.203655662015080452e-03 -1.319915056228637695e-02 -5.551781132817268372e-02 8.237766027450561523e-01 4.002652764320373535e-01
-2.716982364654541016e-01 1.933057457208633423e-01 4.452593326568603516e-01 4.452443420886993408e-01 -1.324815452098846436e-01 3.068237937986850739e-02 6.602472662925720215e-01 1.946666687726974487e-01
3.855649828910827637e-01 1.110594943165779114e-01 -2.660932242870330811e-01 7.949060797691345215e-01 7.758660614490509033e-02 -1.061012819409370422e-01 6.692174077033996582e-02 3.384796082973480225e-01
2.113136649131774902e-02 4.735002517700195312e-01 3.016909956932067871e-01 9.866934269666671753e-02 3.820770084857940674e-01 6.436904668807983398e-01 2.055941820144653320e-01 2.683442234992980957e-01
-1.803129464387893677e-01 5.245482325553894043e-01 -1.827625557780265808e-02 2.758734822273254395e-01 4.541995525360107422e-01 5.355953574180603027e-01 2.866172492504119873e-01 2.014622688293457031e-01
-9.477718849666416645e-04 2.960690259933471680e-01 -2.919391393661499023e-01 6.950620412826538086e-01 -2.187820523977279663e-02 -3.879497200250625610e-02 4.997236132621765137e-01 3.038011193275451660e-01
-4.582095146179199219e-01 1.930223107337951660e-01 -4.057526588439941406e-01 1.500205546617507935e-01 4.141345620155334473e-02 2.927535176277160645e-01 -1.016615107655525208e-01 6.840250492095947266e-01
2.176276892423629761e-01 -2.966427505016326904e-01 2.737898528575897217e-01 1.564284563064575195e-01 -6.367271393537521362e-02 7.805002480745315552e-02 7.664345502853393555e-01 4.094415605068206787e-01
-1.134153306484222412e-01 4.938624203205108643e-01 -6.617213785648345947e-02 1.516682654619216919e-01 5.957189798355102539e-01 4.259679615497589111e-01 2.698059082031250000e-01 3.266955912113189697e-01
-3.486754000186920166e-01 6.279237866401672363e-01 1.821224987506866455e-01 2.021797932684421539e-02 2.504103481769561768e-01 3.292860686779022217e-01 -1.298691779375076294e-01 5.124054551124572754e-01
2.265101075172424316e-01 8.603245019912719727e-02 2.676164805889129639e-01 5.236401408910751343e-02 2.945483624935150146e-01 -4.905815720558166504e-01 3.276750445365905762e-01 6.573668718338012695e-01
-2.061598002910614014e-02 -2.114469110965728760e-01 1.408347487449645996e-01 6.911711096763610840e-01 3.821043670177459717e-02 -2.195561379194259644e-01 5.750094652175903320e-01 2.775108516216278076e-01
1.815458983182907104e-01 3.157268166542053223e-01 4.226568713784217834e-02 3.838559687137603760e-01 2.066611796617507935e-01 -4.944431483745574951e-01 5.213623642921447754e-01 3.990292847156524658e-01
9.266763180494308472e-02 6.507819518446922302e-03 3.458910584449768066e-01 -1.195146515965461731e-01 -2.986102998256683350e-01 3.753031492233276367e-01 2.477955669164657593e-01 7.523447275161743164e-01
2.098956257104873657e-01 2.123933099210262299e-02 1.272657662630081177e-01 -1.533059775829315186e-01 3.119119442999362946e-02 -1.927962601184844971e-01 7.091234922409057617e-01 6.122042536735534668e-01
2.134283781051635742e-01 1.665314584970474243e-01 1.394041180610656738e-01 2.987283766269683838e-01 -5.361387133598327637e-01 4.566429555416107178e-01 1.509737372398376465e-01 5.470676422119140625e-01
-8.182542026042938232e-02 3.394963145256042480e-01 5.179478526115417480e-01 4.864400923252105713e-01 -1.600079089403152466e-01 1.544823218137025833e-02 5.571388602256774902e-01 1.921151280403137207e-01
-6.111452579498291016e-01 -8.556670695543289185e-02 -3.277373313903808594e-01 2.534852623939514160e-01 4.294475913047790527e-01 7.230516523122787476e-02 2.492397576570510864e-01 4.424247443675994873e-01
-4.555637538433074951e-01 -1.880631782114505768e-02 1.038387268781661987e-01 1.211578175425529480e-01 -4.496574103832244873e-01 2.089101225137710571e-01 2.975341081619262695e-01 6.574834585189819336e-01
1.633949130773544312e-01 -4.319624230265617371e-02 3.039975762367248535e-01 2.237977385520935059e-01 4.068304896354675293e-01 6.874142289161682129e-01 5.556096881628036499e-02 4.333585202693939209e-01
-2.612322270870208740e-01 4.940697550773620605e-01 7.360944151878356934e-02 3.703576028347015381e-01 -2.755444943904876709e-01 1.755213947035372257e-03 6.361650824546813965e-01 2.538423538208007812e-01
-2.793562114238739014e-01 2.979589402675628662e-01 4.925289750099182129e-01 1.713407784700393677e-01 -2.307502180337905884e-01 3.847708925604820251e-02 6.166451573371887207e-01 3.553317785263061523e-01
-6.440094113349914551e-02 4.468269646167755127e-01 -6.253670156002044678e-02 3.315980434417724609e-01 6.521474719047546387e-01 4.134626090526580811e-01 1.522182226181030273e-01 2.508230507373809814e-01
-1.493016779422760010e-01 1.880345642566680908e-01 9.355512261390686035e-02 7.025151699781417847e-02 3.877929449081420898e-01 -4.963247478008270264e-01 4.924632906913757324e-01 5.379799604415893555e-01
3.141533136367797852e-01 2.284407317638397217e-01 1.175627559423446655e-01 3.828962445259094238e-01 3.949926048517227173e-02 6.368071436882019043e-01 -1.412653923034667969e-01 5.115199089050292969e-01
-3.925789892673492432e-01 1.163022965192794800e-01 1.043465808033943176e-01 4.775114357471466064e-01 8.292570710182189941e-02 -3.503219485282897949e-01 5.738614201545715332e-01 3.667847812175750732e-01
3.115195035934448242e-01 1.250335276126861572e-01 -4.445698112249374390e-02 3.367408812046051025e-01 1.311846673488616943e-01 5.342673063278198242e-01 -2.479692399501800537e-01 6.386013031005859375e-01
5.583431124687194824e-01 8.970449864864349365e-02 -1.165910065174102783e-01 5.072103231213986874e-04 1.878015138208866119e-02 1.830835267901420593e-02 7.050508260726928711e-01 4.108867347240447998e-01
2.824204266071319580e-01 -2.587084770202636719e-01 1.645279824733734131e-01 2.359623461961746216e-01 -1.861746609210968018e-01 -1.257791668176651001e-01 6.383250951766967773e-01 5.591248869895935059e-01
-2.816875278949737549e-01 4.421424269676208496e-01 -4.470841288566589355e-01 1.498280316591262817e-01 4.513873159885406494e-01 1.461656093597412109e-01 7.674941420555114746e-02 5.213675498962402344e-01
-4.434585943818092346e-02 -1.301289647817611694e-01 1.000006943941116333e-01 -1.063989326357841492e-01 -3.451652824878692627e-01 3.874270021915435791e-01 5.114221572875976562e-01 6.549716591835021973e-01
-1.460312157869338989e-01 5.204485058784484863e-01 -3.044291138648986816e-01 5.193684622645378113e-02 6.027055978775024414e-01 1.813593804836273193e-01 2.339103668928146362e-01 4.019633233547210693e-01
5.618745088577270508e-02 -2.145222127437591553e-01 1.814982891082763672e-01 1.463909596204757690e-01 3.388220667839050293e-01 6.712446212768554688e-01 -4.241468012332916260e-02 5.738315582275390625e-01
-4.307800829410552979e-01 -1.170811825431883335e-03 3.038435578346252441e-01 2.144532799720764160e-01 -3.320319652557373047e-01 1.008025407791137695e-01 -1.984862238168716431e-02 7.451950907707214355e-01
1.226043850183486938e-01 -2.670355439186096191e-01 1.006181165575981140e-01 7.594929933547973633e-01 -2.043114006519317627e-01 4.501935094594955444e-02 1.179305464029312134e-02 5.317872762680053711e-01
-4.467705786228179932e-01 -1.477155387401580811e-01 3.798281252384185791e-01 2.841209173202514648e-01 2.908020615577697754e-01 -2.958382666110992432e-01 3.834379017353057861e-01 4.842223525047302246e-01
4.105932414531707764e-01 4.933287501335144043e-01 -2.330210208892822266e-01 1.434035301208496094e-01 -1.401734799146652222e-01 -2.042362540960311890e-01 -5.485320836305618286e-02 6.699304580688476562e-01
1.438604742288589478e-01 8.927593380212783813e-02 2.442279756069183350e-01 2.875655889511108398e-01 -5.309276580810546875e-01 3.398427665233612061e-01 9.908559918403625488e-02 6.494594812393188477e-01
6.440076977014541626e-02 4.598956108093261719e-01 1.682707965373992920e-01 2.847554683685302734e-01 6.527284979820251465e-01 3.562419414520263672e-01 2.914333641529083252e-01 1.924878060817718506e-01
1.769760996103286743e-01 -2.910103797912597656e-01 3.501659035682678223e-01 1.009562090039253235e-01 1.608197460882365704e-03 -4.059492144733667374e-03 7.375349402427673340e-01 4.552002847194671631e-01
-2.394501119852066040e-01 4.987601637840270996e-01 -3.726489841938018799e-03 1.749225854873657227e-01 -4.144768416881561279e-01 -9.807620197534561157e-02 1.095792725682258606e-01 6.854725480079650879e-01
2.258796691894531250e-01 1.935301721096038818e-01 -1.215794607996940613e-01 1.097547933459281921e-01 -4.045009315013885498e-01 4.330390393733978271e-01 -2.519678510725498199e-02 7.300123572349548340e-01
-3.526501953601837158e-01 1.306205336004495621e-02 2.005537450313568115e-01 3.011000752449035645e-01 -3.722293972969055176e-01 3.192337155342102051e-01 -1.214587464928627014e-01 6.995478868484497070e-01
2.929367125034332275e-01 4.694181680679321289e-01 4.198290109634399414e-01 5.111349374055862427e-02 2.828698456287384033e-01 -1.693401932716369629e-01 5.114570856094360352e-01 3.803759515285491943e-01
-5.278921127319335938e-01 1.720959991216659546e-01 -3.377017676830291748e-01 1.470937728881835938e-01 2.894022166728973389e-01 4.388530552387237549e-01 1.884607374668121338e-01 4.941362440586090088e-01
1.493133231997489929e-02 1.905553340911865234e-01 6.051302552223205566e-01 4.291710853576660156e-01 3.304812312126159668e-01 -1.967650800943374634e-01 -1.829437613487243652e-01 4.813446700572967529e-01
1.966756284236907959e-01 2.632888853549957275e-01 -2.125785499811172485e-01 2.631879448890686035e-01 2.875401973724365234e-01 5.892441868782043457e-01 -1.983774304389953613e-01 5.552462935447692871e-01
-7.537307590246200562e-02 2.190762460231781006e-01 1.576544493436813354e-01 3.490799963474273682e-01 -5.502047538757324219e-01 2.599500119686126709e-01 -1.849565841257572174e-02 6.549590826034545898e-01
-1.133135054260492325e-02 4.080147743225097656e-01 -2.949311733245849609e-01 5.942112803459167480e-01 -1.218721941113471985e-01 -1.823843419551849365e-01 5.520645380020141602e-01 2.010775655508041382e-01
1.865615248680114746e-01 2.459105551242828369e-01 2.622468164190649986e-03 9.273597970604896545e-03 -4.491671454161405563e-03 -8.348079025745391846e-02 8.596949577331542969e-01 3.982025384902954102e-01
2.839970290660858154e-01 1.598251909017562866e-01 -9.137786179780960083e-02 4.883754849433898926e-01 7.071323990821838379e-01 3.232518956065177917e-02 -1.058903485536575317e-01 3.669430315494537354e-01
3.147748708724975586e-01 7.963819056749343872e-02 -2.110139280557632446e-01 2.459020614624023438e-01 1.539688855409622192e-01 6.023321747779846191e-01 -1.560673713684082031e-01 6.153960824012756348e-01
8.580060303211212158e-02 1.575588881969451904e-01 2.465860396623611450e-01 2.731914520263671875e-01 3.641527146100997925e-02 -8.242435753345489502e-02 -3.755863010883331299e-01 8.265532851219177246e-01
2.655972540378570557e-01 -1.958793401718139648e-01 -5.340310335159301758e-01 3.598212301731109619e-01 -1.581295728683471680e-01 2.800366580486297607e-01 1.806466281414031982e-01 5.834124684333801270e-01
1.150401532649993896e-01 1.626412868499755859e-01 7.647150754928588867e-02 3.980839550495147705e-01 2.121707201004028320e-01 -5.524513721466064453e-01 4.567092955112457275e-01 4.870241880416870117e-01
-9.393304586410522461e-02 2.698386311531066895e-01 -1.345287859439849854e-01 1.624331921339035034e-01 -2.781631350517272949e-01 -2.590469419956207275e-01 6.574701666831970215e-01 5.451000332832336426e-01
-2.516980469226837158e-01 -1.851955354213714600e-01 1.753963828086853027e-01 -6.156628578901290894e-02 -1.936309188604354858e-01 1.239060685038566589e-01 -4.103018343448638916e-02 9.018132090568542480e-01
1.823210716247558594e-02 2.069688960909843445e-02 -3.466150760650634766e-01 -3.443323075771331787e-02 -3.117132186889648438e-01 4.945499449968338013e-02 6.170424222946166992e-01 6.305229067802429199e-01
-2.712589222937822342e-03 -5.667965486645698547e-02 4.604771137237548828e-01 7.953844219446182251e-02 -3.663405179977416992e-01 1.594865918159484863e-01 2.005759626626968384e-02 7.863655686378479004e-01
-3.756956160068511963e-01 1.108156964182853699e-01 3.952940702438354492e-01 6.496385931968688965e-01 2.544428408145904541e-01 -2.867573201656341553e-01 5.883163213729858398e-02 3.432972431182861328e-01
-4.474527239799499512e-01 1.285171834751963615e-03 -1.569063365459442139e-01 1.905677318572998047e-01 -3.747150301933288574e-01 -1.325127482414245605e-01 3.235294222831726074e-01 6.900772452354431152e-01
2.483284622430801392e-01 4.169012978672981262e-02 1.324083358049392700e-01 6.221952438354492188e-01 1.239593327045440674e-01 5.044041275978088379e-01 -2.548928558826446533e-01 4.440455138683319092e-01
1.128475293517112732e-01 -3.537842929363250732e-01 -3.803111612796783447e-01 5.421580076217651367e-01 -1.964455991983413696e-01 2.557449042797088623e-01 2.287707775831222534e-01 5.169119238853454590e-01
4.894831031560897827e-02 -4.389558434486389160e-01 -1.935686916112899780e-01 6.056793928146362305e-01 1.110166907310485840e-01 4.365967810153961182e-01 3.339201807975769043e-01 2.935325801372528076e-01
1.465755328536033630e-02 2.013696134090423584e-01 -6.657488644123077393e-02 3.440985381603240967e-01 7.197733223438262939e-02 -4.953120350837707520e-01 5.611954927444458008e-01 5.205230712890625000e-01
1.780207008123397827e-01 4.221222102642059326e-01 5.509778484702110291e-02 8.148729801177978516e-02 -4.731797277927398682e-01 3.152050375938415527e-01 4.919348657131195068e-01 4.638882875442504883e-01
-1.317716687917709351e-01 3.497258126735687256e-01 6.366662383079528809e-01 2.066521942615509033e-01 4.307906925678253174e-01 -2.118814885616302490e-01 1.673408597707748413e-01 3.921756446361541748e-01
1.280514299869537354e-01 1.998136490583419800e-01 7.935882359743118286e-02 1.885976344347000122e-01 -5.064336061477661133e-01 5.228856205940246582e-01 2.332047522068023682e-01 5.635084509849548340e-01
-1.112945601344108582e-01 5.051444768905639648e-01 -4.023043215274810791e-01 -1.310398336499929428e-02 3.697212040424346924e-01 1.286584436893463135e-01 -9.144568443298339844e-02 6.393848657608032227e-01
-4.094944521784782410e-02 -2.464385628700256348e-01 1.064323261380195618e-01 2.787983417510986328e-01 2.552849054336547852e-01 -4.539315104484558105e-01 4.811483621597290039e-01 5.880534052848815918e-01
4.640728831291198730e-01 1.260234415531158447e-01 2.016158550977706909e-01 4.084562882781028748e-03 6.628463417291641235e-02 -2.372578084468841553e-01 5.870471596717834473e-01 5.681370496749877930e-01
-6.098174303770065308e-02 1.654703617095947266e-01 -6.006113290786743164e-01 6.520084738731384277e-01 8.368354290723800659e-02 -3.444314748048782349e-02 9.356357157230377197e-02 4.075639247894287109e-01
-1.785032153129577637e-01 6.364800930023193359e-01 -7.796023041009902954e-02 6.812699884176254272e-02 3.844033479690551758e-01 4.613305628299713135e-01 1.104325279593467712e-01 4.237020313739776611e-01
-5.133039355278015137e-01 -1.261158138513565063e-01 -1.240553706884384155e-01 1.796626746654510498e-01 5.254837870597839355e-01 2.395560592412948608e-01 7.787919789552688599e-02 5.773732662200927734e-01
1.147104576230049133e-01 -2.424902170896530151e-01 3.268958032131195068e-01 7.671400904655456543e-01 -2.197431772947311401e-01 5.246233940124511719e-02 2.204305827617645264e-01 3.647550642490386963e-01
2.748193442821502686e-01 8.707734197378158569e-02 2.585356831550598145e-01 2.242265939712524414e-01 4.100631177425384521e-01 2.625499665737152100e-01 -3.119034767150878906e-01 6.822064518928527832e-01
2.078087180852890015e-01 1.697395890951156616e-01 5.360717177391052246e-01 5.712007284164428711e-01 3.083081357181072235e-02 -7.227209862321615219e-03 5.354769825935363770e-01 1.631641834974288940e-01
1.702810451388359070e-02 5.197637081146240234e-01 5.819953083992004395e-01 1.365896761417388916e-01 1.988746523857116699e-01 -2.516335248947143555e-01 1.177348047494888306e-01 5.054190158843994141e-01
2.857927978038787842e-01 -2.734189331531524658e-01 -5.019476413726806641e-01 2.515439093112945557e-01 -3.313524276018142700e-02 2.473248094320297241e-01 1.696085035800933838e-01 6.612898707389831543e-01
-3.655645549297332764e-01 -5.276984721422195435e-02 -5.216786265373229980e-02 1.397045552730560303e-01 -3.983365595340728760e-01 1.489459909498691559e-02 5.695340037345886230e-01 5.983946919441223145e-01
1.332482993602752686e-01 3.918974697589874268e-01 8.609905093908309937e-02 2.682846784591674805e-01 3.776838481426239014e-01 -3.962507545948028564e-01 5.826133489608764648e-01 3.319238126277923584e-01
2.555193901062011719e-01 1.198005527257919312e-01 2.429942637681961060e-01 2.268672138452529907e-01 3.608946800231933594e-01 2.803929746150970459e-01 -3.465981781482696533e-01 6.934315562248229980e-01
3.978030979633331299e-01 1.848527044057846069e-01 -8.395706862211227417e-02 2.179103791713714600e-01 1.672528535127639771e-01 5.147405266761779785e-01 -1.666431128978729248e-01 6.575313210487365723e-01
2.565170526504516602e-01 1.548186987638473511e-01 3.701592981815338135e-01 6.920110434293746948e-02 4.992994368076324463e-01 2.290864437818527222e-01 -1.916527450084686279e-01 6.556768417358398438e-01
-5.204584598541259766e-01 7.854971289634704590e-02 -2.930072844028472900e-01 1.396086961030960083e-01 3.918546736240386963e-01 3.795774877071380615e-01 1.038134694099426270e-01 5.560601353645324707e-01
-2.563187479972839355e-01 3.039834797382354736e-01 -2.916620969772338867e-01 2.672166228294372559e-01 4.881196618080139160e-01 5.321975946426391602e-01 7.300854474306106567e-02 3.982434868812561035e-01
-1.531933695077896118e-01 -5.466820597648620605e-01 -1.019804552197456360e-01 4.326767623424530029e-01 1.667991429567337036e-01 4.605689048767089844e-01 3.380481898784637451e-01 3.547381460666656494e-01
-3.530927002429962158e-01 9.531820565462112427e-02 3.394363522529602051e-01 2.894275486469268799e-01 -3.560425341129302979e-01 1.106423735618591309e-01 6.239365339279174805e-01 3.727595806121826172e-01
-1.126870512962341309e-01 4.159362018108367920e-01 4.487739503383636475e-01 3.910430893301963806e-02 -3.363955914974212646e-01 6.716343760490417480e-02 5.330600738525390625e-01 4.577617347240447998e-01
1.750278472900390625e-01 -1.175434961915016174e-01 1.996242254972457886e-02 6.260788440704345703e-01 -3.528016060590744019e-02 -2.583456635475158691e-01 6.205413341522216797e-01 3.318386673927307129e-01
8.475718088448047638e-03 2.220924198627471924e-01 1.142428740859031677e-01 -1.555254906415939331e-01 -2.548157274723052979e-01 -8.232827484607696533e-02 5.538648962974548340e-01 7.313605546951293945e-01
-3.498852252960205078e-01 5.303568840026855469e-01 -3.744612038135528564e-01 2.396405488252639771e-01 4.255916476249694824e-01 9.875133633613586426e-02 1.257968842983245850e-01 4.381189048290252686e-01
3.161281645298004150e-01 -5.862051248550415039e-02 -4.780571460723876953e-01 6.723147034645080566e-01 3.013220429420471191e-01 -2.503736875951290131e-02 6.647308915853500366e-02 3.467569053173065186e-01
1.444237232208251953e-01 -4.669356718659400940e-02 -4.801281988620758057e-01 7.245467305183410645e-01 3.208567202091217041e-01 1.632299832999706268e-02 3.207213431596755981e-02 3.423831760883331299e-01
-9.853924065828323364e-02 2.295285612344741821e-01 2.797455191612243652e-01 -1.460108011960983276e-01 -5.324398726224899292e-02 2.347338348627090454e-01 7.852303981781005859e-01 4.043614566326141357e-01
3.356646001338958740e-02 1.303952485322952271e-01 -3.210089504718780518e-01 6.621610522270202637e-01 6.192879080772399902e-01 -8.115435391664505005e-02 1.270147860050201416e-01 1.847429126501083374e-01
3.493277356028556824e-02 2.359888106584548950e-01 -2.614032626152038574e-01 3.552100956439971924e-01 -2.527144253253936768e-01 -7.189631462097167969e-02 7.630692720413208008e-01 3.118890523910522461e-01
-5.050015449523925781e-01 2.381650805473327637e-01 3.944782614707946777e-01 2.656891047954559326e-01 1.987372785806655884e-01 -3.343610763549804688e-01 4.720911011099815369e-02 5.554498434066772461e-01
3.748431429266929626e-02 1.199792549014091492e-01 3.468264043331146240e-01 2.071502953767776489e-01 9.435542859137058258e-03 -8.610816299915313721e-02 -2.104852199554443359e-01 8.770361542701721191e-01
-1.857695728540420532e-01 -9.593728184700012207e-02 -3.157552331686019897e-02 -9.466858953237533569e-02 -3.668729364871978760e-01 3.394623696804046631e-01 5.432034730911254883e-01 6.335819959640502930e-01
1.389497667551040649e-01 3.648935854434967041e-01 -4.573813974857330322e-01 6.061912178993225098e-01 9.892593324184417725e-02 -2.091290056705474854e-01 5.300270393490791321e-02 4.631951749324798584e-01
-2.892817370593547821e-02 4.292214512825012207e-01 2.466104626655578613e-01 3.080658912658691406e-01 -1.634837836027145386e-01 -6.174409016966819763e-02 7.519801855087280273e-01 2.513909041881561279e-01
-2.511216560378670692e-03 4.605012834072113037e-01 -5.019913911819458008e-01 5.823001265525817871e-01 3.420044481754302979e-02 -6.614976376295089722e-02 -5.925124138593673706e-02 4.333674311637878418e-01
2.020104825496673584e-01 -5.472962260246276855e-01 3.644149750471115112e-02 5.600821375846862793e-01 2.336470037698745728e-01 3.272993266582489014e-01 2.226833105087280273e-01 3.651504814624786377e-01
-5.738748311996459961e-01 1.539371907711029053e-01 -3.109768033027648926e-01 1.121448203921318054e-01 1.399081498384475708e-01 4.186767041683197021e-01 1.034761518239974976e-01 5.762952566146850586e-01
6.611703336238861084e-02 1.098020281642675400e-02 -4.151604473590850830e-01 7.026885151863098145e-01 5.043737888336181641e-01 -1.710609719157218933e-02 5.503237992525100708e-02 2.677024304866790771e-01
1.471875905990600586e-01 -2.941211163997650146e-01 1.232359930872917175e-01 7.343652844429016113e-01 -1.536578387022018433e-01 7.130115479230880737e-02 -8.508609980344772339e-02 5.490127205848693848e-01
-3.670321702957153320e-01 -6.621489673852920532e-02 2.819910049438476562e-01 1.717371344566345215e-01 -2.540796399116516113e-01 1.859111785888671875e-01 -1.233715340495109558e-01 7.984676361083984375e-01
1.818548142910003662e-01 4.486562907695770264e-01 5.699064731597900391e-01 1.461715549230575562e-01 2.527290880680084229e-01 -2.669789493083953857e-01 1.283152997493743896e-01 5.175544619560241699e-01
5.084113031625747681e-02 4.194842576980590820e-01 3.000698685646057129e-01 1.816550195217132568e-01 5.251715779304504395e-01 5.454879999160766602e-01 2.707954645156860352e-01 2.274101078510284424e-01
2.260859757661819458e-01 -1.687143445014953613e-01 -4.776763319969177246e-01 5.692602396011352539e-01 -2.031122446060180664e-01 2.507618367671966553e-01 3.030496835708618164e-01 4.149859845638275146e-01
9.928087145090103149e-02 2.198226153850555420e-01 -6.703478842973709106e-02 1.638381183147430420e-01 3.697280585765838623e-01 -3.923190534114837646e-01 6.688084602355957031e-01 4.154120087623596191e-01
3.010250627994537354e-01 -3.043062984943389893e-01 -4.358817040920257568e-01 3.806005120277404785e-01 -1.309298872947692871e-01 3.680712282657623291e-01 2.470678836107254028e-01 5.179480314254760742e-01
8.284904062747955322e-02 1.838788986206054688e-01 -5.602191090583801270e-01 5.147612094879150391e-01 4.356905519962310791e-01 -2.018042504787445068e-01 2.626591920852661133e-01 2.845326960086822510e-01
8.915586769580841064e-02 3.272193968296051025e-01 -1.657174974679946899e-01 -1.094882469624280930e-02 -3.871460556983947754e-01 4.875118136405944824e-01 1.288631856441497803e-01 6.732318997383117676e-01
-2.292319685220718384e-01 -1.086446270346641541e-01 -3.559378683567047119e-01 2.459078729152679443e-01 6.398935317993164062e-01 3.121472299098968506e-01 7.756144553422927856e-02 4.853568077087402344e-01
-8.287043124437332153e-02 2.210717834532260895e-02 4.421215355396270752e-01 3.545852005481719971e-01 1.180113293230533600e-02 -1.387072652578353882e-01 -3.490936756134033203e-01 7.281458973884582520e-01
2.340409308671951294e-01 2.488606572151184082e-01 2.523912489414215088e-01 -2.061115652322769165e-01 -1.427341103553771973e-01 -1.782307215034961700e-02 6.417503952980041504e-01 5.870056152343750000e-01
-2.979936897754669189e-01 4.171676635742187500e-01 1.991374641656875610e-01 3.008502423763275146e-01 4.410913288593292236e-01 5.737443566322326660e-01 2.375295311212539673e-01 1.638288348913192749e-01
3.673064708709716797e-01 1.823791116476058960e-01 3.593104779720306396e-01 1.797820180654525757e-01 4.375236332416534424e-01 4.401101768016815186e-01 -5.698135122656822205e-02 5.310626626014709473e-01
1.434628367424011230e-01 3.522736430168151855e-01 8.957389742136001587e-02 5.257990956306457520e-01 1.058981753885746002e-02 3.128695487976074219e-02 7.495376467704772949e-01 8.908311277627944946e-02
1.891519725322723389e-01 3.720864951610565186e-01 8.326014131307601929e-02 1.610835045576095581e-01 -5.268869996070861816e-01 2.762999832630157471e-01 5.019147992134094238e-01 4.324612617492675781e-01
-4.507789388298988342e-02 6.219772696495056152e-01 4.718641564249992371e-02 1.581292599439620972e-02 5.723816156387329102e-01 3.216742277145385742e-01 2.039233595132827759e-01 3.687220513820648193e-01
3.561270982027053833e-02 4.962080121040344238e-01 -3.210363686084747314e-01 2.238543033599853516e-01 3.296665847301483154e-01 3.724818825721740723e-01 -2.113423347473144531e-01 5.542977452278137207e-01
1.269749999046325684e-01 -2.784636244177818298e-02 5.521197989583015442e-02 6.350846290588378906e-01 1.924516707658767700e-01 5.895817875862121582e-01 -2.094327956438064575e-01 3.849869370460510254e-01
-7.961315661668777466e-02 2.491392195224761963e-01 4.150733053684234619e-01 2.936235666275024414e-01 -5.019245669245719910e-02 3.326453864574432373e-01 7.344493865966796875e-01 1.431877166032791138e-01
2.073904573917388916e-01 2.688538432121276855e-01 -2.448194772005081177e-01 8.563677668571472168e-01 4.022473841905593872e-02 -3.739321976900100708e-02 1.779552251100540161e-01 2.381602823734283447e-01
-8.176974952220916748e-02 -3.281318247318267822e-01 5.420350432395935059e-01 7.430992275476455688e-02 3.067455291748046875e-01 -1.337371468544006348e-01 4.955286681652069092e-01 4.783224165439605713e-01
2.713040709495544434e-01 9.187684953212738037e-02 2.515403032302856445e-01 2.536855340003967285e-01 7.061921358108520508e-01 3.882718384265899658e-01 7.587322592735290527e-02 3.675658702850341797e-01
7.721815258264541626e-02 4.167559444904327393e-01 -5.396626591682434082e-01 4.963066577911376953e-01 4.314643442630767822e-01 6.917627155780792236e-02 1.087996587157249451e-01 2.828631401062011719e-01
-8.239079266786575317e-02 1.481975764036178589e-01 -1.023356691002845764e-01 3.937859535217285156e-01 5.341761112213134766e-01 6.507360935211181641e-01 7.820810377597808838e-02 3.013155460357666016e-01
2.022731900215148926e-01 -1.959938704967498779e-01 1.234355866909027100e-01 7.770938873291015625e-01 4.190909117460250854e-02 -2.670248448848724365e-01 2.855939269065856934e-01 3.833255469799041748e-01
-2.620420455932617188e-01 1.744904518127441406e-01 4.634434580802917480e-01 4.720933437347412109e-01 -1.795381903648376465e-01 3.644212186336517334e-01 -1.100456193089485168e-01 5.348721742630004883e-01
-5.674043893814086914e-01 -2.061922699213027954e-01 -7.240204513072967529e-02 2.248695641756057739e-01 4.737304151058197021e-01 2.468875199556350708e-01 5.496400594711303711e-02 5.397533178329467773e-01
-5.535112619400024414e-01 3.383311629295349121e-01 -7.599904388189315796e-02 -6.947837769985198975e-02 1.519066393375396729e-01 1.100589111447334290e-01 -1.311826556921005249e-01 7.184405922889709473e-01
7.305012643337249756e-02 -1.118361875414848328e-01 6.330392509698867798e-02 3.778533041477203369e-01 2.049556970596313477e-01 7.934488654136657715e-01 5.573014169931411743e-02 4.008766412734985352e-01
-1.133310347795486450e-01 -1.039948239922523499e-01 1.333725824952125549e-02 -7.736022770404815674e-02 -3.633500635623931885e-01 5.127226114273071289e-01 5.036450028419494629e-01 5.671089291572570801e-01
-4.175110533833503723e-02 3.865339159965515137e-01 3.185654580593109131e-01 2.271267026662826538e-01 6.436188817024230957e-01 4.195089340209960938e-01 2.580058276653289795e-01 1.974282115697860718e-01
1.574413478374481201e-01 3.178832307457923889e-02 -4.481623768806457520e-01 6.975131630897521973e-01 2.958086729049682617e-01 -6.617979705333709717e-02 -6.604838371276855469e-02 4.365577995777130127e-01
1.457109302282333374e-01 1.982251852750778198e-01 -4.839432537555694580e-01 5.516956448554992676e-01 5.054980516433715820e-01 -1.623142361640930176e-01 2.591001689434051514e-01 2.278131395578384399e-01
7.375962287187576294e-02 -2.400200515985488892e-01 3.180752992630004883e-01 -2.780302986502647400e-02 2.379783987998962402e-01 -1.510960012674331665e-01 7.091357111930847168e-01 5.026606321334838867e-01
2.403468340635299683e-01 -1.568155586719512939e-01 1.358491331338882446e-01 1.386354863643646240e-01 2.215484231710433960e-01 6.790945529937744141e-01 -4.968757554888725281e-02 6.060079336166381836e-01
1.836341470479965210e-01 2.527056336402893066e-01 -2.642310857772827148e-01 8.367139101028442383e-01 5.408549681305885315e-02 -1.379923075437545776e-01 1.244833767414093018e-01 3.082968294620513916e-01
1.331492215394973755e-01 -2.188629806041717529e-01 -5.436879396438598633e-01 2.830362021923065186e-01 -1.718974560499191284e-01 3.527456521987915039e-01 6.775631010532379150e-02 6.325305700302124023e-01
-7.479627430438995361e-02 8.254230022430419922e-02 4.214999079704284668e-02 -2.708723768591880798e-02 -4.455998837947845459e-01 4.863315224647521973e-01 4.539390504360198975e-01 5.864670872688293457e-01
-3.507597744464874268e-02 6.268048882484436035e-01 9.456809610128402710e-02 1.793639957904815674e-01 5.731098651885986328e-01 2.620725631713867188e-01 -2.171526476740837097e-02 4.088547825813293457e-01
-2.765044271945953369e-01 -7.500036153942346573e-03 -1.874834597110748291e-01 2.194441854953765869e-01 -4.141655862331390381e-01 -1.378987133502960205e-01 4.364803731441497803e-01 6.775832772254943848e-01
2.585444450378417969e-01 -1.396943032741546631e-01 2.115819603204727173e-01 6.965790390968322754e-01 -2.324548363685607910e-01 8.775915950536727905e-02 -1.277101933956146240e-01 5.528147220611572266e-01
-3.889336884021759033e-01 3.272041380405426025e-01 -2.354004085063934326e-01 1.847433596849441528e-01 5.147863030433654785e-01 4.463887214660644531e-01 2.934235632419586182e-01 3.189974427223205566e-01
2.777020931243896484e-01 -1.490927338600158691e-01 4.631826281547546387e-01 7.019476294517517090e-01 -1.630849242210388184e-01 1.876401752233505249e-01 2.378277182579040527e-01 2.738913595676422119e-01
1.964361220598220825e-01 -2.096386700868606567e-01 -1.043486446142196655e-01 8.440642356872558594e-01 1.454720944166183472e-01 1.557209715247154236e-02 -2.292310819029808044e-02 4.149715602397918701e-01
-1.417197287082672119e-01 3.360346853733062744e-01 -1.116598844528198242e-01 7.652064412832260132e-02 -4.208734035491943359e-01 -9.189672768115997314e-02 4.433183073997497559e-01 6.830536723136901855e-01
-5.159290432929992676e-01 3.061904013156890869e-02 1.258158981800079346e-01 2.242844700813293457e-01 -4.220975041389465332e-01 2.895189821720123291e-01 1.299965381622314453e-01 6.227840781211853027e-01
-2.225487306714057922e-02 -3.238842785358428955e-01 1.282664537429809570e-01 8.002897724509239197e-03 4.421948790550231934e-01 -3.776682615280151367e-01 1.569494009017944336e-01 7.178334593772888184e-01
2.609489560127258301e-01 2.778493463993072510e-01 1.882475018501281738e-01 4.054057896137237549e-01 4.927835166454315186e-01 -4.708437621593475342e-02 -3.321030437946319580e-01 5.473294854164123535e-01
-6.032615900039672852e-01 2.170569002628326416e-01 2.354546040296554565e-01 4.534363448619842529e-01 7.915263622999191284e-02 -2.986619770526885986e-01 3.340877592563629150e-01 3.476202189922332764e-01
-3.591769933700561523e-01 -2.181492745876312256e-01 1.545144915580749512e-01 4.200479984283447266e-01 -2.920154631137847900e-01 -5.078146234154701233e-02 5.247949361801147461e-01 5.097315907478332520e-01
-1.148257330060005188e-01 -3.306662291288375854e-02 3.788216784596443176e-02 -1.992377080023288727e-02 -4.139648973941802979e-01 1.486336141824722290e-01 6.544580459594726562e-01 6.017603874206542969e-01
9.341753274202346802e-02 3.768237233161926270e-01 -5.496166348457336426e-01 6.325675249099731445e-01 -7.615558058023452759e-02 3.190569207072257996e-02 1.502771228551864624e-01 3.430103957653045654e-01
8.557432144880294800e-02 2.862324714660644531e-01 -3.526405245065689087e-02 1.822926104068756104e-01 -4.992813766002655029e-01 5.555100440979003906e-01 1.865990459918975830e-01 5.325233936309814453e-01
2.411218285560607910e-01 2.633887529373168945e-01 1.566108316183090210e-01 2.748288214206695557e-01 -1.611586362123489380e-01 -2.245517969131469727e-01 7.161826491355895996e-01 4.279200732707977295e-01
-1.921921074390411377e-01 2.771800011396408081e-02 4.144207835197448730e-01 -8.413639850914478302e-03 -1.779207438230514526e-01 1.663683950901031494e-01 -8.578939735889434814e-02 8.507551550865173340e-01
-7.609989494085311890e-02 1.877756714820861816e-01 5.070872902870178223e-01 1.733715385198593140e-01 -3.002230525016784668e-01 1.134378835558891296e-01 6.633248925209045410e-01 3.588201403617858887e-01
1.925257146358489990e-01 -2.338932007551193237e-01 -5.362530946731567383e-01 5.050213336944580078e-01 -6.390104442834854126e-02 3.015036284923553467e-01 2.190131098031997681e-01 4.718680381774902344e-01
-1.142506971955299377e-01 -1.597189009189605713e-01 3.591784536838531494e-01 2.580095268785953522e-02 -1.708662062883377075e-01 -2.242051251232624054e-02 -9.757680445909500122e-02 8.902485370635986328e-01
-1.951165348291397095e-01 6.048960685729980469e-01 7.912734150886535645e-02 2.494113743305206299e-01 5.999058485031127930e-01 2.232354730367660522e-01 4.675435274839401245e-02 3.400826752185821533e-01
-1.742012202739715576e-01 5.682092905044555664e-01 2.520277351140975952e-02 4.986321330070495605e-01 -3.759149014949798584e-01 -3.136383369565010071e-02 4.073602259159088135e-01 2.988059222698211670e-01
4.128352180123329163e-02 1.155026629567146301e-01 -2.948389351367950439e-01 2.960419654846191406e-01 -1.504709124565124512e-01 -6.432033609598875046e-03 8.438550829887390137e-01 2.749724984169006348e-01
-4.651405215263366699e-01 -4.656043311115354300e-04 -2.991168498992919922e-01 2.006689012050628662e-01 4.091003835201263428e-01 3.978982269763946533e-01 4.226079955697059631e-02 5.713433027267456055e-01
-2.447175681591033936e-01 4.235070347785949707e-01 1.491164416074752808e-01 3.347786366939544678e-01 -4.809641540050506592e-01 -2.804599329829216003e-02 4.224445819854736328e-01 4.646182954311370850e-01
-5.401052907109260559e-02 4.304468929767608643e-01 -1.321844905614852905e-01 2.657026350498199463e-01 7.281669974327087402e-01 2.576474845409393311e-01 2.594227194786071777e-01 2.445774376392364502e-01
-4.650542438030242920e-01 1.465767472982406616e-01 -3.695062696933746338e-01 8.957280963659286499e-02 3.663149476051330566e-01 3.126364350318908691e-01 1.150197461247444153e-01 6.103473305702209473e-01
3.489791154861450195e-01 -2.414797991514205933e-01 4.681791067123413086e-01 4.935839772224426270e-01 1.716337800025939941e-01 2.209638357162475586e-01 -1.072538867592811584e-01 5.170083045959472656e-01
-6.873537600040435791e-02 3.673857152462005615e-01 5.053786635398864746e-01 2.158042639493942261e-01 4.680356979370117188e-01 5.054916143417358398e-01 1.306008845567703247e-01 2.582411468029022217e-01
-2.275327891111373901e-01 7.010754197835922241e-02 5.816569924354553223e-01 6.025745272636413574e-01 -1.862175762653350830e-01 3.608041256666183472e-02 4.053143858909606934e-01 2.040450423955917358e-01
2.486599832773208618e-01 1.578711122274398804e-01 1.788135766983032227e-01 -1.441501230001449585e-01 3.317468762397766113e-01 -2.995464801788330078e-01 5.676169395446777344e-01 5.818231701850891113e-01
-4.378209412097930908e-01 4.744299352169036865e-01 -3.384302854537963867e-01 1.620991826057434082e-01 3.278189897537231445e-01 3.805098235607147217e-01 3.046481311321258545e-01 3.120166361331939697e-01
5.189138650894165039e-01 -5.974065884947776794e-02 1.956740915775299072e-01 1.772286295890808105e-01 -8.537903428077697754e-02 -7.340739667415618896e-02 6.585677266120910645e-01 4.594250619411468506e-01
1.473756134510040283e-01 2.673470973968505859e-01 1.122568920254707336e-01 2.159878313541412354e-01 -5.304297208786010742e-01 4.711615145206451416e-01 4.301634132862091064e-01 3.989538848400115967e-01
1.372918933629989624e-01 2.820640504360198975e-01 3.756383955478668213e-01 1.703231036663055420e-01 1.792719066143035889e-01 -2.223532646894454956e-03 -3.527516424655914307e-01 7.582213282585144043e-01
1.838662028312683105e-01 -2.663089931011199951e-01 8.411258459091186523e-02 1.107516139745712280e-01 3.703257739543914795e-01 -2.567506730556488037e-01 6.475601196289062500e-01 5.035232305526733398e-01
-4.685328602790832520e-01 1.461652964353561401e-01 -1.417720764875411987e-01 5.444242954254150391e-01 -3.890543580055236816e-01 -1.559198796749114990e-01 2.753388583660125732e-01 4.371840059757232666e-01
-4.566933587193489075e-02 -6.221323013305664062e-01 1.030048262327909470e-02 5.524559020996093750e-01 1.834835112094879150e-01 2.686139345169067383e-01 1.795772165060043335e-01 4.092487394809722900e-01
5.796056985855102539e-01 2.402441054582595825e-01 -1.752148717641830444e-01 -1.041636765003204346e-01 2.859097532927989960e-02 1.003409549593925476e-01 5.979357957839965820e-01 4.431440830230712891e-01
3.261657655239105225e-01 3.405835330486297607e-01 -1.816276162862777710e-01 2.042804062366485596e-01 -3.752107322216033936e-01 2.827950119972229004e-01 -9.637299180030822754e-02 6.876451969146728516e-01
4.928214475512504578e-02 6.325399875640869141e-01 2.570819342508912086e-03 5.081797242164611816e-01 -2.429408878087997437e-01 2.020334079861640930e-02 5.108401775360107422e-01 1.372050493955612183e-01
-7.100888341665267944e-02 -5.283173918724060059e-01 -1.845480501651763916e-01 5.087813735008239746e-01 3.006495833396911621e-01 3.803662657737731934e-01 2.048347443342208862e-01 3.819632828235626221e-01
-4.393670260906219482e-01 4.134506285190582275e-01 -3.298542201519012451e-01 1.841158568859100342e-01 3.218230307102203369e-01 4.211137592792510986e-01 2.870978116989135742e-01 3.605283498764038086e-01
1.127551123499870300e-01 4.557990282773971558e-02 2.236915081739425659e-01 7.746254801750183105e-01 -2.864288389682769775e-01 -4.825940355658531189e-02 4.391483068466186523e-01 2.406332045793533325e-01
1.032265722751617432e-01 -5.767945200204849243e-02 -4.019515216350555420e-02 5.945001840591430664e-01 5.771253705024719238e-01 2.095937430858612061e-01 -2.590915262699127197e-01 4.322493672370910645e-01
-5.035084486007690430e-01 -8.430387824773788452e-02 -1.554576903581619263e-01 2.007864266633987427e-01 5.135099887847900391e-01 2.443598359823226929e-01 -1.112363999709486961e-03 5.928612351417541504e-01
-2.670533955097198486e-01 -3.159342408180236816e-01 2.603994607925415039e-01 3.520940840244293213e-01 -3.402526378631591797e-01 9.023724496364593506e-02 5.571255832910537720e-02 7.141928076744079590e-01
-2.258951067924499512e-01 1.685249805450439453e-01 6.302359700202941895e-01 5.433623194694519043e-01 1.749833524227142334e-01 -8.912696689367294312e-02 -1.697845160961151123e-01 4.009258151054382324e-01
-4.609763324260711670e-01 -1.309338957071304321e-01 -2.151901721954345703e-01 1.689888685941696167e-01 5.330157279968261719e-01 2.877989411354064941e-01 6.944075226783752441e-02 5.689789056777954102e-01
-1.405424922704696655e-01 5.377077460289001465e-01 2.876203060150146484e-01 1.597017347812652588e-01 3.629033863544464111e-01 5.655835866928100586e-01 3.128853738307952881e-01 1.827762573957443237e-01
-8.678884059190750122e-02 2.226182222366333008e-01 2.768785059452056885e-01 -9.064890444278717041e-02 -2.322346270084381104e-01 -1.051670964807271957e-02 -1.195568516850471497e-01 8.886464834213256836e-01
2.432560026645660400e-01 -1.699684858322143555e-01 2.210804969072341919e-01 1.264820396900177002e-01 3.066728711128234863e-01 5.808629989624023438e-01 -5.199109017848968506e-02 6.425805687904357910e-01
-2.151742428541183472e-01 4.123928546905517578e-01 -3.326882421970367432e-01 5.405769348144531250e-01 -3.613464236259460449e-01 -5.436480790376663208e-02 3.529929220676422119e-01 3.501379191875457764e-01
1.482253223657608032e-01 -4.845880866050720215e-01 -2.903536260128021240e-01 5.117661952972412109e-01 1.231946647167205811e-01 3.509936034679412842e-01 3.144679963588714600e-01 3.996625542640686035e-01
2.714472115039825439e-01 -7.350974250584840775e-03 -1.696511507034301758e-01 8.222286403179168701e-02 -3.437577784061431885e-01 5.294045805931091309e-01 1.444539725780487061e-01 6.865963935852050781e-01
2.194982767105102539e-01 -2.025208026170730591e-01 1.572702080011367798e-01 7.995321601629257202e-02 2.223833054304122925e-01 6.795374155044555664e-01 3.112378157675266266e-02 6.062057018280029297e-01
1.731722652912139893e-01 8.206643909215927124e-02 -6.322749853134155273e-01 4.842416942119598389e-01 -1.663696169853210449e-01 3.014582395553588867e-01 4.969053342938423157e-02 4.560589194297790527e-01
4.757848754525184631e-02 3.791968822479248047e-01 1.227305531501770020e-01 -5.914659798145294189e-02 -3.661290109157562256e-01 -7.386046927422285080e-03 4.876790344715118408e-01 6.807708144187927246e-01
-9.126809984445571899e-02 -4.099742695689201355e-02 3.274898529052734375e-01 8.211774826049804688e-01 8.218589238822460175e-03 2.354055047035217285e-01 -2.221159934997558594e-01 3.218518793582916260e-01
1.195060089230537415e-01 -3.171887993812561035e-01 1.428231745958328247e-01 7.889366149902343750e-01 -1.325104534626007080e-01 -7.097536325454711914e-02 1.274702548980712891e-01 4.510485529899597168e-01
-4.153403639793395996e-01 1.956208795309066772e-01 -5.409806594252586365e-02 2.607172727584838867e-01 -5.185540914535522461e-01 8.820771425962448120e-02 1.456684023141860962e-01 6.484031081199645996e-01
1.740069836378097534e-01 4.066072106361389160e-01 5.691590905189514160e-01 3.528639972209930420e-01 -8.043134957551956177e-02 8.722261339426040649e-02 5.142725110054016113e-01 2.781797051429748535e-01
4.099307060241699219e-01 -2.049413770437240601e-01 5.801915526390075684e-01 2.782556414604187012e-01 -5.917734652757644653e-02 3.781660795211791992e-01 2.824789285659790039e-01 3.867837190628051758e-01
1.730003803968429565e-01 2.444286132231354713e-03 -1.731378436088562012e-01 7.573451995849609375e-01 4.029283821582794189e-01 2.015505284070968628e-01 -2.111914306879043579e-01 3.448775708675384521e-01
2.032592594623565674e-01 4.211990237236022949e-01 -6.029058247804641724e-02 -8.131499588489532471e-02 -2.783696055412292480e-01 4.138685464859008789e-01 2.314556390047073364e-02 7.223001122474670410e-01
1.168268993496894836e-01 -3.374367654323577881e-01 -4.513809978961944580e-01 4.597530663013458252e-01 -1.378445625305175781e-01 3.237430155277252197e-01 2.436996549367904663e-01 5.236125588417053223e-01
-6.456698179244995117e-01 -8.460985124111175537e-02 -2.022919952869415283e-01 1.281158626079559326e-01 2.032754868268966675e-01 1.796656250953674316e-01 3.214705735445022583e-02 6.663196086883544922e-01
1.357994321733713150e-02 1.786409318447113037e-01 1.076761782169342041e-01 4.068396091461181641e-01 -5.112200975418090820e-01 4.519353210926055908e-01 -1.573435589671134949e-02 5.700449347496032715e-01
2.424975782632827759e-01 2.906365990638732910e-01 -3.061309158802032471e-01 5.358590483665466309e-01 -3.288873285055160522e-02 -2.844439148902893066e-01 -1.457601040601730347e-01 6.104328036308288574e-01
4.246193170547485352e-01 1.965603977441787720e-01 6.605716347694396973e-01 1.535003930330276489e-01 -4.609007388353347778e-03 -8.236850053071975708e-02 3.428963720798492432e-01 4.435780644416809082e-01
-5.304314494132995605e-01 3.027171269059181213e-02 -4.055891335010528564e-01 2.831481099128723145e-01 2.123609334230422974e-01 3.878548741340637207e-01 1.048427969217300415e-01 5.162657499313354492e-01
2.295235842466354370e-01 -2.844950556755065918e-01 3.084017336368560791e-01 2.726864516735076904e-01 -1.223521232604980469e-01 -1.469783931970596313e-01 6.143124103546142578e-01 5.319394469261169434e-01
-1.986119896173477173e-01 -3.144088089466094971e-01 1.894371211528778076e-01 6.845591664314270020e-01 -1.114391535520553589e-01 -1.263899356126785278e-01 4.509124457836151123e-01 3.542280793190002441e-01
-5.569164454936981201e-02 -2.788272919133305550e-03 1.593730896711349487e-01 3.397317528724670410e-01 6.835275292396545410e-01 5.263763666152954102e-01 9.839744865894317627e-02 3.195456862449645996e-01
2.027313923463225365e-03 -3.673146367073059082e-01 4.630387723445892334e-01 2.701072394847869873e-01 2.565306983888149261e-02 7.551347464323043823e-02 6.795903444290161133e-01 3.309223651885986328e-01
3.203430771827697754e-01 -1.085903197526931763e-01 -4.057841598987579346e-01 1.912351846694946289e-01 -7.123853266239166260e-02 5.216419696807861328e-01 7.614613324403762817e-02 6.335403919219970703e-01
4.868499934673309326e-01 -2.277042716741561890e-01 5.371986031532287598e-01 3.366631865501403809e-01 -4.024541005492210388e-02 1.723864972591400146e-01 3.132727742195129395e-01 4.239418804645538330e-01
-1.462877690792083740e-01 2.157754898071289062e-01 -3.211970627307891846e-01 4.836557805538177490e-01 -3.441391885280609131e-02 -1.689355522394180298e-01 7.087845802307128906e-01 2.507012784481048584e-01
9.196810424327850342e-02 1.506782472133636475e-01 3.393423855304718018e-01 -1.787785440683364868e-02 1.882028207182884216e-02 -1.784025877714157104e-01 -2.857402563095092773e-01 8.599627017974853516e-01
2.370709478855133057e-01 3.229636251926422119e-01 -2.224941700696945190e-01 -3.416569530963897705e-01 -1.125220358371734619e-01 -3.879727050662040710e-02 3.887608349323272705e-01 7.127112746238708496e-01
2.917548418045043945e-01 1.576319038867950439e-01 -2.497937679290771484e-01 8.561508059501647949e-01 3.256037831306457520e-02 -7.424978911876678467e-02 1.675155758857727051e-01 2.449601441621780396e-01
-5.939509272575378418e-01 1.190520636737346649e-02 -9.394318610429763794e-02 9.309082478284835815e-02 3.502301573753356934e-01 1.080630868673324585e-01 -4.950908198952674866e-02 7.019966244697570801e-01
4.093332588672637939e-01 -1.640163064002990723e-01 5.881026387214660645e-01 1.989112794399261475e-01 -1.603329777717590332e-01 3.820157945156097412e-01 2.845505774021148682e-01 4.092709422111511230e-01
1.154571101069450378e-01 7.559498399496078491e-02 -1.229763925075531006e-01 8.840220570564270020e-01 -1.429846435785293579e-01 -1.743173301219940186e-01 2.177053540945053101e-01 2.934451401233673096e-01
3.935037255287170410e-01 4.358322918415069580e-01 -2.607795596122741699e-01 1.209749877452850342e-01 3.059505484998226166e-02 -3.956891298294067383e-01 5.558229237794876099e-02 6.418478488922119141e-01
5.766520500183105469e-01 4.920477867126464844e-01 -1.355507671833038330e-01 5.453183874487876892e-02 -2.576536126434803009e-02 -2.010772675275802612e-01 2.945488691329956055e-01 5.255080461502075195e-01
-6.160915493965148926e-01 -1.676634252071380615e-01 -1.729301959276199341e-01 2.086868137121200562e-01 2.924045622348785400e-01 1.902851760387420654e-01 3.273712471127510071e-03 6.301949620246887207e-01
7.766274362802505493e-02 2.331280112266540527e-01 -2.741255760192871094e-01 8.626848459243774414e-01 6.247139070183038712e-03 -1.203457191586494446e-01 2.341397851705551147e-01 2.256244868040084839e-01
-5.199438333511352539e-01 -1.243197992444038391e-01 -1.963105499744415283e-01 1.238951161503791809e-01 4.923515915870666504e-01 1.897978335618972778e-01 2.598059922456741333e-02 6.174196004867553711e-01
2.736929655075073242e-01 3.879510462284088135e-01 6.230689883232116699e-01 1.069645211100578308e-01 -1.637503206729888916e-01 8.712729904800653458e-04 3.051063790917396545e-02 5.892230868339538574e-01
1.282955706119537354e-01 4.376091063022613525e-02 3.368147313594818115e-01 5.424285531044006348e-01 5.409008860588073730e-01 1.518806070089340210e-01 -2.900763154029846191e-01 4.173327982425689697e-01
-3.706725537776947021e-01 -8.163724094629287720e-02 -3.337587714195251465e-01 2.667120397090911865e-01 3.155059814453125000e-01 5.388194918632507324e-01 8.550688624382019043e-02 5.255712270736694336e-01
4.465312063694000244e-01 5.267320871353149414e-01 -3.315883502364158630e-02 1.434365659952163696e-01 -1.155040413141250610e-01 -2.419030666351318359e-01 -5.291926860809326172e-02 6.533229947090148926e-01
2.115989476442337036e-01 1.883894652128219604e-01 -2.242741882801055908e-01 -1.811233907938003540e-01 -1.718598157167434692e-01 1.969992071390151978e-01 -3.288409905508160591e-03 8.765131831169128418e-01
-3.609372675418853760e-01 3.039919734001159668e-01 2.451196610927581787e-01 5.426223874092102051e-01 -9.139955788850784302e-02 -1.883870661258697510e-01 5.625347495079040527e-01 2.500029802322387695e-01
-9.133674204349517822e-02 -1.313441395759582520e-01 -2.951221540570259094e-02 -9.042043238878250122e-02 -3.618980944156646729e-01 4.170493185520172119e-01 4.430775642395019531e-01 6.812792420387268066e-01
4.668677283916622400e-04 -2.720961160957813263e-02 -7.486174814403057098e-03 2.847962081432342529e-01 2.928296625614166260e-01 8.455622792243957520e-01 1.475862115621566772e-01 3.091732263565063477e-01
5.706919729709625244e-02 3.864327669143676758e-01 2.534811198711395264e-02 -2.469306886196136475e-01 -1.450396627187728882e-01 5.141778588294982910e-01 6.066588759422302246e-01 3.637925386428833008e-01
-5.161800384521484375e-01 6.631011608988046646e-03 2.167443782091140747e-01 5.485324263572692871e-01 5.082968994975090027e-02 -3.114940822124481201e-01 3.275287151336669922e-01 4.228011965751647949e-01
1.959965676069259644e-01 5.000320822000503540e-02 2.530473768711090088e-01 3.206467926502227783e-01 -1.284905672073364258e-01 -4.554448425769805908e-01 1.366143226623535156e-01 7.413734197616577148e-01
-2.801065146923065186e-01 3.374507427215576172e-01 1.800511479377746582e-01 4.912092983722686768e-01 1.037191897630691528e-01 -2.201582491397857666e-01 6.660146117210388184e-01 1.765208691358566284e-01
-2.788136005401611328e-01 -1.196603998541831970e-01 2.564264833927154541e-01 1.561359763145446777e-01 -1.953248083591461182e-01 2.001790106296539307e-01 -1.917593032121658325e-01 8.383414149284362793e-01
2.319705672562122345e-02 -2.552198171615600586e-01 -3.583926558494567871e-01 5.130138993263244629e-01 -2.940790951251983643e-01 4.077683985233306885e-01 1.589921116828918457e-01 5.144510865211486816e-01
-2.760279476642608643e-01 -1.356230527162551880e-01 -1.114190518856048584e-01 1.615818291902542114e-01 4.160770177841186523e-01 6.937295198440551758e-01 1.597575843334197998e-01 4.324222207069396973e-01
4.571076855063438416e-02 -1.329622417688369751e-01 3.017944693565368652e-01 4.124684333801269531e-01 2.532552927732467651e-02 5.470999479293823242e-01 -2.595268785953521729e-01 5.930492281913757324e-01
3.705556392669677734e-01 1.415618360042572021e-01 6.521827727556228638e-02 3.339199721813201904e-01 -4.326058328151702881e-01 4.070063829421997070e-01 -1.355212926864624023e-02 6.114795207977294922e-01
1.185185313224792480e-01 3.019014000892639160e-01 2.865570187568664551e-01 2.012014985084533691e-01 -4.461868703365325928e-01 1.026647686958312988e-01 5.782028436660766602e-01 4.777767956256866455e-01
3.984703123569488525e-01 -3.891438618302345276e-02 5.299960970878601074e-01 2.924566864967346191e-01 -8.953886479139328003e-02 3.577245473861694336e-01 4.774130582809448242e-01 3.307162225246429443e-01
-1.580224335193634033e-01 4.791055321693420410e-01 8.624489605426788330e-02 4.173610210418701172e-01 -2.604461610317230225e-01 9.605554863810539246e-03 6.679421663284301758e-01 2.231303751468658447e-01
2.183192372322082520e-01 1.971594840288162231e-01 -3.120288848876953125e-01 8.659036159515380859e-01 1.465338375419378281e-02 4.617432598024606705e-03 1.725111901760101318e-01 1.905723214149475098e-01
2.245520474389195442e-03 2.836410654708743095e-03 -8.281704038381576538e-02 -1.335372123867273331e-02 -4.479619860649108887e-01 5.762308239936828613e-01 2.802166342735290527e-01 6.178323030471801758e-01
2.524442598223686218e-02 -2.570479214191436768e-01 3.668588101863861084e-01 2.989110648632049561e-01 -9.702564030885696411e-02 9.003627300262451172e-02 7.792221903800964355e-01 2.909433543682098389e-01
4.132938385009765625e-02 -5.712854862213134766e-01 3.256039321422576904e-01 5.811588764190673828e-01 1.765123307704925537e-01 1.527870148420333862e-01 5.960634350776672363e-02 4.124412834644317627e-01
-3.167487680912017822e-01 -4.091567099094390869e-01 5.673012733459472656e-01 9.647240489721298218e-02 2.545288205146789551e-01 -4.507037624716758728e-02 3.376165032386779785e-01 4.693850278854370117e-01
2.151686698198318481e-01 2.166186124086380005e-01 -3.848088979721069336e-01 6.682345867156982422e-01 3.678290173411369324e-02 -2.202538996934890747e-01 3.126721382141113281e-01 4.056290388107299805e-01
-5.890828743577003479e-02 7.208522409200668335e-02 -3.605403006076812744e-01 1.909414976835250854e-01 2.269582301378250122e-01 6.059434413909912109e-01 -1.516515314579010010e-01 6.190393567085266113e-01
2.556352317333221436e-01 1.478494703769683838e-01 3.908883780241012573e-02 2.428523600101470947e-01 -5.507382750511169434e-01 3.587395548820495605e-01 4.297578334808349609e-01 4.853735566139221191e-01
2.213603407144546509e-01 3.650580048561096191e-01 -2.154813557863235474e-01 5.647024512290954590e-01 1.320126652717590332e-01 -6.555122882127761841e-02 -3.187609910964965820e-01 5.736533999443054199e-01
-2.069492340087890625e-01 1.137491315603256226e-01 -4.203052222728729248e-01 9.117142856121063232e-02 3.228892982006072998e-01 5.601575374603271484e-01 1.428036577999591827e-02 5.839748978614807129e-01
4.880218207836151123e-01 1.779548376798629761e-01 -5.259834229946136475e-02 2.576195001602172852e-01 -3.793439269065856934e-01 3.785071074962615967e-01 1.159246489405632019e-01 6.003536581993103027e-01
1.062781438231468201e-01 4.124378859996795654e-01 -4.273750185966491699e-01 6.654289364814758301e-01 1.001235395669937134e-01 -1.344557553529739380e-01 2.100473046302795410e-01 3.477528691291809082e-01
3.580273389816284180e-01 -5.598681792616844177e-02 -3.148606047034263611e-03 -1.462079882621765137e-01 1.049761027097702026e-01 3.558499366044998169e-02 7.043178677558898926e-01 5.821900963783264160e-01
1.115797385573387146e-01 2.845199219882488251e-02 9.293877333402633667e-02 5.359556525945663452e-02 -4.609976410865783691e-01 5.370580554008483887e-01 3.830675780773162842e-01 5.723106265068054199e-01
1.027362793684005737e-01 9.538891911506652832e-02 3.458305075764656067e-02 2.039043903350830078e-01 -2.225512117147445679e-01 3.823433518409729004e-01 -1.059178933501243591e-01 8.547743558883666992e-01
-2.513201534748077393e-01 4.948516190052032471e-01 -3.787621855735778809e-01 1.804754287004470825e-01 5.261336565017700195e-01 2.416674792766571045e-01 2.662511467933654785e-01 3.313883841037750244e-01
-3.696148991584777832e-01 -2.378508746623992920e-01 1.230703666806221008e-01 7.221193909645080566e-01 -4.354126378893852234e-02 -2.077307701110839844e-01 2.379713803529739380e-01 4.105251133441925049e-01
-8.775463700294494629e-02 3.140743970870971680e-01 4.694752991199493408e-01 1.521460991352796555e-02 -2.242796570062637329e-01 5.160549283027648926e-01 5.332449674606323242e-01 2.684282362461090088e-01
2.357745319604873657e-01 8.414380997419357300e-02 4.552924036979675293e-01 2.216479033231735229e-01 -3.043855726718902588e-01 2.009062618017196655e-01 -1.603083312511444092e-02 7.400271296501159668e-01
-4.592702090740203857e-01 -7.921579480171203613e-02 -2.721490859985351562e-01 6.979437172412872314e-02 2.459044605493545532e-01 5.520055890083312988e-01 1.989382803440093994e-01 5.469037890434265137e-01
2.229452580213546753e-01 2.483552545309066772e-01 -1.742370985448360443e-02 1.780156642198562622e-01 -9.034178406000137329e-02 -7.263628393411636353e-02 8.354056477546691895e-01 3.811580836772918701e-01
6.148123368620872498e-02 4.007891714572906494e-01 -3.165287077426910400e-01 6.094813942909240723e-01 -8.917490392923355103e-02 1.873139590024948120e-01 5.640593171119689941e-01 5.223419517278671265e-02
2.517657354474067688e-02 1.639558225870132446e-01 1.639779210090637207e-01 2.058773934841156006e-01 -5.001333951950073242e-01 4.913010299205780029e-01 2.654118463397026062e-02 6.410897374153137207e-01
2.674871087074279785e-01 -2.364154756069183350e-01 5.040228366851806641e-01 3.306316137313842773e-01 -2.081584483385086060e-01 3.830239474773406982e-01 2.703311443328857422e-01 4.960705041885375977e-01
-3.543543815612792969e-02 1.446638405323028564e-01 5.905579924583435059e-01 1.195111125707626343e-01 -3.443434238433837891e-01 2.773902714252471924e-01 1.734484434127807617e-01 6.238372921943664551e-01
-5.809322595596313477e-01 2.239976972341537476e-01 -3.290899991989135742e-01 2.300661504268646240e-01 2.817112803459167480e-01 3.455541729927062988e-01 1.309720724821090698e-01 4.849634766578674316e-01
6.975610554218292236e-02 1.856606155633926392e-01 3.602766692638397217e-01 3.014362454414367676e-01 4.657745659351348877e-01 -6.536884605884552002e-02 -3.542514741420745850e-01 6.271267533302307129e-01
3.558877855539321899e-02 3.063139021396636963e-01 -6.597743183374404907e-02 1.350723356008529663e-01 -4.448691308498382568e-01 6.135293841361999512e-01 2.388759851455688477e-01 5.009183883666992188e-01
1.750756651163101196e-01 -2.228644043207168579e-01 3.847335278987884521e-01 9.622491896152496338e-03 -2.280908077955245972e-01 2.178741544485092163e-01 2.786578424274921417e-02 8.193269968032836914e-01
2.330570667982101440e-01 2.048697471618652344e-01 -1.931350529193878174e-01 -2.289959937334060669e-01 -2.453521341085433960e-01 2.005108147859573364e-01 5.060978531837463379e-01 6.763396859169006348e-01
1.597233861684799194e-02 1.003873273730278015e-01 3.821744024753570557e-01 -1.074522510170936584e-01 -2.657326161861419678e-01 2.662193179130554199e-01 -4.203272983431816101e-02 8.299461007118225098e-01
3.554859459400177002e-01 4.134209156036376953e-01 1.215759590268135071e-01 8.436806499958038330e-02 4.501687884330749512e-01 -2.860049605369567871e-01 5.127181410789489746e-01 3.653540313243865967e-01
1.411191970109939575e-01 1.358364671468734741e-01 2.763638198375701904e-01 -1.254436653107404709e-02 -1.574778705835342407e-01 1.768995076417922974e-01 7.784597277641296387e-01 4.722365736961364746e-01
1.642081886529922485e-01 1.710492372512817383e-01 -4.003361761569976807e-01 7.936599850654602051e-01 6.566649675369262695e-02 -6.151090934872627258e-02 2.728059329092502594e-02 3.804898262023925781e-01
-4.973642155528068542e-02 -2.751581072807312012e-01 -1.488707810640335083e-01 5.653293132781982422e-01 9.654315561056137085e-02 -3.757457435131072998e-01 5.069571137428283691e-01 4.153836369514465332e-01
1.333914697170257568e-01 -2.878478541970252991e-02 -2.910195291042327881e-01 8.794293403625488281e-01 1.645157337188720703e-01 -4.248575121164321899e-02 7.485331594944000244e-02 2.980204522609710693e-01
5.202775821089744568e-03 1.228704303503036499e-02 -1.584160476922988892e-01 8.893386721611022949e-01 -1.557907611131668091e-01 -1.026223599910736084e-01 2.882948517799377441e-01 2.566847503185272217e-01
-3.516550064086914062e-01 4.771338701248168945e-01 -3.999175429344177246e-01 2.009812444448471069e-01 5.112925171852111816e-01 1.224635541439056396e-01 1.401671469211578369e-01 3.902439475059509277e-01
2.339533865451812744e-01 -2.062164545059204102e-01 -3.561107218265533447e-01 4.588085711002349854e-01 -3.085906505584716797e-01 4.216476380825042725e-01 2.269438505172729492e-01 4.908175766468048096e-01
-6.458275914192199707e-01 1.790019720792770386e-01 -2.752438485622406006e-01 1.642255634069442749e-01 1.715231686830520630e-01 4.075088202953338623e-01 1.190858855843544006e-01 4.883346855640411377e-01
2.257699519395828247e-01 -8.125668764114379883e-02 7.180573791265487671e-02 1.280131191015243530e-01 2.867933809757232666e-01 7.559572458267211914e-01 1.153364777565002441e-01 5.038429498672485352e-01
-2.239953279495239258e-01 -3.610765039920806885e-01 3.766293525695800781e-01 1.663292348384857178e-01 3.484227955341339111e-01 -3.402071595191955566e-01 1.735921204090118408e-01 6.185961961746215820e-01
1.251755803823471069e-01 5.684210658073425293e-01 -4.130675196647644043e-01 4.092685878276824951e-01 2.193618118762969971e-01 -1.857478469610214233e-01 -8.015069365501403809e-02 4.837940931320190430e-01
-4.256352186203002930e-01 -2.133660614490509033e-01 -3.783269524574279785e-01 4.352534115314483643e-01 3.453160524368286133e-01 3.163287341594696045e-01 1.501151919364929199e-01 4.459721148014068604e-01
1.741825342178344727e-01 -1.210271641612052917e-01 -9.301479160785675049e-02 1.982281357049942017e-01 1.398193389177322388e-01 8.024631738662719727e-01 1.207292601466178894e-01 4.785336554050445557e-01
5.419705510139465332e-01 1.142646893858909607e-01 1.254246681928634644e-01 -1.167883798480033875e-01 -1.759498268365859985e-01 2.271867170929908752e-02 4.022766351699829102e-01 6.859590411186218262e-01
4.124829471111297607e-01 7.073380947113037109e-01 9.100018441677093506e-02 1.046555116772651672e-01 -2.232010215520858765e-01 -3.438128903508186340e-02 2.865358889102935791e-01 4.209430813789367676e-01
-1.687999218702316284e-01 -1.079856902360916138e-01 1.454699784517288208e-01 1.378364264965057373e-01 4.541680514812469482e-01 5.900712609291076660e-01 -8.627460896968841553e-02 5.981547832489013672e-01
-6.935354322195053101e-02 1.321003139019012451e-01 1.896523637697100639e-03 1.582943797111511230e-01 -4.929968118667602539e-01 5.117961168289184570e-01 9.163533896207809448e-02 6.627976298332214355e-01
-3.972610533237457275e-01 -1.685061957687139511e-03 1.303185820579528809e-01 5.187756419181823730e-01 3.262752201408147812e-03 -4.587057828903198242e-01 2.978207170963287354e-01 5.069033503532409668e-01
4.975648820400238037e-01 5.907825380563735962e-02 2.678029537200927734e-01 -1.830643601715564728e-02 -1.904427260160446167e-01 2.357321418821811676e-02 5.748179554939270020e-01 5.564581155776977539e-01
-4.376365244388580322e-02 2.145853936672210693e-01 3.399795293807983398e-02 2.603327333927154541e-01 -4.786691367626190186e-01 3.363175690174102783e-01 -7.551570981740951538e-02 7.315551042556762695e-01
-1.128243878483772278e-01 3.270006179809570312e-01 -3.260852536186575890e-03 5.198442935943603516e-01 -4.937922954559326172e-01 1.810161210596561432e-02 2.232402563095092773e-01 5.622255206108093262e-01
-6.889988780021667480e-01 9.203112125396728516e-02 -1.638631075620651245e-01 1.255899369716644287e-01 2.029523700475692749e-01 3.750708103179931641e-01 3.366177678108215332e-01 4.230926036834716797e-01
3.234629929065704346e-01 -3.922378122806549072e-01 7.581868022680282593e-02 4.094176888465881348e-01 4.142024517059326172e-01 2.631759047508239746e-01 5.313727259635925293e-01 2.120558023452758789e-01
-4.932681843638420105e-02 3.571080565452575684e-01 3.304529786109924316e-01 5.653824806213378906e-01 3.625382203608751297e-03 -1.780885010957717896e-01 6.122866868972778320e-01 1.859047561883926392e-01
5.047847032546997070e-01 -1.331688761711120605e-01 3.941486179828643799e-01 1.574371755123138428e-01 -5.071450397372245789e-02 1.138286143541336060e-01 5.823586583137512207e-01 4.389171004295349121e-01
-7.617129385471343994e-02 -6.103841662406921387e-01 -2.050056494772434235e-02 4.914944767951965332e-01 2.223512828350067139e-01 3.467243015766143799e-01 2.811835110187530518e-01 3.618285953998565674e-01
7.128847390413284302e-02 3.225318789482116699e-01 -4.602716565132141113e-01 7.417201399803161621e-01 1.009702011942863464e-01 -9.940142929553985596e-02 3.324172645807266235e-02 3.281947970390319824e-01
4.376359283924102783e-02 1.885418146848678589e-01 -1.005503982305526733e-01 8.245573043823242188e-01 -2.833932638168334961e-01 -1.888465285301208496e-01 2.413181811571121216e-01 3.135640025138854980e-01
-2.206631451845169067e-01 -2.663014531135559082e-01 4.037681967020034790e-02 4.293426871299743652e-01 5.361279845237731934e-01 5.196492075920104980e-01 1.156137809157371521e-01 3.515548408031463623e-01
4.778465330600738525e-01 -2.516188025474548340e-01 5.527814626693725586e-01 2.201566845178604126e-01 -3.150746598839759827e-02 2.836447656154632568e-01 3.262898325920104980e-01 4.079242944717407227e-01
3.434791862964630127e-01 5.549439415335655212e-02 1.919918954372406006e-01 -1.822092831134796143e-01 -5.619974806904792786e-02 -1.118970662355422974e-01 5.374729037284851074e-01 7.101582884788513184e-01
2.763700112700462341e-02 -2.313405275344848633e-01 -2.461036741733551025e-01 1.816207766532897949e-01 1.292597204446792603e-01 6.896351575851440430e-01 5.949523299932479858e-02 5.969255566596984863e-01
4.317246377468109131e-01 5.408879518508911133e-01 -2.731139063835144043e-01 7.528413832187652588e-02 -3.091953694820404053e-02 -2.328688055276870728e-01 6.709773838520050049e-02 6.173403859138488770e-01
1.784767210483551025e-01 7.818984985351562500e-02 1.524464339017868042e-01 4.221428632736206055e-01 -1.044462397694587708e-01 5.443696379661560059e-01 -2.745647728443145752e-01 6.147804856300354004e-01
-3.393862843513488770e-01 -3.178100883960723877e-01 -3.917066752910614014e-01 5.075769424438476562e-01 2.255525290966033936e-01 3.132141530513763428e-01 3.446810841560363770e-01 3.239804804325103760e-01
4.376491606235504150e-01 4.651838839054107666e-01 -2.321997880935668945e-01 7.171247899532318115e-02 -1.157800555229187012e-01 6.975004076957702637e-02 -1.680715680122375488e-01 6.974881291389465332e-01
-4.454478323459625244e-01 6.608003377914428711e-02 3.648155033588409424e-01 7.446816563606262207e-02 -3.383010029792785645e-01 3.640261292457580566e-01 4.782286882400512695e-01 4.276779294013977051e-01
1.142573878169059753e-01 -3.250536620616912842e-01 1.573960334062576294e-01 4.451583921909332275e-01 5.243090987205505371e-01 -1.525447070598602295e-01 -8.680298924446105957e-02 5.938359498977661133e-01
-4.029741883277893066e-01 1.442573517560958862e-01 3.145950734615325928e-01 5.458182469010353088e-02 -3.156064748764038086e-01 4.231404960155487061e-01 5.484545230865478516e-01 3.679604232311248779e-01
-2.263105958700180054e-01 2.165236622095108032e-01 3.202425241470336914e-01 7.534056436270475388e-03 -2.603873312473297119e-01 3.233944475650787354e-01 6.885050535202026367e-01 3.909785449504852295e-01
3.606455326080322266e-01 -3.792375028133392334e-01 1.208727806806564331e-01 6.284717917442321777e-01 1.707538515329360962e-01 3.145326673984527588e-01 3.834701478481292725e-01 2.034443169832229614e-01
1.147212013602256775e-01 4.709441065788269043e-01 -1.399160325527191162e-01 -8.572370558977127075e-02 -3.281210362911224365e-01 3.924000859260559082e-01 1.142762824892997742e-01 6.807534098625183105e-01
-3.930504322052001953e-01 3.094441592693328857e-01 -4.058879017829895020e-01 7.689902931451797485e-02 4.986768364906311035e-01 3.113387525081634521e-01 2.502737939357757568e-01 4.133397042751312256e-01
-8.034047670662403107e-03 3.043454885482788086e-01 -1.026630960404872894e-02 1.376180797815322876e-01 -4.693384170532226562e-01 5.778157114982604980e-01 1.863415539264678955e-01 5.471677184104919434e-01
-4.206285178661346436e-01 -2.069339156150817871e-02 1.519706398248672485e-01 1.969052106142044067e-01 -4.852746129035949707e-01 2.985400855541229248e-01 4.193623960018157959e-01 5.101902484893798828e-01
1.746795922517776489e-01 4.044961631298065186e-01 -6.151942014694213867e-01 4.780586659908294678e-01 2.445916086435317993e-01 7.636607624590396881e-03 2.436416149139404297e-01 2.821722030639648438e-01
1.400722712278366089e-01 -5.142811536788940430e-01 3.524883091449737549e-01 5.486755371093750000e-01 6.651248037815093994e-02 1.486100554466247559e-01 -5.312737822532653809e-02 5.111458897590637207e-01
9.735725075006484985e-02 6.585583090782165527e-02 1.203682050108909607e-01 2.737746238708496094e-01 -4.218955934047698975e-01 4.677318036556243896e-01 -8.232297748327255249e-02 7.022801637649536133e-01
1.534660160541534424e-01 -1.938045173883438110e-01 4.545080661773681641e-01 5.634608864784240723e-01 -2.672871649265289307e-01 5.132895335555076599e-02 3.908272981643676758e-01 4.335888922214508057e-01
2.190501391887664795e-01 3.326754271984100342e-01 -3.253926634788513184e-01 7.325786948204040527e-01 -9.232437610626220703e-02 -1.333535909652709961e-01 1.688042283058166504e-01 3.794606924057006836e-01
2.740402519702911377e-01 -2.966257929801940918e-01 1.331801414489746094e-01 7.732065916061401367e-01 -1.568180471658706665e-01 1.964706182479858398e-01 3.550721704959869385e-02 3.960761129856109619e-01
1.857651770114898682e-01 -2.010590583086013794e-01 8.128327131271362305e-02 7.001763582229614258e-01 -3.062840178608894348e-02 -2.986572384834289551e-01 4.324789941310882568e-01 3.886389732360839844e-01
3.016467690467834473e-01 -8.361007273197174072e-02 1.435310989618301392e-01 3.102587163448333740e-01 -9.721075743436813354e-02 2.451771050691604614e-01 -2.688374221324920654e-01 8.020733594894409180e-01
-6.239743828773498535e-01 -1.121517922729253769e-02 -2.881781160831451416e-01 3.930020928382873535e-01 2.836707830429077148e-01 2.298264950513839722e-01 1.157901734113693237e-01 4.757480919361114502e-01
-7.016332745552062988e-01 1.083602756261825562e-01 -8.199506253004074097e-02 3.776611387729644775e-02 1.605345159769058228e-01 1.378161311149597168e-01 1.856835559010505676e-02 6.653645634651184082e-01
-4.294066131114959717e-02 -1.010260656476020813e-01 2.648048400878906250e-01 4.780513420701026917e-02 2.993118464946746826e-01 -2.341047376394271851e-01 7.424459457397460938e-01 4.689609408378601074e-01
8.047457039356231689e-02 1.855451017618179321e-01 -6.966275721788406372e-02 4.681160449981689453e-01 -3.209041953086853027e-01 -2.761183679103851318e-01 5.609675645828247070e-01 4.911269247531890869e-01
8.374763652682304382e-03 1.444377750158309937e-01 1.100284680724143982e-01 -6.539663672447204590e-02 -2.914621233940124512e-01 2.968415059149265289e-02 6.144575476646423340e-01 7.066082358360290527e-01
-7.034100126475095749e-03 3.447441756725311279e-01 3.558943420648574829e-02 -1.539949909783899784e-03 -4.622510373592376709e-01 3.298396468162536621e-01 2.429102212190628052e-01 7.059442996978759766e-01
1.873560398817062378e-01 3.824633657932281494e-01 5.240100622177124023e-01 1.394723542034626007e-02 -2.649445831775665283e-01 2.221996039152145386e-01 5.141735076904296875e-01 3.998695015907287598e-01
-5.542802438139915466e-02 -1.868342608213424683e-01 1.510020196437835693e-01 8.188478350639343262e-01 2.533696033060550690e-02 -2.235947549343109131e-01 3.488088250160217285e-01 3.104886114597320557e-01
-1.994044482707977295e-01 -5.605334043502807617e-01 1.963425129652023315e-01 5.094200372695922852e-01 3.191324770450592041e-01 -1.197526752948760986e-01 1.754805892705917358e-01 4.483317732810974121e-01
2.812702953815460205e-01 1.169097051024436951e-01 1.938018575310707092e-02 1.941038817167282104e-01 -3.832165002822875977e-01 4.997408092021942139e-01 -6.907481234520673752e-03 6.874036788940429688e-01
-3.890143036842346191e-01 1.164972409605979919e-01 -2.796642482280731201e-01 5.340822935104370117e-01 -4.071291089057922363e-01 5.985772982239723206e-02 9.720513969659805298e-02 5.411603450775146484e-01
-3.907459378242492676e-01 1.995795071125030518e-01 -2.368469387292861938e-01 3.326110243797302246e-01 6.196929812431335449e-01 2.329605966806411743e-01 -5.148608237504959106e-02 4.470103979110717773e-01
1.164233759045600891e-01 -3.139917850494384766e-01 -3.330984711647033691e-01 1.927944272756576538e-01 5.193429812788963318e-02 5.168921351432800293e-01 -2.295890636742115021e-02 6.850755810737609863e-01
-2.081616967916488647e-01 1.079741194844245911e-01 3.204110562801361084e-01 4.780231714248657227e-01 2.983918786048889160e-01 -4.535128176212310791e-01 3.937470614910125732e-01 4.050833880901336670e-01
-2.979160472750663757e-02 -1.510975062847137451e-01 2.497619241476058960e-01 2.176966369152069092e-01 -3.081445097923278809e-01 2.211412787437438965e-01 1.020509600639343262e-01 8.439421057701110840e-01
2.764508426189422607e-01 4.804292321205139160e-01 1.625705808401107788e-01 2.302502989768981934e-01 4.589689671993255615e-01 -3.750258088111877441e-01 2.297184765338897705e-01 4.574392735958099365e-01
-3.934294581413269043e-01 1.598009616136550903e-01 3.161990344524383545e-01 7.419862151145935059e-01 1.740128099918365479e-01 -5.865420773625373840e-02 3.400105535984039307e-01 1.407965421676635742e-01
8.376384526491165161e-02 -1.645618677139282227e-02 3.131332993507385254e-01 2.951327264308929443e-01 -1.265673488378524780e-01 2.808302640914916992e-01 7.805798053741455078e-01 3.215077519416809082e-01
1.378204077482223511e-01 -2.819845080375671387e-01 -4.835191667079925537e-01 5.560160279273986816e-01 4.996022209525108337e-03 3.680367171764373779e-01 2.187428027391433716e-01 4.185943901538848877e-01
2.787495590746402740e-02 3.697835803031921387e-01 -1.219507455825805664e-01 1.477191746234893799e-01 7.333579659461975098e-01 3.523311913013458252e-01 1.015545576810836792e-01 3.918234109878540039e-01
1.638289988040924072e-01 2.623473405838012695e-01 -4.157225415110588074e-02 1.451479494571685791e-01 -4.134538173675537109e-01 4.810189306735992432e-01 1.132463221438229084e-03 6.922522187232971191e-01
1.281670629978179932e-01 3.161002695560455322e-02 -2.574002183973789215e-02 4.671246111392974854e-01 1.501149535179138184e-01 -3.926106691360473633e-01 -1.399572491645812988e-01 7.532865405082702637e-01
1.596992760896682739e-01 -3.419125974178314209e-01 2.228849381208419800e-01 1.948864758014678955e-01 3.089507110416889191e-02 5.818215012550354004e-02 7.930765151977539062e-01 3.696261346340179443e-01
2.841767370700836182e-01 2.482227683067321777e-01 -2.104478329420089722e-01 -1.013585031032562256e-01 -1.789339445531368256e-02 1.903835311532020569e-02 -8.901051431894302368e-02 8.913258910179138184e-01
1.116297915577888489e-01 3.535104691982269287e-01 -1.243456676602363586e-01 1.181944310665130615e-01 -1.110700070858001709e-01 -2.094628959894180298e-01 7.163519263267517090e-01 5.135816335678100586e-01
5.952348709106445312e-01 3.222635760903358459e-02 -5.896693468093872070e-02 1.220529153943061829e-01 -3.037614934146404266e-02 -8.116729557514190674e-03 6.903715133666992188e-01 3.855925500392913818e-01
1.248131319880485535e-01 -1.119837239384651184e-01 -1.982332020998001099e-01 8.529607653617858887e-01 1.002976521849632263e-01 -1.930220127105712891e-01 7.932613044977188110e-02 3.891438841819763184e-01
4.208535552024841309e-01 5.174846649169921875e-01 -2.185806930065155029e-01 -3.818520158529281616e-02 -1.663651466369628906e-01 -1.331547945737838745e-01 1.585304588079452515e-01 6.597855091094970703e-01
1.059647873044013977e-01 4.900687038898468018e-01 9.503123909235000610e-02 2.117411466315388680e-03 -2.267140001058578491e-01 4.073435664176940918e-01 4.045946896076202393e-01 5.987853407859802246e-01
1.316006854176521301e-02 3.179033100605010986e-01 4.925423264503479004e-01 1.358784288167953491e-01 4.583873450756072998e-01 5.501584410667419434e-01 2.410489618778228760e-01 2.584676444530487061e-01
2.115624099969863892e-01 1.119192540645599365e-01 -2.288500815629959106e-01 2.010759711265563965e-01 -1.278009414672851562e-01 -2.890701889991760254e-01 7.237085103988647461e-01 4.756709337234497070e-01
3.492438495159149170e-01 2.781645655632019043e-01 8.132774382829666138e-02 2.110070288181304932e-01 7.733383029699325562e-02 -4.468033015727996826e-01 4.028683006763458252e-01 6.177365779876708984e-01
2.049372941255569458e-01 -2.167436759918928146e-03 -2.517450451850891113e-01 1.008507981896400452e-01 -2.505670189857482910e-01 5.794524550437927246e-01 1.219946891069412231e-01 6.863074302673339844e-01
4.915489256381988525e-02 2.468350082635879517e-01 2.995314598083496094e-01 3.980520069599151611e-01 6.526020169258117676e-01 4.205998182296752930e-01 -1.919591054320335388e-02 2.921127378940582275e-01
4.815319776535034180e-01 2.309611290693283081e-01 5.534021258354187012e-01 2.277071923017501831e-01 -1.005267351865768433e-01 -9.652946144342422485e-02 3.071772456169128418e-01 4.928469061851501465e-01
2.342914938926696777e-01 2.293681055307388306e-01 -3.603499233722686768e-01 2.831324338912963867e-01 3.478754460811614990e-01 -1.808009594678878784e-01 6.949651241302490234e-01 2.140067368745803833e-01
4.437846243381500244e-01 2.013282626867294312e-01 -2.375881075859069824e-01 -1.112710610032081604e-01 -2.979166805744171143e-02 -2.016187906265258789e-01 4.049141108989715576e-01 6.987128257751464844e-01
4.836560413241386414e-02 3.728223741054534912e-01 1.209108345210552216e-02 1.705243601463735104e-03 2.691758982837200165e-02 5.427197813987731934e-01 -2.471218407154083252e-01 7.086441516876220703e-01
-3.368501365184783936e-01 9.248999506235122681e-02 1.409935653209686279e-01 1.026003137230873108e-01 -2.452511154115200043e-02 -4.655196368694305420e-01 4.734890162944793701e-01 6.372360587120056152e-01
-1.261202525347471237e-02 -7.171625737100839615e-03 3.253985345363616943e-01 -6.127888336777687073e-04 -2.329926490783691406e-01 1.965741068124771118e-01 7.424814105033874512e-01 4.996991753578186035e-01
1.579301506280899048e-01 1.552425622940063477e-01 -2.556496560573577881e-01 8.276403546333312988e-01 -2.751333406195044518e-03 -1.563030928373336792e-01 -4.995534569025039673e-02 4.167479574680328369e-01
2.256025560200214386e-02 1.418279707431793213e-01 1.629137992858886719e-01 -2.586045265197753906e-01 -1.848129779100418091e-01 4.268132746219635010e-01 6.105791926383972168e-01 5.448176264762878418e-01
1.328937988728284836e-02 4.926261007785797119e-01 3.566623628139495850e-01 3.949477374553680420e-01 -2.763884663581848145e-01 -1.895440071821212769e-01 3.975796997547149658e-01 4.511808454990386963e-01
-3.441209793090820312e-01 2.290036082267761230e-01 -9.797261655330657959e-02 4.571582973003387451e-01 -2.676336169242858887e-01 -1.530353128910064697e-01 5.732092261314392090e-01 4.323533475399017334e-01
2.547557651996612549e-02 1.191686317324638367e-01 4.559892416000366211e-01 5.161596089601516724e-02 4.772715568542480469e-01 -1.896942853927612305e-01 -1.337794810533523560e-01 7.020615339279174805e-01
1.482649594545364380e-01 -2.356775403022766113e-01 -4.096826016902923584e-01 3.161845207214355469e-01 -8.294923603534698486e-02 4.962162077426910400e-01 1.624822430312633514e-02 6.334714293479919434e-01
1.501920372247695923e-01 2.478491067886352539e-01 -4.263938963413238525e-02 4.456084370613098145e-01 7.800449430942535400e-02 6.883081197738647461e-01 -1.792555749416351318e-01 4.512679278850555420e-01
3.731022477149963379e-01 4.794855415821075439e-01 -9.824690222740173340e-02 4.836785048246383667e-02 -1.074010059237480164e-01 -2.022730559110641479e-01 2.479323651641607285e-03 7.526227235794067383e-01
-1.429289132356643677e-01 -1.677821427583694458e-01 2.335017919540405273e-01 5.923498794436454773e-02 3.013316392898559570e-01 -4.760583639144897461e-01 2.158282697200775146e-01 7.275813817977905273e-01
1.477762162685394287e-01 -1.040915325284004211e-01 -4.850609302520751953e-01 3.672356903553009033e-01 -2.883945107460021973e-01 3.324542343616485596e-01 1.866646111011505127e-01 6.071574091911315918e-01
-3.420492112636566162e-01 -9.268427640199661255e-02 2.040870487689971924e-01 4.402603507041931152e-01 -3.388442397117614746e-01 5.173357948660850525e-02 -1.541984230279922485e-01 7.054519057273864746e-01
1.574390381574630737e-02 5.928340926766395569e-02 2.398181259632110596e-01 9.538732469081878662e-02 -4.532209932804107666e-01 3.025132715702056885e-01 6.996273249387741089e-02 7.923432588577270508e-01
-2.047371417284011841e-01 1.990742236375808716e-01 2.465926297008991241e-02 1.578894108533859253e-01 -4.548921883106231689e-01 5.016537904739379883e-01 1.039015799760818481e-01 6.507964134216308594e-01
6.457761861383914948e-03 4.260987639427185059e-01 2.559265494346618652e-02 2.575551867485046387e-01 -1.236240938305854797e-01 -2.112275213003158569e-01 7.403792142868041992e-01 3.786118924617767334e-01
-1.954361200332641602e-01 9.124982357025146484e-02 2.878960669040679932e-01 4.222640991210937500e-01 3.393656611442565918e-01 -5.057328343391418457e-01 2.397917956113815308e-01 5.136653780937194824e-01
1.327020376920700073e-01 9.678914397954940796e-02 3.950755298137664795e-01 -9.784545749425888062e-03 -2.852733433246612549e-01 4.446329772472381592e-01 5.460725426673889160e-01 4.894557893276214600e-01
-1.611725836992263794e-01 6.647612154483795166e-02 3.964515626430511475e-01 -2.934915386140346527e-02 -1.292559951543807983e-01 3.220130503177642822e-02 -1.577719002962112427e-01 8.768883347511291504e-01
