# Supplementary material for: Where is your field going? A machine learning approach to study the relative motion of the domains of physics
Source: PLoS One. 2020 Jun 18;15(6):e0233997. doi: 10.1371/journal.pone.0233997 (PMC7302634; doi:10.1371/journal.pone.0233997)
Supplement: S8 Data — (ZIP) [file pone.0233997.s008.zip › 7/Pacs4Run_7_VS_500_embeddings2004-2008ED8.txt]

-4.126540124416351318e-01 1.487742662429809570e-01 -6.999622285366058350e-02 -9.420350193977355957e-02 -3.004287481307983398e-01 -7.396371960639953613e-01 -1.821938715875148773e-02 3.951665461063385010e-01
-6.457616090774536133e-01 4.628410935401916504e-02 -1.412246078252792358e-01 -2.143888622522354126e-01 -5.978803038597106934e-01 -2.676385045051574707e-01 2.503347098827362061e-01 1.522631347179412842e-01
-5.211500525474548340e-01 3.154470920562744141e-01 1.614962518215179443e-01 -1.897890120744705200e-01 -5.572872161865234375e-01 -1.187828630208969116e-01 1.404605358839035034e-01 4.715795814990997314e-01
-4.475855827331542969e-01 7.479561120271682739e-02 1.676829606294631958e-01 -2.203833758831024170e-01 -1.842098981142044067e-01 -5.657390356063842773e-01 4.640587270259857178e-01 3.847623169422149658e-01
-9.189649671316146851e-02 6.697531789541244507e-02 -1.404305733740329742e-02 -1.004033163189888000e-01 -6.493202447891235352e-01 -3.686630427837371826e-01 2.230378985404968262e-01 6.078785657882690430e-01
-3.947997838258743286e-02 3.520328551530838013e-02 -7.126192003488540649e-02 -7.754425406455993652e-01 -2.165114134550094604e-01 -5.452955365180969238e-01 -2.158207595348358154e-01 3.103600349277257919e-03
-4.147698581218719482e-01 5.549266338348388672e-01 -1.816494315862655640e-01 -1.994273513555526733e-01 -4.774124622344970703e-01 -9.096222370862960815e-02 3.151317834854125977e-01 3.342902362346649170e-01
-1.255071610212326050e-01 1.450857818126678467e-01 -1.233463361859321594e-01 -7.713630795478820801e-01 -1.039201766252517700e-01 -5.456078648567199707e-01 -1.706644296646118164e-01 -1.239722743630409241e-01
-1.104698330163955688e-01 2.733645439147949219e-01 -3.379491865634918213e-01 -3.312273621559143066e-01 -5.696182250976562500e-01 -3.653521835803985596e-01 -2.547185122966766357e-01 -4.078215658664703369e-01
-2.406476587057113647e-01 5.610541701316833496e-01 2.089736908674240112e-01 -5.956955552101135254e-01 1.214699298143386841e-01 -3.289996683597564697e-01 -3.076334595680236816e-01 1.055907830595970154e-01
-1.441736072301864624e-01 7.434339076280593872e-02 -3.611471056938171387e-01 -8.215855956077575684e-01 -2.464367151260375977e-01 -1.899548470973968506e-01 -2.373144030570983887e-02 2.662323713302612305e-01
-4.954876899719238281e-01 4.287816286087036133e-01 3.937849029898643494e-02 2.533683553338050842e-02 -3.583660423755645752e-01 -4.918597936630249023e-01 4.439564645290374756e-01 3.156015649437904358e-02
-3.360483050346374512e-01 1.442251354455947876e-01 2.952190637588500977e-01 7.919664680957794189e-02 -5.332591533660888672e-01 -5.959185361862182617e-01 2.615557909011840820e-01 2.548502385616302490e-01
-1.504695415496826172e-01 -3.141916915774345398e-02 -1.105260029435157776e-01 -1.901387125253677368e-01 -5.644931793212890625e-01 -2.465989440679550171e-01 -1.588685810565948486e-01 7.233949303627014160e-01
-4.593774378299713135e-01 4.736811220645904541e-01 -8.805784583091735840e-02 -6.544025540351867676e-01 -2.633821964263916016e-01 -1.981013864278793335e-01 -5.080679059028625488e-02 -1.319322288036346436e-01
-4.569742977619171143e-01 3.439941704273223877e-01 -6.551228165626525879e-01 -2.489192038774490356e-01 1.663274168968200684e-01 -5.625399202108383179e-02 -3.420919775962829590e-01 1.839558482170104980e-01
-5.131773948669433594e-01 3.105344474315643311e-01 4.000123143196105957e-01 -2.294505983591079712e-01 -2.839018106460571289e-01 -4.312330484390258789e-01 -3.826917409896850586e-01 -1.206015944480895996e-01
-6.525505185127258301e-01 1.014871746301651001e-01 1.302803754806518555e-01 -4.154945313930511475e-01 -4.666048884391784668e-01 -1.046406701207160950e-01 -2.882983386516571045e-01 2.499675899744033813e-01
-6.966888308525085449e-01 -4.252501577138900757e-02 2.117283493280410767e-01 -4.437148869037628174e-01 -2.003879845142364502e-01 -2.372713685035705566e-01 -3.960364460945129395e-01 1.334413588047027588e-01
-6.180229783058166504e-01 2.082127779722213745e-01 3.553437292575836182e-01 -4.489319026470184326e-01 -2.420985996723175049e-01 -3.938407897949218750e-01 -1.810061186552047729e-01 2.001344040036201477e-02
3.852297067642211914e-01 4.731706380844116211e-01 -3.067314997315406799e-02 -3.855779170989990234e-01 -1.422422081232070923e-01 -4.810854792594909668e-01 -1.643588095903396606e-01 4.465496242046356201e-01
3.831512108445167542e-02 1.346667408943176270e-01 -3.821519911289215088e-01 -4.778912663459777832e-01 -3.499647378921508789e-01 -1.569487452507019043e-01 -8.121886104345321655e-02 6.725116372108459473e-01
-4.577936530113220215e-01 2.461532354354858398e-01 5.166784524917602539e-01 -2.777714431285858154e-01 -2.291876077651977539e-01 -5.677187442779541016e-01 -4.457296431064605713e-02 9.434798359870910645e-02
-6.133866906166076660e-01 2.258024364709854126e-01 -1.853450983762741089e-01 2.139939963817596436e-01 7.624881714582443237e-02 -1.020261198282241821e-01 -3.328164219856262207e-01 6.046766042709350586e-01
1.933025419712066650e-01 2.624752819538116455e-01 -2.760050892829895020e-01 -5.808107852935791016e-01 -3.183422386646270752e-01 -2.226066738367080688e-01 -2.130212485790252686e-01 5.328670740127563477e-01
-1.851382553577423096e-01 4.834018349647521973e-01 1.370123028755187988e-01 -6.026510000228881836e-01 5.174451321363449097e-02 -4.616961181163787842e-01 -3.479374051094055176e-01 -1.148243099451065063e-01
-6.886395215988159180e-01 3.201940059661865234e-01 -5.712767839431762695e-01 3.400314971804618835e-02 -2.290006130933761597e-01 -5.760358646512031555e-02 -1.581312566995620728e-01 1.223648563027381897e-01
3.429961577057838440e-02 4.455831944942474365e-01 1.788072586059570312e-01 -1.109602153301239014e-01 -2.095138281583786011e-01 -2.271212190389633179e-01 -7.688592672348022461e-01 2.633824646472930908e-01
-1.839579939842224121e-01 4.304500520229339600e-01 -3.116711080074310303e-01 -3.974063694477081299e-01 -4.661561548709869385e-01 -2.679554820060729980e-01 4.324381351470947266e-01 2.229287624359130859e-01
-6.058402657508850098e-01 2.750960886478424072e-01 -5.801508426666259766e-01 -1.233026757836341858e-01 -2.871840298175811768e-01 -2.073869109153747559e-02 2.583465538918972015e-02 3.491834700107574463e-01
-1.732345223426818848e-01 2.828361988067626953e-01 3.952395915985107422e-01 -3.421155810356140137e-01 -2.471808195114135742e-01 -7.267953753471374512e-01 -2.219809405505657196e-02 -1.640538871288299561e-01
-3.048485517501831055e-01 4.595600962638854980e-01 -1.347476989030838013e-01 -7.069631218910217285e-01 -1.682974696159362793e-01 -2.637523412704467773e-01 -2.376025468111038208e-01 -1.535382121801376343e-01
-2.264245226979255676e-02 9.143123775720596313e-02 -1.517719775438308716e-01 -7.719407081604003906e-01 -3.476240038871765137e-01 -4.857555627822875977e-01 -9.250488877296447754e-02 8.271940797567367554e-02
-1.664089709520339966e-01 3.819858133792877197e-01 3.050271868705749512e-01 -1.551395952701568604e-01 -2.607690989971160889e-01 -2.810505926609039307e-01 -7.335438132286071777e-01 1.555908769369125366e-01
-7.168369889259338379e-01 1.958274394273757935e-01 -3.837493062019348145e-01 4.948950558900833130e-02 -1.238878117874264717e-03 -4.520997777581214905e-02 -5.252209305763244629e-01 1.420603245496749878e-01
-2.655996978282928467e-01 -1.200450360774993896e-01 -6.434667706489562988e-01 -1.090342625975608826e-01 -6.627335399389266968e-02 -6.477274298667907715e-01 -6.358493119478225708e-02 -2.472286373376846313e-01
1.622349210083484650e-02 -2.842410802841186523e-01 -2.988671660423278809e-01 -1.718430668115615845e-01 -6.016551852226257324e-01 -3.494479060173034668e-01 -2.903318405151367188e-01 4.813490211963653564e-01
-6.196454763412475586e-01 -1.285797357559204102e-01 8.576051145792007446e-02 -5.335956215858459473e-01 -2.144710421562194824e-01 -3.850426077842712402e-01 -3.261486291885375977e-01 -8.245655894279479980e-02
-1.716953516006469727e-01 4.729531109333038330e-01 -2.690281569957733154e-01 -4.471462070941925049e-01 -4.580878019332885742e-01 -1.350645124912261963e-01 -4.733303785324096680e-01 -1.496387273073196411e-01
-5.644172430038452148e-01 3.855667114257812500e-01 -5.933780074119567871e-01 -4.314392805099487305e-02 -1.750574856996536255e-01 -8.835273981094360352e-02 9.785275161266326904e-02 3.616435527801513672e-01
-2.142191082239151001e-01 1.603244803845882416e-02 3.632666170597076416e-01 5.118482559919357300e-02 -4.922249317169189453e-01 -7.563155889511108398e-01 4.143976047635078430e-02 5.704823508858680725e-02
-4.032174646854400635e-01 2.989371120929718018e-01 -8.728273212909698486e-03 -6.610262989997863770e-01 -3.907016217708587646e-01 -2.009156793355941772e-01 -3.374865949153900146e-01 -6.409677118062973022e-02
-4.733920693397521973e-01 -6.897760182619094849e-02 -5.159851908683776855e-01 -4.120042026042938232e-01 2.336002737283706665e-01 -5.050660967826843262e-01 -8.260036259889602661e-02 -1.366392374038696289e-01
-2.046470642089843750e-01 5.010270476341247559e-01 -2.519297599792480469e-01 -3.813585042953491211e-01 -6.386867165565490723e-01 -2.486775368452072144e-01 -7.083342224359512329e-02 -1.530035436153411865e-01
-4.796957671642303467e-01 5.260398983955383301e-01 1.135678440332412720e-01 -3.960811495780944824e-01 3.653597235679626465e-01 -2.860258817672729492e-01 7.085911184549331665e-02 3.210554122924804688e-01
5.933962762355804443e-02 5.505213141441345215e-01 1.878687888383865356e-01 -5.455307364463806152e-01 -2.148225605487823486e-01 -5.449063181877136230e-01 -6.347614689730107784e-04 1.320404112339019775e-01
-2.943513691425323486e-01 4.858291745185852051e-01 -1.716446503996849060e-02 -6.587902307510375977e-01 -1.312413960695266724e-01 -3.584626317024230957e-01 -2.580448091030120850e-01 -1.752746254205703735e-01
-5.725458860397338867e-01 3.091900050640106201e-01 6.339417397975921631e-02 -5.964195132255554199e-01 -4.251983165740966797e-01 -1.610073894262313843e-01 -6.963838636875152588e-02 7.274175435304641724e-02
-1.038303524255752563e-01 -9.468626230955123901e-02 3.835313022136688232e-02 -5.768381953239440918e-01 -2.883583903312683105e-01 -4.773133993148803711e-01 -5.784023404121398926e-01 -2.264015562832355499e-02
-9.537807852029800415e-02 -1.240985766053199768e-01 -2.693092823028564453e-01 -2.645871639251708984e-01 -5.185597538948059082e-01 -2.065161317586898804e-01 -1.312671154737472534e-01 7.100594639778137207e-01
-3.962745890021324158e-03 3.332414925098419189e-01 1.716713160276412964e-01 -5.393288135528564453e-01 2.881753146648406982e-01 -5.278726816177368164e-01 -3.987906575202941895e-01 2.187677621841430664e-01
-4.577163457870483398e-01 3.875392973423004150e-01 4.599442780017852783e-01 -3.795915246009826660e-01 2.321080863475799561e-02 -2.995506227016448975e-01 -3.244414329528808594e-01 2.985615432262420654e-01
-4.518723189830780029e-01 4.587244391441345215e-01 -7.235906124114990234e-01 -3.558450564742088318e-02 -1.277519948780536652e-02 -2.437909096479415894e-01 -5.691541824489831924e-03 3.006549179553985596e-02
-1.203501131385564804e-02 5.585955455899238586e-02 -3.073387145996093750e-01 -5.098945498466491699e-01 -4.087052643299102783e-01 -1.792077869176864624e-01 -1.629595644772052765e-02 6.654806137084960938e-01
-9.371396899223327637e-02 5.245329141616821289e-01 -2.741504311561584473e-01 -4.637954533100128174e-01 -3.420150578022003174e-01 -1.358837783336639404e-01 -5.134558081626892090e-01 -1.635313034057617188e-01
-1.833897680044174194e-01 8.635327219963073730e-02 3.501315042376518250e-02 -7.136563062667846680e-01 -2.852355241775512695e-01 -4.250406026840209961e-01 -4.291570186614990234e-01 -4.674952104687690735e-02
-4.345754981040954590e-01 1.341331750154495239e-01 2.088653296232223511e-01 -6.532661318778991699e-01 -2.598290741443634033e-01 -4.784959554672241211e-01 -1.570480316877365112e-01 -4.046484455466270447e-02
-6.734629273414611816e-01 2.511478960514068604e-03 -5.599229931831359863e-01 -9.332593530416488647e-02 -2.166381478309631348e-01 -6.358236819505691528e-02 -1.133599355816841125e-01 4.004905819892883301e-01
-5.193180441856384277e-01 7.497633993625640869e-02 2.184517681598663330e-01 -4.131995141506195068e-01 -4.422964155673980713e-01 -2.760533392429351807e-01 -4.841319918632507324e-01 4.118510987609624863e-03
-2.478227019309997559e-01 6.671679019927978516e-01 1.832396090030670166e-01 -2.926992177963256836e-01 -1.902485489845275879e-01 -3.081126213073730469e-01 -4.427869319915771484e-01 -2.168711274862289429e-01
-1.778565198183059692e-01 5.620809197425842285e-01 2.844090163707733154e-01 3.843621909618377686e-02 -1.252164542675018311e-01 -1.849876642227172852e-01 -6.672322750091552734e-01 2.738024592399597168e-01
-1.313675194978713989e-01 5.230676531791687012e-01 3.901470303535461426e-01 -2.661237418651580811e-01 1.074455901980400085e-01 -2.784557342529296875e-01 -3.924105465412139893e-01 4.929888248443603516e-01
-1.842253208160400391e-01 2.740922272205352783e-01 -2.037425935268402100e-01 -5.493505001068115234e-01 -1.908065676689147949e-01 -2.626185417175292969e-01 1.301668733358383179e-01 6.521643996238708496e-01
-3.675142303109169006e-02 5.595674514770507812e-01 3.987667858600616455e-01 -4.003480374813079834e-01 -2.573516368865966797e-01 -5.286805629730224609e-01 -8.094241470098495483e-02 1.181330904364585876e-01
-2.038984000682830811e-02 2.770992219448089600e-01 4.003945589065551758e-01 3.594189882278442383e-02 -5.452606081962585449e-01 -6.776197552680969238e-01 -1.414963603019714355e-02 6.719225645065307617e-02
-3.608400002121925354e-02 4.141563177108764648e-01 7.122509926557540894e-02 -5.894160270690917969e-01 -9.291678667068481445e-02 -6.163030266761779785e-01 -1.602277457714080811e-01 -2.460741400718688965e-01
-5.557516124099493027e-03 3.554588854312896729e-01 1.265403926372528076e-01 -5.347294211387634277e-01 -5.022554472088813782e-02 -4.516883492469787598e-01 -5.406639575958251953e-01 2.698291838169097900e-01
-6.729714274406433105e-01 -1.132354438304901123e-01 -3.200610876083374023e-01 -1.043357476592063904e-01 6.649736315011978149e-02 -1.801131963729858398e-01 -2.742710411548614502e-01 5.557650327682495117e-01
2.387971729040145874e-01 5.186393260955810547e-01 1.070243492722511292e-01 -4.418696463108062744e-01 -9.093908965587615967e-02 -5.035464167594909668e-01 -4.397251904010772705e-01 1.099954992532730103e-01
-1.835156083106994629e-01 7.038092017173767090e-01 -3.566561639308929443e-02 -6.119754165410995483e-02 1.450929045677185059e-02 -5.125751495361328125e-01 4.429261386394500732e-01 8.264401555061340332e-02
-6.292271018028259277e-01 8.595924824476242065e-02 -2.705238461494445801e-01 1.871989481151103973e-02 4.186011105775833130e-02 -1.968453228473663330e-01 3.904620558023452759e-02 6.936323642730712891e-01
-2.269041985273361206e-01 -1.394288539886474609e-01 1.405109167098999023e-01 -6.795780658721923828e-01 -1.447659879922866821e-01 -4.637600183486938477e-01 -4.185182750225067139e-01 1.905685514211654663e-01
3.863263130187988281e-01 2.907088100910186768e-01 6.958188861608505249e-02 -1.950086653232574463e-02 -1.668618619441986084e-01 -6.328152418136596680e-01 -2.495396584272384644e-01 5.200483798980712891e-01
-6.270275712013244629e-01 1.730779558420181274e-01 1.036880537867546082e-01 -5.446490645408630371e-01 -2.959105074405670166e-01 -1.044250652194023132e-01 -3.916311562061309814e-01 1.328312009572982788e-01
-5.482136011123657227e-01 2.132291197776794434e-01 -5.601504445075988770e-01 3.328279852867126465e-01 -8.624529093503952026e-02 -2.162733078002929688e-01 -3.239889442920684814e-01 2.650867998600006104e-01
2.912362515926361084e-01 4.345544576644897461e-01 -5.017200112342834473e-02 -4.600557684898376465e-01 5.171959474682807922e-02 -4.997301697731018066e-01 -2.504757046699523926e-01 4.438829421997070312e-01
-1.297036409378051758e-01 6.012013927102088928e-02 -7.061778306961059570e-01 -2.213640362024307251e-01 2.815902829170227051e-01 -5.619921684265136719e-01 1.488112192600965500e-02 1.911111325025558472e-01
-5.842857644893229008e-04 -2.556592226028442383e-01 7.656533271074295044e-02 -1.900830715894699097e-01 -2.413053251802921295e-02 -5.423718690872192383e-01 -3.420909047126770020e-01 6.934468746185302734e-01
1.455538123846054077e-01 3.340216875076293945e-01 -5.665652081370353699e-02 -4.331825971603393555e-01 2.727785408496856689e-01 -4.484132230281829834e-01 -5.037238597869873047e-01 3.836224377155303955e-01
-3.729252219200134277e-01 3.035055994987487793e-01 -6.983767151832580566e-01 1.816178709268569946e-01 -2.274323105812072754e-01 -3.908249437808990479e-01 -2.001170217990875244e-01 -5.982842296361923218e-02
-6.602457761764526367e-01 4.813201725482940674e-01 -3.848351538181304932e-01 2.692978978157043457e-01 -4.862646758556365967e-02 -1.704827249050140381e-01 -2.756012082099914551e-01 6.634850054979324341e-02
-3.681570589542388916e-01 1.038323044776916504e-01 -1.395029574632644653e-01 -3.674387335777282715e-01 -7.763463854789733887e-01 -2.667722404003143311e-01 -1.162687391042709351e-01 -1.086611822247505188e-01
-3.613973855972290039e-01 5.948309302330017090e-01 -6.361099481582641602e-01 1.073827072978019714e-01 -1.633855551481246948e-01 -2.257510721683502197e-01 -1.438747495412826538e-01 -3.229331225156784058e-02
-5.162293091416358948e-03 2.999012768268585205e-01 1.975995600223541260e-01 -1.661679148674011230e-01 -1.206655353307723999e-01 -3.655317723751068115e-01 -8.098247051239013672e-01 1.984579712152481079e-01
-3.425852060317993164e-01 1.934150606393814087e-01 2.507439851760864258e-01 -6.200719475746154785e-01 1.830321401357650757e-01 -5.654696226119995117e-01 -2.024310231208801270e-01 -6.024502962827682495e-02
-3.183015882968902588e-01 3.688879311084747314e-01 4.978673160076141357e-01 -2.646261751651763916e-01 -3.371663093566894531e-01 -5.732592344284057617e-01 -2.973060496151447296e-02 3.893169015645980835e-02
-7.205213308334350586e-01 2.878979034721851349e-02 -4.098593294620513916e-01 3.068393170833587646e-01 -1.836708560585975647e-02 -3.801688253879547119e-01 -2.657020092010498047e-01 4.921352118253707886e-02
-1.425005868077278137e-02 -1.349663287401199341e-01 -2.788449171930551529e-03 -6.024700999259948730e-01 -4.076452553272247314e-01 -5.070354342460632324e-01 -4.247939884662628174e-01 1.220383122563362122e-01
-6.843630671501159668e-01 3.174861967563629150e-01 -5.483807325363159180e-01 -2.535762190818786621e-01 -1.781409233808517456e-01 -6.500536948442459106e-02 -2.828983031213283539e-02 1.704915314912796021e-01
-1.750249788165092468e-02 5.799451097846031189e-02 -3.516064286231994629e-01 -6.413731575012207031e-01 -2.370313555002212524e-01 -1.616493910551071167e-01 4.129082337021827698e-02 6.142674684524536133e-01
-4.456352293491363525e-01 3.358933627605438232e-01 4.285264909267425537e-01 -4.210557043552398682e-01 -1.501113623380661011e-01 -5.473008751869201660e-01 6.149479746818542480e-02 -4.253090545535087585e-02
-2.117877751588821411e-01 2.608868479728698730e-01 -1.023112460970878601e-01 -3.508351445198059082e-01 -7.590346336364746094e-01 -1.619946211576461792e-01 -3.876751661300659180e-01 -2.938506007194519043e-02
-6.498557925224304199e-01 -1.328300386667251587e-01 -3.184148073196411133e-01 4.857315868139266968e-02 -8.050213754177093506e-02 -2.832014262676239014e-01 -2.972719445824623108e-02 6.072306632995605469e-01
-3.690462708473205566e-01 2.207655459642410278e-01 5.178334712982177734e-01 -2.984523773193359375e-01 1.600651443004608154e-02 -6.571313738822937012e-01 -7.968436181545257568e-02 1.393363624811172485e-01
-6.550502181053161621e-01 3.524094074964523315e-02 1.556565761566162109e-01 -4.198014438152313232e-01 -3.264931440353393555e-01 -2.537488043308258057e-01 -4.431701004505157471e-01 -4.265125468373298645e-02
9.048897027969360352e-02 1.619719862937927246e-01 -1.562898159027099609e-01 -6.969255208969116211e-01 -1.297400146722793579e-01 -5.918276309967041016e-01 -2.471829801797866821e-01 -1.650860756635665894e-01
3.838940262794494629e-01 4.317911863327026367e-01 -6.536161154508590698e-02 -2.204419076442718506e-01 9.852628409862518311e-02 -4.930410683155059814e-01 -1.091274991631507874e-01 5.904314517974853516e-01
3.485068976879119873e-01 3.491148054599761963e-01 2.265291810035705566e-01 -6.735309213399887085e-02 -2.544448971748352051e-01 -6.285623908042907715e-01 -1.631214618682861328e-01 4.629992842674255371e-01
-3.021523356437683105e-01 3.696315288543701172e-01 -6.923282146453857422e-01 2.010657638311386108e-01 2.001653611660003662e-02 -1.823183149099349976e-01 -3.953583538532257080e-01 2.497636079788208008e-01
-2.119655907154083252e-01 -7.271907478570938110e-02 3.842995166778564453e-01 -2.588953450322151184e-02 -4.247076511383056641e-01 -7.822312712669372559e-01 -7.903419435024261475e-02 -5.401210859417915344e-02
-5.390159487724304199e-01 6.200188398361206055e-02 2.091372162103652954e-01 -5.693210363388061523e-01 -1.570372730493545532e-01 -3.538350760936737061e-01 -4.334630966186523438e-01 -1.591510022990405560e-03
1.588428765535354614e-01 2.041997909545898438e-01 -4.203737676143646240e-01 -2.812855541706085205e-01 -3.265752196311950684e-01 -2.329655885696411133e-01 -6.341532617807388306e-02 7.157441973686218262e-01
-3.846350014209747314e-01 6.892170310020446777e-01 2.654290199279785156e-01 1.761533766984939575e-01 -1.876334995031356812e-01 -2.788509428501129150e-01 1.822244375944137573e-01 3.596985936164855957e-01
-4.307437837123870850e-01 1.378262788057327271e-01 2.150608748197555542e-01 -6.382753252983093262e-01 -9.768376499414443970e-02 -3.971974253654479980e-01 -4.152258932590484619e-01 4.579014703631401062e-02
-2.480539828538894653e-01 8.864618092775344849e-02 -8.634355664253234863e-02 -2.890899777412414551e-01 -6.727968454360961914e-01 -1.062368527054786682e-01 -5.613620951771736145e-02 6.103193759918212891e-01
1.309904158115386963e-01 6.631102561950683594e-01 7.638217508792877197e-02 -4.910028874874114990e-01 1.520877778530120850e-01 -3.843679726123809814e-01 -2.795738875865936279e-01 2.172032147645950317e-01
-2.413933575153350830e-01 2.904589474201202393e-01 4.582404494285583496e-01 -3.116417527198791504e-01 -5.989774689078330994e-02 -3.282345533370971680e-01 -4.880377352237701416e-01 4.480528235435485840e-01
-1.377206146717071533e-01 2.584286630153656006e-01 -1.164528876543045044e-01 6.170825958251953125e-01 -2.572903931140899658e-01 -6.397362947463989258e-01 -7.045643031597137451e-02 1.986712366342544556e-01
-1.336579620838165283e-01 -1.583202928304672241e-01 -6.514726877212524414e-01 -2.794142663478851318e-01 2.415052205324172974e-01 -6.064875125885009766e-01 -8.145185559988021851e-02 1.476307660341262817e-01
2.568017542362213135e-01 2.401256561279296875e-01 2.347595095634460449e-01 -3.810891509056091309e-01 -1.907282918691635132e-01 -7.620304822921752930e-01 -2.353862822055816650e-01 5.980875715613365173e-02
-2.712064981460571289e-01 4.596462845802307129e-01 -6.696318387985229492e-01 2.024099230766296387e-01 1.483184546232223511e-01 -4.173513352870941162e-01 -1.562828421592712402e-01 7.204896956682205200e-02
-4.273607134819030762e-01 5.052467584609985352e-01 -6.015306115150451660e-01 1.264590919017791748e-01 1.746393889188766479e-01 -3.855010271072387695e-01 -6.577967107295989990e-02 -2.864559553563594818e-02
-5.869680643081665039e-01 -7.271119207143783569e-02 -3.968380987644195557e-01 3.129709362983703613e-01 -7.400891929864883423e-02 -2.619036734104156494e-01 -4.508592784404754639e-01 3.426448702812194824e-01
-1.513013541698455811e-01 2.279519438743591309e-01 -7.977657914161682129e-01 -9.896328300237655640e-02 1.096374467015266418e-01 -2.952627241611480713e-01 4.875928536057472229e-02 4.211223125457763672e-01
-4.118092656135559082e-01 -1.329835802316665649e-01 1.596372872591018677e-01 -5.947147607803344727e-01 -3.205936849117279053e-01 -4.199289977550506592e-01 -3.810214102268218994e-01 9.623292833566665649e-02
-3.204636573791503906e-01 6.656635999679565430e-01 1.562479883432388306e-01 -4.001155793666839600e-01 -2.083052098751068115e-01 -3.529039621353149414e-01 -2.248164415359497070e-01 -2.263059169054031372e-01
1.599602848291397095e-01 -1.803495436906814575e-01 6.641515344381332397e-02 -4.484610259532928467e-02 -1.449451595544815063e-01 -5.779602527618408203e-01 -3.627296686172485352e-01 6.699587106704711914e-01
-7.610447704792022705e-02 1.507673561573028564e-01 -9.762213379144668579e-02 -7.942571640014648438e-01 -2.397142946720123291e-01 -5.223132967948913574e-01 2.540778554975986481e-02 1.353183947503566742e-02
3.732878267765045166e-01 9.464792907238006592e-02 -3.809888660907745361e-01 -1.248397231101989746e-01 -3.858487606048583984e-01 -4.968173205852508545e-01 -3.106473386287689209e-01 4.458161592483520508e-01
-2.102609723806381226e-01 5.941050648689270020e-01 3.986821770668029785e-01 -1.094992533326148987e-01 2.333157807588577271e-01 -3.006196022033691406e-01 -7.212064415216445923e-02 5.309257507324218750e-01
-4.095886051654815674e-01 -1.930326223373413086e-01 -4.975705742835998535e-01 -2.540439963340759277e-01 8.060656487941741943e-02 -6.418976187705993652e-01 -1.360956877470016479e-01 -2.140299379825592041e-01
-6.299449205398559570e-01 -2.519561052322387695e-01 -8.514550328254699707e-02 -1.283061970025300980e-02 1.773080676794052124e-01 -4.105895757675170898e-01 -9.701139479875564575e-02 5.681900382041931152e-01
-4.526339471340179443e-01 -1.768625676631927490e-01 -2.683291733264923096e-01 1.270057708024978638e-01 1.238814964890480042e-01 -4.897734224796295166e-01 6.728443317115306854e-03 6.484144330024719238e-01
-1.140166148543357849e-01 4.487179815769195557e-01 2.527526319026947021e-01 7.256771624088287354e-02 -7.833292335271835327e-02 -2.865204811096191406e-01 -7.795703411102294922e-01 1.433272063732147217e-01
2.408362478017807007e-01 2.944267988204956055e-01 -1.846372634172439575e-01 3.134014606475830078e-01 -5.685905218124389648e-01 -5.275483131408691406e-01 -1.957610994577407837e-01 2.882269918918609619e-01
2.789001166820526123e-01 2.185239046812057495e-01 1.339421272277832031e-01 -4.813480973243713379e-01 -2.103401124477386475e-01 -7.373343110084533691e-01 -1.834414005279541016e-01 5.718290060758590698e-02
-5.125504136085510254e-01 -2.690329253673553467e-01 -3.266743421554565430e-01 2.641662061214447021e-01 -8.325443603098392487e-03 -4.148228168487548828e-01 -4.183234274387359619e-01 3.758614361286163330e-01
-2.249566018581390381e-01 4.402036964893341064e-01 4.386349916458129883e-01 -3.106047511100769043e-01 -2.025456875562667847e-01 -2.790551483631134033e-01 -4.222363829612731934e-01 4.117755889892578125e-01
-2.793321013450622559e-01 2.366501092910766602e-01 5.243802666664123535e-01 -2.122759521007537842e-01 -1.384111344814300537e-01 -7.070545554161071777e-01 -1.555642038583755493e-01 -5.148238316178321838e-02
-5.660808682441711426e-01 4.574776291847229004e-01 -5.864456295967102051e-01 1.339448243379592896e-01 1.218372657895088196e-01 -2.900751829147338867e-01 -9.456118196249008179e-02 -2.185280807316303253e-02
-4.099200963973999023e-01 4.445305764675140381e-01 -6.368181705474853516e-01 2.453198134899139404e-01 -2.197965532541275024e-01 -2.992747128009796143e-01 -1.752537786960601807e-01 -7.007569540292024612e-03
-3.049062788486480713e-01 3.087697327136993408e-01 -1.536065787076950073e-01 -7.887359261512756348e-01 -1.044259890913963318e-01 -2.539630532264709473e-01 -2.948820292949676514e-01 -6.030647084116935730e-02
-3.140118122100830078e-01 2.003244906663894653e-01 -6.721771359443664551e-01 -2.021806538105010986e-01 1.654359102249145508e-01 -5.500510931015014648e-01 1.959272921085357666e-01 -1.595955714583396912e-02
-5.381693243980407715e-01 1.697837412357330322e-01 3.220850527286529541e-01 -4.390424787998199463e-01 -1.547494530677795410e-01 -3.487166762351989746e-01 -4.891046583652496338e-01 -1.661441661417484283e-02
2.203582078218460083e-01 6.691696047782897949e-01 4.199903085827827454e-02 -4.496197402477264404e-01 9.228847175836563110e-02 -4.971752166748046875e-01 -7.785149663686752319e-02 1.948621422052383423e-01
2.481722682714462280e-01 3.767407238483428955e-01 2.329830825328826904e-01 -4.423047900199890137e-01 -1.901676207780838013e-01 -6.598294973373413086e-01 -1.676703393459320068e-01 2.165881246328353882e-01
4.694187045097351074e-01 7.766798883676528931e-02 -8.591253310441970825e-02 -7.839281857013702393e-02 -2.110109925270080566e-01 -6.839205622673034668e-01 -3.760560750961303711e-01 3.261846303939819336e-01
2.519242651760578156e-02 1.493346244096755981e-01 1.399943381547927856e-01 -2.362617552280426025e-01 -2.802709937095642090e-01 -3.103869557380676270e-01 -7.927832007408142090e-01 3.134474158287048340e-01
-3.803868591785430908e-01 4.248037338256835938e-01 -6.869258284568786621e-01 -1.611823588609695435e-01 1.424284279346466064e-01 -3.654953241348266602e-01 -1.283157896250486374e-02 -1.515372246503829956e-01
-3.515254855155944824e-01 6.798151135444641113e-02 3.783806264400482178e-01 1.543559283018112183e-01 -3.830486834049224854e-01 -6.456175446510314941e-01 1.718909889459609985e-01 3.342396318912506104e-01
4.133160039782524109e-02 4.839555025100708008e-01 -1.881964802742004395e-01 -3.890776038169860840e-01 -4.950702488422393799e-01 -3.557616174221038818e-01 -3.649623095989227295e-01 -2.691119909286499023e-01
-5.357733964920043945e-01 -5.637562274932861328e-02 -1.907199472188949585e-01 -2.089351862668991089e-01 -7.469756603240966797e-01 -2.652507126331329346e-01 3.369181975722312927e-02 1.658789254724979401e-02
1.158412452787160873e-02 -3.100697100162506104e-01 -1.115712076425552368e-01 7.176320254802703857e-02 -4.800730645656585693e-01 -5.731765031814575195e-01 -1.561647802591323853e-01 5.502141118049621582e-01
-3.677546605467796326e-02 -3.262009620666503906e-01 8.022080175578594208e-03 -5.132888257503509521e-02 -3.417850434780120850e-01 -5.303758978843688965e-01 -2.447247803211212158e-01 6.569138169288635254e-01
-5.819667577743530273e-01 -6.171738356351852417e-02 -4.277966618537902832e-01 7.274688780307769775e-02 3.133367002010345459e-01 -4.149191379547119141e-01 1.494775875471532345e-03 4.459410905838012695e-01
3.154989778995513916e-01 2.751207053661346436e-01 -1.245342493057250977e-01 -6.263344883918762207e-01 -1.138312891125679016e-01 -5.845458507537841797e-01 -2.283904850482940674e-01 1.007558032870292664e-01
-1.471579372882843018e-01 3.688719868659973145e-01 1.646137386560440063e-01 -2.257958427071571350e-02 -3.364646136760711670e-01 -1.587671637535095215e-01 -3.216534554958343506e-01 7.568315863609313965e-01
1.527272015810012817e-01 2.931272387504577637e-01 -3.534114360809326172e-01 3.518729805946350098e-01 -5.614640712738037109e-01 -3.840699195861816406e-01 -1.937756538391113281e-01 3.764784336090087891e-01
-8.257900476455688477e-01 4.710506498813629150e-01 -1.413660645484924316e-01 1.673114895820617676e-01 -1.314439624547958374e-01 -1.204122155904769897e-01 9.348325431346893311e-02 8.768652379512786865e-02
-1.665895432233810425e-01 7.825271040201187134e-02 -6.547818183898925781e-01 -2.085574120283126831e-01 3.397808372974395752e-01 -5.661367774009704590e-01 -2.256031632423400879e-01 -8.384641259908676147e-02
-4.403171837329864502e-01 -4.367207363247871399e-02 -3.862036764621734619e-01 3.207310736179351807e-01 8.249391615390777588e-02 -4.575628936290740967e-01 1.507655903697013855e-02 5.794786214828491211e-01
-3.433066010475158691e-01 1.624538004398345947e-01 -1.733221113681793213e-01 -2.120442539453506470e-01 -6.098182201385498047e-01 -2.487730532884597778e-01 2.914097011089324951e-01 5.119181275367736816e-01
1.891131103038787842e-01 2.187224179506301880e-01 -7.742124795913696289e-02 2.195774614810943604e-01 -6.302533745765686035e-01 -4.278500676155090332e-01 -2.178337126970291138e-01 4.842127859592437744e-01
-2.721118032932281494e-01 7.136291861534118652e-01 2.904696762561798096e-01 1.557444967329502106e-02 1.568829827010631561e-02 -4.227292835712432861e-01 -3.407707810401916504e-01 -1.923603415489196777e-01
6.280734390020370483e-02 7.059936411678791046e-03 -9.602320194244384766e-02 1.303734183311462402e-01 -6.986337900161743164e-01 -4.116769433021545410e-01 -2.562258541584014893e-01 4.965569972991943359e-01
-7.697988748550415039e-01 -9.092842042446136475e-02 -3.664361834526062012e-01 -1.138688251376152039e-01 -1.695490330457687378e-01 -1.616108864545822144e-01 -3.084556013345718384e-02 4.428138136863708496e-01
4.878101497888565063e-02 -2.128335982561111450e-01 -3.246198296546936035e-01 -1.085096448659896851e-01 -2.560322880744934082e-01 -4.312661886215209961e-01 -8.381045609712600708e-02 7.593435645103454590e-01
-1.568028479814529419e-01 4.709778130054473877e-01 1.575308851897716522e-02 5.213786363601684570e-01 6.654891185462474823e-04 -6.149625778198242188e-01 -3.257615119218826294e-02 3.197942376136779785e-01
-7.012931704521179199e-01 -1.498196870088577271e-01 1.975566335022449493e-02 2.710438370704650879e-01 -9.679582715034484863e-02 -4.450473785400390625e-01 3.879817947745323181e-02 4.504940807819366455e-01
1.509640365839004517e-01 5.171471834182739258e-01 -9.080287069082260132e-02 -5.944594740867614746e-01 1.485621929168701172e-01 -3.456975817680358887e-01 -4.299569427967071533e-01 1.473124027252197266e-01
-3.472192585468292236e-01 4.378686249256134033e-01 1.632097512483596802e-01 -6.184260845184326172e-01 -3.373165428638458252e-01 -3.812249302864074707e-01 -9.809605777263641357e-02 -9.941711276769638062e-02
-4.858479201793670654e-01 2.655755355954170227e-02 -1.503247618675231934e-01 -2.852947711944580078e-01 -6.799873113632202148e-01 -2.821721434593200684e-01 -2.869896590709686279e-01 -1.867858618497848511e-01
2.605714797973632812e-01 3.417831957340240479e-01 -2.526099383831024170e-01 2.879164516925811768e-01 -5.011330246925354004e-01 -4.462613463401794434e-01 -4.067959487438201904e-01 2.298100739717483521e-01
1.878696233034133911e-01 -1.261287033557891846e-01 -3.113304376602172852e-01 -8.569342643022537231e-02 -6.507349014282226562e-01 -4.269187152385711670e-01 -2.120449393987655640e-01 4.402817189693450928e-01
-5.740108713507652283e-02 -1.435832679271697998e-01 2.544762790203094482e-01 -3.085887432098388672e-01 4.372080415487289429e-02 -4.913601279258728027e-01 -2.186099737882614136e-01 7.245462536811828613e-01
6.455193459987640381e-02 3.270319998264312744e-01 1.944792568683624268e-01 3.415622711181640625e-01 1.117963641881942749e-01 -7.830175757408142090e-01 5.542412400245666504e-02 3.251297473907470703e-01
-7.331059575080871582e-01 -4.492896795272827148e-02 2.596635520458221436e-01 -3.817596137523651123e-01 -2.955800890922546387e-01 -2.367334365844726562e-01 -1.614944338798522949e-01 2.790710926055908203e-01
-3.061811253428459167e-02 3.819602429866790771e-01 5.122505594044923782e-03 -4.893262088298797607e-01 9.939555823802947998e-02 -3.468533754348754883e-01 -6.069043278694152832e-01 3.393862247467041016e-01
1.571920365095138550e-01 5.085031986236572266e-01 -3.406261652708053589e-02 -6.575661301612854004e-01 -2.374584674835205078e-01 -3.834289610385894775e-01 -1.399318277835845947e-01 2.453088015317916870e-01
-2.741859257221221924e-01 4.315024018287658691e-01 1.293974369764328003e-01 -6.590164303779602051e-01 -3.909595683217048645e-02 -4.055290818214416504e-01 -3.486541807651519775e-01 6.279364693909883499e-03
-3.381405174732208252e-01 6.352704763412475586e-01 4.202600196003913879e-02 5.031591653823852539e-02 1.962229311466217041e-01 -5.049080848693847656e-01 3.571883738040924072e-01 2.382757216691970825e-01
6.419049203395843506e-02 5.770584940910339355e-01 -3.254502415657043457e-01 -2.468278110027313232e-01 -4.693342149257659912e-01 -2.874205112457275391e-01 3.754784464836120605e-01 2.284119576215744019e-01
-1.078691855072975159e-01 4.897759258747100830e-01 4.504819214344024658e-01 -3.407424390316009521e-01 -2.830261588096618652e-01 -3.104774355888366699e-01 -1.685968786478042603e-01 4.738346934318542480e-01
-3.708197176456451416e-01 -1.445252299308776855e-01 -3.986887931823730469e-01 -1.104866042733192444e-01 1.178057417273521423e-01 -7.762961387634277344e-01 5.043307691812515259e-02 -2.266888320446014404e-01
-3.193456828594207764e-01 1.988962888717651367e-01 -6.682102084159851074e-01 -3.680116534233093262e-01 2.257331311702728271e-01 -3.573431074619293213e-01 2.449785172939300537e-01 1.945689022541046143e-01
-1.865578293800354004e-01 8.651147782802581787e-02 4.490476846694946289e-01 1.205952540040016174e-01 -4.326655864715576172e-01 -7.412519454956054688e-01 -5.343846604228019714e-02 4.489283636212348938e-02
4.242641329765319824e-01 3.842028677463531494e-01 -4.908558353781700134e-02 -2.282932400703430176e-01 8.586546778678894043e-02 -5.793661475181579590e-01 -2.058968245983123779e-01 4.821094274520874023e-01
1.959980130195617676e-01 5.477713942527770996e-01 8.693457394838333130e-02 -4.721309840679168701e-01 -1.636091321706771851e-01 -4.354059398174285889e-01 -4.469056427478790283e-01 1.224541589617729187e-01
-2.502564191818237305e-01 3.848936259746551514e-01 -7.308813333511352539e-01 -1.398165803402662277e-02 2.520078122615814209e-01 -3.628193438053131104e-01 -3.240497410297393799e-02 2.421767562627792358e-01
3.036035597324371338e-01 5.408827066421508789e-01 -5.170151963829994202e-02 9.438424557447433472e-02 -2.865536510944366455e-01 -3.052292466163635254e-01 -5.534664988517761230e-01 3.494081795215606689e-01
1.873331516981124878e-01 4.739828407764434814e-03 2.025728225708007812e-01 -1.559969335794448853e-01 1.552011352032423019e-02 -6.162880063056945801e-01 -4.014797210693359375e-01 5.985609292984008789e-01
-2.479353696107864380e-01 3.569961339235305786e-02 1.885696351528167725e-01 -7.261719107627868652e-01 9.323054552078247070e-02 -5.986651778221130371e-01 1.174586359411478043e-02 8.449539542198181152e-02
-7.512210607528686523e-01 -6.760028749704360962e-02 -3.616231083869934082e-01 -4.005161672830581665e-02 -2.885791361331939697e-01 -2.331783771514892578e-01 8.393867313861846924e-02 3.924617171287536621e-01
-1.627500802278518677e-01 8.404820412397384644e-02 6.117181107401847839e-02 3.137766718864440918e-01 4.675433447118848562e-04 -9.212238192558288574e-01 7.171791791915893555e-02 -1.022422388195991516e-01
-4.703638255596160889e-01 -6.074843183159828186e-02 -3.286919295787811279e-01 1.009480748325586319e-02 2.500145733356475830e-01 -3.527294099330902100e-01 1.007291581481695175e-02 6.927484273910522461e-01
-3.337557613849639893e-01 5.444305539131164551e-01 -3.885016590356826782e-02 -4.509035944938659668e-01 -2.212682962417602539e-01 -3.560579717159271240e-01 -2.904636263847351074e-01 -3.567538261413574219e-01
-5.725183989852666855e-03 1.864839941263198853e-01 3.406958281993865967e-01 -1.344072073698043823e-01 -2.027377337217330933e-01 -3.838042318820953369e-01 -6.586750149726867676e-01 4.569362998008728027e-01
-6.814213991165161133e-01 8.978942409157752991e-03 -5.022433996200561523e-01 -1.392856687307357788e-01 -2.003649324178695679e-01 -7.673133909702301025e-02 -1.484049558639526367e-01 4.425804913043975830e-01
-2.632694542407989502e-01 -1.025574840605258942e-02 -4.456229209899902344e-01 -9.217011183500289917e-02 2.956145703792572021e-01 -7.779210805892944336e-01 5.800483748316764832e-02 -1.661183536052703857e-01
2.282230369746685028e-02 4.671980142593383789e-01 -1.132749319076538086e-01 4.096875786781311035e-01 5.126786231994628906e-02 -6.081139445304870605e-01 8.872927725315093994e-02 4.692824482917785645e-01
-2.490797936916351318e-01 2.340157479047775269e-01 -1.360798776149749756e-01 -2.956709265708923340e-01 -8.027719855308532715e-01 -2.130095362663269043e-01 -2.868978977203369141e-01 -7.162879407405853271e-02
-9.035743772983551025e-02 3.289700746536254883e-01 -1.594025455415248871e-02 5.870727896690368652e-01 -8.179634064435958862e-02 -6.962862610816955566e-01 -6.791885942220687866e-02 2.063674628734588623e-01
-4.376037120819091797e-01 2.393635213375091553e-01 -5.798034071922302246e-01 1.264663785696029663e-01 3.128879964351654053e-01 -5.486688017845153809e-01 -5.719557404518127441e-03 8.564108982682228088e-03
-7.009075880050659180e-01 3.795404136180877686e-01 1.793373376131057739e-02 -2.194962650537490845e-01 3.547139465808868408e-01 -3.630611598491668701e-01 2.145757824182510376e-01 1.118001788854598999e-01
-2.824832126498222351e-02 9.978863596916198730e-02 -1.134875267744064331e-01 3.091450035572052002e-01 1.063178759068250656e-02 -9.262825250625610352e-01 1.053362712264060974e-01 -1.076386868953704834e-01
1.610902845859527588e-01 3.123664855957031250e-01 1.174022816121578217e-02 -2.445823550224304199e-01 -2.920846343040466309e-01 -2.108139246702194214e-01 -7.069140076637268066e-01 4.324758052825927734e-01
-6.312514543533325195e-01 4.588686525821685791e-01 1.658382713794708252e-01 1.284210234880447388e-01 1.226946637034416199e-01 -4.953183233737945557e-01 2.649398148059844971e-01 1.279824823141098022e-01
-2.638230025768280029e-01 6.916964650154113770e-01 3.091352619230747223e-02 -1.600265204906463623e-01 1.201372742652893066e-01 -3.746666908264160156e-01 4.108381867408752441e-01 3.190504908561706543e-01
-1.607396155595779419e-01 3.749450445175170898e-01 4.497834444046020508e-01 -2.683434784412384033e-01 -1.048253327608108521e-01 -7.275258898735046387e-01 -7.431262731552124023e-02 -1.160210594534873962e-01
-5.535850524902343750e-01 3.701890408992767334e-01 1.537553071975708008e-01 6.921193003654479980e-02 1.796313375234603882e-01 -5.761731863021850586e-01 3.577796816825866699e-01 1.892705261707305908e-01
-3.212132155895233154e-01 4.473941922187805176e-01 -5.684953331947326660e-01 -2.177377492189407349e-01 1.996198296546936035e-01 -4.844104051589965820e-01 1.983525305986404419e-01 -1.105374023318290710e-01
-6.511703729629516602e-01 3.708993494510650635e-01 -2.723838435485959053e-03 -9.930192679166793823e-02 2.918951213359832764e-01 -4.927514195442199707e-01 3.134838044643402100e-01 4.757887497544288635e-02
2.281712889671325684e-01 3.922851681709289551e-01 -4.055838286876678467e-01 2.592518031597137451e-01 -3.503889441490173340e-01 -3.490980565547943115e-01 -3.050647974014282227e-01 4.739557206630706787e-01
-1.765471398830413818e-01 2.854841053485870361e-01 -2.389566451311111450e-01 -3.508094549179077148e-01 -7.874546051025390625e-01 -2.172131240367889404e-01 -1.811448186635971069e-01 -8.415939658880233765e-02
2.927871644496917725e-01 3.305276930332183838e-01 -2.331726402044296265e-01 -5.081024169921875000e-01 -2.317218929529190063e-01 -3.668968677520751953e-01 -3.149902224540710449e-01 4.527278542518615723e-01
9.410213096998631954e-04 4.331467747688293457e-01 2.755311429500579834e-01 -2.002773284912109375e-01 3.612014353275299072e-01 -6.199313998222351074e-01 -4.155017137527465820e-01 9.450685977935791016e-02
1.581698097288608551e-02 -2.619103789329528809e-01 -1.527017503976821899e-01 3.322286531329154968e-02 -4.410402774810791016e-01 -4.896984994411468506e-01 -1.580118983983993530e-01 6.689112186431884766e-01
-3.810073733329772949e-01 4.018328711390495300e-02 3.675303757190704346e-01 1.933804303407669067e-01 -3.587769567966461182e-01 -6.355999112129211426e-01 1.638116240501403809e-01 3.481406867504119873e-01
8.539118617773056030e-02 1.644426137208938599e-01 -1.252586543560028076e-01 -3.521049916744232178e-01 2.041476070880889893e-01 -3.231654763221740723e-01 -7.438063621520996094e-01 3.558641970157623291e-01
4.217537939548492432e-01 7.664941996335983276e-02 -1.307073384523391724e-01 -1.036987155675888062e-01 -5.229065194725990295e-02 -6.250690817832946777e-01 -3.824420869350433350e-01 4.987014532089233398e-01
-9.847068786621093750e-02 -1.012052893638610840e-01 -5.078279972076416016e-01 -2.752924859523773193e-01 3.496593832969665527e-01 -7.218144536018371582e-01 -1.790236495435237885e-02 5.279636010527610779e-02
-5.681152939796447754e-01 -1.172155514359474182e-01 5.965292826294898987e-02 -3.498109579086303711e-01 -5.575143694877624512e-01 -8.560623973608016968e-02 -3.623701333999633789e-01 2.968446016311645508e-01
-3.653339147567749023e-01 -8.353397250175476074e-02 1.375729590654373169e-01 2.542999982833862305e-01 -7.257547974586486816e-02 -8.724154233932495117e-01 9.402017295360565186e-02 -2.725782059133052826e-02
-6.250484585762023926e-01 -6.203860789537429810e-02 -4.683714509010314941e-01 1.818220503628253937e-02 -3.828393295407295227e-03 -5.338707566261291504e-01 -1.311108320951461792e-01 -2.890338599681854248e-01
-3.203409016132354736e-01 -3.962497785687446594e-02 -1.781883835792541504e-01 -3.506714999675750732e-01 -1.522987186908721924e-01 -3.223348855972290039e-01 2.141277492046356201e-01 7.537537217140197754e-01
1.666039377450942993e-01 1.413791179656982422e-01 4.481015726923942566e-02 -6.455628871917724609e-01 -1.889176070690155029e-01 -6.790310740470886230e-01 -1.912552565336227417e-01 1.200405042618513107e-02
-3.068858683109283447e-01 3.216981291770935059e-01 -7.115181684494018555e-01 2.147827893495559692e-01 -1.058808788657188416e-01 -2.648234069347381592e-01 -3.792369365692138672e-01 1.574134975671768188e-01
-1.635158807039260864e-01 4.030751287937164307e-01 2.614514529705047607e-01 5.120959877967834473e-01 7.323335856199264526e-02 -6.166616082191467285e-01 -1.132126748561859131e-01 2.859061360359191895e-01
-2.292514592409133911e-01 5.317108631134033203e-01 -5.644898861646652222e-02 -5.945386886596679688e-01 -1.300087105482816696e-02 -4.098837971687316895e-01 -2.500258684158325195e-01 -2.781690061092376709e-01
-2.119367867708206177e-01 7.933787703514099121e-01 -7.272261381149291992e-02 -4.673967137932777405e-02 4.770807176828384399e-02 -3.602061867713928223e-01 3.767088949680328369e-01 2.102988511323928833e-01
-3.103966414928436279e-01 5.119031071662902832e-01 -5.869629979133605957e-01 2.812606096267700195e-01 1.536320745944976807e-01 -3.277669548988342285e-01 -2.515970766544342041e-01 1.537563353776931763e-01
-3.563844561576843262e-01 3.375388979911804199e-01 4.716879725456237793e-01 -1.727859675884246826e-01 -3.427160978317260742e-01 -6.173027157783508301e-01 9.041009843349456787e-02 4.709595348685979843e-03
-1.225237771868705750e-01 3.352909088134765625e-01 3.280341327190399170e-01 -3.116154968738555908e-01 9.417538344860076904e-02 -2.301457524299621582e-01 -4.794667661190032959e-01 6.132967472076416016e-01
-4.108737409114837646e-01 6.182876825332641602e-01 3.902060687541961670e-01 -1.136187743395566940e-02 4.487555846571922302e-02 -3.487243652343750000e-01 1.495731472969055176e-01 3.879671096801757812e-01
-4.611151516437530518e-01 4.150442779064178467e-01 -2.043473161756992340e-02 -6.768828630447387695e-02 -3.275042176246643066e-01 -4.750963151454925537e-01 5.066747069358825684e-01 1.428885459899902344e-01
2.532088458538055420e-01 3.786871433258056641e-01 -1.537141352891921997e-01 -5.464981794357299805e-01 -1.104269698262214661e-01 -2.937565445899963379e-01 -4.822860956192016602e-01 3.729692697525024414e-01
-3.471187055110931396e-01 1.361506879329681396e-01 -6.025017499923706055e-01 -8.216910809278488159e-02 2.351761460304260254e-01 -4.659403860569000244e-01 2.795183658599853516e-01 3.750636577606201172e-01
-6.480593979358673096e-02 -1.117413714528083801e-01 3.043599426746368408e-02 -6.580227613449096680e-01 -2.896466553211212158e-01 -5.866883397102355957e-01 -3.428207635879516602e-01 6.139433383941650391e-02
2.910667955875396729e-01 5.972145795822143555e-01 3.147055581212043762e-02 1.470047533512115479e-01 -2.708753645420074463e-01 -3.425899744033813477e-01 -4.179676771163940430e-01 4.130082130432128906e-01
-6.166261434555053711e-01 -1.585283577442169189e-01 -1.056493744254112244e-01 3.452433049678802490e-01 1.718696206808090210e-01 -4.402535557746887207e-01 -4.272905588150024414e-01 2.415501624345779419e-01
-7.200585603713989258e-01 -1.609281748533248901e-01 5.920379236340522766e-02 2.918852269649505615e-01 8.990096300840377808e-02 -4.674266576766967773e-01 -1.911485791206359863e-01 3.221921026706695557e-01
-6.417073011398315430e-01 1.048511564731597900e-01 -4.829851686954498291e-01 2.770031988620758057e-01 1.843956559896469116e-01 -4.586957097053527832e-01 -1.350678205490112305e-01 6.757012754678726196e-02
-3.656368255615234375e-01 -2.011583596467971802e-01 -1.095667257905006409e-01 -3.258788883686065674e-01 -4.685132205486297607e-01 -3.569071292877197266e-01 2.568524479866027832e-01 5.429390072822570801e-01
-4.039677083492279053e-01 5.250655412673950195e-01 -6.837587952613830566e-01 -4.768924787640571594e-02 1.134917065501213074e-01 -2.429068088531494141e-01 -6.818302720785140991e-02 1.215843558311462402e-01
-5.308381915092468262e-01 -2.378051429986953735e-01 -3.239471018314361572e-01 1.480448842048645020e-01 5.982178077101707458e-02 -3.575869202613830566e-01 -4.037081003189086914e-01 4.902788102626800537e-01
-6.083025932312011719e-01 6.382063031196594238e-02 -4.618400931358337402e-01 1.030896604061126709e-01 -8.988501131534576416e-02 -1.486977487802505493e-01 -2.838499844074249268e-01 5.396387577056884766e-01
-4.333767294883728027e-01 5.465428829193115234e-01 -5.527645349502563477e-01 2.588541507720947266e-01 -4.001504555344581604e-02 -2.225034087896347046e-01 -2.637579441070556641e-01 1.422816812992095947e-01
-3.005190789699554443e-01 5.538858771324157715e-01 2.176512032747268677e-01 -1.641204357147216797e-01 1.642688363790512085e-01 -4.344043135643005371e-01 3.245404064655303955e-01 4.556021988391876221e-01
-5.377386212348937988e-01 -2.107810527086257935e-01 -2.985182106494903564e-01 1.555968821048736572e-01 -2.216885332018136978e-03 -2.934599518775939941e-01 -4.381350576877593994e-01 5.244033932685852051e-01
-7.182297110557556152e-01 1.933959424495697021e-01 -3.990386426448822021e-01 2.455612123012542725e-01 -2.262763977050781250e-01 -1.435748487710952759e-01 -3.187846541404724121e-01 2.318914383649826050e-01
-7.468260526657104492e-01 2.724617719650268555e-01 -1.596550792455673218e-01 -2.276036143302917480e-02 -4.172254800796508789e-01 -1.385665088891983032e-01 2.260799258947372437e-01 3.124382197856903076e-01
-5.243876576423645020e-02 -1.251723170280456543e-01 -7.437702417373657227e-01 -3.081590533256530762e-01 1.256587207317352295e-01 -4.748390614986419678e-01 2.461100742220878601e-02 3.025853931903839111e-01
2.877933159470558167e-02 4.927254915237426758e-01 2.490625828504562378e-01 -1.708736866712570190e-01 -8.842215687036514282e-02 -3.982425630092620850e-01 -7.041966915130615234e-01 5.342998728156089783e-02
-2.200220376253128052e-01 5.904389023780822754e-01 3.362383842468261719e-01 -3.235170245170593262e-01 1.382899433374404907e-01 -1.946010589599609375e-01 -3.696027994155883789e-01 4.377816915512084961e-01
4.538344442844390869e-01 6.023015081882476807e-02 -1.800401061773300171e-01 4.299996420741081238e-02 -3.913218528032302856e-02 -6.765617132186889648e-01 -3.493963181972503662e-01 4.180890619754791260e-01
-3.496031463146209717e-01 7.418574690818786621e-01 -1.859690099954605103e-01 4.859100654721260071e-02 1.269592344760894775e-01 -4.481506049633026123e-01 2.345303148031234741e-01 -1.360793709754943848e-01
-1.970026046037673950e-01 1.228734478354454041e-01 3.607954382896423340e-01 8.236427605152130127e-02 -4.811123907566070557e-01 -7.579960823059082031e-01 1.793850958347320557e-02 -5.278078094124794006e-02
4.278014302253723145e-01 1.609899550676345825e-01 -2.838346362113952637e-01 6.369309127330780029e-02 -1.638200283050537109e-01 -5.307803153991699219e-01 -5.334936976432800293e-01 3.365545570850372314e-01
-5.309569835662841797e-01 4.707943797111511230e-01 -6.528618931770324707e-01 -2.868864685297012329e-02 9.331934899091720581e-02 -1.633721590042114258e-01 5.419113207608461380e-03 1.842748522758483887e-01
-4.317451715469360352e-01 -2.336281239986419678e-01 -3.288848400115966797e-01 -9.372800588607788086e-02 1.158646941184997559e-01 -7.702299952507019043e-01 2.480878611095249653e-04 -1.881088763475418091e-01
-5.561822652816772461e-01 4.795874059200286865e-01 8.455282449722290039e-02 -2.989222109317779541e-01 4.099145531654357910e-01 -2.650497257709503174e-01 2.025690078735351562e-01 2.912703156471252441e-01
-3.991031646728515625e-01 -2.959383130073547363e-01 -7.407905161380767822e-02 -2.539697475731372833e-02 2.210703864693641663e-02 -5.002647638320922852e-01 -2.145695388317108154e-01 6.709775924682617188e-01
-2.068658471107482910e-01 -5.589896440505981445e-02 1.525809615850448608e-01 7.915080338716506958e-02 -5.790021419525146484e-01 -6.883516907691955566e-01 2.751432061195373535e-01 1.994011700153350830e-01
1.576018035411834717e-01 -3.180285990238189697e-01 -3.448807075619697571e-02 4.811098799109458923e-02 -3.091400563716888428e-01 -6.117715239524841309e-01 -3.693837821483612061e-01 5.140420794486999512e-01
-5.688163638114929199e-01 4.435399472713470459e-01 6.283181160688400269e-02 3.013595752418041229e-02 1.305408179759979248e-01 -4.590041041374206543e-01 4.359317421913146973e-01 2.389606982469558716e-01
-1.176129505038261414e-01 3.498534262180328369e-01 -1.015254333615303040e-01 5.854319334030151367e-01 -5.807606503367424011e-02 -5.602753758430480957e-01 -6.018501147627830505e-02 4.356926381587982178e-01
-6.276010870933532715e-01 -4.760966077446937561e-02 2.811198532581329346e-01 -3.300187885761260986e-01 -8.267726004123687744e-02 -1.467300653457641602e-01 -5.140614509582519531e-01 3.511196970939636230e-01
-5.526487827301025391e-01 2.207835018634796143e-01 3.912071287631988525e-01 1.043668612837791443e-01 -1.238949373364448547e-01 -5.989746451377868652e-01 2.332977056503295898e-01 2.309759110212326050e-01
2.939816415309906006e-01 3.154498338699340820e-01 -3.426399230957031250e-01 2.828457951545715332e-01 -4.498565495014190674e-01 -4.195444881916046143e-01 -3.675673902034759521e-01 3.211978375911712646e-01
-5.675053596496582031e-01 5.003064870834350586e-01 9.528630971908569336e-02 -2.830475568771362305e-01 4.375089108943939209e-01 -2.097384482622146606e-01 8.682286739349365234e-02 3.090198636054992676e-01
2.458664178848266602e-01 4.413933157920837402e-01 -4.261196404695510864e-02 -2.134138196706771851e-01 -1.178712472319602966e-01 -3.532275855541229248e-01 -3.529520630836486816e-01 6.588793396949768066e-01
-3.532662987709045410e-01 4.268162846565246582e-01 -5.571203231811523438e-01 2.737035453319549561e-01 -6.030271202325820923e-02 -1.339237242937088013e-01 -4.063632488250732422e-01 3.478950858116149902e-01
-3.516665101051330566e-02 -1.757017523050308228e-01 -3.560673892498016357e-01 -5.035802721977233887e-02 -4.589956700801849365e-01 -3.391201794147491455e-01 -2.094513624906539917e-01 6.848525404930114746e-01
-3.169926106929779053e-01 2.764840722084045410e-01 -6.420474052429199219e-01 -6.716751307249069214e-02 2.965173423290252686e-01 -4.888897538185119629e-01 -2.137659192085266113e-01 -1.835873723030090332e-01
-8.724187500774860382e-03 6.214001402258872986e-02 2.705069482326507568e-01 -2.904377281665802002e-01 1.828415393829345703e-01 -5.483236312866210938e-01 -1.146893948316574097e-01 7.009215950965881348e-01
4.381656274199485779e-02 2.778518497943878174e-01 -2.663746476173400879e-01 -6.510909199714660645e-01 -3.416007757186889648e-01 -4.677844941616058350e-01 -2.414050549268722534e-01 -1.794821321964263916e-01
-1.142995711416006088e-02 3.446549177169799805e-01 1.214746534824371338e-01 -3.427672684192657471e-01 4.781978130340576172e-01 -5.674906373023986816e-01 -4.038903415203094482e-01 1.870577186346054077e-01
-1.750916689634323120e-01 -4.844878986477851868e-02 -1.814763844013214111e-01 -7.895851731300354004e-01 -2.936545312404632568e-01 -4.511676728725433350e-01 -6.988336145877838135e-02 1.262863576412200928e-01
-2.529134452342987061e-01 3.547057211399078369e-01 1.137245148420333862e-01 5.363056659698486328e-01 9.889195114374160767e-02 -6.885260939598083496e-01 -8.234304375946521759e-03 1.604556888341903687e-01
-5.901611447334289551e-01 -5.886214599013328552e-02 3.244248405098915100e-02 2.075747996568679810e-01 -4.914835989475250244e-01 -4.831375777721405029e-01 1.216392964124679565e-01 3.381285667419433594e-01
1.633171178400516510e-02 -8.531098812818527222e-02 -1.845595240592956543e-01 -2.877469062805175781e-01 -3.104645311832427979e-01 -3.923994302749633789e-01 9.841332584619522095e-02 7.845662832260131836e-01
-2.650180645287036896e-02 -9.082029014825820923e-02 3.937828540802001953e-01 -1.486230641603469849e-01 -7.879158109426498413e-02 -7.322317361831665039e-01 -2.150344997644424438e-01 4.746410846710205078e-01
-3.453734815120697021e-01 -1.002373099327087402e-01 -4.192569553852081299e-01 -7.480180263519287109e-02 2.264503985643386841e-01 -7.779510617256164551e-01 1.263418793678283691e-02 -1.806948930025100708e-01
-5.612674355506896973e-01 -2.897198498249053955e-02 1.525762826204299927e-01 -1.225419342517852783e-01 -6.761975884437561035e-01 -1.714668720960617065e-01 -1.986513435840606689e-01 3.460302352905273438e-01
-2.196782976388931274e-01 2.186880260705947876e-02 4.035960733890533447e-01 -9.443473070859909058e-03 3.931209817528724670e-02 -3.810262084007263184e-01 -3.666795790195465088e-01 7.121123671531677246e-01
5.734703317284584045e-02 3.604860305786132812e-01 2.054703533649444580e-01 -1.530067436397075653e-02 -3.006291687488555908e-01 -3.103860914707183838e-01 -6.739473938941955566e-01 4.282364845275878906e-01
-5.720238089561462402e-01 -1.295559108257293701e-03 -2.469348758459091187e-01 -2.088556885719299316e-01 -3.157144188880920410e-01 -7.214745879173278809e-02 9.058386087417602539e-02 6.746132969856262207e-01
-4.927954673767089844e-01 4.481576681137084961e-01 -6.169540286064147949e-01 9.246403723955154419e-02 -1.029869727790355682e-02 -3.529933094978332520e-01 -1.112694367766380310e-01 -1.733040958642959595e-01
-2.467077225446701050e-01 8.541381359100341797e-01 1.989018917083740234e-02 1.830196231603622437e-01 1.139274016022682190e-01 -3.780988752841949463e-01 1.155394762754440308e-01 8.002335578203201294e-02
-4.935561120510101318e-01 4.934619665145874023e-01 -6.739064455032348633e-01 -1.406114399433135986e-01 1.883996278047561646e-02 -1.903344839811325073e-01 2.475772239267826080e-02 4.220299795269966125e-02
-2.841040194034576416e-01 -4.109236598014831543e-02 -6.134778261184692383e-01 -1.575668007135391235e-01 1.911197453737258911e-01 -6.693270206451416016e-01 -1.019930317997932434e-01 -1.465815901756286621e-01
3.218707144260406494e-01 2.280226945877075195e-01 8.837065100669860840e-02 -2.409542798995971680e-01 -3.493106737732887268e-02 -5.738765597343444824e-01 -4.008248746395111084e-01 5.360236167907714844e-01
-2.452173978090286255e-01 7.987412810325622559e-02 4.415178298950195312e-01 3.541020303964614868e-02 -4.026567637920379639e-01 -4.419851899147033691e-01 -5.799273848533630371e-01 2.085609436035156250e-01
3.596768677234649658e-01 4.726192653179168701e-01 -1.382510457187891006e-02 1.359637677669525146e-01 -2.833390235900878906e-01 -3.935558795928955078e-01 -5.258851051330566406e-01 3.418536186218261719e-01
-1.758853495121002197e-01 5.779011845588684082e-01 2.644997835159301758e-01 1.729223728179931641e-01 -9.272447973489761353e-02 -1.410036236047744751e-01 -6.182629466056823730e-01 3.528501391410827637e-01
-1.762019842863082886e-01 4.673681259155273438e-01 -6.428429484367370605e-01 2.347758263349533081e-01 1.514222323894500732e-01 -3.059881031513214111e-01 -3.043611049652099609e-01 2.701109051704406738e-01
1.116680875420570374e-01 5.943957567214965820e-01 2.042302042245864868e-01 -3.029109835624694824e-01 -1.494996100664138794e-01 -4.739678800106048584e-01 -5.005635619163513184e-01 5.656253173947334290e-02
-1.956010460853576660e-01 -8.985377848148345947e-02 8.978851884603500366e-02 1.666983515024185181e-01 7.992319017648696899e-02 -9.455236196517944336e-01 1.105724722146987915e-01 7.202310860157012939e-02
2.463819682598114014e-01 4.035332202911376953e-01 1.421123743057250977e-01 -4.861543774604797363e-01 4.063881933689117432e-02 -6.609370112419128418e-01 2.292389608919620514e-02 2.844293713569641113e-01
1.976775228977203369e-01 1.740951091051101685e-01 -3.265883624553680420e-01 4.156154394149780273e-01 -3.923140466213226318e-01 -5.887209177017211914e-01 -3.372023701667785645e-01 1.923806965351104736e-01
4.393328428268432617e-01 2.391848117113113403e-01 -2.778132557868957520e-01 1.282750964164733887e-01 -3.108696341514587402e-01 -5.493725538253784180e-01 -3.977854251861572266e-01 3.153715431690216064e-01
1.873880326747894287e-01 2.560556232929229736e-01 2.562793791294097900e-01 -1.889425516128540039e-01 -3.473141789436340332e-01 -5.210285782814025879e-01 -5.906577110290527344e-01 2.386805415153503418e-01
5.496307741850614548e-03 1.666823178529739380e-01 -5.313438177108764648e-02 -7.282152175903320312e-01 2.756603993475437164e-02 -6.265435218811035156e-01 -1.787235885858535767e-01 -1.175043582916259766e-01
-1.545187532901763916e-01 3.780404627323150635e-01 -5.840252637863159180e-01 5.398090463131666183e-03 3.196083009243011475e-01 -6.151173710823059082e-01 3.518895059823989868e-02 -1.016732305288314819e-01
-1.045095026493072510e-01 4.057188518345355988e-03 -6.365786772221326828e-03 1.184617280960083008e-01 2.439186871051788330e-01 -9.060633182525634766e-01 2.446190118789672852e-01 1.862848699092864990e-01
-9.040492177009582520e-01 6.341292709112167358e-02 -7.420403510332107544e-02 4.550962895154953003e-02 -2.218046970665454865e-02 -3.267402946949005127e-01 1.857048124074935913e-01 1.713444143533706665e-01
-4.821860492229461670e-01 -2.065314650535583496e-01 -2.400317192077636719e-01 2.364587932825088501e-01 3.075121343135833740e-02 -3.259929716587066650e-01 -5.012890696525573730e-01 5.027976632118225098e-01
-4.377626180648803711e-01 -1.706878095865249634e-01 -3.963751494884490967e-01 -1.223350986838340759e-01 1.324311196804046631e-01 -7.454513311386108398e-01 3.962850198149681091e-02 -1.798441857099533081e-01
-2.633336484432220459e-01 1.980686485767364502e-01 4.222065806388854980e-01 9.354015439748764038e-02 -4.694611728191375732e-01 -6.858187317848205566e-01 7.045697420835494995e-02 9.333063662052154541e-02
-4.839327186346054077e-02 -1.382010877132415771e-01 2.978809475898742676e-01 5.791562795639038086e-02 -4.289509952068328857e-01 -6.400323510169982910e-01 -1.198965162038803101e-01 5.276890397071838379e-01
5.479522421956062317e-02 -7.109747827053070068e-02 1.001657098531723022e-01 4.184066504240036011e-02 -1.771335154771804810e-01 -4.428347349166870117e-01 -3.572455942630767822e-01 7.906044721603393555e-01
-2.052850276231765747e-01 7.280234098434448242e-01 2.423613667488098145e-01 1.510300785303115845e-01 -3.815410658717155457e-02 -2.420351207256317139e-01 -5.298968553543090820e-01 -7.391615957021713257e-02
2.952495515346527100e-01 2.253165990114212036e-01 -2.369423657655715942e-01 2.562128603458404541e-01 -4.139660596847534180e-01 -4.596867263317108154e-01 -5.678262114524841309e-01 1.875288188457489014e-01
-3.850663006305694580e-01 -7.573235034942626953e-02 -4.177428781986236572e-01 -8.406760543584823608e-02 1.443287879228591919e-01 -7.559636831283569336e-01 2.274646796286106110e-02 -2.675497829914093018e-01
2.106113582849502563e-01 7.514805197715759277e-01 -3.047459721565246582e-01 -3.709798455238342285e-01 1.572027057409286499e-01 -2.695806920528411865e-01 -1.701515913009643555e-01 1.846238970756530762e-01
-2.151036262512207031e-01 -1.186348404735326767e-02 -2.493422478437423706e-01 -3.922847509384155273e-01 -2.615980505943298340e-01 -1.893803328275680542e-01 2.085929960012435913e-01 7.679331302642822266e-01
2.054359912872314453e-01 3.692417740821838379e-01 -4.368060827255249023e-01 2.198497354984283447e-01 -6.449822187423706055e-01 -3.781317770481109619e-01 6.797708570957183838e-02 1.368081271648406982e-01
-1.294032782316207886e-01 5.185654163360595703e-01 2.588643729686737061e-01 -3.740951418876647949e-01 -1.105338260531425476e-01 -6.634186953306198120e-02 -2.211400568485260010e-01 6.647291183471679688e-01
-1.823888272047042847e-01 1.164060160517692566e-01 7.918686419725418091e-02 4.396766126155853271e-01 3.665217012166976929e-02 -8.671027421951293945e-01 1.929292827844619751e-02 3.890989348292350769e-03
-1.455359626561403275e-03 3.196766227483749390e-02 -2.909266948699951172e-01 -2.134061455726623535e-01 -4.352222681045532227e-01 -1.898433417081832886e-01 -1.604616791009902954e-01 7.858679890632629395e-01
-1.431891471147537231e-01 4.348272383213043213e-01 5.451449155807495117e-01 8.538921177387237549e-02 -3.134284615516662598e-01 -5.741006731986999512e-01 -2.294343113899230957e-01 7.401761412620544434e-02
-1.732288599014282227e-01 3.471197485923767090e-01 -5.979740619659423828e-01 -2.589567005634307861e-02 3.417343497276306152e-01 -6.013311147689819336e-01 -6.080229952931404114e-02 -9.580057859420776367e-02
-9.891643375158309937e-02 2.509347498416900635e-01 1.708577871322631836e-01 4.968938827514648438e-01 2.056312374770641327e-02 -7.645196318626403809e-01 -7.838565856218338013e-02 2.451407909393310547e-01
-1.216287389397621155e-01 2.286479324102401733e-01 -2.603356242179870605e-01 6.284421682357788086e-01 -1.315833628177642822e-01 -5.686419010162353516e-01 -1.407299786806106567e-01 3.312698602676391602e-01
-2.759416699409484863e-01 -2.683010995388031006e-01 -4.065166413784027100e-01 -2.583355903625488281e-01 1.300603747367858887e-01 -7.704933285713195801e-01 9.540785849094390869e-02 -1.411420293152332306e-02
3.070731163024902344e-01 1.365589946508407593e-01 -7.277300953865051270e-02 -9.449839591979980469e-02 -4.253863096237182617e-01 -8.220969438552856445e-01 1.213175505399703979e-01 3.629178553819656372e-02
-1.460829824209213257e-01 6.097094416618347168e-01 -9.205184876918792725e-02 4.603751301765441895e-01 2.319776639342308044e-02 -5.749865770339965820e-01 1.918352246284484863e-01 1.361867338418960571e-01
-1.688437312841415405e-01 6.890764236450195312e-01 2.638932168483734131e-01 6.615746021270751953e-02 1.392542868852615356e-01 -2.639337480068206787e-01 -2.650981545448303223e-01 5.131465792655944824e-01
-7.515448331832885742e-01 2.623117566108703613e-01 8.255481719970703125e-02 1.032358407974243164e-01 1.538500096648931503e-02 -4.521638453006744385e-01 3.061124384403228760e-01 2.247367799282073975e-01
-2.232032567262649536e-01 -3.765360414981842041e-01 -4.280747175216674805e-01 -3.262673616409301758e-01 1.716453731060028076e-01 -6.856126189231872559e-01 -1.022328361868858337e-01 9.340447932481765747e-02
9.220606833696365356e-02 3.814321160316467285e-01 -8.262608945369720459e-02 -3.546105921268463135e-01 -2.023973874747753143e-02 -1.333860009908676147e-01 -3.719607293605804443e-01 7.462408542633056641e-01
7.380978018045425415e-02 8.248494267463684082e-01 -2.747643589973449707e-01 -3.102014362812042236e-01 -2.368112057447433472e-01 -5.662067607045173645e-02 3.307395149022340775e-03 2.883729934692382812e-01
8.134804666042327881e-02 2.069178968667984009e-02 -3.028180897235870361e-01 3.174968063831329346e-01 -6.999631524085998535e-01 -4.691639542579650879e-01 -2.436241507530212402e-01 1.761680692434310913e-01
1.540392339229583740e-01 3.039186000823974609e-01 -5.400173664093017578e-01 9.019012749195098877e-02 -4.847613275051116943e-01 -2.138386070728302002e-01 -3.230890929698944092e-01 4.461448192596435547e-01
-5.844460129737854004e-01 -9.176598489284515381e-02 3.124695420265197754e-01 1.096597462892532349e-01 -2.371922582387924194e-01 -5.456295609474182129e-01 1.177209168672561646e-01 4.153424203395843506e-01
2.297099977731704712e-01 2.249194681644439697e-01 4.665588214993476868e-02 -1.563171595335006714e-01 -4.445841908454895020e-01 -8.064405918121337891e-01 1.476800888776779175e-01 -1.489488687366247177e-02
-2.223538458347320557e-01 -1.682647466659545898e-01 -5.348696112632751465e-01 -1.145818457007408142e-01 2.904854118824005127e-01 -6.671111583709716797e-01 -2.919799685478210449e-01 -9.143138676881790161e-02
-2.751197516918182373e-01 5.287417769432067871e-01 4.551885128021240234e-01 2.563200145959854126e-02 -9.379024058580398560e-02 -5.388678908348083496e-01 1.874268800020217896e-01 3.202868998050689697e-01
3.205163776874542236e-01 1.861238926649093628e-01 -1.869341358542442322e-02 -3.170320391654968262e-02 -4.810341298580169678e-01 -7.823765873908996582e-01 4.420334845781326294e-02 1.257449388504028320e-01
-7.131386995315551758e-01 2.192050367593765259e-01 -4.068928062915802002e-01 3.309638798236846924e-01 -7.654407620429992676e-02 -2.878615260124206543e-01 -2.820536494255065918e-01 2.482627984136343002e-03
1.294132042676210403e-02 4.421080946922302246e-01 1.666697859764099121e-01 -5.276854634284973145e-01 -4.619455337524414062e-01 -2.425958961248397827e-01 -1.022425219416618347e-01 4.641574323177337646e-01
-3.745361268520355225e-01 -2.334318757057189941e-01 -4.338110387325286865e-01 -1.178000122308731079e-01 6.758853048086166382e-02 -7.509741783142089844e-01 -3.424633666872978210e-02 -1.829217076301574707e-01
5.703445523977279663e-02 6.836331486701965332e-01 -3.022864758968353271e-01 -3.631548583507537842e-01 -3.276419639587402344e-01 -2.570524513721466064e-01 3.124718666076660156e-01 1.872709393501281738e-01
-4.000005125999450684e-01 -3.584366738796234131e-01 -4.046210348606109619e-01 -3.241814076900482178e-01 1.517714411020278931e-01 -6.356551647186279297e-01 -1.213509365916252136e-01 -2.988062053918838501e-02
-3.558399379253387451e-01 6.508954800665378571e-03 4.538971185684204102e-01 -1.913318783044815063e-01 -2.397232800722122192e-01 -7.294057011604309082e-01 -1.990671753883361816e-01 -3.971656784415245056e-02
1.391954571008682251e-01 1.181974709033966064e-01 3.283201456069946289e-01 -4.489018023014068604e-01 -2.963783442974090576e-01 -6.711369752883911133e-01 -2.959616482257843018e-01 1.774502247571945190e-01
-6.801594048738479614e-02 3.370302915573120117e-01 3.319701179862022400e-02 -3.247809708118438721e-01 -6.392323970794677734e-01 -4.864458739757537842e-02 -1.467683315277099609e-01 5.853840112686157227e-01
-1.531537324190139771e-01 5.562095642089843750e-01 2.409015148878097534e-01 -1.847588419914245605e-01 2.278826534748077393e-01 -5.646709799766540527e-01 -4.197652339935302734e-01 -1.673887670040130615e-01
-3.689240217208862305e-01 -1.954446434974670410e-01 -4.610942900180816650e-01 -5.503233987838029861e-03 3.489616811275482178e-01 -6.237765550613403320e-01 -3.188784420490264893e-01 2.244056761264801025e-02
1.926926821470260620e-01 2.397857308387756348e-01 -2.511496543884277344e-01 -8.788697421550750732e-02 2.947865724563598633e-01 -3.224731683731079102e-01 -5.639719367027282715e-01 5.706310868263244629e-01
1.762457191944122314e-01 1.887634098529815674e-01 2.606142461299896240e-01 -5.180548429489135742e-01 -2.127586007118225098e-01 -6.888926625251770020e-01 -3.321724385023117065e-02 2.757946550846099854e-01
3.193077072501182556e-02 2.427106052637100220e-01 -1.181740080937743187e-03 5.522368550300598145e-01 -1.985408067703247070e-01 -7.365784645080566406e-01 -6.479080766439437866e-02 2.212256938219070435e-01
-5.590048432350158691e-01 -2.491925209760665894e-01 2.674674689769744873e-01 -3.552385270595550537e-01 -1.477966308593750000e-01 -4.493871629238128662e-01 -4.479339420795440674e-01 5.697225034236907959e-02
-2.925607562065124512e-01 5.565437674522399902e-01 -9.503342211246490479e-02 -1.037364378571510315e-01 -3.354544639587402344e-01 -3.423060476779937744e-01 5.286231040954589844e-01 2.751893997192382812e-01
1.625916212797164917e-01 3.429009616374969482e-01 -3.604090809822082520e-01 3.187850117683410645e-01 -5.738817453384399414e-01 -4.464744329452514648e-01 -6.883260607719421387e-02 3.017393648624420166e-01
1.932855695486068726e-01 4.957308769226074219e-01 -3.229207098484039307e-01 -4.664630591869354248e-01 1.523623764514923096e-01 -1.887748986482620239e-01 -6.305707246065139771e-02 5.763674378395080566e-01
-3.423247337341308594e-01 3.092803061008453369e-01 3.454165458679199219e-01 -1.497723162174224854e-01 -2.525549530982971191e-01 -3.301288485527038574e-01 -6.869325637817382812e-01 -2.774469740688800812e-02
-3.966874480247497559e-01 6.319375634193420410e-01 3.176000118255615234e-01 4.013648629188537598e-02 1.325420141220092773e-01 -4.452299177646636963e-01 2.298231273889541626e-01 2.686957716941833496e-01
1.377506852149963379e-01 4.378676414489746094e-01 -4.779175221920013428e-01 6.984712928533554077e-02 -3.131821155548095703e-01 -2.502860128879547119e-01 -4.581022262573242188e-02 6.270471215248107910e-01
-9.183374047279357910e-02 -3.648056462407112122e-02 -3.455589059740304947e-03 -6.774804592132568359e-01 -1.338988542556762695e-01 -5.754080414772033691e-01 2.573718428611755371e-01 3.405589461326599121e-01
-3.876384496688842773e-01 5.329138040542602539e-01 3.085283041000366211e-01 -3.415651023387908936e-01 2.106024026870727539e-01 -3.672474324703216553e-01 1.639199852943420410e-01 3.844334185123443604e-01
-3.475331366062164307e-01 6.311189532279968262e-01 3.495525717735290527e-01 -7.279796153306961060e-02 1.420636475086212158e-01 -3.768724501132965088e-01 1.957550942897796631e-01 3.910087645053863525e-01
1.927678287029266357e-01 2.438251078128814697e-01 1.626888066530227661e-01 -2.908316552639007568e-01 -3.685841560363769531e-01 -7.305823564529418945e-01 7.332082092761993408e-02 3.425759971141815186e-01
4.171989262104034424e-01 1.564329117536544800e-01 -3.492822647094726562e-01 2.161755263805389404e-01 -2.900961041450500488e-01 -5.936548709869384766e-01 -3.346389532089233398e-01 2.901355624198913574e-01
-3.926542699337005615e-01 -2.544163763523101807e-01 -4.760399758815765381e-01 6.136014591902494431e-03 3.406199216842651367e-01 -5.121808052062988281e-01 -1.810103356838226318e-01 3.785860240459442139e-01
-1.505865305662155151e-01 6.017071604728698730e-01 -3.463243544101715088e-01 -2.466541677713394165e-01 -3.769395947456359863e-01 -2.808530330657958984e-01 4.491802155971527100e-01 1.084838733077049255e-01
3.269498348236083984e-01 5.292938947677612305e-01 7.092275470495223999e-02 1.474891304969787598e-01 -3.555648922920227051e-01 -4.337418377399444580e-01 -3.149870336055755615e-01 4.152029454708099365e-01
-3.426865041255950928e-01 6.251832842826843262e-01 3.161473870277404785e-01 -7.299772650003433228e-02 -3.789195418357849121e-02 -5.327827334403991699e-01 3.069273829460144043e-01 8.328436315059661865e-02
2.295804172754287720e-01 3.670686483383178711e-01 -2.695578038692474365e-01 -5.162413716316223145e-01 3.801621496677398682e-02 -5.655493736267089844e-01 -3.676827847957611084e-01 1.300194263458251953e-01
-3.905467987060546875e-01 1.607213914394378662e-01 -3.159673810005187988e-01 5.602408647537231445e-01 -1.370486710220575333e-02 -4.372622370719909668e-01 -3.331992328166961670e-01 3.248523175716400146e-01
-3.877294063568115234e-01 -8.815982937812805176e-02 -5.157624483108520508e-01 -1.958836242556571960e-02 4.028428494930267334e-01 -6.109123229980468750e-01 -1.567229628562927246e-01 1.242612749338150024e-01
1.929357349872589111e-01 2.373109906911849976e-01 3.341132104396820068e-01 -2.674527168273925781e-01 -2.317032814025878906e-01 -7.043336033821105957e-01 -4.158228337764739990e-01 2.481427788734436035e-02
-1.064967811107635498e-01 -3.957186937332153320e-01 6.194593384861946106e-02 -4.728026390075683594e-01 -3.099475800991058350e-01 -6.118079423904418945e-01 -3.660060763359069824e-01 1.867335662245750427e-02
1.152182146906852722e-01 5.361302495002746582e-01 -2.660748362541198730e-01 3.388329148292541504e-01 -3.232457637786865234e-01 -3.255504071712493896e-01 -1.079745069146156311e-01 5.399596691131591797e-01
-6.863930076360702515e-02 6.320254206657409668e-01 -3.318104445934295654e-01 -4.482996463775634766e-01 -2.723453640937805176e-01 -2.014510929584503174e-01 -3.233960568904876709e-01 -2.557775974273681641e-01
-4.725818336009979248e-01 3.853789865970611572e-01 3.678466081619262695e-01 -3.139688074588775635e-01 -2.481200732290744781e-02 -2.980783879756927490e-01 -5.517779588699340820e-01 1.834594644606113434e-02
4.194791615009307861e-01 -9.283547848463058472e-02 -1.281858980655670166e-01 -1.277342736721038818e-01 -2.023871988058090210e-01 -7.195372581481933594e-01 -3.622170984745025635e-01 3.045906126499176025e-01
-3.847427964210510254e-01 -1.729344725608825684e-01 2.219447195529937744e-01 2.542495727539062500e-01 -3.802637159824371338e-01 -7.414249181747436523e-01 -7.638829201459884644e-02 -8.954385668039321899e-02
-7.564301490783691406e-01 1.142399013042449951e-02 -3.115192651748657227e-01 1.311485320329666138e-01 -3.975195586681365967e-01 -2.511894106864929199e-01 1.634017229080200195e-01 2.561658620834350586e-01
2.174937874078750610e-01 5.889968872070312500e-01 1.289383172988891602e-01 -7.891660183668136597e-02 -3.709531724452972412e-01 -3.167660236358642578e-01 -4.546191096305847168e-01 3.718881607055664062e-01
-1.514120101928710938e-01 4.010706543922424316e-01 2.507575750350952148e-01 3.697350621223449707e-02 5.507408455014228821e-02 -3.544218540191650391e-01 -7.848969101905822754e-01 8.520127087831497192e-02
-1.056550890207290649e-01 4.910236001014709473e-01 -3.380716741085052490e-01 -2.487800568342208862e-01 -6.565058827400207520e-01 -2.065477371215820312e-01 2.803147137165069580e-01 1.389629393815994263e-01
-3.195356577634811401e-03 -2.306468784809112549e-01 -1.923746168613433838e-01 -9.334005415439605713e-03 -4.840604960918426514e-01 -5.342579483985900879e-01 2.727662958204746246e-02 6.238641738891601562e-01
-4.667410850524902344e-01 -3.397338688373565674e-01 -1.185557246208190918e-01 2.318570017814636230e-01 -1.758776605129241943e-01 -4.950997829437255859e-01 -1.864078491926193237e-01 5.367642641067504883e-01
1.574001461267471313e-02 1.297749131917953491e-01 -3.117335438728332520e-01 1.473961174488067627e-01 -3.411096930503845215e-01 -5.331071019172668457e-01 6.492410600185394287e-02 6.776673793792724609e-01
-3.270902633666992188e-01 7.178963422775268555e-01 1.363302320241928101e-01 -1.151572838425636292e-01 2.792303562164306641e-01 -1.777265071868896484e-01 1.254802644252777100e-01 4.695615470409393311e-01
-1.999084949493408203e-01 -1.845106482505798340e-01 -4.653238356113433838e-01 -4.578579589724540710e-02 3.928081691265106201e-01 -6.236723065376281738e-01 -4.044694006443023682e-01 2.256199531257152557e-02
5.885285139083862305e-02 1.960019618272781372e-01 -1.070977896451950073e-01 2.874488197267055511e-02 9.142411500215530396e-02 -2.791962027549743652e-01 -8.313332200050354004e-01 4.103651642799377441e-01
1.409317255020141602e-01 2.343637198209762573e-01 -1.883113980293273926e-01 3.075566589832305908e-01 -5.709000825881958008e-01 -3.565149009227752686e-01 -2.203778922557830811e-01 5.418147444725036621e-01
-2.165091782808303833e-01 9.033892303705215454e-02 -5.700837969779968262e-01 -1.658880561590194702e-01 4.113453924655914307e-01 -6.330503821372985840e-01 -1.440024673938751221e-01 -4.187801480293273926e-02
3.844136595726013184e-01 5.422658920288085938e-01 -2.857234179973602295e-01 -1.625534594058990479e-01 4.824074730277061462e-02 -3.827419579029083252e-01 -1.481159329414367676e-01 5.285408496856689453e-01
-1.682020872831344604e-01 5.952908992767333984e-01 1.786395460367202759e-01 1.238706484436988831e-01 2.383645474910736084e-01 -6.233922243118286133e-01 -2.023880481719970703e-01 -2.892827093601226807e-01
1.438682228326797485e-01 -9.655168280005455017e-03 -2.833565473556518555e-01 -1.373423337936401367e-01 -4.547361433506011963e-01 -4.184297919273376465e-01 -2.946946024894714355e-02 7.052078247070312500e-01
-3.568968176841735840e-01 -4.582511261105537415e-02 2.881668508052825928e-01 -5.662062764167785645e-01 2.920520305633544922e-01 -6.000899672508239746e-01 5.135635659098625183e-02 1.373147219419479370e-01
-1.883216053247451782e-01 5.029978156089782715e-01 -6.556354165077209473e-01 -3.013155236840248108e-02 1.574076414108276367e-01 -4.813564717769622803e-01 5.889051407575607300e-02 -1.442680656909942627e-01
2.831402719020843506e-01 2.026092708110809326e-01 -3.021439611911773682e-01 3.249628469347953796e-02 -5.305455327033996582e-01 -3.818893432617187500e-01 -5.266392827033996582e-01 2.859495580196380615e-01
1.790954172611236572e-01 -4.221013560891151428e-02 -1.023514866828918457e-01 -1.174792423844337463e-01 -5.973955392837524414e-01 -5.012338757514953613e-01 -3.542073965072631836e-01 4.563838243484497070e-01
-4.978269040584564209e-01 -8.782022446393966675e-02 -4.222894310951232910e-01 2.360578030347824097e-01 1.791908890008926392e-01 -5.537534952163696289e-01 -4.081697165966033936e-01 -7.105974853038787842e-02
-7.815056294202804565e-02 -2.738924697041511536e-02 -4.980744421482086182e-01 -2.085441946983337402e-01 3.999024331569671631e-01 -7.241532802581787109e-01 -1.312002688646316528e-01 -6.329329684376716614e-03
-5.547539591789245605e-01 -1.179819703102111816e-01 4.891850948333740234e-01 -6.912299990653991699e-02 -1.523592174053192139e-01 -5.942822098731994629e-01 -2.352669090032577515e-01 5.012968555092811584e-02
-3.276793658733367920e-01 -1.513540148735046387e-01 -3.054701685905456543e-01 -9.497378766536712646e-02 1.325214356184005737e-01 -8.021364212036132812e-01 -1.566096246242523193e-01 -2.861377000808715820e-01
-5.678067803382873535e-01 9.289523214101791382e-02 -3.477518558502197266e-01 -2.787644267082214355e-01 -3.796012103557586670e-01 -1.238443255424499512e-01 2.539984881877899170e-01 4.963620305061340332e-01
2.967429161071777344e-01 2.411398291587829590e-01 -2.290779724717140198e-03 -4.124418497085571289e-01 7.165547460317611694e-02 -6.362205743789672852e-01 -4.025243520736694336e-01 3.342826366424560547e-01
-3.078228831291198730e-01 3.761460781097412109e-01 -2.250530123710632324e-01 -1.256481837481260300e-02 -4.278699457645416260e-01 -4.770117104053497314e-01 5.425938367843627930e-01 8.905930072069168091e-02
-4.785684943199157715e-01 -7.279763370752334595e-02 -2.972709238529205322e-01 3.440213799476623535e-01 1.188334152102470398e-01 -3.604172170162200928e-01 -5.119611024856567383e-01 3.909296393394470215e-01
-1.023927256464958191e-01 2.826016545295715332e-01 1.002703458070755005e-01 5.963321328163146973e-01 -5.154436826705932617e-02 -6.833432912826538086e-01 -1.982990950345993042e-01 1.872130036354064941e-01
2.644744217395782471e-01 1.001292467117309570e-01 -1.133935451507568359e-01 -4.695664718747138977e-02 -4.956160485744476318e-01 -8.109893798828125000e-01 3.484761714935302734e-02 -2.027451619505882263e-02
-3.276358246803283691e-01 3.527838587760925293e-01 -6.163473129272460938e-01 -1.279004663228988647e-01 1.284749358892440796e-01 -5.379208326339721680e-01 1.546908468008041382e-01 -2.053334265947341919e-01
8.909257303457707167e-05 4.959281682968139648e-01 -5.323133468627929688e-01 -2.391438931226730347e-02 -5.189718604087829590e-01 -2.472992539405822754e-01 2.880248427391052246e-01 2.380733788013458252e-01
-1.245390102267265320e-01 9.442304819822311401e-02 -8.723174035549163818e-02 1.442178487777709961e-01 2.637518942356109619e-01 -9.234660267829895020e-01 2.436342649161815643e-02 -1.556209623813629150e-01
1.043120771646499634e-01 1.069501116871833801e-01 -3.113515973091125488e-01 -6.870338320732116699e-02 -6.143534183502197266e-01 -4.743393361568450928e-01 -3.347548469901084900e-02 5.219886302947998047e-01
-5.814622640609741211e-01 -2.277938127517700195e-01 -5.269817709922790527e-01 1.129693239927291870e-01 9.363140910863876343e-02 -4.069603085517883301e-01 -3.593991994857788086e-01 1.264460086822509766e-01
2.949341535568237305e-01 2.705056667327880859e-01 -3.025958836078643799e-01 3.232889175415039062e-01 -3.622063398361206055e-01 -4.789358973503112793e-01 -4.846126139163970947e-01 2.198590785264968872e-01
-3.272619545459747314e-01 -1.936705261468887329e-01 7.851406931877136230e-02 -6.159372925758361816e-01 -4.396068155765533447e-01 -3.393552303314208984e-01 -1.555510610342025757e-01 3.704536557197570801e-01
-5.763832330703735352e-01 1.088000610470771790e-01 3.687738776206970215e-01 -4.468567967414855957e-01 -2.670742571353912354e-01 -3.807665407657623291e-01 -3.147364556789398193e-01 6.999154388904571533e-02
9.736188501119613647e-02 3.767870366573333740e-02 -4.297614097595214844e-01 -8.599550276994705200e-02 -5.280487537384033203e-01 -2.653847336769104004e-01 -1.245564594864845276e-01 6.574436426162719727e-01
-5.833388566970825195e-01 4.624606296420097351e-02 -2.787968218326568604e-01 4.321048855781555176e-01 1.383419930934906006e-01 -3.573755025863647461e-01 -4.624700546264648438e-01 1.800013035535812378e-01
-1.205455511808395386e-03 4.926364123821258545e-01 1.741503626108169556e-01 2.210674583911895752e-01 -2.987363636493682861e-01 -2.798950672149658203e-01 -3.164669871330261230e-01 6.406033039093017578e-01
2.093687653541564941e-01 4.930312335491180420e-01 -4.763785004615783691e-01 1.767814010381698608e-01 -3.012619912624359131e-01 -1.889543086290359497e-01 -3.743188083171844482e-01 4.339580237865447998e-01
2.809528708457946777e-01 5.567438006401062012e-01 -1.659622490406036377e-01 -4.169564247131347656e-01 -2.686257064342498779e-01 -2.735163867473602295e-01 -7.139106839895248413e-02 5.075805187225341797e-01
4.870833456516265869e-02 -4.145463183522224426e-02 -5.260117650032043457e-01 -1.886626482009887695e-01 2.430097311735153198e-01 -7.497565746307373047e-01 -2.208326905965805054e-01 -1.169238016009330750e-01
-1.651028245687484741e-01 6.850817799568176270e-01 1.481800824403762817e-01 6.408347282558679581e-03 9.006835520267486572e-03 -5.168624520301818848e-01 3.943513631820678711e-01 2.422077208757400513e-01
-1.760093420743942261e-01 1.361524406820535660e-02 -1.774456501007080078e-01 2.767613530158996582e-01 -4.422126114368438721e-01 -4.679312705993652344e-01 2.049894630908966064e-01 6.357824802398681641e-01
-3.970410525798797607e-01 4.233050644397735596e-01 5.187440514564514160e-01 -2.640209719538688660e-02 3.767966106534004211e-02 -5.123944878578186035e-01 1.308690011501312256e-01 3.350886404514312744e-01
2.347161322832107544e-01 2.322977632284164429e-01 -2.249646484851837158e-01 2.992085814476013184e-01 -4.908508658409118652e-01 -4.627926647663116455e-01 -3.718166947364807129e-01 3.968021571636199951e-01
-1.369470804929733276e-01 1.655403077602386475e-01 1.753192245960235596e-01 -7.380331307649612427e-02 4.332461208105087280e-02 -9.278667569160461426e-01 -1.341766119003295898e-01 -1.919397860765457153e-01
-3.923484683036804199e-01 4.460235238075256348e-01 3.492244184017181396e-01 -1.609537601470947266e-01 -3.014204502105712891e-01 -2.784766852855682373e-01 -5.671127438545227051e-01 -9.613257646560668945e-02
-2.092557400465011597e-01 7.367827296257019043e-01 -2.452632039785385132e-01 -1.675323098897933960e-01 -4.499994590878486633e-02 -3.724241554737091064e-01 4.264807701110839844e-01 5.031545460224151611e-02
2.984113395214080811e-01 3.962700068950653076e-01 2.973314002156257629e-02 -4.913682639598846436e-01 -2.629102207720279694e-02 -5.492271184921264648e-01 -8.383478224277496338e-02 4.496930539608001709e-01
-2.892743945121765137e-01 5.514099597930908203e-01 5.117120146751403809e-01 1.776767522096633911e-02 -1.308282837271690369e-02 -5.106858611106872559e-01 -2.423031255602836609e-03 2.985389232635498047e-01
1.813556700944900513e-01 5.330841541290283203e-01 2.404604479670524597e-02 -3.862093389034271240e-01 1.397482156753540039e-01 -5.509477257728576660e-01 -4.575184583663940430e-01 -2.827581577003002167e-02
1.597154587507247925e-01 -3.816085681319236755e-02 1.824396997690200806e-01 2.621884644031524658e-02 -3.492321074008941650e-02 -6.218998432159423828e-01 -5.833234786987304688e-01 4.591489136219024658e-01
-5.148547887802124023e-01 4.271510243415832520e-01 2.870527505874633789e-01 1.372350752353668213e-01 2.864679321646690369e-02 -5.716527104377746582e-01 3.079614639282226562e-01 1.696643978357315063e-01
-6.494613289833068848e-01 -5.492685735225677490e-02 -1.943536549806594849e-01 1.199303641915321350e-01 9.404180198907852173e-02 -4.941472411155700684e-01 -4.940929412841796875e-01 -1.608517915010452271e-01
-1.744818836450576782e-01 1.711522638797760010e-01 2.633463144302368164e-01 1.150730252265930176e-01 -6.964030116796493530e-02 -9.121379256248474121e-01 3.426126437261700630e-03 -1.442657858133316040e-01
3.080945014953613281e-01 2.522672712802886963e-01 5.380301270633935928e-03 -1.050491482019424438e-01 -4.058599174022674561e-01 -7.955625653266906738e-01 1.808681190013885498e-01 -4.403053317219018936e-03
1.130899861454963684e-01 -8.499922603368759155e-02 -3.040114939212799072e-01 2.139688432216644287e-01 -5.651612877845764160e-01 -5.144074559211730957e-01 -1.536434441804885864e-01 4.838919639587402344e-01
7.073616981506347656e-02 5.914598107337951660e-01 -4.400837421417236328e-01 -7.665222138166427612e-02 -5.201588273048400879e-01 -3.282752931118011475e-01 2.589968740940093994e-01 1.460083015263080597e-02
1.248430907726287842e-01 -1.667831689119338989e-01 2.932393550872802734e-02 -6.170659512281417847e-02 5.085299722850322723e-03 -5.309079289436340332e-01 -6.972852945327758789e-01 4.287588596343994141e-01
-2.827988266944885254e-01 -4.673338681459426880e-02 -3.394350409507751465e-01 5.533418655395507812e-01 -5.889066681265830994e-02 -5.466792583465576172e-01 -3.793750107288360596e-01 2.240217179059982300e-01
-3.091349005699157715e-01 3.090916574001312256e-01 3.994456529617309570e-01 -2.338157743215560913e-01 -1.773790270090103149e-01 -7.289737462997436523e-01 1.443153470754623413e-01 -1.047775745391845703e-01
-2.821687757968902588e-01 2.639108002185821533e-01 -5.618157386779785156e-01 -7.078070938587188721e-02 2.033673971891403198e-01 -6.430234313011169434e-01 2.504407055675983429e-02 -2.731674909591674805e-01
-5.140514373779296875e-01 2.522824406623840332e-01 -1.176663637161254883e-01 -6.240144371986389160e-02 -4.012942016124725342e-01 -5.674953460693359375e-01 3.993905484676361084e-01 -1.084642186760902405e-01
-4.060157835483551025e-01 -1.438388675451278687e-01 -1.482472568750381470e-01 2.153982967138290405e-01 -4.639429971575737000e-02 -4.255798757076263428e-01 -6.585718691349029541e-02 7.473152279853820801e-01
2.953750789165496826e-01 4.244564473628997803e-01 1.387702226638793945e-01 -3.994380533695220947e-01 -1.475397050380706787e-01 -6.918678879737854004e-01 -3.684910386800765991e-02 2.279807478189468384e-01
2.473051398992538452e-01 2.920604348182678223e-01 -7.792332326062023640e-06 -6.017950773239135742e-01 -2.637628912925720215e-01 -4.462624192237854004e-01 -6.393357366323471069e-02 4.675201177597045898e-01
-8.228417485952377319e-02 -2.614186704158782959e-01 -5.196946859359741211e-01 -3.796082437038421631e-01 1.873273253440856934e-01 -6.742383241653442383e-01 -4.927577450871467590e-03 1.448846310377120972e-01
1.681422144174575806e-01 3.218862712383270264e-01 -1.051545068621635437e-01 -2.967752516269683838e-01 -3.017395734786987305e-01 -1.079931110143661499e-01 -6.636441946029663086e-01 4.752382934093475342e-01
1.233382299542427063e-01 2.427740544080734253e-01 3.470279872417449951e-01 -7.324005663394927979e-02 -4.299076795578002930e-01 -7.761970758438110352e-01 -5.175454542040824890e-02 1.003735437989234924e-01
-2.197242826223373413e-01 8.222967386245727539e-02 -2.211217284202575684e-01 5.552515983581542969e-01 -2.084565907716751099e-01 -6.264166831970214844e-01 -4.434651508927345276e-02 3.872231245040893555e-01
-2.764932513236999512e-01 -1.390613466501235962e-01 2.927679419517517090e-01 1.169729530811309814e-01 -3.895969986915588379e-01 -7.146309614181518555e-01 1.570566743612289429e-01 3.430274128913879395e-01
-6.975374370813369751e-02 2.127159535884857178e-01 2.593455612659454346e-01 2.981609106063842773e-01 -3.941177427768707275e-01 -7.599254846572875977e-01 1.635733842849731445e-01 1.848085522651672363e-01
-3.731716573238372803e-01 6.701459288597106934e-01 3.333245590329170227e-02 -1.120157353579998016e-02 1.155705824494361877e-01 -4.425225257873535156e-01 4.042450785636901855e-01 1.944582760334014893e-01
-4.358859360218048096e-01 -2.095027416944503784e-01 -4.673531055450439453e-01 -2.745352387428283691e-01 1.426365524530410767e-01 -6.230355501174926758e-01 -1.916643083095550537e-01 -1.645293980836868286e-01
7.404137402772903442e-02 7.509122490882873535e-01 -2.887130677700042725e-01 -2.418450713157653809e-01 -2.911372482776641846e-01 -2.389589250087738037e-01 2.970069646835327148e-01 2.423406094312667847e-01
-1.370273809880018234e-02 4.996936023235321045e-02 -3.847526013851165771e-01 3.443210721015930176e-01 -5.303134322166442871e-01 -4.768467545509338379e-01 -2.255735397338867188e-01 4.137934446334838867e-01
1.708268821239471436e-01 9.524802118539810181e-02 1.959014683961868286e-02 -1.259466707706451416e-01 -1.118107140064239502e-02 -4.819930493831634521e-01 -7.331787943840026855e-01 4.189347326755523682e-01
-3.522292077541351318e-01 3.203727304935455322e-01 -6.056863665580749512e-01 1.867776513099670410e-01 -3.294582292437553406e-02 -1.424864828586578369e-01 -5.256553888320922852e-01 2.717584371566772461e-01
-3.853059709072113037e-01 2.615072131156921387e-01 5.421735048294067383e-01 -2.279913276433944702e-01 -1.977944970130920410e-01 -6.168798208236694336e-01 7.961389608681201935e-03 1.322665065526962280e-01
-4.520018100738525391e-01 -1.733184158802032471e-01 3.379879295825958252e-01 -1.066183820366859436e-01 -3.187097311019897461e-01 -7.262221574783325195e-01 -7.939258590340614319e-03 -1.049481481313705444e-01
-1.656992882490158081e-01 -1.238049417734146118e-01 1.222177818417549133e-01 2.339336872100830078e-01 2.814852818846702576e-02 -9.404256939888000488e-01 1.836236007511615753e-02 4.499024897813796997e-02
-6.863387823104858398e-01 5.668742209672927856e-02 4.252786934375762939e-01 -1.044163182377815247e-01 -9.711614251136779785e-02 -4.286701083183288574e-01 -3.653779029846191406e-01 8.526690304279327393e-02
-3.256317675113677979e-01 5.679015535861253738e-03 2.490920424461364746e-01 -4.759056568145751953e-01 1.163323745131492615e-01 -4.059835970401763916e-01 -5.837009549140930176e-01 2.938296198844909668e-01
1.274876296520233154e-01 8.041086196899414062e-01 -1.189517602324485779e-01 -7.803771644830703735e-02 -3.763616681098937988e-01 -5.601350218057632446e-02 -2.677875161170959473e-01 3.168929517269134521e-01
1.834731549024581909e-02 1.890980289317667484e-03 -1.062744557857513428e-01 9.520483762025833130e-02 -2.341199815273284912e-01 -5.644974708557128906e-01 6.786130368709564209e-02 7.753882408142089844e-01
-3.464073538780212402e-01 2.049797028303146362e-01 -1.825678348541259766e-02 -5.129333138465881348e-01 -1.791015863418579102e-01 -5.414082407951354980e-01 4.172012507915496826e-01 2.743978202342987061e-01
-3.367275595664978027e-01 5.356193184852600098e-01 -3.068294227123260498e-01 -4.674698710441589355e-01 -4.712700843811035156e-01 -1.330393403768539429e-01 -9.569809585809707642e-02 -1.951946765184402466e-01
1.938311457633972168e-01 -2.802453748881816864e-02 1.733925491571426392e-01 7.427355647087097168e-02 -9.057660400867462158e-02 -6.087882518768310547e-01 -4.533571302890777588e-01 5.845531821250915527e-01
3.249907493591308594e-02 2.841855287551879883e-01 1.107043996453285217e-01 -3.576316535472869873e-01 -6.468898802995681763e-02 -6.432968974113464355e-01 -4.705860912799835205e-01 3.722360134124755859e-01
2.668743729591369629e-01 1.080050542950630188e-01 -2.155765891075134277e-01 2.742916643619537354e-01 -3.773910999298095703e-01 -5.478307008743286133e-01 -3.201031386852264404e-01 5.003951787948608398e-01
3.249265551567077637e-01 3.410656750202178955e-01 -7.706598378717899323e-03 -3.955384492874145508e-01 1.780755631625652313e-02 -4.717584848403930664e-01 -2.412565499544143677e-01 5.835314393043518066e-01
-5.105121135711669922e-01 4.054335057735443115e-01 4.616668224334716797e-01 7.299518585205078125e-02 -1.091327667236328125e-01 -5.159660577774047852e-01 1.948167532682418823e-01 2.011269330978393555e-01
-2.996761500835418701e-01 6.997668743133544922e-01 2.538516521453857422e-01 -7.521914690732955933e-02 -5.125807970762252808e-02 -2.842020988464355469e-01 2.684769332408905029e-01 4.415241777896881104e-01
2.893039584159851074e-01 7.354235053062438965e-01 3.710129822138696909e-04 -2.767685651779174805e-01 6.432975828647613525e-02 -5.068703293800354004e-01 -1.791819483041763306e-01 7.544849067926406860e-02
1.891625821590423584e-01 1.766356080770492554e-01 2.954380214214324951e-01 -4.019983410835266113e-01 -2.061559706926345825e-01 -7.508572936058044434e-01 -2.764536142349243164e-01 3.765079006552696228e-02
-5.893862247467041016e-01 7.667326182126998901e-02 -5.911496877670288086e-01 -4.040525481104850769e-02 2.441327087581157684e-02 -4.998339414596557617e-01 -1.685203984379768372e-02 -2.119921296834945679e-01
1.509447991847991943e-01 5.858981013298034668e-01 -1.176486387848854065e-01 -4.976955056190490723e-01 -1.657279441133141518e-03 -3.596255183219909668e-01 -4.750723540782928467e-01 1.317958235740661621e-01
-1.418897956609725952e-01 2.747192680835723877e-01 -1.218149997293949127e-02 4.708220660686492920e-01 6.092104315757751465e-02 -8.123198747634887695e-01 -2.555854246020317078e-02 1.354494839906692505e-01
-4.342229664325714111e-01 1.721197068691253662e-01 4.049633443355560303e-01 -2.029900550842285156e-01 4.654780030250549316e-02 -3.523641228675842285e-01 -6.148918867111206055e-01 2.687109112739562988e-01
-1.758294701576232910e-01 -4.055619612336158752e-02 -6.495336294174194336e-01 -1.411504577845335007e-02 1.587309539318084717e-01 -3.306392133235931396e-01 -2.425526827573776245e-02 6.404995322227478027e-01
-2.790857553482055664e-01 7.392554283142089844e-01 -1.623837351799011230e-01 2.260476909577846527e-02 1.251953244209289551e-01 -4.758099913597106934e-01 3.163567483425140381e-01 -8.113172650337219238e-02
-4.976314604282379150e-01 7.359720468521118164e-01 2.339324653148651123e-01 1.079430431127548218e-01 -1.029977425932884216e-01 -3.258615732192993164e-01 -4.696547985076904297e-02 1.591602563858032227e-01
-4.079808667302131653e-02 1.083690226078033447e-01 6.699038296937942505e-02 -7.278602719306945801e-01 -1.328523159027099609e-01 -5.598227381706237793e-01 -3.374553620815277100e-01 8.600004762411117554e-02
1.396064162254333496e-01 1.739189475774765015e-01 -3.573677241802215576e-01 3.066748678684234619e-01 -4.444349110126495361e-01 -4.571451246738433838e-01 -6.663027405738830566e-02 5.635222792625427246e-01
-3.752236366271972656e-01 -2.154187671840190887e-02 2.666475176811218262e-01 2.080050706863403320e-01 -4.908351302146911621e-01 -3.304048776626586914e-01 -1.580533385276794434e-01 6.077077984809875488e-01
1.524387001991271973e-01 1.754997968673706055e-01 -3.418700397014617920e-01 -1.266002655029296875e-01 1.627333313226699829e-01 -3.667978644371032715e-01 -3.601387143135070801e-01 7.227286696434020996e-01
-5.913208723068237305e-01 -6.003271788358688354e-02 1.787576824426651001e-01 -3.329160511493682861e-01 -4.138697087764739990e-01 -4.034444391727447510e-01 -3.710583746433258057e-01 -1.794676035642623901e-01
2.499477751553058624e-02 5.067064762115478516e-01 -5.609871745109558105e-01 -1.102191731333732605e-01 -1.874562948942184448e-01 -1.785235852003097534e-01 1.457667499780654907e-01 5.722853541374206543e-01
1.566738039255142212e-01 2.563039958477020264e-01 -3.514238595962524414e-01 3.454272747039794922e-01 -5.947099328041076660e-01 -4.370866119861602783e-01 -1.499671339988708496e-01 3.157978355884552002e-01
-6.750863790512084961e-01 3.275143504142761230e-01 -5.587784647941589355e-01 1.744749248027801514e-01 -2.311176620423793793e-03 -1.809264868497848511e-01 -1.251221895217895508e-01 2.142958492040634155e-01
-5.698568820953369141e-01 3.897542953491210938e-01 -6.382941603660583496e-01 6.166144087910652161e-02 5.603457614779472351e-02 -3.265320062637329102e-01 -3.926321119070053101e-02 -2.878182381391525269e-02
9.855697862803936005e-03 7.849230617284774780e-02 2.348269075155258179e-01 1.296045538038015366e-02 7.832384109497070312e-02 -8.180349469184875488e-01 4.460305348038673401e-02 5.110039710998535156e-01
4.120534285902976990e-02 9.584783762693405151e-02 -4.255719482898712158e-01 4.850240647792816162e-01 -3.029465675354003906e-01 -6.033301353454589844e-01 -1.983630508184432983e-01 2.786104083061218262e-01
3.228852525353431702e-02 5.606513023376464844e-01 1.453594565391540527e-01 -6.322859525680541992e-01 8.179705590009689331e-02 -4.574748277664184570e-01 -1.234930455684661865e-01 1.802447289228439331e-01
3.934386372566223145e-01 1.588403135538101196e-01 -3.283162415027618408e-01 -1.167069375514984131e-01 9.025378525257110596e-02 -4.857785403728485107e-01 -4.913838505744934082e-01 4.614965915679931641e-01
1.090269312262535095e-01 6.343826651573181152e-01 -3.735103607177734375e-01 -1.916798502206802368e-01 -2.422079741954803467e-01 -2.181337028741836548e-01 1.713924109935760498e-01 5.232574939727783203e-01
2.232318669557571411e-01 7.329432368278503418e-01 -3.733539581298828125e-01 -1.711193323135375977e-01 -3.979786336421966553e-01 -2.080963253974914551e-01 7.333084940910339355e-03 2.062571793794631958e-01
-6.336842477321624756e-02 4.756633341312408447e-01 4.852418601512908936e-02 -6.768057346343994141e-01 -1.120935976505279541e-01 -3.299634158611297607e-01 8.671828359365463257e-02 4.246734678745269775e-01
-3.844136595726013184e-01 2.564021572470664978e-02 4.899863600730895996e-01 3.859504312276840210e-02 -4.733719229698181152e-01 -4.610244631767272949e-01 -1.888005435466766357e-01 3.711097836494445801e-01
1.448286790400743484e-02 5.111932158470153809e-01 -4.174307361245155334e-02 -3.854514062404632568e-01 1.940007656812667847e-01 -4.361871480941772461e-01 -5.993065237998962402e-01 -3.305508568882942200e-02
-2.030732184648513794e-01 2.395364642143249512e-01 -1.525706499814987183e-01 6.313596367835998535e-01 -1.672712415456771851e-01 -5.857821702957153320e-01 -1.465303003787994385e-01 2.947870194911956787e-01
-3.298492431640625000e-01 5.556747317314147949e-01 1.937338858842849731e-01 -3.295792266726493835e-02 -1.513234078884124756e-01 -4.620887935161590576e-01 4.323741793632507324e-01 3.470357954502105713e-01
-1.449871808290481567e-01 4.788368642330169678e-01 -2.826015353202819824e-01 -4.913622140884399414e-01 -5.525632500648498535e-01 -3.050365149974822998e-01 1.243586614727973938e-01 -1.206441000103950500e-01
-3.711948990821838379e-01 3.954320251941680908e-01 -1.846911609172821045e-01 -1.502752900123596191e-01 -3.485811948776245117e-01 -3.970060944557189941e-01 5.714244842529296875e-01 2.085806131362915039e-01
1.550986319780349731e-01 3.565602302551269531e-01 6.760241836309432983e-02 -3.973580300807952881e-01 -6.349769830703735352e-01 -3.776667714118957520e-01 -1.194428130984306335e-01 3.553184270858764648e-01
1.899701803922653198e-01 3.857482075691223145e-01 -3.470966219902038574e-01 3.475190997123718262e-01 -5.520403385162353516e-01 -3.433940112590789795e-01 -1.918986737728118896e-01 3.381880223751068115e-01
-6.347910165786743164e-01 1.831746250391006470e-01 9.049569815397262573e-02 -3.587223589420318604e-01 -4.391085803508758545e-01 -1.532494276762008667e-01 -4.539664387702941895e-01 -6.503190845251083374e-02
2.203467935323715210e-01 1.915924251079559326e-01 -3.460520133376121521e-02 -4.978892207145690918e-01 -7.737620919942855835e-02 -4.888955056667327881e-01 -4.879750907421112061e-01 4.272271692752838135e-01
-6.984390020370483398e-01 -1.600218415260314941e-01 -8.504576236009597778e-02 9.279149770736694336e-02 3.227946758270263672e-01 -3.928772509098052979e-01 -1.630772799253463745e-01 4.308011233806610107e-01
-2.793699204921722412e-01 -1.812837272882461548e-02 1.504756659269332886e-01 -7.219330668449401855e-01 -1.414677798748016357e-01 -3.603765964508056641e-01 -3.758697509765625000e-01 2.943314015865325928e-01
