# Supplementary material for: Where is your field going? A machine learning approach to study the relative motion of the domains of physics
Source: PLoS One. 2020 Jun 18;15(6):e0233997. doi: 10.1371/journal.pone.0233997 (PMC7302634; doi:10.1371/journal.pone.0233997)
Supplement: S8 Data — (ZIP) [file pone.0233997.s008.zip › 7/Pacs4Run_7_VS_500_embeddings2005-2009ED8.txt]

8.503302931785583496e-01 -2.010449022054672241e-01 1.348223984241485596e-01 1.311197131872177124e-01 1.152478307485580444e-01 1.000521481037139893e-01 -3.342964947223663330e-01 2.571055591106414795e-01
6.249765157699584961e-01 -3.669881522655487061e-01 6.287223696708679199e-01 6.278567761182785034e-02 1.847679764032363892e-01 1.538897901773452759e-01 -1.235888525843620300e-01 4.893681406974792480e-02
6.278252005577087402e-01 -4.392346143722534180e-01 3.003214001655578613e-01 5.383450984954833984e-01 2.719327062368392944e-02 1.361386179924011230e-01 -9.371615201234817505e-02 6.960257887840270996e-02
8.276991248130798340e-01 -1.990454792976379395e-01 2.793323993682861328e-01 2.158838957548141479e-01 -5.364540498703718185e-03 5.754568427801132202e-02 -8.597684651613235474e-02 -3.740727007389068604e-01
5.784628987312316895e-01 -3.383715450763702393e-01 1.284049153327941895e-01 4.345172345638275146e-01 -2.611861228942871094e-01 4.368852078914642334e-01 -2.170480489730834961e-01 1.984833776950836182e-01
4.675814211368560791e-01 -4.415942728519439697e-01 -3.809671476483345032e-02 -2.499613612890243530e-01 -4.764643013477325439e-01 -3.465306386351585388e-02 -5.424093008041381836e-01 -1.803928520530462265e-03
5.809658765792846680e-01 -3.415116965770721436e-01 5.357823967933654785e-01 1.341843307018280029e-01 7.766856998205184937e-02 1.599727757275104523e-02 2.116112709045410156e-01 4.355600476264953613e-01
2.148386687040328979e-01 -8.460981249809265137e-01 -3.997253999114036560e-02 -1.948797106742858887e-01 -1.527668442577123642e-02 -2.588335275650024414e-01 -2.417186796665191650e-01 2.696857154369354248e-01
5.157142877578735352e-01 -4.025388658046722412e-01 7.739592343568801880e-03 -1.977968513965606689e-01 -4.787501692771911621e-01 -1.567059904336929321e-01 -5.164229273796081543e-01 1.112049371004104614e-01
5.226023793220520020e-01 -1.896425634622573853e-01 4.844672977924346924e-02 -6.208802387118339539e-02 -9.124857932329177856e-02 -6.307668089866638184e-01 -3.962593078613281250e-01 3.485772907733917236e-01
3.549959659576416016e-01 -4.410868287086486816e-01 3.610494732856750488e-01 -3.905287683010101318e-01 -2.406105548143386841e-01 1.908042877912521362e-01 -4.996294081211090088e-01 2.293940782546997070e-01
5.038696527481079102e-01 -5.703172683715820312e-01 4.112919569015502930e-01 -6.090320274233818054e-02 -1.048742681741714478e-01 -3.966564834117889404e-01 -1.904452294111251831e-01 2.082758843898773193e-01
3.400630652904510498e-01 -4.154029488563537598e-01 -1.621763855218887329e-01 -4.539775848388671875e-01 3.293963372707366943e-01 1.983745545148849487e-01 1.939645260572433472e-01 5.421475172042846680e-01
8.403744697570800781e-01 1.809136122465133667e-01 3.024436533451080322e-01 3.077754080295562744e-01 5.660639703273773193e-02 1.097662299871444702e-01 -2.430805414915084839e-01 -2.240829542279243469e-02
5.788195133209228516e-01 -2.797559201717376709e-01 -1.158157512545585632e-01 3.651357293128967285e-01 -1.315279491245746613e-02 -4.745612442493438721e-01 -4.630669057369232178e-01 -1.244247145950794220e-02
3.648283481597900391e-01 -3.458763659000396729e-01 1.268233358860015869e-01 3.113828301429748535e-01 -1.370547264814376831e-01 4.904025793075561523e-01 -4.100349545478820801e-01 4.547736942768096924e-01
8.505233526229858398e-01 1.200233250856399536e-01 4.213648140430450439e-01 1.185624971985816956e-01 1.325300633907318115e-01 -1.210572570562362671e-01 1.205266490578651428e-01 1.544455587863922119e-01
3.274081051349639893e-01 -5.121487975120544434e-01 1.197041720151901245e-01 1.610747128725051880e-01 3.839645981788635254e-01 -2.085600346326828003e-01 -6.265342831611633301e-01 8.223244547843933105e-02
3.890920281410217285e-01 -5.796363949775695801e-01 1.828987896442413330e-01 3.667032420635223389e-01 7.677955925464630127e-02 -5.656674131751060486e-02 -5.460549592971801758e-01 1.934816390275955200e-01
5.253953337669372559e-01 -4.146843254566192627e-01 2.075802236795425415e-01 1.414023041725158691e-01 2.807575166225433350e-01 -3.755128085613250732e-01 -5.088503360748291016e-01 -1.007428392767906189e-01
6.403161287307739258e-01 8.119527995586395264e-02 2.368259429931640625e-01 1.636018753051757812e-01 1.734750270843505859e-01 -2.867782115936279297e-01 -6.191129088401794434e-01 7.010088860988616943e-02
4.726074934005737305e-01 2.702255174517631531e-02 6.874847412109375000e-02 -3.604722619056701660e-01 -3.642981350421905518e-01 -4.377510398626327515e-02 -3.819192945957183838e-01 6.006276607513427734e-01
3.105429410934448242e-01 -4.418944418430328369e-01 -6.216996908187866211e-02 -3.652528822422027588e-01 3.709043860435485840e-01 5.046550631523132324e-01 -3.954886794090270996e-01 -1.495309472084045410e-01
3.796213865280151367e-01 -3.486582338809967041e-01 2.044566720724105835e-01 5.799877271056175232e-02 -2.982171773910522461e-01 3.576273024082183838e-01 -2.070471495389938354e-01 6.553315520286560059e-01
4.540003836154937744e-01 -3.723285794258117676e-01 -4.860012233257293701e-02 -2.689709365367889404e-01 -6.175823882222175598e-02 -6.304155588150024414e-01 -4.127720892429351807e-01 9.449463337659835815e-02
3.357372283935546875e-01 -4.112071990966796875e-01 8.824671059846878052e-02 -1.055338308215141296e-01 -4.376558363437652588e-01 2.887850403785705566e-01 -3.684568703174591064e-01 5.371819734573364258e-01
4.157963991165161133e-01 -6.152716279029846191e-01 5.049059540033340454e-02 -2.843501567840576172e-01 5.799100399017333984e-01 -2.357142278924584389e-03 9.265192598104476929e-02 1.423529535531997681e-01
6.083014011383056641e-01 -4.464455842971801758e-01 4.502739906311035156e-01 7.003445178270339966e-02 -3.225195705890655518e-01 2.316553518176078796e-02 1.171909719705581665e-01 3.235971629619598389e-01
3.730965256690979004e-01 -1.972037404775619507e-01 -3.827923536300659180e-01 2.589534521102905273e-01 -1.896639019250869751e-01 -3.329561352729797363e-01 -4.473986327648162842e-01 5.111996531486511230e-01
7.299610972404479980e-01 8.948358893394470215e-02 3.733488172292709351e-02 -2.805708721280097961e-02 -5.047772824764251709e-02 -3.395960628986358643e-01 -5.480862259864807129e-01 -1.967145502567291260e-01
4.075821042060852051e-01 -6.210151314735412598e-01 3.068532049655914307e-01 -1.611259877681732178e-01 4.880943000316619873e-01 2.085356861352920532e-01 9.369969367980957031e-02 1.938907206058502197e-01
4.641425609588623047e-01 -5.280093550682067871e-01 1.523494273424148560e-01 -2.473637163639068604e-01 -1.467474550008773804e-01 -4.665516018867492676e-01 -3.830845654010772705e-01 1.882007718086242676e-01
5.254112482070922852e-01 -4.641814529895782471e-01 6.979094445705413818e-02 -1.561729013919830322e-01 -5.605536103248596191e-01 -1.821188814938068390e-02 -3.897092938423156738e-01 1.131044253706932068e-01
4.313420355319976807e-01 -2.319744676351547241e-01 -3.814355432987213135e-01 3.200927078723907471e-01 -1.570658534765243530e-01 -3.521241545677185059e-01 -5.098578929901123047e-01 3.218125998973846436e-01
3.754780590534210205e-01 -2.081350982189178467e-01 -1.834148019552230835e-01 -5.519541501998901367e-01 6.262344121932983398e-01 6.162987276911735535e-02 -6.976460665464401245e-02 2.767070531845092773e-01
6.703429818153381348e-01 -6.898508220911026001e-02 -8.113263547420501709e-02 -6.412406563758850098e-01 -4.726983606815338135e-02 4.950291663408279419e-02 2.720079421997070312e-01 2.223421782255172729e-01
4.536149203777313232e-01 -5.476590991020202637e-01 -1.592772454023361206e-02 1.294637173414230347e-01 4.364278912544250488e-02 -9.799838066101074219e-02 -6.492645144462585449e-01 -2.103229165077209473e-01
5.080149769783020020e-01 -6.595221161842346191e-02 1.099749132990837097e-01 9.645245969295501709e-02 -2.223160713911056519e-01 6.026674509048461914e-01 -3.630776703357696533e-01 4.143858253955841064e-01
5.323956012725830078e-01 -5.409696102142333984e-01 3.713864386081695557e-01 1.798845082521438599e-01 -4.648547992110252380e-02 -2.343095541000366211e-01 -4.164746105670928955e-01 1.520121246576309204e-01
7.657263875007629395e-01 2.814442217350006104e-01 8.362281322479248047e-02 2.379278242588043213e-01 1.271915882825851440e-01 4.807171225547790527e-02 -4.708089828491210938e-01 -1.752143949270248413e-01
6.196578741073608398e-01 -2.127278447151184082e-01 1.531617045402526855e-01 -7.703620940446853638e-02 2.443549185991287231e-01 -6.425408124923706055e-01 1.703911833465099335e-02 2.617621719837188721e-01
4.141902923583984375e-01 -7.279657125473022461e-01 1.388069838285446167e-01 -8.942717313766479492e-02 4.510629773139953613e-01 1.892734467983245850e-01 5.902863293886184692e-02 1.687635481357574463e-01
4.488237798213958740e-01 -7.560442686080932617e-01 1.340803951025009155e-01 4.140459373593330383e-02 -2.762863337993621826e-01 -2.316223829984664917e-01 4.431760311126708984e-02 2.744366228580474854e-01
4.524886608123779297e-01 -5.626486539840698242e-01 2.534441649913787842e-01 7.435166835784912109e-02 -3.552234545350074768e-02 -2.940116524696350098e-01 -5.245122313499450684e-01 2.147108465433120728e-01
4.746210873126983643e-01 -7.283344864845275879e-01 -1.018186137080192566e-01 -1.866777837276458740e-01 -1.456795632839202881e-01 -3.887754976749420166e-01 -1.217868030071258545e-01 -1.088449582457542419e-01
8.110267519950866699e-01 -1.996058672666549683e-01 5.165443569421768188e-02 -4.421531260013580322e-01 -9.608337283134460449e-02 1.672126948833465576e-01 2.065008580684661865e-01 -1.561755686998367310e-01
4.825833439826965332e-01 -4.440971612930297852e-01 1.440671980381011963e-01 -2.289772033691406250e-01 -1.328850984573364258e-01 -4.746289551258087158e-01 -4.531245529651641846e-01 2.201189547777175903e-01
4.364858865737915039e-01 -2.831328287720680237e-02 2.737384140491485596e-01 -3.009212017059326172e-01 1.198560968041419983e-01 -3.365202546119689941e-01 -5.758292078971862793e-01 4.289540350437164307e-01
3.848030269145965576e-01 -2.996884584426879883e-01 1.096544042229652405e-01 1.917464137077331543e-01 -1.725504696369171143e-01 5.889373421669006348e-01 -3.063586354255676270e-01 4.927943050861358643e-01
4.338904917240142822e-01 -7.109006047248840332e-01 -1.402882933616638184e-01 -2.034218311309814453e-01 -1.927741616964340210e-01 -4.396378695964813232e-01 -1.132491454482078552e-01 -4.504986479878425598e-02
4.127162992954254150e-01 -4.904556870460510254e-01 -2.681116759777069092e-01 -2.624777844175696373e-03 -3.193070888519287109e-01 -1.095462962985038757e-01 -6.253305077552795410e-01 -1.105993017554283142e-01
5.242873430252075195e-01 -2.518323659896850586e-01 5.647335946559906006e-02 2.646922171115875244e-01 1.599748134613037109e-01 -5.142010450363159180e-01 -5.105951428413391113e-01 1.942934095859527588e-01
3.549227714538574219e-01 -2.470330148935317993e-01 -3.059972822666168213e-01 -2.814446687698364258e-01 -1.552797574549913406e-02 -5.166395902633666992e-01 -5.009615421295166016e-01 3.493410944938659668e-01
4.171919822692871094e-01 -3.978956043720245361e-01 2.056655287742614746e-01 1.538268774747848511e-01 -2.557266652584075928e-01 3.784600198268890381e-01 -2.644336521625518799e-01 5.684325695037841797e-01
5.896584987640380859e-01 -4.208982288837432861e-01 2.352233082056045532e-01 -3.886911273002624512e-02 -4.156387224793434143e-02 -3.155371844768524170e-01 -5.596787333488464355e-01 -6.144202873110771179e-02
5.690116882324218750e-01 -5.028959512710571289e-01 -5.248563364148139954e-02 -1.837334185838699341e-01 3.679059445858001709e-01 2.884949557483196259e-02 4.201391041278839111e-01 2.722215056419372559e-01
3.392301201820373535e-01 -4.987720251083374023e-01 1.987304985523223877e-01 -1.077077835798263550e-01 6.426174640655517578e-01 2.979969382286071777e-01 -5.077832564711570740e-02 2.841069102287292480e-01
3.236717879772186279e-01 -2.757335007190704346e-01 -2.677184902131557465e-02 2.904472406953573227e-03 8.422683924436569214e-02 -3.092006742954254150e-01 -7.069231867790222168e-01 4.648041427135467529e-01
3.930038213729858398e-01 -5.153992176055908203e-01 -4.513615742325782776e-02 -9.710481017827987671e-02 -1.562281697988510132e-01 -1.535633802413940430e-01 -7.189723253250122070e-01 5.945453047752380371e-02
5.269906520843505859e-01 -3.888400793075561523e-01 -7.534783333539962769e-02 1.426027268171310425e-01 -2.297323495149612427e-01 -6.200078129768371582e-01 -2.399946451187133789e-01 2.242488414049148560e-01
3.881987333297729492e-01 -1.653322428464889526e-01 -3.613203167915344238e-01 4.030080735683441162e-01 -2.446562238037586212e-02 -3.844348490238189697e-01 -3.235792815685272217e-01 5.252684950828552246e-01
4.373645782470703125e-01 -5.392986536026000977e-01 2.106300555169582367e-02 3.304748535156250000e-01 6.410845369100570679e-02 -2.645221650600433350e-01 -5.771312713623046875e-01 3.239505738019943237e-02
5.276200175285339355e-01 -1.182214692234992981e-01 1.488781720399856567e-01 -2.510052919387817383e-01 7.473861426115036011e-02 -4.852178990840911865e-01 -5.915371179580688477e-01 1.775783747434616089e-01
5.479032397270202637e-01 -3.345891535282135010e-01 3.341519534587860107e-01 3.532190620899200439e-02 -1.706675887107849121e-01 2.124343216419219971e-01 -1.566763967275619507e-01 6.133058071136474609e-01
3.782413601875305176e-01 -8.934507146477699280e-03 -1.671118289232254028e-01 1.557887792587280273e-01 2.094545960426330566e-01 -4.871619641780853271e-01 -4.734263420104980469e-01 5.471076965332031250e-01
7.580104470252990723e-01 3.261664509773254395e-01 4.610241949558258057e-02 1.994078159332275391e-01 -1.227388810366392136e-02 -7.274381816387176514e-02 -5.191277265548706055e-01 -4.701882973313331604e-02
5.727736353874206543e-01 -3.766500055789947510e-01 -5.690786615014076233e-02 -1.442377865314483643e-01 -3.864923715591430664e-01 -5.121897459030151367e-01 -3.065715730190277100e-01 -1.792190037667751312e-02
4.479760229587554932e-01 -4.550214409828186035e-01 -1.221435591578483582e-01 2.833759784698486328e-02 -2.992905080318450928e-01 -2.669028379023075104e-02 -6.880363225936889648e-01 -1.134454756975173950e-01
3.304848372936248779e-01 -5.397759079933166504e-01 2.103060632944107056e-01 1.694699823856353760e-01 2.260561585426330566e-01 -1.795288324356079102e-01 -6.332687139511108398e-01 2.052113115787506104e-01
5.054608583450317383e-01 -3.404658138751983643e-01 -2.833178043365478516e-01 -1.710586249828338623e-01 6.928313970565795898e-01 1.959222108125686646e-01 1.557655353099107742e-02 -2.046292461454868317e-02
4.362437427043914795e-01 -2.068081349134445190e-01 4.871703311800956726e-02 -3.473708629608154297e-01 4.934039413928985596e-01 5.563792586326599121e-01 -2.374784499406814575e-01 1.856895983219146729e-01
4.263046085834503174e-01 -4.865988194942474365e-01 8.591227978467941284e-02 -2.026453465223312378e-01 2.539530992507934570e-01 6.243988871574401855e-01 -2.721078395843505859e-01 -6.805234402418136597e-02
7.311011552810668945e-01 -1.923109591007232666e-01 1.302203685045242310e-01 2.443241775035858154e-01 -1.751626729965209961e-01 -3.574213087558746338e-01 3.439915180206298828e-01 2.740322649478912354e-01
4.711516797542572021e-01 2.509658634662628174e-01 -2.223405987024307251e-01 -3.238974511623382568e-02 -1.106232032179832458e-01 1.010987460613250732e-01 -4.212867021560668945e-01 6.816207766532897949e-01
5.295504927635192871e-01 -5.263723731040954590e-01 -2.215993851423263550e-01 -3.990977704524993896e-01 -2.773151397705078125e-01 3.614060580730438232e-01 1.605329662561416626e-01 2.888284064829349518e-02
3.052813410758972168e-01 -2.020637504756450653e-02 -1.269291788339614868e-01 1.183636784553527832e-01 8.153752982616424561e-02 3.371989428997039795e-01 -7.761865258216857910e-01 3.917356729507446289e-01
5.487455725669860840e-01 -4.862399697303771973e-01 -2.277603745460510254e-01 -1.431063264608383179e-01 4.270910620689392090e-01 -1.212333738803863525e-01 3.536058664321899414e-01 2.606786489486694336e-01
1.436129063367843628e-01 -2.632939815521240234e-01 -3.298802375793457031e-01 -2.797348499298095703e-01 1.563723981380462646e-01 -1.757016032934188843e-01 -4.848421514034271240e-01 6.577109694480895996e-01
3.968445956707000732e-01 3.275472670793533325e-02 -1.568147391080856323e-01 -2.509697973728179932e-01 -9.262646734714508057e-02 -1.323896646499633789e-01 -4.855108261108398438e-01 7.014538049697875977e-01
3.456259667873382568e-01 -8.321437239646911621e-01 2.064769119024276733e-01 2.889623045921325684e-01 -8.027984201908111572e-02 -4.437403287738561630e-03 -1.570517718791961670e-01 1.755498349666595459e-01
4.146408140659332275e-01 -4.537829160690307617e-01 -1.799491941928863525e-01 3.935347869992256165e-02 -4.262610971927642822e-01 9.006848186254501343e-02 -6.303211450576782227e-01 -3.328787162899971008e-02
5.340306758880615234e-01 -2.814657092094421387e-01 1.111320555210113525e-01 -1.636764705181121826e-01 -1.088550430722534657e-03 -5.106636881828308105e-01 -5.709357261657714844e-01 9.849740564823150635e-02
7.115349173545837402e-01 2.044483087956905365e-02 1.862920671701431274e-01 1.772519946098327637e-01 4.693683236837387085e-02 -3.595032989978790283e-01 -5.361455082893371582e-01 -9.099162369966506958e-02
5.312618017196655273e-01 -3.538830280303955078e-01 -1.797147840261459351e-01 -3.207676410675048828e-01 6.506209373474121094e-01 -5.896544083952903748e-02 1.502896845340728760e-01 8.925707638263702393e-02
6.119408607482910156e-01 -1.666513681411743164e-01 -1.468389779329299927e-01 -4.128392040729522705e-01 5.950968861579895020e-01 1.445551067590713501e-01 5.254734680056571960e-02 -1.672132462263107300e-01
5.220603942871093750e-01 -5.686643719673156738e-01 -3.086198568344116211e-01 -3.484837412834167480e-01 3.549529910087585449e-01 -1.795604526996612549e-01 1.683103591203689575e-01 2.871755883097648621e-02
3.393262922763824463e-01 -2.442619800567626953e-01 -5.658087730407714844e-01 1.985646784305572510e-01 -1.796022802591323853e-01 -2.861061394214630127e-01 -4.951650202274322510e-01 3.260737955570220947e-01
3.617053031921386719e-01 -8.302769064903259277e-01 -1.353697627782821655e-01 3.088871836662292480e-01 -1.135263219475746155e-01 -1.917353421449661255e-01 -1.232805997133255005e-01 3.499485924839973450e-02
6.856289505958557129e-01 -3.924763202667236328e-02 2.735243141651153564e-01 9.264217317104339600e-02 1.696357429027557373e-01 -4.385370016098022461e-01 -4.714991152286529541e-01 -3.965096920728683472e-02
3.878136277198791504e-01 -4.041988849639892578e-01 2.502771615982055664e-01 -1.078115254640579224e-01 -4.452119767665863037e-01 3.802765011787414551e-01 -3.118689954280853271e-01 4.145791232585906982e-01
2.616608440876007080e-01 -6.313166618347167969e-01 -5.942083001136779785e-01 -1.201667189598083496e-01 3.794810175895690918e-01 1.075510904192924500e-01 -4.703303799033164978e-03 9.926824271678924561e-02
4.912522137165069580e-01 -3.817697465419769287e-01 -9.536223113536834717e-02 -3.246268332004547119e-01 -5.261578559875488281e-01 -2.292925417423248291e-01 -4.043968319892883301e-01 7.411253452301025391e-02
4.657969474792480469e-01 -9.278713166713714600e-02 -2.706272900104522705e-01 -2.167921662330627441e-01 -3.765063881874084473e-01 -3.821593225002288818e-01 -4.837388694286346436e-01 3.638401925563812256e-01
4.795104563236236572e-01 -6.838176250457763672e-01 3.503727018833160400e-01 -7.220860570669174194e-02 3.863988518714904785e-01 1.390624046325683594e-01 -7.093053311109542847e-02 2.853873558342456818e-02
3.875302970409393311e-01 -4.939885139465332031e-01 6.028925254940986633e-02 2.137110382318496704e-01 1.922670602798461914e-01 -1.969934403896331787e-01 -6.928178071975708008e-01 2.681254036724567413e-02
4.736662805080413818e-01 -3.095955550670623779e-01 1.668548583984375000e-02 5.662758648395538330e-02 4.831588268280029297e-01 6.138226389884948730e-01 -2.411781847476959229e-01 8.898364752531051636e-02
7.195947766304016113e-01 2.514868080615997314e-01 2.256930992007255554e-02 1.142024323344230652e-01 3.483306989073753357e-02 1.152803152799606323e-01 -5.873848795890808105e-01 -2.141552418470382690e-01
6.482760310173034668e-01 1.455670222640037537e-02 9.590075165033340454e-02 5.311992764472961426e-02 2.634927034378051758e-01 -4.251577556133270264e-01 -5.379765629768371582e-01 -1.670366078615188599e-01
3.680950105190277100e-01 -4.075724780559539795e-01 3.430896997451782227e-01 3.103598058223724365e-01 7.777766138315200806e-02 2.824380099773406982e-01 -2.866138815879821777e-01 5.624845623970031738e-01
4.635767638683319092e-01 -1.035656258463859558e-01 -2.607612311840057373e-01 -1.592835932970046997e-01 7.464829683303833008e-01 2.386607974767684937e-01 -2.455419301986694336e-01 -8.072485774755477905e-02
3.323278129100799561e-01 -1.655225306749343872e-01 -1.595777869224548340e-01 -4.222374558448791504e-01 -8.963002264499664307e-02 -4.833236634731292725e-01 -3.828712105751037598e-01 5.197935104370117188e-01
3.623372614383697510e-01 -4.201340377330780029e-01 1.679816246032714844e-01 4.604396596550941467e-02 1.561912298202514648e-01 -2.215727865695953369e-01 -7.497056126594543457e-01 1.622115671634674072e-01
7.961333394050598145e-01 1.301590353250503540e-01 2.014485299587249756e-01 3.442500531673431396e-01 2.063267379999160767e-01 -2.971339225769042969e-01 1.201996654272079468e-01 2.117392718791961670e-01
4.128483831882476807e-01 5.558484047651290894e-02 -2.061413973569869995e-01 -2.795507311820983887e-01 -3.147696554660797119e-01 -1.805398426949977875e-02 -2.748547792434692383e-01 7.286100983619689941e-01
4.031977057456970215e-01 -3.190366923809051514e-01 1.257571727037429810e-01 -5.929027125239372253e-02 7.819689065217971802e-02 -2.455642819404602051e-01 -7.919122576713562012e-01 1.509154140949249268e-01
5.664886832237243652e-01 -3.846159875392913818e-01 -1.851224601268768311e-01 -1.605821214616298676e-02 9.358187019824981689e-02 4.118230342864990234e-01 4.429594278335571289e-01 3.493765294551849365e-01
3.463470935821533203e-01 -2.309621423482894897e-01 5.915977805852890015e-02 1.159744150936603546e-02 -1.397931277751922607e-01 2.832732200622558594e-01 -1.219138875603675842e-01 8.416752219200134277e-01
4.174633920192718506e-01 -5.073915123939514160e-01 6.409559864550828934e-03 1.348049640655517578e-01 -3.620911017060279846e-02 6.184048578143119812e-02 -7.342292070388793945e-01 -7.640016078948974609e-02
4.239839017391204834e-01 -1.764185875654220581e-01 -2.925950586795806885e-01 -2.356372475624084473e-01 -3.830609619617462158e-01 -2.829084396362304688e-01 -5.270904302597045898e-01 3.786558210849761963e-01
7.242778539657592773e-01 -4.502611607313156128e-02 -1.610711216926574707e-01 -4.415670633316040039e-01 -2.257337421178817749e-01 3.474021852016448975e-01 2.660023272037506104e-01 1.003381162881851196e-01
4.553232491016387939e-01 1.505606174468994141e-01 -2.824974358081817627e-01 -4.052790105342864990e-01 -1.123993396759033203e-01 -1.652395576238632202e-01 -6.809687614440917969e-01 1.493325531482696533e-01
5.992628335952758789e-01 4.116024971008300781e-01 -1.908372044563293457e-01 -1.312751471996307373e-01 -3.182851076126098633e-01 1.910271309316158295e-02 -4.503734111785888672e-01 3.366141319274902344e-01
5.925537347793579102e-01 -4.198431074619293213e-01 -4.491395056247711182e-01 -9.099435061216354370e-02 3.325627744197845459e-01 1.184404417872428894e-01 3.673496246337890625e-01 5.507895722985267639e-02
3.991081118583679199e-01 -8.257277309894561768e-02 -1.814619004726409912e-01 3.102608621120452881e-01 1.664185225963592529e-01 -3.077683746814727783e-01 -6.384304165840148926e-01 4.179645180702209473e-01
3.460513651371002197e-01 6.424739211797714233e-02 -2.672321796417236328e-01 2.079669684171676636e-01 2.168800495564937592e-02 3.588441610336303711e-01 -6.313214898109436035e-01 4.833747744560241699e-01
5.588095784187316895e-01 -1.173150986433029175e-01 -4.624758064746856689e-01 5.493595600128173828e-01 2.537604868412017822e-01 2.516781389713287354e-01 1.134833320975303650e-01 1.329461783170700073e-01
5.903102755546569824e-01 -5.156080126762390137e-01 -3.221577703952789307e-01 -2.434269189834594727e-01 2.529346644878387451e-01 -6.537800282239913940e-02 3.779734373092651367e-01 1.073587313294410706e-01
3.958154618740081787e-01 -4.804126545786857605e-02 -2.959568202495574951e-01 -4.596850872039794922e-01 -1.535172760486602783e-01 -1.244811788201332092e-01 -7.092600464820861816e-01 2.874704077839851379e-03
5.974937677383422852e-01 -1.212113648653030396e-01 -1.894241273403167725e-01 5.330689251422882080e-02 3.630075454711914062e-01 6.479193568229675293e-01 -1.665249913930892944e-01 -1.013975813984870911e-01
6.259383559226989746e-01 -2.353186011314392090e-01 -3.934261575341224670e-02 -7.030769586563110352e-01 -1.414710879325866699e-01 8.544729650020599365e-02 -2.877165004611015320e-02 -1.697587817907333374e-01
4.572218656539916992e-01 -6.291783452033996582e-01 1.153690963983535767e-01 -2.648918926715850830e-01 -4.077453613281250000e-01 -1.655603498220443726e-01 -3.370773196220397949e-01 6.570775061845779419e-02
3.503161668777465820e-01 7.824147492647171021e-02 -1.663645356893539429e-01 -1.306099891662597656e-01 8.633856475353240967e-02 3.449697494506835938e-01 -3.220693767070770264e-01 7.721617221832275391e-01
5.547555685043334961e-01 -9.798574447631835938e-02 -5.728668347001075745e-02 -2.238618433475494385e-01 2.377169728279113770e-01 7.239012718200683594e-01 -2.203378677368164062e-01 -1.256640627980232239e-02
5.702282786369323730e-01 -4.215596318244934082e-01 1.532626450061798096e-01 -5.415625497698783875e-02 -9.908226132392883301e-02 -6.030963659286499023e-01 -2.868693470954895020e-01 1.219353899359703064e-01
5.888183712959289551e-01 1.180545017123222351e-01 -1.931001096963882446e-01 -2.660034596920013428e-01 6.123550534248352051e-01 3.389328718185424805e-01 -1.933431625366210938e-01 -6.383308023214340210e-02
6.248722076416015625e-01 2.884124219417572021e-01 -3.167244195938110352e-01 2.053963243961334229e-01 -6.102439761161804199e-02 2.662420272827148438e-01 7.249322254210710526e-03 5.560482144355773926e-01
6.627119779586791992e-01 -4.698257446289062500e-01 -5.803037062287330627e-02 -4.167569577693939209e-01 -1.442696601152420044e-01 1.601141840219497681e-01 3.387972414493560791e-01 4.229290783405303955e-02
2.944524884223937988e-01 -7.386116385459899902e-01 -2.498388290405273438e-01 -1.370420157909393311e-01 -2.717176675796508789e-01 -3.364266753196716309e-01 -1.629013121128082275e-01 2.701855301856994629e-01
5.854970812797546387e-01 -8.514222502708435059e-02 -6.104560196399688721e-02 3.335464000701904297e-01 1.242156177759170532e-01 -5.769794583320617676e-01 -9.621133655309677124e-02 4.211564958095550537e-01
4.360823631286621094e-01 -5.463966727256774902e-01 1.868434548377990723e-01 -2.425230592489242554e-01 -1.875731796026229858e-01 -2.626120746135711670e-01 -5.451980233192443848e-01 1.271430701017379761e-01
4.419205188751220703e-01 -6.427323222160339355e-01 -3.390975594520568848e-01 -2.015552073717117310e-01 4.115990996360778809e-01 -1.920023709535598755e-01 1.601556837558746338e-01 6.372765451669692993e-02
4.324567615985870361e-01 -1.308314353227615356e-01 -4.825545847415924072e-01 3.571502566337585449e-01 -1.326668858528137207e-01 -4.030960500240325928e-01 -3.157942295074462891e-01 3.945072889328002930e-01
4.548188447952270508e-01 -7.412720918655395508e-01 2.762660682201385498e-01 3.190532326698303223e-01 -2.446784405037760735e-03 1.699656546115875244e-01 -1.390347033739089966e-01 -1.315771490335464478e-01
5.949022769927978516e-01 -4.596685469150543213e-01 -2.740043103694915771e-01 -2.307134866714477539e-01 4.056681394577026367e-01 -3.147225826978683472e-02 3.737820982933044434e-01 3.491054847836494446e-02
3.543327748775482178e-01 -1.172640360891819000e-02 -4.183838143944740295e-02 -4.787984788417816162e-01 -8.164978027343750000e-02 -4.107758104801177979e-01 -2.878910601139068604e-01 6.205059885978698730e-01
3.928441703319549561e-01 -1.449488550424575806e-01 -1.942400932312011719e-01 3.659711778163909912e-01 1.016077250242233276e-01 -3.896749317646026611e-01 -5.522524714469909668e-01 4.310983717441558838e-01
4.307766258716583252e-01 -3.749787509441375732e-01 -1.337348967790603638e-01 2.476995438337326050e-01 6.181672960519790649e-02 -3.972164094448089600e-01 -6.508642435073852539e-01 9.672511368989944458e-02
3.923298418521881104e-01 2.412073463201522827e-01 -3.495899438858032227e-01 -1.710295528173446655e-01 -1.540641672909259796e-02 2.499449551105499268e-01 -4.700919389724731445e-01 5.939156413078308105e-01
5.736851096153259277e-01 -3.091781437397003174e-01 3.220312297344207764e-01 -4.246433824300765991e-02 6.600404977798461914e-01 -7.085493206977844238e-02 1.515882611274719238e-01 7.832069694995880127e-02
7.864416241645812988e-01 2.016738057136535645e-01 1.164507940411567688e-01 4.440135657787322998e-01 1.154717281460762024e-01 7.413018494844436646e-02 -3.309916257858276367e-01 -4.176217317581176758e-02
4.627881050109863281e-01 3.022479591891169548e-03 -1.203690543770790100e-01 3.338420093059539795e-01 7.708347588777542114e-02 6.000259518623352051e-01 -3.987566232681274414e-01 3.672861456871032715e-01
6.580394506454467773e-01 1.465683728456497192e-01 2.237765677273273468e-02 1.098784878849983215e-01 1.085190773010253906e-01 -3.528372645378112793e-01 -6.266475319862365723e-01 -6.300938874483108521e-02
8.121640682220458984e-01 -1.607419177889823914e-02 5.362093448638916016e-01 3.071551211178302765e-02 1.320912037044763565e-02 -8.825723081827163696e-02 1.249475777149200439e-01 1.676056832075119019e-01
5.891774296760559082e-01 -3.026559650897979736e-01 -1.241011768579483032e-01 -2.574873566627502441e-01 2.846634685993194580e-01 6.265836358070373535e-01 5.058835819363594055e-02 -5.804198235273361206e-02
5.253511071205139160e-01 1.616599857807159424e-01 -6.645260751247406006e-02 -3.548744618892669678e-01 -1.386504918336868286e-01 -1.778964996337890625e-01 -7.010757327079772949e-01 1.585624963045120239e-01
6.134441494941711426e-01 -4.436486661434173584e-01 -1.542789041996002197e-01 -2.890014946460723877e-01 1.003063023090362549e-01 3.370915725827217102e-02 4.972703754901885986e-01 2.471088767051696777e-01
4.303599298000335693e-01 -3.675954788923263550e-02 -8.011694252490997314e-02 2.419810891151428223e-01 -4.201014817226678133e-04 5.305987596511840820e-01 -6.010981798171997070e-01 3.249790966510772705e-01
5.502701401710510254e-01 -2.517265975475311279e-01 3.352974653244018555e-01 -1.839623302221298218e-01 5.337164402008056641e-01 3.921999335289001465e-01 -1.313399672508239746e-01 1.778926551342010498e-01
2.614984512329101562e-01 -3.015414774417877197e-01 -5.564574599266052246e-01 2.302768528461456299e-01 -2.199503779411315918e-01 -1.547119319438934326e-01 -5.306742787361145020e-01 3.522639870643615723e-01
6.204002499580383301e-01 -2.632493674755096436e-01 3.999175429344177246e-01 3.362588584423065186e-01 -4.392181057482957840e-03 4.419311285018920898e-01 -5.990251526236534119e-02 2.718245387077331543e-01
5.843013525009155273e-01 1.127978339791297913e-01 -1.760672777891159058e-01 1.368553042411804199e-01 1.031631901860237122e-01 4.173483848571777344e-01 1.804306507110595703e-01 6.154363751411437988e-01
6.392113566398620605e-01 -3.926961421966552734e-01 -3.659786581993103027e-01 -4.225524365901947021e-01 -1.651870310306549072e-01 2.156356722116470337e-01 2.239168286323547363e-01 -2.798988111317157745e-02
6.500290036201477051e-01 -9.698026627302169800e-02 -1.482369601726531982e-01 -6.497909873723983765e-02 4.713890850543975830e-01 5.544243454933166504e-01 6.334017962217330933e-02 9.085592627525329590e-02
2.963084578514099121e-01 -8.863334655761718750e-01 8.552410872653126717e-04 1.451835930347442627e-01 4.382088035345077515e-02 -3.368380665779113770e-02 -3.200450241565704346e-01 7.189561612904071808e-03
4.107487797737121582e-01 -2.551850080490112305e-01 -4.826985299587249756e-02 5.194914340972900391e-01 -2.013256847858428955e-01 2.650752849876880646e-02 -1.871680170297622681e-01 6.462956070899963379e-01
5.323965549468994141e-01 2.881917059421539307e-01 -3.595321178436279297e-01 6.740942597389221191e-02 2.360898442566394806e-02 2.125437855720520020e-01 -2.312266966328024864e-03 6.737615466117858887e-01
3.336352407932281494e-01 -1.831328719854354858e-01 -2.393168658018112183e-01 -4.127368032932281494e-01 -1.606546938419342041e-01 -4.945547878742218018e-01 -4.032519459724426270e-01 4.410431981086730957e-01
5.904254913330078125e-01 -1.188674941658973694e-01 -4.014303386211395264e-01 5.712381601333618164e-01 2.785611450672149658e-01 1.372410636395215988e-02 1.298889070749282837e-01 2.348472625017166138e-01
6.678683757781982422e-01 -1.553965508937835693e-01 1.473459135740995407e-02 3.484881669282913208e-02 3.382414281368255615e-01 5.587209463119506836e-01 -1.761631965637207031e-01 -2.660120129585266113e-01
6.038250327110290527e-01 -4.654940068721771240e-01 8.619859069585800171e-02 -3.622708916664123535e-01 -7.062732428312301636e-02 3.252036571502685547e-01 3.496764302253723145e-01 2.168434262275695801e-01
5.245158672332763672e-01 1.130887717008590698e-01 -1.577782481908798218e-01 4.552238285541534424e-01 -9.512525051832199097e-02 3.079122006893157959e-01 -1.700662225484848022e-01 5.892284512519836426e-01
3.311035633087158203e-01 -3.534592092037200928e-01 -2.217576652765274048e-01 2.280593812465667725e-01 -1.946811378002166748e-01 5.849863886833190918e-01 -3.890580236911773682e-01 3.643806874752044678e-01
6.512403488159179688e-01 3.817867115139961243e-02 -4.492832124233245850e-01 5.643405914306640625e-01 2.224074155092239380e-01 -6.277532875537872314e-02 -7.800596067681908607e-04 -2.619635127484798431e-02
7.372758984565734863e-01 3.078152537345886230e-01 2.356263622641563416e-02 2.757861614227294922e-01 8.402012288570404053e-02 8.354213833808898926e-02 -4.964080452919006348e-01 -1.568478047847747803e-01
4.402679204940795898e-01 -4.306612908840179443e-01 2.588739991188049316e-01 -1.212079748511314392e-01 1.454422473907470703e-01 -5.093551278114318848e-01 -4.652650654315948486e-01 2.047442793846130371e-01
3.278637826442718506e-01 -1.599108614027500153e-02 2.208771556615829468e-01 -1.083870157599449158e-01 4.534439146518707275e-01 -3.119694292545318604e-01 -6.319670677185058594e-01 3.597171306610107422e-01
2.701242864131927490e-01 -2.812470197677612305e-01 1.593018323183059692e-01 -5.457627773284912109e-01 -6.123197451233863831e-02 -1.581304818391799927e-01 -5.213167667388916016e-01 4.734693467617034912e-01
3.763731718063354492e-01 4.553776979446411133e-02 -5.792939662933349609e-02 2.048964351415634155e-01 3.228016570210456848e-02 2.098393291234970093e-01 -7.516131997108459473e-01 4.482569992542266846e-01
6.367800831794738770e-01 2.363964021205902100e-01 -2.220925986766815186e-01 3.159293830394744873e-01 -1.944014132022857666e-01 3.376236557960510254e-01 -1.090337634086608887e-01 4.752066433429718018e-01
6.238439679145812988e-01 -1.729312390089035034e-01 -2.614274322986602783e-01 2.696050405502319336e-01 -1.921456605195999146e-01 -6.173970699310302734e-01 -9.684284031391143799e-02 1.113772764801979065e-01
7.353264093399047852e-01 -1.479950696229934692e-01 -2.416044175624847412e-01 -5.337966084480285645e-01 -1.726959943771362305e-01 -1.302748173475265503e-01 1.873810738325119019e-01 -1.103352159261703491e-01
7.508349418640136719e-01 -1.702228039503097534e-01 3.410078352317214012e-03 2.846617400646209717e-01 1.484259068965911865e-01 -4.084941744804382324e-01 3.392556309700012207e-01 1.491138339042663574e-01
4.662969112396240234e-01 -4.900259375572204590e-01 2.960610389709472656e-01 3.438659608364105225e-01 2.043533325195312500e-01 4.016206786036491394e-02 -5.390582084655761719e-01 -5.088076367974281311e-02
4.920932352542877197e-01 -2.859303653240203857e-01 1.935089528560638428e-01 -8.218169957399368286e-02 -7.976289093494415283e-02 -4.450158178806304932e-01 -5.516567826271057129e-01 3.509446382522583008e-01
3.763939738273620605e-01 9.933613985776901245e-02 -2.150676548480987549e-01 7.503399997949600220e-02 -7.773112505674362183e-02 4.505093395709991455e-02 -6.998732089996337891e-01 5.465178489685058594e-01
6.119235157966613770e-01 -3.736549317836761475e-01 1.884380429983139038e-01 -1.686403602361679077e-01 -1.454441100358963013e-01 -2.211609482765197754e-01 -5.670586228370666504e-01 -1.742456853389739990e-01
4.816881716251373291e-01 -4.091332480311393738e-02 -1.987932622432708740e-01 1.931350082159042358e-01 -1.880203187465667725e-01 5.869893431663513184e-01 -2.875457704067230225e-01 4.763318598270416260e-01
4.878548383712768555e-01 -5.986096262931823730e-01 -3.520673513412475586e-01 -2.478050440549850464e-01 1.099783852696418762e-01 3.024395704269409180e-01 2.964883148670196533e-01 1.638143360614776611e-01
4.983424544334411621e-01 -2.988493144512176514e-01 -3.775971010327339172e-02 -2.176396697759628296e-01 2.845978438854217529e-01 7.096364498138427734e-01 -1.530747711658477783e-01 7.442644238471984863e-02
4.331474304199218750e-01 1.792954280972480774e-02 -4.431106746196746826e-01 3.108923137187957764e-01 -1.120581701397895813e-01 -1.677588522434234619e-01 -5.693513751029968262e-01 3.926827013492584229e-01
3.634443581104278564e-01 -1.983782052993774414e-01 -2.218495011329650879e-01 -3.666825294494628906e-01 -4.519770443439483643e-01 -8.787339925765991211e-02 -5.442219376564025879e-01 3.697278201580047607e-01
3.765157759189605713e-01 -2.710379958152770996e-01 -2.250698506832122803e-01 -1.343237012624740601e-01 -1.355830878019332886e-01 -3.879757821559906006e-01 -4.934820532798767090e-01 5.510378479957580566e-01
4.605769813060760498e-01 -2.269489504396915436e-02 -1.095215007662773132e-01 -2.292458862066268921e-01 6.285787224769592285e-01 4.027970433235168457e-01 -3.951627016067504883e-01 9.640904515981674194e-02
5.601576566696166992e-01 -2.486260831356048584e-01 3.666646182537078857e-01 -1.436933577060699463e-01 5.255336165428161621e-01 4.051786363124847412e-01 -1.109528243541717529e-01 1.290419250726699829e-01
7.304340600967407227e-01 1.753877401351928711e-01 -5.874351263046264648e-01 1.861183196306228638e-01 8.963197469711303711e-02 1.995083177462220192e-03 1.395275071263313293e-02 -2.185240089893341064e-01
4.298152923583984375e-01 -4.216268360614776611e-01 2.807759940624237061e-01 -2.286921441555023193e-01 5.524802207946777344e-01 3.296898603439331055e-01 -9.211102873086929321e-02 2.897245287895202637e-01
4.494893848896026611e-01 -5.769007802009582520e-01 -3.196939453482627869e-02 -1.061075553297996521e-01 -6.735549122095108032e-02 -5.775942206382751465e-01 -2.923398017883300781e-01 1.710251420736312866e-01
6.351230144500732422e-01 3.380244225263595581e-02 -5.132227540016174316e-01 4.889528751373291016e-01 2.259996682405471802e-01 8.182858675718307495e-02 1.190957725048065186e-01 1.450798958539962769e-01
7.116159200668334961e-01 -2.384314537048339844e-01 4.101957678794860840e-01 -8.940375410020351410e-03 -3.226190507411956787e-01 -9.880565106868743896e-02 2.154965847730636597e-01 3.288290500640869141e-01
4.836149513721466064e-01 2.592684626579284668e-01 -1.884430646896362305e-01 -2.733865082263946533e-01 -2.010038942098617554e-01 -9.339153021574020386e-02 -3.428479135036468506e-01 6.495970487594604492e-01
3.732092082500457764e-01 4.361600056290626526e-02 -5.052841305732727051e-01 2.392559498548507690e-02 -1.504655778408050537e-01 -9.465818107128143311e-02 -1.822110563516616821e-01 7.335715293884277344e-01
5.036490559577941895e-01 -1.465680897235870361e-01 -1.227854043245315552e-01 -4.052290618419647217e-01 -3.307625949382781982e-01 -9.488635510206222534e-02 -6.533532142639160156e-01 -1.705710776150226593e-02
2.955201566219329834e-01 -8.355588316917419434e-01 3.837493807077407837e-02 3.168754875659942627e-01 -6.236625462770462036e-02 -7.766876369714736938e-02 -1.148929223418235779e-01 2.991725504398345947e-01
6.989583373069763184e-01 -2.172736823558807373e-01 2.387122213840484619e-01 -2.386122792959213257e-01 3.228459954261779785e-01 -4.410189390182495117e-01 1.588854342699050903e-01 -1.623522788286209106e-01
8.641629815101623535e-01 4.894266650080680847e-02 1.458268910646438599e-01 4.743317514657974243e-02 2.628585696220397949e-01 -2.891882359981536865e-01 2.696220278739929199e-01 -4.348681867122650146e-02
3.667736649513244629e-01 -5.746518727391958237e-03 -3.807567059993743896e-01 5.098520591855049133e-02 5.267137661576271057e-02 2.915537655353546143e-01 4.196495935320854187e-02 7.926726341247558594e-01
7.053707838058471680e-01 -2.479491531848907471e-01 -3.749228715896606445e-01 -4.380111694335937500e-01 -2.273488491773605347e-01 -1.853412017226219177e-02 2.168299704790115356e-01 -9.749891608953475952e-02
6.998975276947021484e-01 -1.750669926404953003e-01 -3.561136722564697266e-01 -3.807219862937927246e-01 2.051886767148971558e-01 2.026847749948501587e-01 3.526344299316406250e-01 -1.394059881567955017e-02
6.301893591880798340e-01 -2.226854264736175537e-01 -5.782694816589355469e-01 2.225899100303649902e-01 -9.717000648379325867e-03 5.375273898243904114e-02 1.397373899817466736e-02 -4.076170325279235840e-01
7.818009257316589355e-01 5.725625529885292053e-02 1.530991941690444946e-01 1.588909178972244263e-01 4.184711575508117676e-01 -3.236535191535949707e-01 2.353295236825942993e-01 3.966855630278587341e-02
7.788361907005310059e-01 6.985792890191078186e-03 2.441035062074661255e-01 -2.931220233440399170e-01 2.536769211292266846e-01 -3.355640470981597900e-01 2.517341673374176025e-01 -8.679366856813430786e-02
7.927800416946411133e-01 2.415350079536437988e-01 7.654213160276412964e-02 3.765114545822143555e-01 1.406809836626052856e-01 2.446609735488891602e-01 -2.677574455738067627e-01 -1.191507652401924133e-01
7.946307659149169922e-01 -1.058672443032264709e-01 2.196751981973648071e-01 1.172315031290054321e-01 -6.650502234697341919e-02 -4.010899960994720459e-01 2.492153197526931763e-01 2.606706321239471436e-01
5.775442123413085938e-01 -9.672404080629348755e-02 -4.464269578456878662e-01 5.112318992614746094e-01 3.273229897022247314e-01 -9.722246788442134857e-03 1.528443843126296997e-01 2.565851509571075439e-01
4.293393194675445557e-01 2.241704147309064865e-03 -1.751497834920883179e-01 3.035596609115600586e-01 -5.051409360021352768e-03 5.875676274299621582e-01 -4.655711650848388672e-01 3.616895377635955811e-01
6.503947377204895020e-01 -2.318699359893798828e-01 -1.469208151102066040e-01 -6.697510480880737305e-01 1.637131571769714355e-01 -1.004104595631361008e-02 8.969549834728240967e-02 -1.346215307712554932e-01
6.823295354843139648e-01 -1.715569794178009033e-01 -2.870079874992370605e-01 -4.207062125205993652e-01 -3.495689034461975098e-01 3.184984922409057617e-01 1.318615972995758057e-01 -6.782527267932891846e-02
7.505748271942138672e-01 -4.032602161169052124e-02 -2.834355831146240234e-01 3.291657567024230957e-01 1.749401241540908813e-01 4.935513436794281006e-02 -1.211912706494331360e-01 -4.456434845924377441e-01
4.229174256324768066e-01 -1.154336258769035339e-01 -8.920589089393615723e-02 -1.624720841646194458e-01 -4.169385433197021484e-01 -6.621868908405303955e-02 -3.294860124588012695e-01 6.976227164268493652e-01
3.586604595184326172e-01 -8.386185765266418457e-01 1.490971595048904419e-01 1.845002174377441406e-01 -1.725811064243316650e-01 -5.110317096114158630e-02 2.498401096090674400e-03 2.817964553833007812e-01
6.787067651748657227e-01 -4.689828157424926758e-01 -8.261640369892120361e-02 -2.304787784814834595e-01 -9.177241474390029907e-02 1.231244020164012909e-02 4.981620907783508301e-01 5.222030356526374817e-02
2.335658371448516846e-01 -3.300640285015106201e-01 -4.924029111862182617e-01 1.940252035856246948e-01 -2.968373596668243408e-01 -1.054139062762260437e-01 -3.775525987148284912e-01 5.609169602394104004e-01
3.424550890922546387e-01 1.431503444910049438e-01 -2.861323952674865723e-01 -1.175503805279731750e-01 5.858096480369567871e-02 2.521535754203796387e-01 -5.170169472694396973e-01 6.574367284774780273e-01
4.312647879123687744e-01 -5.045692324638366699e-01 -4.593541026115417480e-01 -1.790704876184463501e-01 5.367215871810913086e-01 6.228568404912948608e-02 9.817413985729217529e-02 1.214927062392234802e-01
6.833603382110595703e-01 1.634814292192459106e-01 5.590921640396118164e-02 -4.018441960215568542e-02 1.233526878058910370e-02 -4.016209244728088379e-01 -5.825286507606506348e-01 -2.757994271814823151e-02
7.866382598876953125e-01 1.645583510398864746e-01 2.403225749731063843e-01 1.949736028909683228e-01 -2.695385552942752838e-02 -2.660449147224426270e-01 -4.293741881847381592e-01 -4.982683435082435608e-02
1.136748269200325012e-01 -2.438978999853134155e-01 -4.308339059352874756e-01 -1.911646723747253418e-01 9.919375926256179810e-02 -9.859350323677062988e-02 -5.610175728797912598e-01 6.092037558555603027e-01
6.423859596252441406e-01 -1.383211314678192139e-01 3.533041477203369141e-01 -4.446009546518325806e-02 -3.258228898048400879e-01 1.923348382115364075e-02 1.963893175125122070e-01 5.443418622016906738e-01
1.969734728336334229e-01 -4.918693378567695618e-02 -1.785584837198257446e-01 8.073014765977859497e-02 4.202625453472137451e-01 -2.635431885719299316e-01 -5.447091460227966309e-01 6.144900321960449219e-01
4.324976503849029541e-01 -2.062461674213409424e-01 -5.340002775192260742e-01 -8.234228938817977905e-03 -1.316580772399902344e-01 -5.843630433082580566e-01 -2.142458260059356689e-01 2.836705744266510010e-01
8.060045242309570312e-01 2.027382850646972656e-01 2.264733761548995972e-01 1.496542543172836304e-01 1.055765151977539062e-01 -4.286625683307647705e-01 1.944442838430404663e-02 2.007270902395248413e-01
6.062771677970886230e-01 -4.248008728027343750e-01 2.943846881389617920e-01 1.995265930891036987e-01 -1.324047893285751343e-01 4.567680954933166504e-01 -2.328570634126663208e-01 2.123874872922897339e-01
5.979660153388977051e-01 -4.971984028816223145e-01 8.094923570752143860e-03 -2.440854907035827637e-01 6.238549482077360153e-03 5.222309827804565430e-01 2.505880892276763916e-01 -5.354126449674367905e-03
5.398294925689697266e-01 2.789767272770404816e-02 -3.768159151077270508e-01 -2.966585457324981689e-01 4.369416534900665283e-01 4.551308453083038330e-01 -2.387239784002304077e-01 -1.508569568395614624e-01
2.686543464660644531e-01 -6.286314129829406738e-01 1.528574675321578979e-01 3.348637223243713379e-01 1.675468087196350098e-01 1.244986653327941895e-01 -5.762398838996887207e-01 1.467110067605972290e-01
5.556798577308654785e-01 -3.856815695762634277e-01 4.454951584339141846e-01 1.346381455659866333e-01 5.469281673431396484e-01 1.425631195306777954e-01 9.581009857356548309e-03 7.956076413393020630e-02
5.731097459793090820e-01 -4.067227542400360107e-01 -3.594120442867279053e-01 -3.444458544254302979e-01 3.891500830650329590e-01 1.909425854682922363e-01 1.068331524729728699e-01 -2.428821027278900146e-01
4.631209671497344971e-01 -3.854830861091613770e-01 -1.051329076290130615e-01 -1.810423433780670166e-01 -2.706034183502197266e-01 8.567199110984802246e-02 -6.599584817886352539e-01 -2.774549424648284912e-01
2.428183853626251221e-01 -2.614386975765228271e-01 -2.414204180240631104e-01 -3.209375739097595215e-01 -3.160884678363800049e-01 -1.296162307262420654e-01 -4.300730824470520020e-01 6.401008367538452148e-01
6.389923691749572754e-01 9.296671301126480103e-02 -4.516994953155517578e-01 4.808395504951477051e-01 2.824475467205047607e-01 -1.284456402063369751e-01 1.538534909486770630e-01 1.669162809848785400e-01
7.239393591880798340e-01 -9.527906030416488647e-02 1.067190840840339661e-01 2.679519653320312500e-01 -7.990405708551406860e-02 -2.867816388607025146e-01 3.688073456287384033e-01 3.987472355365753174e-01
7.666421532630920410e-01 3.532054424285888672e-01 9.271398186683654785e-02 1.947860419750213623e-01 9.319291263818740845e-02 6.931315362453460693e-02 -4.754600822925567627e-01 -3.763711825013160706e-02
6.638196706771850586e-01 6.838782876729965210e-02 -2.187680900096893311e-01 -2.747595608234405518e-01 3.472380936145782471e-01 4.648575782775878906e-01 -1.779212057590484619e-01 -2.509810328483581543e-01
5.350284576416015625e-01 -4.094375073909759521e-01 -5.177111029624938965e-01 -1.348743587732315063e-01 3.989219367504119873e-01 5.880479887127876282e-02 2.947875857353210449e-01 1.019471213221549988e-01
5.390163064002990723e-01 -4.071369171142578125e-01 4.738698527216911316e-02 -2.339789718389511108e-01 -2.091588675975799561e-01 -5.639757513999938965e-01 -3.377231359481811523e-01 1.040975749492645264e-01
8.014643192291259766e-01 2.006938159465789795e-01 2.422298938035964966e-01 1.817305386066436768e-01 -3.824202343821525574e-02 -3.402110636234283447e-01 2.111810632050037384e-02 3.286694586277008057e-01
4.016595482826232910e-01 -6.088196858763694763e-02 -7.618229091167449951e-02 1.359335333108901978e-01 2.469188719987869263e-01 -5.464589595794677734e-01 -4.166463315486907959e-01 5.267834067344665527e-01
3.807929754257202148e-01 -4.328968226909637451e-01 -4.996035248041152954e-02 -1.521018594503402710e-01 6.366589665412902832e-01 3.914247751235961914e-01 -2.269703447818756104e-01 1.786129325628280640e-01
5.120955705642700195e-01 1.288274824619293213e-01 -1.882223337888717651e-01 -2.457390427589416504e-01 5.959177613258361816e-01 4.262683391571044922e-01 -2.975151836872100830e-01 2.877781167626380920e-03
4.758082032203674316e-01 3.197450339794158936e-01 -3.701088130474090576e-01 -4.466946795582771301e-02 4.541186615824699402e-02 2.277087271213531494e-01 -2.070843875408172607e-01 6.599972844123840332e-01
5.046515464782714844e-01 -5.644771456718444824e-01 -2.118490636348724365e-01 -2.898819744586944580e-01 2.564560770988464355e-01 7.968989759683609009e-02 3.711171746253967285e-01 2.965344488620758057e-01
4.623838961124420166e-01 1.576558500528335571e-01 -5.161060690879821777e-01 7.712285220623016357e-02 -3.354276716709136963e-01 -9.960245341062545776e-02 -1.410510241985321045e-01 5.888163447380065918e-01
5.438255667686462402e-01 -2.642866969108581543e-01 3.405183851718902588e-01 1.362369656562805176e-01 -1.478935182094573975e-01 5.907623171806335449e-01 -3.586086332798004150e-01 2.049884200096130371e-02
3.997614979743957520e-01 -5.815362930297851562e-01 -3.953301906585693359e-01 -1.605208218097686768e-01 5.241855978965759277e-01 -1.171752884984016418e-01 1.263058185577392578e-01 1.244969964027404785e-01
5.499231815338134766e-01 -5.824961066246032715e-01 -4.682509973645210266e-02 -1.784131228923797607e-01 3.674029409885406494e-01 1.288651973009109497e-01 3.599265813827514648e-01 2.076550722122192383e-01
4.933525323867797852e-01 -4.375604391098022461e-01 -3.473112359642982483e-02 -3.714791834354400635e-01 -3.189181983470916748e-01 5.191359519958496094e-01 1.425594389438629150e-01 1.854909062385559082e-01
4.025721549987792969e-01 -5.201964974403381348e-01 -1.583636552095413208e-02 -3.706164956092834473e-01 6.211333274841308594e-01 8.891460299491882324e-02 -1.897604167461395264e-01 1.590677420608699322e-03
3.821636140346527100e-01 6.855200231075286865e-02 -3.072486817836761475e-01 2.591426074504852295e-01 5.802779644727706909e-02 4.594439566135406494e-01 -5.461790561676025391e-01 4.182434976100921631e-01
2.952924370765686035e-01 1.723657250404357910e-01 -4.553526937961578369e-01 -1.396052092313766479e-01 1.046143695712089539e-01 2.000310420989990234e-01 -3.193058073520660400e-01 7.094673514366149902e-01
4.065694808959960938e-01 -4.416849315166473389e-01 -4.080092608928680420e-01 -4.187569022178649902e-02 6.490956544876098633e-01 1.625336706638336182e-01 6.117803230881690979e-02 1.410865634679794312e-01
3.386859297752380371e-01 2.259327322244644165e-01 -4.205793440341949463e-01 -1.666483134031295776e-01 7.534833252429962158e-02 2.551797926425933838e-01 -4.482080936431884766e-01 5.982500314712524414e-01
5.822343826293945312e-01 -8.484823256731033325e-02 5.195673555135726929e-02 -1.434793174266815186e-01 -1.419150270521640778e-02 6.346614956855773926e-01 -4.684330224990844727e-01 8.995611965656280518e-02
4.866553843021392822e-01 2.340676039457321167e-01 -4.212934970855712891e-01 1.134881749749183655e-01 1.427794843912124634e-01 3.452714979648590088e-01 -9.608114510774612427e-02 6.076027750968933105e-01
8.543208241462707520e-01 -2.607362531125545502e-02 2.492484003305435181e-01 2.968363091349601746e-02 2.177944034337997437e-01 -2.429733425378799438e-01 3.156466484069824219e-01 -1.861888170242309570e-02
7.091218233108520508e-01 -1.213709264993667603e-01 -2.602225542068481445e-01 -5.555524826049804688e-01 -2.558189928531646729e-01 -7.742919772863388062e-02 1.173967719078063965e-01 -1.443618237972259521e-01
4.607090950012207031e-01 1.038248613476753235e-01 -8.971281349658966064e-02 -4.817909747362136841e-02 -1.307073533535003662e-01 -2.853341773152351379e-02 -3.513807654380798340e-01 7.907154560089111328e-01
8.118112087249755859e-01 3.332957327365875244e-01 2.540041208267211914e-01 1.201432347297668457e-01 -2.369478717446327209e-02 2.903536558151245117e-01 -2.556611299514770508e-01 -2.635554783046245575e-02
6.714065074920654297e-01 -2.978109121322631836e-01 -1.368005871772766113e-01 -3.483798727393150330e-02 1.080019101500511169e-01 -4.722925424575805664e-01 4.514725804328918457e-01 4.518458247184753418e-02
4.233479201793670654e-01 -3.775047063827514648e-01 2.374004125595092773e-01 5.033699870109558105e-01 3.986633419990539551e-01 1.280383616685867310e-01 -3.979340493679046631e-01 1.866777986288070679e-01
4.622987210750579834e-01 -2.362868189811706543e-01 -1.226034536957740784e-01 1.895500123500823975e-01 -2.089533358812332153e-01 6.729348897933959961e-01 -2.185628265142440796e-01 3.677159547805786133e-01
2.932178378105163574e-01 -4.482401907444000244e-01 6.421032547950744629e-02 3.813622295856475830e-01 2.645433545112609863e-01 -1.391277909278869629e-01 -6.458471417427062988e-01 2.389262467622756958e-01
8.603225946426391602e-01 2.496683299541473389e-01 3.099899590015411377e-01 -1.353560667484998703e-02 3.005700707435607910e-01 -6.793119013309478760e-02 -1.298530865460634232e-02 -7.815481722354888916e-02
3.866904079914093018e-01 1.444030255079269409e-01 -4.693094789981842041e-01 1.311162710189819336e-01 1.624145656824111938e-01 1.900538206100463867e-01 -6.205689907073974609e-02 7.251381874084472656e-01
6.048667430877685547e-01 -1.484852880239486694e-01 1.910607814788818359e-01 -4.419150948524475098e-02 3.558863997459411621e-01 -6.184536814689636230e-01 1.395925581455230713e-01 2.121434360742568970e-01
6.973416209220886230e-01 -1.625514924526214600e-01 -3.577156960964202881e-01 -5.465009212493896484e-01 -1.683077365159988403e-01 -3.484474495053291321e-02 1.312019675970077515e-01 -1.179508194327354431e-01
5.060689449310302734e-01 -8.257915824651718140e-02 -4.106802940368652344e-01 5.243693590164184570e-01 4.518998563289642334e-01 7.630164176225662231e-02 8.296545594930648804e-02 2.766487598419189453e-01
4.315730333328247070e-01 -3.501473367214202881e-01 4.637378752231597900e-01 9.706240147352218628e-02 2.864155471324920654e-01 4.152394235134124756e-01 -3.516105711460113525e-01 2.976242899894714355e-01
6.369200944900512695e-01 -2.726683616638183594e-01 -3.673302531242370605e-01 -4.490267634391784668e-01 6.058312952518463135e-02 4.725734889507293701e-02 4.168760776519775391e-01 6.114681065082550049e-02
3.670495450496673584e-01 -6.315887570381164551e-01 -1.809191852807998657e-01 -2.955879569053649902e-01 -4.322389662265777588e-01 -2.154867947101593018e-01 -3.071720600128173828e-01 1.365526020526885986e-01
5.440635085105895996e-01 -4.300613105297088623e-01 1.556032001972198486e-01 -1.531051695346832275e-01 -5.075506567955017090e-01 1.899071931838989258e-01 -4.102503657341003418e-01 -9.700871258974075317e-02
5.737629532814025879e-01 -6.282875537872314453e-01 -6.774716079235076904e-02 -7.005498558282852173e-02 2.728017866611480713e-01 3.800561651587486267e-02 4.106971323490142822e-01 1.483783423900604248e-01
6.044231057167053223e-01 -4.612497985363006592e-01 -2.325325310230255127e-01 -2.874150872230529785e-01 3.382196128368377686e-01 -1.207001134753227234e-01 3.901183009147644043e-01 6.394781917333602905e-02
6.857205629348754883e-01 -2.853067219257354736e-01 -1.615339517593383789e-01 -5.462377071380615234e-01 -1.756314784288406372e-01 1.790591180324554443e-01 2.357670664787292480e-01 -7.364536821842193604e-02
4.353291392326354980e-01 1.269970685243606567e-01 -3.119923360645771027e-02 4.325976073741912842e-01 1.544298827648162842e-01 4.107248038053512573e-02 -6.279777288436889648e-01 4.316881299018859863e-01
7.466124296188354492e-01 1.070812158286571503e-02 -4.262148439884185791e-01 2.704292535781860352e-01 -7.269607484340667725e-02 1.382893025875091553e-01 -9.396149963140487671e-02 -3.929717242717742920e-01
4.264043569564819336e-01 -1.462475955486297607e-01 -4.299283027648925781e-01 -2.686108350753784180e-01 -3.465227549895644188e-03 -5.840752720832824707e-01 -2.444605082273483276e-01 3.726714551448822021e-01
4.461800158023834229e-01 1.577646732330322266e-01 -6.712404638528823853e-02 1.421159952878952026e-01 9.649442136287689209e-02 8.966980874538421631e-02 -6.444426178932189941e-01 5.645111799240112305e-01
4.018039107322692871e-01 -3.681091070175170898e-01 -6.632689386606216431e-02 2.266687899827957153e-01 -3.468398749828338623e-01 6.047810316085815430e-01 -3.145349621772766113e-01 2.495617717504501343e-01
4.223638474941253662e-01 -4.946235418319702148e-01 -5.409059524536132812e-01 -1.155082732439041138e-01 3.844283819198608398e-01 1.578196287155151367e-01 2.091054916381835938e-01 2.337045371532440186e-01
4.517767727375030518e-01 -1.718586087226867676e-01 -4.307682514190673828e-01 1.845524758100509644e-01 -2.431219220161437988e-01 -5.062208771705627441e-01 -3.612948954105377197e-01 3.175523281097412109e-01
6.649153828620910645e-01 -1.398424208164215088e-01 2.372851669788360596e-01 -1.114104688167572021e-01 2.941522598266601562e-01 -5.750243663787841797e-01 1.764059066772460938e-01 1.460060626268386841e-01
6.809583306312561035e-01 -2.118388414382934570e-01 -2.842423915863037109e-01 -5.922238230705261230e-01 -1.708046793937683105e-01 -4.159476235508918762e-02 1.171913072466850281e-01 -1.235275417566299438e-01
6.748795509338378906e-01 1.028822958469390869e-01 -4.286764562129974365e-01 4.248771071434020996e-01 3.355862200260162354e-01 -1.307428181171417236e-01 1.812505573034286499e-01 8.429387211799621582e-02
4.244786500930786133e-01 -2.780796587467193604e-02 -3.086972236633300781e-01 3.621948361396789551e-01 -1.776307672262191772e-01 -1.112124547362327576e-01 -3.949780464172363281e-01 6.266074180603027344e-01
3.664437234401702881e-01 1.217249780893325806e-01 2.039516270160675049e-01 -4.692182242870330811e-01 1.248715147376060486e-01 -1.404595673084259033e-01 -5.521671175956726074e-01 4.989284574985504150e-01
5.842816233634948730e-01 1.536920964717864990e-01 -1.289813518524169922e-01 2.249832451343536377e-01 -8.598589152097702026e-02 -1.127756107598543167e-02 -7.331783175468444824e-01 1.505619883537292480e-01
3.955764174461364746e-01 1.044510677456855774e-02 -1.852863579988479614e-01 4.258115887641906738e-01 2.590547315776348114e-02 2.853761613368988037e-01 -5.383747816085815430e-01 5.057724118232727051e-01
5.459706783294677734e-01 2.210176736116409302e-01 -6.230986118316650391e-01 1.062421351671218872e-01 6.295055896043777466e-02 3.257954716682434082e-01 3.192710131406784058e-02 3.773636519908905029e-01
4.014794826507568359e-01 -1.543290317058563232e-01 -3.016162216663360596e-01 4.645886719226837158e-01 2.749198675155639648e-01 -1.817221939563751221e-01 -6.076056957244873047e-01 1.743368357419967651e-01
7.938098907470703125e-01 1.951408386230468750e-01 -1.699640788137912750e-02 3.355526030063629150e-01 6.589623540639877319e-02 -7.440894842147827148e-02 -4.043695926666259766e-01 -2.133256494998931885e-01
6.743772625923156738e-01 -8.611425757408142090e-03 1.769009083509445190e-01 2.000778615474700928e-01 4.750320613384246826e-01 3.566649258136749268e-01 -3.235776424407958984e-01 -1.274691224098205566e-01
4.136670529842376709e-01 1.941855400800704956e-01 -5.895825624465942383e-01 5.328350514173507690e-02 -1.339787542819976807e-01 3.776735067367553711e-02 -2.104166299104690552e-01 6.140624880790710449e-01
6.808876395225524902e-01 -1.128950566053390503e-01 -6.710006296634674072e-02 3.137433826923370361e-01 -3.160719759762287140e-03 -4.103680551052093506e-01 3.797865808010101318e-01 3.287242650985717773e-01
5.249891877174377441e-01 1.970256678760051727e-02 -4.428133741021156311e-02 -2.982882037758827209e-02 -2.683706283569335938e-01 -4.091547727584838867e-01 -5.094890594482421875e-01 4.713152348995208740e-01
7.523173689842224121e-01 -4.147099703550338745e-02 -5.286958813667297363e-01 7.809338718652725220e-02 -1.158467233180999756e-01 1.753649301826953888e-02 9.664966166019439697e-02 -3.515846133232116699e-01
6.797261834144592285e-01 -2.122697532176971436e-01 -2.945507168769836426e-01 -5.640702843666076660e-01 -2.136245667934417725e-01 -7.551608234643936157e-02 1.757880151271820068e-01 -7.575514167547225952e-02
2.412237226963043213e-01 -2.073995620012283325e-01 9.413979202508926392e-02 7.388863712549209595e-02 3.593123853206634521e-01 -3.034324944019317627e-01 -5.150001049041748047e-01 6.309301257133483887e-01
4.711540043354034424e-01 -9.343290328979492188e-02 -2.636496126651763916e-01 4.733570516109466553e-01 -1.342374235391616821e-01 -3.492310345172882080e-01 -1.865225136280059814e-01 5.485741496086120605e-01
4.113795459270477295e-01 7.072606682777404785e-02 -2.452950924634933472e-01 -1.470900326967239380e-01 6.384648084640502930e-01 3.738467395305633545e-01 -4.401896595954895020e-01 5.285863578319549561e-02
7.500061988830566406e-01 -6.775125116109848022e-02 -1.666515320539474487e-01 -4.067061245441436768e-01 -4.451424181461334229e-01 6.846630573272705078e-02 1.577451676130294800e-01 -1.095208451151847839e-01
7.455062866210937500e-01 4.579513520002365112e-02 3.725599646568298340e-01 -2.549555003643035889e-01 4.599789977073669434e-01 3.584288526326417923e-03 1.431751102209091187e-01 -7.891359925270080566e-02
6.556465029716491699e-01 -3.815060853958129883e-01 -4.403387606143951416e-01 -1.446017622947692871e-01 -9.632875025272369385e-02 8.860993385314941406e-02 4.368914961814880371e-01 -4.204406589269638062e-02
3.823800981044769287e-01 -5.068241953849792480e-01 3.400789797306060791e-01 1.210463345050811768e-01 -7.280119508504867554e-02 5.592387914657592773e-01 -2.754079103469848633e-01 2.696501314640045166e-01
5.024917125701904297e-01 -1.586797386407852173e-01 2.572989463806152344e-01 -2.666737735271453857e-01 -1.830478310585021973e-01 -2.990737855434417725e-01 7.728014141321182251e-02 6.753378510475158691e-01
7.082584500312805176e-01 2.069416493177413940e-01 -1.454445123672485352e-01 3.143627941608428955e-01 4.163885489106178284e-02 -2.841714620590209961e-01 -5.003240108489990234e-01 -5.249368771910667419e-02
5.475581884384155273e-01 -1.056973636150360107e-01 -3.072604537010192871e-01 3.623723983764648438e-01 -1.620792895555496216e-01 -5.819765329360961914e-01 -2.540878392755985260e-02 3.125275075435638428e-01
6.388099193572998047e-01 1.003678962588310242e-01 -1.103761196136474609e-01 1.235491037368774414e-01 -1.841425597667694092e-01 2.943462729454040527e-01 3.177735209465026855e-01 5.769510865211486816e-01
3.015465140342712402e-01 7.106156647205352783e-02 -3.007433712482452393e-01 -1.707451343536376953e-01 -1.398986279964447021e-01 6.578148156404495239e-02 -6.088296771049499512e-01 6.243773698806762695e-01
3.351587057113647461e-01 -8.684510737657546997e-02 -4.851477742195129395e-01 6.912524998188018799e-02 -4.924267530441284180e-02 -1.788533478975296021e-01 -6.661379933357238770e-01 4.022770226001739502e-01
5.065136551856994629e-01 -3.840527832508087158e-01 -8.548577874898910522e-02 -4.087264835834503174e-01 -2.338008880615234375e-01 -3.143061697483062744e-01 -5.035077333450317383e-01 -1.208757460117340088e-01
6.079179644584655762e-01 -5.003301054239273071e-02 -4.850149452686309814e-01 5.778771042823791504e-01 2.406666278839111328e-01 -2.785287983715534210e-02 -4.195862915366888046e-03 6.117371842265129089e-03
5.380228161811828613e-01 -7.033979147672653198e-02 -4.760868847370147705e-01 4.316847622394561768e-01 3.464735746383666992e-01 3.238857984542846680e-01 1.482713520526885986e-01 2.136426419019699097e-01
5.351651310920715332e-01 2.561911344528198242e-01 -1.056263893842697144e-01 2.754389345645904541e-01 8.578438311815261841e-02 3.132616281509399414e-01 -6.267495751380920410e-01 2.502678036689758301e-01
7.139860987663269043e-01 8.065260946750640869e-02 -5.402547121047973633e-01 3.532530367374420166e-01 1.817554831504821777e-01 -5.297879874706268311e-02 4.055706784129142761e-02 -1.719586700201034546e-01
3.138206005096435547e-01 -1.242214813828468323e-01 -5.104855820536613464e-02 -5.333960652351379395e-01 -4.871919751167297363e-02 -3.549027442932128906e-01 -9.008741378784179688e-02 6.800903081893920898e-01
3.176981508731842041e-01 -3.258353769779205322e-01 1.082898452877998352e-01 2.138141542673110962e-01 -7.567665725946426392e-02 4.687354266643524170e-01 -2.533483803272247314e-01 6.677055954933166504e-01
5.118867158889770508e-01 4.454894065856933594e-01 9.021888673305511475e-02 -1.784465759992599487e-01 4.045647382736206055e-01 1.290686428546905518e-01 -4.299671351909637451e-01 3.665045201778411865e-01
6.617931127548217773e-01 -6.199132651090621948e-02 -3.135000765323638916e-01 4.143080711364746094e-01 1.364365220069885254e-01 -1.473709791898727417e-01 4.270821511745452881e-01 2.559706270694732666e-01
8.623710274696350098e-01 1.007202118635177612e-01 3.248540759086608887e-01 -4.594033583998680115e-02 3.159559369087219238e-01 2.712724916636943817e-02 1.659565716981887817e-01 -1.021037176251411438e-01
6.346941590309143066e-01 -1.826415359973907471e-01 -2.671551704406738281e-01 -5.769258141517639160e-01 -5.072015523910522461e-02 3.546730279922485352e-01 -1.417411956936120987e-02 -1.761358082294464111e-01
7.042083144187927246e-01 -3.156673908233642578e-01 -4.043287932872772217e-01 -2.486972510814666748e-01 -6.660450249910354614e-02 1.378527432680130005e-01 3.920733332633972168e-01 -4.417829960584640503e-02
7.318926453590393066e-01 -5.061442404985427856e-02 -1.246924325823783875e-01 -4.516947567462921143e-01 -4.051434397697448730e-01 2.658647298812866211e-01 7.675280421972274780e-02 -3.845619037747383118e-02
7.554374933242797852e-01 -1.250337064266204834e-01 -1.720665246248245239e-01 -5.451384782791137695e-01 -2.246685922145843506e-01 -4.693688824772834778e-02 1.433613002300262451e-01 -1.169031485915184021e-01
6.628044843673706055e-01 -1.032567992806434631e-01 -3.462949395179748535e-01 -5.408824086189270020e-01 -1.459916532039642334e-01 3.076699972152709961e-01 1.279216706752777100e-01 -7.222131639719009399e-02
3.909385502338409424e-01 -1.015652567148208618e-01 -1.567787081003189087e-01 6.539651751518249512e-02 1.510430276393890381e-01 4.033052325248718262e-01 1.573690921068191528e-01 7.731500864028930664e-01
5.230441093444824219e-01 -4.134074971079826355e-02 -5.516799688339233398e-01 1.123236939311027527e-01 5.781493186950683594e-01 2.709289789199829102e-01 -2.647616900503635406e-03 9.070368483662605286e-03
7.296398878097534180e-01 -1.182060092687606812e-01 8.297318592667579651e-03 -5.346212983131408691e-01 -2.924090921878814697e-01 2.273563295602798462e-01 5.883727967739105225e-02 -1.646463423967361450e-01
7.729034423828125000e-01 2.136651128530502319e-01 7.839775830507278442e-02 3.278104960918426514e-01 -3.076861985027790070e-02 -4.095451831817626953e-01 -1.600112468004226685e-01 2.215491235256195068e-01
5.615465044975280762e-01 3.788767755031585693e-01 2.456547766923904419e-01 -3.351074159145355225e-01 3.143746256828308105e-01 5.912180244922637939e-02 -4.338653981685638428e-01 2.791215181350708008e-01
3.400642275810241699e-01 -7.833841443061828613e-02 -4.610704258084297180e-02 7.944742590188980103e-02 -1.113920584321022034e-01 -1.284170001745223999e-01 -3.883180022239685059e-01 8.307174444198608398e-01
5.783874392509460449e-01 -5.533435381948947906e-03 -8.822865784168243408e-02 4.473274946212768555e-01 -1.771761924028396606e-01 -3.635216355323791504e-01 -4.363939911127090454e-02 5.404697060585021973e-01
1.945385932922363281e-01 -2.004059255123138428e-01 3.420240581035614014e-01 -2.379442751407623291e-01 3.109696805477142334e-01 -1.119190081954002380e-01 -6.147316098213195801e-01 5.111470222473144531e-01
3.163034915924072266e-01 5.504288151860237122e-02 -1.978905200958251953e-01 -2.857615947723388672e-01 1.739583611488342285e-01 -6.931885331869125366e-02 -8.595370650291442871e-01 4.723840951919555664e-02
2.173416465520858765e-01 -2.445524334907531738e-01 3.476125299930572510e-01 -2.168582007288932800e-02 2.905458211898803711e-01 1.130648627877235413e-01 -4.338096678256988525e-01 6.973238587379455566e-01
5.465781688690185547e-01 4.830895960330963135e-01 1.011046692728996277e-01 -2.426034063100814819e-01 4.034493565559387207e-01 7.629639655351638794e-02 -4.096643328666687012e-01 2.497614175081253052e-01
7.729902267456054688e-01 1.366207301616668701e-01 1.750075370073318481e-01 1.237783133983612061e-01 3.138677477836608887e-01 3.233568668365478516e-01 -2.654266059398651123e-01 -2.536697089672088623e-01
5.662864446640014648e-01 2.843407094478607178e-01 -1.279621273279190063e-01 2.484699785709381104e-01 9.463939070701599121e-02 3.498890399932861328e-01 -1.621795445680618286e-02 6.234713792800903320e-01
6.071045398712158203e-01 3.084236979484558105e-01 -9.583810716867446899e-02 5.895949900150299072e-02 1.907849907875061035e-01 4.239177405834197998e-01 2.495930530130863190e-02 5.539943575859069824e-01
6.851594448089599609e-01 -1.598749309778213501e-02 2.492617964744567871e-01 1.085971966385841370e-01 7.489143311977386475e-02 -5.778251290321350098e-01 3.448554198257625103e-04 3.418853282928466797e-01
5.920406579971313477e-01 -2.000830322504043579e-01 -2.142741233110427856e-01 -3.615573942661285400e-01 6.440709233283996582e-01 -4.450652003288269043e-02 8.712378889322280884e-02 -9.175383299589157104e-02
4.651370644569396973e-02 -2.268081307411193848e-01 -3.589030504226684570e-01 -1.212749555706977844e-01 2.718441486358642578e-01 1.180393993854522705e-01 -3.793707191944122314e-01 7.557253241539001465e-01
5.722020864486694336e-01 -2.314718216657638550e-01 3.428889214992523193e-01 -6.847599148750305176e-02 -3.656208813190460205e-01 -1.877588033676147461e-01 1.891777962446212769e-01 5.403919816017150879e-01
3.489206135272979736e-01 -4.575249552726745605e-01 -4.824000224471092224e-02 2.242724299430847168e-01 1.617455035448074341e-01 -1.116694137454032898e-01 -7.589663267135620117e-01 -4.047878086566925049e-02
4.000992774963378906e-01 -4.645325988531112671e-02 -3.911861181259155273e-01 7.513543963432312012e-02 -2.228552848100662231e-02 3.093869388103485107e-01 -1.535964757204055786e-01 7.478515505790710449e-01
6.105594038963317871e-01 -2.799009382724761963e-01 -2.401542663574218750e-01 -4.972647428512573242e-01 -2.511333208531141281e-03 4.725371599197387695e-01 8.645535260438919067e-02 -1.146913170814514160e-01
6.522734761238098145e-01 -2.107709646224975586e-02 -4.476692378520965576e-01 5.500651001930236816e-01 5.354410782456398010e-02 7.702618092298507690e-02 1.376368999481201172e-01 2.082587182521820068e-01
5.452587008476257324e-01 -1.653311848640441895e-01 -1.970539242029190063e-01 -4.721871316432952881e-01 1.429705023765563965e-01 6.250600814819335938e-01 -2.002427726984024048e-02 4.501180723309516907e-02
6.190247535705566406e-01 1.052642986178398132e-01 3.486399725079536438e-02 2.151384651660919189e-01 3.281875252723693848e-01 -2.904646098613739014e-01 -6.050420999526977539e-01 -8.653241209685802460e-03
3.235526084899902344e-01 -2.103301733732223511e-01 2.370568364858627319e-02 -3.781381547451019287e-01 -2.972289323806762695e-01 2.896647900342941284e-03 -1.443389803171157837e-01 7.735226154327392578e-01
3.651769161224365234e-01 -2.147197872400283813e-01 2.527713589370250702e-02 1.021929383277893066e-01 3.500145301222801208e-02 2.608493268489837646e-01 1.648051291704177856e-01 8.444114327430725098e-01
4.490980803966522217e-01 -3.475787639617919922e-01 -2.262167781591415405e-01 1.181387081742286682e-01 -2.784012854099273682e-01 2.018440961837768555e-01 -6.151971817016601562e-01 -3.400784730911254883e-01
2.784057557582855225e-01 -6.932622790336608887e-01 -1.808416396379470825e-01 -3.795085251331329346e-01 -1.094036921858787537e-01 -4.063000679016113281e-01 -1.766841411590576172e-01 2.384974956512451172e-01
3.961396515369415283e-01 -3.350146114826202393e-01 -3.823301494121551514e-01 3.624692559242248535e-01 5.857199430465698242e-02 -4.266515672206878662e-01 -5.070680975914001465e-01 1.034308671951293945e-01
3.086546957492828369e-01 -1.724782437086105347e-01 -1.026131138205528259e-01 -5.430766344070434570e-01 -7.018666714429855347e-02 2.237518504261970520e-02 -4.429376125335693359e-01 6.065485477447509766e-01
4.615810513496398926e-01 2.864350974559783936e-01 -3.435226380825042725e-01 -1.146208569407463074e-01 1.365260481834411621e-01 3.186323642730712891e-01 -1.630878746509552002e-01 6.534434556961059570e-01
5.991431474685668945e-01 2.321554273366928101e-01 1.692368835210800171e-01 -2.431780993938446045e-01 -1.395781487226486206e-01 1.204698719084262848e-02 -6.856831312179565430e-01 9.780608862638473511e-02
6.097757816314697266e-01 -2.389636635780334473e-01 4.089081585407257080e-01 -1.340547204017639160e-01 -2.119165658950805664e-01 1.238355264067649841e-01 -5.583376288414001465e-01 1.179343983530998230e-01
8.101795911788940430e-01 2.762024700641632080e-01 1.388407200574874878e-01 1.001385599374771118e-01 1.501207500696182251e-01 -4.273508489131927490e-01 6.204300746321678162e-02 1.703006625175476074e-01
7.725180387496948242e-01 1.042910888791084290e-01 8.288744091987609863e-02 2.011242210865020752e-01 5.489441379904747009e-02 -5.608872771263122559e-01 8.079838007688522339e-02 1.445052027702331543e-01
3.826752305030822754e-01 2.749223113059997559e-01 8.582060039043426514e-02 -1.336863636970520020e-01 5.168318748474121094e-01 -7.743183523416519165e-02 -4.764676988124847412e-01 5.026009678840637207e-01
6.700891256332397461e-01 -1.304056048393249512e-01 -3.073771595954895020e-01 -4.521398991346359253e-02 -2.640760540962219238e-01 -5.756356716156005859e-01 -1.905021816492080688e-01 8.136046119034290314e-03
6.922101378440856934e-01 5.402084439992904663e-02 1.169631779193878174e-01 4.391101747751235962e-02 4.664287343621253967e-02 -5.287245512008666992e-01 1.996376961469650269e-01 4.251330494880676270e-01
5.331998467445373535e-01 2.975279092788696289e-01 -4.673164784908294678e-01 1.168323494493961334e-02 -2.280329018831253052e-01 -3.268727159593254328e-04 -1.930180490016937256e-01 5.651537775993347168e-01
3.467031121253967285e-01 4.108760133385658264e-02 -4.523982107639312744e-01 -1.417900472879409790e-01 1.703484170138835907e-02 -2.131375074386596680e-01 -7.793137431144714355e-01 1.709941215813159943e-02
6.225312352180480957e-01 -1.221613883972167969e-01 2.579199969768524170e-01 -1.060885265469551086e-01 -2.813389897346496582e-01 -2.976236864924430847e-02 3.151434361934661865e-01 5.834391713142395020e-01
6.234911084175109863e-01 -2.684014141559600830e-01 5.505304411053657532e-02 5.396965742111206055e-01 2.827339060604572296e-02 -4.037883579730987549e-01 1.103291660547256470e-01 2.624871432781219482e-01
6.302841305732727051e-01 -7.241991907358169556e-02 -9.582680463790893555e-02 4.416279196739196777e-01 2.388642877340316772e-01 9.091286361217498779e-02 -4.205602109432220459e-01 -3.886992037296295166e-01
7.992492318153381348e-01 -1.381972879171371460e-01 4.066276550292968750e-01 1.677379757165908813e-01 -1.558410674333572388e-01 -8.157617598772048950e-02 2.584626674652099609e-01 2.255566120147705078e-01
3.967028856277465820e-01 2.352246791124343872e-01 -3.416453897953033447e-01 -2.112867087125778198e-01 -5.902887135744094849e-02 3.801333904266357422e-01 -5.373551249504089355e-01 4.349669516086578369e-01
4.873336851596832275e-01 2.325788699090480804e-02 -3.235499560832977295e-01 9.005166590213775635e-02 -3.079369366168975830e-01 -3.105573654174804688e-01 -3.265571296215057373e-01 5.926722288131713867e-01
6.350679993629455566e-01 -2.028963267803192139e-01 -3.955168724060058594e-01 -3.659102320671081543e-01 -3.384699225425720215e-01 3.442274034023284912e-01 1.635376811027526855e-01 -7.347835600376129150e-02
3.273272812366485596e-01 4.624436050653457642e-02 -8.973057568073272705e-02 -3.731302618980407715e-01 -5.863286927342414856e-02 4.867319390177726746e-02 -1.356275230646133423e-01 8.480794429779052734e-01
5.946817994117736816e-01 5.477055907249450684e-02 1.609403491020202637e-01 2.040104120969772339e-01 2.087104171514511108e-01 3.310552537441253662e-01 -1.355107757262885571e-03 6.501324772834777832e-01
6.439979076385498047e-01 1.686527132987976074e-01 -2.423687428236007690e-01 2.525374293327331543e-01 -2.177314311265945435e-01 3.617560565471649170e-01 1.106986543163657188e-03 5.059940814971923828e-01
6.823434829711914062e-01 -2.627271413803100586e-01 3.754390776157379150e-01 -1.155823096632957458e-01 4.865480363368988037e-01 2.573332190513610840e-01 -1.782365143299102783e-02 -8.832295238971710205e-02
6.502010822296142578e-01 1.318333446979522705e-01 -4.913920164108276367e-01 4.417805373668670654e-01 2.579121589660644531e-01 -5.205738171935081482e-02 1.230836436152458191e-01 1.970891803503036499e-01
5.605773329734802246e-01 4.252177849411964417e-02 -5.928269028663635254e-02 1.806052625179290771e-01 1.349146813154220581e-01 2.341872304677963257e-01 1.257880926132202148e-01 7.476253509521484375e-01
4.788215160369873047e-01 1.029315665364265442e-01 5.357300490140914917e-02 1.485490426421165466e-02 1.007582396268844604e-01 3.612521588802337646e-01 -4.844937026500701904e-01 6.177822947502136230e-01
7.179515957832336426e-01 -2.512686252593994141e-01 -3.541603386402130127e-01 -3.058193922042846680e-01 -2.198411524295806885e-01 2.683995664119720459e-01 2.516194581985473633e-01 -1.370182484388351440e-01
6.736395955085754395e-01 -4.306071698665618896e-01 -2.832778990268707275e-01 -1.639661341905593872e-01 1.557890325784683228e-02 -1.591444760560989380e-02 4.958449304103851318e-01 8.542603999376296997e-02
5.968135595321655273e-01 6.219290941953659058e-02 -1.438938975334167480e-01 -5.976665765047073364e-02 1.542741656303405762e-01 6.510921120643615723e-01 -3.895396292209625244e-01 -1.273009777069091797e-01
4.209238886833190918e-01 -3.318463563919067383e-01 -1.560196727514266968e-01 2.409708946943283081e-01 1.249899938702583313e-01 -5.537859201431274414e-01 -5.065417289733886719e-01 2.267290055751800537e-01
6.541221737861633301e-01 -1.821761280298233032e-01 -5.696473121643066406e-01 1.991792172193527222e-01 -1.343087255954742432e-01 -1.401929557323455811e-01 1.116954442113637924e-02 -3.700650930404663086e-01
6.456398963928222656e-01 -2.132483124732971191e-01 2.197294980287551880e-01 -1.294402480125427246e-01 5.789202451705932617e-02 -4.006467759609222412e-01 -4.662257134914398193e-01 -3.023286759853363037e-01
5.899093747138977051e-01 -1.731778383255004883e-01 -3.600441217422485352e-01 -5.670827031135559082e-01 -1.051454842090606689e-01 3.631558716297149658e-01 -5.605054646730422974e-02 -1.572332680225372314e-01
1.114188805222511292e-01 -2.033718824386596680e-01 -4.928726553916931152e-01 1.676606088876724243e-01 3.178341388702392578e-01 -8.283201605081558228e-02 -3.862274289131164551e-01 6.466380953788757324e-01
3.885733187198638916e-01 1.833519935607910156e-01 -4.613716900348663330e-01 1.506626605987548828e-01 1.359417587518692017e-01 4.662126004695892334e-01 -3.131718039512634277e-01 4.959020018577575684e-01
4.021506905555725098e-01 -1.477250009775161743e-01 -4.817237555980682373e-01 4.009089469909667969e-01 -1.302918791770935059e-01 -4.187717139720916748e-01 -2.598384618759155273e-01 4.047277271747589111e-01
6.059795022010803223e-01 -4.924066364765167236e-02 3.088984191417694092e-01 -1.263330131769180298e-01 -4.014774039387702942e-02 2.980464100837707520e-01 3.694849312305450439e-01 5.403917431831359863e-01
8.514823317527770996e-01 3.303773403167724609e-01 2.158946692943572998e-01 3.802557184826582670e-04 8.725546300411224365e-02 -3.282005190849304199e-01 1.054547354578971863e-02 6.146249175071716309e-02
3.895311057567596436e-01 -1.129133775830268860e-01 -1.065996959805488586e-01 2.383041009306907654e-02 -1.098992526531219482e-01 6.426795721054077148e-01 -3.274511992931365967e-01 5.396716594696044922e-01
5.514050126075744629e-01 -7.295973598957061768e-02 -4.985697194933891296e-02 2.985424399375915527e-01 -1.832121163606643677e-01 6.295002102851867676e-01 -3.429537415504455566e-01 2.270718216896057129e-01
5.594297051429748535e-01 -1.944187283515930176e-01 9.958428144454956055e-02 4.305071234703063965e-01 3.405102491378784180e-01 -1.276800632476806641e-01 -5.505688786506652832e-01 -1.364218592643737793e-01
6.360511779785156250e-01 -3.085176050662994385e-01 -4.132766127586364746e-01 -3.675995767116546631e-01 -2.967960834503173828e-01 2.471338212490081787e-01 1.406474709510803223e-01 -1.593240052461624146e-01
4.546996653079986572e-01 -2.526795566082000732e-01 9.152833372354507446e-02 2.137257158756256104e-01 1.680598109960556030e-01 -1.769303679466247559e-01 -7.804839015007019043e-01 8.149521797895431519e-02
6.229162216186523438e-01 -3.868024423718452454e-02 1.996268481016159058e-01 3.977258503437042236e-01 2.721183598041534424e-01 3.976360261440277100e-01 3.117180988192558289e-02 4.234479069709777832e-01
4.791434705257415771e-01 -5.272175669670104980e-01 5.427869558334350586e-01 -2.301597148180007935e-01 2.608981728553771973e-01 1.795697361230850220e-01 -6.240400671958923340e-02 2.016540914773941040e-01
5.126731991767883301e-01 -5.109832882881164551e-01 1.119837164878845215e-01 1.780110895633697510e-01 -2.927496731281280518e-01 1.916078478097915649e-01 -5.178079009056091309e-01 -2.032067328691482544e-01
5.817867517471313477e-01 4.943593740463256836e-01 1.238040477037429810e-01 -1.567226499319076538e-01 2.985139489173889160e-01 1.959432661533355713e-01 -2.820622324943542480e-01 4.125286638736724854e-01
7.629073262214660645e-01 4.256229475140571594e-02 -3.310537338256835938e-01 -4.807800352573394775e-01 -1.616382002830505371e-01 2.829930279403924942e-03 4.569210484623908997e-02 -2.172375172376632690e-01
3.293755054473876953e-01 -1.024794504046440125e-01 -2.497011125087738037e-01 8.693135529756546021e-02 1.306748092174530029e-01 1.331674456596374512e-01 1.480370312929153442e-01 8.685491681098937988e-01
4.730284214019775391e-01 -9.276147186756134033e-02 -4.204656183719635010e-01 -2.872928380966186523e-01 4.945838749408721924e-01 4.367506802082061768e-01 -2.607350647449493408e-01 -7.045281678438186646e-02
4.871453642845153809e-01 -1.140298023819923401e-01 -2.575488686561584473e-01 5.375478863716125488e-01 -1.535668373107910156e-01 1.419503428041934967e-02 -1.852278411388397217e-01 5.799173116683959961e-01
4.632482826709747314e-01 -3.682155311107635498e-01 -1.817994713783264160e-01 3.569047451019287109e-01 1.506296731531620026e-02 -4.811097681522369385e-01 -4.774082303047180176e-01 1.725530028343200684e-01
4.236874878406524658e-01 2.290599644184112549e-01 -4.297875761985778809e-01 7.062408328056335449e-02 2.051686495542526245e-01 2.297268807888031006e-01 -1.021013557910919189e-01 6.877661347389221191e-01
6.123171448707580566e-01 -9.467742592096328735e-02 -4.543294608592987061e-01 1.642442047595977783e-01 -2.444938272237777710e-01 -5.602044463157653809e-01 8.473026007413864136e-02 -4.389726743102073669e-02
7.542176246643066406e-01 1.473789811134338379e-01 4.627583548426628113e-02 4.289087653160095215e-01 -1.559809893369674683e-01 -3.320620357990264893e-01 -1.696522533893585205e-01 2.448547035455703735e-01
5.658728480339050293e-01 -2.389392815530300140e-02 -1.187485009431838989e-01 -5.006615519523620605e-01 5.566762089729309082e-01 3.145666420459747314e-01 -5.116479098796844482e-02 5.473054200410842896e-02
4.219301640987396240e-01 -2.388892918825149536e-01 -1.872048527002334595e-01 3.241595029830932617e-01 5.681307986378669739e-02 -4.269850552082061768e-01 -5.433422923088073730e-01 3.794958591461181641e-01
2.481512427330017090e-01 -4.651913046836853027e-02 -1.509420126676559448e-01 -3.812746703624725342e-01 2.570172250270843506e-01 -1.130990013480186462e-01 -6.368290781974792480e-01 5.326375365257263184e-01
4.689005613327026367e-01 -7.524872571229934692e-02 -4.856904968619346619e-02 4.066303372383117676e-02 -2.352475970983505249e-01 6.029193997383117676e-01 -1.045901924371719360e-01 5.836651921272277832e-01
7.038522958755493164e-01 3.910244405269622803e-01 -4.407422244548797607e-01 2.792497165501117706e-02 1.458459794521331787e-01 -1.660013794898986816e-01 -2.724355459213256836e-01 -1.833291947841644287e-01
4.858920872211456299e-01 1.880944520235061646e-01 -3.103648424148559570e-01 1.772091537714004517e-01 1.932645142078399658e-01 2.339812219142913818e-01 -5.951332300901412964e-02 7.107459902763366699e-01
4.080428183078765869e-01 2.659410052001476288e-02 5.518606305122375488e-02 -3.894846439361572266e-01 -2.119763344526290894e-01 2.735307998955249786e-02 -3.037714958190917969e-01 7.349087595939636230e-01
1.758755594491958618e-01 -3.891732543706893921e-02 -4.306292831897735596e-01 8.287334442138671875e-02 3.203412890434265137e-01 1.922160387039184570e-01 -6.688366532325744629e-01 4.339765906333923340e-01
5.094681978225708008e-01 -5.325504578649997711e-03 -6.078897118568420410e-01 2.469350025057792664e-02 4.453906416893005371e-01 4.070667922496795654e-01 -6.440391391515731812e-02 4.527872055768966675e-02
7.530168890953063965e-01 2.354842722415924072e-01 1.570490747690200806e-01 2.335868030786514282e-01 2.677626609802246094e-01 -4.257464408874511719e-01 -1.927250176668167114e-01 9.047604352235794067e-02
6.649966835975646973e-01 6.012948974967002869e-02 -4.167716205120086670e-01 -2.170467078685760498e-01 -7.673674821853637695e-02 -1.282277107238769531e-01 -4.619322419166564941e-01 -3.124801814556121826e-01
5.492056012153625488e-01 -3.687331974506378174e-01 3.702507615089416504e-01 1.806565970182418823e-01 -1.591263115406036377e-01 1.995841227471828461e-02 2.096196264028549194e-01 5.683542490005493164e-01
8.414877653121948242e-01 -4.906643927097320557e-02 3.657467663288116455e-01 7.911611348390579224e-02 -2.076994180679321289e-01 1.358041763305664062e-01 2.870214879512786865e-01 7.414541393518447876e-02
6.668415665626525879e-01 -5.167807340621948242e-01 -9.314730018377304077e-02 -3.033655285835266113e-01 -1.465177983045578003e-01 3.183034434914588928e-02 4.042996764183044434e-01 -4.017651081085205078e-02
1.908246427774429321e-01 -1.019030883908271790e-01 -5.169932246208190918e-01 1.567334830760955811e-01 2.457997202873229980e-01 2.045984864234924316e-01 -5.897310376167297363e-01 4.596667289733886719e-01
5.175464749336242676e-01 -2.781560122966766357e-01 -4.732849299907684326e-01 -4.752311408519744873e-01 1.733961105346679688e-01 2.811712622642517090e-01 -1.348223537206649780e-01 -2.786239683628082275e-01
5.854797363281250000e-01 -9.879142045974731445e-02 -2.567891776561737061e-01 -6.471168398857116699e-01 3.389132916927337646e-01 1.957561634480953217e-02 -7.584731280803680420e-02 -2.043393850326538086e-01
8.247532844543457031e-01 -3.733634650707244873e-01 1.137262806296348572e-01 2.190260589122772217e-01 1.622981391847133636e-02 6.010824814438819885e-02 7.651780545711517334e-02 -3.312764763832092285e-01
5.584079623222351074e-01 -4.932418465614318848e-02 2.375241070985794067e-01 4.545444548130035400e-01 3.328887820243835449e-01 3.539215326309204102e-01 -4.047748446464538574e-01 1.510004103183746338e-01
6.147015094757080078e-01 -1.558705717325210571e-01 3.159847855567932129e-01 -1.288548260927200317e-01 -3.537083566188812256e-01 -1.960339695215225220e-01 2.550626695156097412e-01 5.027925968170166016e-01
6.984608769416809082e-01 -5.862275511026382446e-02 -1.518786996603012085e-01 -4.129271805286407471e-01 -4.555725157260894775e-01 3.010101020336151123e-01 1.140030026435852051e-01 6.316278129816055298e-02
8.343020081520080566e-01 -4.298441484570503235e-02 4.306031167507171631e-01 -1.575440168380737305e-02 -2.109229862689971924e-01 3.578303754329681396e-02 2.254266738891601562e-01 1.408514827489852905e-01
3.209373950958251953e-01 -2.141819521784782410e-02 -2.997808158397674561e-01 2.762655317783355713e-01 1.023756638169288635e-01 3.981696665287017822e-01 -6.682345867156982422e-01 3.388095796108245850e-01
4.761536717414855957e-01 -1.206847801804542542e-01 -4.457199573516845703e-01 4.611770808696746826e-01 4.520396888256072998e-01 3.335143327713012695e-01 -5.269200354814529419e-02 1.703352481126785278e-01
7.266567945480346680e-01 1.823322027921676636e-01 9.935035556554794312e-02 2.293485552072525024e-01 1.941742151975631714e-01 4.094019830226898193e-01 -3.864078819751739502e-01 -1.470680385828018188e-01
4.289382994174957275e-01 -3.398495316505432129e-01 -4.602616727352142334e-01 -1.615617275238037109e-01 6.413850784301757812e-01 8.686982095241546631e-02 4.539987817406654358e-02 2.039333730936050415e-01
4.289447665214538574e-01 -8.116012215614318848e-01 1.452963054180145264e-01 -6.530654430389404297e-02 -1.442088335752487183e-01 -3.019249141216278076e-01 -4.537966474890708923e-02 1.338648796081542969e-01
4.581571519374847412e-01 9.766831062734127045e-04 2.634904086589813232e-01 1.876999139785766602e-01 2.215131223201751709e-01 3.532471358776092529e-01 -1.210227832198143005e-01 7.049358487129211426e-01
3.419225513935089111e-01 -1.694103032350540161e-01 -2.328218221664428711e-01 2.619361281394958496e-01 2.745475471019744873e-01 -3.175039589405059814e-01 -5.489441752433776855e-01 5.040316581726074219e-01
4.279867112636566162e-01 2.453804016113281250e-01 1.148678138852119446e-01 -4.077262878417968750e-01 2.706106603145599365e-01 -1.077361702919006348e-01 -5.974600911140441895e-01 3.679463863372802734e-01
6.991490125656127930e-01 -3.519198894500732422e-01 2.821407318115234375e-01 8.172950148582458496e-02 -3.976608626544475555e-03 -1.737944483757019043e-01 4.585314989089965820e-01 2.461474537849426270e-01
3.399086296558380127e-01 8.629006892442703247e-02 1.656423956155776978e-01 -5.030460357666015625e-01 2.572405152022838593e-02 -6.695143133401870728e-02 -5.937771201133728027e-01 4.886797666549682617e-01
6.986967325210571289e-01 -1.542379558086395264e-01 -1.012966558337211609e-01 -6.411565542221069336e-01 -1.736241132020950317e-01 8.450357615947723389e-02 1.100624278187751770e-01 -1.314948499202728271e-01
8.896135091781616211e-01 1.785400360822677612e-01 3.711058571934700012e-02 7.687012851238250732e-02 -1.263617426156997681e-01 -2.978801429271697998e-01 2.517678737640380859e-01 3.658061474561691284e-02
4.862555861473083496e-01 4.469936490058898926e-01 1.331875324249267578e-01 -2.996729910373687744e-01 4.352976381778717041e-01 2.704587578773498535e-02 -4.053457081317901611e-01 3.188863992691040039e-01
7.892352342605590820e-01 -1.373922638595104218e-02 2.499912828207015991e-01 4.793256521224975586e-02 -5.300198122859001160e-02 -3.523368537425994873e-01 -3.896420896053314209e-01 -1.826319843530654907e-01
7.067028880119323730e-01 -4.101814329624176025e-01 -2.850080132484436035e-01 -2.940579056739807129e-01 -9.782835841178894043e-02 4.216537252068519592e-02 3.823843896389007568e-01 -8.400350809097290039e-02
7.758371233940124512e-01 4.154873490333557129e-01 -1.729309558868408203e-01 3.666646778583526611e-01 6.755508016794919968e-03 1.939399093389511108e-01 -1.428835541009902954e-01 5.499671772122383118e-02
5.581630468368530273e-01 1.675242744386196136e-02 -6.457927078008651733e-02 -1.166442502290010452e-02 3.794416785240173340e-01 6.875294446945190430e-01 -2.170574516057968140e-01 1.417047083377838135e-01
7.174801826477050781e-01 1.235229671001434326e-01 1.251811534166336060e-01 2.347303330898284912e-01 1.495259702205657959e-01 -2.346279919147491455e-01 -5.489209890365600586e-01 -1.430841833353042603e-01
6.973689794540405273e-01 -1.709893047809600830e-01 -9.819803386926651001e-02 2.452533841133117676e-01 1.241524592041969299e-01 2.625025436282157898e-02 -3.657627999782562256e-01 -5.145502090454101562e-01
5.563747882843017578e-01 -6.272853612899780273e-01 2.590353786945343018e-01 4.042670130729675293e-02 -3.231773078441619873e-01 -1.581484675407409668e-01 -3.877621889114379883e-02 3.118787407875061035e-01
3.760787248611450195e-01 -4.601962566375732422e-01 -1.582809984683990479e-01 -2.097340300679206848e-02 9.106940031051635742e-02 6.820325851440429688e-01 1.318200528621673584e-01 3.611826598644256592e-01
8.732469081878662109e-01 1.483871489763259888e-01 2.348988354206085205e-01 7.654688507318496704e-02 2.442763745784759521e-01 -2.899700105190277100e-01 8.866028860211372375e-03 -1.027236133813858032e-01
3.212048113346099854e-01 -5.418068170547485352e-01 1.429312229156494141e-01 9.531273692846298218e-02 7.518092542886734009e-02 2.321042865514755249e-01 2.495006620883941650e-01 6.722973585128784180e-01
3.767870664596557617e-01 -8.193875849246978760e-02 1.198671832680702209e-01 -4.613787233829498291e-01 -2.698533833026885986e-01 -1.288191135972738266e-02 -4.730542302131652832e-01 5.721119046211242676e-01
6.077381372451782227e-01 8.808559924364089966e-02 -1.240827068686485291e-01 3.299564719200134277e-01 1.714664697647094727e-01 4.916119873523712158e-01 1.347077661193907261e-03 4.770142734050750732e-01
5.720093846321105957e-01 7.785516977310180664e-02 -1.979248374700546265e-01 3.367625474929809570e-01 4.541369900107383728e-02 4.756224155426025391e-01 -4.274023696780204773e-02 5.329678058624267578e-01
3.191127479076385498e-01 -2.690491974353790283e-01 -1.624642312526702881e-01 -1.800533533096313477e-01 -6.605648994445800781e-02 -4.031934440135955811e-01 -5.255505442619323730e-01 5.690640807151794434e-01
4.875375926494598389e-01 -5.466703772544860840e-01 -8.517157286405563354e-02 -3.189777433872222900e-01 5.814740657806396484e-01 9.225168824195861816e-02 7.635625451803207397e-02 4.477375000715255737e-02
7.674943208694458008e-01 3.875840902328491211e-01 -1.047702729701995850e-01 1.081219688057899475e-01 -1.746051311492919922e-01 1.226697210222482681e-02 -4.552026093006134033e-01 1.472527440637350082e-02
4.974718391895294189e-01 -4.284008741378784180e-01 -1.127334535121917725e-01 5.848987698554992676e-01 1.316478848457336426e-01 -2.842849195003509521e-01 -3.293449878692626953e-01 -8.695902675390243530e-02
4.100820720195770264e-01 -2.136879116296768188e-01 7.525310665369033813e-02 2.132821083068847656e-01 2.332498729228973389e-01 4.680186212062835693e-01 -3.500720262527465820e-01 5.822547078132629395e-01
4.097595810890197754e-01 2.374378778040409088e-02 -1.800479739904403687e-01 1.554542686790227890e-02 3.935762047767639160e-01 -1.232062801718711853e-01 -6.510125398635864258e-01 4.527416825294494629e-01
4.885320067405700684e-01 -1.774460375308990479e-01 -1.066692769527435303e-01 2.476021051406860352e-01 6.774492561817169189e-02 -4.568721652030944824e-01 -4.585357904434204102e-01 4.833090901374816895e-01
4.621935784816741943e-01 5.449606850743293762e-02 -3.458719849586486816e-01 -2.815699577331542969e-01 1.141539681702852249e-02 -1.662897169589996338e-01 -7.361634969711303711e-01 -1.215686500072479248e-01
7.392420172691345215e-01 -2.713327407836914062e-01 1.920263282954692841e-02 -4.541876018047332764e-01 1.931460648775100708e-01 -1.375716477632522583e-01 2.730789780616760254e-01 -2.060124725103378296e-01
1.631083786487579346e-01 -1.980862170457839966e-01 -4.473681449890136719e-01 1.328942948020994663e-03 1.573479175567626953e-01 1.069616079330444336e-01 -6.915695071220397949e-01 4.685616493225097656e-01
6.030495762825012207e-01 -1.623637974262237549e-01 4.237612187862396240e-01 -1.569873392581939697e-01 -2.725625932216644287e-01 5.011280998587608337e-02 1.672719269990921021e-01 5.486065745353698730e-01
4.379454851150512695e-01 -1.290102303028106689e-01 -3.192318677902221680e-01 -3.186995387077331543e-01 -2.912265658378601074e-01 -4.681756794452667236e-01 -3.966539502143859863e-01 3.560139536857604980e-01
8.152661919593811035e-01 -4.335577785968780518e-01 3.365957140922546387e-01 8.889642357826232910e-02 -1.321219801902770996e-01 -1.964576309546828270e-03 -7.473750412464141846e-02 -5.589094012975692749e-02
2.738184928894042969e-01 -2.194729745388031006e-01 -5.363541245460510254e-01 9.423643350601196289e-02 -2.604811787605285645e-01 -5.713709071278572083e-02 -3.625054657459259033e-01 6.146329045295715332e-01
5.893045663833618164e-01 1.417386680841445923e-01 -3.462260663509368896e-01 1.170511990785598755e-01 -3.010936081409454346e-02 3.842128813266754150e-01 1.936377584934234619e-01 5.594954490661621094e-01
7.677358984947204590e-01 -9.216728620231151581e-03 1.134906262159347534e-01 4.150918424129486084e-01 3.143520653247833252e-01 -3.208436965942382812e-01 -1.206228882074356079e-01 -9.490925073623657227e-02
3.414382338523864746e-01 -3.005556762218475342e-01 -3.288526833057403564e-01 -2.586502023041248322e-02 -7.756988704204559326e-02 -3.537578284740447998e-01 -4.412052631378173828e-01 5.987064242362976074e-01
6.329071521759033203e-01 -5.129083245992660522e-02 -5.726657509803771973e-01 4.568064510822296143e-01 2.051984369754791260e-01 -1.112014353275299072e-01 7.259596884250640869e-02 -2.091087214648723602e-02
4.734377562999725342e-01 1.143863946199417114e-01 -1.410353481769561768e-01 -4.447226822376251221e-01 -1.291571408510208130e-01 -4.916763901710510254e-01 -2.109172791242599487e-01 4.921277761459350586e-01
1.763056218624114990e-01 -2.390956729650497437e-01 -2.394572496414184570e-01 -1.125177741050720215e-02 3.178078830242156982e-01 2.382535040378570557e-01 -2.963010966777801514e-01 7.802066206932067871e-01
6.127791404724121094e-01 1.202929690480232239e-01 1.158183887600898743e-01 1.768313050270080566e-01 3.614216744899749756e-01 2.674347162246704102e-02 -6.580178141593933105e-01 -3.193575888872146606e-02
5.240108966827392578e-01 -3.389007151126861572e-01 1.134617477655410767e-01 1.686117351055145264e-01 -9.327962249517440796e-02 1.139999926090240479e-01 3.148296177387237549e-01 6.696573495864868164e-01
5.861585140228271484e-01 5.397589877247810364e-02 -5.676068067550659180e-01 1.636602729558944702e-01 1.061392053961753845e-01 4.415762424468994141e-01 8.485911041498184204e-02 3.018052875995635986e-01
6.823447346687316895e-01 -9.331611543893814087e-02 -5.371844768524169922e-01 2.717970907688140869e-01 -3.188068512827157974e-03 -1.555446442216634750e-02 -8.414909243583679199e-02 -3.948720693588256836e-01
5.259721279144287109e-01 -1.666751652956008911e-01 -4.720100760459899902e-01 4.528213143348693848e-01 3.226238787174224854e-01 3.854012489318847656e-01 8.630279451608657837e-03 1.226267069578170776e-01
5.799114108085632324e-01 -5.524031519889831543e-01 -1.182234436273574829e-01 -3.063558936119079590e-01 3.188675642013549805e-01 5.762848630547523499e-02 3.642241656780242920e-01 1.143068447709083557e-01
5.397056341171264648e-01 -8.851350843906402588e-02 7.388424128293991089e-02 -2.265903949737548828e-01 -1.917181909084320068e-01 -4.938010573387145996e-01 -4.717465639114379883e-01 3.754212856292724609e-01
4.633537232875823975e-01 -5.583572387695312500e-01 8.945225179195404053e-02 3.382936716079711914e-01 9.057227522134780884e-02 -1.072164997458457947e-01 -5.574586987495422363e-01 -1.436567604541778564e-01
7.949167490005493164e-01 -8.502984046936035156e-02 1.740120798349380493e-01 1.400441080331802368e-01 5.798653885722160339e-02 -4.040332734584808350e-01 3.478498458862304688e-01 1.529048383235931396e-01
3.787879049777984619e-01 6.455348432064056396e-02 -1.797466278076171875e-01 -1.826891452074050903e-01 -1.181939914822578430e-01 -4.992200806736946106e-02 -6.007091999053955078e-01 6.398084759712219238e-01
6.162144541740417480e-01 1.068591624498367310e-01 -1.288446038961410522e-01 4.323333203792572021e-01 -1.299154013395309448e-01 2.732091546058654785e-01 -4.583812355995178223e-01 3.220451474189758301e-01
6.949920654296875000e-01 -5.562535300850868225e-02 1.124062296003103256e-02 -6.910598278045654297e-01 -1.531475186347961426e-01 2.684132941067218781e-02 5.025429651141166687e-02 -9.747600555419921875e-02
5.665124654769897461e-01 -4.396518226712942123e-03 -4.547749757766723633e-01 4.218929111957550049e-01 4.154507517814636230e-01 1.562238931655883789e-01 1.718758791685104370e-01 2.601613402366638184e-01
5.505813360214233398e-01 -3.094049096107482910e-01 -6.737310439348220825e-02 -1.250254511833190918e-01 -4.259780347347259521e-01 -2.312892973423004150e-01 -5.881446599960327148e-01 9.600304998457431793e-03
4.008969962596893311e-01 -1.605028361082077026e-01 5.371633172035217285e-02 -1.891326159238815308e-02 -1.751580238342285156e-01 -2.811077535152435303e-01 1.217446029186248779e-01 8.281025290489196777e-01
5.835661292076110840e-01 2.118006050586700439e-01 -2.301795780658721924e-01 1.033371761441230774e-01 1.856041401624679565e-01 5.025199055671691895e-01 -6.653822213411331177e-02 5.094383955001831055e-01
3.048353493213653564e-01 5.653221532702445984e-02 -3.631258606910705566e-01 1.014307215809822083e-01 4.378114268183708191e-02 3.003614544868469238e-01 -6.910842657089233398e-01 4.381778538227081299e-01
5.670537352561950684e-01 -1.190754547715187073e-01 -4.025284647941589355e-01 -3.032336831092834473e-01 5.270617604255676270e-01 3.304904401302337646e-01 -7.658589631319046021e-02 -1.319377422332763672e-01
5.489874482154846191e-01 1.235148012638092041e-01 -3.583652079105377197e-01 9.396941214799880981e-02 -6.587668787688016891e-03 3.100287914276123047e-01 1.642428338527679443e-01 6.503569483757019043e-01
1.947609931230545044e-01 2.657951228320598602e-02 -3.147276341915130615e-01 -2.857914268970489502e-01 2.261179685592651367e-01 1.600985229015350342e-01 -4.084523916244506836e-01 7.328281998634338379e-01
5.486816763877868652e-01 -2.017188072204589844e-01 -1.753544062376022339e-01 -2.725129723548889160e-01 1.997653096914291382e-01 6.867337822914123535e-01 -1.559102982282638550e-01 -1.320154964923858643e-01
7.070088982582092285e-01 -1.162241771817207336e-01 7.276481389999389648e-02 -5.647642016410827637e-01 1.526096612215042114e-01 -2.024856656789779663e-01 6.339371204376220703e-02 -3.067056238651275635e-01
4.382320046424865723e-01 -5.079883933067321777e-01 3.203942477703094482e-01 3.308917284011840820e-01 3.395038098096847534e-02 1.524388790130615234e-01 -1.757202893495559692e-01 5.314989686012268066e-01
7.782623767852783203e-01 -3.558762371540069580e-02 2.689792215824127197e-01 3.368097543716430664e-01 6.239958852529525757e-02 -4.071985781192779541e-01 -1.381298340857028961e-02 1.932755112648010254e-01
5.276241898536682129e-01 -1.655603945255279541e-01 1.752817183732986450e-01 -1.377234309911727905e-01 -3.013912141323089600e-01 4.191640764474868774e-02 2.062025517225265503e-01 7.137212157249450684e-01
