# Supplementary material for: Where is your field going? A machine learning approach to study the relative motion of the domains of physics
Source: PLoS One. 2020 Jun 18;15(6):e0233997. doi: 10.1371/journal.pone.0233997 (PMC7302634; doi:10.1371/journal.pone.0233997)
Supplement: S9 Data — (ZIP) [file pone.0233997.s009.zip › 8/Pacs4Run_8_VS_500_embeddings1985-1989ED8.txt]

-1.702246367931365967e-01 1.137591823935508728e-01 -9.174775481224060059e-01 -2.680398821830749512e-01 8.100368082523345947e-02 -1.023219376802444458e-01 -9.145715832710266113e-02 1.381161212921142578e-01
1.821674406528472900e-01 -1.557430475950241089e-01 -3.674554526805877686e-01 -5.555011034011840820e-01 3.723659813404083252e-01 -4.072232842445373535e-01 -3.594066500663757324e-01 2.555263638496398926e-01
-5.779156833887100220e-02 -5.495104789733886719e-01 -3.345769643783569336e-01 -4.555934369564056396e-01 1.940865516662597656e-01 -5.757116675376892090e-01 3.221092000603675842e-02 7.099413871765136719e-02
2.207855582237243652e-01 -2.669990658760070801e-01 -8.058148026466369629e-01 -1.829703152179718018e-01 3.234872519969940186e-01 1.558596342802047729e-01 1.890068650245666504e-01 1.802491396665573120e-01
3.972724676132202148e-01 -1.882152557373046875e-01 -8.101894259452819824e-01 -1.138818338513374329e-01 1.618886888027191162e-01 -6.390314549207687378e-02 2.774819135665893555e-01 1.734526902437210083e-01
4.706692397594451904e-01 -3.839952051639556885e-01 -5.183389782905578613e-01 -4.379483461380004883e-01 5.305814370512962341e-02 -1.806445792317390442e-02 3.926460444927215576e-01 1.150300502777099609e-01
-4.471923783421516418e-02 -3.097933828830718994e-01 -4.265108704566955566e-01 -4.474488198757171631e-01 4.150166809558868408e-01 3.288249075412750244e-01 4.882134199142456055e-01 3.448541089892387390e-02
-7.329912483692169189e-02 -4.768719151616096497e-02 -5.294609069824218750e-01 -5.201188921928405762e-01 -1.543558239936828613e-01 4.323438704013824463e-01 -3.514254689216613770e-01 3.274966180324554443e-01
5.563824996352195740e-02 -1.319307833909988403e-01 -4.893448948860168457e-01 -4.741810858249664307e-01 2.311628907918930054e-01 -3.961558043956756592e-01 -5.301030278205871582e-01 1.542971581220626831e-01
-2.236073613166809082e-01 -2.770193219184875488e-01 -6.724346876144409180e-01 -3.192372620105743408e-01 2.533553838729858398e-01 -2.723969705402851105e-02 -4.820736944675445557e-01 1.478283107280731201e-01
1.716818064451217651e-01 5.218535661697387695e-01 -4.751455187797546387e-01 -5.452107191085815430e-01 6.847552210092544556e-02 7.561179250478744507e-02 -8.620472252368927002e-02 3.966599106788635254e-01
5.771248042583465576e-02 -2.229393422603607178e-01 -1.394268125295639038e-01 -7.069728970527648926e-01 4.889831840991973877e-01 -3.001466020941734314e-02 -1.198150441050529480e-01 4.163603186607360840e-01
3.800676763057708740e-01 -3.859886825084686279e-01 -2.320672124624252319e-01 -7.625597715377807617e-01 4.767419770359992981e-02 -9.865137934684753418e-02 1.868999898433685303e-01 -1.557960510253906250e-01
-2.805797196924686432e-02 4.338597655296325684e-01 -5.808820128440856934e-01 -4.290376603603363037e-01 1.432917267084121704e-01 1.931291818618774414e-01 -2.790583372116088867e-01 3.921432793140411377e-01
-3.609878197312355042e-02 -1.182641983032226562e-01 -6.575841903686523438e-01 -4.153222963213920593e-02 4.320288598537445068e-01 -5.276640057563781738e-01 2.810248136520385742e-01 8.071941882371902466e-02
1.884805113077163696e-01 -4.136816263198852539e-01 -4.462828934192657471e-01 -5.166744589805603027e-01 1.807794868946075439e-01 -2.044449746608734131e-01 4.040895700454711914e-01 -2.990894913673400879e-01
5.105167627334594727e-01 -3.535295724868774414e-01 -5.971296429634094238e-01 -4.239444732666015625e-01 6.014748662710189819e-02 7.651988416910171509e-02 2.585794925689697266e-01 4.195885360240936279e-02
2.595414519309997559e-01 -2.577272057533264160e-01 -5.356305241584777832e-01 -5.430446863174438477e-01 4.844295382499694824e-01 1.876429021358489990e-01 1.148546636104583740e-01 3.666073456406593323e-02
-1.610401123762130737e-01 -1.794498413801193237e-01 -7.394165992736816406e-01 -2.935683540999889374e-02 -4.203997850418090820e-01 1.273157000541687012e-01 7.692433893680572510e-02 4.420436620712280273e-01
4.952514171600341797e-02 -7.538360357284545898e-02 -6.418389081954956055e-01 -3.383346498012542725e-01 4.622620046138763428e-01 3.492089509963989258e-01 1.826297789812088013e-01 -3.105645477771759033e-01
8.738458156585693359e-02 4.259181320667266846e-01 -4.606280028820037842e-01 -6.181405782699584961e-01 3.187707662582397461e-01 2.213529497385025024e-01 -2.560505270957946777e-01 2.253677509725093842e-02
3.283315002918243408e-01 4.853137955069541931e-02 -5.593833923339843750e-01 -1.913377642631530762e-01 4.170984625816345215e-01 -6.706294417381286621e-02 4.741621911525726318e-01 3.701688051223754883e-01
2.799416482448577881e-01 -3.070285022258758545e-01 -1.075488105416297913e-01 -7.057118415832519531e-01 2.577424943447113037e-01 -1.172230392694473267e-01 1.525568515062332153e-01 4.629513621330261230e-01
2.580300867557525635e-01 -4.811712205410003662e-01 -2.163913846015930176e-01 -6.422786712646484375e-01 1.402274519205093384e-01 -1.839413642883300781e-01 1.257914006710052490e-01 4.162041544914245605e-01
-5.702939033508300781e-01 -3.419953584671020508e-01 -5.093099474906921387e-01 -2.795662283897399902e-01 -2.071322351694107056e-01 3.909320533275604248e-01 1.243356391787528992e-01 -9.518021345138549805e-02
1.234615072607994080e-01 -5.370588898658752441e-01 -6.617128849029541016e-01 -3.019765019416809082e-01 4.672588035464286804e-02 -9.929741732776165009e-03 3.797038495540618896e-01 -1.442715376615524292e-01
-1.362707763910293579e-01 6.250799894332885742e-01 -5.975340604782104492e-01 -3.326844573020935059e-01 -1.920913308858871460e-01 -6.183849647641181946e-02 5.986997112631797791e-02 2.804851233959197998e-01
-1.784284263849258423e-01 -5.372272729873657227e-01 -7.718793153762817383e-01 -1.144330278038978577e-01 -2.267659902572631836e-01 1.331808418035507202e-01 3.850142285227775574e-02 -3.896508133038878441e-03
7.606351375579833984e-02 -5.143601298332214355e-01 -5.172486305236816406e-01 -4.187295436859130859e-01 2.502081990242004395e-01 -1.890924721956253052e-01 3.830491602420806885e-01 -2.041578292846679688e-01
1.281445324420928955e-01 -3.027879893779754639e-01 -5.569947361946105957e-01 -3.436531424522399902e-01 3.688827455043792725e-01 -5.667334198951721191e-01 3.712564334273338318e-02 -7.013074308633804321e-02
-1.797043830156326294e-01 -4.651841819286346436e-01 -3.808253407478332520e-01 -3.226110637187957764e-01 4.490970075130462646e-01 -2.936388850212097168e-01 4.361944794654846191e-01 1.550060659646987915e-01
-4.636089801788330078e-01 4.448129534721374512e-01 -2.812745571136474609e-01 -5.566776990890502930e-01 1.419657021760940552e-01 5.582610890269279480e-02 2.214549630880355835e-01 -3.548093736171722412e-01
-4.728610813617706299e-02 5.590728670358657837e-02 -1.566399633884429932e-02 -8.558645844459533691e-01 -3.527695834636688232e-01 -6.705366075038909912e-02 3.502026498317718506e-01 -1.015110760927200317e-01
1.355563551187515259e-01 -1.995858997106552124e-01 -4.175358414649963379e-01 -5.090895295143127441e-01 1.680310070514678955e-01 -2.592097818851470947e-01 -4.540008604526519775e-01 4.546874463558197021e-01
1.099606603384017944e-01 -1.501260548830032349e-01 -6.192674040794372559e-01 1.490269042551517487e-02 1.751722097396850586e-01 -2.169395387172698975e-01 4.743902981281280518e-01 5.280742049217224121e-01
-2.784047722816467285e-01 2.010244578123092651e-01 -2.385528236627578735e-01 -7.389014959335327148e-01 -3.933198750019073486e-01 2.068403810262680054e-01 2.851853668689727783e-01 -1.957154087722301483e-02
-4.179539382457733154e-01 3.384751081466674805e-01 -1.921780258417129517e-01 -6.713261008262634277e-01 1.095351576805114746e-01 1.797408908605575562e-01 4.125142991542816162e-01 -9.308720380067825317e-02
-3.022755682468414307e-01 5.352821946144104004e-01 -2.756693661212921143e-01 -6.156979799270629883e-01 7.815170288085937500e-02 -4.687513783574104309e-02 5.790612194687128067e-03 3.983544707298278809e-01
2.095662504434585571e-01 -3.143710196018218994e-01 -3.794279694557189941e-01 -4.054900705814361572e-01 -4.223222136497497559e-01 1.613032966852188110e-01 3.579706847667694092e-01 4.651314020156860352e-01
2.937431037425994873e-01 -1.332593113183975220e-01 -5.411939620971679688e-01 -5.431615114212036133e-01 9.366018325090408325e-02 2.379914671182632446e-01 -4.047610461711883545e-01 2.807100117206573486e-01
-1.907788217067718506e-01 -4.152339398860931396e-01 -5.111751556396484375e-01 -4.850092530250549316e-01 -1.723157614469528198e-01 1.326024532318115234e-01 -4.947534203529357910e-01 5.092440173029899597e-02
1.544755697250366211e-01 -2.234181165695190430e-01 -1.900549381971359253e-01 -6.882145404815673828e-01 3.361435532569885254e-01 -3.361274600028991699e-01 -1.064964830875396729e-01 4.232563078403472900e-01
-3.172243535518646240e-01 -8.123843371868133545e-02 -4.208115637302398682e-01 -1.280556470155715942e-01 -2.259588986635208130e-01 -2.141532152891159058e-01 2.688286304473876953e-01 7.280799746513366699e-01
3.417138755321502686e-01 -2.785222232341766357e-01 -7.760922908782958984e-01 -2.882596254348754883e-01 3.198143839836120605e-01 3.314822167158126831e-02 1.285070031881332397e-01 -1.870915852487087250e-02
-3.278882429003715515e-02 -2.883070409297943115e-01 -5.823283195495605469e-01 -3.571384549140930176e-01 5.530584454536437988e-01 2.926832139492034912e-01 2.395946830511093140e-01 1.439045649021863937e-02
-1.441921293735504150e-01 -4.216211438179016113e-01 -3.435975313186645508e-01 -4.497614502906799316e-01 4.526399970054626465e-01 -4.324205517768859863e-01 2.517096698284149170e-01 -1.608463227748870850e-01
1.462827473878860474e-01 -1.216146945953369141e-01 -7.480526566505432129e-01 -7.406540960073471069e-02 3.696915209293365479e-01 -4.876300096511840820e-01 1.500864177942276001e-01 4.197361320257186890e-02
-2.849858403205871582e-01 4.848041236400604248e-01 -3.090290725231170654e-01 -4.859195649623870850e-01 -8.880551904439926147e-03 -2.947853505611419678e-01 -1.094947680830955505e-01 5.031547546386718750e-01
5.463134646415710449e-01 -2.736760675907135010e-01 -5.200919508934020996e-01 -4.490866959095001221e-01 -3.930009156465530396e-02 1.338308453559875488e-01 2.872242927551269531e-01 2.291625589132308960e-01
-5.280213057994842529e-02 4.839621484279632568e-01 -6.267662644386291504e-01 -4.898992180824279785e-01 -1.828289777040481567e-01 -5.524035543203353882e-02 -3.017217218875885010e-01 -5.139423534274101257e-02
2.455019801855087280e-01 -2.845656871795654297e-01 -3.901829719543457031e-01 -2.691466212272644043e-01 2.622670307755470276e-02 -3.333468735218048096e-01 6.856569051742553711e-01 2.283312827348709106e-01
2.812159247696399689e-03 5.944117903709411621e-01 -6.007948517799377441e-01 -2.929725944995880127e-01 -1.613739430904388428e-01 -1.356503814458847046e-01 1.847030073404312134e-01 3.483123481273651123e-01
-1.222031861543655396e-01 6.310514211654663086e-01 -2.487474679946899414e-01 -6.050487160682678223e-01 1.267044395208358765e-01 -3.305728137493133545e-01 1.578976958990097046e-01 9.282752126455307007e-02
1.784417591989040375e-02 -2.539704144001007080e-01 -6.084568500518798828e-01 -4.259008169174194336e-01 4.890719950199127197e-01 3.777041733264923096e-01 3.502819687128067017e-02 -2.215111255645751953e-02
-5.266797542572021484e-01 4.496235772967338562e-02 -1.626784563995897770e-03 -7.921115159988403320e-01 -1.936083436012268066e-01 -1.356024667620658875e-02 8.771696686744689941e-02 2.185893952846527100e-01
8.532112836837768555e-02 -3.615493476390838623e-01 -7.103047966957092285e-01 -2.421021014451980591e-01 8.196589350700378418e-02 1.717030555009841919e-01 4.983218312263488770e-01 -1.197124719619750977e-01
-1.693836003541946411e-01 -4.872310757637023926e-01 -6.338410973548889160e-01 -1.897147446870803833e-01 2.585880458354949951e-01 1.179526969790458679e-01 4.630719125270843506e-01 3.086404129862785339e-02
-2.454169392585754395e-01 -5.286447405815124512e-01 -5.521674156188964844e-01 -2.728544473648071289e-01 2.676159143447875977e-01 1.615356504917144775e-01 4.275143742561340332e-01 -2.204862795770168304e-02
1.595778316259384155e-01 -5.395678281784057617e-01 -3.568559288978576660e-01 -4.923075437545776367e-01 1.738201379776000977e-01 9.443781524896621704e-02 4.375751614570617676e-01 2.882443368434906006e-01
-1.390090435743331909e-01 5.608824491500854492e-01 -4.401627182960510254e-01 -4.298565685749053955e-01 3.106384873390197754e-01 5.033309012651443481e-02 1.880624443292617798e-01 3.913697600364685059e-01
4.645907282829284668e-01 -3.143920004367828369e-01 -4.679061472415924072e-01 -4.651640057563781738e-01 1.419731676578521729e-01 3.717458993196487427e-02 4.322724044322967529e-01 2.039648145437240601e-01
-4.237009212374687195e-03 -2.193616628646850586e-01 -6.304059028625488281e-01 1.247828640043735504e-02 2.179743349552154541e-01 -4.103857874870300293e-01 4.288562387228012085e-02 5.801092386245727539e-01
-3.105315566062927246e-01 -3.135276734828948975e-01 -3.843903243541717529e-01 -3.225734829902648926e-01 6.867355108261108398e-01 -1.849175840616226196e-01 2.129955887794494629e-01 4.789316654205322266e-02
-9.937461465597152710e-03 5.749413967132568359e-01 -6.725414395332336426e-01 -2.319501191377639771e-01 -1.984873563051223755e-01 1.029000878334045410e-01 3.347547948360443115e-01 3.441461920738220215e-02
2.656867504119873047e-01 -4.334131479263305664e-01 -4.962788224220275879e-01 -5.998232960700988770e-01 3.474277257919311523e-01 1.101432442665100098e-01 2.594671212136745453e-02 4.441011324524879456e-02
-1.192544549703598022e-01 -1.776065081357955933e-01 -6.041577458381652832e-01 -1.662751287221908569e-01 -6.208011507987976074e-01 4.522011056542396545e-02 2.641025781631469727e-01 3.230963051319122314e-01
9.121747314929962158e-02 -2.447143197059631348e-01 -7.693033814430236816e-01 -8.892384171485900879e-02 1.099183782935142517e-01 -4.788164794445037842e-02 5.224561691284179688e-01 -2.114807963371276855e-01
-1.184671819210052490e-01 1.923778206110000610e-01 -2.467070072889328003e-01 -7.391451597213745117e-01 -4.801678359508514404e-01 1.276358515024185181e-01 2.870260179042816162e-01 -1.118951663374900818e-01
2.838037610054016113e-01 -4.491426944732666016e-01 -2.112729847431182861e-01 -7.269181013107299805e-01 1.578276753425598145e-01 5.608160421252250671e-02 2.544979751110076904e-01 2.277194857597351074e-01
-2.072253823280334473e-01 3.053134083747863770e-01 -1.584688574075698853e-02 -6.907448768615722656e-01 1.570759713649749756e-01 -5.575174093246459961e-02 2.311772257089614868e-01 5.524832010269165039e-01
-3.806749582290649414e-01 -9.112204611301422119e-02 -5.238823294639587402e-01 -1.663335561752319336e-01 -3.847316205501556396e-01 -4.267302528023719788e-02 3.381344377994537354e-01 5.296127200126647949e-01
-3.500404357910156250e-01 -1.603490710258483887e-01 -3.362929224967956543e-01 -5.568280816078186035e-01 2.086686491966247559e-01 -3.097673356533050537e-01 -5.040356516838073730e-01 1.872406303882598877e-01
-5.697299167513847351e-02 -8.553381264209747314e-02 -5.170653462409973145e-01 -1.300443410873413086e-01 2.580915987491607666e-01 -7.309822440147399902e-01 -8.281867019832134247e-03 3.227303922176361084e-01
1.839553564786911011e-01 -2.591109573841094971e-01 -3.429125249385833740e-01 -3.778981566429138184e-01 2.169062495231628418e-01 -6.821982264518737793e-01 3.533371686935424805e-01 3.655421361327171326e-02
-3.078513406217098236e-02 -1.082835942506790161e-01 -6.852715015411376953e-01 -1.433840841054916382e-01 -5.354431867599487305e-01 -4.032790660858154297e-01 -1.023257896304130554e-01 -1.933049410581588745e-01
1.566630452871322632e-01 1.170853525400161743e-02 -3.443906009197235107e-01 -7.148418426513671875e-01 4.264870584011077881e-01 1.847238689661026001e-01 -2.337974905967712402e-01 -2.739352285861968994e-01
-3.388659060001373291e-01 -1.939059793949127197e-01 -5.687284469604492188e-01 -1.568797975778579712e-01 -5.659720897674560547e-01 -3.707323372364044189e-01 -2.792567573487758636e-02 2.023866027593612671e-01
-5.380442738533020020e-01 -2.229687422513961792e-01 -4.749245345592498779e-01 -3.268956243991851807e-01 5.040113329887390137e-01 3.909200429916381836e-02 -2.644691467285156250e-01 5.366360396146774292e-02
-3.324831277132034302e-02 -5.673789978027343750e-02 -3.877350687980651855e-01 -4.253440499305725098e-01 1.407918632030487061e-01 -7.066459655761718750e-01 -9.059248864650726318e-02 -3.701911568641662598e-01
1.759930402040481567e-01 -3.945216834545135498e-01 -5.653007030487060547e-01 -4.799460172653198242e-01 2.594822943210601807e-01 2.434684485197067261e-01 3.130393624305725098e-01 -1.971407383680343628e-01
-3.173072040081024170e-01 -1.520449668169021606e-01 -4.420977234840393066e-01 -1.192843019962310791e-01 4.640570878982543945e-01 -2.606103718280792236e-01 6.106373667716979980e-01 1.018554344773292542e-01
1.126305460929870605e-01 -3.717182576656341553e-01 -3.729750514030456543e-01 -3.331632912158966064e-01 2.255256325006484985e-01 -6.250783801078796387e-01 3.780255615711212158e-01 1.205970495939254761e-01
1.618313938379287720e-01 -1.259234249591827393e-01 -5.752819776535034180e-01 -2.047796547412872314e-01 4.560240805149078369e-01 -4.548309147357940674e-01 3.822835087776184082e-01 1.552420556545257568e-01
1.421644687652587891e-01 5.955117344856262207e-01 -5.965942144393920898e-01 -3.891814351081848145e-01 -8.230324089527130127e-02 -2.322773486375808716e-01 -9.095834195613861084e-02 2.208350747823715210e-01
-1.689726561307907104e-01 -1.117899790406227112e-01 -5.607293844223022461e-01 -1.767445206642150879e-01 -6.165441274642944336e-01 -3.260796889662742615e-03 3.825060427188873291e-01 2.946979999542236328e-01
5.572305917739868164e-01 -1.549142301082611084e-01 -3.312060236930847168e-01 -7.278107404708862305e-01 1.115926280617713928e-01 -9.303608536720275879e-02 5.409437790513038635e-02 -4.533049091696739197e-02
-2.237983196973800659e-01 -5.435019135475158691e-01 -2.622871696949005127e-01 -4.827951192855834961e-01 4.231765270233154297e-01 5.136276781558990479e-02 3.444477319717407227e-01 2.286339998245239258e-01
2.490793913602828979e-01 -1.430966109037399292e-01 -2.479176074266433716e-01 -7.898616194725036621e-01 3.522245585918426514e-01 -4.528887197375297546e-02 1.546802669763565063e-01 -2.865297794342041016e-01
-4.109447896480560303e-01 -1.938398927450180054e-01 -1.819351166486740112e-01 -5.019695758819580078e-01 2.356278151273727417e-01 -6.497421264648437500e-01 -1.297682821750640869e-01 1.181167662143707275e-01
-4.696725681424140930e-02 -3.941530585289001465e-01 -1.465936899185180664e-01 -6.655396223068237305e-01 4.717839360237121582e-01 -1.133594885468482971e-01 2.872925102710723877e-01 2.450250089168548584e-01
-2.841498851776123047e-01 -8.041456341743469238e-02 -5.949796438217163086e-01 -3.790640234947204590e-01 2.292113751173019409e-01 3.251056745648384094e-02 -5.766965746879577637e-01 1.700832545757293701e-01
-4.317744448781013489e-02 -6.729465723037719727e-02 -5.177862644195556641e-01 -2.560391724109649658e-01 1.684667021036148071e-01 -6.913241147994995117e-01 -3.196819126605987549e-01 2.268086224794387817e-01
-1.160568520426750183e-01 -4.691168367862701416e-01 -4.025968611240386963e-01 -4.784344732761383057e-01 3.549149632453918457e-01 -4.207885563373565674e-01 7.595100253820419312e-02 -2.582252621650695801e-01
-4.357281699776649475e-02 5.531561374664306641e-01 -3.204205632209777832e-01 -5.548605918884277344e-01 1.497030556201934814e-01 -2.008293196558952332e-02 2.332642972469329834e-01 4.520548284053802490e-01
2.277489155530929565e-01 -2.650379389524459839e-02 -2.641323506832122803e-01 -7.868660688400268555e-01 4.321424961090087891e-01 -3.023370355367660522e-02 5.750733241438865662e-02 -2.598761916160583496e-01
2.243691086769104004e-01 3.171237111091613770e-01 -5.740841627120971680e-01 -5.288941860198974609e-01 -2.402631789445877075e-01 -6.002067774534225464e-02 -3.119175136089324951e-01 -2.849002182483673096e-01
-3.635696470737457275e-01 1.916990578174591064e-01 -2.268815338611602783e-01 -5.227769613265991211e-01 -3.621368408203125000e-01 -1.722248345613479614e-01 5.778967142105102539e-01 -1.073706075549125671e-01
-1.694027632474899292e-01 -3.465628027915954590e-01 -3.003000319004058838e-01 -5.759810209274291992e-01 -3.477358520030975342e-01 -4.057664275169372559e-01 -3.674450218677520752e-01 -9.316752105951309204e-02
3.153738081455230713e-01 -3.624679744243621826e-01 -6.057013273239135742e-01 -4.130432307720184326e-01 1.875954270362854004e-01 2.569629549980163574e-01 3.468731343746185303e-01 1.006703525781631470e-01
-2.243402898311614990e-01 3.432480096817016602e-01 -1.862279176712036133e-01 -7.817270755767822266e-01 5.344042554497718811e-02 2.485787868499755859e-01 2.833143770694732666e-01 2.028787583112716675e-01
-5.607493519783020020e-01 -5.409631133079528809e-02 -4.674834609031677246e-01 -6.616193056106567383e-02 -1.200060825794935226e-02 9.701759368181228638e-02 4.101734459400177002e-01 5.309582948684692383e-01
-4.686594009399414062e-02 -3.395036756992340088e-01 -1.201738864183425903e-01 -4.948301613330841064e-01 4.306028783321380615e-01 -2.559801042079925537e-01 4.548185169696807861e-01 4.067401587963104248e-01
1.576157659292221069e-01 1.869223117828369141e-01 -5.306283235549926758e-01 -6.202740669250488281e-01 -2.152471691370010376e-01 2.210883647203445435e-01 -4.187069237232208252e-01 5.817461758852005005e-02
-1.061985716223716736e-01 4.251654744148254395e-01 -2.286110818386077881e-01 -6.389101743698120117e-01 1.878919079899787903e-02 1.969222277402877808e-01 5.463165044784545898e-01 9.946784377098083496e-02
-4.410162866115570068e-01 -1.871259957551956177e-01 -8.518062829971313477e-01 8.699510991573333740e-02 -1.787168681621551514e-01 3.072199597954750061e-02 -9.510179981589317322e-03 -6.612464040517807007e-02
3.117809593677520752e-01 1.781287193298339844e-01 -7.304399013519287109e-01 -3.329461216926574707e-01 -3.408086597919464111e-01 2.616881206631660461e-02 -3.309145867824554443e-01 -1.809747703373432159e-02
2.652448713779449463e-01 -4.040528237819671631e-01 -2.947646081447601318e-01 -5.401581525802612305e-01 3.971605375409126282e-02 -3.985620439052581787e-01 4.318689107894897461e-01 -2.019644826650619507e-01
1.661729365587234497e-01 4.453229308128356934e-01 -5.796896815299987793e-01 -5.680542588233947754e-01 -1.286391764879226685e-01 3.223529830574989319e-02 -3.055875897407531738e-01 6.616154313087463379e-02
-3.393249213695526123e-01 3.071030378341674805e-01 -2.341924309730529785e-01 -5.784299373626708984e-01 1.496757864952087402e-01 3.169483244419097900e-01 5.110003948211669922e-01 1.309144645929336548e-01
2.664061821997165680e-02 -2.723465263843536377e-01 -3.177338540554046631e-01 -5.519757270812988281e-01 -3.214093744754791260e-01 3.537205159664154053e-01 6.206305697560310364e-02 5.359212756156921387e-01
-1.234344542026519775e-01 -2.765766680240631104e-01 -6.436622887849807739e-02 -5.942858457565307617e-01 4.279434084892272949e-01 -5.593055486679077148e-01 1.391905695199966431e-01 1.887279003858566284e-01
-3.804627358913421631e-01 1.453802436590194702e-01 -9.671874344348907471e-02 -6.637802720069885254e-01 -5.069890990853309631e-02 1.398020982742309570e-01 3.859733641147613525e-01 4.615881443023681641e-01
1.700935512781143188e-01 3.377433419227600098e-01 -2.828432917594909668e-01 -6.196010708808898926e-01 -3.862790763378143311e-01 5.435128882527351379e-02 4.855528771877288818e-01 -7.186521589756011963e-02
1.494567245244979858e-01 -2.302408814430236816e-01 -4.089582860469818115e-01 -4.523186981678009033e-01 -3.138415813446044922e-01 3.791529834270477295e-01 1.659448593854904175e-01 5.319976210594177246e-01
-2.094114422798156738e-01 5.750218629837036133e-01 -3.736672103404998779e-01 -5.376283526420593262e-01 -5.032308772206306458e-02 -9.790501743555068970e-02 -1.281267777085304260e-02 4.295847713947296143e-01
-3.667228817939758301e-01 -1.811503618955612183e-01 -5.233171582221984863e-01 -2.045786380767822266e-01 3.579806685447692871e-01 -5.830598473548889160e-01 -1.799985766410827637e-01 -1.283643096685409546e-01
-1.606730967760086060e-01 4.930484592914581299e-01 -2.494148761034011841e-01 -6.630430221557617188e-01 1.661800891160964966e-01 6.434892117977142334e-02 2.116885483264923096e-01 3.907491266727447510e-01
9.750912897288799286e-03 5.570850372314453125e-01 -3.688171505928039551e-01 -5.205637216567993164e-01 2.418864667415618896e-01 -1.160023808479309082e-01 2.040668278932571411e-01 4.110225141048431396e-01
-2.453981935977935791e-01 -1.570613980293273926e-01 -6.079047918319702148e-01 -1.226439997553825378e-01 -5.471990704536437988e-01 -4.591813385486602783e-01 9.966751188039779663e-02 1.015575155615806580e-01
1.064937189221382141e-02 4.761855602264404297e-01 -5.479497313499450684e-01 -4.568417668342590332e-01 -4.189900159835815430e-01 -2.077387571334838867e-01 -1.657950282096862793e-01 -1.341070383787155151e-01
1.529019623994827271e-01 -1.522509604692459106e-01 -1.264828741550445557e-01 -7.280192971229553223e-01 -1.012353822588920593e-01 -5.161103010177612305e-01 -1.828206330537796021e-01 3.120719492435455322e-01
1.586997509002685547e-01 -1.477319747209548950e-01 -5.289555788040161133e-01 -3.922398388385772705e-01 3.293669223785400391e-01 -6.027806401252746582e-01 -1.729506552219390869e-01 -1.326826661825180054e-01
-1.590940654277801514e-01 -4.403131604194641113e-01 -3.255223035812377930e-01 -5.109938383102416992e-01 3.355882763862609863e-01 -3.028714656829833984e-01 2.979113757610321045e-01 -3.473215401172637939e-01
-3.490894734859466553e-01 -2.609905302524566650e-01 -3.015404343605041504e-01 -5.921034812927246094e-01 -2.107117176055908203e-01 -2.714644372463226318e-01 -3.463616669178009033e-01 -3.611767292022705078e-01
-1.202962622046470642e-01 -2.942904531955718994e-01 -4.956583678722381592e-01 -5.278022885322570801e-01 -2.474199682474136353e-01 -1.407962292432785034e-01 -4.181026220321655273e-01 -3.447020351886749268e-01
-4.513241648674011230e-01 1.709006875753402710e-01 -7.315088063478469849e-02 -7.430754899978637695e-01 -9.282701462507247925e-02 1.212767660617828369e-01 3.085326254367828369e-01 3.017777800559997559e-01
2.696380317211151123e-01 -6.646130234003067017e-02 -6.173710227012634277e-01 -8.330704271793365479e-02 2.139641791582107544e-01 -5.774678587913513184e-01 2.711244523525238037e-01 2.864139676094055176e-01
-4.297856986522674561e-01 -4.264894723892211914e-01 -5.210884213447570801e-01 -1.154991164803504944e-01 -2.024337500333786011e-01 6.211176142096519470e-02 1.544853597879409790e-01 5.289753675460815430e-01
-2.018737979233264923e-02 2.363194674253463745e-01 -3.624730706214904785e-01 -3.437261879444122314e-01 -2.445219159126281738e-01 1.740272343158721924e-01 4.709438085556030273e-01 6.183418631553649902e-01
-3.810313642024993896e-01 2.300659269094467163e-01 -1.664544343948364258e-01 -6.391481161117553711e-01 -3.138665556907653809e-01 -4.582203924655914307e-02 4.970192313194274902e-01 1.342662721872329712e-01
-1.480724941939115524e-02 3.438397645950317383e-01 -5.590707063674926758e-01 -3.497083485126495361e-01 -3.965003490447998047e-01 1.236415058374404907e-01 1.279939897358417511e-02 5.234839320182800293e-01
-2.742534279823303223e-01 -3.310726881027221680e-01 -4.232214987277984619e-01 -5.728752613067626953e-01 -1.916930526494979858e-01 1.710908114910125732e-01 -4.872859716415405273e-01 6.638825684785842896e-02
-4.008236229419708252e-01 -9.235167503356933594e-02 -5.626337528228759766e-01 -1.733112484216690063e-01 -5.120199322700500488e-01 -4.306271374225616455e-01 1.414352953433990479e-01 -1.288791447877883911e-01
-4.304011464118957520e-01 1.577512025833129883e-01 -1.018190532922744751e-01 -7.649986743927001953e-01 -2.915969789028167725e-01 8.716891519725322723e-03 3.302339613437652588e-01 -1.096306648105382919e-02
-3.239346742630004883e-01 -2.848161160945892334e-01 -4.881679415702819824e-01 -3.637712597846984863e-01 -5.017986297607421875e-01 2.748256027698516846e-01 1.132286414504051208e-01 3.211803734302520752e-01
1.034171432256698608e-01 6.114286780357360840e-01 -5.808677673339843750e-01 -3.070852160453796387e-01 -5.785489454865455627e-02 -1.487304568290710449e-01 3.311035335063934326e-01 2.205753624439239502e-01
2.180074900388717651e-01 -3.147362470626831055e-01 -1.436311602592468262e-01 -6.928471922874450684e-01 3.139377236366271973e-01 -2.699524760246276855e-01 1.259881556034088135e-01 4.067462086677551270e-01
1.503534018993377686e-01 -5.212996602058410645e-01 -5.947019457817077637e-01 -2.986001670360565186e-01 1.899728924036026001e-02 -7.993783056735992432e-02 4.881873130798339844e-01 -1.331549882888793945e-01
6.746046990156173706e-02 -4.626799747347831726e-02 -5.185496211051940918e-01 -3.121412396430969238e-01 -3.641487061977386475e-01 4.219264388084411621e-01 3.172621130943298340e-01 4.644362032413482666e-01
-3.728208839893341064e-01 -5.682630538940429688e-01 -3.877388536930084229e-01 -2.123859524726867676e-01 -1.464953422546386719e-01 -1.655070334672927856e-01 2.971121966838836670e-01 4.533248841762542725e-01
5.609749257564544678e-02 4.569192528724670410e-01 -4.978563189506530762e-01 -4.924198091030120850e-01 -4.701429605484008789e-01 -2.311177849769592285e-01 -5.497862771153450012e-02 -1.423632055521011353e-01
2.229394465684890747e-01 -4.010551273822784424e-01 -2.303255945444107056e-01 -6.831933856010437012e-01 3.728106617927551270e-01 -2.209940552711486816e-01 2.855918109416961670e-01 1.614879257977008820e-02
-4.597901999950408936e-01 -3.157959878444671631e-01 -1.850327998399734497e-01 -4.011659622192382812e-01 2.267905324697494507e-01 -6.438069343566894531e-01 3.531640768051147461e-02 1.628687083721160889e-01
1.067178621888160706e-01 -4.524089694023132324e-01 -4.398863017559051514e-01 -2.327500134706497192e-01 -1.474743634462356567e-01 -1.320761293172836304e-01 2.691329419612884521e-01 6.516437530517578125e-01
-4.628263711929321289e-01 2.715892493724822998e-01 -2.175269275903701782e-01 -6.712468862533569336e-01 -1.112327724695205688e-01 1.887691766023635864e-01 3.963727056980133057e-01 -9.498828649520874023e-02
3.890541195869445801e-01 5.915799736976623535e-02 -8.311570286750793457e-01 3.136335872113704681e-03 1.291505843400955200e-01 -1.823102086782455444e-01 3.230353295803070068e-01 -6.058463361114263535e-03
-2.085418850183486938e-01 -9.692311286926269531e-02 -4.885977208614349365e-01 -2.867711782455444336e-01 -6.468443870544433594e-01 -4.546426534652709961e-01 2.630991302430629730e-02 -1.873691752552986145e-02
1.600022763013839722e-01 -3.684696555137634277e-01 -5.506635308265686035e-01 -3.339503705501556396e-01 3.477297127246856689e-01 -4.370511770248413086e-01 3.308856487274169922e-01 -4.961165040731430054e-02
-9.540011733770370483e-02 -3.513917028903961182e-01 -4.074479043483734131e-01 -3.525998592376708984e-01 -4.725172817707061768e-01 1.797697544097900391e-01 2.485693246126174927e-01 5.096135735511779785e-01
1.114277318120002747e-01 -3.992354869842529297e-02 -7.235726714134216309e-01 -2.676421403884887695e-01 4.904657900333404541e-01 3.431884646415710449e-01 1.765891462564468384e-01 -3.579782694578170776e-02
-3.415822237730026245e-02 5.736103653907775879e-01 -3.117263019084930420e-01 -5.032399892807006836e-01 2.812280356884002686e-01 -2.992953956127166748e-01 1.866791248321533203e-01 3.403890430927276611e-01
-2.578670382499694824e-01 1.711104363203048706e-01 -2.799509465694427490e-01 -5.843161940574645996e-01 -5.328519344329833984e-01 -1.166092380881309509e-01 4.054240584373474121e-01 -1.501011997461318970e-01
-4.441269934177398682e-01 -2.200593799352645874e-01 -5.679605603218078613e-01 -4.038728401064872742e-02 3.924023807048797607e-01 -2.534528374671936035e-01 -9.319236874580383301e-02 4.507904350757598877e-01
-1.440751701593399048e-01 5.592299699783325195e-01 -2.347051352262496948e-01 -6.327515840530395508e-01 -1.715132594108581543e-02 -1.505553126335144043e-01 2.845597863197326660e-01 3.272734582424163818e-01
4.084061086177825928e-02 5.921552181243896484e-01 -4.248379468917846680e-01 -4.271393120288848877e-01 1.389695107936859131e-01 -1.906021386384963989e-01 2.492851316928863525e-01 4.086126089096069336e-01
-4.550015553832054138e-02 4.315710067749023438e-01 -3.433159291744232178e-01 -6.204317808151245117e-01 1.287544369697570801e-01 1.440666168928146362e-01 2.528142184019088745e-03 5.210906863212585449e-01
-3.347683846950531006e-01 2.746589481830596924e-01 -2.083427459001541138e-01 -6.821034550666809082e-01 -2.687208652496337891e-01 -4.503922536969184875e-03 4.806165397167205811e-01 2.443856745958328247e-02
1.992063596844673157e-02 -2.287764549255371094e-01 -3.863104283809661865e-01 -5.750982165336608887e-01 -2.612055651843547821e-02 -2.172425575554370880e-02 -4.595420956611633301e-01 5.049331784248352051e-01
-8.924141526222229004e-02 1.747249662876129150e-01 -9.832078963518142700e-02 -7.595995664596557617e-01 -2.038279324769973755e-01 2.182481884956359863e-01 3.426618874073028564e-01 4.101871252059936523e-01
-2.033055722713470459e-01 2.455576658248901367e-01 -1.714605540037155151e-01 -7.140108346939086914e-01 4.998212307691574097e-02 3.353383541107177734e-01 4.940488338470458984e-01 1.112232729792594910e-02
4.214345812797546387e-01 -1.574729681015014648e-01 -3.289424479007720947e-01 -7.349817752838134766e-01 2.837615609169006348e-01 -1.283941566944122314e-01 1.841755360364913940e-01 -1.351574212312698364e-01
1.335070282220840454e-01 -1.372907161712646484e-01 -2.479377388954162598e-01 -8.037167191505432129e-01 3.729090988636016846e-01 1.460037529468536377e-01 -1.790375113487243652e-01 -2.519137859344482422e-01
1.464322209358215332e-01 1.514557749032974243e-02 -1.046364530920982361e-01 -4.976153671741485596e-01 2.974337711930274963e-02 -7.383931875228881836e-01 7.565276324748992920e-02 4.097875356674194336e-01
-3.042030036449432373e-01 -8.975788950920104980e-02 -5.762088298797607422e-01 -8.778597414493560791e-02 -5.474712252616882324e-01 -4.187867343425750732e-01 5.233301222324371338e-02 2.860686480998992920e-01
2.916829660534858704e-03 -4.426001012325286865e-01 -4.195801615715026855e-01 -4.713614881038665771e-01 1.780386120080947876e-01 -3.876883685588836670e-01 7.199394982308149338e-03 -4.730916917324066162e-01
3.025912940502166748e-01 2.901411056518554688e-01 -6.706486344337463379e-01 -4.209828674793243408e-01 -3.182266056537628174e-01 4.203216731548309326e-02 -3.016430437564849854e-01 -5.689495801925659180e-02
-3.254173696041107178e-01 3.172020912170410156e-01 -1.851701289415359497e-01 -6.239255070686340332e-01 -2.486358880996704102e-01 -1.244631782174110413e-01 5.383627414703369141e-01 -5.263103544712066650e-02
-6.352232098579406738e-01 -1.558326836675405502e-02 -3.696433901786804199e-01 -2.492641657590866089e-01 -2.983262948691844940e-02 2.560757696628570557e-01 1.221765205264091492e-01 5.622170567512512207e-01
-1.053781658411026001e-01 -1.936555206775665283e-01 -7.175713777542114258e-01 -9.331561625003814697e-02 1.103342249989509583e-01 -5.751553177833557129e-01 -2.083540707826614380e-01 -2.034397423267364502e-01
1.479824334383010864e-01 2.357476651668548584e-01 -6.761345267295837402e-01 -4.343822300434112549e-01 -4.398829117417335510e-02 1.013920828700065613e-01 -4.788951873779296875e-01 1.874101012945175171e-01
-1.622734069824218750e-01 4.627190530300140381e-01 -1.123191863298416138e-01 -8.105776309967041016e-01 -2.134576737880706787e-01 -2.079538702964782715e-01 -3.009152412414550781e-02 1.386127155274152756e-02
-4.592895805835723877e-01 5.021578446030616760e-02 -4.804681241512298584e-01 -1.291932463645935059e-01 -2.181133180856704712e-01 -5.474724993109703064e-02 2.907569706439971924e-01 6.355161070823669434e-01
-2.239483445882797241e-01 -4.829377830028533936e-01 -3.672882318496704102e-01 -2.737211287021636963e-01 -1.868995130062103271e-01 -7.499997317790985107e-02 3.650760352611541748e-01 5.770247578620910645e-01
-1.509264856576919556e-01 -1.703665703535079956e-01 -6.325374841690063477e-01 -3.800796568393707275e-01 5.092574954032897949e-01 3.172577023506164551e-01 -1.671665161848068237e-01 -1.252670139074325562e-01
-3.357613682746887207e-01 -5.074188113212585449e-01 -3.973618149757385254e-01 -3.747352957725524902e-01 3.833821713924407959e-01 -2.949850857257843018e-01 -1.034767478704452515e-01 2.945536673069000244e-01
-7.916335016489028931e-03 -3.301042318344116211e-01 -4.113776087760925293e-01 -4.914138913154602051e-01 6.225742697715759277e-01 -2.547494471073150635e-01 1.429482698440551758e-01 -8.555215597152709961e-02
1.283791363239288330e-01 -1.590865701436996460e-01 6.152902916073799133e-02 -8.028579354286193848e-01 -6.005275994539260864e-02 -4.500610828399658203e-01 1.714090816676616669e-02 3.215407729148864746e-01
-2.516550421714782715e-01 -4.181600809097290039e-01 -4.285667240619659424e-01 -4.284474551677703857e-01 4.950124323368072510e-01 -3.566633462905883789e-01 -1.475635021924972534e-01 2.354156412184238434e-02
4.987925887107849121e-01 -3.498434722423553467e-01 -2.943260967731475830e-01 -6.411473751068115234e-01 1.176728308200836182e-02 1.304302643984556198e-02 3.201895058155059814e-01 1.681896895170211792e-01
-6.721150279045104980e-01 -3.240983560681343079e-02 -3.346702456474304199e-01 -3.460355699062347412e-01 4.274915903806686401e-03 -3.989612460136413574e-01 -3.177111744880676270e-01 2.352392822504043579e-01
-2.120270580053329468e-01 -5.248010158538818359e-01 -3.882635831832885742e-01 -3.725844621658325195e-01 -1.800156980752944946e-01 9.359413385391235352e-02 -5.890421196818351746e-02 5.877290964126586914e-01
4.827690124511718750e-02 5.799550414085388184e-01 -5.149875879287719727e-01 -4.448651969432830811e-01 -2.287734001874923706e-01 -3.226356804370880127e-01 6.531818304210901260e-03 -2.042806744575500488e-01
1.976527571678161621e-01 -3.870399296283721924e-01 -2.900317013263702393e-01 -4.817504286766052246e-01 3.239537179470062256e-01 -1.591001152992248535e-01 1.850702315568923950e-01 5.748234391212463379e-01
-3.386015295982360840e-01 4.037613049149513245e-02 -1.722616702318191528e-01 -6.238635778427124023e-01 -4.023787081241607666e-01 -8.192542940378189087e-02 5.396969318389892578e-01 -7.032673805952072144e-02
-5.656972527503967285e-01 1.294485665857791901e-02 -3.737924993038177490e-01 -4.824073910713195801e-01 -3.051795624196529388e-02 4.421802461147308350e-01 1.906127668917179108e-02 3.325105607509613037e-01
-2.278243750333786011e-01 -3.810777962207794189e-01 -7.489785552024841309e-01 -1.865300834178924561e-01 -2.654684782028198242e-01 2.848646342754364014e-01 -7.662837952375411987e-02 -2.227557003498077393e-01
5.288044214248657227e-01 1.372476760298013687e-02 -2.962604761123657227e-01 -7.259267568588256836e-01 2.745778262615203857e-01 1.530704740434885025e-02 -1.762657053768634796e-02 1.717549115419387817e-01
-4.043148159980773926e-01 -5.608996748924255371e-01 -3.788579404354095459e-01 -2.156034559011459351e-01 -1.504330039024353027e-01 -5.434458330273628235e-02 2.245737761259078979e-01 5.058518648147583008e-01
3.538665547966957092e-02 -3.669968545436859131e-01 -2.051789909601211548e-01 -5.506407022476196289e-01 3.665575087070465088e-01 -1.414819657802581787e-01 -2.641318738460540771e-02 6.030575037002563477e-01
-3.259113430976867676e-02 -2.726673185825347900e-01 -4.796904027462005615e-01 -2.634922564029693604e-01 4.313642680644989014e-01 -6.443146467208862305e-01 6.060253456234931946e-02 1.420221030712127686e-01
-4.897003769874572754e-01 1.304799411445856094e-02 -7.657999992370605469e-01 7.747679948806762695e-02 -2.525891065597534180e-01 -2.910862565040588379e-01 -3.114287974312901497e-03 -1.379448771476745605e-01
-4.087903797626495361e-01 -2.683425247669219971e-01 -8.048191666603088379e-01 -3.252893313765525818e-02 -2.904297411441802979e-01 9.958270937204360962e-02 5.999236553907394409e-02 -1.192708089947700500e-01
1.056566834449768066e-01 5.892609357833862305e-01 -5.415157079696655273e-01 -3.367857635021209717e-01 -1.078275516629219055e-01 -2.360016852617263794e-01 2.132322192192077637e-01 3.495039641857147217e-01
-2.249468415975570679e-01 2.605232894420623779e-01 -2.367948740720748901e-01 -5.598032474517822266e-01 -4.576407968997955322e-01 -1.882517784833908081e-01 5.156224370002746582e-01 -3.653617948293685913e-02
-2.227946370840072632e-01 -2.938503324985504150e-01 -7.019436359405517578e-01 -1.996215581893920898e-01 4.661823809146881104e-01 2.566893100738525391e-01 2.081020027399063110e-01 -7.013588398694992065e-02
9.892575442790985107e-02 -3.562911180779337883e-03 -6.638038754463195801e-01 4.312681779265403748e-02 2.280130237340927124e-01 -4.868443608283996582e-01 5.025810599327087402e-01 7.816998660564422607e-02
-6.485650539398193359e-01 1.921032816171646118e-01 -2.126327604055404663e-01 -6.455103754997253418e-01 -2.559079825878143311e-01 -3.885714337229728699e-02 -6.523707509040832520e-02 -9.648153930902481079e-02
-9.592758119106292725e-02 4.452785849571228027e-02 -5.536376237869262695e-01 -2.233963906764984131e-01 -5.057054162025451660e-01 2.797774970531463623e-01 4.856878817081451416e-01 2.499769330024719238e-01
-3.227743208408355713e-01 -5.821588635444641113e-01 -6.229872703552246094e-01 -2.789484560489654541e-01 3.380626067519187927e-02 3.536920621991157532e-02 -5.947542190551757812e-02 -2.916354835033416748e-01
3.145555034279823303e-02 1.003635153174400330e-01 -6.170334815979003906e-01 -4.355237483978271484e-01 -3.610708191990852356e-02 2.975272536277770996e-01 -4.337134957313537598e-01 3.749575018882751465e-01
-3.077381849288940430e-01 -2.834871709346771240e-01 -4.686724543571472168e-01 -5.213010907173156738e-01 -1.793500185012817383e-01 3.226023614406585693e-01 -4.393994510173797607e-01 6.490757316350936890e-02
-2.882514297962188721e-01 5.262877941131591797e-01 -4.093482494354248047e-01 -4.813545048236846924e-01 5.072100460529327393e-02 1.371797323226928711e-01 2.996099889278411865e-01 3.598710894584655762e-01
3.742164075374603271e-01 -1.784601956605911255e-01 -8.311246037483215332e-01 -1.655637174844741821e-01 1.371859759092330933e-01 1.109895184636116028e-01 2.794053256511688232e-01 2.699134126305580139e-02
-4.335908889770507812e-01 -1.784548908472061157e-02 -4.906358122825622559e-01 -9.984245151281356812e-02 -4.929822683334350586e-01 -3.499336242675781250e-01 3.211852535605430603e-02 4.409897625446319580e-01
-1.467642635107040405e-01 -2.101608514785766602e-01 -5.253993868827819824e-01 -4.417858719825744629e-01 1.297489255666732788e-01 -2.136142402887344360e-01 -6.011309027671813965e-01 1.981142759323120117e-01
-4.228703081607818604e-01 3.870901167392730713e-01 -3.395750522613525391e-01 -5.829632878303527832e-01 -5.351696908473968506e-02 2.235483229160308838e-01 -7.986618578433990479e-02 3.961918652057647705e-01
-5.562530159950256348e-01 -1.889510899782180786e-01 -3.408779799938201904e-01 -2.652521133422851562e-01 4.904636442661285400e-01 -4.696733355522155762e-01 -7.649239897727966309e-02 3.639814257621765137e-02
1.868856847286224365e-01 -3.914820551872253418e-01 -2.309319972991943359e-01 -5.253977179527282715e-01 -1.302097290754318237e-01 -6.289992332458496094e-01 1.995772272348403931e-01 -1.732558012008666992e-01
1.490797498263418674e-03 6.333172321319580078e-01 -5.513016581535339355e-01 -4.469723105430603027e-01 -6.527733057737350464e-02 -1.066382527351379395e-01 1.129742935299873352e-01 2.584439814090728760e-01
-2.242079377174377441e-01 -5.131138563156127930e-01 -4.567005634307861328e-01 -2.432322502136230469e-01 -7.860923558473587036e-02 -1.069899350404739380e-01 3.100340962409973145e-01 5.522321462631225586e-01
-2.091646343469619751e-01 -4.522868096828460693e-01 -5.707748532295227051e-01 -2.222437262535095215e-01 2.118159234523773193e-01 -4.326882660388946533e-01 1.965114176273345947e-01 -3.252823352813720703e-01
-3.032481372356414795e-01 -1.123768091201782227e-01 -7.286776304244995117e-01 -7.914035767316818237e-02 -3.850896656513214111e-01 3.168397843837738037e-01 1.997078955173492432e-01 2.638426423072814941e-01
-6.095241308212280273e-01 1.905844211578369141e-01 -7.284029126167297363e-01 -4.837090522050857544e-02 -1.211828440427780151e-01 6.992610543966293335e-02 1.118504554033279419e-01 -1.648091077804565430e-01
-3.775449395179748535e-01 -6.858612298965454102e-01 -2.733695805072784424e-01 -4.391306042671203613e-01 1.379318535327911377e-01 -2.840329706668853760e-01 1.234314888715744019e-01 6.747142970561981201e-02
-1.175124645233154297e-01 -1.715134829282760620e-01 -3.447613418102264404e-01 -6.203874945640563965e-01 -4.728369042277336121e-02 2.056696116924285889e-01 -4.937719404697418213e-01 4.058158397674560547e-01
-2.422009856672957540e-04 -3.547045886516571045e-01 -2.940253913402557373e-01 -6.023444533348083496e-01 4.727573692798614502e-01 -4.476710557937622070e-01 2.636585384607315063e-03 -3.160682320594787598e-02
1.987974196672439575e-01 -2.420320212841033936e-01 -2.533721327781677246e-01 -5.280563235282897949e-01 3.161984086036682129e-01 -4.994518160820007324e-01 4.509452879428863525e-01 -7.793653756380081177e-02
1.427505612373352051e-01 1.410267949104309082e-01 -7.476364970207214355e-01 -3.989362418651580811e-01 -2.288488298654556274e-01 2.399307489395141602e-01 -3.113660812377929688e-01 -1.863754242658615112e-01
-2.956880629062652588e-01 -5.716232657432556152e-01 -3.105770647525787354e-01 -3.729076087474822998e-01 3.443675041198730469e-01 5.889602005481719971e-02 4.162639081478118896e-01 2.344437986612319946e-01
1.007661372423171997e-01 -4.526256918907165527e-01 -7.549236416816711426e-01 -1.331056207418441772e-01 -5.391153693199157715e-02 -4.215162992477416992e-02 4.266492724418640137e-01 1.031357124447822571e-01
1.790226995944976807e-01 5.359261035919189453e-01 -4.584455788135528564e-01 -4.314554631710052490e-01 -2.947304546833038330e-01 -2.765709161758422852e-01 3.462537527084350586e-01 3.403979167342185974e-02
-8.836847729980945587e-03 2.122281193733215332e-01 -1.111674308776855469e-01 -7.020507454872131348e-01 -1.914814561605453491e-01 1.448237150907516479e-01 5.125598907470703125e-01 3.595703840255737305e-01
-3.342975974082946777e-01 1.610652357339859009e-01 -4.125045612454414368e-02 -7.676814198493957520e-01 -1.627737283706665039e-02 2.098812311887741089e-01 4.718860089778900146e-01 6.538687646389007568e-02
-1.721651107072830200e-01 -1.942638009786605835e-01 -8.214800357818603516e-01 -9.372703731060028076e-02 -8.069436252117156982e-02 -2.432600967586040497e-02 -1.101919934153556824e-01 -4.793338179588317871e-01
-1.691963821649551392e-01 -4.185353815555572510e-01 -7.697564959526062012e-01 -1.181747615337371826e-01 1.829519867897033691e-01 2.376263290643692017e-01 2.766618728637695312e-01 -1.524176299571990967e-01
-6.011869907379150391e-01 1.656107157468795776e-01 -1.024813428521156311e-01 -6.638185381889343262e-01 -2.624667584896087646e-01 -3.413857892155647278e-02 1.099293008446693420e-01 2.790183424949645996e-01
-5.473837256431579590e-02 6.225689649581909180e-01 -4.196183979511260986e-01 -5.267087817192077637e-01 1.476527005434036255e-01 3.717090189456939697e-02 1.733545213937759399e-01 3.204294443130493164e-01
-2.840867638587951660e-01 -1.548482328653335571e-01 -4.283959567546844482e-01 -7.199076563119888306e-02 9.170734137296676636e-02 -2.523342072963714600e-01 2.470534145832061768e-01 7.572931051254272461e-01
-4.421365857124328613e-01 1.518873721361160278e-01 -7.973113656044006348e-01 1.077824681997299194e-01 1.211496652103960514e-03 -2.135187983512878418e-01 2.482182681560516357e-01 -1.640699952840805054e-01
-1.062612533569335938e-01 -2.550806701183319092e-01 -3.998618423938751221e-01 -4.031467139720916748e-01 3.462066948413848877e-01 -3.510035872459411621e-01 2.886964678764343262e-01 -5.242303609848022461e-01
-1.523012667894363403e-01 -1.699899286031723022e-01 -5.120612978935241699e-01 -4.071296155452728271e-01 6.931370496749877930e-01 1.625343412160873413e-01 -8.455001562833786011e-02 -7.708003371953964233e-02
2.409996232017874718e-03 -2.254180982708930969e-02 -3.545669913291931152e-01 -1.348817348480224609e-01 2.209645658731460571e-01 -2.482959628105163574e-01 8.024996519088745117e-01 3.179517388343811035e-01
-3.447106182575225830e-01 6.223802566528320312e-01 -4.475139081478118896e-01 -3.215230107307434082e-01 3.372104763984680176e-01 -1.764828711748123169e-01 2.044429332017898560e-01 5.930922552943229675e-02
1.403471529483795166e-01 5.122597813606262207e-01 -6.775689721107482910e-01 -4.589911997318267822e-01 3.575605154037475586e-02 -7.904583588242530823e-03 -2.153389453887939453e-01 2.020333893597126007e-02
-3.461143672466278076e-01 2.344331741333007812e-01 -1.493756324052810669e-01 -6.584959626197814941e-01 -3.864696621894836426e-01 -3.512218296527862549e-01 1.748450994491577148e-01 -2.569622695446014404e-01
-2.905991859734058380e-02 -2.078174203634262085e-01 -3.940326571464538574e-01 -6.393875479698181152e-01 -2.889070808887481689e-01 2.470268607139587402e-01 -4.403477013111114502e-01 2.312869578599929810e-01
2.018314003944396973e-01 -2.429653555154800415e-01 -1.894180774688720703e-01 -5.741268396377563477e-01 2.118671126663684845e-02 -7.022899985313415527e-01 5.987669900059700012e-02 1.936122626066207886e-01
1.553166657686233521e-01 4.545717239379882812e-01 -7.486544251441955566e-01 -2.902683913707733154e-01 -3.253508731722831726e-02 2.051127403974533081e-01 -1.267884224653244019e-01 -2.555326819419860840e-01
6.332379579544067383e-02 -3.307529985904693604e-01 -7.788773775100708008e-01 -7.350587844848632812e-02 -1.298890411853790283e-01 6.418421119451522827e-02 3.869067430496215820e-01 -3.222604691982269287e-01
5.336931347846984863e-01 -2.116362005472183228e-01 -2.886550724506378174e-01 -7.331462502479553223e-01 1.630273014307022095e-01 -9.662169218063354492e-02 1.161969974637031555e-01 1.188191585242748260e-02
1.119784340262413025e-01 -4.367890954017639160e-01 -3.808934390544891357e-01 -3.736621439456939697e-01 1.765594929456710815e-01 -6.085407733917236328e-01 3.319690227508544922e-01 -1.656796783208847046e-02
3.264737129211425781e-01 2.546850144863128662e-01 -6.372797489166259766e-01 -4.550496637821197510e-01 -2.061524242162704468e-02 1.857198178768157959e-01 6.581018213182687759e-03 4.247287511825561523e-01
-2.133667767047882080e-01 -4.124036729335784912e-01 -4.773966670036315918e-01 -4.217307269573211670e-01 4.909042418003082275e-01 -1.039858683943748474e-01 2.072038315236568451e-02 -3.555334806442260742e-01
-6.743769645690917969e-01 -1.553529351949691772e-01 -3.871852457523345947e-01 -1.364012658596038818e-01 -3.912503421306610107e-01 -3.675490021705627441e-01 2.432414144277572632e-02 2.525918483734130859e-01
-4.848478436470031738e-01 1.074731908738613129e-02 -5.131552219390869141e-01 -2.552163898944854736e-01 3.176210820674896240e-01 -4.118094146251678467e-01 -3.227532804012298584e-01 -2.484018653631210327e-01
-9.067386388778686523e-02 -2.270040959119796753e-01 -3.519783020019531250e-01 -4.497727155685424805e-01 3.792665898799896240e-01 -2.696904540061950684e-01 2.518925666809082031e-01 -5.779595971107482910e-01
1.629240959882736206e-01 3.011819124221801758e-01 -8.359647393226623535e-01 -1.722185909748077393e-01 -3.025008440017700195e-01 7.898656278848648071e-02 -1.805636733770370483e-01 -1.545964032411575317e-01
-5.399785190820693970e-02 -2.611373960971832275e-01 -2.610015869140625000e-01 -5.831769704818725586e-01 1.678061485290527344e-01 -6.750012636184692383e-01 -1.715897321701049805e-01 -8.628844469785690308e-02
-2.997584939002990723e-01 -2.205120176076889038e-01 -5.107043981552124023e-01 -2.121456414461135864e-01 -4.416271746158599854e-01 1.241766512393951416e-01 1.219392344355583191e-01 5.747790932655334473e-01
2.083355039358139038e-01 -2.646018564701080322e-01 -8.241956233978271484e-01 -2.687008976936340332e-01 2.396656870841979980e-01 2.370278239250183105e-01 7.199273095466196537e-04 -1.464966386556625366e-01
-1.699345707893371582e-01 6.231070160865783691e-01 -4.686637818813323975e-01 -3.535057902336120605e-01 -2.034639269113540649e-01 -3.493700325489044189e-01 2.688231170177459717e-01 -5.025045201182365417e-02
-6.739624738693237305e-01 1.700389981269836426e-01 -1.368336081504821777e-01 -6.517584323883056641e-01 -1.387511044740676880e-01 -9.333146363496780396e-02 2.101655602455139160e-01 -3.487777709960937500e-02
-3.423829674720764160e-01 3.588266298174858093e-02 -5.941309928894042969e-01 -1.311679482460021973e-01 -4.837005138397216797e-01 -5.095556974411010742e-01 -1.030354425311088562e-01 -8.402457833290100098e-02
-3.892687261104583740e-01 2.663977146148681641e-01 -2.967804670333862305e-01 -4.771766066551208496e-01 -4.286802411079406738e-01 -2.480725049972534180e-01 4.034598767757415771e-01 -2.316019535064697266e-01
3.017348647117614746e-01 -4.303625524044036865e-01 -4.977560937404632568e-01 -5.910131931304931641e-01 7.996461354196071625e-03 -1.881856918334960938e-01 2.776632085442543030e-02 -3.007288575172424316e-01
-2.797578461468219757e-02 -4.287318289279937744e-01 -4.274602606892585754e-02 -7.002025246620178223e-01 2.382111698389053345e-01 -2.872942388057708740e-02 4.471867159008979797e-02 5.135424137115478516e-01
-3.144381567835807800e-02 4.084520637989044189e-01 -2.654719352722167969e-01 -6.608495116233825684e-01 -1.536155641078948975e-01 -9.562226384878158569e-02 4.078792333602905273e-01 -3.547872304916381836e-01
-4.029400274157524109e-02 6.470726132392883301e-01 -5.634077787399291992e-01 -2.676766216754913330e-01 6.529793888330459595e-02 -1.871273666620254517e-01 3.585727810859680176e-01 1.507954448461532593e-01
9.874922782182693481e-02 -4.138960838317871094e-01 -4.166513085365295410e-01 -5.206933617591857910e-01 2.291334271430969238e-01 -5.617630481719970703e-01 -6.659062951803207397e-02 -4.128248989582061768e-02
-2.661208510398864746e-01 -6.659866124391555786e-02 -4.550430178642272949e-01 -3.596321642398834229e-01 -5.530453324317932129e-01 -4.952293634414672852e-01 -1.420841664075851440e-01 -1.305597722530364990e-01
1.941170841455459595e-01 -2.173927426338195801e-01 -7.379316091537475586e-01 -2.955051660537719727e-01 1.097848787903785706e-01 4.030134677886962891e-01 2.332279235124588013e-01 -2.330767959356307983e-01
-4.303158819675445557e-02 -3.101206719875335693e-01 -4.877647161483764648e-01 -5.481192469596862793e-01 1.756582111120223999e-01 -3.469146788120269775e-02 -5.516241192817687988e-01 1.651542931795120239e-01
-5.068138986825942993e-02 -2.632671296596527100e-01 -6.230576038360595703e-01 -1.235279887914657593e-01 3.552812337875366211e-01 -6.132807135581970215e-01 1.092969849705696106e-01 1.018725037574768066e-01
-1.801303327083587646e-01 -4.885132014751434326e-01 -2.032369822263717651e-01 -5.471981167793273926e-01 4.225223362445831299e-01 1.035004407167434692e-01 2.960104495286941528e-02 4.450428485870361328e-01
-4.789876639842987061e-01 -9.756169468164443970e-02 -5.937080383300781250e-01 -3.671990334987640381e-02 -2.347313612699508667e-01 -2.062338637188076973e-03 3.063969910144805908e-01 5.081661343574523926e-01
-4.132811725139617920e-02 -4.127795994281768799e-01 -3.196038901805877686e-01 -5.899584889411926270e-01 2.082513719797134399e-01 -5.325593948364257812e-01 -2.872428111732006073e-02 -2.233699709177017212e-01
9.815258532762527466e-02 -2.698139548301696777e-01 -6.971510648727416992e-01 -8.136766403913497925e-02 3.053831160068511963e-01 -4.197531640529632568e-01 1.957028508186340332e-01 3.423087298870086670e-01
-4.266695678234100342e-01 -1.438459753990173340e-01 -3.446947634220123291e-01 -4.628263711929321289e-01 -2.243599481880664825e-02 -5.429950952529907227e-01 -3.914032578468322754e-01 -1.252811253070831299e-01
-3.908060193061828613e-01 -3.431128859519958496e-01 -5.395009517669677734e-01 -1.046676710247993469e-01 -3.149738013744354248e-01 -1.256264746189117432e-02 3.049921095371246338e-01 4.849136173725128174e-01
-1.600959002971649170e-01 -2.490627169609069824e-01 -1.440772712230682373e-01 -6.778786182403564453e-01 4.637028872966766357e-01 -8.479768037796020508e-02 2.290001213550567627e-01 -3.967460691928863525e-01
-3.219344913959503174e-01 -3.228370547294616699e-01 -7.137743234634399414e-01 -9.096617251634597778e-02 -3.218845129013061523e-01 2.473481446504592896e-01 2.181177139282226562e-01 2.490378022193908691e-01
-1.283876597881317139e-01 -1.829488873481750488e-01 -6.594303846359252930e-01 -1.087070107460021973e-01 6.325021386146545410e-01 -3.024289011955261230e-01 9.340936690568923950e-02 5.597549676895141602e-02
-3.469883203506469727e-01 -1.442663520574569702e-01 -2.736874818801879883e-01 -5.538324117660522461e-01 -2.241656035184860229e-01 -4.660765230655670166e-01 -4.400574266910552979e-01 -1.265836954116821289e-01
1.186192706227302551e-01 -1.930494606494903564e-02 -8.047047257423400879e-01 -1.704417765140533447e-01 5.230709910392761230e-01 9.675359725952148438e-02 3.510695695877075195e-02 -1.573522835969924927e-01
-8.902125060558319092e-03 -2.152395844459533691e-01 -6.335694193840026855e-01 1.316054351627826691e-02 1.439715474843978882e-01 -5.415495038032531738e-01 3.987640738487243652e-01 2.810564041137695312e-01
2.902441024780273438e-01 -4.173321723937988281e-01 -1.298524886369705200e-01 -7.054376602172851562e-01 1.389008313417434692e-01 -3.916443586349487305e-01 2.310146689414978027e-01 3.227550536394119263e-02
-2.541762590408325195e-01 -1.426556855440139771e-01 -4.631011784076690674e-01 -8.461248129606246948e-02 -1.702284663915634155e-01 -2.030410766601562500e-01 3.010418117046356201e-01 7.297890186309814453e-01
-3.505974709987640381e-01 1.477406322956085205e-01 -6.736925244331359863e-01 -1.313215345144271851e-01 -4.658222496509552002e-01 -3.068208694458007812e-01 -9.657552093267440796e-02 -2.523705661296844482e-01
-1.958271116018295288e-01 -2.421286702156066895e-01 -5.062838792800903320e-01 -4.004158973693847656e-01 6.606048941612243652e-01 1.858680695295333862e-01 2.568916883319616318e-03 -1.241643577814102173e-01
5.048782005906105042e-02 -4.526702165603637695e-01 -6.925728917121887207e-01 -3.345997333526611328e-01 2.084871083498001099e-01 -1.630441397428512573e-01 1.164795681834220886e-01 -3.425036072731018066e-01
-4.777729511260986328e-02 6.481413841247558594e-01 -3.694167435169219971e-01 -5.157244801521301270e-01 -1.400396078824996948e-01 -2.129353135824203491e-01 2.899129986763000488e-01 1.618259698152542114e-01
-4.258805140852928162e-02 -4.840225577354431152e-01 -1.912672817707061768e-01 -6.064423322677612305e-01 2.700242996215820312e-01 1.743708848953247070e-01 2.539126873016357422e-01 4.379072487354278564e-01
-1.558418422937393188e-01 -3.374892473220825195e-01 -3.868231177330017090e-01 -4.492772817611694336e-01 1.979125291109085083e-01 -2.939133644104003906e-01 2.055643051862716675e-01 -5.852530002593994141e-01
-2.277515828609466553e-01 -3.317425251007080078e-01 -8.629221320152282715e-01 1.747518032789230347e-02 -6.358022987842559814e-02 1.212519928812980652e-01 1.720604300498962402e-01 -2.116290926933288574e-01
-3.995199128985404968e-02 -1.652719378471374512e-01 -7.278861403465270996e-01 1.292831152677536011e-01 1.025444567203521729e-01 -2.177524417638778687e-01 4.247580170631408691e-01 4.315155744552612305e-01
-1.746867597103118896e-01 -2.029990702867507935e-01 -3.889591991901397705e-01 -3.648047745227813721e-01 3.239996731281280518e-01 -7.153942584991455078e-01 -1.622700095176696777e-01 2.842765301465988159e-02
2.441474199295043945e-01 -3.685184717178344727e-01 -5.141881108283996582e-01 -3.982169330120086670e-01 4.205286130309104919e-02 -5.238703489303588867e-01 1.808573678135871887e-02 -3.241671323776245117e-01
-2.781923413276672363e-01 -1.869243532419204712e-01 3.744114935398101807e-02 -7.308804392814636230e-01 -1.855989992618560791e-01 -3.324400782585144043e-01 8.671021461486816406e-02 4.467640817165374756e-01
-2.911714836955070496e-02 -6.322602182626724243e-02 -3.689764440059661865e-01 -2.215168327093124390e-01 1.060854736715555191e-02 -8.161310553550720215e-01 -1.290940642356872559e-01 3.565021455287933350e-01
-5.656541511416435242e-02 6.244755387306213379e-01 -5.509027242660522461e-01 -4.081745743751525879e-01 -1.758271157741546631e-01 -3.068838417530059814e-01 1.791562698781490326e-02 -1.063787788152694702e-01
3.565101325511932373e-01 -1.346471607685089111e-01 -1.068297252058982849e-01 -8.644746541976928711e-01 2.065359652042388916e-01 -1.528119444847106934e-01 2.791564166545867920e-02 1.710372567176818848e-01
1.213212683796882629e-01 4.507743194699287415e-02 -8.907990455627441406e-01 -1.516542881727218628e-01 -1.659920662641525269e-01 3.273374438285827637e-01 -1.109560132026672363e-01 -1.404022276401519775e-01
6.254160404205322266e-02 -1.654960513114929199e-01 -3.967772722244262695e-01 -4.152407944202423096e-01 -3.853165209293365479e-01 3.234351575374603271e-01 2.426083683967590332e-01 5.717555284500122070e-01
-7.007248401641845703e-01 2.066329717636108398e-01 -4.672480523586273193e-01 -6.437295675277709961e-02 -9.757997095584869385e-02 -1.996399760246276855e-01 4.348288774490356445e-01 7.327172160148620605e-02
5.816111713647842407e-02 -1.188453286886215210e-01 3.710449114441871643e-02 -7.192510366439819336e-01 -1.571885198354721069e-01 -5.757345557212829590e-01 -2.437149137258529663e-01 2.195877432823181152e-01
-7.590745389461517334e-02 4.211163222789764404e-01 -2.498468458652496338e-01 -6.759319305419921875e-01 3.015564978122711182e-01 1.149665936827659607e-02 -2.983600832521915436e-03 4.544385075569152832e-01
-4.080592393875122070e-01 2.786856591701507568e-01 -3.042140305042266846e-01 -1.394444257020950317e-01 -1.738273650407791138e-01 -4.157234430313110352e-01 6.486764550209045410e-01 1.414495110511779785e-01
1.054242327809333801e-01 -1.819499731063842773e-01 -5.841187834739685059e-01 -8.182759396731853485e-03 -1.045213267207145691e-01 -2.034991234540939331e-01 6.047700047492980957e-01 4.432097375392913818e-01
-4.855518341064453125e-01 3.196861967444419861e-02 -8.152254223823547363e-01 -5.288913962431252003e-04 -2.766185402870178223e-01 5.839635804295539856e-02 -8.453706651926040649e-02 1.074718236923217773e-01
1.691042631864547729e-02 4.317546486854553223e-01 -6.915999650955200195e-01 -4.411739110946655273e-01 -1.050412505865097046e-01 6.214080005884170532e-02 -3.471842110157012939e-01 -7.017790526151657104e-02
-1.439980864524841309e-01 -4.829826653003692627e-01 -5.423675775527954102e-01 -9.173538535833358765e-02 -1.762028038501739502e-01 -1.110568195581436157e-01 2.796382606029510498e-01 5.673057436943054199e-01
-3.965764641761779785e-01 -3.017485439777374268e-01 -2.686525285243988037e-01 -6.397230625152587891e-01 3.524512425065040588e-02 -3.423876315355300903e-02 -4.879973828792572021e-01 -1.723346114158630371e-01
3.994424641132354736e-02 -2.875352799892425537e-01 -4.094235599040985107e-01 -4.165506660938262939e-01 5.314375758171081543e-01 -5.204879641532897949e-01 1.457809954881668091e-01 6.065345951355993748e-05
1.129952818155288696e-02 3.389057815074920654e-01 -7.550148367881774902e-01 -2.617104947566986084e-01 -2.999789118766784668e-01 -1.931493431329727173e-01 -2.470500916242599487e-01 -2.411384582519531250e-01
3.875753283500671387e-01 -5.369216203689575195e-02 -3.819386363029479980e-01 -7.376071810722351074e-01 2.924324572086334229e-01 5.303016304969787598e-02 -1.434796489775180817e-02 -2.615844011306762695e-01
-1.145181283354759216e-01 3.481897711753845215e-01 -6.899242997169494629e-01 -3.207721710205078125e-01 -3.100105524063110352e-01 -2.077256441116333008e-01 -3.392777442932128906e-01 -1.799815744161605835e-01
4.893274307250976562e-01 -4.000705182552337646e-01 -4.362131655216217041e-01 -3.829916417598724365e-01 -2.359792292118072510e-01 -3.154569491744041443e-02 4.355029463768005371e-01 1.311249881982803345e-01
4.814258590340614319e-02 -1.828861087560653687e-01 -9.349309206008911133e-01 -6.969829648733139038e-02 -1.599765717983245850e-01 2.185194194316864014e-01 -7.181440293788909912e-02 -8.234503120183944702e-02
1.360969692468643188e-01 -4.463886618614196777e-01 -6.572432070970535278e-02 -7.370621562004089355e-01 2.409628629684448242e-01 -1.107697263360023499e-01 1.261898577213287354e-01 3.851982057094573975e-01
1.017454564571380615e-01 -4.575632512569427490e-01 -7.005293965339660645e-01 -3.470206558704376221e-01 2.033129036426544189e-01 -1.541702449321746826e-02 3.237111866474151611e-02 -3.556647598743438721e-01
2.960127890110015869e-01 -4.627828598022460938e-01 -2.994075417518615723e-01 -5.811122655868530273e-01 2.052829712629318237e-01 9.393125772476196289e-03 2.968257367610931396e-01 3.748826980590820312e-01
5.699298530817031860e-02 2.068760246038436890e-01 -7.034425735473632812e-01 -4.365173578262329102e-01 -1.256972551345825195e-01 3.815438747406005859e-01 -3.071295022964477539e-01 1.134510859847068787e-01
-5.447970628738403320e-01 1.807976067066192627e-01 -6.651372909545898438e-01 6.018004566431045532e-02 -1.572318673133850098e-01 -3.547373414039611816e-01 2.153854519128799438e-01 -1.659145355224609375e-01
-1.281526684761047363e-01 5.129074454307556152e-01 -3.395095169544219971e-01 -6.387594342231750488e-01 1.399808377027511597e-01 8.868255466222763062e-02 -1.613986119627952576e-02 4.117072224617004395e-01
-1.775890588760375977e-01 3.207888603210449219e-01 -1.337142586708068848e-01 -7.259924411773681641e-01 -1.054417863488197327e-01 3.154198080301284790e-02 4.130959808826446533e-01 3.712828755378723145e-01
-2.015387117862701416e-01 -2.136506885290145874e-01 -4.777338206768035889e-01 -1.426001787185668945e-01 -1.808255016803741455e-01 -1.734639555215835571e-01 1.914555579423904419e-01 7.521492242813110352e-01
-5.692258477210998535e-01 -2.732774317264556885e-01 -5.278159976005554199e-01 -2.684863656759262085e-02 1.418561637401580811e-01 -2.450388967990875244e-01 -1.598899252712726593e-02 4.914956390857696533e-01
-7.028736919164657593e-02 -3.946033716201782227e-01 -6.202216744422912598e-01 -3.358660936355590820e-01 1.757551133632659912e-01 -1.826579272747039795e-01 5.116326361894607544e-02 -5.243998765945434570e-01
1.267041116952896118e-01 4.558216631412506104e-01 -4.983711540699005127e-01 -3.534823954105377197e-01 -3.302807509899139404e-01 -3.739017546176910400e-01 2.497781217098236084e-01 -3.026089072227478027e-01
2.751452848315238953e-03 5.349888205528259277e-01 -4.673812687397003174e-01 -3.407294154167175293e-01 2.196704968810081482e-03 -2.289038151502609253e-01 5.338420867919921875e-01 2.045686841011047363e-01
1.791864186525344849e-01 4.783679544925689697e-02 -4.598140120506286621e-01 -6.612168550491333008e-01 8.769469708204269409e-02 3.540946245193481445e-01 -2.958697676658630371e-01 -3.104109466075897217e-01
-4.007757008075714111e-01 -3.319551944732666016e-01 -4.190698862075805664e-01 -2.417707741260528564e-01 4.929518103599548340e-01 -3.626644611358642578e-01 -1.407450139522552490e-01 3.174518644809722900e-01
-1.612814813852310181e-01 -4.872499108314514160e-01 -4.051842391490936279e-01 -4.662494063377380371e-01 4.565441310405731201e-01 -3.045534789562225342e-01 1.763171702623367310e-01 -1.507985442876815796e-01
-2.974099852144718170e-02 -2.402706742286682129e-01 -7.122656702995300293e-01 -8.420734107494354248e-02 3.617619574069976807e-01 -5.255822539329528809e-01 6.473091989755630493e-02 -1.251946240663528442e-01
-4.051863849163055420e-01 -4.717084467411041260e-01 -4.940687716007232666e-01 -3.981755301356315613e-02 -4.368084669113159180e-02 -1.223660409450531006e-01 4.663202762603759766e-01 3.650886118412017822e-01
-6.142916530370712280e-02 -1.001170650124549866e-01 -2.721244692802429199e-01 -6.349920034408569336e-01 -2.888071238994598389e-01 -4.676589965820312500e-01 -3.982266187667846680e-01 -2.196304798126220703e-01
-3.801644146442413330e-01 -5.242767930030822754e-01 -1.476182937622070312e-01 -5.247074961662292480e-01 2.304406650364398956e-02 3.418099284172058105e-01 1.913459151983261108e-01 3.598907887935638428e-01
-1.183922737836837769e-01 -1.698468327522277832e-01 -8.049727976322174072e-02 -6.132708787918090820e-01 6.240602135658264160e-01 8.493065088987350464e-02 3.357425034046173096e-01 2.552783489227294922e-01
-3.428783416748046875e-01 -3.188682198524475098e-01 -6.442283391952514648e-01 2.796626463532447815e-02 9.446498751640319824e-02 -1.654447168111801147e-01 2.435615360736846924e-01 5.189676284790039062e-01
-2.004604414105415344e-02 -2.705861330032348633e-01 -3.488481640815734863e-01 -5.781148076057434082e-01 1.232957243919372559e-01 1.033765301108360291e-01 -4.727939367294311523e-01 4.701563417911529541e-01
3.699300587177276611e-01 4.715161025524139404e-02 -7.245423197746276855e-01 -2.924811840057373047e-01 -4.350942969322204590e-01 2.441980242729187012e-01 -5.303506273776292801e-03 -3.813121467828750610e-02
-4.367572665214538574e-01 -4.523910582065582275e-01 -4.444059133529663086e-01 -2.379925101995468140e-01 3.826132714748382568e-01 -3.994321823120117188e-01 4.254507273435592651e-02 2.066383957862854004e-01
-4.400204122066497803e-01 -2.724041044712066650e-02 -5.684136748313903809e-01 -1.597333326935768127e-02 -1.398850679397583008e-01 4.529162496328353882e-02 3.630076944828033447e-01 5.734954476356506348e-01
-2.209926098585128784e-01 -2.644184231758117676e-01 6.591695547103881836e-02 -7.396261692047119141e-01 1.164900138974189758e-01 -4.029436707496643066e-01 6.999087054282426834e-03 3.922639191150665283e-01
-4.774322509765625000e-01 -3.588057756423950195e-01 -1.339930146932601929e-01 -5.015588998794555664e-01 2.571587860584259033e-01 -5.354521274566650391e-01 -1.563883200287818909e-02 -1.439352631568908691e-01
-8.764000236988067627e-02 -2.762489616870880127e-01 -4.784343838691711426e-01 -3.884314298629760742e-01 4.007534384727478027e-01 -4.679439067840576172e-01 6.872523576021194458e-02 -3.897811472415924072e-01
-2.528934180736541748e-01 6.311550736427307129e-01 -4.194083809852600098e-01 -3.119497299194335938e-01 6.535361707210540771e-02 -3.418368697166442871e-01 3.773893713951110840e-01 -3.042728453874588013e-02
-2.002269923686981201e-01 -2.692068517208099365e-01 -2.617138922214508057e-01 -1.498939990997314453e-01 -2.998670339584350586e-01 -5.648746490478515625e-01 6.172354221343994141e-01 8.056952059268951416e-02
-2.476055771112442017e-01 -1.632559150457382202e-01 -1.750757098197937012e-01 -5.906560420989990234e-01 6.181922554969787598e-01 -1.483241319656372070e-01 2.177479565143585205e-01 -2.844946086406707764e-01
-2.677433490753173828e-01 -2.905616164207458496e-01 -6.657386422157287598e-01 -2.473843283951282501e-02 3.692921400070190430e-01 1.040537655353546143e-01 4.983620345592498779e-01 6.707400083541870117e-02
-9.294310957193374634e-02 -3.752622306346893311e-01 -1.151552796363830566e-01 -7.649438977241516113e-01 1.190047338604927063e-01 -2.265885472297668457e-01 8.033606410026550293e-02 -4.244780242443084717e-01
-1.624414771795272827e-01 -2.783754169940948486e-01 -3.687440752983093262e-01 -2.864901423454284668e-01 -1.816785484552383423e-01 -8.622386492788791656e-03 1.005040332674980164e-01 7.967989444732666016e-01
-2.115775942802429199e-01 -3.151539564132690430e-01 -6.911975741386413574e-01 -2.652763724327087402e-01 -2.481376081705093384e-01 3.384891152381896973e-01 -1.853976994752883911e-01 -3.118779361248016357e-01
-4.974465072154998779e-01 -3.201447054743766785e-02 -4.636115133762359619e-01 -1.301333755254745483e-01 -3.015051484107971191e-01 -4.535454511642456055e-01 -1.690802723169326782e-01 4.409701228141784668e-01
-3.074456751346588135e-01 5.906561017036437988e-01 -5.878439545631408691e-01 -2.381985336542129517e-01 -1.096059456467628479e-01 -3.272726833820343018e-01 1.392130553722381592e-01 -1.257074922323226929e-01
-4.656026363372802734e-01 2.832164168357849121e-01 -1.715116053819656372e-01 -6.866711974143981934e-01 -6.621493399143218994e-02 1.705399304628372192e-01 2.371601164340972900e-01 3.351954817771911621e-01
1.211470924317836761e-02 -4.461682215332984924e-02 -6.772848367691040039e-01 4.148870334029197693e-02 3.771133124828338623e-01 -2.493939250707626343e-01 1.787777543067932129e-01 5.486832857131958008e-01
-4.173118770122528076e-01 -9.878840297460556030e-02 -4.858367741107940674e-01 -3.138260841369628906e-01 5.994924902915954590e-01 -7.124430686235427856e-02 -1.111624166369438171e-01 -3.236408531665802002e-01
7.375544309616088867e-02 -4.205008223652839661e-02 -5.447986125946044922e-01 -9.445441514253616333e-02 3.657550811767578125e-01 -5.749762654304504395e-01 1.060896962881088257e-01 4.598209261894226074e-01
-1.199544221162796021e-01 -4.563444852828979492e-02 -7.209070324897766113e-01 7.404014468193054199e-02 2.805421650409698486e-01 2.275769263505935669e-01 4.215180575847625732e-01 3.875138461589813232e-01
-4.940786957740783691e-01 -2.479011863470077515e-01 -2.669694423675537109e-01 -4.936523139476776123e-01 -1.930273137986660004e-02 -4.729451537132263184e-01 -3.009159266948699951e-01 -2.546876668930053711e-01
-1.891766935586929321e-01 -6.115640997886657715e-01 -4.940195381641387939e-01 -2.896082997322082520e-01 1.367975175380706787e-01 -4.911978542804718018e-01 -1.803205534815788269e-02 4.426347091794013977e-02
-2.355471849441528320e-01 -1.215634122490882874e-01 -6.198593378067016602e-01 -1.083995401859283447e-01 2.851192355155944824e-01 -6.202482581138610840e-01 -2.171308249235153198e-01 1.435862183570861816e-01
1.784206926822662354e-02 -4.127801060676574707e-01 -2.297064363956451416e-01 -6.519157886505126953e-01 2.255622744560241699e-01 -2.830323278903961182e-01 2.827074527740478516e-01 -3.750013411045074463e-01
-3.138241469860076904e-01 4.711232483386993408e-01 -2.813276350498199463e-01 -5.698752403259277344e-01 -1.137187555432319641e-01 -3.738196194171905518e-01 -3.207014501094818115e-01 -1.418864428997039795e-01
-2.444008737802505493e-01 -4.526709318161010742e-01 -3.136189579963684082e-01 -7.342404127120971680e-01 6.770010292530059814e-02 -8.872526884078979492e-02 6.850828975439071655e-02 -2.841529250144958496e-01
-4.516708850860595703e-01 -4.698441922664642334e-01 -4.643938839435577393e-01 -1.923128962516784668e-01 -2.112419158220291138e-01 3.824884817004203796e-02 2.497155070304870605e-01 4.627633690834045410e-01
3.209621831774711609e-02 2.435607761144638062e-01 -7.705590724945068359e-01 -5.526984855532646179e-02 4.122895300388336182e-01 3.337630927562713623e-01 2.248899638652801514e-01 -1.042893454432487488e-01
-1.546278446912765503e-01 3.846257925033569336e-01 -4.558112621307373047e-01 -5.192801952362060547e-01 -5.492183566093444824e-01 -7.720235735177993774e-02 7.750507444143295288e-02 -1.926901787519454956e-01
-5.110266804695129395e-01 3.948246538639068604e-01 -7.162263393402099609e-01 3.291204944252967834e-02 -1.745186150074005127e-01 -1.548095941543579102e-01 1.135365143418312073e-01 3.985896334052085876e-02
-5.131862759590148926e-01 -5.592242479324340820e-01 -2.871393263339996338e-01 -3.216671347618103027e-01 -3.902531415224075317e-02 1.420174539089202881e-01 1.972053945064544678e-01 4.211975932121276855e-01
-5.421069264411926270e-01 -1.936190426349639893e-01 -5.977557599544525146e-02 -5.772799849510192871e-01 3.541978895664215088e-01 -4.439260363578796387e-01 -7.222745567560195923e-02 -6.374271959066390991e-02
-3.905821442604064941e-01 -3.573962450027465820e-01 -3.141262829303741455e-01 -4.801688194274902344e-01 -1.169548407196998596e-01 -4.007143378257751465e-01 -2.231173813343048096e-01 -4.079757928848266602e-01
-4.096896946430206299e-02 -3.382362127304077148e-01 -5.555986762046813965e-01 -3.512303829193115234e-01 1.841825842857360840e-01 -2.360584735870361328e-01 2.802507951855659485e-02 -6.011928319931030273e-01
-1.381908059120178223e-01 2.889634966850280762e-01 -3.068737983703613281e-01 -6.892584562301635742e-01 1.821130514144897461e-01 3.449269235134124756e-01 -1.271515339612960815e-01 3.998092710971832275e-01
2.010566294193267822e-01 -1.367641687393188477e-01 -4.685954749584197998e-01 -4.874519109725952148e-01 2.467061579227447510e-01 -9.234313666820526123e-02 -4.757604598999023438e-01 4.335223734378814697e-01
-4.414011836051940918e-01 -5.843009352684020996e-01 -4.700002074241638184e-01 -1.638111770153045654e-01 -1.690552979707717896e-01 3.190371394157409668e-02 1.350613683462142944e-01 4.101025462150573730e-01
-1.800079792737960815e-01 -6.007980704307556152e-01 -6.653374433517456055e-01 -3.734022676944732666e-01 1.091405972838401794e-01 7.948479801416397095e-02 -2.087870426476001740e-02 7.661642134189605713e-02
-2.142542600631713867e-01 2.141190916299819946e-01 -3.289833068847656250e-01 -6.177522540092468262e-01 -4.424653947353363037e-01 -2.688504569232463837e-02 3.288356661796569824e-01 -3.372961282730102539e-01
-3.609180450439453125e-01 -3.654825687408447266e-01 -5.532842874526977539e-01 -5.127778649330139160e-02 -4.406125470995903015e-02 -6.083785556256771088e-03 3.761300146579742432e-01 5.328750014305114746e-01
-1.157037243247032166e-01 -1.779371201992034912e-01 -4.518947005271911621e-01 -4.110812246799468994e-01 -4.601743221282958984e-01 -4.914274513721466064e-01 -3.418805599212646484e-01 -1.077535673975944519e-01
1.501323431730270386e-01 5.672954916954040527e-01 -5.559056997299194336e-01 -3.612398505210876465e-01 -1.124885454773902893e-01 2.919114381074905396e-02 2.816688716411590576e-01 3.510950207710266113e-01
-1.998677551746368408e-01 3.161970078945159912e-01 -7.022284269332885742e-01 -4.126654863357543945e-01 -8.402001112699508667e-02 2.477633804082870483e-01 -3.530985116958618164e-01 5.941466987133026123e-02
-4.230584800243377686e-01 -5.588560104370117188e-01 -1.969798356294631958e-01 -4.560450315475463867e-01 6.218056753277778625e-02 3.003321588039398193e-01 2.698334455490112305e-01 3.082975149154663086e-01
-7.691593766212463379e-01 -4.279308952391147614e-03 4.419272765517234802e-03 -5.735787153244018555e-01 1.878471523523330688e-01 -8.418237417936325073e-02 1.911202222108840942e-01 2.152593433856964111e-02
-2.363455742597579956e-01 -3.527127504348754883e-01 -7.988241314888000488e-01 3.219873458147048950e-02 -1.437143981456756592e-02 1.267547011375427246e-01 4.051935374736785889e-01 1.107473112642765045e-02
-1.903745681047439575e-01 -4.382689595222473145e-01 -4.632861912250518799e-01 -5.367677211761474609e-01 3.049126863479614258e-01 5.608728528022766113e-02 -4.041060209274291992e-01 9.749348461627960205e-02
7.018688321113586426e-02 -2.803512476384639740e-02 -7.628113627433776855e-01 -2.704024314880371094e-03 4.821904003620147705e-01 -2.456014901399612427e-01 3.451122343540191650e-01 2.165824547410011292e-02
-1.064173579216003418e-01 3.496216833591461182e-01 3.135387599468231201e-02 -8.744118213653564453e-01 -7.711103558540344238e-02 -2.239067703485488892e-01 2.016572952270507812e-01 -6.414681673049926758e-02
-7.263229787349700928e-02 -2.176942527294158936e-01 -3.702351152896881104e-01 -5.448142290115356445e-01 4.839539825916290283e-01 3.360022008419036865e-01 2.547764480113983154e-01 -3.184607923030853271e-01
-1.087432131171226501e-01 -2.985323369503021240e-01 -4.151259660720825195e-01 -5.049784779548645020e-01 4.018070548772811890e-02 1.168451309204101562e-01 -5.636183023452758789e-01 3.725422322750091553e-01
-2.156510651111602783e-01 -2.397238463163375854e-01 -5.407399535179138184e-01 -4.263579845428466797e-01 4.230747222900390625e-01 6.058113649487495422e-02 -3.369560241699218750e-01 -3.544639945030212402e-01
-5.353773236274719238e-01 -3.695774078369140625e-01 -3.268565833568572998e-01 -4.140313267707824707e-01 8.858464658260345459e-02 -4.102515280246734619e-01 -2.732869088649749756e-01 2.183737456798553467e-01
-1.720200031995773315e-01 -3.227735757827758789e-01 -5.311321020126342773e-01 -1.845593452453613281e-01 -2.243424206972122192e-01 2.410727143287658691e-01 6.250435709953308105e-01 -2.256946265697479248e-01
-1.060388609766960144e-01 -2.027888745069503784e-01 -4.349585175514221191e-01 -5.494156479835510254e-01 -7.475545257329940796e-02 4.004978835582733154e-01 -2.405806481838226318e-01 -4.824108779430389404e-01
4.760694503784179688e-02 4.143572598695755005e-02 -4.506443142890930176e-01 -1.499010920524597168e-01 3.201215863227844238e-01 -7.277380824089050293e-01 2.521662712097167969e-01 2.734915018081665039e-01
-1.263808459043502808e-01 -3.556849360466003418e-01 -7.201734185218811035e-01 -2.227433025836944580e-01 1.970968395471572876e-01 -3.593418002128601074e-01 -2.739371657371520996e-01 -2.150264829397201538e-01
-4.390472173690795898e-01 -4.748328626155853271e-01 -4.636012017726898193e-01 -4.072020351886749268e-01 3.189906179904937744e-01 -8.626908808946609497e-02 -1.347262561321258545e-01 -2.714465260505676270e-01
-7.075430452823638916e-02 5.410534739494323730e-01 -3.656798303127288818e-01 -7.133731842041015625e-01 -6.367904692888259888e-02 1.307043596170842648e-03 -1.960971355438232422e-01 1.308470815420150757e-01
2.167374826967716217e-02 -2.494417428970336914e-01 -1.742195039987564087e-01 -6.020133495330810547e-01 1.364941447973251343e-01 -6.819427609443664551e-01 -9.160427004098892212e-02 -2.290605306625366211e-01
-1.698773354291915894e-01 -6.954638659954071045e-02 -1.157923266291618347e-01 -6.375414133071899414e-01 -2.769648134708404541e-01 1.116531938314437866e-01 6.747547388076782227e-01 -4.436529055237770081e-02
-1.984684318304061890e-01 -7.448576390743255615e-02 -5.046594738960266113e-01 -1.575859189033508301e-01 -6.067543625831604004e-01 -5.498701333999633789e-01 4.027095437049865723e-02 5.846460908651351929e-02
-4.218131601810455322e-01 -4.133617281913757324e-01 -5.458030700683593750e-01 -1.249890476465225220e-01 -6.810528691858053207e-03 9.035554528236389160e-02 5.167650580406188965e-01 -2.498515397310256958e-01
-1.974669247865676880e-01 -1.007701084017753601e-01 -8.904196619987487793e-01 -4.736405983567237854e-02 -2.138631939888000488e-01 1.015867739915847778e-01 -1.111668571829795837e-01 -2.955440282821655273e-01
-5.244519114494323730e-01 1.750224530696868896e-01 -6.665748953819274902e-01 8.920559287071228027e-02 -1.728404015302658081e-01 -2.269516885280609131e-01 3.786233365535736084e-01 -1.315339058637619019e-01
-1.893321424722671509e-01 -3.847621381282806396e-01 -4.756893217563629150e-01 -3.602036237716674805e-01 -3.652849495410919189e-01 -4.621514379978179932e-01 -2.544743195176124573e-02 -3.352905511856079102e-01
9.631434082984924316e-02 -7.833842933177947998e-02 -6.546609401702880859e-01 -3.672048449516296387e-01 2.532884776592254639e-01 1.552283167839050293e-01 -4.948964416980743408e-01 2.966361343860626221e-01
-6.024681329727172852e-01 2.226806990802288055e-02 -1.507822573184967041e-01 -5.262442231178283691e-01 -3.132230043411254883e-02 -4.481984078884124756e-01 -3.609408736228942871e-01 6.875230371952056885e-02
-4.739862084388732910e-01 5.039991065859794617e-02 -7.115987539291381836e-01 -1.347334086894989014e-01 -3.678519129753112793e-01 -1.355320215225219727e-01 -2.103510312736034393e-03 -3.075429797172546387e-01
2.023683339357376099e-01 1.186942234635353088e-01 -5.264741778373718262e-01 -4.377298951148986816e-01 3.470267653465270996e-01 1.456800401210784912e-01 -3.999485671520233154e-01 4.178121984004974365e-01
2.109309881925582886e-01 -1.902353614568710327e-01 -4.216146469116210938e-01 -4.747792184352874756e-01 4.390498995780944824e-01 -4.689862132072448730e-01 2.426363080739974976e-01 -2.110909074544906616e-01
-2.735553979873657227e-01 -1.852056384086608887e-01 -3.343662619590759277e-01 -5.222306847572326660e-01 -9.160991013050079346e-02 -4.811692237854003906e-01 -5.008809566497802734e-01 1.246705204248428345e-01
-2.770049870014190674e-01 -1.755150258541107178e-01 -2.925679087638854980e-01 -6.216992735862731934e-01 3.658336699008941650e-01 -1.974299550056457520e-01 -2.369231581687927246e-01 -4.375056922435760498e-01
-3.922807872295379639e-01 -2.233720757067203522e-02 -1.572379916906356812e-01 -6.104056239128112793e-01 3.869957849383354187e-02 -4.954197704792022705e-01 -4.457076191902160645e-01 -5.200305208563804626e-02
1.003225371241569519e-01 -7.429920881986618042e-02 -8.506037592887878418e-01 -3.849323093891143799e-02 1.030159089714288712e-02 3.207408487796783447e-01 3.121635019779205322e-01 -2.428576797246932983e-01
-2.558663487434387207e-01 -1.993617564439773560e-01 -5.319635272026062012e-01 -2.716428041458129883e-01 -2.874946296215057373e-01 -5.141608715057373047e-01 -4.079474508762359619e-01 1.567697525024414062e-01
-2.322886884212493896e-01 -1.390155702829360962e-01 -9.930147975683212280e-02 -6.424487829208374023e-01 2.420353889465332031e-01 -5.513669848442077637e-01 -1.175069436430931091e-02 -3.760196268558502197e-01
-1.530571430921554565e-01 -2.040429040789604187e-02 -4.037729501724243164e-01 -2.674097716808319092e-01 -4.134010076522827148e-01 1.788077875971794128e-02 7.540394067764282227e-01 4.267333075404167175e-02
-5.601774454116821289e-01 -2.414979785680770874e-02 -4.342599511146545410e-01 -3.152133822441101074e-01 2.487972527742385864e-01 -4.388025999069213867e-01 -2.711486220359802246e-01 -2.640217542648315430e-01
7.518982514739036560e-03 -2.536043524742126465e-01 -2.316153645515441895e-01 -6.161214113235473633e-01 -3.406820893287658691e-01 -4.644725620746612549e-01 -4.020434916019439697e-01 -9.454592317342758179e-02
1.694584637880325317e-02 -1.258648484945297241e-01 -3.246595561504364014e-01 -4.519182145595550537e-01 -6.737292408943176270e-01 -2.351101189851760864e-01 4.059397578239440918e-01 1.618426106870174408e-02
-4.610662758350372314e-01 3.796608150005340576e-01 -3.430738449096679688e-01 -2.561473250389099121e-01 -3.297449648380279541e-02 -2.885763347148895264e-02 6.715189218521118164e-01 8.430048823356628418e-02
-1.434222012758255005e-01 -2.909426689147949219e-01 -3.386360406875610352e-01 -5.659917593002319336e-01 2.203614413738250732e-01 -4.638692736625671387e-01 -3.647811114788055420e-01 -2.509222626686096191e-01
-1.546524763107299805e-01 1.460896730422973633e-01 -7.404885292053222656e-01 1.493891477584838867e-01 2.733339667320251465e-01 -2.876687645912170410e-01 4.685889184474945068e-01 8.402235805988311768e-02
-2.635491192340850830e-01 -1.939356923103332520e-01 -3.797896802425384521e-01 -5.700266957283020020e-01 2.592191100120544434e-01 4.168870747089385986e-01 -4.266627728939056396e-01 2.701384574174880981e-02
-3.531619310379028320e-01 -3.964385688304901123e-01 -5.401390790939331055e-01 -2.976017594337463379e-01 8.747455477714538574e-02 -5.431464314460754395e-01 -8.075893670320510864e-02 -1.691577583551406860e-01
-4.046736359596252441e-01 -4.443914890289306641e-01 -3.230574131011962891e-01 -5.174190402030944824e-01 7.778747379779815674e-02 -3.920890390872955322e-01 -2.504689395427703857e-01 -2.101128399372100830e-01
-5.110006332397460938e-01 -5.397192835807800293e-01 -4.737025499343872070e-01 -3.119815886020660400e-01 4.821072146296501160e-02 3.142454624176025391e-01 8.174739032983779907e-02 -1.345279067754745483e-01
-5.862908363342285156e-01 -3.908228278160095215e-01 -5.413155555725097656e-01 -2.455725967884063721e-01 -2.168698906898498535e-01 -1.651225239038467407e-01 -2.690061032772064209e-01 5.941224098205566406e-02
-6.866978853940963745e-02 8.129335194826126099e-02 -6.170770525932312012e-01 -4.862231314182281494e-01 -2.843437194824218750e-01 6.265673041343688965e-02 -4.598018825054168701e-01 -2.743791937828063965e-01
-2.452791854739189148e-02 1.172742694616317749e-01 -9.055763483047485352e-01 -1.976474188268184662e-03 1.064808666706085205e-01 -3.404216170310974121e-01 1.585047096014022827e-01 -1.149959787726402283e-01
-1.906969249248504639e-01 -2.273724079132080078e-01 -2.373512685298919678e-01 -5.535101890563964844e-01 1.175269782543182373e-01 -6.948667764663696289e-01 -2.107960581779479980e-01 -9.022200107574462891e-02
3.568911850452423096e-01 -1.813058704137802124e-01 -8.209569454193115234e-01 -1.485617756843566895e-01 2.933636903762817383e-01 -1.444714665412902832e-01 1.895936578512191772e-01 -2.891328558325767517e-02
-6.454667448997497559e-02 3.124376013875007629e-02 -5.337244868278503418e-01 -2.306471616029739380e-01 -6.061388254165649414e-01 -5.170115828514099121e-01 2.245442010462284088e-03 -1.486184149980545044e-01
9.463968873023986816e-02 -2.821975387632846832e-02 -2.604922652244567871e-01 -4.503869414329528809e-01 -3.312999010086059570e-01 -1.753683760762214661e-02 3.026322126388549805e-01 7.196450829505920410e-01
1.401632875204086304e-01 4.207851886749267578e-01 -6.651208400726318359e-01 -3.024006485939025879e-01 -3.729635775089263916e-01 -2.849965393543243408e-01 -2.188678681850433350e-01 3.513265401124954224e-02
-2.815763652324676514e-01 -4.160413742065429688e-01 -6.841225624084472656e-01 -2.358730733394622803e-01 2.677767872810363770e-01 -1.069710701704025269e-01 -2.944087386131286621e-01 2.326816916465759277e-01
1.951921731233596802e-01 -6.508935093879699707e-01 -4.176845550537109375e-01 -4.498745799064636230e-01 -1.408653855323791504e-01 -1.624864190816879272e-01 3.199321329593658447e-01 -1.130872294306755066e-01
-1.586468666791915894e-01 1.363290101289749146e-01 -6.949681043624877930e-01 -2.456789314746856689e-01 -2.230739742517471313e-01 2.002795189619064331e-01 -2.623731791973114014e-01 5.041759610176086426e-01
-1.427413523197174072e-01 5.230954289436340332e-01 -5.034126043319702148e-01 -4.871079027652740479e-01 2.144045680761337280e-01 -2.898551709949970245e-02 -3.295767903327941895e-01 2.446784377098083496e-01
-4.172541201114654541e-03 -3.867848813533782959e-01 -3.014453947544097900e-01 -6.114832758903503418e-01 3.292429745197296143e-01 6.225161999464035034e-02 4.246493577957153320e-01 -3.049518167972564697e-01
5.445685982704162598e-02 5.257627964019775391e-01 -5.847110152244567871e-01 -3.327557742595672607e-01 -3.546107113361358643e-01 -3.696818053722381592e-01 -7.470414787530899048e-02 -5.652630352415144444e-04
-4.349131584167480469e-01 -3.880824744701385498e-01 -3.885901570320129395e-01 -4.351025819778442383e-01 4.879118800163269043e-01 -2.451045960187911987e-01 1.480713672935962677e-02 -1.468763649463653564e-01
-4.853212833404541016e-02 -2.440767884254455566e-01 -5.342152714729309082e-01 -5.529198050498962402e-01 5.511189252138137817e-02 2.772731482982635498e-01 -4.904905557632446289e-01 -1.626846194267272949e-01
-2.347183078527450562e-01 -2.417855560779571533e-01 -4.534629285335540771e-01 -4.004919528961181641e-01 -3.717510700225830078e-01 -5.128338932991027832e-01 -1.305653899908065796e-01 -3.196559250354766846e-01
3.122479319572448730e-01 -2.939392812550067902e-02 -2.084980309009552002e-01 -7.857766151428222656e-01 9.092157334089279175e-02 -1.416974067687988281e-01 3.368164300918579102e-01 -3.145325779914855957e-01
-4.482440650463104248e-02 -2.605490386486053467e-01 -5.993812084197998047e-01 -3.522756099700927734e-01 2.680425345897674561e-01 -1.603084802627563477e-01 2.662274539470672607e-01 -5.275664329528808594e-01
-1.548958867788314819e-01 -2.519155144691467285e-01 -4.357849657535552979e-01 -3.389428853988647461e-01 3.050123155117034912e-01 -1.123912483453750610e-01 5.061918497085571289e-01 -4.958433210849761963e-01
-3.213666081428527832e-01 -2.507015168666839600e-01 -6.073940992355346680e-01 -3.146116137504577637e-01 -4.216666519641876221e-02 -4.966251254081726074e-01 -2.943493425846099854e-01 -1.758069545030593872e-01
-2.890196144580841064e-01 1.755542308092117310e-01 -5.645755529403686523e-01 -2.948794960975646973e-01 -5.762989521026611328e-01 1.434375345706939697e-01 3.407143652439117432e-01 -1.056782007217407227e-01
2.920963428914546967e-02 -1.572709232568740845e-01 -4.973946213722229004e-01 -4.059602320194244385e-01 -4.114481434226036072e-02 2.811904549598693848e-01 -4.478139430284500122e-02 6.924169063568115234e-01
-5.841160565614700317e-02 -1.790267080068588257e-01 -6.342389583587646484e-01 -2.292199134826660156e-01 6.724302172660827637e-01 -1.100989524275064468e-02 2.378257066011428833e-01 2.986729890108108521e-02
4.433236643671989441e-02 -3.803871870040893555e-01 -3.111114166676998138e-02 -6.272023320198059082e-01 2.334951311349868774e-01 -3.173464834690093994e-01 3.907482028007507324e-01 3.886859416961669922e-01
-1.708780229091644287e-01 7.252670824527740479e-02 -6.002045273780822754e-01 -1.783857643604278564e-01 -6.443856954574584961e-01 -3.641051650047302246e-01 -7.266929745674133301e-02 1.427842080593109131e-01
-4.642457365989685059e-01 -4.011509418487548828e-01 -7.554574608802795410e-01 -5.736740306019783020e-02 -1.565130501985549927e-01 4.750716313719749451e-02 5.350223928689956665e-02 -1.411777436733245850e-01
-4.314859509468078613e-01 -1.382957845926284790e-01 -7.843372225761413574e-01 -2.049523144960403442e-01 -2.348630726337432861e-01 4.330998286604881287e-02 2.454840689897537231e-01 -1.421441286802291870e-01
2.230737209320068359e-01 -1.457007527351379395e-01 -1.270989775657653809e-01 -8.236300349235534668e-01 3.900985121726989746e-01 1.632132828235626221e-01 2.325528562068939209e-01 3.990920633077621460e-02
8.129969984292984009e-02 4.078586697578430176e-01 -6.126703023910522461e-01 -4.074231982231140137e-01 -3.662413358688354492e-01 -2.154050618410110474e-01 -3.219440579414367676e-01 -3.876883536577224731e-02
-3.696688413619995117e-01 -4.467030167579650879e-01 -2.138305306434631348e-01 -5.554357171058654785e-01 2.068740874528884888e-01 -4.937744438648223877e-01 -5.568112432956695557e-02 -1.409198045730590820e-01
6.053879484534263611e-02 2.664327919483184814e-01 -5.053731799125671387e-01 -5.214712619781494141e-01 4.259506762027740479e-01 1.574736535549163818e-01 5.923118814826011658e-02 4.339055418968200684e-01
-4.176019504666328430e-02 4.369906187057495117e-01 -7.544818520545959473e-01 -3.696643561124801636e-02 2.214858829975128174e-01 9.666671045124530792e-03 4.320285916328430176e-01 -2.979419007897377014e-02
1.115402579307556152e-02 -4.648510217666625977e-01 -3.103737235069274902e-01 -5.082672834396362305e-01 2.169515788555145264e-01 1.846180707216262817e-01 -4.642242938280105591e-02 5.880602002143859863e-01
1.534468084573745728e-01 4.537766575813293457e-01 -5.496814250946044922e-01 -4.156379997730255127e-01 -4.273769259452819824e-01 -3.133723139762878418e-01 2.700265310704708099e-02 -1.185489371418952942e-01
2.169465273618698120e-02 -6.259209513664245605e-01 -5.451807379722595215e-01 -2.182774394750595093e-01 -8.181310445070266724e-02 -1.949352324008941650e-01 3.723467588424682617e-01 2.820459902286529541e-01
-3.027959167957305908e-01 -5.111243575811386108e-02 -5.076069235801696777e-01 -3.643887117505073547e-02 2.015127241611480713e-01 -2.249780595302581787e-01 7.143505215644836426e-01 2.125807255506515503e-01
-3.851860761642456055e-01 -2.818595170974731445e-01 -3.111113905906677246e-01 -3.158752620220184326e-01 -5.235114097595214844e-01 -5.416610836982727051e-01 4.139130562543869019e-02 8.028309047222137451e-02
-1.026373803615570068e-01 -1.617185026407241821e-01 -2.036436945199966431e-01 -4.332647621631622314e-01 -5.457161664962768555e-01 -5.918949842453002930e-01 -6.384593248367309570e-02 2.861847579479217529e-01
5.959875509142875671e-02 -3.376523256301879883e-01 -2.847351729869842529e-01 -5.258598327636718750e-01 1.099359840154647827e-01 -4.613584578037261963e-01 3.546095788478851318e-01 -4.173137247562408447e-01
-2.136760801076889038e-01 3.423192799091339111e-01 -6.058027148246765137e-01 -2.513127028942108154e-01 3.818458914756774902e-01 -3.189763724803924561e-01 -3.478650152683258057e-01 1.960683166980743408e-01
1.878927946090698242e-01 -4.332318007946014404e-01 -3.824922144412994385e-01 -3.426271378993988037e-01 9.427401237189769745e-03 -3.265575170516967773e-01 5.173228979110717773e-01 3.727750182151794434e-01
-1.396894305944442749e-01 -3.647665679454803467e-01 -5.635689496994018555e-01 -3.532593250274658203e-01 -1.740134805440902710e-01 -4.224772751331329346e-01 -4.266483187675476074e-01 -1.193046271800994873e-01
-1.613660454750061035e-01 -1.139885857701301575e-01 -3.908515572547912598e-01 -7.453318238258361816e-01 -2.751604616641998291e-01 8.091815561056137085e-02 -2.409818619489669800e-01 -3.351867794990539551e-01
-4.961881041526794434e-01 -3.498895764350891113e-01 -4.442699849605560303e-01 -4.938824474811553955e-01 9.204640984535217285e-02 2.039052844047546387e-01 -3.835704922676086426e-02 -3.722335398197174072e-01
-2.081488519906997681e-01 6.487275362014770508e-01 -4.663839042186737061e-01 -4.948661625385284424e-01 2.249086350202560425e-01 -1.481215208768844604e-01 2.355341985821723938e-02 -1.848056167364120483e-02
-4.231720864772796631e-01 -2.404067963361740112e-01 -4.679901897907257080e-01 -2.552558481693267822e-01 -4.679591059684753418e-01 -4.293405115604400635e-01 -1.864273101091384888e-01 2.022011578083038330e-01
-2.283853292465209961e-01 1.891022622585296631e-01 -7.129883766174316406e-01 -9.407380968332290649e-02 -3.318601846694946289e-01 -1.809450536966323853e-01 3.311076760292053223e-01 3.773243427276611328e-01
3.993833065032958984e-01 -6.997400522232055664e-02 -7.249440550804138184e-01 -5.611792206764221191e-02 9.571338444948196411e-02 -4.590291976928710938e-01 2.945694029331207275e-01 1.622864790260791779e-02
2.574971504509449005e-02 5.809516906738281250e-01 -4.156680405139923096e-01 -5.397456884384155273e-01 -6.002374365925788879e-02 8.706807345151901245e-02 4.174527823925018311e-01 1.107986271381378174e-01
1.368455141782760620e-01 -1.657004058361053467e-01 -8.675810694694519043e-01 -2.586183603852987289e-03 9.691464900970458984e-02 2.868639528751373291e-01 3.295138180255889893e-01 -2.915890701115131378e-02
-2.362004220485687256e-01 -3.926222920417785645e-01 -3.207512199878692627e-01 -6.031302213668823242e-01 -8.380977436900138855e-03 -4.503742754459381104e-01 -3.411020636558532715e-01 -6.443697214126586914e-02
-7.220979779958724976e-02 -1.880734711885452271e-01 -6.466768980026245117e-01 -5.155788064002990723e-01 2.967494726181030273e-01 1.517660319805145264e-01 -3.410351872444152832e-01 2.190964668989181519e-01
4.767620563507080078e-02 -2.020674496889114380e-01 -5.295768976211547852e-01 -5.273561477661132812e-01 4.115033447742462158e-01 -1.346966326236724854e-01 -4.580329656600952148e-01 3.266842290759086609e-02
-2.925582826137542725e-01 4.330088794231414795e-01 -7.223722338676452637e-01 -2.799642086029052734e-01 -8.901221677660942078e-03 7.495746761560440063e-02 -2.118379622697830200e-01 -2.759318053722381592e-01
3.108903765678405762e-02 -5.348882079124450684e-02 -7.093720436096191406e-01 -9.252645820379257202e-02 -2.155580371618270874e-01 -3.695160895586013794e-02 2.754479646682739258e-01 6.005833745002746582e-01
-6.168285608291625977e-01 -9.627964347600936890e-02 -3.328040242195129395e-01 -4.879333674907684326e-01 2.129702642560005188e-02 -4.532802402973175049e-01 -2.192183285951614380e-01 8.626721799373626709e-02
-5.030280947685241699e-01 2.045927792787551880e-01 -7.745396494865417480e-01 -2.060659229755401611e-02 6.546269357204437256e-02 1.163555756211280823e-01 2.794488370418548584e-01 -9.408847242593765259e-02
-2.907561659812927246e-01 -4.042547047138214111e-01 -5.874958634376525879e-01 -4.042776226997375488e-01 2.436253428459167480e-01 -5.656306818127632141e-02 -4.229664206504821777e-01 -4.465359076857566833e-02
-2.578033208847045898e-01 4.762123525142669678e-02 -5.010395050048828125e-01 -3.510980308055877686e-01 -2.554615139961242676e-01 -6.248060464859008789e-01 -2.004742175340652466e-01 -2.472369968891143799e-01
-1.523182094097137451e-01 -2.435549795627593994e-01 -7.273449897766113281e-01 -6.088457629084587097e-02 2.236119508743286133e-01 -9.002649039030075073e-02 5.713040232658386230e-01 -1.571622304618358612e-02
-5.420907214283943176e-02 -2.278958857059478760e-01 -3.382828235626220703e-01 -6.692402958869934082e-01 -4.254979789257049561e-01 2.131688743829727173e-01 -2.373915463685989380e-01 3.161689341068267822e-01
-2.689053416252136230e-01 3.908798396587371826e-01 -4.294975101947784424e-01 -5.160290002822875977e-01 -2.247830033302307129e-01 -1.506642401218414307e-01 -4.764552414417266846e-01 1.546355336904525757e-01
-3.877497911453247070e-01 2.503817081451416016e-01 -5.273836851119995117e-01 -2.710890471935272217e-01 -2.765907943248748779e-01 1.174082383513450623e-01 5.533028244972229004e-01 -1.972437202930450439e-01
-1.944659501314163208e-01 -5.193147063255310059e-01 -3.756793141365051270e-01 -4.389388859272003174e-01 1.192761510610580444e-01 -5.554410219192504883e-01 -1.015623733401298523e-01 -1.601137518882751465e-01
-1.296026706695556641e-01 -1.071863770484924316e-01 -8.203827738761901855e-01 5.939007923007011414e-02 4.363305568695068359e-01 -2.562631070613861084e-01 -7.988259196281433105e-02 1.808937937021255493e-01
1.673127561807632446e-01 4.605779647827148438e-01 -8.148449659347534180e-01 -2.400441616773605347e-01 9.759050607681274414e-02 6.236819550395011902e-02 -1.044271588325500488e-01 -1.181616485118865967e-01
-6.204028800129890442e-02 5.857386589050292969e-01 -5.694412589073181152e-01 -3.377021849155426025e-01 -1.386484652757644653e-01 -3.035497665405273438e-01 1.324923932552337646e-01 -2.929761111736297607e-01
-3.875454962253570557e-01 3.643406629562377930e-01 -5.409431457519531250e-01 -1.870397180318832397e-01 -1.022937446832656860e-01 -6.072005629539489746e-01 5.293655395507812500e-02 -8.661529421806335449e-02
-3.543708324432373047e-01 8.171945810317993164e-02 -2.740155458450317383e-01 -7.068102359771728516e-01 2.114221639931201935e-02 -4.147478342056274414e-01 -2.558979988098144531e-01 -2.348013371229171753e-01
3.562537580728530884e-02 7.155694067478179932e-02 -5.137802958488464355e-01 -8.232140541076660156e-01 -1.420649737119674683e-01 2.266658283770084381e-02 -1.663331538438796997e-01 -5.996643006801605225e-02
1.721128225326538086e-01 5.936580896377563477e-01 -6.360978484153747559e-01 -3.529134094715118408e-01 -1.638266444206237793e-01 -1.929461024701595306e-02 2.473887801170349121e-01 1.913510262966156006e-02
-3.532568514347076416e-01 -2.911725938320159912e-01 -1.106218397617340088e-01 -7.406654953956604004e-01 -1.468219310045242310e-01 -5.128099769353866577e-02 -9.940150380134582520e-02 4.421972632408142090e-01
3.179988637566566467e-02 -1.121725067496299744e-01 -7.898321747779846191e-01 -2.808230519294738770e-01 4.057900011539459229e-01 3.145846426486968994e-01 -1.346389949321746826e-01 -4.419174045324325562e-02
-6.634105443954467773e-01 4.098570719361305237e-02 -5.473294258117675781e-01 -2.873616814613342285e-01 1.912729740142822266e-01 -3.141018748283386230e-01 9.036339819431304932e-02 -1.806920468807220459e-01
2.883133888244628906e-01 -1.144686266779899597e-01 -2.570727169513702393e-01 -7.912070155143737793e-01 -3.172970414161682129e-01 -1.064016446471214294e-01 -2.459099590778350830e-01 -1.980079710483551025e-01
-4.701080322265625000e-01 -8.665237575769424438e-02 -3.549050092697143555e-01 -6.116231083869934082e-01 7.075278088450431824e-03 -8.421276509761810303e-02 -4.611078798770904541e-01 -2.273483723402023315e-01
-1.661356687545776367e-01 -1.821000874042510986e-01 -3.930625021457672119e-01 -3.607009351253509521e-01 1.473660916090011597e-01 -3.145744502544403076e-01 -3.435825705528259277e-01 6.449128389358520508e-01
-7.106500864028930664e-02 -3.808995783329010010e-01 -5.014545321464538574e-01 -5.609169006347656250e-01 -3.028542101383209229e-01 1.425230950117111206e-01 -2.641114890575408936e-01 3.193627893924713135e-01
-2.415963560342788696e-01 4.049080312252044678e-01 -6.044650673866271973e-01 -3.532535731792449951e-01 -1.951687932014465332e-01 -2.696523368358612061e-01 -4.177164733409881592e-01 -4.716312140226364136e-02
-4.788259863853454590e-01 -2.917844951152801514e-01 -4.552547931671142578e-01 -5.862217545509338379e-01 1.111807078123092651e-01 3.752618655562400818e-02 -3.295824527740478516e-01 -1.108182668685913086e-01
-2.825382053852081299e-01 4.833225905895233154e-01 -7.224718332290649414e-01 -2.268337160348892212e-01 7.957778126001358032e-02 1.591147333383560181e-01 -1.004608869552612305e-01 -2.672264277935028076e-01
