# Supplementary material for: Where is your field going? A machine learning approach to study the relative motion of the domains of physics
Source: PLoS One. 2020 Jun 18;15(6):e0233997. doi: 10.1371/journal.pone.0233997 (PMC7302634; doi:10.1371/journal.pone.0233997)
Supplement: S9 Data — (ZIP) [file pone.0233997.s009.zip › 8/Pacs4Run_8_VS_500_embeddings1986-1990ED8.txt]

7.891225628554821014e-03 5.895945429801940918e-01 -4.725017398595809937e-02 -1.922828853130340576e-01 -5.420349240303039551e-01 7.331471145153045654e-02 5.305515527725219727e-01 1.801355332136154175e-01
3.327736854553222656e-01 6.548980474472045898e-01 2.182933539152145386e-01 -4.135563969612121582e-01 -1.628451347351074219e-01 -4.309186935424804688e-01 -1.325842887163162231e-01 1.090930551290512085e-01
3.802046477794647217e-01 2.491509765386581421e-01 -1.578232795000076294e-01 -8.081970363855361938e-02 -1.712619513273239136e-01 -6.633186340332031250e-01 5.386411547660827637e-01 -4.971608519554138184e-02
4.102778434753417969e-01 6.655607223510742188e-01 1.638968586921691895e-01 1.277123242616653442e-01 3.746251165866851807e-01 -3.825526535511016846e-01 2.420837134122848511e-01 -1.527958642691373825e-02
6.016139388084411621e-01 1.902895867824554443e-01 2.292555421590805054e-01 -4.568241238594055176e-01 -2.152206003665924072e-01 -5.401573181152343750e-01 -4.135994613170623779e-02 -2.834912203252315521e-02
3.642278611660003662e-01 4.282064735889434814e-01 -3.303356766700744629e-01 4.130512103438377380e-02 1.659492962062358856e-02 -3.129902482032775879e-01 6.696906685829162598e-01 -1.625596135854721069e-01
6.529082059860229492e-01 3.187872469425201416e-01 2.059526592493057251e-01 1.229702681303024292e-01 -2.914492189884185791e-01 -2.834208607673645020e-01 2.195873260498046875e-01 -4.483956694602966309e-01
-4.851251095533370972e-02 3.938214182853698730e-01 -2.016102969646453857e-01 -3.665857911109924316e-01 -4.142019748687744141e-01 -1.576380878686904907e-01 4.583114683628082275e-01 5.109375119209289551e-01
5.099467635154724121e-01 3.153988718986511230e-01 -1.116253510117530823e-01 -1.621890254318714142e-02 1.491862535476684570e-01 -6.655626893043518066e-01 3.771441876888275146e-01 1.424311548471450806e-01
-5.306126177310943604e-02 5.161251425743103027e-01 2.021809220314025879e-01 -4.154136776924133301e-01 -6.608846783638000488e-02 -6.813139319419860840e-01 1.950202435255050659e-01 1.037519946694374084e-01
3.011063039302825928e-01 6.214379072189331055e-01 -2.513251900672912598e-01 -4.981496334075927734e-01 -4.237173497676849365e-01 -1.314916908740997314e-01 1.208786964416503906e-01 1.986151374876499176e-02
5.823137760162353516e-01 1.871579885482788086e-01 -2.929780185222625732e-01 -1.468429863452911377e-01 3.709158003330230713e-01 -2.860463559627532959e-01 5.358918309211730957e-01 1.090985834598541260e-01
2.939604818820953369e-01 6.850928664207458496e-01 6.816654652357101440e-02 -5.151867270469665527e-01 -3.404729962348937988e-01 -2.155781835317611694e-01 -9.685783833265304565e-02 4.892433062195777893e-02
5.755622386932373047e-01 1.355410367250442505e-01 2.091897130012512207e-01 -3.161343336105346680e-01 1.473264396190643311e-01 -5.868965387344360352e-01 2.780900597572326660e-01 -2.513337135314941406e-01
3.676289916038513184e-01 -2.706740796566009521e-01 -1.589578241109848022e-01 -6.643946170806884766e-01 -2.566047608852386475e-01 5.168791487812995911e-02 4.412187635898590088e-01 2.484051436185836792e-01
2.252899259328842163e-01 5.258120223879814148e-02 -2.825214862823486328e-01 2.928607165813446045e-02 -3.902579545974731445e-01 -3.672035783529281616e-02 7.899596095085144043e-01 2.968465387821197510e-01
3.724869787693023682e-01 3.331165611743927002e-01 -1.674408316612243652e-01 -4.938219115138053894e-02 6.302554905414581299e-02 -6.930432319641113281e-01 4.384629130363464355e-01 2.080408185720443726e-01
3.095017671585083008e-01 5.017502307891845703e-01 -1.684730052947998047e-01 -3.804002702236175537e-01 3.093858063220977783e-01 -4.619996547698974609e-01 4.077210128307342529e-01 -6.299382448196411133e-02
3.487217426300048828e-01 3.989704251289367676e-01 -2.809924185276031494e-01 -3.490538299083709717e-01 2.488934248685836792e-01 -2.224744409322738647e-01 5.974498391151428223e-01 -2.236768305301666260e-01
2.198705375194549561e-01 3.268023133277893066e-01 2.379039525985717773e-01 -4.471959769725799561e-01 3.764653503894805908e-01 -5.877180695533752441e-01 1.552806347608566284e-01 2.775316834449768066e-01
3.547874689102172852e-01 3.740490078926086426e-01 2.084986269474029541e-01 -1.547453850507736206e-01 2.293057292699813843e-01 -6.759780645370483398e-01 9.293890744447708130e-02 3.855259716510772705e-01
1.835746169090270996e-01 1.810731142759323120e-01 1.883222907781600952e-01 1.173814386129379272e-01 -1.398671269416809082e-01 -7.449226975440979004e-01 5.340149998664855957e-01 -1.569216549396514893e-01
-9.822374582290649414e-02 2.827189862728118896e-01 3.229414522647857666e-01 -6.216043233871459961e-01 -2.561473287642002106e-02 -5.676385760307312012e-02 3.135047554969787598e-01 5.635383725166320801e-01
-9.953605383634567261e-02 2.672629952430725098e-01 4.550825059413909912e-01 -3.840928077697753906e-01 1.464451700448989868e-01 -9.234163165092468262e-02 4.385944902896881104e-01 5.845488309860229492e-01
3.871051669120788574e-01 -9.811294078826904297e-02 5.247791856527328491e-02 -4.033541679382324219e-01 1.160717904567718506e-01 -5.998910069465637207e-01 5.383377075195312500e-01 -1.092048510909080505e-01
2.033145278692245483e-01 -2.216988652944564819e-01 -7.677042484283447266e-02 -4.850197136402130127e-01 -3.709777295589447021e-01 -3.354721367359161377e-01 6.465747952461242676e-01 -1.225068606436252594e-02
6.885653138160705566e-01 5.758950114250183105e-01 4.800466448068618774e-02 -7.283346354961395264e-02 -2.060672938823699951e-01 -3.711040914058685303e-01 -5.682903528213500977e-02 -5.658648908138275146e-02
6.159154772758483887e-01 -9.405976533889770508e-02 1.836101710796356201e-01 -3.448668420314788818e-01 1.238172650337219238e-01 -5.406116843223571777e-01 3.345878124237060547e-01 -1.990332156419754028e-01
-3.131044805049896240e-01 5.091239809989929199e-01 3.811945915222167969e-01 -3.429866433143615723e-01 -2.271085828542709351e-01 -2.121504694223403931e-01 3.769240975379943848e-01 3.757011592388153076e-01
9.110929965972900391e-01 1.598172336816787720e-01 -1.561052501201629639e-01 -1.700673550367355347e-01 5.242160335183143616e-02 -2.770669162273406982e-01 8.680512756109237671e-02 6.345737725496292114e-02
1.740424335002899170e-02 5.989806652069091797e-01 -2.376793622970581055e-01 -4.144711494445800781e-01 -5.256617069244384766e-01 -1.600979417562484741e-01 2.836485803127288818e-01 1.738772392272949219e-01
2.556776106357574463e-01 6.481376886367797852e-01 3.477102518081665039e-01 1.036576554179191589e-01 -2.120644450187683105e-01 3.969914317131042480e-01 3.110392987728118896e-01 2.891024947166442871e-01
5.344765782356262207e-01 5.381489396095275879e-01 1.375989019870758057e-01 2.355081588029861450e-01 1.459001600742340088e-01 1.529821455478668213e-01 2.555329501628875732e-01 4.902504086494445801e-01
1.693768054246902466e-01 7.490760087966918945e-02 3.809808790683746338e-01 -3.544223308563232422e-01 2.152259349822998047e-01 3.758380115032196045e-01 6.201282739639282227e-01 3.504329025745391846e-01
4.206096231937408447e-01 3.875816166400909424e-01 2.067141234874725342e-01 2.046133279800415039e-01 -6.223630532622337341e-02 2.731973826885223389e-01 4.835004210472106934e-01 5.253453850746154785e-01
1.029381379485130310e-01 6.178043037652969360e-02 2.831793949007987976e-02 1.361989043653011322e-02 -3.709272444248199463e-01 -5.906063318252563477e-01 4.250944554805755615e-01 5.634636878967285156e-01
2.219805270433425903e-01 5.353320240974426270e-01 1.052155941724777222e-01 -6.823276281356811523e-01 -1.275331676006317139e-01 -3.377893269062042236e-01 -8.447828888893127441e-02 2.236072123050689697e-01
6.419529914855957031e-01 3.896336257457733154e-01 7.948360592126846313e-02 9.600734710693359375e-02 -2.626168727874755859e-01 -3.912093341350555420e-01 2.427556365728378296e-01 -3.736366927623748779e-01
2.388077080249786377e-01 3.414061069488525391e-01 -2.175822705030441284e-01 -8.534950762987136841e-02 1.250466257333755493e-01 -6.047646403312683105e-01 3.742000162601470947e-01 5.003835558891296387e-01
5.285828709602355957e-01 1.859434098005294800e-01 1.420549582690000534e-02 2.953417003154754639e-01 -3.235382735729217529e-01 -5.696601271629333496e-01 4.112441241741180420e-01 1.689115539193153381e-02
6.813496351242065430e-01 -1.602862030267715454e-02 -2.226413488388061523e-01 9.036261588335037231e-02 -4.048856198787689209e-01 8.036456257104873657e-02 4.252517223358154297e-01 3.557261526584625244e-01
3.348906040191650391e-01 -1.675190329551696777e-01 1.931798160076141357e-01 -1.456070542335510254e-01 -1.015049032866954803e-02 -4.797357022762298584e-01 6.713191270828247070e-01 -3.469109833240509033e-01
2.534930706024169922e-01 2.107353508472442627e-01 5.825080871582031250e-01 -5.226776599884033203e-01 1.187075972557067871e-01 2.677126824855804443e-01 1.729031950235366821e-01 4.039397835731506348e-01
4.354559779167175293e-01 4.640452265739440918e-01 4.573607146739959717e-01 1.692038476467132568e-01 -2.778232991695404053e-01 2.589247524738311768e-01 2.748468816280364990e-01 3.707595169544219971e-01
-5.478228256106376648e-02 6.352813839912414551e-01 -2.344324588775634766e-01 -3.453815281391143799e-01 -1.902010738849639893e-01 -3.572956025600433350e-01 2.749840617179870605e-01 4.239298105239868164e-01
1.755164861679077148e-01 2.456076890230178833e-01 6.562050580978393555e-01 -2.991186976432800293e-01 -1.138663738965988159e-01 2.149489969015121460e-01 2.709905505180358887e-01 5.061514377593994141e-01
8.172462880611419678e-02 8.747693896293640137e-02 5.247434377670288086e-01 -2.621324360370635986e-01 9.617415815591812134e-02 2.298115342855453491e-01 6.842268109321594238e-01 3.337223231792449951e-01
1.942740529775619507e-01 4.832839369773864746e-01 2.187815308570861816e-01 -6.295230388641357422e-01 1.268989890813827515e-01 -4.869554340839385986e-01 4.069433361291885376e-02 1.721761971712112427e-01
6.468650698661804199e-01 -3.429726511240005493e-02 1.627911329269409180e-01 1.076630577445030212e-01 6.367994099855422974e-02 -6.592223644256591797e-01 2.983058094978332520e-01 1.211669668555259705e-01
4.594524800777435303e-01 -1.253958046436309814e-01 -1.181304231286048889e-01 -2.099187225103378296e-01 1.359376013278961182e-01 -4.110977351665496826e-01 7.202662229537963867e-01 -9.431135654449462891e-02
5.866035223007202148e-01 3.500060439109802246e-01 -3.737904429435729980e-01 -2.227218747138977051e-01 2.222267389297485352e-01 -2.604076862335205078e-01 4.725967943668365479e-01 -5.935555696487426758e-02
3.358376026153564453e-01 5.132315754890441895e-01 -3.518736660480499268e-01 -3.124545514583587646e-01 2.267793715000152588e-01 -2.722251117229461670e-01 5.192897915840148926e-01 -8.465331792831420898e-02
5.072798132896423340e-01 2.990870177745819092e-01 -1.545414626598358154e-01 7.207015901803970337e-02 1.773022264242172241e-01 -6.150131225585937500e-01 3.941061496734619141e-01 2.431869953870773315e-01
3.905088007450103760e-01 4.681640565395355225e-01 -2.104521691799163818e-01 -7.436709851026535034e-02 -1.033552084118127823e-02 -4.588154852390289307e-01 5.592552423477172852e-01 -2.347764670848846436e-01
3.661688268184661865e-01 7.537347674369812012e-01 1.764836907386779785e-01 -4.771644249558448792e-02 3.122420907020568848e-01 -2.374864071607589722e-01 2.405611127614974976e-01 -2.293828129768371582e-01
5.528073310852050781e-01 -1.066315248608589172e-01 -1.979938149452209473e-01 -3.323297798633575439e-01 8.591438084840774536e-02 -4.512804150581359863e-01 5.677240490913391113e-01 -6.576228886842727661e-03
-1.061515584588050842e-01 5.152764320373535156e-01 7.306933403015136719e-02 -3.562987744808197021e-01 2.797923386096954346e-01 9.439633041620254517e-02 6.420505642890930176e-01 3.025074601173400879e-01
6.170965433120727539e-01 2.671983540058135986e-01 2.934769690036773682e-01 -1.058846712112426758e-01 -7.496832311153411865e-02 2.787977457046508789e-01 5.609158426523208618e-02 6.032925844192504883e-01
4.152755141258239746e-01 4.035731852054595947e-01 2.011498808860778809e-02 1.200792565941810608e-01 -5.676830410957336426e-01 -4.875960052013397217e-01 2.742524445056915283e-01 -1.209263503551483154e-01
3.738549947738647461e-01 6.143888831138610840e-01 1.372465938329696655e-01 -2.347380965948104858e-01 5.351586937904357910e-01 -1.376549601554870605e-01 2.750630080699920654e-01 -1.667832881212234497e-01
4.733240902423858643e-01 5.161110162734985352e-01 -2.279064059257507324e-01 -3.278623819351196289e-01 2.444765418767929077e-01 -4.510789513587951660e-01 2.790274620056152344e-01 9.519115090370178223e-02
6.175895929336547852e-01 3.673586547374725342e-01 5.056421086192131042e-02 2.528073079884052277e-02 -1.960233449935913086e-01 -5.638807415962219238e-01 2.419856637716293335e-01 -2.559124529361724854e-01
2.495429515838623047e-01 7.655345201492309570e-01 4.991611093282699585e-02 -1.633665859699249268e-01 4.497122764587402344e-01 -2.375904619693756104e-01 2.321402728557586670e-01 9.962756186723709106e-02
7.047061324119567871e-01 -1.074298992753028870e-01 -2.316291928291320801e-01 -3.368074595928192139e-01 2.068210244178771973e-01 -2.841413617134094238e-01 4.389846622943878174e-01 9.240026772022247314e-02
4.325287342071533203e-01 4.459248185157775879e-01 3.960917890071868896e-02 2.836708426475524902e-01 8.127274364233016968e-02 2.255535721778869629e-01 5.067175626754760742e-01 4.666795432567596436e-01
8.244386315345764160e-01 2.579634189605712891e-01 1.109107658267021179e-01 -3.198086619377136230e-01 1.182442903518676758e-01 -3.180961012840270996e-01 2.451116219162940979e-03 -1.549329161643981934e-01
3.462570309638977051e-01 6.132071614265441895e-01 2.690594270825386047e-02 -5.658504962921142578e-01 -4.007148444652557373e-01 -6.321119144558906555e-03 -9.538663923740386963e-02 1.160226911306381226e-01
4.570102095603942871e-01 -6.028776988387107849e-02 5.143709108233451843e-02 2.008578740060329437e-03 -6.368815898895263672e-01 6.566367298364639282e-02 4.665925204753875732e-01 3.965085446834564209e-01
8.278560638427734375e-01 4.872380793094635010e-01 -2.248507291078567505e-01 -1.459441483020782471e-01 -2.346687950193881989e-02 -3.503591194748878479e-02 2.037635445594787598e-02 -5.658974871039390564e-02
5.038036108016967773e-01 3.513627499341964722e-02 -1.100692972540855408e-01 -2.090844213962554932e-01 2.713760137557983398e-01 -6.027112603187561035e-01 3.894727826118469238e-01 3.170502185821533203e-01
1.939795017242431641e-01 -1.199473291635513306e-01 1.593830622732639313e-02 -3.528436273336410522e-02 -4.940700531005859375e-01 -2.026188671588897705e-01 7.182784080505371094e-01 3.813163638114929199e-01
-2.515584230422973633e-02 6.347312331199645996e-01 5.962762609124183655e-02 -5.137404799461364746e-01 1.909187436103820801e-01 -1.687747240066528320e-01 3.925362527370452881e-01 -3.316307663917541504e-01
5.256029963493347168e-01 3.103348314762115479e-01 2.763607203960418701e-01 1.623451476916670799e-03 -5.405957102775573730e-01 -4.372810721397399902e-01 1.262164711952209473e-01 -2.273035496473312378e-01
3.548622429370880127e-01 3.792383372783660889e-01 7.117675617337226868e-03 -1.068273559212684631e-01 3.599755167961120605e-01 -6.100572943687438965e-01 2.905163168907165527e-01 3.641925156116485596e-01
7.535058856010437012e-01 1.224442496895790100e-01 2.759006619453430176e-01 -4.525481164455413818e-02 -1.521999090909957886e-01 -5.468727350234985352e-01 8.273485302925109863e-02 -9.993805736303329468e-02
5.017814636230468750e-01 1.820775270462036133e-01 6.275288462638854980e-01 -4.269056916236877441e-01 -1.542012244462966919e-01 -1.115587204694747925e-01 -5.224772542715072632e-02 -3.163367509841918945e-01
1.728847473859786987e-01 1.804790049791336060e-01 1.626669168472290039e-01 1.380355097353458405e-02 -7.412407398223876953e-01 4.837455973029136658e-02 5.987264513969421387e-01 -2.521397918462753296e-02
7.742891907691955566e-01 2.744896709918975830e-01 2.421056479215621948e-01 4.220193997025489807e-02 -5.057380720973014832e-02 -4.990807175636291504e-01 -2.701879851520061493e-02 1.112044155597686768e-01
2.200291454792022705e-01 3.642443716526031494e-01 6.699302196502685547e-01 -1.364700943231582642e-01 4.018194675445556641e-01 1.597556471824645996e-01 3.350958526134490967e-01 2.285004854202270508e-01
2.044920325279235840e-01 5.314140319824218750e-01 -1.887877583503723145e-01 -6.364662051200866699e-01 -4.496026635169982910e-01 -3.172156587243080139e-02 1.484917700290679932e-01 9.926458448171615601e-02
7.293668389320373535e-02 3.266916275024414062e-01 1.073544248938560486e-01 -2.997804060578346252e-02 -4.349779784679412842e-01 1.476814746856689453e-01 7.030398249626159668e-01 -4.126118421554565430e-01
2.763258516788482666e-01 1.826149970293045044e-01 6.203281283378601074e-01 -1.643648892641067505e-01 -6.263027340173721313e-02 -4.752741008996963501e-02 1.529741883277893066e-01 6.699929833412170410e-01
1.602935642004013062e-01 2.692935764789581299e-01 7.085085511207580566e-01 -2.519985139369964600e-01 2.515925765037536621e-01 -2.660371176898479462e-02 3.003030419349670410e-01 4.267444014549255371e-01
3.529271781444549561e-01 1.768015623092651367e-01 -1.149333342909812927e-01 -3.981728255748748779e-01 2.877088189125061035e-01 -4.497064054012298584e-01 6.066073775291442871e-01 -1.394547969102859497e-01
9.379855394363403320e-01 1.529593318700790405e-01 -1.396659016609191895e-01 8.029567450284957886e-02 -1.898712106049060822e-02 -1.491412371397018433e-01 2.193643748760223389e-01 -1.041120383888483047e-02
4.318296909332275391e-01 5.711783170700073242e-01 -2.756626605987548828e-01 -5.491470098495483398e-01 -2.584183216094970703e-01 6.976828724145889282e-02 1.474151909351348877e-01 -1.278565376996994019e-01
1.796171218156814575e-01 -5.190644413232803345e-03 3.106913566589355469e-01 -1.809071153402328491e-01 2.397913038730621338e-01 2.878529429435729980e-01 7.973135709762573242e-01 2.497719973325729370e-01
6.333710551261901855e-01 3.394065797328948975e-01 3.144531250000000000e-01 -3.785753846168518066e-01 -4.212854802608489990e-01 -1.339132636785507202e-01 -1.956419497728347778e-01 8.805837482213973999e-02
7.001025080680847168e-01 1.019263043999671936e-01 -1.541567742824554443e-01 -3.097630441188812256e-01 3.947036266326904297e-01 -3.487376272678375244e-01 2.451557666063308716e-01 2.055231183767318726e-01
6.141437292098999023e-01 3.423390984535217285e-01 5.079010501503944397e-02 -3.275454938411712646e-01 3.770599663257598877e-01 -4.690025448799133301e-01 1.151721328496932983e-01 1.427007615566253662e-01
6.494635343551635742e-02 2.765581607818603516e-01 4.103357493877410889e-01 -5.443630218505859375e-01 -5.918690562248229980e-01 -1.062406674027442932e-01 2.434731870889663696e-01 -1.836186498403549194e-01
2.130632102489471436e-01 -2.217868268489837646e-01 1.418126076459884644e-01 3.510041534900665283e-02 -4.112371206283569336e-01 -1.790905892848968506e-01 7.495152354240417480e-01 3.480076193809509277e-01
4.297687411308288574e-01 4.196391701698303223e-01 9.031271561980247498e-03 7.331397384405136108e-02 1.510371565818786621e-01 1.541440635919570923e-01 4.399638772010803223e-01 6.273790597915649414e-01
8.033633232116699219e-01 2.686256766319274902e-01 1.326693296432495117e-01 -3.850079774856567383e-01 -2.875819243490695953e-02 -2.936273515224456787e-01 -2.006656676530838013e-02 -1.707879900932312012e-01
3.058176934719085693e-01 4.210375249385833740e-01 3.195782303810119629e-01 -2.642561197280883789e-01 -5.795548558235168457e-01 -4.072588384151458740e-01 9.376768022775650024e-02 -2.161141782999038696e-01
2.965348362922668457e-01 -1.180759146809577942e-01 -1.435032635927200317e-01 -3.566061854362487793e-01 -3.107659816741943359e-01 1.313869506120681763e-01 7.820554971694946289e-01 -1.578457504510879517e-01
1.177846118807792664e-01 2.084058225154876709e-01 7.184183001518249512e-01 -1.995185166597366333e-01 7.685048133134841919e-02 -1.108905579894781113e-02 3.767683207988739014e-01 4.886493682861328125e-01
2.131010890007019043e-01 4.262712895870208740e-01 5.228165984153747559e-01 3.542546927928924561e-01 -1.311817765235900879e-01 7.296942174434661865e-02 4.196982681751251221e-01 4.187687337398529053e-01
1.828184127807617188e-01 6.752479672431945801e-01 2.894394099712371826e-02 -2.701938152313232422e-01 4.604132175445556641e-01 -3.188851773738861084e-01 3.367311656475067139e-01 9.858537465333938599e-02
5.934701561927795410e-01 1.708582602441310883e-02 1.402932554483413696e-01 2.959794104099273682e-01 -5.771887898445129395e-01 -7.236164063215255737e-02 3.137733638286590576e-01 3.215254247188568115e-01
-2.496832907199859619e-01 4.235239624977111816e-01 2.960322201251983643e-01 -5.281552672386169434e-01 -1.582286059856414795e-01 -5.913634970784187317e-02 5.236951112747192383e-01 2.981822788715362549e-01
2.938121259212493896e-01 4.414887130260467529e-01 6.539100408554077148e-01 1.295741498470306396e-01 -1.253939867019653320e-01 1.648859493434429169e-02 2.039636373519897461e-01 4.655937552452087402e-01
1.967527866363525391e-01 4.084931015968322754e-01 -1.630797535181045532e-01 -1.422599554061889648e-01 1.485753357410430908e-01 -2.875068187713623047e-01 7.389222979545593262e-01 -3.112039566040039062e-01
6.500754952430725098e-01 3.154254853725433350e-01 1.430839002132415771e-01 -5.123361945152282715e-01 -3.610683679580688477e-01 -5.529747530817985535e-02 -5.719479545950889587e-02 -2.413455247879028320e-01
-1.667874604463577271e-01 4.594891369342803955e-01 4.246800765395164490e-02 -4.322124123573303223e-01 1.005270797759294510e-02 1.819605678319931030e-01 7.343088984489440918e-01 4.523712210357189178e-03
7.443195581436157227e-01 1.283552590757608414e-02 4.161505103111267090e-01 -1.411896795034408569e-01 2.107618898153305054e-01 -4.525594413280487061e-01 5.862656235694885254e-02 -6.338735576719045639e-03
5.954689383506774902e-01 1.053663045167922974e-01 2.178191989660263062e-01 -1.345291286706924438e-01 2.777847647666931152e-01 -6.268860697746276855e-01 8.576571196317672729e-02 3.021013736724853516e-01
6.858373880386352539e-01 6.195830106735229492e-01 2.090063244104385376e-01 -3.904391825199127197e-02 -1.271355450153350830e-01 -2.459736913442611694e-01 -1.314125359058380127e-01 -8.124043047428131104e-02
4.294265210628509521e-01 2.696718573570251465e-01 -3.156246542930603027e-01 -1.431842148303985596e-01 1.792995184659957886e-01 -5.358112454414367676e-01 5.020272731781005859e-01 2.268838286399841309e-01
2.386458218097686768e-02 4.341073036193847656e-01 4.650444388389587402e-01 -2.739886343479156494e-01 -3.850227296352386475e-01 -5.961506962776184082e-01 3.996242210268974304e-02 1.200420409440994263e-01
1.873227804899215698e-01 1.945830732583999634e-01 -1.970430761575698853e-01 -1.326933056116104126e-01 -3.073766231536865234e-01 -3.454262316226959229e-01 3.766981661319732666e-01 7.175742983818054199e-01
4.517481923103332520e-01 2.312815487384796143e-01 5.158258080482482910e-01 5.483549833297729492e-02 -1.126157343387603760e-01 -6.650817394256591797e-02 9.426691383123397827e-02 6.688479781150817871e-01
1.871606856584548950e-01 5.687326192855834961e-01 3.105137944221496582e-01 -3.547815382480621338e-01 -4.454232156276702881e-01 2.520695924758911133e-01 2.385612875223159790e-01 -3.168168663978576660e-01
1.679071933031082153e-01 1.636011302471160889e-01 -2.194727510213851929e-01 -7.316531985998153687e-02 -2.672958970069885254e-01 -3.721096217632293701e-01 4.092298150062561035e-01 7.170348167419433594e-01
7.136992216110229492e-01 2.979448437690734863e-01 3.246963024139404297e-01 -1.977534294128417969e-01 -1.211390737444162369e-02 -4.846702218055725098e-01 -1.260534077882766724e-01 7.991760224103927612e-02
6.018798798322677612e-03 4.912081360816955566e-01 1.695096492767333984e-01 -5.958898663520812988e-01 -4.113079607486724854e-01 -9.288951754570007324e-02 3.614664673805236816e-01 -2.576810121536254883e-01
-3.158844262361526489e-02 3.598065376281738281e-01 7.585403323173522949e-02 -6.883830428123474121e-01 3.550177067518234253e-02 2.105137109756469727e-01 5.486403703689575195e-01 2.081672251224517822e-01
3.598893582820892334e-01 2.992329895496368408e-01 6.035979986190795898e-01 1.921375691890716553e-01 -2.870914041996002197e-01 1.775055378675460815e-01 2.803726196289062500e-01 4.326122105121612549e-01
-2.770727276802062988e-01 5.226653814315795898e-01 -2.565044723451137543e-02 -4.425394833087921143e-01 -2.124080955982208252e-01 -9.379907697439193726e-02 5.100637674331665039e-01 3.734592199325561523e-01
5.419582128524780273e-01 2.917755544185638428e-01 1.675243675708770752e-01 1.237595379352569580e-01 -3.870967030525207520e-01 -6.037685871124267578e-01 2.120778113603591919e-01 -1.356835961341857910e-01
6.627005934715270996e-01 1.215387955307960510e-01 2.313610464334487915e-01 -1.245189309120178223e-01 -9.052946418523788452e-02 -5.639145970344543457e-01 2.327140867710113525e-01 -3.109215199947357178e-01
3.460951447486877441e-01 -7.116197794675827026e-02 2.119011282920837402e-01 1.205175742506980896e-01 -1.170912981033325195e-01 -1.085599809885025024e-01 5.028519630432128906e-01 7.330565452575683594e-01
1.141841560602188110e-01 1.309343576431274414e-01 2.204411625862121582e-01 7.751058787107467651e-02 -5.721070170402526855e-01 7.820080965757369995e-02 7.377120256423950195e-01 -1.938432157039642334e-01
-6.565944105386734009e-02 5.273351669311523438e-01 8.540046215057373047e-02 -9.522648155689239502e-02 1.032238155603408813e-01 2.489831447601318359e-01 7.742441892623901367e-01 1.707137078046798706e-01
5.751006603240966797e-01 1.219031661748886108e-01 -1.917830109596252441e-01 1.767878979444503784e-02 -3.002581596374511719e-01 -4.949116408824920654e-01 1.597066968679428101e-01 5.066624283790588379e-01
5.737841129302978516e-01 1.553391218185424805e-01 4.937716722488403320e-01 5.039739608764648438e-02 -1.994789391756057739e-01 1.863702982664108276e-01 1.662641614675521851e-01 5.460051298141479492e-01
3.388160467147827148e-01 3.660547733306884766e-01 4.039664864540100098e-01 -8.258882164955139160e-02 1.957940012216567993e-01 -6.427809000015258789e-01 6.277254968881607056e-02 3.546189665794372559e-01
3.139993175864219666e-02 3.171940147876739502e-01 3.001869618892669678e-01 -4.110167026519775391e-01 3.933355212211608887e-01 1.232925280928611755e-01 5.844019055366516113e-01 3.576527833938598633e-01
2.657021284103393555e-01 4.516929388046264648e-01 2.709812223911285400e-01 3.541539311408996582e-01 2.115617692470550537e-01 1.482671499252319336e-01 5.703431963920593262e-01 3.667247593402862549e-01
5.250520706176757812e-01 -2.597740292549133301e-01 -2.736021392047405243e-02 -1.603894084692001343e-01 -5.459127426147460938e-01 -2.874434888362884521e-01 4.225670695304870605e-01 2.667526304721832275e-01
7.371968626976013184e-01 1.331961601972579956e-01 2.009159922599792480e-01 -4.035246670246124268e-01 1.877989321947097778e-01 -2.801466584205627441e-01 1.835126876831054688e-01 -2.969390451908111572e-01
3.392889201641082764e-01 5.156346559524536133e-01 -5.381124094128608704e-02 8.269443176686763763e-03 3.806785047054290771e-01 -5.070005059242248535e-01 3.043499588966369629e-01 3.484900891780853271e-01
2.950662076473236084e-01 -6.246549263596534729e-02 3.516276478767395020e-01 -4.934381693601608276e-02 -4.987401664257049561e-01 1.813528239727020264e-01 6.698215603828430176e-01 -2.294900566339492798e-01
2.364594787359237671e-01 2.537975013256072998e-01 7.253802418708801270e-01 -1.912683099508285522e-01 3.950335085391998291e-02 -4.026260226964950562e-03 2.144302427768707275e-01 5.189957618713378906e-01
1.048501953482627869e-01 8.195191621780395508e-01 1.188963726162910461e-01 -2.771336138248443604e-01 2.023315727710723877e-01 -1.475536525249481201e-01 2.932080626487731934e-01 -2.788807153701782227e-01
5.021108388900756836e-01 2.889559268951416016e-01 2.501101195812225342e-01 1.247887238860130310e-01 3.370328247547149658e-02 1.528191417455673218e-01 3.357904851436614990e-01 6.700872778892517090e-01
-1.435223221778869629e-02 1.433000713586807251e-01 8.221141099929809570e-01 -2.676528096199035645e-01 -6.855285912752151489e-02 -1.221322566270828247e-01 4.338660240173339844e-01 1.545765995979309082e-01
4.478655755519866943e-02 -3.058154508471488953e-02 1.283684968948364258e-01 -3.237792551517486572e-01 5.279609467834234238e-04 2.868477068841457367e-02 6.180082559585571289e-01 7.021324634552001953e-01
5.843122005462646484e-01 3.970212936401367188e-01 -2.245178818702697754e-01 -1.771887689828872681e-01 -6.318786144256591797e-01 -1.193417385220527649e-01 6.069308891892433167e-02 4.418676719069480896e-02
6.451297402381896973e-01 -3.377185463905334473e-01 5.363091826438903809e-02 -1.806379258632659912e-01 -3.704193830490112305e-01 -3.754217922687530518e-01 2.852531075477600098e-01 2.733607888221740723e-01
3.483741581439971924e-01 2.845128774642944336e-01 -7.528739422559738159e-02 9.288482367992401123e-02 -2.690825760364532471e-01 -5.557059645652770996e-01 6.039919853210449219e-01 -1.933158189058303833e-01
1.864943355321884155e-01 1.108591095544397831e-03 -1.832948327064514160e-01 -3.871428221464157104e-02 -1.194160431623458862e-01 -2.471636682748794556e-01 6.378661394119262695e-01 6.692529916763305664e-01
6.790271997451782227e-01 2.068903893232345581e-01 2.618256509304046631e-01 -4.030851125717163086e-01 -4.437023997306823730e-01 -1.062155291438102722e-01 -1.933718174695968628e-01 1.397929489612579346e-01
5.244538187980651855e-01 -2.614004313945770264e-01 1.408702731132507324e-01 -2.361759841442108154e-01 1.083681583404541016e-01 -6.041830182075500488e-01 4.511218965053558350e-01 -2.650856040418148041e-02
2.450256049633026123e-01 6.565489806234836578e-03 -1.740918606519699097e-01 -1.742367595434188843e-01 -5.207425951957702637e-01 -5.613151565194129944e-02 6.088246107101440430e-01 4.840059876441955566e-01
8.773636817932128906e-02 5.287759304046630859e-01 -1.932138204574584961e-01 -4.985601603984832764e-01 -5.491787195205688477e-01 6.348991394042968750e-02 3.138338625431060791e-01 1.506139934062957764e-01
2.651596963405609131e-01 5.413350835442543030e-02 -9.034713357686996460e-02 -1.271244982490316033e-04 -5.030748844146728516e-01 -3.912305831909179688e-01 4.389134645462036133e-01 5.655145645141601562e-01
5.582051277160644531e-01 3.967266678810119629e-01 1.776301711797714233e-01 7.164634019136428833e-02 -5.138194561004638672e-02 2.644706070423126221e-01 2.381233870983123779e-01 6.041867136955261230e-01
1.976524591445922852e-01 2.332257181406021118e-01 2.023021578788757324e-01 -2.573055028915405273e-01 -4.295961465686559677e-03 -8.249346017837524414e-01 2.682382762432098389e-01 2.166097015142440796e-01
3.578405380249023438e-01 5.017064213752746582e-01 -1.067074537277221680e-01 6.325208395719528198e-02 1.178064942359924316e-01 1.902158409357070923e-01 4.411325752735137939e-01 6.001628041267395020e-01
1.577875465154647827e-01 1.679680943489074707e-01 4.531922936439514160e-01 3.385277837514877319e-02 -6.092346310615539551e-01 1.390425711870193481e-01 5.832427740097045898e-01 -9.843038022518157959e-02
5.784879326820373535e-01 4.162641167640686035e-01 1.715400815010070801e-01 -2.363741248846054077e-01 3.346496522426605225e-01 -5.267385840415954590e-01 1.247597560286521912e-01 -4.205160960555076599e-02
7.661832030862569809e-03 4.248878359794616699e-01 1.852492094039916992e-01 -1.421508491039276123e-01 -1.541530992835760117e-02 4.357183575630187988e-01 7.384527325630187988e-01 1.717182248830795288e-01
2.452140599489212036e-01 2.822867929935455322e-01 6.699225902557373047e-01 -3.066802956163883209e-02 1.508479565382003784e-01 1.013254895806312561e-01 3.599779903888702393e-01 4.978365898132324219e-01
7.428163662552833557e-03 1.265652030706405640e-01 5.866320133209228516e-01 -5.689424648880958557e-02 9.104926139116287231e-02 1.045510396361351013e-01 7.622591257095336914e-01 1.905051171779632568e-01
1.566203236579895020e-01 6.728160381317138672e-01 -1.462101042270660400e-01 -3.674268424510955811e-01 -4.813387989997863770e-01 -2.040879577398300171e-01 5.149808526039123535e-02 3.006953597068786621e-01
4.552753567695617676e-01 3.924772739410400391e-01 3.373158574104309082e-01 1.926338523626327515e-01 -2.160212099552154541e-01 4.067250490188598633e-01 3.842130005359649658e-01 3.578912019729614258e-01
7.117189168930053711e-01 4.192336201667785645e-01 3.321966156363487244e-02 -1.972147077322006226e-01 -5.098478794097900391e-01 -9.561976790428161621e-02 -7.684226334095001221e-02 -5.205182358622550964e-02
9.008288383483886719e-02 1.338275671005249023e-01 7.228034734725952148e-01 -2.249740362167358398e-01 1.676631867885589600e-01 2.361887693405151367e-02 5.458967685699462891e-01 2.724792659282684326e-01
5.744249224662780762e-01 7.015790045261383057e-02 3.808494806289672852e-01 -6.347683668136596680e-01 1.733163446187973022e-01 -1.921718418598175049e-01 -1.332228817045688629e-02 -2.235857248306274414e-01
4.376694858074188232e-01 -6.060084328055381775e-02 -2.181226015090942383e-01 -3.302071094512939453e-01 8.750101178884506226e-02 -3.297004103660583496e-01 7.125315070152282715e-01 -1.552383005619049072e-01
5.021862387657165527e-01 1.914499104022979736e-01 -1.570272892713546753e-01 2.159522101283073425e-02 -6.090171933174133301e-01 1.115581393241882324e-01 2.739782035350799561e-01 4.770961701869964600e-01
4.674923419952392578e-01 3.702591359615325928e-01 2.791515290737152100e-01 1.579837501049041748e-01 6.529350578784942627e-02 1.673969477415084839e-01 3.659447729587554932e-01 6.125960350036621094e-01
2.582293152809143066e-01 1.190831512212753296e-01 1.278698146343231201e-01 1.110692769289016724e-01 -6.040841937065124512e-01 1.468334197998046875e-01 7.075973749160766602e-01 -5.725556239485740662e-02
3.886221349239349365e-01 3.506051599979400635e-01 5.476245880126953125e-01 2.820350825786590576e-01 -2.404160052537918091e-01 2.198014110326766968e-01 3.571920692920684814e-01 3.360263109207153320e-01
7.384259998798370361e-02 2.375057786703109741e-01 8.590412735939025879e-01 -2.449466586112976074e-01 8.356069028377532959e-02 1.537250075489282608e-02 3.628757596015930176e-01 3.591700270771980286e-02
2.774893939495086670e-01 2.889838516712188721e-01 4.955967068672180176e-01 1.952030509710311890e-01 -1.186869889497756958e-01 -1.396005749702453613e-01 3.126344382762908936e-01 6.514999866485595703e-01
5.446455478668212891e-01 4.235207736492156982e-01 -9.050015360116958618e-03 -6.264369487762451172e-01 -1.749149709939956665e-01 -3.078352510929107666e-01 -7.227801531553268433e-02 3.007145784795284271e-02
7.107554674148559570e-01 4.661289155483245850e-01 -2.014280995354056358e-03 -2.699360549449920654e-01 7.029750198125839233e-02 -3.825486898422241211e-01 1.108629405498504639e-01 -2.027438133955001831e-01
5.352262854576110840e-01 -7.994734495878219604e-02 -1.831651180982589722e-01 -7.181527018547058105e-01 -3.602899238467216492e-02 -1.384538859128952026e-01 3.654553592205047607e-01 -6.183304265141487122e-02
3.809053450822830200e-02 2.752456963062286377e-01 6.357163786888122559e-01 -3.443846404552459717e-01 -5.581544339656829834e-02 -5.259872227907180786e-02 2.994359433650970459e-01 5.518233180046081543e-01
6.181803345680236816e-01 -8.940688520669937134e-02 4.038478434085845947e-02 8.687677979469299316e-02 -4.698420464992523193e-01 1.216560080647468567e-01 4.358212351799011230e-01 4.185560345649719238e-01
4.387845396995544434e-01 3.750990331172943115e-01 2.261085510253906250e-01 1.236264631152153015e-01 8.250878006219863892e-02 1.939266026020050049e-01 3.725626766681671143e-01 6.458654403686523438e-01
3.616005480289459229e-01 6.350025534629821777e-01 1.545420587062835693e-01 -1.046746969223022461e-01 4.807179272174835205e-01 -3.333049714565277100e-01 2.934030294418334961e-01 -5.394135788083076477e-02
2.358580529689788818e-01 3.095483779907226562e-01 6.256417632102966309e-01 4.954793676733970642e-02 -2.863358855247497559e-01 -5.955767035484313965e-01 1.280322670936584473e-01 -3.970100358128547668e-02
2.222173810005187988e-01 5.640255808830261230e-01 3.060011565685272217e-01 -2.214307188987731934e-01 1.522333323955535889e-01 2.229724079370498657e-01 2.283558100461959839e-01 6.039769649505615234e-01
5.082146525382995605e-01 3.884106874465942383e-01 1.176895275712013245e-01 -2.675442695617675781e-01 -5.968846678733825684e-01 3.721663653850555420e-01 9.819143265485763550e-02 -3.168047219514846802e-02
2.189837694168090820e-01 -1.700451523065567017e-01 -4.780338704586029053e-02 -7.261784672737121582e-01 -2.699806690216064453e-01 -1.810772716999053955e-01 5.337049365043640137e-01 5.468968302011489868e-02
4.160273075103759766e-01 -9.853961318731307983e-02 -1.318509876728057861e-01 -4.601460993289947510e-01 -3.987487554550170898e-01 -3.228436410427093506e-01 1.281092166900634766e-01 5.553840994834899902e-01
4.034847021102905273e-01 2.785799503326416016e-01 5.579968541860580444e-02 -6.016863584518432617e-01 -3.904906511306762695e-01 -4.399341344833374023e-01 -4.914189130067825317e-02 2.145072966814041138e-01
2.074870467185974121e-01 1.556890159845352173e-01 7.323065400123596191e-01 -9.779259562492370605e-02 -8.122779428958892822e-02 1.874861270189285278e-01 4.155300259590148926e-01 4.152825176715850830e-01
2.823560237884521484e-01 -1.474827229976654053e-01 -1.553857326507568359e-01 -3.602203428745269775e-01 -3.363732993602752686e-01 6.034971401095390320e-02 7.848813533782958984e-01 -1.085939630866050720e-01
-9.677083790302276611e-02 4.488172233104705811e-01 -6.146754603832960129e-03 -7.338725924491882324e-01 -2.414430305361747742e-02 -1.322881132364273071e-01 3.090894520282745361e-01 3.700978159904479980e-01
3.388784825801849365e-01 -1.462343335151672363e-01 -8.358076214790344238e-03 3.714203834533691406e-02 -1.924832314252853394e-01 7.922895252704620361e-02 6.979305744171142578e-01 5.761020183563232422e-01
5.997284054756164551e-01 -2.196527868509292603e-01 3.491491824388504028e-02 -1.821408607065677643e-02 -2.756932377815246582e-01 -4.362345337867736816e-01 2.626084685325622559e-01 5.052297711372375488e-01
5.481410622596740723e-01 -2.672588229179382324e-01 1.259214431047439575e-01 -2.621666789054870605e-01 -4.607485532760620117e-01 -3.591216504573822021e-01 2.942115664482116699e-01 3.401595950126647949e-01
-2.882947679609060287e-03 3.151383399963378906e-01 5.427868366241455078e-01 -1.979987323284149170e-01 -2.918878495693206787e-01 -6.521185040473937988e-01 1.598158478736877441e-01 1.756711304187774658e-01
5.674768686294555664e-01 3.344385623931884766e-01 6.685953587293624878e-02 -1.647319197654724121e-01 -1.701479256153106689e-01 4.795856773853302002e-01 2.156297713518142700e-01 4.786074757575988770e-01
4.208382368087768555e-01 -6.474976986646652222e-02 2.423717081546783447e-01 -2.475095391273498535e-01 -3.220464587211608887e-01 3.835572302341461182e-01 5.995714664459228516e-01 -2.972905337810516357e-01
4.270658493041992188e-01 3.939506411552429199e-01 2.795657888054847717e-02 1.268030405044555664e-01 1.253302693367004395e-01 1.984391510486602783e-01 4.489702582359313965e-01 6.236161589622497559e-01
1.938712447881698608e-01 3.720881044864654541e-01 -3.271139860153198242e-01 -4.918483793735504150e-01 -5.508602261543273926e-01 -4.003692418336868286e-02 2.896313667297363281e-01 2.934446930885314941e-01
5.955708622932434082e-01 2.584957778453826904e-01 -3.908058404922485352e-01 -2.828522324562072754e-01 1.128541491925716400e-02 -1.463010907173156738e-01 5.203574299812316895e-01 -2.311654090881347656e-01
4.645640254020690918e-01 4.003037512302398682e-01 1.435211300849914551e-02 1.641388833522796631e-01 5.209361389279365540e-02 1.311578750610351562e-01 4.015364348888397217e-01 6.447030305862426758e-01
1.080952435731887817e-01 2.603937983512878418e-01 2.248157113790512085e-01 -5.705926418304443359e-01 6.590636819601058960e-02 -6.575459241867065430e-01 1.283563673496246338e-01 3.020046949386596680e-01
1.565155088901519775e-01 3.905096948146820068e-01 2.155944406986236572e-01 -2.052194923162460327e-01 2.127171009778976440e-01 5.047809481620788574e-01 6.542936563491821289e-01 7.909946143627166748e-02
1.374242454767227173e-01 5.358815789222717285e-01 1.459936844184994698e-03 -7.197869420051574707e-01 -3.963832557201385498e-01 8.067414164543151855e-03 4.845947399735450745e-02 1.277384161949157715e-01
7.110964059829711914e-01 4.159311652183532715e-01 8.939019590616226196e-02 -1.824542880058288574e-01 -3.737404346466064453e-01 -3.624546825885772705e-01 -8.129447698593139648e-02 -4.897900298237800598e-02
2.524328529834747314e-01 2.868354618549346924e-01 2.606469765305519104e-02 -1.808810830116271973e-01 -5.111992359161376953e-01 1.168476715683937073e-01 2.382378727197647095e-01 6.991928815841674805e-01
6.391210556030273438e-01 3.417071700096130371e-01 7.850503921508789062e-02 -5.542941689491271973e-01 -3.666592538356781006e-01 1.694638095796108246e-02 -7.955893874168395996e-02 -1.424763947725296021e-01
5.687286257743835449e-01 -1.631684303283691406e-01 2.384033352136611938e-01 -7.113868594169616699e-01 -1.117602437734603882e-01 -2.580147981643676758e-01 -2.421564236283302307e-02 8.583724498748779297e-02
-1.115084365010261536e-01 3.656001985073089600e-01 2.082980703562498093e-03 -5.044765472412109375e-01 1.211055144667625427e-01 1.439085155725479126e-01 7.311399579048156738e-01 1.716377437114715576e-01
5.450894832611083984e-01 3.214534223079681396e-01 4.019653499126434326e-01 2.263301908969879150e-01 -2.927420735359191895e-01 1.437059491872787476e-01 1.803429424762725830e-01 4.978662133216857910e-01
6.562346220016479492e-01 -1.319932565093040466e-02 2.952208518981933594e-01 -4.384402632713317871e-01 -6.744393706321716309e-02 -3.179858624935150146e-01 1.737352311611175537e-01 -3.923635780811309814e-01
7.988883554935455322e-02 2.696451544761657715e-01 5.203168988227844238e-01 -2.671070992946624756e-01 1.859226822853088379e-01 1.901860684156417847e-01 6.171814799308776855e-01 3.566265702247619629e-01
3.394251465797424316e-01 5.817213058471679688e-01 -4.500590264797210693e-01 -4.026550352573394775e-01 -3.088043071329593658e-02 -1.448576152324676514e-02 3.859795928001403809e-01 -1.776601970195770264e-01
-1.124644502997398376e-01 2.914574742317199707e-01 1.205921545624732971e-02 -5.394853949546813965e-01 -3.783322572708129883e-01 -1.665077507495880127e-01 3.203845918178558350e-01 5.811263322830200195e-01
3.464413285255432129e-01 1.654550880193710327e-01 1.368159707635641098e-02 1.485859006643295288e-01 -6.534305214881896973e-01 2.374473661184310913e-01 5.885278582572937012e-01 2.490920573472976685e-02
-1.004996150732040405e-02 5.633134245872497559e-01 -2.421271353960037231e-01 -3.322141766548156738e-01 -5.339449048042297363e-01 -1.331437230110168457e-01 2.422161698341369629e-01 3.899897933006286621e-01
7.130552530288696289e-01 6.819599121809005737e-02 4.759508669376373291e-01 -1.714481860399246216e-01 2.098683826625347137e-02 -4.465265870094299316e-01 -1.157264932990074158e-01 1.332615017890930176e-01
3.139850497245788574e-01 -2.012448757886886597e-01 -1.639469861984252930e-01 -2.480457127094268799e-01 -3.527080118656158447e-01 4.133141785860061646e-02 7.014810442924499512e-01 3.928379714488983154e-01
7.359254956245422363e-01 3.196760118007659912e-01 2.471005469560623169e-01 3.116873838007450104e-02 1.878545582294464111e-01 -4.889012873172760010e-01 1.083250194787979126e-01 -9.023617208003997803e-02
5.148329734802246094e-01 2.371351122856140137e-01 5.136467814445495605e-01 -2.150790840387344360e-01 -1.643483191728591919e-01 -5.502889752388000488e-01 -1.310697495937347412e-01 1.470174491405487061e-01
1.701386421918869019e-01 1.561610847711563110e-01 3.524783253669738770e-01 2.065334618091583252e-01 1.805250793695449829e-01 1.746809929609298706e-01 8.246601819992065430e-01 1.913175135850906372e-01
2.671347856521606445e-01 6.954206824302673340e-01 1.205618456006050110e-01 -5.838547646999359131e-02 2.396639138460159302e-01 -2.598992586135864258e-01 4.150128960609436035e-01 -3.603649735450744629e-01
6.593524217605590820e-01 -7.751200348138809204e-02 -1.612693071365356445e-01 -7.560093700885772705e-02 -3.312776982784271240e-01 -3.662330806255340576e-01 3.513708114624023438e-01 4.002374708652496338e-01
5.766326785087585449e-01 -1.387950032949447632e-01 -1.334075927734375000e-01 -1.552336066961288452e-01 -1.863174587488174438e-01 -4.683260023593902588e-01 5.900296568870544434e-01 -6.447780132293701172e-02
3.350703790783882141e-02 1.822987943887710571e-01 4.992844760417938232e-01 -7.079643011093139648e-02 8.965066075325012207e-02 1.761194169521331787e-01 7.680975794792175293e-01 2.869115769863128662e-01
2.977535724639892578e-01 2.502907216548919678e-01 4.916066229343414307e-01 2.192721366882324219e-01 -9.862439334392547607e-02 -1.670039743185043335e-01 3.265882432460784912e-01 6.439434289932250977e-01
2.161438018083572388e-01 3.462623655796051025e-01 7.066825032234191895e-01 -2.829703986644744873e-01 1.964786499738693237e-01 3.018070161342620850e-01 3.389181792736053467e-01 9.672074764966964722e-02
6.823575496673583984e-01 4.918234348297119141e-01 1.694891601800918579e-01 -3.336925208568572998e-01 -4.935339465737342834e-02 -3.691738843917846680e-01 -1.161404028534889221e-01 -1.438774820417165756e-02
7.144115567207336426e-01 1.022628229111433029e-02 -2.722051441669464111e-01 -2.930636703968048096e-01 3.197222650051116943e-01 -2.285637855529785156e-01 2.676242887973785400e-01 3.216256797313690186e-01
5.157107114791870117e-01 -2.458318471908569336e-01 1.715530306100845337e-01 -4.280553162097930908e-01 -1.974821239709854126e-01 4.309889674186706543e-01 4.845308363437652588e-01 3.777057677507400513e-02
-5.041430145502090454e-02 1.458371728658676147e-01 2.397156655788421631e-01 -8.242805004119873047e-01 -1.773219555616378784e-01 2.000086754560470581e-02 4.462393522262573242e-01 9.118902683258056641e-02
2.847997844219207764e-01 7.109189629554748535e-01 9.994682669639587402e-02 -1.008702814579010010e-01 4.109379351139068604e-01 -3.777443468570709229e-01 2.475345879793167114e-01 1.431260704994201660e-01
7.310550212860107422e-01 6.778387725353240967e-02 6.688801199197769165e-02 3.604981601238250732e-01 6.143382564187049866e-02 -4.388456940650939941e-01 3.405168056488037109e-01 1.192460283637046814e-01
4.514122009277343750e-01 5.650566816329956055e-01 -3.188670277595520020e-01 -3.940739035606384277e-01 7.023467868566513062e-02 -1.614353507757186890e-01 3.743130266666412354e-01 -2.210498750209808350e-01
7.591280937194824219e-01 2.330411821603775024e-01 -2.313457280397415161e-01 1.158792078495025635e-01 -4.438072144985198975e-01 -1.359962522983551025e-01 1.219053193926811218e-01 2.686016857624053955e-01
4.965861439704895020e-01 4.274167716503143311e-01 1.384693831205368042e-01 -3.283545970916748047e-01 -4.313121438026428223e-01 1.118296459317207336e-01 1.314413547515869141e-01 -4.774031043052673340e-01
1.889389306306838989e-01 -1.154785454273223877e-01 1.570656299591064453e-01 -7.258960008621215820e-01 -1.122557371854782104e-01 -2.070237249135971069e-01 5.384439229965209961e-01 -2.323580384254455566e-01
5.576502680778503418e-01 -2.224460989236831665e-01 2.871606349945068359e-01 -1.706340610980987549e-01 -1.508602648973464966e-01 3.605503141880035400e-01 5.763247013092041016e-01 -2.075118422508239746e-01
3.751338124275207520e-01 2.417697310447692871e-01 -1.363074928522109985e-01 -3.173337131738662720e-02 -8.303070813417434692e-02 -5.633157491683959961e-01 6.482785344123840332e-01 -1.917072981595993042e-01
1.771603226661682129e-01 1.600906550884246826e-01 5.072658658027648926e-01 -2.971087098121643066e-01 -2.727864980697631836e-01 1.504896432161331177e-01 2.965396642684936523e-01 6.421819329261779785e-01
1.481073647737503052e-01 5.422842502593994141e-01 -6.000440940260887146e-02 -7.526297569274902344e-01 -2.505315542221069336e-01 -2.114039659500122070e-01 4.465783014893531799e-02 6.699281185865402222e-02
5.815284252166748047e-01 2.618093788623809814e-01 1.136450655758380890e-02 -6.953700780868530273e-01 7.735376805067062378e-02 -1.961990594863891602e-01 6.843456625938415527e-02 -2.458676993846893311e-01
2.678369171917438507e-02 5.309438109397888184e-01 -8.899478614330291748e-02 -1.083038225769996643e-01 -2.655718326568603516e-01 -4.072365760803222656e-01 5.049860477447509766e-01 4.542585015296936035e-01
1.467705518007278442e-01 2.055533528327941895e-01 6.058657169342041016e-01 -1.454061269760131836e-01 3.077717721462249756e-01 1.732037365436553955e-01 6.367613673210144043e-01 1.334235668182373047e-01
6.077486276626586914e-01 3.341484367847442627e-01 -1.191472262144088745e-02 -2.132563889026641846e-01 -2.954662144184112549e-01 -3.882680237293243408e-01 2.677501142024993896e-01 -4.045040905475616455e-01
4.444857835769653320e-01 1.078199967741966248e-01 8.973366767168045044e-02 -2.793087624013423920e-02 -6.801212430000305176e-01 3.659696877002716064e-01 4.306315481662750244e-01 5.709470249712467194e-03
1.399290412664413452e-01 -3.000300936400890350e-02 -1.867465227842330933e-01 -4.871966838836669922e-01 1.794610619544982910e-01 2.418982386589050293e-01 7.643634080886840820e-01 1.797565221786499023e-01
-3.120690584182739258e-01 2.950040698051452637e-01 2.439918369054794312e-01 -2.957080304622650146e-01 1.941539719700813293e-02 -1.213315129280090332e-01 7.991393804550170898e-01 1.220180839300155640e-01
5.932486653327941895e-01 1.481806486845016479e-01 1.425852179527282715e-01 -6.981318444013595581e-02 -1.444789320230484009e-01 3.360400497913360596e-01 2.037160247564315796e-01 6.523777842521667480e-01
2.464236617088317871e-01 -2.585115432739257812e-01 1.157703399658203125e-01 -3.691118955612182617e-01 -7.080185413360595703e-02 -5.140584707260131836e-01 6.443749070167541504e-01 -1.957366019487380981e-01
8.268951773643493652e-01 1.524336934089660645e-01 6.701266765594482422e-02 -1.394178122282028198e-01 -1.534440517425537109e-01 -4.754100441932678223e-01 -5.087627843022346497e-02 1.301234364509582520e-01
2.082259654998779297e-01 1.717464178800582886e-01 2.927635014057159424e-01 -1.066464260220527649e-01 -5.629731416702270508e-01 3.641433715820312500e-01 5.819990038871765137e-01 -2.044483125209808350e-01
6.578473448753356934e-01 4.709332883358001709e-01 3.143387734889984131e-01 -2.873173356056213379e-01 -2.622418403625488281e-01 -3.303433582186698914e-02 -2.923554480075836182e-01 9.361997246742248535e-02
8.433611392974853516e-01 4.123016893863677979e-01 -8.358247578144073486e-02 -2.217994034290313721e-01 -6.661979109048843384e-02 -1.884031891822814941e-01 4.864696040749549866e-02 -1.423651278018951416e-01
4.431577622890472412e-01 4.436719715595245361e-01 -1.235779523849487305e-01 -8.794721961021423340e-02 2.776067554950714111e-01 3.373480141162872314e-01 3.887479901313781738e-01 4.916968047618865967e-01
6.602269411087036133e-01 3.400937318801879883e-01 2.406548559665679932e-01 -2.504609525203704834e-02 -2.173532992601394653e-01 2.590138614177703857e-01 3.106982260942459106e-02 5.240216255187988281e-01
3.110228180885314941e-01 5.037251710891723633e-01 -1.021688133478164673e-01 5.250848829746246338e-02 2.726498544216156006e-01 2.185665071010589600e-01 4.596074819564819336e-01 5.504379868507385254e-01
1.124474108219146729e-01 2.103466391563415527e-01 7.059046626091003418e-01 -1.705361455678939819e-01 9.990625083446502686e-02 6.241855770349502563e-02 4.509994685649871826e-01 4.454752206802368164e-01
6.143129467964172363e-01 1.697441935539245605e-01 2.639165818691253662e-01 -3.303575217723846436e-01 2.079851478338241577e-01 -3.994535282254219055e-02 2.567744851112365723e-01 -5.515722036361694336e-01
1.323294080793857574e-02 2.110734134912490845e-01 2.071902304887771606e-01 -5.472890734672546387e-01 4.994567856192588806e-02 -7.032616138458251953e-01 2.578752338886260986e-01 2.219208627939224243e-01
-7.729355245828628540e-02 5.088688135147094727e-01 -1.928917765617370605e-01 -2.501330375671386719e-01 -4.480722546577453613e-01 -2.884839475154876709e-01 3.025785684585571289e-01 5.096654295921325684e-01
1.433349251747131348e-01 3.891415894031524658e-01 4.079138934612274170e-01 -5.545985698699951172e-01 -4.529018700122833252e-01 1.240553036332130432e-01 2.054172605276107788e-01 -3.022327125072479248e-01
3.300953209400177002e-01 3.995100855827331543e-01 3.241563737392425537e-01 -3.539892733097076416e-01 -6.404154300689697266e-01 3.010046668350696564e-02 8.857344090938568115e-02 -2.866353094577789307e-01
3.353563547134399414e-01 1.760187894105911255e-01 2.970190048217773438e-01 -8.999278396368026733e-02 3.635067939758300781e-01 4.712432324886322021e-01 6.365246176719665527e-01 2.938864193856716156e-02
-1.754241436719894409e-01 2.685444056987762451e-01 3.913401663303375244e-01 -5.905278921127319336e-01 7.020181417465209961e-02 -1.596368476748466492e-02 6.162305474281311035e-01 1.015713363885879517e-01
6.887966394424438477e-01 1.204456761479377747e-01 2.458065152168273926e-01 -3.731773495674133301e-01 1.701861172914505005e-01 -1.895694136619567871e-01 1.958310902118682861e-01 -4.562020897865295410e-01
1.218257695436477661e-01 1.930068731307983398e-01 5.587601661682128906e-01 -1.895795762538909912e-01 -5.498107671737670898e-01 -4.362258017063140869e-01 1.248353943228721619e-01 3.026298284530639648e-01
1.322569549083709717e-01 -2.170346528291702271e-01 1.328571885824203491e-01 -5.558142662048339844e-01 -4.045953750610351562e-01 1.084288209676742554e-01 6.518316268920898438e-01 9.211334586143493652e-02
9.172569215297698975e-02 4.609839320182800293e-01 2.736477255821228027e-01 -1.651574671268463135e-01 2.403809726238250732e-01 4.267475008964538574e-01 6.567533016204833984e-01 7.549079507589340210e-02
4.402291476726531982e-01 1.175437495112419128e-01 -2.528852038085460663e-02 4.146925359964370728e-02 -6.114372014999389648e-01 -4.055992960929870605e-01 2.234124839305877686e-01 4.491584002971649170e-01
3.526675105094909668e-01 6.075586080551147461e-01 -1.316497772932052612e-01 -4.599041044712066650e-01 -4.730556607246398926e-01 1.811297237873077393e-01 1.196659430861473083e-01 -8.212865144014358521e-02
6.437219381332397461e-01 2.026636451482772827e-01 2.711406052112579346e-01 -2.401970028877258301e-01 -3.421732783317565918e-01 -4.444525837898254395e-01 9.449180960655212402e-02 -2.996470928192138672e-01
3.164129853248596191e-01 -5.018682777881622314e-02 -1.221339628100395203e-01 -1.836002990603446960e-02 -4.871749281883239746e-01 -1.241478696465492249e-01 6.235941648483276367e-01 4.903962612152099609e-01
7.066833376884460449e-01 2.020755559206008911e-01 2.695959508419036865e-01 -3.801752030849456787e-01 -9.657569974660873413e-02 -4.709315598011016846e-01 -7.779508084058761597e-02 -7.343957573175430298e-02
5.409858822822570801e-01 3.429850935935974121e-01 3.428847193717956543e-01 -2.556708455085754395e-01 3.410981595516204834e-01 -5.329045653343200684e-01 4.901583492755889893e-02 6.340396404266357422e-02
3.493962585926055908e-01 4.315735101699829102e-01 -1.753917634487152100e-01 -1.701182276010513306e-01 -9.311965107917785645e-02 -2.432937324047088623e-01 5.678367614746093750e-01 -4.915917217731475830e-01
5.835980176925659180e-01 4.875774383544921875e-01 -1.628763377666473389e-01 9.487741440534591675e-02 -3.241019546985626221e-01 -3.824296593666076660e-01 3.174085915088653564e-01 -1.846849471330642700e-01
5.055413246154785156e-01 2.486955560743808746e-02 -5.987234786152839661e-02 1.889698505401611328e-01 -3.924559652805328369e-01 -5.800257325172424316e-01 4.528149366378784180e-01 9.498547017574310303e-02
4.029496610164642334e-01 2.024958580732345581e-01 -1.084126010537147522e-01 -5.813903808593750000e-01 2.974791228771209717e-01 -3.954044878482818604e-01 1.373650282621383667e-01 4.279616773128509521e-01
1.329577118158340454e-01 1.215997263789176941e-01 -1.394071578979492188e-01 -4.338883459568023682e-01 2.566921412944793701e-01 -3.324791789054870605e-01 7.490771412849426270e-01 -1.493060886859893799e-01
4.632002711296081543e-01 1.859539300203323364e-01 2.219515889883041382e-01 -5.196512937545776367e-01 1.536577939987182617e-01 -5.063194632530212402e-01 3.124656379222869873e-01 -2.322966456413269043e-01
1.861921697854995728e-01 3.763752877712249756e-01 -2.407096177339553833e-01 -3.428311049938201904e-01 6.342852860689163208e-02 -3.013612329959869385e-01 6.737138032913208008e-01 -3.153849840164184570e-01
-3.203855082392692566e-02 3.747324049472808838e-01 3.671586811542510986e-01 5.806727334856987000e-02 -5.294845700263977051e-01 1.174339056015014648e-01 6.256099343299865723e-01 -1.866533905267715454e-01
3.270608484745025635e-01 -1.431843042373657227e-01 -1.006220579147338867e-01 -1.053549647331237793e-01 -4.824898838996887207e-01 -1.223214566707611084e-01 7.180207371711730957e-01 2.966347932815551758e-01
2.736895680427551270e-01 2.202026546001434326e-01 5.140128731727600098e-01 -1.052970662713050842e-01 -5.078828930854797363e-01 -5.008556246757507324e-01 1.721274256706237793e-01 -2.507563829421997070e-01
5.538874268531799316e-01 4.800124466419219971e-01 2.441798597574234009e-01 -4.136883616447448730e-01 -1.837792098522186279e-01 -4.338252544403076172e-01 -8.210907876491546631e-02 -5.756456404924392700e-02
1.603374481201171875e-01 -2.188027054071426392e-01 1.022173613309860229e-01 -4.374440908432006836e-01 -2.411141246557235718e-01 -3.750098049640655518e-01 6.841804385185241699e-01 -2.402920275926589966e-01
4.825831353664398193e-01 5.078996066004037857e-03 3.339146375656127930e-01 -4.387947916984558105e-01 -3.444660454988479614e-02 -1.589403152465820312e-01 2.816745638847351074e-01 -5.977113246917724609e-01
6.259340047836303711e-01 -2.294495999813079834e-01 3.668664395809173584e-01 -2.146189659833908081e-02 -2.523672878742218018e-01 4.114699363708496094e-01 3.577653169631958008e-01 2.439573407173156738e-01
7.050988674163818359e-01 4.445163607597351074e-01 2.269151620566844940e-02 -1.554423272609710693e-01 -2.571863532066345215e-01 -2.431671768426895142e-01 1.095399037003517151e-01 -3.785360157489776611e-01
9.843713790178298950e-02 1.340750157833099365e-01 2.193611115217208862e-01 -2.908492088317871094e-01 -3.370497822761535645e-01 4.354833364486694336e-01 7.122797369956970215e-01 -1.703849434852600098e-01
-2.177323773503303528e-02 6.504586935043334961e-01 1.343491226434707642e-01 -2.471499443054199219e-01 6.152538210153579712e-02 -5.494408607482910156e-01 3.424556851387023926e-01 2.726723253726959229e-01
5.645027756690979004e-01 -9.197439253330230713e-02 4.081933200359344482e-02 1.226350143551826477e-01 -6.142441630363464355e-01 -6.339846551418304443e-02 4.055475890636444092e-01 3.322465121746063232e-01
1.808898746967315674e-01 -1.283462792634963989e-01 -1.080541238188743591e-01 -5.209508538246154785e-01 -6.505628675222396851e-02 -3.538198173046112061e-01 7.127925157546997070e-01 1.739155948162078857e-01
5.030730366706848145e-01 5.194827318191528320e-01 -2.799912393093109131e-01 -4.483646750450134277e-01 1.480098813772201538e-01 -6.038216501474380493e-02 2.927762567996978760e-01 -2.938681244850158691e-01
2.772968411445617676e-01 1.296285986900329590e-01 -2.625636458396911621e-01 -9.858750551939010620e-02 -2.886877655982971191e-01 -2.132062911987304688e-01 4.342146217823028564e-01 7.143555879592895508e-01
5.699318647384643555e-01 4.223289787769317627e-01 1.595628410577774048e-01 -4.374910593032836914e-01 3.195651769638061523e-01 -2.161895483732223511e-01 1.043661311268806458e-01 -3.467061519622802734e-01
4.887589216232299805e-01 3.224250078201293945e-01 1.255397647619247437e-01 -3.720968663692474365e-01 5.914014577865600586e-01 -3.202955424785614014e-01 2.088097035884857178e-01 8.363096415996551514e-02
6.158326268196105957e-01 3.953554928302764893e-01 2.890856862068176270e-01 -3.247123658657073975e-01 -3.450763821601867676e-01 -3.622535467147827148e-01 -1.209614202380180359e-01 -1.024632230401039124e-01
9.610241651535034180e-02 6.048307195305824280e-02 -1.852453202009201050e-01 -3.163214325904846191e-01 1.715604774653911591e-02 -7.741132378578186035e-02 8.634484410285949707e-01 3.176490366458892822e-01
5.324011202901601791e-03 7.621200680732727051e-01 1.488598249852657318e-02 -6.856264919042587280e-02 8.078456670045852661e-02 1.037774384021759033e-01 5.327491164207458496e-01 -3.363107144832611084e-01
6.332880854606628418e-01 -3.054498322308063507e-02 1.791533268988132477e-02 3.108731508255004883e-01 2.023860346525907516e-03 2.116857171058654785e-01 6.482638716697692871e-01 1.897079795598983765e-01
7.283610701560974121e-01 3.133899569511413574e-01 2.430112063884735107e-01 -4.042222797870635986e-01 -1.334210038185119629e-01 -3.248625695705413818e-01 -7.334461808204650879e-02 -1.418117135763168335e-01
2.548095881938934326e-01 2.326994836330413818e-01 5.609125494956970215e-01 3.310984000563621521e-02 2.589583992958068848e-01 2.775368392467498779e-01 5.864510536193847656e-01 2.778365015983581543e-01
5.894085764884948730e-01 1.546766310930252075e-01 2.763907238841056824e-02 -6.740193367004394531e-01 3.169506788253784180e-02 -2.155005782842636108e-01 1.791396588087081909e-01 -3.067092895507812500e-01
2.467392235994338989e-01 7.716947793960571289e-02 -4.198257625102996826e-02 -5.089044570922851562e-01 1.062807738780975342e-01 -6.260525584220886230e-01 2.810278236865997314e-01 4.361243247985839844e-01
4.504581391811370850e-01 1.312226057052612305e-01 -4.333101958036422729e-02 7.637602742761373520e-03 1.699118316173553467e-01 -6.767368912696838379e-01 4.245350956916809082e-01 3.329556584358215332e-01
3.167166411876678467e-01 5.866913199424743652e-01 1.112776100635528564e-01 8.054824918508529663e-02 3.516598045825958252e-01 2.935130000114440918e-01 4.745388627052307129e-01 3.187655806541442871e-01
6.772794127464294434e-01 -3.535213172435760498e-01 4.167641326785087585e-02 -6.185215339064598083e-02 -3.427116870880126953e-01 -3.667637705802917480e-01 3.725644350051879883e-01 1.413565129041671753e-01
6.579222083091735840e-01 4.443291574716567993e-02 -1.589907556772232056e-01 3.459956943988800049e-01 -1.912652701139450073e-01 -2.282660752534866333e-01 5.730603337287902832e-01 5.556078627705574036e-02
4.392776191234588623e-01 -2.513109743595123291e-01 -3.457469167187809944e-03 -7.240059319883584976e-03 -4.376135170459747314e-01 -1.454726904630661011e-01 6.071541309356689453e-01 4.031249284744262695e-01
-8.143401145935058594e-02 5.225442647933959961e-01 -6.305924057960510254e-02 -6.280143260955810547e-01 -3.186142444610595703e-01 -3.662064969539642334e-01 1.231205388903617859e-01 2.667520344257354736e-01
4.168437123298645020e-01 -9.988355636596679688e-02 1.643082685768604279e-02 5.898279324173927307e-02 -5.377855896949768066e-01 -5.568706393241882324e-01 4.001424014568328857e-01 2.303985506296157837e-01
7.385183870792388916e-02 3.955105543136596680e-01 6.391472816467285156e-01 -1.981762349605560303e-01 -3.757997751235961914e-01 -4.781785309314727783e-01 -6.427396438084542751e-04 1.430155932903289795e-01
6.025400161743164062e-01 1.979215592145919800e-01 -7.600522786378860474e-02 -5.581113100051879883e-01 1.209841202944517136e-02 -4.665832221508026123e-01 2.457891106605529785e-01 -4.742565378546714783e-02
7.881870865821838379e-01 3.897454738616943359e-01 1.211212202906608582e-01 -2.096703350543975830e-01 -1.388621032238006592e-01 -3.582804799079895020e-01 -9.904986619949340820e-02 -1.037744954228401184e-01
4.637762904167175293e-01 8.443281054496765137e-02 -1.535113714635372162e-02 -6.218641400337219238e-01 1.263652890920639038e-01 -4.249714910984039307e-01 3.695234656333923340e-01 -2.402403652667999268e-01
6.833870410919189453e-01 1.325605958700180054e-01 1.436957269906997681e-01 -4.111244380474090576e-01 -4.756219387054443359e-01 -3.086297214031219482e-01 -3.792589157819747925e-02 5.320906266570091248e-02
1.030323877930641174e-01 -1.263048946857452393e-01 -3.550478443503379822e-02 -7.454767823219299316e-01 -2.534722983837127686e-01 -6.860141456127166748e-02 5.775612592697143555e-01 -1.179156005382537842e-01
3.270927667617797852e-01 2.092807888984680176e-01 4.975361824035644531e-01 5.709137767553329468e-02 7.213347405195236206e-02 -1.030440032482147217e-01 2.801401019096374512e-01 7.100072503089904785e-01
7.366646528244018555e-01 5.180504918098449707e-01 -2.252916991710662842e-02 -2.511318922042846680e-01 -3.535275161266326904e-02 -3.130344152450561523e-01 3.773602098226547241e-02 -1.571941077709197998e-01
2.656188309192657471e-01 2.452240586280822754e-01 5.856452882289886475e-02 -7.955400645732879639e-02 3.629141151905059814e-01 4.015874564647674561e-01 7.491396069526672363e-01 7.323727011680603027e-02
1.721553504467010498e-01 2.766903638839721680e-01 1.098288893699645996e-01 -7.010228633880615234e-01 3.103114664554595947e-01 -4.828164577484130859e-01 1.787739396095275879e-01 1.701310575008392334e-01
4.669666886329650879e-01 2.362275272607803345e-01 -1.398370712995529175e-01 -2.941579150501638651e-04 -7.836949825286865234e-01 -1.578622162342071533e-01 2.415953278541564941e-01 9.548743069171905518e-02
4.917394220829010010e-01 4.590428993105888367e-02 5.845837667584419250e-02 2.689116299152374268e-01 -6.308176517486572266e-01 -1.014676392078399658e-01 3.764174878597259521e-01 3.611614406108856201e-01
6.015651822090148926e-01 5.692495033144950867e-02 -7.548893988132476807e-02 6.550150364637374878e-02 -6.164572834968566895e-01 -1.306324303150177002e-01 2.635946273803710938e-01 3.978984355926513672e-01
6.166791319847106934e-01 -2.812949707731604576e-03 -1.887127161026000977e-01 7.938423007726669312e-02 -5.390740633010864258e-01 -2.471245974302291870e-01 4.734175801277160645e-01 -4.460129514336585999e-02
-1.212834566831588745e-01 2.640905678272247314e-01 -1.277620792388916016e-01 -1.045607402920722961e-01 7.154309749603271484e-02 -3.319076001644134521e-01 8.507486581802368164e-01 2.218922376632690430e-01
4.611168503761291504e-01 -2.246049642562866211e-01 6.184136122465133667e-02 -5.434632897377014160e-01 7.873770594596862793e-02 -2.303512245416641235e-01 1.149014681577682495e-01 6.043869256973266602e-01
1.391126513481140137e-01 3.558745682239532471e-01 -1.080343797802925110e-01 -4.738464653491973877e-01 2.049130797386169434e-01 4.237874150276184082e-01 6.242166757583618164e-01 8.104026317596435547e-02
-1.659061014652252197e-01 3.587214648723602295e-01 7.715815305709838867e-02 -4.872930645942687988e-01 5.230260267853736877e-02 -6.643281877040863037e-02 7.048051953315734863e-01 3.106234073638916016e-01
4.965876042842864990e-01 2.590688876807689667e-02 3.665698766708374023e-01 -7.372633218765258789e-01 -1.910817027091979980e-01 -4.927752912044525146e-02 -5.737617611885070801e-02 -1.804615557193756104e-01
4.936254024505615234e-01 -2.102974206209182739e-01 -1.716183871030807495e-01 -3.485320508480072021e-01 -5.309764146804809570e-01 -1.082196459174156189e-01 3.590574562549591064e-01 3.723060190677642822e-01
5.091541409492492676e-01 -1.701622307300567627e-01 2.236654162406921387e-01 -1.497545838356018066e-01 -1.493982523679733276e-01 4.394974708557128906e-01 6.079715490341186523e-01 -2.329099178314208984e-01
-7.570713013410568237e-02 1.333889365196228027e-01 1.510848402976989746e-01 -6.384823918342590332e-01 -3.036353290081024170e-01 -7.443234324455261230e-02 5.273440480232238770e-01 4.125083982944488525e-01
5.491035580635070801e-01 2.451052516698837280e-01 5.124948024749755859e-01 -1.647222228348255157e-02 -2.268132418394088745e-01 2.104615867137908936e-01 7.534806430339813232e-02 5.235179066658020020e-01
4.962245523929595947e-01 1.407723575830459595e-01 -4.040849804878234863e-01 5.635848268866539001e-02 -2.439264804124832153e-01 -8.020620048046112061e-02 6.870109438896179199e-01 -1.719488948583602905e-01
4.164465516805648804e-02 2.434196174144744873e-01 6.812428832054138184e-01 -3.513177335262298584e-01 -6.615385413169860840e-02 -1.925235427916049957e-02 2.304853051900863647e-01 5.418729782104492188e-01
5.711652636528015137e-01 2.150118649005889893e-01 4.294919669628143311e-01 -5.959603786468505859e-01 -2.364010214805603027e-01 -9.156685322523117065e-03 -1.457952857017517090e-01 -1.033560559153556824e-01
6.399435997009277344e-01 4.564723670482635498e-01 -2.768773771822452545e-02 -4.252468645572662354e-01 -3.930554091930389404e-01 -8.877339959144592285e-02 -1.716656833887100220e-01 9.306623041629791260e-02
2.754722163081169128e-02 2.832244634628295898e-01 7.550778985023498535e-01 -2.755267620086669922e-01 -4.452562704682350159e-02 -1.982876360416412354e-01 2.452623844146728516e-01 4.141415953636169434e-01
3.768037855625152588e-01 3.068611919879913330e-01 4.261677265167236328e-01 -5.269811749458312988e-01 -4.814446270465850830e-01 1.197937205433845520e-01 1.768048480153083801e-02 -2.409876137971878052e-01
1.915560849010944366e-02 4.032738208770751953e-01 3.932390734553337097e-02 -5.305634140968322754e-01 9.428259730339050293e-02 3.601901531219482422e-01 6.444167494773864746e-01 7.761402521282434464e-03
3.552369475364685059e-01 2.714954316616058350e-01 1.862139627337455750e-02 -3.426835536956787109e-01 2.939601838588714600e-01 -6.746418476104736328e-01 3.023501634597778320e-01 2.221449315547943115e-01
2.172819077968597412e-01 3.777628242969512939e-01 -4.536328464746475220e-02 -8.131423592567443848e-01 -2.578397989273071289e-01 -2.713430523872375488e-01 8.101595938205718994e-02 -1.238175109028816223e-02
6.871160268783569336e-01 -7.351464778184890747e-02 -2.275173217058181763e-01 -3.165537863969802856e-02 -4.842492938041687012e-02 -2.821554839611053467e-01 6.044347882270812988e-01 -1.496756970882415771e-01
9.876698255538940430e-02 3.472751379013061523e-01 -2.838888168334960938e-01 -1.279625743627548218e-01 -1.187116000801324844e-02 -2.371955066919326782e-01 8.151572942733764648e-01 -2.275824397802352905e-01
5.621800422668457031e-01 4.006642997264862061e-01 2.784614264965057373e-01 -5.196797251701354980e-01 1.276922672986984253e-01 -3.382412493228912354e-01 6.719627976417541504e-02 -2.014598250389099121e-01
7.304308414459228516e-01 5.258522629737854004e-01 -4.091928899288177490e-02 -1.642634421586990356e-01 3.345208764076232910e-01 -4.950329661369323730e-03 8.967457711696624756e-02 -2.032808512449264526e-01
2.797102928161621094e-01 3.379279375076293945e-01 4.808473587036132812e-01 -4.243751466274261475e-01 -4.815877974033355713e-01 -4.190734587609767914e-03 1.485487669706344604e-01 -3.771570324897766113e-01
2.250278443098068237e-01 3.593516945838928223e-01 1.598220467567443848e-01 3.483217656612396240e-01 2.653988599777221680e-01 2.152504399418830872e-03 7.473927140235900879e-01 2.105247229337692261e-01
7.885023951530456543e-01 2.273773103952407837e-01 2.047851681709289551e-01 -3.528577089309692383e-01 8.066658675670623779e-02 -3.556854128837585449e-01 -4.501709714531898499e-03 -1.645555794239044189e-01
5.835441946983337402e-01 4.913751780986785889e-01 -1.147546246647834778e-01 -3.557621240615844727e-01 -1.124116685241460800e-02 2.288365662097930908e-01 1.772559881210327148e-01 -4.408844709396362305e-01
4.268641471862792969e-01 3.270550966262817383e-01 -2.386398427188396454e-02 6.544537097215652466e-02 -6.231165528297424316e-01 3.788512945175170898e-01 4.086904823780059814e-01 -8.449167758226394653e-02
5.071392655372619629e-01 5.885149165987968445e-02 2.103541493415832520e-01 -6.068044900894165039e-01 1.216944865882396698e-02 -2.659004032611846924e-01 2.582360804080963135e-01 -4.351422488689422607e-01
4.689518809318542480e-01 -2.625233530998229980e-01 3.004174530506134033e-01 -2.851865887641906738e-01 -1.430279016494750977e-01 4.226874411106109619e-01 5.795794725418090820e-01 6.745152175426483154e-02
2.677182853221893311e-01 3.771686255931854248e-01 4.348898530006408691e-01 -3.494864106178283691e-01 -4.668137729167938232e-01 -3.592189550399780273e-01 -8.955386281013488770e-02 3.461610674858093262e-01
5.160354971885681152e-01 1.639030724763870239e-01 -1.794665157794952393e-01 -3.533279895782470703e-02 -6.753405928611755371e-01 -2.671089470386505127e-01 1.963579207658767700e-01 3.277162015438079834e-01
3.660100698471069336e-01 1.013711318373680115e-01 3.507266938686370850e-01 -6.529314517974853516e-01 -4.368021711707115173e-02 -5.070251822471618652e-01 2.172982841730117798e-01 -1.518857292830944061e-02
3.715369999408721924e-01 2.144755274057388306e-01 -4.283926635980606079e-02 6.951353978365659714e-03 1.095611155033111572e-01 4.799963533878326416e-01 6.482959389686584473e-01 3.890876770019531250e-01
4.166636765003204346e-01 5.308352112770080566e-01 -8.574314415454864502e-02 6.739674508571624756e-02 2.164922952651977539e-01 2.412891983985900879e-01 4.235405325889587402e-01 4.982321858406066895e-01
2.451955825090408325e-01 2.238014787435531616e-01 2.424048185348510742e-01 -2.585223615169525146e-01 3.426231741905212402e-01 5.059830546379089355e-01 6.247423887252807617e-01 2.203360758721828461e-02
-7.210724800825119019e-02 5.299595594406127930e-01 4.708229303359985352e-01 -2.255251556634902954e-01 -5.013489723205566406e-01 -1.370812505483627319e-01 3.043116629123687744e-01 -2.804638445377349854e-01
4.587398171424865723e-01 -2.350748330354690552e-01 4.924650788307189941e-01 9.909085184335708618e-02 -1.042098253965377808e-01 -4.930551350116729736e-01 3.853118717670440674e-01 2.820073366165161133e-01
-4.809077829122543335e-03 4.912107884883880615e-01 -1.026068329811096191e-01 -6.865409016609191895e-01 -4.098671376705169678e-01 -2.295685708522796631e-01 2.046936452388763428e-01 1.192902252078056335e-01
4.180140495300292969e-01 3.906344473361968994e-01 4.268446862697601318e-01 -4.938155412673950195e-01 2.063779532909393311e-01 -3.289956748485565186e-01 9.530578553676605225e-02 -2.944581806659698486e-01
4.344836175441741943e-01 2.260547131299972534e-01 4.183714687824249268e-01 -6.301803141832351685e-02 2.894112169742584229e-01 5.005610585212707520e-01 4.967265725135803223e-01 7.735208142548799515e-03
1.332991421222686768e-01 6.480402350425720215e-01 3.553539514541625977e-01 -3.407696485519409180e-01 -1.757399737834930420e-02 4.909815490245819092e-01 2.525278627872467041e-01 1.213789135217666626e-01
5.301448702812194824e-01 2.448687851428985596e-01 -1.807161420583724976e-02 2.367240339517593384e-01 -4.646911323070526123e-01 -4.366425275802612305e-01 4.167142510414123535e-01 -1.495845019817352295e-01
4.176713228225708008e-01 -2.573066949844360352e-01 -1.140385046601295471e-01 -2.799999415874481201e-01 -1.809677183628082275e-01 -2.577967941761016846e-01 7.310091257095336914e-01 -1.853542327880859375e-01
5.964453220367431641e-01 -4.158449470996856689e-01 -3.974568471312522888e-02 -4.394069015979766846e-01 -1.444882005453109741e-01 -1.454133391380310059e-01 2.253547012805938721e-01 4.287904500961303711e-01
2.296409942209720612e-02 5.854623317718505859e-01 -6.641365587711334229e-02 -3.412170112133026123e-01 -4.168494138866662979e-03 6.713236123323440552e-02 5.944237709045410156e-01 -4.219039678573608398e-01
8.367671370506286621e-01 1.448500901460647583e-01 -2.823185175657272339e-02 -3.229134380817413330e-01 -3.188108205795288086e-01 -2.346736043691635132e-01 -6.603769212961196899e-02 1.126771196722984314e-01
4.984889924526214600e-01 3.145025968551635742e-01 1.592176705598831177e-01 -3.886029422283172607e-01 -5.673762559890747070e-01 -2.667347192764282227e-01 1.245788112282752991e-01 -2.600985169410705566e-01
-3.109999187290668488e-02 4.462617635726928711e-01 3.451556265354156494e-01 -1.947726458311080933e-01 -1.546159684658050537e-01 -2.029977291822433472e-01 2.032563090324401855e-01 7.323845624923706055e-01
4.963965713977813721e-01 -4.183779060840606689e-01 -6.741235032677650452e-03 -2.721668183803558350e-01 -2.779363188892602921e-03 -2.913113236427307129e-01 6.360366940498352051e-01 1.225461438298225403e-01
-1.829878240823745728e-02 3.701360523700714111e-01 4.303335547447204590e-01 -2.726263403892517090e-01 -6.445935368537902832e-01 -3.909292817115783691e-02 3.954827785491943359e-01 -1.723850071430206299e-01
2.527884542942047119e-01 -6.414318829774856567e-02 8.507499471306800842e-03 -6.992697715759277344e-01 -2.051618136465549469e-02 -4.575264751911163330e-01 4.769493341445922852e-01 7.550594210624694824e-02
5.361576080322265625e-01 -2.934955991804599762e-02 -7.010080665349960327e-02 -9.618502110242843628e-02 -6.064419150352478027e-01 -2.548470497131347656e-01 2.474363893270492554e-01 4.511809051036834717e-01
5.741989016532897949e-01 -2.747572660446166992e-01 -8.656100183725357056e-02 -4.628411233425140381e-01 5.412989854812622070e-02 -1.968913972377777100e-01 9.948678314685821533e-02 5.670056343078613281e-01
4.551199376583099365e-01 5.167101621627807617e-01 -1.150420457124710083e-01 -6.615116000175476074e-01 7.669503241777420044e-02 8.933310955762863159e-02 9.644088149070739746e-02 -2.277738749980926514e-01
4.613195955753326416e-01 5.032167434692382812e-01 -3.192562460899353027e-01 -2.680939435958862305e-01 3.949139118194580078e-01 -1.895150914788246155e-02 4.148123264312744141e-01 -1.782492995262145996e-01
5.197571516036987305e-01 2.209201268851757050e-02 -3.658794611692428589e-02 2.076663523912429810e-01 -1.361216008663177490e-01 1.895955502986907959e-01 5.782042741775512695e-01 5.441549420356750488e-01
6.640086770057678223e-01 -3.119083940982818604e-01 -1.233366057276725769e-01 -3.254666924476623535e-01 6.663540005683898926e-02 -4.493927210569381714e-02 5.692200660705566406e-01 -1.009654849767684937e-01
5.874850749969482422e-01 4.370755553245544434e-01 -1.445889621973037720e-01 -5.727961659431457520e-01 -1.859497129917144775e-01 6.998734921216964722e-02 1.268385052680969238e-01 -2.434361129999160767e-01
2.647055089473724365e-01 -1.558470129966735840e-01 1.962943524122238159e-01 -4.245088696479797363e-01 -2.804765701293945312e-01 3.194963037967681885e-01 6.834160685539245605e-01 -1.977394074201583862e-01
5.631546974182128906e-01 1.768621206283569336e-01 1.502941101789474487e-01 -4.723492860794067383e-01 -6.213355064392089844e-01 -1.131566464900970459e-01 -6.601513177156448364e-02 5.151887238025665283e-02
1.082906313240528107e-02 4.542093276977539062e-01 -8.235503919422626495e-03 -7.211883068084716797e-01 -1.187614947557449341e-01 -4.388383030891418457e-01 9.975332021713256836e-02 2.382479012012481689e-01
4.376611113548278809e-01 1.506728529930114746e-01 6.107165813446044922e-01 -4.846807718276977539e-01 -1.110249683260917664e-01 -3.795506954193115234e-01 -1.108219251036643982e-01 -9.588219970464706421e-02
5.980253219604492188e-01 3.232900798320770264e-01 1.516927927732467651e-01 3.728375732898712158e-01 1.031465604901313782e-01 -1.092245616018772125e-02 3.036754429340362549e-01 5.223537683486938477e-01
2.253335416316986084e-01 1.077665016055107117e-01 3.902695477008819580e-01 5.876545980572700500e-02 -6.244047284126281738e-01 1.274181157350540161e-01 6.001145839691162109e-01 -1.248724460601806641e-01
8.587852865457534790e-02 -1.499780565500259399e-01 2.190579175949096680e-01 -6.711168289184570312e-01 -2.419126182794570923e-01 -2.462239414453506470e-01 5.769733786582946777e-01 -1.403615027666091919e-01
2.860023379325866699e-01 3.852473497390747070e-01 4.242230951786041260e-01 -3.015562891960144043e-01 -7.012611031532287598e-01 5.190219357609748840e-02 6.193200126290321350e-02 2.427648752927780151e-02
7.149735689163208008e-01 9.700936079025268555e-02 3.752731382846832275e-01 -8.814289420843124390e-02 -2.166218757629394531e-01 1.942455321550369263e-01 -6.269380450248718262e-02 4.921544492244720459e-01
2.379171997308731079e-01 2.682215161621570587e-02 4.708158671855926514e-01 -3.589954674243927002e-01 -3.033325672149658203e-01 -2.569740712642669678e-01 3.602473139762878418e-01 -5.516394376754760742e-01
4.904143512248992920e-01 -2.018943428993225098e-01 8.353836089372634888e-02 -5.429843664169311523e-01 -5.377824902534484863e-01 4.497405141592025757e-02 3.392598628997802734e-01 -1.029172465205192566e-01
-3.163351416587829590e-01 4.224372208118438721e-01 9.208425879478454590e-02 -4.123963713645935059e-01 -3.104891777038574219e-01 -4.968295693397521973e-01 4.362417757511138916e-01 -9.684407711029052734e-02
3.985795974731445312e-01 4.831191003322601318e-01 1.691783778369426727e-02 -4.795183241367340088e-01 -3.749430179595947266e-01 -1.755134165287017822e-01 1.872844249010086060e-01 -4.135741889476776123e-01
6.346544027328491211e-01 -3.380992710590362549e-01 -5.444382503628730774e-02 -3.659634888172149658e-01 -4.153020977973937988e-01 -1.910469979047775269e-01 2.918937802314758301e-01 2.276673167943954468e-01
5.857610106468200684e-01 -3.105852901935577393e-01 3.535840809345245361e-01 2.759823203086853027e-02 -1.587748974561691284e-01 2.632690370082855225e-01 5.748947262763977051e-01 -9.804744273424148560e-02
3.707698881626129150e-01 5.846022963523864746e-01 4.821046888828277588e-01 6.620471924543380737e-02 1.478612869977951050e-01 4.365571308881044388e-03 5.159686878323554993e-02 5.093307495117187500e-01
-2.016548663377761841e-01 1.409491151571273804e-01 1.872724890708923340e-01 -6.852705478668212891e-01 -1.040784120559692383e-01 -4.751833155751228333e-02 5.581147670745849609e-01 3.319931924343109131e-01
1.442201286554336548e-01 6.105031371116638184e-01 -2.268299758434295654e-01 -5.247556567192077637e-01 -4.478410258889198303e-02 2.232958376407623291e-01 4.074848294258117676e-01 -2.485066801309585571e-01
1.426879167556762695e-01 4.575915932655334473e-01 3.604444265365600586e-01 -3.946853280067443848e-01 -6.666410565376281738e-01 -4.359195753931999207e-02 1.110007837414741516e-01 -1.610023528337478638e-01
4.619909524917602539e-01 -2.917375266551971436e-01 -1.811460107564926147e-01 -6.940060853958129883e-01 -6.551542878150939941e-02 -5.244186520576477051e-02 3.869385421276092529e-01 1.738710850477218628e-01
5.487186908721923828e-01 3.540187478065490723e-01 2.732411324977874756e-01 -4.739826917648315430e-01 -4.839946031570434570e-01 9.482418000698089600e-02 -7.624092698097229004e-02 -1.587550193071365356e-01
6.917499750852584839e-02 1.304935514926910400e-01 -1.501206308603286743e-01 -3.009195923805236816e-01 -6.749401241540908813e-02 -4.615737497806549072e-01 7.897664308547973633e-01 -1.541443765163421631e-01
1.783144623041152954e-01 4.856691956520080566e-01 3.515175282955169678e-01 -3.751986026763916016e-01 -6.724159121513366699e-01 -1.186642944812774658e-01 2.039135061204433441e-02 3.675086051225662231e-02
3.758679628372192383e-01 3.246623575687408447e-01 2.494112551212310791e-01 4.055797755718231201e-01 -2.648392915725708008e-01 -1.737277954816818237e-01 5.611449480056762695e-01 -3.337842226028442383e-01
3.342457115650177002e-01 2.856416404247283936e-01 4.199953973293304443e-01 -6.973135471343994141e-01 -1.846581548452377319e-01 -1.550124883651733398e-01 -5.562195088714361191e-03 -2.930665016174316406e-01
7.512036561965942383e-01 3.039619624614715576e-01 1.192363575100898743e-01 -2.847371399402618408e-01 -4.027718678116798401e-02 -2.933112680912017822e-01 9.351264685392379761e-02 -3.893702626228332520e-01
-5.629786476492881775e-02 5.003117322921752930e-01 3.684539496898651123e-01 -3.851054906845092773e-01 7.526698708534240723e-02 1.029738709330558777e-01 4.027513861656188965e-01 5.328947305679321289e-01
7.081665992736816406e-01 1.760780215263366699e-01 5.750701949000358582e-02 -1.241136044263839722e-01 -2.598430812358856201e-01 -4.840264320373535156e-01 2.388936430215835571e-01 -2.998586595058441162e-01
2.666391134262084961e-01 3.792006373405456543e-01 4.735285639762878418e-01 -4.526314437389373779e-01 -5.731154084205627441e-01 1.490854918956756592e-01 -9.716001339256763458e-03 -7.227595895528793335e-02
7.024118900299072266e-01 -1.624079644680023193e-01 3.910211622714996338e-01 2.853876212611794472e-04 -1.976993530988693237e-01 3.593764007091522217e-01 2.439323812723159790e-01 3.156013786792755127e-01
3.115650117397308350e-01 4.311803281307220459e-01 3.877607285976409912e-01 -5.985399335622787476e-02 -6.570125222206115723e-01 1.202060002833604813e-02 2.673431634902954102e-01 -2.445155680179595947e-01
7.114915847778320312e-01 4.494754970073699951e-01 6.101881619542837143e-03 -4.020624756813049316e-01 -2.133477777242660522e-01 8.319970965385437012e-02 1.109325885772705078e-01 -2.555669844150543213e-01
-1.521203666925430298e-02 4.035028815269470215e-01 3.964065909385681152e-01 -7.190990447998046875e-02 -7.205487489700317383e-01 -1.764764487743377686e-01 3.385881483554840088e-01 -9.832836687564849854e-02
4.179496467113494873e-01 7.732500880956649780e-02 2.514657378196716309e-01 -7.782256007194519043e-01 -3.391839563846588135e-01 -3.881449252367019653e-02 1.909391209483146667e-02 -1.831720024347305298e-01
1.657531559467315674e-01 4.822849631309509277e-01 -2.325205057859420776e-01 -5.482844114303588867e-01 -1.847878098487854004e-01 4.064089953899383545e-01 4.304881691932678223e-01 2.471392601728439331e-02
5.098991394042968750e-01 2.263831794261932373e-01 4.895573854446411133e-01 -5.606433153152465820e-01 -2.388946563005447388e-01 -1.804897934198379517e-01 -1.168538406491279602e-01 -1.773815006017684937e-01
3.768897354602813721e-01 4.229988455772399902e-01 -4.565858840942382812e-02 -1.328097581863403320e-01 -5.641708848997950554e-04 -5.943253636360168457e-01 4.758080542087554932e-01 -2.822881639003753662e-01
4.361034333705902100e-01 6.188966035842895508e-01 2.006422542035579681e-02 -4.958376288414001465e-01 -8.804666250944137573e-02 -7.357882708311080933e-02 9.444460272789001465e-02 -3.980419933795928955e-01
6.092672795057296753e-02 -9.670334868133068085e-03 2.505524754524230957e-01 -6.432386040687561035e-01 2.553401887416839600e-01 1.190426349639892578e-01 6.635443568229675293e-01 -9.944754419848322868e-04
1.379972547292709351e-01 -5.222672224044799805e-02 -1.021277680993080139e-01 -4.916382730007171631e-01 -1.102182641625404358e-01 -1.478399634361267090e-01 4.459209144115447998e-01 7.023110389709472656e-01
4.508794546127319336e-01 2.891784608364105225e-01 2.756717801094055176e-01 -5.901051759719848633e-01 -5.157353878021240234e-01 1.218212619423866272e-01 8.301229774951934814e-02 -3.391302749514579773e-02
2.540535032749176025e-01 2.375055700540542603e-01 2.141690999269485474e-02 2.759470045566558838e-01 -2.959128916263580322e-01 -2.657197713851928711e-01 5.228869318962097168e-01 6.089830994606018066e-01
5.733116343617439270e-02 2.045340090990066528e-01 2.530735731124877930e-01 2.703101336956024170e-01 -5.289815664291381836e-01 -2.981964051723480225e-01 6.606747508049011230e-01 1.119439229369163513e-01
4.139482975006103516e-01 1.755276024341583252e-01 -1.192969828844070435e-01 -4.046624004840850830e-01 -3.128076195716857910e-01 -3.006231486797332764e-01 1.585557013750076294e-01 6.375660896301269531e-01
6.772754788398742676e-01 -1.631046980619430542e-01 6.270041316747665405e-02 -1.823876649141311646e-01 1.571366488933563232e-01 -5.664210915565490723e-01 3.338315486907958984e-01 1.432828009128570557e-01
7.827372848987579346e-02 3.121058940887451172e-01 1.626617163419723511e-01 -3.548855707049369812e-02 -5.293982028961181641e-01 3.068455457687377930e-01 7.030519247055053711e-01 -6.790808402001857758e-03
2.775519490242004395e-01 4.959673285484313965e-01 1.066864058375358582e-01 -6.849788427352905273e-01 1.499077230691909790e-01 -1.238168179988861084e-01 -9.807769954204559326e-02 3.859806358814239502e-01
6.041888594627380371e-01 -1.801971718668937683e-02 1.971897631883621216e-01 -5.505229830741882324e-01 3.222271502017974854e-01 -2.626408040523529053e-01 3.147570192813873291e-01 -1.441847234964370728e-01
-1.315399259328842163e-01 4.705388545989990234e-01 5.207831263542175293e-01 -5.449678301811218262e-01 1.430374532938003540e-01 -1.180664077401161194e-01 2.313557863235473633e-01 3.242846727371215820e-01
5.821278691291809082e-01 3.306633532047271729e-01 5.645563602447509766e-01 -3.360414803028106689e-01 -1.179390996694564819e-01 -2.610030770301818848e-01 -1.220445632934570312e-01 -1.523612886667251587e-01
6.054653599858283997e-02 1.879880577325820923e-01 1.528973784297704697e-02 -5.201106667518615723e-01 9.900609403848648071e-02 -6.348295807838439941e-01 2.517744600772857666e-01 4.626495540142059326e-01
6.793032288551330566e-01 4.711344838142395020e-01 1.333377957344055176e-01 -4.165920615196228027e-01 -3.010998070240020752e-01 -7.483264803886413574e-02 -1.549773812294006348e-01 -7.051694393157958984e-02
5.718336701393127441e-01 1.006907820701599121e-01 2.220836579799652100e-01 2.431518137454986572e-01 -1.716223061084747314e-01 -1.681521385908126831e-01 5.235901474952697754e-01 -4.717495441436767578e-01
2.276878952980041504e-01 5.072739720344543457e-02 6.219512224197387695e-01 -1.147667616605758667e-01 -6.977432966232299805e-01 -1.077767238020896912e-01 1.813021749258041382e-01 1.194081977009773254e-01
4.734631776809692383e-01 2.512526512145996094e-01 4.196427762508392334e-01 -1.634883880615234375e-01 5.079336762428283691e-01 -4.060491025447845459e-01 2.861069440841674805e-01 -7.173848897218704224e-02
3.633430600166320801e-01 -3.168439269065856934e-01 6.236370280385017395e-02 -4.261154830455780029e-01 -2.790810763835906982e-01 -2.438647747039794922e-01 6.271168589591979980e-01 -2.269280850887298584e-01
8.927357941865921021e-02 2.030999511480331421e-01 4.607836008071899414e-01 1.219052374362945557e-01 -5.477941036224365234e-01 1.539108455181121826e-01 6.164560914039611816e-01 -1.407597810029983521e-01
2.774789035320281982e-01 5.563445091247558594e-01 3.428222239017486572e-01 5.245294421911239624e-02 2.768301069736480713e-01 -3.954238295555114746e-01 4.020337164402008057e-01 -3.139775395393371582e-01
3.025291860103607178e-01 4.158946275711059570e-01 2.749873101711273193e-01 -4.463928639888763428e-01 -6.254640221595764160e-01 -1.107012405991554260e-01 5.794527754187583923e-02 -2.319598197937011719e-01
6.044176593422889709e-02 -2.962375991046428680e-03 -4.512916132807731628e-02 -5.646173954010009766e-01 2.055613696575164795e-01 1.336477249860763550e-01 7.359567880630493164e-01 2.715858519077301025e-01
4.964856505393981934e-01 3.007585555315017700e-02 4.152124822139739990e-01 -6.013956665992736816e-01 -1.247918233275413513e-01 -2.833534479141235352e-01 1.210372149944305420e-01 -3.286442160606384277e-01
6.762005686759948730e-01 4.165126085281372070e-01 5.536064133048057556e-02 -4.553946256637573242e-01 -2.138978987932205200e-01 -1.751750558614730835e-01 -1.987968757748603821e-02 -2.863339781761169434e-01
2.440429292619228363e-02 5.089452266693115234e-01 8.347105234861373901e-02 -2.073477506637573242e-01 1.924164742231369019e-01 2.827060520648956299e-01 7.304636836051940918e-01 1.997360885143280029e-01
1.302088983356952667e-02 3.427432179450988770e-01 2.422584444284439087e-01 -4.514648392796516418e-02 2.079948037862777710e-01 7.100924849510192871e-02 7.439936995506286621e-01 4.688276052474975586e-01
3.138002753257751465e-01 2.478336244821548462e-01 3.557027550414204597e-03 -5.763292312622070312e-01 -3.859575688838958740e-01 -3.165736496448516846e-01 4.104143381118774414e-01 -3.005292713642120361e-01
4.666138440370559692e-02 4.777785539627075195e-01 2.294292598962783813e-01 -5.294542312622070312e-01 -3.053659200668334961e-01 1.770148575305938721e-01 4.473043084144592285e-01 -3.345552384853363037e-01
5.685071945190429688e-01 -2.574656009674072266e-01 -4.333176091313362122e-02 -8.735368400812149048e-02 1.392685621976852417e-01 1.559109091758728027e-01 6.960034966468811035e-01 2.699590623378753662e-01
1.215666905045509338e-01 2.033770084381103516e-01 5.259034037590026855e-01 4.479605704545974731e-02 -6.760225892066955566e-01 -2.743617817759513855e-02 4.495357871055603027e-01 -7.373269647359848022e-02
5.739669799804687500e-01 2.538205981254577637e-01 8.443659543991088867e-02 -7.261417061090469360e-02 2.223008871078491211e-01 -5.289900302886962891e-01 2.263881079852581024e-02 5.137841105461120605e-01
1.888951361179351807e-01 3.455225229263305664e-01 -5.070190131664276123e-02 2.544230520725250244e-01 -7.148580998182296753e-02 1.272195875644683838e-01 8.541772961616516113e-01 -1.634534001350402832e-01
3.000391125679016113e-01 3.248363435268402100e-01 8.657762408256530762e-02 -2.252052277326583862e-01 5.541443228721618652e-01 -4.165225625038146973e-01 5.073498487472534180e-01 -9.095987677574157715e-02
2.639332115650177002e-01 6.468830257654190063e-02 1.411393582820892334e-01 2.436635494232177734e-01 -1.039404124021530151e-01 2.191529422998428345e-01 8.362773656845092773e-01 2.977768182754516602e-01
5.043178796768188477e-01 2.392005771398544312e-01 6.769819557666778564e-02 4.082411229610443115e-01 -5.230613946914672852e-01 4.081862978637218475e-03 4.798519313335418701e-01 -1.154762580990791321e-01
4.666154384613037109e-01 1.346150785684585571e-01 6.371780037879943848e-01 -5.753493905067443848e-01 5.142178386449813843e-02 -1.056396663188934326e-01 2.106624469161033630e-02 -1.134836226701736450e-01
2.464326769113540649e-01 -5.443128570914268494e-02 -1.828378438949584961e-01 -1.658589690923690796e-01 -3.292387425899505615e-01 -2.259502410888671875e-01 8.437123894691467285e-01 -6.377343833446502686e-02
4.675788879394531250e-01 2.979252040386199951e-01 1.517496444284915924e-02 -5.184541940689086914e-01 1.946152001619338989e-01 -2.400526255369186401e-01 4.582714736461639404e-01 -3.436165153980255127e-01
1.827661320567131042e-02 3.441875874996185303e-01 1.616085916757583618e-01 -7.568819522857666016e-01 -2.760802209377288818e-01 -4.130704402923583984e-01 1.345116496086120605e-01 1.314241737127304077e-01
6.546618044376373291e-02 1.017031222581863403e-01 6.464261561632156372e-02 -3.055716753005981445e-01 4.218620434403419495e-02 -5.601237416267395020e-01 7.560825347900390625e-01 2.527366951107978821e-02
4.455888867378234863e-01 -3.396998047828674316e-01 9.215252846479415894e-02 -1.443364918231964111e-01 -1.162815317511558533e-01 -4.744270741939544678e-01 4.796734154224395752e-01 4.336363077163696289e-01
3.878141939640045166e-01 4.267418682575225830e-01 1.393372565507888794e-01 -1.131128966808319092e-01 -6.811104416847229004e-01 3.245786726474761963e-01 2.505817115306854248e-01 -5.681727454066276550e-02
2.681343555450439453e-01 1.564036458730697632e-01 -5.118136852979660034e-02 -8.272013664245605469e-01 -2.439662367105484009e-01 -1.026633605360984802e-01 3.771593272686004639e-01 6.672301143407821655e-02
2.735721170902252197e-01 2.873756289482116699e-01 5.495840907096862793e-01 -4.083004221320152283e-02 -8.219068497419357300e-02 5.013964772224426270e-01 5.116091370582580566e-01 1.377175450325012207e-01
1.972534805536270142e-01 1.793015599250793457e-01 2.518227398395538330e-01 -1.354234814643859863e-01 -7.957339882850646973e-01 -2.473637275397777557e-02 4.428192377090454102e-01 1.315087527036666870e-01
7.753472924232482910e-01 1.037397682666778564e-01 3.933581337332725525e-02 2.047410756349563599e-01 -2.698276638984680176e-01 -3.140149414539337158e-01 2.865691483020782471e-01 3.017849028110504150e-01
4.044569730758666992e-01 6.108531355857849121e-01 -1.561539322137832642e-01 -8.352098613977432251e-02 -5.571327209472656250e-01 -2.985400557518005371e-01 1.795706152915954590e-01 1.202987506985664368e-02
3.629599511623382568e-01 4.504893720149993896e-01 -1.572709232568740845e-01 -6.741545796394348145e-01 -2.797266542911529541e-01 2.696093022823333740e-01 1.835139393806457520e-01 -3.856866061687469482e-02
5.093095079064369202e-02 3.807959854602813721e-01 2.185220420360565186e-01 -7.573671340942382812e-01 -3.344364762306213379e-01 -9.764952212572097778e-02 3.073264956474304199e-01 1.233322843909263611e-01
3.823923468589782715e-01 2.725699841976165771e-01 -4.884885996580123901e-02 -5.293954014778137207e-01 -6.782499700784683228e-02 5.147419869899749756e-02 6.991014480590820312e-01 -2.904044091701507568e-02
1.274052858352661133e-01 4.131978377699851990e-02 5.537112355232238770e-01 -2.755540907382965088e-01 -2.006807029247283936e-01 -4.898038506507873535e-02 7.209345102310180664e-01 -1.926552653312683105e-01
6.088200211524963379e-01 2.539512813091278076e-01 -6.345504522323608398e-02 -6.419710814952850342e-02 3.900998830795288086e-02 -4.507941603660583496e-01 5.773988962173461914e-01 -1.362815946340560913e-01
3.774557113647460938e-01 1.539937704801559448e-01 -3.704228438436985016e-03 -7.377366423606872559e-01 -2.953024208545684814e-01 2.164565324783325195e-01 3.920882642269134521e-01 4.187986999750137329e-02
-1.095518395304679871e-01 3.666589260101318359e-01 -3.117706254124641418e-02 -4.765269756317138672e-01 1.467085331678390503e-01 1.001488715410232544e-01 7.482445836067199707e-01 1.846254914999008179e-01
4.523462951183319092e-01 -1.916226744651794434e-01 4.313301146030426025e-01 -1.284718960523605347e-01 1.817127913236618042e-01 1.738426387310028076e-01 6.924862265586853027e-01 -1.154767870903015137e-01
2.360616326332092285e-01 7.116591930389404297e-01 -1.060228049755096436e-01 -4.659685194492340088e-01 -3.130904734134674072e-01 -2.561430335044860840e-01 1.536168903112411499e-01 -1.490489989519119263e-01
3.554371893405914307e-01 7.019069045782089233e-02 3.600680455565452576e-02 -2.303810119628906250e-01 -2.749866247177124023e-01 -5.239094495773315430e-01 6.481362581253051758e-01 -2.102053910493850708e-01
-1.127426922321319580e-01 3.342953920364379883e-01 7.825989276170730591e-02 -5.661382675170898438e-01 1.965722143650054932e-01 1.075905859470367432e-01 6.932223439216613770e-01 1.346287429332733154e-01
7.178043127059936523e-01 1.724057942628860474e-01 -2.363413423299789429e-01 -3.469719886779785156e-01 -2.168824896216392517e-02 -4.391205012798309326e-01 2.923766374588012695e-01 -2.250741468742489815e-03
1.173260733485221863e-01 3.412090837955474854e-01 3.506671488285064697e-01 -5.959823131561279297e-01 -4.385752379894256592e-01 -5.852270871400833130e-02 3.032846152782440186e-01 -3.223262727260589600e-01
3.127523064613342285e-01 4.937442243099212646e-01 2.974211573600769043e-01 6.158911809325218201e-02 3.424025177955627441e-01 -1.429945230484008789e-01 6.305984258651733398e-01 -1.755244731903076172e-01
4.568179547786712646e-01 1.079107746481895447e-01 3.351088166236877441e-01 -5.595846772193908691e-01 -3.657168447971343994e-01 -4.588603079319000244e-01 -7.172830402851104736e-02 6.923280656337738037e-02
2.090245485305786133e-01 7.822740823030471802e-02 4.879539608955383301e-01 1.987086385488510132e-01 1.279800832271575928e-01 -9.252985939383506775e-03 6.383097767829895020e-01 4.986996650695800781e-01
2.215763181447982788e-01 5.973097085952758789e-01 -1.571259200572967529e-01 -3.664448857307434082e-01 -3.661654889583587646e-01 -4.972820580005645752e-01 2.251728177070617676e-01 -5.554695427417755127e-02
4.657332599163055420e-01 3.749070465564727783e-01 -2.743124775588512421e-02 -6.107524037361145020e-01 -1.773892939090728760e-01 3.198918402194976807e-01 3.637283742427825928e-01 -5.167181789875030518e-02
1.187170967459678650e-01 1.824164837598800659e-01 2.634619772434234619e-01 -4.667841494083404541e-01 2.224620729684829712e-01 2.887301146984100342e-01 7.138279080390930176e-01 1.514142155647277832e-01
1.548358500003814697e-01 6.120017766952514648e-01 7.176011800765991211e-02 -3.490862846374511719e-01 -6.267946958541870117e-01 -8.427524566650390625e-02 2.298291325569152832e-01 1.472194790840148926e-01
3.146969676017761230e-01 -1.968297176063060760e-02 5.703488588333129883e-01 6.509500741958618164e-02 1.116928756237030029e-01 -4.924859404563903809e-01 5.574687123298645020e-01 -7.248527556657791138e-02
-1.687594503164291382e-01 1.972990334033966064e-01 4.560187757015228271e-01 -3.830293715000152588e-01 -7.459960877895355225e-02 -4.924116134643554688e-01 5.326646566390991211e-01 2.148552983999252319e-01
4.962851107120513916e-01 5.548819154500961304e-02 -1.047661527991294861e-01 -7.198519259691238403e-02 -4.304199293255805969e-02 -7.168228626251220703e-01 3.978242874145507812e-01 2.459933161735534668e-01
1.636568270623683929e-02 3.154986202716827393e-01 5.270423293113708496e-01 -1.378165185451507568e-01 6.115237623453140259e-02 2.165589332580566406e-01 6.884756684303283691e-01 2.806949913501739502e-01
6.352898478507995605e-01 -2.188820689916610718e-01 1.505608111619949341e-01 -6.427006125450134277e-01 -2.518078684806823730e-01 1.614322513341903687e-01 1.382127702236175537e-01 6.476426869630813599e-02
4.934449791908264160e-01 4.203303456306457520e-01 2.260042428970336914e-01 -6.970000267028808594e-02 -4.003783166408538818e-01 2.157748341560363770e-01 5.395457744598388672e-01 1.610191166400909424e-01
3.565626442432403564e-01 -1.466609537601470947e-01 -4.824574571102857590e-04 -7.271499037742614746e-01 -3.433670401573181152e-01 -2.903692722320556641e-01 3.408379852771759033e-01 6.496771425008773804e-02
8.428777009248733521e-02 4.373499006032943726e-02 5.413844585418701172e-01 -5.264567136764526367e-01 -5.152716487646102905e-02 -1.553605496883392334e-01 6.273066401481628418e-01 2.057237550616264343e-02
3.205961883068084717e-01 4.105367362499237061e-01 -1.074680089950561523e-01 -5.071253180503845215e-01 -7.654944062232971191e-02 -3.253431618213653564e-01 4.916496276855468750e-01 -3.263815343379974365e-01
3.008737266063690186e-01 2.966463863849639893e-01 3.894172906875610352e-01 -2.749623358249664307e-01 -6.243988275527954102e-01 1.340954750776290894e-01 4.081650972366333008e-01 1.406117975711822510e-01
-3.604479134082794189e-02 6.606286764144897461e-01 4.607679545879364014e-01 -1.360099017620086670e-01 -1.077405959367752075e-01 -1.580986380577087402e-01 4.921794533729553223e-01 -2.293926328420639038e-01
5.538578629493713379e-01 -9.980580210685729980e-02 1.248677670955657959e-01 1.676333248615264893e-01 1.225708648562431335e-01 1.714901924133300781e-01 5.915741324424743652e-01 4.951717555522918701e-01
6.086952686309814453e-01 2.951373159885406494e-01 -1.023799460381269455e-02 -2.687516808509826660e-02 -3.065615706145763397e-02 1.845957785844802856e-01 5.093569159507751465e-01 -4.970887601375579834e-01
3.752084076404571533e-01 3.397954702377319336e-01 3.773869872093200684e-01 -2.010947018861770630e-01 -9.702908247709274292e-02 -4.220762848854064941e-01 5.740792751312255859e-01 -2.092074602842330933e-01
3.787499964237213135e-01 -1.664539873600006104e-01 2.115712612867355347e-01 -2.681911289691925049e-01 -5.347651839256286621e-01 -7.274200022220611572e-02 6.270670890808105469e-01 1.663561016321182251e-01
1.277136206626892090e-01 3.618011772632598877e-01 -1.507333219051361084e-01 -5.947711467742919922e-01 1.330578923225402832e-01 3.782833516597747803e-01 5.421323180198669434e-01 1.469891816377639771e-01
2.801509201526641846e-01 1.963343173265457153e-01 5.915866792201995850e-02 -5.760270953178405762e-01 1.110188439488410950e-01 4.551899731159210205e-01 5.199384093284606934e-01 2.404209077358245850e-01
2.649908363819122314e-01 -9.677287191152572632e-02 4.787492156028747559e-01 -5.131536349654197693e-02 -5.541044473648071289e-02 7.150316983461380005e-02 7.132665514945983887e-01 -4.143049120903015137e-01
