# Supplementary material for: Where is your field going? A machine learning approach to study the relative motion of the domains of physics
Source: PLoS One. 2020 Jun 18;15(6):e0233997. doi: 10.1371/journal.pone.0233997 (PMC7302634; doi:10.1371/journal.pone.0233997)
Supplement: S9 Data — (ZIP) [file pone.0233997.s009.zip › 8/Pacs4Run_8_VS_500_embeddings1987-1991ED8.txt]

-2.859703265130519867e-02 1.759457290172576904e-01 3.447464406490325928e-01 -7.108627557754516602e-01 -3.213028609752655029e-01 4.732721447944641113e-01 6.822881847620010376e-02 -1.103274151682853699e-01
1.923149228096008301e-01 8.949152380228042603e-02 -4.701729416847229004e-01 -7.697526812553405762e-01 1.284211575984954834e-01 2.785059623420238495e-04 3.374531567096710205e-01 -1.051548570394515991e-01
-7.342016696929931641e-02 -5.144090652465820312e-01 -2.542723119258880615e-01 -6.261453032493591309e-01 -2.199598252773284912e-01 -2.583954632282257080e-01 -1.045305207371711731e-01 -3.836707174777984619e-01
-2.976535558700561523e-01 -4.788760542869567871e-01 2.111431956291198730e-01 -6.240265965461730957e-01 -6.802450120449066162e-02 3.299209177494049072e-01 3.665778934955596924e-01 -1.533074770122766495e-02
1.795318573713302612e-01 -3.483555018901824951e-01 -1.904298216104507446e-01 -4.965117573738098145e-01 -1.761499494314193726e-01 5.339212417602539062e-01 4.917036294937133789e-01 -7.587026804685592651e-02
3.729157447814941406e-01 -4.929717257618904114e-02 -2.472828179597854614e-01 -8.079437613487243652e-01 2.575697004795074463e-01 7.028269767761230469e-02 2.669081091880798340e-01 -4.538767784833908081e-02
-3.494610488414764404e-01 -4.869255423545837402e-01 -6.055103614926338196e-02 -4.325354099273681641e-01 -4.386948049068450928e-02 4.403975009918212891e-01 2.800120115280151367e-01 -4.192207455635070801e-01
-3.547372519969940186e-01 -5.622044801712036133e-01 7.572385016828775406e-03 -5.036123991012573242e-01 4.797512888908386230e-01 2.305109053850173950e-01 -1.449466794729232788e-01 -9.941951371729373932e-03
2.850700020790100098e-01 -2.012942284345626831e-01 1.986234784126281738e-01 -5.525836348533630371e-01 -1.420421339571475983e-02 1.641145199537277222e-01 -7.045315504074096680e-01 -9.957786649465560913e-02
1.389288902282714844e-01 -3.254392743110656738e-01 4.965204298496246338e-01 -6.567398309707641602e-01 -1.023922637104988098e-01 3.043079376220703125e-01 1.070526316761970520e-01 -2.870548367500305176e-01
4.912656247615814209e-01 2.370964884757995605e-01 1.507050096988677979e-01 -6.435724496841430664e-01 3.003177940845489502e-01 3.290857374668121338e-01 -2.173847109079360962e-01 -1.407176852226257324e-01
1.936226934194564819e-01 -5.339219570159912109e-01 -5.173820853233337402e-01 -6.001715660095214844e-01 1.055642589926719666e-01 1.219675987958908081e-01 7.226181775331497192e-02 -1.352987736463546753e-01
2.959320843219757080e-01 -3.018757998943328857e-01 -3.848869204521179199e-01 -6.850464344024658203e-01 -1.714118756353855133e-02 -4.657087102532386780e-02 -2.356575988233089447e-02 -4.481634795665740967e-01
-2.050550729036331177e-01 -5.400777459144592285e-01 4.081885218620300293e-01 -5.749784111976623535e-01 -1.839208304882049561e-01 3.488815426826477051e-01 1.112406179308891296e-01 -3.362436965107917786e-02
-1.137925237417221069e-01 -2.836814522743225098e-01 -3.435842990875244141e-01 -5.158805251121520996e-01 7.583647221326828003e-02 2.668291926383972168e-01 1.502320319414138794e-01 -6.502881050109863281e-01
-3.259330689907073975e-01 -4.804265797138214111e-01 -3.411685824394226074e-01 -7.063698768615722656e-01 4.448921605944633484e-02 -6.344677507877349854e-02 1.777209788560867310e-01 1.000707000494003296e-01
5.090779624879360199e-03 -4.269782602787017822e-01 -8.693616092205047607e-02 -7.900962829589843750e-01 2.763569056987762451e-01 -1.451265159994363785e-02 1.292932182550430298e-01 -3.042250871658325195e-01
2.365169823169708252e-01 -5.800847411155700684e-01 -3.560840189456939697e-01 -6.513538956642150879e-01 1.694616824388504028e-01 1.321599483489990234e-01 6.831069290637969971e-02 -7.519178837537765503e-02
-3.688866794109344482e-01 -4.454675614833831787e-01 -2.981542646884918213e-01 -7.270352840423583984e-01 1.616144627332687378e-01 -6.995025277137756348e-02 1.210589855909347534e-01 4.834581539034843445e-02
1.665784716606140137e-01 3.339160233736038208e-02 -2.127280086278915405e-01 -2.537179291248321533e-01 -1.232816353440284729e-01 5.955558419227600098e-01 -6.369261145591735840e-01 -2.931737601757049561e-01
4.513386189937591553e-01 -2.434154748916625977e-01 -1.536778081208467484e-02 -7.989066839218139648e-01 1.562077403068542480e-01 -8.669272996485233307e-03 3.718655928969383240e-02 -2.696210443973541260e-01
1.461494807153940201e-02 -1.710661649703979492e-01 -5.510182380676269531e-01 -5.340494513511657715e-01 3.449683487415313721e-01 3.766896724700927734e-01 3.267724812030792236e-01 1.183826699852943420e-01
1.467733550816774368e-02 -1.486957073211669922e-01 -3.756177425384521484e-01 -5.433516502380371094e-01 4.733429551124572754e-01 3.190689384937286377e-01 4.163617268204689026e-02 -4.623442590236663818e-01
7.623329013586044312e-02 1.117785051465034485e-01 -7.226513326168060303e-02 -4.635743498802185059e-01 3.835951089859008789e-01 4.568264782428741455e-01 -2.148096561431884766e-01 -5.996596217155456543e-01
3.917779307812452316e-03 -3.006146252155303955e-01 -3.008014857769012451e-01 -4.813942909240722656e-01 2.699053585529327393e-01 3.716703057289123535e-01 8.120801299810409546e-02 -6.081209182739257812e-01
4.775277897715568542e-02 -6.199917793273925781e-01 -1.401742398738861084e-01 -4.587001502513885498e-01 -3.400318622589111328e-01 3.674843013286590576e-01 3.440364301204681396e-01 -1.193645820021629333e-01
1.361260414123535156e-01 -3.113853037357330322e-01 -3.485942780971527100e-01 -5.600535869598388672e-01 -3.951537907123565674e-01 3.582347929477691650e-02 1.860359013080596924e-01 -5.072391033172607422e-01
1.716722249984741211e-01 -6.656575947999954224e-02 5.273448228836059570e-01 -7.181985974311828613e-01 2.247582823038101196e-01 2.635333538055419922e-01 -1.995084434747695923e-01 -1.114722266793251038e-01
1.873532831668853760e-01 -2.119606174528598785e-02 -3.919143080711364746e-01 -5.270851850509643555e-01 3.855835795402526855e-01 4.471500217914581299e-01 1.277112066745758057e-01 -4.100071191787719727e-01
-2.217545211315155029e-01 1.501504797488451004e-02 -3.120882511138916016e-01 -4.323847591876983643e-01 -3.929761946201324463e-01 9.587325155735015869e-02 -6.825554966926574707e-01 -1.916762739419937134e-01
-3.985870182514190674e-01 -1.558645963668823242e-01 5.601203069090843201e-02 -7.451897859573364258e-01 6.687535345554351807e-02 -1.462061405181884766e-01 9.687988460063934326e-02 -4.723932445049285889e-01
2.253183126449584961e-01 -7.204979062080383301e-01 -3.174020648002624512e-01 -5.296316146850585938e-01 9.208618849515914917e-02 5.065070837736129761e-02 -1.944616138935089111e-01 -1.802123733796179295e-04
-9.398181736469268799e-02 -2.151325047016143799e-01 8.632351458072662354e-02 -6.534659266471862793e-01 -8.985565602779388428e-02 1.031098812818527222e-01 -5.014436244964599609e-01 4.901680052280426025e-01
5.770552903413772583e-03 -3.096637427806854248e-01 2.536208033561706543e-01 -6.975063085556030273e-01 -7.905752211809158325e-02 4.898299276828765869e-02 -4.621982276439666748e-01 3.618840277194976807e-01
4.935173317790031433e-02 -1.195214688777923584e-01 -2.703077793121337891e-01 -5.688716769218444824e-01 -2.501062750816345215e-01 3.400768935680389404e-01 6.047322750091552734e-01 -2.066188752651214600e-01
-1.261914223432540894e-01 3.617821633815765381e-01 -2.213052064180374146e-01 -6.626980900764465332e-01 3.077768255025148392e-03 1.649154126644134521e-01 -5.330376625061035156e-01 2.317518591880798340e-01
4.035821855068206787e-01 -3.964326083660125732e-01 -3.927110731601715088e-01 -3.759349286556243896e-01 1.757361888885498047e-01 4.415060281753540039e-01 -3.255409896373748779e-01 2.294034361839294434e-01
-3.613091707229614258e-01 3.628435370046645403e-04 -3.882743418216705322e-01 -5.747265219688415527e-01 -8.655390143394470215e-02 -2.518914826214313507e-02 -6.165329813957214355e-01 -1.220884453505277634e-02
-1.458612978458404541e-01 -3.170571029186248779e-01 2.102477848529815674e-01 -6.361417770385742188e-01 3.017402291297912598e-01 1.792286932468414307e-01 -3.417924344539642334e-01 4.351169168949127197e-01
-2.585670351982116699e-01 -6.284402608871459961e-01 3.160620629787445068e-01 -6.300231814384460449e-01 -8.541522920131683350e-02 1.538479030132293701e-01 8.424828201532363892e-02 5.760987102985382080e-02
-2.910759150981903076e-01 -2.906588613986968994e-01 -9.805075824260711670e-02 -7.446393966674804688e-01 -1.232830807566642761e-01 -1.851580142974853516e-01 1.486279815435409546e-01 -4.417213499546051025e-01
5.861938372254371643e-02 -4.903576076030731201e-01 1.707901507616043091e-01 -6.031740903854370117e-01 4.265540540218353271e-01 5.977300554513931274e-02 -4.179670810699462891e-01 5.391959100961685181e-02
-1.063219159841537476e-01 -2.444038093090057373e-01 -7.728679180145263672e-01 -3.790777623653411865e-01 8.619758486747741699e-02 3.366052210330963135e-01 1.985680907964706421e-01 -1.666597276926040649e-01
4.270297288894653320e-01 6.006342917680740356e-02 -2.967691421508789062e-01 -3.254945278167724609e-01 -4.573346078395843506e-01 5.538144111633300781e-01 -2.916618883609771729e-01 -1.381571292877197266e-01
2.485445588827133179e-01 -6.171019077301025391e-01 -4.260981082916259766e-01 -5.929930210113525391e-01 2.824383601546287537e-02 1.191713511943817139e-01 5.235753208398818970e-02 -8.043554425239562988e-02
-5.640845000743865967e-02 2.515012919902801514e-01 -3.853488862514495850e-01 -6.564115285873413086e-01 -1.802333891391754150e-01 8.022917807102203369e-02 -5.271379947662353516e-01 1.933911293745040894e-01
2.848033905029296875e-01 -8.421140164136886597e-02 -5.881245136260986328e-01 -4.745744764804840088e-01 -1.205755397677421570e-01 4.469844102859497070e-01 3.551056981086730957e-01 1.582949608564376831e-02
-2.385341823101043701e-01 -4.982835650444030762e-01 -7.691200822591781616e-02 -7.770011425018310547e-01 3.916549321729689837e-04 -2.482106089591979980e-01 -1.672780700027942657e-02 -1.525782495737075806e-01
-4.068735539913177490e-01 -5.768903493881225586e-01 5.167837440967559814e-02 -6.710941195487976074e-01 1.731034219264984131e-01 8.141587674617767334e-02 8.043088018894195557e-02 7.450614869594573975e-02
2.970488667488098145e-01 -1.742506958544254303e-02 -4.204321205615997314e-01 -5.958249568939208984e-01 3.082704246044158936e-01 2.325592488050460815e-01 -7.370319217443466187e-02 -4.744904637336730957e-01
2.728029787540435791e-01 -2.452490627765655518e-01 6.655600666999816895e-02 -8.262624144554138184e-01 2.861529588699340820e-01 -2.278412692248821259e-02 7.765097916126251221e-02 -2.997664511203765869e-01
3.422728180885314941e-02 -1.043819338083267212e-01 -3.198315799236297607e-01 -6.183575391769409180e-01 -1.536648571491241455e-01 2.809572815895080566e-01 6.151300668716430664e-01 -1.494646966457366943e-01
2.500532269477844238e-01 -2.194080352783203125e-01 -1.640482544898986816e-01 -4.911899864673614502e-01 -1.134329885244369507e-01 5.365217328071594238e-01 5.214372873306274414e-01 2.203060686588287354e-01
-1.462486386299133301e-01 -6.106200162321329117e-03 1.136692985892295837e-02 -4.943220615386962891e-01 -5.353361964225769043e-01 4.042044281959533691e-01 -2.559716701507568359e-01 4.675498306751251221e-01
3.009976148605346680e-01 -2.011499553918838501e-01 -1.453241407871246338e-01 -8.213427066802978516e-01 1.445867121219635010e-01 -3.695760294795036316e-02 1.683733016252517700e-01 -3.501361310482025146e-01
2.413558512926101685e-01 2.457333728671073914e-02 -4.526128768920898438e-01 -6.642639040946960449e-01 1.859676688909530640e-01 7.328790426254272461e-02 1.416989881545305252e-02 -5.048594474792480469e-01
-1.495750695466995239e-01 1.954218931496143341e-02 1.358806043863296509e-01 -7.020318508148193359e-01 -5.866005420684814453e-01 -3.764234483242034912e-02 -1.398115456104278564e-01 3.175987303256988525e-01
-1.754824519157409668e-01 -4.698151648044586182e-01 -4.918835684657096863e-02 -8.025659918785095215e-01 1.739531904458999634e-01 -2.414422035217285156e-01 -6.604697555303573608e-02 -9.503518044948577881e-02
1.218802109360694885e-01 -5.667948126792907715e-01 -1.850030124187469482e-01 -7.606990933418273926e-01 1.425894796848297119e-01 -7.081058621406555176e-02 5.171963945031166077e-02 -1.515882611274719238e-01
-3.501398861408233643e-01 -1.389812082052230835e-01 -8.241763710975646973e-02 -5.535735487937927246e-01 -3.977776169776916504e-01 2.467962503433227539e-01 -1.315569877624511719e-01 5.553444027900695801e-01
-2.366785258054733276e-01 -1.140833720564842224e-01 3.017541170120239258e-01 -8.019210100173950195e-01 1.428643912076950073e-01 -1.184697747230529785e-01 1.709486842155456543e-01 -3.649199903011322021e-01
4.258227348327636719e-02 1.532038673758506775e-02 -8.573266863822937012e-02 -7.164111137390136719e-01 -4.078150391578674316e-01 -3.082135133445262909e-02 -3.689128160476684570e-01 4.171299636363983154e-01
2.048408836126327515e-01 -3.229392319917678833e-02 -3.417211771011352539e-01 -8.309890627861022949e-01 1.384761035442352295e-01 -4.530802741646766663e-02 3.176576793193817139e-01 -1.659709662199020386e-01
-2.263826318085193634e-02 2.004311680793762207e-01 -1.349254548549652100e-01 -6.100457906723022461e-01 -5.119716525077819824e-01 -8.720438182353973389e-02 -5.118724107742309570e-01 -1.929278075695037842e-01
-4.670545160770416260e-01 6.392442435026168823e-02 -4.178198277950286865e-01 -5.180388092994689941e-01 -8.337599784135818481e-02 6.682599335908889771e-02 -5.662888884544372559e-01 -5.230626091361045837e-02
-1.276286691427230835e-01 -5.349505543708801270e-01 -4.759712815284729004e-01 -6.479827761650085449e-01 5.419860407710075378e-02 -1.636330783367156982e-01 -7.425110787153244019e-02 -1.260244101285934448e-01
1.497118324041366577e-01 -2.212421745061874390e-01 5.612989068031311035e-01 -6.881219148635864258e-01 -5.911670625209808350e-02 3.459710776805877686e-01 1.150146499276161194e-01 6.042218953371047974e-02
-4.641683772206306458e-02 -4.335241317749023438e-01 4.383591115474700928e-01 -4.556457400321960449e-01 -2.898518554866313934e-02 6.299157142639160156e-01 -7.759805023670196533e-02 -8.046870678663253784e-02
1.086487993597984314e-01 -3.443818688392639160e-01 -6.184767484664916992e-01 -6.223382353782653809e-01 6.092185899615287781e-02 -9.873631596565246582e-02 -9.037214517593383789e-02 -2.795546352863311768e-01
-1.967376023530960083e-01 -3.670379519462585449e-01 -4.548983871936798096e-01 -3.953454494476318359e-01 -1.466095596551895142e-01 4.290664792060852051e-01 3.883924484252929688e-01 -3.269646167755126953e-01
-1.231566369533538818e-01 -2.471194863319396973e-01 -1.085175499320030212e-01 -4.089282453060150146e-01 -1.025844886898994446e-01 6.872658729553222656e-01 5.105115175247192383e-01 3.586133942008018494e-02
1.869088411331176758e-01 -3.798720538616180420e-01 3.842701762914657593e-02 -5.904594063758850098e-01 -4.051573276519775391e-01 1.981346309185028076e-01 3.322679996490478516e-01 -3.960196077823638916e-01
-1.273095011711120605e-01 7.276353985071182251e-02 -1.592748314142227173e-01 -1.989774107933044434e-01 1.149035468697547913e-01 9.353609085083007812e-01 -1.501020342111587524e-01 -5.388532578945159912e-02
1.771459579467773438e-01 2.037150599062442780e-02 -2.926169037818908691e-01 -2.990475893020629883e-01 1.373904347419738770e-01 7.113524675369262695e-01 -5.139740705490112305e-01 -6.389477103948593140e-02
5.176851749420166016e-01 1.337943971157073975e-01 -1.972617805004119873e-01 -4.804779589176177979e-01 -2.090364843606948853e-01 5.831605792045593262e-01 -1.614304333925247192e-01 1.857355386018753052e-01
2.897104322910308838e-01 -1.162772029638290405e-01 -6.310967355966567993e-02 -8.591387867927551270e-01 3.100126385688781738e-01 3.465063124895095825e-02 2.054832130670547485e-01 -1.446142941713333130e-01
-4.969428777694702148e-01 6.710448116064071655e-02 3.137671053409576416e-01 -6.301557421684265137e-01 1.839336380362510681e-02 2.299769818782806396e-01 -3.426263630390167236e-01 2.870162427425384521e-01
3.616001009941101074e-01 -1.659655421972274780e-01 -3.214147388935089111e-01 -5.359602570533752441e-01 -9.381366521120071411e-02 1.103811040520668030e-01 -9.463416039943695068e-02 -6.489986777305603027e-01
-3.685316443443298340e-01 -4.224867820739746094e-01 -2.853582240641117096e-02 -2.957420051097869873e-01 -1.907039433717727661e-01 6.498056650161743164e-01 2.076184451580047607e-01 -3.093393743038177490e-01
2.225421965122222900e-01 -9.708488732576370239e-02 -4.282444715499877930e-01 -4.417457878589630127e-01 -4.298993647098541260e-01 2.206615358591079712e-01 2.267662882804870605e-01 -5.268671512603759766e-01
-4.180091619491577148e-02 4.995541274547576904e-01 9.201222658157348633e-02 -5.296250581741333008e-01 1.216139718890190125e-01 6.221304535865783691e-01 2.234269827604293823e-01 8.929551392793655396e-02
-3.429939225316047668e-02 -6.081907749176025391e-01 -3.816999495029449463e-01 -3.647984862327575684e-01 -3.541845381259918213e-01 3.350533545017242432e-01 2.658083736896514893e-01 -2.044341564178466797e-01
-5.164697170257568359e-01 7.671470940113067627e-02 4.447695612907409668e-01 -4.876495599746704102e-01 -6.059666723012924194e-02 4.229456484317779541e-01 1.868063807487487793e-01 -2.725805044174194336e-01
-1.415695399045944214e-01 -5.500600934028625488e-01 2.307662926614284515e-02 -2.556716799736022949e-01 -1.117215678095817566e-01 7.673456072807312012e-01 3.612861409783363342e-02 -9.426038712263107300e-02
2.093190699815750122e-01 -3.458229005336761475e-01 -1.352966427803039551e-01 -6.555216312408447266e-01 3.683272898197174072e-01 1.616700291633605957e-01 -5.362828448414802551e-02 -4.731808602809906006e-01
-4.033555388450622559e-01 -4.057754874229431152e-01 -3.011427521705627441e-01 -5.747036933898925781e-01 -4.481010511517524719e-02 3.139394521713256836e-02 1.366947442293167114e-01 -4.795835316181182861e-01
2.822178602218627930e-01 -3.076107800006866455e-01 4.686376750469207764e-01 -6.697806715965270996e-01 2.889260463416576385e-02 3.514379560947418213e-01 1.591369807720184326e-01 -8.850602060556411743e-02
-3.389971852302551270e-01 -1.985334306955337524e-01 1.889083832502365112e-01 -4.690766334533691406e-01 -1.444242745637893677e-01 6.380792856216430664e-01 4.011423885822296143e-01 -3.205504640936851501e-02
9.725099056959152222e-02 2.207404002547264099e-02 -2.387342453002929688e-01 -8.026633262634277344e-01 -3.205260038375854492e-01 -2.914156317710876465e-01 -2.615705132484436035e-01 1.808684021234512329e-01
4.066860303282737732e-02 3.900507688522338867e-01 -2.947049587965011597e-02 -4.473102688789367676e-01 1.247789710760116577e-01 5.022934675216674805e-01 -2.926277518272399902e-01 -5.401408076286315918e-01
-5.726145580410957336e-02 -5.289223790168762207e-01 -2.712990529835224152e-02 -4.781468510627746582e-01 -2.289253324270248413e-01 3.154932856559753418e-01 2.423899173736572266e-01 -5.262186527252197266e-01
1.803330332040786743e-01 1.114475652575492859e-01 -4.177997708320617676e-01 -3.590180575847625732e-01 1.974091827869415283e-01 6.404614448547363281e-01 -4.407502412796020508e-01 9.048106521368026733e-02
-4.004624672234058380e-03 -5.681636333465576172e-01 -1.859750598669052124e-01 -4.730015099048614502e-01 -2.009928077459335327e-01 3.212635517120361328e-01 2.023262232542037964e-01 -4.840584695339202881e-01
-4.713185131549835205e-01 3.413064181804656982e-01 -4.716714024543762207e-01 -5.878800749778747559e-01 -1.390418112277984619e-01 4.539941251277923584e-02 -2.535682916641235352e-01 -8.718594908714294434e-02
3.607265278697013855e-02 -2.981252372264862061e-01 -4.598661661148071289e-01 -6.371245980262756348e-01 -1.287738084793090820e-01 -1.238880082964897156e-01 -2.220657840371131897e-02 -5.098934769630432129e-01
-2.250291854143142700e-01 2.531480193138122559e-01 -6.787582486867904663e-02 -7.771356105804443359e-01 -2.027257829904556274e-01 1.833404880017042160e-03 2.521503344178199768e-02 4.847619235515594482e-01
4.348815884441137314e-03 -5.654172301292419434e-01 -4.422621726989746094e-01 -6.800221800804138184e-01 2.389216981828212738e-02 -1.429889351129531860e-01 -2.700584381818771362e-02 2.264304831624031067e-02
-3.229506909847259521e-01 -1.851307041943073273e-02 -1.967852115631103516e-01 -3.558638691902160645e-01 -3.963163495063781738e-01 5.210009813308715820e-01 -3.412410914897918701e-01 4.301655888557434082e-01
-1.365132778882980347e-01 -3.856129646301269531e-01 2.306028604507446289e-01 -4.312880039215087891e-01 -2.012249827384948730e-01 6.213297247886657715e-01 2.850251793861389160e-01 -2.927428781986236572e-01
-3.183070942759513855e-02 -6.758645176887512207e-02 -3.080022931098937988e-01 -6.429107785224914551e-01 -3.223648071289062500e-01 4.560411907732486725e-03 -5.707203149795532227e-01 2.378184348344802856e-01
-1.401101201772689819e-01 -1.445945501327514648e-01 -3.270632624626159668e-01 -6.598623394966125488e-01 -2.316315621137619019e-01 8.393204212188720703e-02 -1.957335472106933594e-01 5.639712214469909668e-01
-1.123082786798477173e-01 -3.137283921241760254e-01 -3.450035452842712402e-01 -5.242628455162048340e-01 -7.006619870662689209e-02 3.743992149829864502e-01 4.560627937316894531e-01 -3.768355250358581543e-01
-1.741781681776046753e-01 -8.703616447746753693e-03 -5.530937314033508301e-01 -5.778749585151672363e-01 -1.731973439455032349e-01 6.950502842664718628e-02 -4.395998120307922363e-01 3.188379406929016113e-01
-2.775509655475616455e-01 1.395044326782226562e-01 4.608045220375061035e-01 -3.990430235862731934e-01 -4.491566717624664307e-01 4.239624738693237305e-01 7.417241483926773071e-02 -3.807105123996734619e-01
-1.241462901234626770e-01 -5.965016484260559082e-01 -6.956858560442924500e-03 -4.673368334770202637e-01 -4.292468428611755371e-01 2.966763675212860107e-01 3.144790828227996826e-01 -1.978743970394134521e-01
-1.942109763622283936e-01 -5.009906291961669922e-01 -4.884043037891387939e-01 -2.781814336776733398e-01 -5.555399879813194275e-02 3.944501578807830811e-01 -2.344580180943012238e-02 -4.859422743320465088e-01
6.047899723052978516e-01 1.284179091453552246e-01 -1.945373713970184326e-01 -4.772036671638488770e-01 -4.108642041683197021e-01 4.016126096248626709e-01 -1.205523535609245300e-01 8.680403977632522583e-02
-1.786051988601684570e-01 -2.387681156396865845e-01 3.043493926525115967e-01 -7.768232226371765137e-01 5.658338218927383423e-02 -1.769297122955322266e-01 2.924158237874507904e-02 -4.238471090793609619e-01
3.664576709270477295e-01 -5.914156436920166016e-01 -3.492832779884338379e-01 -3.643512725830078125e-01 -5.526237562298774719e-02 5.047161579132080078e-01 -4.787890985608100891e-02 3.317963331937789917e-02
-1.980134099721908569e-01 -4.851217269897460938e-01 -5.866352319717407227e-01 -4.942689239978790283e-01 -1.528892815113067627e-01 -1.992166973650455475e-02 9.723774343729019165e-02 -3.221454620361328125e-01
-2.610588073730468750e-01 1.107775792479515076e-01 3.990376293659210205e-01 -5.851821303367614746e-01 1.181817334145307541e-02 3.749532997608184814e-01 6.517387926578521729e-02 -5.224273800849914551e-01
-4.602901339530944824e-01 -2.822415828704833984e-01 2.744250893592834473e-01 -5.727341175079345703e-01 -5.400665849447250366e-02 2.055642157793045044e-01 -4.364140629768371582e-01 2.636446654796600342e-01
-3.536647185683250427e-02 -6.763466447591781616e-02 -2.107055783271789551e-01 -7.177699804306030273e-01 -2.493359148502349854e-01 4.409077391028404236e-02 -2.151758819818496704e-01 5.693603157997131348e-01
5.034846663475036621e-01 -4.227067530155181885e-01 -4.552356526255607605e-02 -4.353372156620025635e-01 3.147949650883674622e-02 2.904002666473388672e-01 -5.280298590660095215e-01 1.099673211574554443e-01
1.518969833850860596e-01 3.714280202984809875e-02 -3.123243451118469238e-01 -6.349766850471496582e-01 -5.469984412193298340e-01 -1.137087717652320862e-01 -4.033109247684478760e-01 -3.051264910027384758e-03
-1.040934473276138306e-01 -1.275133788585662842e-01 -4.600415527820587158e-01 -4.801610112190246582e-01 -1.698076575994491577e-01 4.211458861827850342e-01 5.670760273933410645e-01 5.420641228556632996e-02
-3.325731754302978516e-01 -5.978145003318786621e-01 -1.989903897047042847e-01 -3.858725130558013916e-01 -1.441969126462936401e-01 4.381923377513885498e-01 1.524989008903503418e-01 -3.278065323829650879e-01
-5.904885530471801758e-01 -5.372527241706848145e-01 1.681900173425674438e-01 -4.293472170829772949e-01 -1.495458278805017471e-02 3.052173256874084473e-01 -1.351190656423568726e-01 -1.960039138793945312e-01
-4.628945589065551758e-01 -5.186723470687866211e-01 -3.995194733142852783e-01 -5.776701569557189941e-01 -7.369431853294372559e-02 -2.407582662999629974e-02 7.111863791942596436e-02 1.109983623027801514e-01
3.474743068218231201e-01 -4.975632131099700928e-01 -1.997123509645462036e-01 -3.594508767127990723e-01 9.004604071378707886e-02 3.928207755088806152e-01 -5.350861549377441406e-01 1.177658215165138245e-01
2.568542361259460449e-01 -2.511811628937721252e-02 -1.960709542036056519e-01 -6.224679350852966309e-01 3.087473511695861816e-01 2.004671394824981689e-01 -4.850479587912559509e-02 -6.079640388488769531e-01
-2.664653956890106201e-01 -2.263885885477066040e-01 -4.540957510471343994e-01 -7.055894732475280762e-01 2.131292819976806641e-01 3.396413102746009827e-02 3.010440468788146973e-01 1.909973323345184326e-01
7.364083826541900635e-02 1.023172363638877869e-01 -4.856488108634948730e-01 -5.987997651100158691e-01 -2.540343999862670898e-01 1.134644448757171631e-01 -4.983000457286834717e-01 2.529457211494445801e-01
3.955276310443878174e-01 -4.779980480670928955e-01 -3.143719732761383057e-01 -6.791858077049255371e-01 1.455907821655273438e-01 1.008424628525972366e-02 -9.187577664852142334e-02 -1.587859094142913818e-01
3.892439305782318115e-01 -2.618683278560638428e-01 2.752864062786102295e-01 -5.327758789062500000e-01 -3.052079975605010986e-01 4.698570370674133301e-01 3.260692954063415527e-01 -6.547723896801471710e-03
-1.529015451669692993e-01 4.223109781742095947e-01 -1.052375882863998413e-01 -3.686532974243164062e-01 3.491260856389999390e-02 7.849782705307006836e-01 -1.292136460542678833e-01 -1.311046779155731201e-01
-5.657482743263244629e-01 -1.089079082012176514e-01 3.095066547393798828e-01 -4.882681369781494141e-01 -1.306468248367309570e-01 3.159941434860229492e-01 -4.638210535049438477e-01 4.262599349021911621e-02
4.614166915416717529e-02 1.793157607316970825e-01 -3.532231450080871582e-01 -6.428445577621459961e-01 -4.934143126010894775e-01 -7.430774718523025513e-02 -4.205956161022186279e-01 4.267611727118492126e-02
4.278081357479095459e-01 -5.118101090192794800e-02 -1.437979489564895630e-01 -3.324285447597503662e-01 -1.635809689760208130e-01 6.446473598480224609e-01 -2.876587212085723877e-01 -3.976145982742309570e-01
-1.650803536176681519e-01 3.011595904827117920e-01 -2.589245736598968506e-01 -2.536944448947906494e-01 -4.186412319540977478e-02 8.398190736770629883e-01 -8.095034211874008179e-02 -1.924757361412048340e-01
-4.115516543388366699e-01 -8.477684110403060913e-03 -4.736175239086151123e-01 -3.714629411697387695e-01 -1.579974442720413208e-01 3.413232266902923584e-01 -4.769712984561920166e-01 3.151011168956756592e-01
-5.378550887107849121e-01 1.491377949714660645e-01 1.043306067585945129e-01 -5.145068764686584473e-01 -2.387225162237882614e-03 4.037069976329803467e-01 -3.981967270374298096e-01 3.021953105926513672e-01
7.280208170413970947e-02 -2.272013574838638306e-01 -5.061630159616470337e-02 -4.900385141372680664e-01 -1.651388406753540039e-01 3.445231020450592041e-01 -6.383659839630126953e-01 3.832775056362152100e-01
-3.318312466144561768e-01 2.549693584442138672e-01 -5.001041889190673828e-01 -6.342336535453796387e-01 -3.167961537837982178e-01 -2.599994093179702759e-02 -2.629844248294830322e-01 4.822325706481933594e-02
3.147590160369873047e-01 -1.980061233043670654e-01 -3.784933388233184814e-01 -4.080420434474945068e-01 -3.883537352085113525e-01 3.487100303173065186e-01 -4.608336389064788818e-01 2.591906487941741943e-01
4.760456979274749756e-01 -2.071554660797119141e-01 -2.303782105445861816e-01 -3.974867761135101318e-01 1.343558263033628464e-02 5.386061668395996094e-01 -4.660075902938842773e-01 1.093486919999122620e-01
-7.929218560457229614e-02 -3.817940950393676758e-01 -1.675631850957870483e-01 -4.394263923168182373e-01 -6.959106773138046265e-02 3.156407773494720459e-01 1.142110899090766907e-01 -7.136223316192626953e-01
-2.382223606109619141e-01 -3.365144431591033936e-01 2.372554689645767212e-01 -4.903517961502075195e-01 1.245741397142410278e-01 2.380735129117965698e-01 -6.633509993553161621e-01 1.450561732053756714e-01
-1.431867629289627075e-01 -5.237577557563781738e-01 -1.317861303687095642e-02 -2.525422871112823486e-01 -3.774405643343925476e-02 7.806046605110168457e-01 5.551922693848609924e-02 -1.654493659734725952e-01
3.524955511093139648e-01 5.924335494637489319e-02 -3.255399465560913086e-01 -7.031244039535522461e-01 -1.973806694149971008e-02 1.978871971368789673e-01 4.659605920314788818e-01 1.233231499791145325e-01
3.841024041175842285e-01 -2.253665775060653687e-01 -3.075212836265563965e-01 -2.407419085502624512e-01 -1.156946271657943726e-01 7.030679583549499512e-01 -1.109431311488151550e-01 -3.593757152557373047e-01
-1.574971824884414673e-01 -1.256599463522434235e-02 3.942347466945648193e-01 -5.326589941978454590e-01 -4.032780826091766357e-01 3.521289527416229248e-01 -4.778218567371368408e-01 1.447350382804870605e-01
1.550811082124710083e-01 -2.992317080497741699e-01 -2.448145598173141479e-01 -3.053365051746368408e-01 4.417794942855834961e-02 5.734208822250366211e-01 -6.081532835960388184e-01 1.806435734033584595e-01
-1.602434739470481873e-02 -1.803915649652481079e-01 -5.648809671401977539e-01 -3.943612873554229736e-01 2.658052742481231689e-01 3.687756061553955078e-01 8.666550274938344955e-04 -5.347355604171752930e-01
4.299051165580749512e-01 1.448688656091690063e-02 -1.632658392190933228e-01 -4.705411493778228760e-01 1.299597173929214478e-01 4.562826156616210938e-01 -5.832820534706115723e-01 4.007068276405334473e-02
-5.411224365234375000e-01 3.394518196582794189e-01 -3.208158314228057861e-01 -5.974555611610412598e-01 -1.577018015086650848e-02 6.100771203637123108e-02 -3.393837511539459229e-01 -1.137145385146141052e-01
-1.750216931104660034e-01 -6.823276877403259277e-01 -2.615180015563964844e-01 -5.269986391067504883e-01 -4.386288113892078400e-03 1.072797030210494995e-01 1.782714016735553741e-02 -3.818785250186920166e-01
1.087766289710998535e-01 -6.913695931434631348e-01 2.872531712055206299e-01 -5.333531498908996582e-01 -4.168353974819183350e-02 2.852726280689239502e-01 -2.373440116643905640e-01 -6.120025739073753357e-02
-4.207188263535499573e-02 -5.286567658185958862e-02 -2.659960091114044189e-01 -7.118766307830810547e-01 -3.084806799888610840e-01 -5.015423521399497986e-02 -3.401094079017639160e-01 4.522861540317535400e-01
-2.457207739353179932e-01 2.527829408645629883e-01 -3.528864681720733643e-01 -6.347722411155700684e-01 -2.606841623783111572e-01 -7.588373124599456787e-02 -5.014595985412597656e-01 -1.519248634576797485e-01
2.254383563995361328e-01 -4.392198845744132996e-02 5.528607964515686035e-01 -5.835509300231933594e-01 -1.732250601053237915e-01 3.428874015808105469e-01 -2.508312761783599854e-01 -3.009431660175323486e-01
-3.858015686273574829e-02 -1.976424157619476318e-01 2.817860543727874756e-01 -3.907684683799743652e-01 -5.923051834106445312e-01 5.002000927925109863e-01 2.903320789337158203e-01 -2.050059288740158081e-01
-2.534031569957733154e-01 -1.025960296392440796e-01 -3.058223985135555267e-02 -7.910131812095642090e-01 -3.069143043830990791e-03 -2.703535258769989014e-01 1.296432912349700928e-01 -4.568543136119842529e-01
-1.195608749985694885e-01 3.150536715984344482e-01 -4.555310904979705811e-01 -5.999453663825988770e-01 -1.407133340835571289e-01 1.632634103298187256e-01 -5.179216265678405762e-01 6.561566889286041260e-02
-3.126617372035980225e-01 1.621768772602081299e-01 -1.214229166507720947e-01 -3.045429587364196777e-01 2.036546170711517334e-01 8.368248939514160156e-01 -1.596390306949615479e-01 3.486770763993263245e-02
-1.052553765475749969e-02 -5.625001192092895508e-01 -1.643183231353759766e-01 -4.802453517913818359e-01 -3.317048847675323486e-01 2.668402493000030518e-01 2.485264688730239868e-01 -4.276088476181030273e-01
6.918660551309585571e-02 -3.910211101174354553e-02 1.166783571243286133e-01 -6.638296246528625488e-01 1.687341034412384033e-01 3.251700401306152344e-01 3.627999126911163330e-02 -6.355135440826416016e-01
-1.041918694972991943e-01 2.042922079563140869e-01 -2.923374772071838379e-01 -7.450560331344604492e-01 -2.872238159179687500e-01 1.235562609508633614e-03 -2.109597325325012207e-01 4.240707457065582275e-01
-2.459827810525894165e-01 -5.575317740440368652e-01 -4.717903584241867065e-02 -4.467359781265258789e-01 9.009596705436706543e-02 3.717398941516876221e-01 1.203904002904891968e-01 -5.158004760742187500e-01
-7.352862507104873657e-02 2.079764902591705322e-01 -1.874938160181045532e-01 -2.274467647075653076e-01 -3.838206082582473755e-02 8.871975541114807129e-01 -2.711020410060882568e-01 -4.862564429640769958e-02
5.373899340629577637e-01 1.419440470635890961e-02 -3.807817772030830383e-02 -4.146738648414611816e-01 -5.729091167449951172e-01 2.652585208415985107e-01 -3.568835556507110596e-01 -1.079519465565681458e-01
-4.530911445617675781e-01 1.927984356880187988e-01 7.055138796567916870e-02 -4.704922735691070557e-01 -2.947763204574584961e-01 4.241109192371368408e-01 -4.712262451648712158e-01 2.058624923229217529e-01
-4.263062030076980591e-02 -3.495783209800720215e-01 -1.696909815073013306e-01 -6.391929984092712402e-01 -2.139408737421035767e-01 1.081103533506393433e-01 3.790380954742431641e-01 -4.873256683349609375e-01
1.350536197423934937e-01 -1.047862172126770020e-01 -4.833628982305526733e-02 -7.298969030380249023e-01 -1.981864869594573975e-01 1.549235135316848755e-01 -8.928931504487991333e-02 6.036908626556396484e-01
3.667470812797546387e-02 -5.866920351982116699e-01 9.511873871088027954e-02 -4.804987609386444092e-01 1.137311905622482300e-01 5.268723368644714355e-01 2.052996456623077393e-01 -2.860833704471588135e-01
-4.666421115398406982e-01 -4.931814968585968018e-02 -6.207387149333953857e-02 -6.741212010383605957e-01 -1.820597797632217407e-01 -1.217275261878967285e-01 -4.998424649238586426e-01 1.539946496486663818e-01
-4.504346847534179688e-02 5.347540602087974548e-02 -6.190300583839416504e-01 -4.929483830928802490e-01 -1.950320303440093994e-01 1.222490742802619934e-01 -4.919240474700927734e-01 2.719258666038513184e-01
4.145580530166625977e-02 -5.150182843208312988e-01 8.542075008153915405e-02 -4.314971864223480225e-01 3.378788828849792480e-01 6.340402960777282715e-01 9.115225821733474731e-02 -1.227726638317108154e-01
1.381175220012664795e-01 3.455781936645507812e-01 -5.315632559359073639e-03 -4.415431022644042969e-01 1.178942993283271790e-01 5.946834683418273926e-01 -3.351337015628814697e-01 -4.320285618305206299e-01
-3.899251222610473633e-01 2.999792993068695068e-01 -4.661604464054107666e-01 -6.333436965942382812e-01 -2.425828278064727783e-01 1.817099936306476593e-02 -2.815790176391601562e-01 3.282807022333145142e-02
8.159085176885128021e-03 -1.851960867643356323e-01 -3.275597095489501953e-01 -6.195823550224304199e-01 -3.743202090263366699e-01 -1.701865345239639282e-01 -5.486670136451721191e-01 6.590597331523895264e-02
-3.625927269458770752e-01 2.827137410640716553e-01 -4.693478941917419434e-01 -6.247829794883728027e-01 -2.428029030561447144e-01 4.039829596877098083e-02 -3.320192098617553711e-01 8.447602391242980957e-02
-2.578545510768890381e-01 -9.013050794601440430e-02 2.473547607660293579e-01 -5.990751385688781738e-01 -2.321568131446838379e-01 3.677806556224822998e-01 -2.782251536846160889e-01 4.886139929294586182e-01
3.615091368556022644e-02 -1.826911270618438721e-01 3.199920356273651123e-01 -2.850476801395416260e-01 -2.964742779731750488e-01 8.248152136802673340e-01 -8.847980201244354248e-02 -7.499383389949798584e-02
1.418087929487228394e-01 2.907315790653228760e-01 2.309472113847732544e-02 -6.614566445350646973e-01 3.657833337783813477e-01 2.640012502670288086e-01 -3.055945336818695068e-01 -4.005309045314788818e-01
6.041573286056518555e-01 -3.211787939071655273e-01 6.401334889233112335e-03 -4.048756659030914307e-01 -1.598424464464187622e-01 4.317556917667388916e-01 -3.147943019866943359e-01 -2.383586019277572632e-01
1.681657433509826660e-01 -1.050625275820493698e-02 -5.151214599609375000e-01 -3.174228966236114502e-01 6.438116729259490967e-02 5.449417829513549805e-01 -5.468816161155700684e-01 7.291416078805923462e-02
3.969252109527587891e-01 -3.458064198493957520e-01 -3.241640329360961914e-01 -2.339088320732116699e-01 -1.552998721599578857e-01 6.490026712417602539e-01 -2.201656848192214966e-01 -2.632054686546325684e-01
-1.963406205177307129e-01 9.171780943870544434e-02 -1.994166672229766846e-01 -5.832487940788269043e-01 -1.502762883901596069e-01 3.968274593353271484e-01 -1.036752089858055115e-01 6.182947754859924316e-01
-2.022126019001007080e-01 -5.173523426055908203e-01 -1.824915558099746704e-01 -7.264655828475952148e-01 -5.689079686999320984e-02 -1.722725480794906616e-01 2.078128978610038757e-02 -3.115363121032714844e-01
-5.461983084678649902e-01 2.675368487834930420e-01 -4.143985807895660400e-01 -5.924982428550720215e-01 -1.330388486385345459e-01 4.762160778045654297e-02 -2.952034473419189453e-01 -1.410515513271093369e-02
-1.239228993654251099e-02 -2.431885898113250732e-02 -2.748918533325195312e-02 -6.847062706947326660e-01 -2.177205234766006470e-01 2.661811113357543945e-01 -2.240922674536705017e-02 6.410302519798278809e-01
3.074646294116973877e-01 1.683335937559604645e-02 -2.006378918886184692e-01 -2.829597294330596924e-01 -5.643445849418640137e-01 5.046796202659606934e-01 -3.970040380954742432e-01 -2.325119227170944214e-01
-4.579967558383941650e-01 -3.550097048282623291e-01 -5.754176061600446701e-03 -7.046086192131042480e-01 3.541484773159027100e-01 1.189958602190017700e-01 1.021664813160896301e-01 1.329714506864547729e-01
-4.121565520763397217e-01 2.555393278598785400e-01 -5.158475041389465332e-01 -6.282033324241638184e-01 -1.105835735797882080e-01 -3.243124112486839294e-02 -2.949189841747283936e-01 -6.189420819282531738e-02
3.721655905246734619e-01 -2.219320088624954224e-01 -1.927912682294845581e-01 -2.942523956298828125e-01 -1.733117848634719849e-01 6.300066113471984863e-01 -2.100191414356231689e-01 -4.662967622280120850e-01
-1.885668039321899414e-01 4.027881324291229248e-01 -2.230575494468212128e-02 -7.042599320411682129e-01 -2.760791778564453125e-01 -6.149047985672950745e-02 -4.511378109455108643e-01 -1.489917337894439697e-01
-5.336546525359153748e-02 -3.350689113140106201e-01 5.591307878494262695e-01 -6.404236555099487305e-01 -8.050190284848213196e-03 4.010610580444335938e-01 -5.159523803740739822e-03 3.420650959014892578e-02
1.375316455960273743e-02 6.946293264627456665e-02 -2.238595038652420044e-01 -6.906569004058837891e-01 -3.720823824405670166e-01 1.144065558910369873e-01 -3.040679097175598145e-01 4.731536209583282471e-01
4.437215328216552734e-01 -7.306566834449768066e-02 -5.518881231546401978e-02 -7.586119771003723145e-01 6.759777665138244629e-02 4.464159905910491943e-02 1.838993281126022339e-01 -4.229107797145843506e-01
-1.299946848303079605e-02 -4.567830264568328857e-01 9.748249500989913940e-02 -3.551506400108337402e-01 3.186909854412078857e-01 6.750184893608093262e-01 6.447823345661163330e-02 -3.068780303001403809e-01
-6.182827055454254150e-02 -4.440895318984985352e-01 4.500252306461334229e-01 -5.960593223571777344e-01 3.348935246467590332e-01 3.129126131534576416e-01 -1.097367778420448303e-01 -1.379936039447784424e-01
9.474855661392211914e-02 1.208988055586814880e-01 -3.833702951669692993e-02 -7.707260847091674805e-01 -1.865700930356979370e-01 9.869615733623504639e-02 6.605852395296096802e-03 5.799351930618286133e-01
-6.683952212333679199e-01 -2.386121004819869995e-01 -2.058498114347457886e-01 -2.973726987838745117e-01 1.453791372478008270e-02 5.754996538162231445e-01 1.500500738620758057e-01 -1.076164022088050842e-01
2.841114252805709839e-02 1.335749030113220215e-01 -6.436462998390197754e-01 -5.874888300895690918e-01 -1.791145503520965576e-01 1.643241941928863525e-02 -4.351204037666320801e-01 -1.565919816493988037e-02
3.822323977947235107e-01 -2.329297065734863281e-01 4.824068844318389893e-01 -5.839066505432128906e-01 -1.271526515483856201e-01 2.602750658988952637e-01 -2.640593349933624268e-01 -2.689618468284606934e-01
-7.954148203134536743e-02 -1.027450636029243469e-01 -5.022969841957092285e-01 -6.235716342926025391e-01 -3.875720798969268799e-01 -1.318339854478836060e-01 -4.063445627689361572e-01 9.625183790922164917e-02
-1.110778898000717163e-01 2.324585318565368652e-01 7.556000351905822754e-02 -7.073678374290466309e-01 5.337981581687927246e-01 2.373388260602951050e-01 -6.341178715229034424e-02 -2.868009805679321289e-01
-1.325937509536743164e-01 -5.644495487213134766e-01 -1.012705117464065552e-01 -7.320057749748229980e-01 -3.831336647272109985e-02 -2.249248623847961426e-01 -9.067288041114807129e-02 -2.396805137395858765e-01
3.829292580485343933e-02 -5.215062499046325684e-01 -1.359125822782516479e-01 -4.568829834461212158e-01 -3.278799951076507568e-01 4.303805530071258545e-01 4.289509057998657227e-01 -1.503964066505432129e-01
-6.587373465299606323e-02 5.943972468376159668e-01 3.666009381413459778e-02 -4.157518446445465088e-01 -1.666217893362045288e-01 5.780379772186279297e-01 -1.265864223241806030e-01 -3.004067242145538330e-01
-2.731826603412628174e-01 -6.730479598045349121e-01 -3.834300935268402100e-01 -1.738467961549758911e-01 -1.031420454382896423e-01 4.213300347328186035e-01 -1.506201028823852539e-01 -2.903316617012023926e-01
-1.190134659409523010e-01 -1.086120977997779846e-01 4.063661694526672363e-01 -5.604323148727416992e-01 -3.572226762771606445e-01 4.484848678112030029e-01 3.962531685829162598e-01 -9.517386555671691895e-02
-5.327672362327575684e-01 -5.923479199409484863e-01 -2.281213104724884033e-01 -2.936684489250183105e-01 -2.500006556510925293e-01 3.031561374664306641e-01 -2.597948722541332245e-02 -2.681858241558074951e-01
-5.821245256811380386e-03 -2.590261399745941162e-01 4.813013970851898193e-01 -7.261482477188110352e-01 6.971542537212371826e-02 9.996092319488525391e-02 -3.653472661972045898e-01 1.599950492382049561e-01
2.807401120662689209e-01 -1.182019859552383423e-01 2.900661826133728027e-01 -8.482881188392639160e-01 8.498299866914749146e-02 -5.179803818464279175e-03 2.828032076358795166e-01 -1.274972856044769287e-01
-1.111570820212364197e-01 -2.687181532382965088e-01 -5.859391763806343079e-02 -3.908545970916748047e-01 9.985572099685668945e-02 6.211879253387451172e-01 2.310917526483535767e-01 -5.567630529403686523e-01
-2.656205594539642334e-01 -5.241251587867736816e-01 -4.568155407905578613e-01 -4.501641690731048584e-01 -2.209098339080810547e-01 9.979358315467834473e-02 1.588566750288009644e-01 -3.992681205272674561e-01
-6.465039253234863281e-01 -5.044236779212951660e-01 -6.771744042634963989e-02 -2.999464273452758789e-01 5.708532780408859253e-02 3.110160529613494873e-01 -2.325883507728576660e-01 -2.809786498546600342e-01
4.810295403003692627e-01 -3.645056188106536865e-01 -3.076921403408050537e-01 -3.416796326637268066e-01 -1.998349279165267944e-01 4.917370080947875977e-01 -2.295598387718200684e-01 -2.998163104057312012e-01
3.369178175926208496e-01 -2.620294988155364990e-01 4.066976606845855713e-01 -6.476086378097534180e-01 -3.903169929981231689e-02 1.372547149658203125e-01 -4.419041574001312256e-01 -1.318536996841430664e-01
-4.184616208076477051e-01 8.824872225522994995e-02 -2.764860689640045166e-01 -4.143292307853698730e-01 -2.528579235076904297e-01 5.245522856712341309e-01 -2.629447281360626221e-01 4.009445905685424805e-01
3.253411650657653809e-01 1.484842896461486816e-01 -2.559097707271575928e-01 -4.364778995513916016e-01 1.438778638839721680e-01 5.126603245735168457e-01 -5.613501667976379395e-01 -1.321635991334915161e-01
-1.627560704946517944e-02 -2.306571751832962036e-01 -9.861922264099121094e-02 -6.902163624763488770e-01 -2.775740027427673340e-01 1.011451426893472672e-02 -4.181750416755676270e-01 4.564953446388244629e-01
3.065151907503604889e-02 1.629060059785842896e-01 -1.181663125753402710e-01 -1.893756538629531860e-01 -3.213391602039337158e-01 8.481702208518981934e-01 -2.908639311790466309e-01 -1.242668405175209045e-01
-1.396576780825853348e-02 -7.134886384010314941e-01 -3.652490675449371338e-02 -4.735466241836547852e-01 -1.809945553541183472e-01 3.625795841217041016e-01 1.610338985919952393e-01 -2.738679051399230957e-01
4.349395334720611572e-01 1.433491110801696777e-01 3.025171533226966858e-02 -6.819752454757690430e-01 -1.973224133253097534e-01 -4.790262505412101746e-02 -5.109515190124511719e-01 -1.482260674238204956e-01
1.247969344258308411e-01 6.395512223243713379e-01 -8.029822260141372681e-02 -5.648222565650939941e-01 -2.361853420734405518e-01 2.840088903903961182e-01 -7.105505792424082756e-04 -3.368725180625915527e-01
3.199307620525360107e-01 -3.144773542881011963e-01 -6.622669696807861328e-01 -3.600132465362548828e-01 -4.039343595504760742e-01 2.023555040359497070e-01 3.136089816689491272e-02 -1.595218777656555176e-01
-4.147856831550598145e-01 1.505487114191055298e-01 8.411490917205810547e-02 -4.867397844791412354e-01 -5.076051950454711914e-01 3.945166170597076416e-01 -2.910176515579223633e-01 2.515937685966491699e-01
3.627285361289978027e-01 -2.696757018566131592e-01 1.426612883806228638e-01 -8.051303029060363770e-01 2.530604302883148193e-01 1.206748113036155701e-01 1.567951738834381104e-01 -1.546907573938369751e-01
8.422464877367019653e-02 -1.469036191701889038e-01 -8.621320128440856934e-02 -5.964239835739135742e-01 -1.915167868137359619e-01 3.704072237014770508e-01 5.920635461807250977e-01 -2.893987894058227539e-01
9.355131536722183228e-02 -4.360604584217071533e-01 2.934559583663940430e-01 -4.916462302207946777e-01 1.435058712959289551e-01 2.212093621492385864e-01 -6.353535652160644531e-01 8.084639906883239746e-03
-9.067454375326633453e-03 -4.028764665126800537e-01 2.754998803138732910e-01 -4.904917180538177490e-01 -1.910210698843002319e-01 5.989157557487487793e-01 2.408499121665954590e-01 -2.606304287910461426e-01
2.520461380481719971e-01 6.316639482975006104e-02 -5.198262929916381836e-01 -5.374460220336914062e-01 1.249452084302902222e-01 4.339748620986938477e-01 1.301544755697250366e-01 -3.905503153800964355e-01
1.847659796476364136e-01 6.595168709754943848e-01 6.517041474580764771e-02 -6.742265224456787109e-01 -5.523106828331947327e-02 2.230688929557800293e-01 -4.008693620562553406e-03 -1.387237608432769775e-01
3.197781443595886230e-01 -3.268405795097351074e-01 -2.449035346508026123e-01 -2.138843536376953125e-01 -4.346210062503814697e-01 6.320726871490478516e-01 -2.789983153343200684e-01 -1.376281231641769409e-01
2.071184366941452026e-01 -1.671822220087051392e-01 -4.384509921073913574e-01 -5.686057209968566895e-01 -2.645754516124725342e-01 -1.779573708772659302e-01 -1.022770106792449951e-01 -5.490633845329284668e-01
4.454247355461120605e-01 -1.866651475429534912e-01 -2.605842947959899902e-01 -3.388903439044952393e-01 -6.070610880851745605e-01 4.514688849449157715e-01 1.063192635774612427e-01 1.873559691011905670e-02
7.530474662780761719e-02 1.207473948597908020e-01 -2.909673750400543213e-01 -4.972421228885650635e-01 4.933596849441528320e-01 3.767960965633392334e-01 -3.464836999773979187e-02 -5.111340284347534180e-01
-4.844202194362878799e-03 2.098048031330108643e-01 3.099447190761566162e-01 -7.363051772117614746e-01 4.796997606754302979e-01 1.971202045679092407e-01 -2.208098471164703369e-01 4.731433931738138199e-03
2.301421463489532471e-01 -3.849159479141235352e-01 -2.238024771213531494e-01 -7.173805832862854004e-01 2.302229702472686768e-01 3.003341257572174072e-01 -2.529492378234863281e-01 1.642113029956817627e-01
-2.484858036041259766e-01 6.775694340467453003e-02 3.180173933506011963e-01 -4.803130924701690674e-01 -2.746837139129638672e-01 4.873483180999755859e-01 -5.225005745887756348e-01 1.259430944919586182e-01
-1.505273580551147461e-01 -3.961106836795806885e-01 4.194248840212821960e-02 -5.511469841003417969e-01 1.577115356922149658e-01 3.431304693222045898e-01 2.718366980552673340e-01 -5.462682247161865234e-01
-1.423068642616271973e-01 -7.137724757194519043e-01 1.198005378246307373e-01 -2.929680347442626953e-01 -2.392030954360961914e-01 5.435919761657714844e-01 -8.264228701591491699e-02 -1.027387231588363647e-01
-3.468618988990783691e-01 -1.049211323261260986e-01 2.973172366619110107e-01 -4.836215376853942871e-01 -2.845552265644073486e-01 4.198386371135711670e-01 -5.030263662338256836e-01 1.900513917207717896e-01
5.560670047998428345e-02 1.146800071001052856e-01 9.522227197885513306e-02 -2.920700311660766602e-01 -2.573277056217193604e-01 8.966564536094665527e-01 -1.369324326515197754e-01 2.057585120201110840e-02
-1.316934227943420410e-01 2.084530591964721680e-01 -2.715694606304168701e-01 -7.020633220672607422e-01 -2.864896357059478760e-01 1.015851125121116638e-01 8.609867654740810394e-03 5.292366743087768555e-01
-3.294964432716369629e-01 -1.136442497372627258e-01 -2.186225503683090210e-01 -4.938451051712036133e-01 -1.940870881080627441e-01 4.026407897472381592e-01 -1.934175193309783936e-01 5.913023948669433594e-01
2.766046524047851562e-01 -1.986956149339675903e-01 -2.114847749471664429e-01 -5.813258290290832520e-01 -2.350998967885971069e-01 3.579378128051757812e-01 5.508354902267456055e-01 1.205537617206573486e-01
-5.400721430778503418e-01 3.797528147697448730e-01 -1.002086624503135681e-01 -5.989949107170104980e-01 -1.637956053018569946e-01 5.331990122795104980e-02 -3.921232819557189941e-01 -1.088146045804023743e-01
-2.635588645935058594e-01 3.246504962444305420e-01 8.734963089227676392e-02 -3.437689244747161865e-01 -1.273636240512132645e-02 8.205794692039489746e-01 -1.439517140388488770e-01 -7.139132916927337646e-02
-4.708961248397827148e-01 4.438605308532714844e-01 -3.274394273757934570e-01 -6.126064658164978027e-01 -5.873779207468032837e-02 1.531499773263931274e-01 -2.568689584732055664e-01 7.651726156473159790e-02
-1.679819673299789429e-01 2.142933756113052368e-01 3.811443746089935303e-01 -6.660117506980895996e-01 -8.048001676797866821e-02 3.719319999217987061e-01 -2.295176684856414795e-01 3.735361993312835693e-01
-1.174298897385597229e-01 4.298022389411926270e-01 -2.575829625129699707e-01 -6.698469519615173340e-01 -3.267529606819152832e-01 -4.605999588966369629e-02 -3.793048858642578125e-01 -1.835075169801712036e-01
-2.505659498274326324e-02 -1.691262871026992798e-01 5.416696667671203613e-01 -4.877789318561553955e-01 -2.852801680564880371e-01 3.939693868160247803e-01 -4.561418294906616211e-02 -4.480590224266052246e-01
-2.551077306270599365e-01 -6.950001697987318039e-03 6.172848492860794067e-02 -6.306541562080383301e-01 -3.117284476757049561e-01 3.067180514335632324e-01 -2.232403755187988281e-01 5.406011939048767090e-01
-3.718979358673095703e-01 1.024215742945671082e-01 5.006189942359924316e-01 -4.878866076469421387e-01 -1.412975192070007324e-01 4.792893230915069580e-01 8.455742895603179932e-02 -3.251395523548126221e-01
-2.649205029010772705e-01 2.351673087105154991e-03 4.351826012134552002e-01 -4.243001043796539307e-01 -2.848264575004577637e-01 6.274958252906799316e-01 1.925779581069946289e-01 -2.200766801834106445e-01
2.010880261659622192e-01 8.149157464504241943e-02 -6.004985794425010681e-02 -7.247370481491088867e-01 -3.781263530254364014e-01 -2.970809862017631531e-02 -4.871666729450225830e-01 2.070733308792114258e-01
-4.648977518081665039e-01 -7.119750231504440308e-02 -3.134858235716819763e-02 -3.801759779453277588e-01 -1.225691512227058411e-01 6.297329068183898926e-01 4.674623608589172363e-01 -5.636172741651535034e-02
-1.205294281244277954e-01 1.161727532744407654e-01 -1.516173034906387329e-01 -6.239857077598571777e-01 -1.981062740087509155e-01 3.624977469444274902e-01 1.182573102414608002e-02 6.235704421997070312e-01
7.617994397878646851e-02 -6.415871977806091309e-01 -2.887450754642486572e-01 -3.425061702728271484e-01 -3.286950886249542236e-01 4.210592806339263916e-01 1.226901412010192871e-01 -2.854718565940856934e-01
3.939522802829742432e-02 3.744464218616485596e-01 1.064217239618301392e-01 -4.132015109062194824e-01 -1.174479350447654724e-01 4.724844098091125488e-01 -5.124537348747253418e-01 -4.201577007770538330e-01
-2.491998970508575439e-01 -3.346649706363677979e-01 -4.136213362216949463e-01 -6.613771915435791016e-01 -1.327562034130096436e-01 -2.408561259508132935e-01 1.157746464014053345e-01 -3.582692146301269531e-01
8.468147367238998413e-02 2.594596445560455322e-01 -7.323993742465972900e-02 -5.771941542625427246e-01 5.181082487106323242e-01 3.599101603031158447e-01 -1.153978332877159119e-01 -4.191713035106658936e-01
1.873755902051925659e-01 3.887258470058441162e-02 -5.176928043365478516e-01 -6.910191774368286133e-01 2.547890245914459229e-01 2.239738702774047852e-01 3.180953562259674072e-01 -3.999277204275131226e-02
2.346339970827102661e-01 -6.943038851022720337e-02 -6.406928300857543945e-01 -3.856098353862762451e-01 2.715686708688735962e-02 5.466818213462829590e-01 2.847427725791931152e-01 1.634738035500049591e-02
-6.149122864007949829e-02 1.752497851848602295e-01 -1.559662520885467529e-01 -5.882180929183959961e-01 2.435768544673919678e-01 3.270814716815948486e-01 -5.445809960365295410e-01 -3.637307882308959961e-01
-2.277532666921615601e-01 -3.339248597621917725e-01 -5.325955525040626526e-02 -4.032530188560485840e-01 -1.944172531366348267e-01 2.849770188331604004e-01 1.592079848051071167e-01 -7.258208394050598145e-01
-5.823577567934989929e-02 -8.891499601304531097e-03 3.661735355854034424e-01 -7.670246958732604980e-01 -1.560458242893218994e-01 -2.869806587696075439e-01 -7.843450456857681274e-02 -4.015712141990661621e-01
-2.531342580914497375e-02 -2.315689027309417725e-01 8.968114107847213745e-02 -5.561548471450805664e-01 -3.745595514774322510e-01 2.903512418270111084e-01 5.138864517211914062e-01 -3.737726211547851562e-01
2.174115031957626343e-01 -1.117101125419139862e-02 -3.574455156922340393e-02 -7.757847309112548828e-01 1.455651521682739258e-01 1.866403520107269287e-01 4.602991938591003418e-01 -2.856372892856597900e-01
-5.644241571426391602e-01 -9.677044302225112915e-02 -2.209200859069824219e-01 -7.096855044364929199e-01 3.070601224899291992e-01 -7.422157377004623413e-02 8.246113359928131104e-02 -1.140487790107727051e-01
-5.736722350120544434e-01 -3.286592960357666016e-01 -1.905122250318527222e-01 -2.341746985912322998e-01 8.028676360845565796e-02 5.784066915512084961e-01 -3.280009627342224121e-01 -1.522022634744644165e-01
-2.312046289443969727e-01 -7.390286922454833984e-01 -3.074376285076141357e-01 -3.809586465358734131e-01 4.123607277870178223e-02 2.247052937746047974e-01 -1.201031655073165894e-01 -3.067833781242370605e-01
4.134212136268615723e-01 -4.145763218402862549e-01 -1.212906688451766968e-01 -3.643065392971038818e-01 6.540264189243316650e-02 5.368750691413879395e-01 -4.255209565162658691e-01 1.902584880590438843e-01
-9.507831931114196777e-02 -1.611399203538894653e-01 -9.990028291940689087e-02 -4.156621396541595459e-01 -6.035635247826576233e-02 6.549423933029174805e-01 4.354262053966522217e-01 -4.000632762908935547e-01
-8.442713320255279541e-02 -5.599220395088195801e-01 -9.464336186647415161e-02 -4.386905431747436523e-01 -3.943717572838068008e-03 2.554413974285125732e-01 5.272863432765007019e-02 -6.402394175529479980e-01
-4.634579122066497803e-01 1.876105368137359619e-01 -8.025980740785598755e-02 -4.459280073642730713e-01 -4.799266457557678223e-01 4.141757190227508545e-01 -1.127518713474273682e-01 3.607370257377624512e-01
-1.427618972957134247e-02 3.038483858108520508e-01 -1.875858157873153687e-01 -6.387354731559753418e-01 -4.825766682624816895e-01 -3.840715810656547546e-02 -4.743070602416992188e-01 -7.055740803480148315e-02
1.620393097400665283e-01 5.629308819770812988e-01 -3.863553106784820557e-01 -5.343742966651916504e-01 -3.529844880104064941e-01 2.499774843454360962e-01 -1.848072558641433716e-01 2.802055701613426208e-02
-2.051629424095153809e-01 -7.201827317476272583e-02 6.470768153667449951e-02 -4.279278516769409180e-01 -1.521290391683578491e-01 3.699138164520263672e-01 2.180878371000289917e-01 -7.469073534011840820e-01
-6.262471526861190796e-02 1.809237301349639893e-01 1.994744390249252319e-01 -4.948932230472564697e-01 3.653506040573120117e-01 4.480133652687072754e-01 -1.874467283487319946e-01 -5.561491847038269043e-01
1.806251555681228638e-01 -3.794725835323333740e-01 2.697037756443023682e-01 -5.530000329017639160e-01 1.744495518505573273e-02 2.281452566385269165e-01 -6.257264018058776855e-01 -3.062610141932964325e-02
3.039865195751190186e-01 8.260267227888107300e-02 -3.596848547458648682e-01 -3.498684763908386230e-01 -4.166428698226809502e-04 4.794823527336120605e-01 -5.645338296890258789e-01 -3.168376386165618896e-01
-2.619481682777404785e-01 -6.036793589591979980e-01 -6.549679208546876907e-03 -4.770838022232055664e-01 3.422102630138397217e-01 1.179112643003463745e-01 -4.469938278198242188e-01 -9.213181585073471069e-02
3.223790228366851807e-01 2.617320418357849121e-02 -3.905588388442993164e-01 -3.127533793449401855e-01 -9.583204984664916992e-03 6.544051766395568848e-01 -3.989444673061370850e-01 -2.398772090673446655e-01
-4.632706940174102783e-02 -3.819389641284942627e-01 -4.179470986127853394e-02 -5.354345440864562988e-01 2.620228826999664307e-01 4.050932228565216064e-01 1.894073188304901123e-01 -5.430542230606079102e-01
1.577901467680931091e-02 -5.151293873786926270e-01 -1.598801761865615845e-01 -4.021981954574584961e-01 1.506301313638687134e-01 3.844727575778961182e-01 -1.016306504607200623e-01 -6.051695942878723145e-01
6.044127941131591797e-01 -1.752072721719741821e-01 -3.163062930107116699e-01 -4.179325103759765625e-01 -5.660337954759597778e-02 5.682069659233093262e-01 -7.773577235639095306e-03 5.609811097383499146e-02
-7.610139995813369751e-02 -5.736181139945983887e-01 8.113829791545867920e-02 -4.809017479419708252e-01 6.007513031363487244e-02 5.521065592765808105e-01 2.152362465858459473e-01 -2.693762779235839844e-01
-2.434074729681015015e-01 -6.819585561752319336e-01 -3.909131884574890137e-02 -4.259627163410186768e-01 -2.075932323932647705e-01 3.515541553497314453e-01 1.663472354412078857e-01 -3.136181235313415527e-01
-5.269329529255628586e-03 -5.799760818481445312e-01 -9.728433936834335327e-02 -3.587414026260375977e-01 -3.172508627176284790e-02 5.743839144706726074e-01 2.087851613759994507e-01 -3.884916901588439941e-01
-2.457321435213088989e-01 5.173099040985107422e-01 1.839777082204818726e-01 -4.953872859477996826e-01 -4.860223829746246338e-02 5.470371246337890625e-01 -3.016126453876495361e-01 -1.296194642782211304e-02
-1.102651581168174744e-01 -4.767045378684997559e-01 -1.415567696094512939e-01 -5.459083318710327148e-01 2.786566913127899170e-01 3.742099404335021973e-01 2.114873826503753662e-01 -4.244180917739868164e-01
9.416911751031875610e-02 -3.269449472427368164e-01 2.922335863113403320e-01 -5.534536838531494141e-01 4.255714118480682373e-01 5.516552329063415527e-01 5.702847614884376526e-02 -6.197408959269523621e-02
-3.716545403003692627e-01 2.752053439617156982e-01 7.610762864351272583e-02 -3.618655502796173096e-01 -7.388324290513992310e-02 7.950997948646545410e-01 2.455379255115985870e-02 1.055965200066566467e-01
-3.478759229183197021e-01 -4.235320389270782471e-01 -3.259494602680206299e-01 -6.732659339904785156e-01 -1.814123988151550293e-01 -1.023210287094116211e-01 -7.572797685861587524e-02 -3.015927076339721680e-01
-4.723704978823661804e-02 -3.130886852741241455e-01 4.017416238784790039e-01 -5.850694775581359863e-01 5.430134534835815430e-01 2.230973243713378906e-01 -2.257033139467239380e-01 2.153191901743412018e-02
2.233224809169769287e-01 -2.493745647370815277e-02 -2.214689552783966064e-01 -7.825798988342285156e-01 4.103295803070068359e-01 2.374255284667015076e-02 -1.288831140846014023e-02 -3.448552787303924561e-01
1.068158745765686035e-01 -2.870451509952545166e-01 2.804799750447273254e-02 -4.207377731800079346e-01 -1.404360216110944748e-02 7.470790147781372070e-01 3.590423166751861572e-01 -2.028614729642868042e-01
-4.750168621540069580e-01 2.229214310646057129e-01 -3.849576413631439209e-01 -5.070537328720092773e-01 -1.035700067877769470e-01 2.650125920772552490e-01 -4.694943130016326904e-01 1.341108232736587524e-01
-4.853396713733673096e-01 1.687986552715301514e-01 1.431284546852111816e-01 -5.307226181030273438e-01 -3.611857891082763672e-01 3.807510733604431152e-01 -2.285871356725692749e-01 3.257630765438079834e-01
-7.069034129381179810e-02 -1.077537983655929565e-01 -1.970430165529251099e-01 -6.962872743606567383e-01 -2.302621155977249146e-01 8.105953037738800049e-02 -2.483970075845718384e-01 5.817711949348449707e-01
2.369422465562820435e-01 -3.394309878349304199e-01 1.676923036575317383e-01 -7.466922402381896973e-01 2.097585797309875488e-01 1.091623529791831970e-01 2.349893897771835327e-01 -3.630978465080261230e-01
-2.873109579086303711e-01 -3.934652805328369141e-01 -6.886029988527297974e-02 -4.606891870498657227e-01 -8.155910670757293701e-02 1.692094206809997559e-01 9.134361147880554199e-02 -7.085436582565307617e-01
-1.279562264680862427e-01 -5.923176407814025879e-01 -9.277543984353542328e-03 -4.241026639938354492e-01 -1.947459876537322998e-01 5.475631952285766602e-01 3.300587534904479980e-01 -7.840637862682342529e-02
3.337697684764862061e-01 3.741106390953063965e-02 -1.468660682439804077e-01 -2.716175019741058350e-01 -4.982370734214782715e-01 5.018172264099121094e-01 -4.539028108119964600e-01 -2.928551137447357178e-01
5.175058245658874512e-01 -6.349445879459381104e-02 -2.825727164745330811e-01 -4.025516808032989502e-01 -1.663922816514968872e-01 5.695404410362243652e-01 6.448384374380111694e-02 -3.606109619140625000e-01
-5.520971417427062988e-01 1.462329328060150146e-01 -6.096620485186576843e-02 -3.833813667297363281e-01 -4.124647080898284912e-01 4.958184659481048584e-01 -2.309606224298477173e-01 2.319501489400863647e-01
1.079771388322114944e-02 2.866938114166259766e-01 -3.305391669273376465e-01 -3.754031062126159668e-01 -7.104054093360900879e-01 3.999944627285003662e-01 4.586905613541603088e-02 2.704042568802833557e-02
3.376174271106719971e-01 7.317429035902023315e-02 -6.376751065254211426e-01 -4.122473597526550293e-01 -2.682912647724151611e-01 4.490746557712554932e-01 1.682784706354141235e-01 -4.600586742162704468e-02
5.238493159413337708e-02 9.577048569917678833e-02 1.084273308515548706e-02 -8.063376545906066895e-01 5.139616727828979492e-01 2.763703465461730957e-02 1.735775023698806763e-01 -2.067280113697052002e-01
2.550917863845825195e-01 1.920887678861618042e-01 1.211192160844802856e-01 -7.107291221618652344e-01 1.693897098302841187e-01 3.087712526321411133e-01 -5.034853816032409668e-01 -2.635332383215427399e-02
-1.854385435581207275e-01 2.790854778140783310e-03 -2.981664240360260010e-01 -6.750263571739196777e-01 -3.413450121879577637e-01 -7.098854333162307739e-02 -4.878039360046386719e-01 2.480575740337371826e-01
5.201344490051269531e-01 2.682619728147983551e-02 1.728864312171936035e-01 -4.875486195087432861e-01 -4.071860313415527344e-01 4.894528687000274658e-01 2.338502705097198486e-01 3.311618790030479431e-02
1.973858624696731567e-01 -4.716807305812835693e-01 -5.954296588897705078e-01 -5.413970947265625000e-01 2.219257801771163940e-01 1.254174858331680298e-01 -1.432649940252304077e-01 -7.350701838731765747e-02
-4.741444438695907593e-02 -4.478083550930023193e-01 -7.900603860616683960e-02 -4.744722247123718262e-01 -3.674941956996917725e-01 4.146833419799804688e-01 4.421458244323730469e-01 -2.516872584819793701e-01
-5.502065271139144897e-02 -3.023749589920043945e-01 -6.680985540151596069e-02 -5.786368846893310547e-01 4.215773046016693115e-01 3.587095141410827637e-01 1.949353963136672974e-01 -4.710182249546051025e-01
5.139645338058471680e-01 1.227846462279558182e-02 3.494985401630401611e-02 -3.936296403408050537e-01 -1.023960933089256287e-01 5.607296228408813477e-01 -3.553171157836914062e-01 -3.582888841629028320e-01
-3.550673127174377441e-01 1.984506994485855103e-01 3.542276024818420410e-01 -5.108928680419921875e-01 -3.865312039852142334e-01 4.015812873840332031e-01 -3.664383590221405029e-01 5.572282522916793823e-02
6.295612454414367676e-01 1.094634160399436951e-01 -2.359300404787063599e-01 -5.044547915458679199e-01 -1.255515962839126587e-01 4.805172383785247803e-01 1.739024668931961060e-01 -6.804949045181274414e-02
-1.755381375551223755e-01 6.373502612113952637e-01 -1.731874495744705200e-01 -5.439455509185791016e-01 -1.318271607160568237e-01 3.389096558094024658e-01 1.800345629453659058e-02 -3.233236372470855713e-01
-7.937085628509521484e-01 -2.653106451034545898e-01 1.316314935684204102e-01 -2.898033261299133301e-01 -3.616903349757194519e-02 3.573460578918457031e-01 -1.447261124849319458e-01 -2.199405580759048462e-01
-4.909841120243072510e-01 -2.513336539268493652e-01 3.924838081002235413e-02 -7.459213137626647949e-01 3.528639078140258789e-01 -5.308591946959495544e-02 5.406695231795310974e-02 -8.702163398265838623e-02
5.496241450309753418e-01 1.958580613136291504e-01 -3.090905845165252686e-01 -6.951735615730285645e-01 -2.179018780589103699e-02 1.510085016489028931e-01 1.970181912183761597e-01 -1.365840882062911987e-01
3.805101290345191956e-02 -4.278737604618072510e-01 -1.982492655515670776e-01 -3.696134686470031738e-01 -4.648058712482452393e-01 3.216678202152252197e-01 -4.777855575084686279e-01 -3.029284477233886719e-01
3.483500778675079346e-01 1.186375990509986877e-01 1.034664437174797058e-01 -8.654928207397460938e-01 2.339764088392257690e-01 -5.607557669281959534e-02 2.155959308147430420e-01 -2.056870423257350922e-02
-1.323210448026657104e-01 -5.008466839790344238e-01 -1.108781713992357254e-02 -5.835033655166625977e-01 -1.584069132804870605e-01 1.785294562578201294e-01 2.936347424983978271e-01 -4.978530704975128174e-01
4.692011326551437378e-02 -4.253545403480529785e-01 1.616400480270385742e-02 -5.488550066947937012e-01 -3.692570030689239502e-01 -6.706721149384975433e-03 1.317519992589950562e-01 -6.013439893722534180e-01
-3.218229711055755615e-01 -4.798530340194702148e-01 1.252646446228027344e-01 -3.017263412475585938e-01 -1.348043531179428101e-01 6.784148812294006348e-01 6.769064068794250488e-02 -2.764779627323150635e-01
-3.418349921703338623e-01 1.016810387372970581e-01 -2.443130165338516235e-01 -5.949102044105529785e-01 -3.435711860656738281e-01 2.043581306934356689e-01 -1.919846683740615845e-01 5.123875737190246582e-01
4.060114324092864990e-01 1.132104545831680298e-01 -4.498670995235443115e-01 -6.618607640266418457e-01 3.101099468767642975e-02 1.930323392152786255e-01 2.387143820524215698e-01 -2.944322526454925537e-01
-4.356594681739807129e-01 6.635741144418716431e-02 3.064816892147064209e-01 -3.792133927345275879e-01 -2.524574100971221924e-01 5.575423836708068848e-01 1.962200999259948730e-01 -3.936662375926971436e-01
-2.373211085796356201e-01 -3.169833421707153320e-01 -2.828097939491271973e-01 -8.059921264648437500e-01 2.667533159255981445e-01 2.043293789029121399e-02 -2.258970402181148529e-02 -2.037416994571685791e-01
-2.978028059005737305e-01 2.732456922531127930e-01 -2.805621325969696045e-01 -3.677417039871215820e-01 -2.695665061473846436e-01 4.732223153114318848e-01 -5.665974020957946777e-01 7.115612179040908813e-02
3.840421140193939209e-01 9.199713170528411865e-02 -2.428340464830398560e-01 -2.829187214374542236e-01 -4.902011156082153320e-01 6.062306165695190430e-01 -2.801525592803955078e-01 -1.368896663188934326e-01
-2.964044809341430664e-01 -1.792692393064498901e-01 3.090641796588897705e-01 -5.390456318855285645e-01 -2.275908440351486206e-01 3.078892529010772705e-01 -5.543951392173767090e-01 1.999223828315734863e-01
-3.750252127647399902e-01 -1.062485650181770325e-01 3.545232415199279785e-01 -3.038730919361114502e-01 -2.960418760776519775e-01 6.530572772026062012e-01 9.292186796665191650e-02 -3.275405466556549072e-01
-1.341148763895034790e-01 -4.903666079044342041e-01 6.545044481754302979e-02 -4.696730971336364746e-01 2.093938738107681274e-01 3.545561730861663818e-01 -3.294391185045242310e-02 -5.882483720779418945e-01
-2.910588383674621582e-01 -1.785154342651367188e-01 3.053242266178131104e-01 -6.089097261428833008e-01 -3.106629550457000732e-01 2.768343091011047363e-01 -2.872752845287322998e-01 4.046568870544433594e-01
-1.454411447048187256e-01 -3.215653598308563232e-01 -4.095023274421691895e-01 -7.434077262878417969e-01 3.747030496597290039e-01 1.019184850156307220e-02 1.038717702031135559e-01 6.164354830980300903e-02
1.084464322775602341e-02 3.016721643507480621e-02 6.190767139196395874e-02 -2.278362065553665161e-01 -3.226702511310577393e-01 8.913433551788330078e-01 -2.093524634838104248e-01 -2.816176973283290863e-02
-1.513224840164184570e-01 2.559368014335632324e-01 -7.339720129966735840e-01 -3.173665702342987061e-01 3.767290338873863220e-02 4.356497228145599365e-01 -9.284532815217971802e-02 -2.689448595046997070e-01
4.497701823711395264e-01 -7.376264780759811401e-02 -1.831362694501876831e-01 -4.012873172760009766e-01 -9.164432436227798462e-02 5.028823018074035645e-01 -5.800051689147949219e-01 -4.403546336106956005e-04
1.996968835592269897e-01 2.058188244700431824e-02 2.972020804882049561e-01 -6.556199193000793457e-01 1.767701655626296997e-01 3.242780268192291260e-01 -5.522195696830749512e-01 1.344449818134307861e-02
-3.774832189083099365e-01 -2.286748439073562622e-01 1.824596077203750610e-01 -3.670086264610290527e-01 2.705408632755279541e-02 6.442315578460693359e-01 1.488081067800521851e-01 -4.464496672153472900e-01
1.284211724996566772e-01 6.377310156822204590e-01 3.477025032043457031e-02 -5.626801848411560059e-01 -3.551204502582550049e-01 3.074343502521514893e-01 -1.288131922483444214e-01 -1.475464105606079102e-01
1.027800738811492920e-01 -3.265386819839477539e-01 3.072876930236816406e-01 -6.600533723831176758e-01 -1.613017022609710693e-01 2.709238231182098389e-01 2.728275656700134277e-01 -4.229181408882141113e-01
-3.852780163288116455e-01 -6.116315126419067383e-01 6.974305212497711182e-02 -2.646411359310150146e-01 1.070640981197357178e-01 4.995661973953247070e-01 -3.507769107818603516e-01 -1.359975785017013550e-01
-1.718988865613937378e-01 -3.081195950508117676e-01 4.509932398796081543e-01 -5.906003713607788086e-01 4.180787503719329834e-01 2.686693370342254639e-01 -2.178019881248474121e-01 -1.699961870908737183e-01
1.005900651216506958e-01 -7.502281665802001953e-02 -7.853167504072189331e-02 -7.217965722084045410e-01 -3.398456871509552002e-01 -2.329227328300476074e-02 -3.759351372718811035e-01 4.469126164913177490e-01
1.010573431849479675e-01 -1.590143144130706787e-01 -1.476730406284332275e-01 -7.370892763137817383e-01 4.551176726818084717e-01 1.949327588081359863e-01 -3.604923486709594727e-01 1.559116542339324951e-01
5.501194000244140625e-01 -1.459616869688034058e-01 4.317364096641540527e-02 -3.966187238693237305e-01 -3.616783916950225830e-01 5.691549777984619141e-01 -8.752333815209567547e-04 -2.492866516113281250e-01
1.444325447082519531e-01 -4.566147923469543457e-01 2.302212715148925781e-01 -4.870300889015197754e-01 -3.339037001132965088e-01 5.219610333442687988e-01 3.094857633113861084e-01 -2.693573944270610809e-02
1.149227246642112732e-01 1.289733499288558960e-01 -2.297085076570510864e-01 -4.600788652896881104e-01 -6.225985884666442871e-01 1.383752077817916870e-01 -5.460129380226135254e-01 2.852131053805351257e-02
-3.324040770530700684e-01 2.209966778755187988e-01 2.085858881473541260e-01 -6.752983927726745605e-01 3.209712505340576172e-01 -1.020867452025413513e-01 -5.334555730223655701e-02 -4.741749167442321777e-01
-1.131645515561103821e-01 3.344924375414848328e-02 3.052781568840146065e-03 -5.837945342063903809e-01 -1.183688417077064514e-01 2.632936537265777588e-01 5.052558779716491699e-01 -5.537431240081787109e-01
4.974850639700889587e-02 -6.864304542541503906e-01 -4.258065298199653625e-02 -4.041401743888854980e-01 -1.715266257524490356e-01 3.689719736576080322e-01 7.962702214717864990e-02 -4.350793063640594482e-01
-4.564833343029022217e-01 3.025353252887725830e-01 -2.534212470054626465e-01 -5.393521785736083984e-01 -1.016714349389076233e-01 1.448007524013519287e-01 -5.521736741065979004e-01 -9.366021305322647095e-02
-5.532882809638977051e-01 1.596664339303970337e-01 3.736399412155151367e-01 -4.795387387275695801e-01 -2.460921704769134521e-01 3.982120752334594727e-01 2.111989557743072510e-01 -1.872841417789459229e-01
-3.242356479167938232e-01 3.697234019637107849e-02 1.205920148640871048e-02 -6.388498544692993164e-01 8.459152281284332275e-02 1.869451701641082764e-01 -7.097654044628143311e-02 -6.618820428848266602e-01
2.796800434589385986e-01 1.662524789571762085e-01 -2.430287450551986694e-01 -4.594904780387878418e-01 1.756651885807514191e-02 3.387910127639770508e-01 -8.579128980636596680e-02 -7.081642746925354004e-01
-1.868115365505218506e-01 2.777091562747955322e-01 -4.245369434356689453e-01 -7.660504579544067383e-01 -1.849165856838226318e-01 5.667517706751823425e-02 -2.607128117233514786e-03 2.889659106731414795e-01
-1.861402094364166260e-01 -2.354002892971038818e-01 3.413166403770446777e-01 -4.695238173007965088e-01 -3.070876896381378174e-01 3.437351286411285400e-01 2.106559276580810547e-01 -5.622778534889221191e-01
-4.586224555969238281e-01 -2.050718665122985840e-01 9.810338169336318970e-02 -4.734703302383422852e-01 7.823893800377845764e-03 1.779525578022003174e-01 1.535225510597229004e-01 -6.771373748779296875e-01
3.255523741245269775e-01 3.177311420440673828e-01 -2.667076885700225830e-01 -5.982255339622497559e-01 2.535761892795562744e-01 2.393823713064193726e-01 -5.214948207139968872e-02 -4.896239042282104492e-01
-4.191267788410186768e-01 1.374388486146926880e-01 3.249261081218719482e-01 -5.531420707702636719e-01 -2.036079764366149902e-01 3.814132809638977051e-01 -4.420036673545837402e-01 1.077067703008651733e-01
-3.809666931629180908e-01 3.461672663688659668e-01 2.005887031555175781e-01 -7.328842878341674805e-01 -1.181092560291290283e-01 5.074982345104217529e-02 -3.375647962093353271e-01 1.649302393198013306e-01
-6.088443845510482788e-02 -3.585993647575378418e-01 2.457424551248550415e-01 -6.632291078567504883e-01 -5.512645095586776733e-02 3.439178466796875000e-01 3.967238366603851318e-01 -2.978744506835937500e-01
7.924318313598632812e-02 -9.242001920938491821e-02 -3.583956137299537659e-02 -8.278812170028686523e-01 -1.038304939866065979e-01 -7.981771975755691528e-02 -2.385002374649047852e-01 4.737860858440399170e-01
5.864357948303222656e-02 -4.461211264133453369e-01 -3.181522479280829430e-03 -3.094237148761749268e-01 -4.142334461212158203e-01 5.791137218475341797e-01 9.992394596338272095e-02 -4.299265742301940918e-01
9.264318272471427917e-03 -3.870173692703247070e-01 3.277333378791809082e-01 -6.223982572555541992e-01 7.859233766794204712e-02 2.066229283809661865e-01 4.962228611111640930e-02 -5.513717532157897949e-01
-6.289100646972656250e-02 6.214666962623596191e-01 5.556082725524902344e-02 -5.287048220634460449e-01 3.607783466577529907e-02 4.653989374637603760e-01 -1.000692173838615417e-01 -3.151135444641113281e-01
2.372691631317138672e-01 -2.365227490663528442e-01 -3.059020079672336578e-02 -7.256209850311279297e-01 1.055175252258777618e-02 -8.890423923730850220e-02 -5.178534984588623047e-01 2.900193631649017334e-01
3.964194953441619873e-01 -4.006477892398834229e-01 -1.283075064420700073e-01 -5.540466904640197754e-01 -7.992349565029144287e-02 2.908123135566711426e-01 -3.320638537406921387e-01 -3.970848321914672852e-01
-1.949349641799926758e-01 3.012081682682037354e-01 2.300403267145156860e-02 -5.198971629142761230e-01 1.839296221733093262e-01 4.616538584232330322e-01 -1.364679634571075439e-01 -5.786830782890319824e-01
5.028931498527526855e-01 -1.255767494440078735e-01 -2.074397653341293335e-01 -3.495424389839172363e-01 -1.828027665615081787e-01 5.323989391326904297e-01 -1.991382539272308350e-01 -4.578168392181396484e-01
3.930009007453918457e-01 2.265185117721557617e-01 -2.140292376279830933e-01 -6.052597165107727051e-01 -3.321924209594726562e-01 2.851353287696838379e-01 4.298354089260101318e-01 -7.536296546459197998e-02
-5.373610854148864746e-01 -5.184940695762634277e-01 -1.912680082023143768e-02 -3.084870874881744385e-01 -1.660513132810592651e-02 4.624310135841369629e-01 1.232791319489479065e-01 -3.428713679313659668e-01
-8.433174341917037964e-02 -3.278249800205230713e-01 -5.461252480745315552e-02 -4.698744714260101318e-01 2.932309806346893311e-01 4.051809012889862061e-01 4.500661790370941162e-02 -6.399007439613342285e-01
-3.605099916458129883e-01 -2.253215163946151733e-01 1.718898415565490723e-01 -2.452367246150970459e-01 -1.216616109013557434e-01 7.795432806015014648e-01 -1.163120940327644348e-01 -3.058723211288452148e-01
-4.086213111877441406e-01 -1.080367192625999451e-01 2.472544908523559570e-01 -2.268423885107040405e-01 -1.709945648908615112e-01 7.347944378852844238e-01 -1.948041170835494995e-01 -3.188321292400360107e-01
-2.434282749891281128e-01 2.960045337677001953e-01 1.062107905745506287e-01 -4.308919608592987061e-01 -2.225733250379562378e-01 7.157856225967407227e-01 2.153229415416717529e-01 -2.189142405986785889e-01
2.066575884819030762e-01 -7.064121961593627930e-02 1.490102112293243408e-01 -4.097847044467926025e-01 3.109591305255889893e-01 7.016085386276245117e-01 -1.559824943542480469e-01 -3.858681917190551758e-01
-4.783715307712554932e-01 2.488466352224349976e-01 3.230591416358947754e-01 -4.241427183151245117e-01 -2.773639559745788574e-02 5.730807781219482422e-01 9.031947702169418335e-02 -2.960124313831329346e-01
3.984996974468231201e-01 -1.169857829809188843e-01 -6.663978844881057739e-02 -2.874601185321807861e-01 -5.006267428398132324e-01 5.061307549476623535e-01 -3.931697010993957520e-01 -2.811764776706695557e-01
8.155173063278198242e-02 2.974430918693542480e-01 -3.975651562213897705e-01 -4.650228917598724365e-01 -3.268951177597045898e-01 4.581548571586608887e-01 4.570125937461853027e-01 7.032572478055953979e-02
-4.276238083839416504e-01 2.102157175540924072e-01 1.577034890651702881e-01 -4.465473890304565430e-01 -5.155349969863891602e-01 4.481057822704315186e-01 -1.716455817222595215e-01 2.294232249259948730e-01
6.951192766427993774e-02 6.223623752593994141e-01 -2.132097780704498291e-01 -5.073224902153015137e-01 -3.138049542903900146e-01 3.249823153018951416e-01 -7.380623370409011841e-02 -3.089725673198699951e-01
-4.270095825195312500e-01 -2.359413504600524902e-01 -3.601513803005218506e-01 -5.731357336044311523e-01 -2.370454072952270508e-01 -1.669494360685348511e-01 -4.447951018810272217e-01 1.479715257883071899e-01
6.964801996946334839e-02 1.059346944093704224e-01 -5.723611712455749512e-01 -3.727971911430358887e-01 2.807028591632843018e-01 3.408343791961669922e-01 -3.879155516624450684e-01 -4.146218001842498779e-01
-2.311260849237442017e-01 3.039711117744445801e-01 4.540742635726928711e-01 -6.565130352973937988e-01 -6.726767867803573608e-02 3.059898316860198975e-01 3.409305214881896973e-01 -5.100272968411445618e-02
-2.873656749725341797e-01 2.828329205513000488e-01 -1.400945931673049927e-01 -3.019619882106781006e-01 1.459408365190029144e-02 8.410139083862304688e-01 -1.031251698732376099e-01 -9.201518446207046509e-02
1.643225252628326416e-01 2.732155621051788330e-01 -2.920116484165191650e-01 -7.290124297142028809e-01 3.872067034244537354e-01 1.175180375576019287e-01 6.319264322519302368e-02 -3.374741673469543457e-01
5.004805326461791992e-02 2.298385947942733765e-01 -4.037618041038513184e-01 -5.261670947074890137e-01 -4.645508527755737305e-01 8.122434467077255249e-02 3.718892037868499756e-01 -3.795886039733886719e-01
-1.505788564682006836e-01 5.073925107717514038e-02 5.673186779022216797e-01 -6.565917730331420898e-01 5.167145282030105591e-02 6.915797293186187744e-02 -1.205714419484138489e-01 -4.469878077507019043e-01
-1.503329724073410034e-03 2.084019482135772705e-01 6.943494081497192383e-02 -7.259083986282348633e-01 -6.164848431944847107e-02 3.149512112140655518e-01 3.480461984872817993e-02 -5.662121772766113281e-01
-1.776799708604812622e-01 -4.362592846155166626e-02 3.317914903163909912e-01 -6.117683649063110352e-01 6.356690526008605957e-01 2.499692738056182861e-01 -9.347732365131378174e-02 -8.296182751655578613e-02
-1.425461769104003906e-01 2.193250656127929688e-01 -5.662972331047058105e-01 -4.330976605415344238e-01 1.586414426565170288e-01 3.223318457603454590e-01 -5.409584045410156250e-01 -4.012564197182655334e-02
-1.252870541065931320e-02 -2.921640872955322266e-01 1.983696520328521729e-01 -5.035207867622375488e-01 -7.824695110321044922e-02 6.585725545883178711e-01 4.257648885250091553e-01 2.198593318462371826e-02
-3.839530423283576965e-02 1.158454269170761108e-01 -3.611391782760620117e-01 -5.782688260078430176e-01 -4.307824671268463135e-01 -1.998889446258544922e-02 -5.531806349754333496e-01 -1.682482659816741943e-01
-3.259701430797576904e-01 7.145831733942031860e-02 1.083268895745277405e-01 -4.263637363910675049e-01 -9.774364531040191650e-03 4.741207361221313477e-01 1.747493594884872437e-01 -6.630937457084655762e-01
-3.724597394466400146e-01 -1.050804089754819870e-02 4.877124130725860596e-01 -5.764012932777404785e-01 -9.239557385444641113e-02 4.321802556514739990e-01 3.078676164150238037e-01 3.102233447134494781e-02
-1.198585778474807739e-01 1.239331811666488647e-01 -7.790715694427490234e-01 -4.580146968364715576e-01 -1.228922158479690552e-01 6.801549345254898071e-02 -3.438060283660888672e-01 -1.249535232782363892e-01
2.933563888072967529e-01 -2.302800714969635010e-01 4.704669583588838577e-03 -8.735592961311340332e-01 4.062275588512420654e-02 -2.427884787321090698e-01 6.167073920369148254e-02 -1.827172785997390747e-01
1.594085991382598877e-01 4.619862437248229980e-01 -4.132189452648162842e-01 -6.321888566017150879e-01 -4.080301821231842041e-01 7.502576708793640137e-02 -1.213047429919242859e-01 6.255098432302474976e-02
-3.236001133918762207e-01 2.410713583230972290e-01 -1.475355774164199829e-01 -5.174586772918701172e-01 -6.079170107841491699e-01 2.735342383384704590e-01 -6.439502816647291183e-03 3.212659358978271484e-01
5.223099589347839355e-01 7.745356857776641846e-02 -1.018176525831222534e-01 -4.059573411941528320e-01 1.605718210339546204e-02 5.497190356254577637e-01 -2.227618992328643799e-01 -4.404011964797973633e-01
-3.829153180122375488e-01 -2.405540347099304199e-01 2.777990996837615967e-01 -4.149978756904602051e-01 -2.546106278896331787e-01 4.318489730358123779e-01 2.781899273395538330e-01 -4.662661254405975342e-01
-1.759063899517059326e-01 2.852506041526794434e-01 2.813066244125366211e-01 -4.428313672542572021e-01 -1.043328568339347839e-01 7.309206724166870117e-01 2.584173679351806641e-01 -2.336778119206428528e-02
9.969269484281539917e-02 -9.944177418947219849e-02 6.119628548622131348e-01 -6.722654104232788086e-01 3.869468346238136292e-02 3.663585782051086426e-01 8.537373505532741547e-03 -1.339571923017501831e-01
1.375861763954162598e-01 -4.625285565853118896e-01 3.151474595069885254e-01 -6.931557059288024902e-01 -1.011942923069000244e-01 1.639717370271682739e-01 2.494675219058990479e-01 -2.966368198394775391e-01
-2.093456536531448364e-01 2.654924243688583374e-02 4.533177912235260010e-01 -3.978252708911895752e-01 -3.664323091506958008e-01 6.579160690307617188e-01 6.764443218708038330e-02 -1.414408832788467407e-01
-1.092098094522953033e-02 -1.606057733297348022e-01 3.564278185367584229e-01 -6.686186790466308594e-01 -2.077353931963443756e-02 4.123134016990661621e-01 4.419823884963989258e-01 -1.849661171436309814e-01
3.859760761260986328e-01 1.375218331813812256e-01 1.348656564950942993e-01 -5.715062618255615234e-01 1.786847710609436035e-01 4.559398889541625977e-01 -7.870056480169296265e-02 -4.912217557430267334e-01
-3.299832344055175781e-01 3.228848278522491455e-01 -2.772955894470214844e-01 -7.094225287437438965e-01 4.120088517665863037e-01 -2.559536695480346680e-02 4.550790414214134216e-02 -1.849481165409088135e-01
5.841901153326034546e-02 -1.316138952970504761e-01 4.344603419303894043e-01 -7.153525352478027344e-01 -1.461876779794692993e-01 8.499288558959960938e-02 -4.611498117446899414e-01 1.937168091535568237e-01
-1.625930219888687134e-01 -3.761804699897766113e-01 2.638946175575256348e-01 -2.786604166030883789e-01 -1.572754532098770142e-01 8.044027686119079590e-01 1.098678559064865112e-01 2.982249110937118530e-02
1.457943320274353027e-01 6.523417681455612183e-02 -3.862256705760955811e-01 -7.003685832023620605e-01 1.563756912946701050e-01 2.148576527833938599e-01 3.181143105030059814e-01 -4.037180542945861816e-01
-1.661705821752548218e-01 -4.850443005561828613e-01 2.877565622329711914e-01 -7.709081172943115234e-01 1.747962534427642822e-01 7.236075121909379959e-03 -1.645580530166625977e-01 4.827576130628585815e-02
2.354732342064380646e-02 -4.187119603157043457e-01 -1.260748654603958130e-01 -5.250517129898071289e-01 -1.836126148700714111e-01 3.786800801753997803e-01 4.490747749805450439e-01 -3.921369910240173340e-01
-1.065181288868188858e-02 -4.021300077438354492e-01 1.731059849262237549e-01 -5.319204926490783691e-01 2.773665785789489746e-01 6.596386432647705078e-01 4.907593503594398499e-02 -1.039672270417213440e-01
-3.144542872905731201e-01 -2.130297012627124786e-03 1.707406342029571533e-01 -7.280963063240051270e-01 -5.664205178618431091e-02 1.430454663932323456e-02 -4.781233072280883789e-01 3.313947916030883789e-01
-8.431798219680786133e-02 5.193164944648742676e-02 -2.461405247449874878e-01 -6.378911137580871582e-01 6.439623236656188965e-01 2.037892788648605347e-01 -1.915238201618194580e-01 -1.726390123367309570e-01
-1.837681829929351807e-01 -5.817610621452331543e-01 8.264831267297267914e-04 -3.228867948055267334e-01 -8.649902790784835815e-02 5.785751938819885254e-01 1.553352363407611847e-02 -4.255049526691436768e-01
-2.477837800979614258e-01 -4.144670665264129639e-01 3.130353987216949463e-02 -6.739971637725830078e-01 -6.958023458719253540e-02 -1.252577900886535645e-01 -5.771533772349357605e-02 -5.363825559616088867e-01
4.712590873241424561e-01 -2.503630518913269043e-01 -2.838823199272155762e-01 -3.331931531429290771e-01 3.469423949718475342e-02 7.067329287528991699e-01 -1.501531004905700684e-01 2.013072930276393890e-02
-1.706197708845138550e-01 3.630020469427108765e-02 2.836469113826751709e-01 -4.605901241302490234e-01 -3.034613430500030518e-01 5.944694280624389648e-01 -4.075732529163360596e-01 2.556828260421752930e-01
-1.721412539482116699e-01 -3.937189280986785889e-01 4.231439530849456787e-01 -7.213692665100097656e-01 2.922731041908264160e-01 1.332297176122665405e-01 4.731697216629981995e-02 1.025460958480834961e-01
-9.828425198793411255e-02 6.343907117843627930e-01 -1.431344747543334961e-01 -6.530026793479919434e-01 -4.909935966134071350e-02 1.367183774709701538e-01 -1.230166386812925339e-02 -3.460270762443542480e-01
3.387317955493927002e-01 -3.696085512638092041e-01 -1.064362470060586929e-02 -5.655452013015747070e-01 -4.544071257114410400e-01 2.907429039478302002e-01 -3.630222976207733154e-01 7.676719129085540771e-02
-4.039347767829895020e-01 -5.608603954315185547e-01 3.906263411045074463e-02 -2.386573553085327148e-01 -6.458603590726852417e-02 5.635254383087158203e-01 -3.027302399277687073e-02 -3.756863474845886230e-01
-3.476290702819824219e-01 -1.607213914394378662e-01 3.851455450057983398e-01 -3.862246572971343994e-01 -3.488493338227272034e-02 5.948281884193420410e-01 4.197310283780097961e-02 -4.461129009723663330e-01
-1.271133869886398315e-01 6.714716553688049316e-02 4.672238528728485107e-01 -6.240171790122985840e-01 -1.163265556097030640e-01 4.781433939933776855e-01 3.490126132965087891e-01 -8.760818839073181152e-02
5.573861598968505859e-01 -1.276965588331222534e-01 -1.351006329059600830e-01 -3.631290793418884277e-01 -3.140552937984466553e-01 5.263555645942687988e-01 -2.560210824012756348e-01 -2.857825756072998047e-01
3.603622689843177795e-02 1.229220628738403320e-01 5.157855153083801270e-01 -6.210843324661254883e-01 -4.167943000793457031e-01 2.473249733448028564e-01 -2.817957699298858643e-01 -1.323451995849609375e-01
-3.713485896587371826e-01 9.230390191078186035e-02 2.645626962184906006e-01 -5.252501964569091797e-01 4.526647627353668213e-01 3.311291038990020752e-01 -7.455562055110931396e-02 -4.331150054931640625e-01
1.498924195766448975e-01 -2.690681219100952148e-01 -5.856105089187622070e-01 -4.890476167201995850e-01 2.789537012577056885e-01 3.771457672119140625e-01 1.016488596796989441e-01 -3.043695688247680664e-01
1.655898690223693848e-01 -3.175092637538909912e-01 2.161565870046615601e-01 -3.159625530242919922e-01 -3.445132672786712646e-01 4.918247163295745850e-01 -6.038346290588378906e-01 3.859791671857237816e-03
1.913936883211135864e-01 5.837771296501159668e-01 -1.569852679967880249e-01 -6.521589756011962891e-01 1.768774539232254028e-01 2.777822613716125488e-01 -9.626634418964385986e-02 -2.343101203441619873e-01
-7.340134680271148682e-02 -5.942110419273376465e-01 -3.744501173496246338e-01 -4.685317873954772949e-01 6.801847368478775024e-02 3.073775768280029297e-01 -1.244248524308204651e-01 -4.089029431343078613e-01
3.071561157703399658e-01 -4.399307817220687866e-02 -1.635962575674057007e-01 -6.227656006813049316e-01 -3.175252377986907959e-01 2.046907097101211548e-01 5.429126620292663574e-01 -2.272536456584930420e-01
-1.005850285291671753e-01 2.324772626161575317e-02 3.478471338748931885e-01 -5.074025988578796387e-01 -3.136706948280334473e-01 5.347401499748229980e-01 -4.151471853256225586e-01 2.328166365623474121e-01
-2.342055141925811768e-01 -3.039815127849578857e-01 1.065768077969551086e-01 -5.215761065483093262e-01 -1.141776219010353088e-01 5.413643717765808105e-01 2.505804896354675293e-01 -4.477055072784423828e-01
1.725074797868728638e-01 1.101684384047985077e-02 -4.111349284648895264e-01 -3.917614221572875977e-01 1.374304294586181641e-01 7.625312209129333496e-01 -6.280611455440521240e-02 2.081475853919982910e-01
-2.326690219342708588e-02 -1.530090570449829102e-01 2.251493781805038452e-01 -3.100284636020660400e-01 -1.645919084548950195e-01 8.778328299522399902e-01 -5.097736790776252747e-02 1.701681017875671387e-01
-4.848723411560058594e-01 3.481804728507995605e-01 1.294187456369400024e-01 -5.240941643714904785e-01 -4.152202606201171875e-01 3.979702591896057129e-01 -1.256050318479537964e-01 7.536923885345458984e-02
4.021112620830535889e-02 2.562956213951110840e-01 -1.262691020965576172e-01 -7.186036705970764160e-01 -3.427129685878753662e-01 9.222543984651565552e-02 -3.786607980728149414e-01 3.619652688503265381e-01
-3.466719686985015869e-01 -7.734427601099014282e-02 -3.149589300155639648e-01 -4.454331696033477783e-01 1.427140235900878906e-01 5.723374485969543457e-01 -2.117953449487686157e-01 4.282895028591156006e-01
2.217216342687606812e-01 6.830070912837982178e-02 -9.293183684349060059e-02 -5.839514136314392090e-01 3.972489535808563232e-01 4.282898306846618652e-01 -6.055719405412673950e-02 -5.016301274299621582e-01
-1.258578002452850342e-01 -2.352515608072280884e-01 3.654949367046356201e-01 -5.323798656463623047e-01 5.468531847000122070e-01 4.403983652591705322e-01 -6.979766488075256348e-02 -1.180296093225479126e-01
-4.629894625395536423e-03 -2.387648075819015503e-02 3.672771453857421875e-01 -4.783081114292144775e-01 -2.918601036071777344e-01 5.196143984794616699e-01 -6.824362091720104218e-03 -5.296311378479003906e-01
5.470754951238632202e-02 -2.857051193714141846e-01 -2.689243555068969727e-01 -8.811187744140625000e-01 8.044603466987609863e-02 -1.970387995243072510e-01 1.013210192322731018e-01 -1.054862290620803833e-01
-8.677997440099716187e-02 9.245633333921432495e-02 4.676654040813446045e-01 -7.468709945678710938e-01 1.259137541055679321e-01 3.092438280582427979e-01 -5.638738721609115601e-02 -3.045130968093872070e-01
4.959574043750762939e-01 -1.881454139947891235e-01 1.169399172067642212e-01 -3.736091852188110352e-01 -5.625424981117248535e-01 4.959067106246948242e-01 -3.886147961020469666e-02 -3.848190978169441223e-02
5.115073174238204956e-03 -6.100559830665588379e-01 2.125262618064880371e-01 -5.317202806472778320e-01 -6.560151278972625732e-02 4.409082233905792236e-01 1.779021024703979492e-01 -2.637401521205902100e-01
-3.058749437332153320e-01 2.305416911840438843e-01 -1.845041513442993164e-01 -2.283968329429626465e-01 2.611393295228481293e-02 8.583713769912719727e-01 -7.505485415458679199e-02 -1.548147350549697876e-01
-3.104305863380432129e-01 -4.680782854557037354e-01 -5.992549061775207520e-01 -4.689781963825225830e-01 -3.098623156547546387e-01 -8.669982850551605225e-02 4.015143960714340210e-02 1.856687478721141815e-02
2.003078311681747437e-01 -1.460967808961868286e-01 -8.277733623981475830e-02 -3.004065155982971191e-01 -4.109010845422744751e-02 9.124482870101928711e-01 5.161502957344055176e-02 6.724652647972106934e-02
-4.811529815196990967e-01 -2.088120430707931519e-01 -1.156959533691406250e-01 -8.196341246366500854e-02 -1.857772916555404663e-01 6.727685928344726562e-01 -3.358803391456604004e-01 -3.237891793251037598e-01
-3.213225901126861572e-01 3.320480287075042725e-01 -1.975856274366378784e-01 -3.603273928165435791e-01 1.413430124521255493e-01 7.657675147056579590e-01 -1.059128716588020325e-01 -4.952847957611083984e-03
-3.346779644489288330e-01 -4.202786087989807129e-01 -1.318748807534575462e-03 -5.739848613739013672e-01 -3.248103335499763489e-02 4.714653491973876953e-01 1.116292700171470642e-01 -3.822311758995056152e-01
-8.438287675380706787e-02 2.973512001335620880e-02 2.718085348606109619e-01 -8.058164715766906738e-01 1.534299254417419434e-01 -1.247709020972251892e-01 -3.963920176029205322e-01 2.693328857421875000e-01
5.030610598623752594e-03 -1.781856417655944824e-01 -2.110716700553894043e-01 -6.042225360870361328e-01 1.654219329357147217e-01 1.968188285827636719e-01 9.995502233505249023e-02 -6.946188807487487793e-01
6.677691936492919922e-01 -1.946632117033004761e-01 -1.340997666120529175e-01 -5.200335383415222168e-01 -2.210479229688644409e-01 3.427166640758514404e-01 -2.367303073406219482e-01 -7.358538359403610229e-02
-6.382322870194911957e-03 1.755910813808441162e-01 5.384769290685653687e-02 -4.414389729499816895e-01 -3.626371175050735474e-02 8.537485599517822266e-01 -3.522738814353942871e-02 1.997910439968109131e-01
1.410057991743087769e-01 4.039339721202850342e-01 -8.695738390088081360e-03 -8.219332098960876465e-01 2.373680919408798218e-01 2.932705357670783997e-02 2.468186169862747192e-01 -1.522556692361831665e-01
-2.705311477184295654e-01 -3.934396207332611084e-01 -1.843722760677337646e-01 -6.902729868888854980e-01 1.689878851175308228e-01 -5.546625703573226929e-02 -8.049854077398777008e-03 -4.794268012046813965e-01
-2.343514263629913330e-01 5.796870216727256775e-02 2.595823705196380615e-01 -7.449117302894592285e-01 1.091588512063026428e-01 2.611213326454162598e-01 -4.140403866767883301e-01 -2.606015503406524658e-01
-1.070374548435211182e-01 6.122202426195144653e-02 -6.071864366531372070e-01 -6.824802756309509277e-01 8.267372101545333862e-02 -3.131315484642982483e-02 3.263414502143859863e-01 -1.898044496774673462e-01
-2.677231431007385254e-01 4.984722435474395752e-01 -2.378267049789428711e-01 -6.089104413986206055e-01 1.411008834838867188e-01 2.938536405563354492e-01 -3.752646446228027344e-01 -7.371275126934051514e-02
-5.323032736778259277e-01 1.618589609861373901e-01 3.325891494750976562e-01 -6.467735171318054199e-01 3.132253140211105347e-02 2.716231346130371094e-01 2.440967112779617310e-01 -1.648638248443603516e-01
9.979150444269180298e-02 -2.852197289466857910e-01 7.915222644805908203e-02 -5.452972650527954102e-01 3.739562332630157471e-01 5.567096471786499023e-01 -5.716155096888542175e-02 -3.899242877960205078e-01
1.256559640169143677e-01 1.477388590574264526e-01 -2.765013873577117920e-01 -6.559609770774841309e-01 -4.083501696586608887e-01 5.264210104942321777e-01 -1.579339057207107544e-02 1.073678359389305115e-01
-1.092232242226600647e-01 -3.873867392539978027e-01 3.507605567574501038e-02 -5.592510104179382324e-01 3.599987328052520752e-01 5.677558779716491699e-01 -2.340213209390640259e-01 1.315210759639739990e-01
3.571333587169647217e-01 1.041215434670448303e-01 4.249890446662902832e-01 -6.712400913238525391e-01 1.992539875209331512e-02 3.262241184711456299e-01 6.138145923614501953e-02 -3.461918532848358154e-01
3.129731118679046631e-01 1.941890865564346313e-01 -9.284453839063644409e-02 -6.212149858474731445e-01 -4.463228955864906311e-02 6.058049798011779785e-01 2.539312541484832764e-01 1.906236708164215088e-01
-1.586035937070846558e-01 1.624439284205436707e-02 3.022252619266510010e-01 -7.488859891891479492e-01 2.802249789237976074e-01 4.495385587215423584e-01 1.743522584438323975e-01 1.067757159471511841e-01
-4.529758691787719727e-01 8.033649623394012451e-02 -2.440766990184783936e-02 -7.661838531494140625e-01 1.651429980993270874e-01 3.579596281051635742e-01 1.219016220420598984e-02 2.125313133001327515e-01
-3.053335249423980713e-01 1.894192583858966827e-02 3.415617346763610840e-01 -4.511187374591827393e-01 -4.291940033435821533e-01 3.846378624439239502e-01 -5.040655732154846191e-01 -2.060733735561370850e-03
4.772938191890716553e-01 -1.761839240789413452e-01 1.167275570333003998e-02 -4.564526677131652832e-01 -5.867937207221984863e-01 4.250359237194061279e-01 -7.756271213293075562e-02 4.082161933183670044e-02
-3.693412244319915771e-01 7.860533148050308228e-02 4.455753266811370850e-01 -5.445798039436340332e-01 -1.642573773860931396e-01 5.496470928192138672e-01 5.949244648218154907e-02 -1.722555011510848999e-01
-3.553054109215736389e-02 -4.318742752075195312e-01 3.437540531158447266e-01 -5.847688317298889160e-01 1.836587935686111450e-01 4.991508722305297852e-01 1.455407291650772095e-01 2.191721946001052856e-01
6.230473890900611877e-02 -4.768939614295959473e-01 -4.130760952830314636e-02 -7.017670869827270508e-01 -2.044627964496612549e-01 1.887614578008651733e-01 -1.418022662401199341e-01 4.206699132919311523e-01
-4.382419586181640625e-01 -3.355867862701416016e-01 -1.843060702085494995e-01 -2.483479976654052734e-01 2.436102777719497681e-01 6.556687951087951660e-01 9.914960712194442749e-02 -3.171779811382293701e-01
-2.629775404930114746e-01 9.433714300394058228e-02 -5.591897368431091309e-01 -5.429273247718811035e-01 -3.261180520057678223e-01 1.173580512404441833e-01 -1.368869543075561523e-01 4.190658330917358398e-01
-1.249058544635772705e-01 -4.868064224720001221e-01 2.368682324886322021e-01 -3.774779140949249268e-01 -3.817867934703826904e-01 5.992336273193359375e-01 1.614676415920257568e-01 -1.338209360837936401e-01
1.348766731098294258e-03 -3.841423615813255310e-02 5.115883946418762207e-01 -6.456174850463867188e-01 3.366625308990478516e-01 4.465920031070709229e-01 -7.895105332136154175e-02 3.096322529017925262e-02
-1.209995746612548828e-01 -4.071634709835052490e-01 1.482598930597305298e-01 -6.686099171638488770e-01 -2.266626060009002686e-01 4.049638509750366211e-01 -3.040590882301330566e-01 -2.067198157310485840e-01
2.805711328983306885e-02 -3.279340267181396484e-01 -3.799291849136352539e-01 -6.153868436813354492e-01 -1.206839829683303833e-01 5.435238480567932129e-01 1.904108822345733643e-01 -1.496183425188064575e-01
2.175380438566207886e-01 -2.621393203735351562e-01 4.135416448116302490e-02 -9.051131010055541992e-01 1.903183907270431519e-01 -8.743761479854583740e-02 7.787009701132774353e-03 -1.381779462099075317e-01
-3.897527158260345459e-01 -2.408096343278884888e-01 4.059236347675323486e-01 -5.016711950302124023e-01 -3.025785833597183228e-02 4.589211046695709229e-01 -2.727682292461395264e-01 -2.961912155151367188e-01
1.024309247732162476e-01 2.658072710037231445e-01 1.550121754407882690e-01 -6.388911604881286621e-01 -5.665614604949951172e-01 1.987090557813644409e-01 -2.923366725444793701e-01 -2.017565667629241943e-01
5.028982460498809814e-02 1.291109900921583176e-02 3.773275911808013916e-01 -7.994984388351440430e-01 8.710520714521408081e-02 3.806829750537872314e-01 1.884088963270187378e-01 1.665097624063491821e-01
-1.872332841157913208e-01 2.335540205240249634e-01 3.955707848072052002e-01 -5.680263638496398926e-01 -1.993167102336883545e-01 3.679629564285278320e-01 -4.716576933860778809e-01 -1.835237443447113037e-01
-3.922319412231445312e-01 8.190055191516876221e-02 -3.414574265480041504e-02 -6.597039103507995605e-01 -3.220816850662231445e-01 1.907449811697006226e-01 -3.438865542411804199e-01 3.803853392601013184e-01
3.664046823978424072e-01 -4.291481375694274902e-01 -2.645196914672851562e-01 -5.656244754791259766e-01 -1.479210704565048218e-01 3.951238691806793213e-01 2.874143123626708984e-01 -1.762595623731613159e-01
1.571580916643142700e-01 -4.909821748733520508e-01 -1.692087352275848389e-01 -4.066775143146514893e-01 -2.941268086433410645e-01 5.930747389793395996e-01 -1.551726609468460083e-01 2.790927588939666748e-01
-1.620034128427505493e-01 -2.231369027867913246e-03 -2.057261765003204346e-02 -6.574459075927734375e-01 3.024175465106964111e-01 4.141915440559387207e-01 -4.006079211831092834e-02 -5.258096456527709961e-01
1.920626461505889893e-01 3.164768517017364502e-01 2.383071184158325195e-02 -3.834206163883209229e-01 -2.725469172000885010e-01 7.057152390480041504e-01 -1.426355987787246704e-01 -3.503064513206481934e-01
-7.414527982473373413e-02 1.183400675654411316e-01 4.239096343517303467e-01 -4.658128619194030762e-01 -4.112932085990905762e-01 5.132634043693542480e-01 -1.944011449813842773e-01 -3.367847800254821777e-01
1.280309110879898071e-01 -4.879513382911682129e-02 -2.125724107027053833e-01 -6.759369373321533203e-01 -5.328288674354553223e-01 -2.500467374920845032e-02 3.154728114604949951e-01 -3.083740174770355225e-01
-1.781976521015167236e-01 2.294292598962783813e-01 -4.355605840682983398e-01 -5.000699758529663086e-01 -2.113399356603622437e-01 1.755157262086868286e-01 -6.104800105094909668e-01 -1.663392037153244019e-01
4.623005539178848267e-02 -5.164008140563964844e-01 -1.804766952991485596e-01 -4.681982100009918213e-01 4.132828488945960999e-02 6.136807203292846680e-01 1.992948651313781738e-01 -2.477520704269409180e-01
2.863038778305053711e-01 3.918684273958206177e-02 -1.574290245771408081e-01 -5.744578242301940918e-01 2.773532867431640625e-01 6.679651141166687012e-01 -1.295488625764846802e-01 1.477284580469131470e-01
-3.626837953925132751e-02 8.210524171590805054e-02 8.086322806775569916e-03 -9.046780467033386230e-01 -1.153140068054199219e-01 1.306487768888473511e-01 3.591507077217102051e-01 1.186588779091835022e-01
-3.136641383171081543e-01 1.963570713996887207e-01 3.852103948593139648e-01 -6.947673559188842773e-01 -1.732823997735977173e-02 1.111745759844779968e-01 -4.681284129619598389e-01 1.287767477333545685e-02
1.493643876165151596e-02 9.567355364561080933e-02 4.378556609153747559e-01 -5.652131438255310059e-01 -2.976927161216735840e-01 5.140782594680786133e-01 -2.681103050708770752e-01 2.337933927774429321e-01
