# Supplementary material for: Where is your field going? A machine learning approach to study the relative motion of the domains of physics
Source: PLoS One. 2020 Jun 18;15(6):e0233997. doi: 10.1371/journal.pone.0233997 (PMC7302634; doi:10.1371/journal.pone.0233997)
Supplement: S9 Data — (ZIP) [file pone.0233997.s009.zip › 8/Pacs4Run_8_VS_500_embeddings1988-1992ED8.txt]

3.964215517044067383e-01 4.292460978031158447e-01 6.216371897608041763e-03 1.569488197565078735e-01 -6.792476773262023926e-01 2.293480336666107178e-01 -2.086300998926162720e-01 2.764449417591094971e-01
-1.996417939662933350e-01 4.108274281024932861e-01 3.951705694198608398e-01 3.327592015266418457e-01 -2.502795457839965820e-01 -2.661718130111694336e-01 -6.075624823570251465e-01 1.478382945060729980e-01
-1.046358048915863037e-01 4.549261629581451416e-01 4.385593533515930176e-01 6.911213397979736328e-01 1.745487749576568604e-02 -1.092936377972364426e-02 3.249398767948150635e-01 -7.810521870851516724e-02
-3.588055372238159180e-01 3.511038720607757568e-01 -2.520368993282318115e-01 6.553069949150085449e-01 -2.077293694019317627e-01 1.136133894324302673e-01 -1.219931021332740784e-01 4.290606677532196045e-01
-9.133505076169967651e-02 1.577683240175247192e-01 1.267330050468444824e-01 6.744740009307861328e-01 3.743519186973571777e-01 1.255266368389129639e-01 -1.138967573642730713e-01 5.717709660530090332e-01
-1.457468867301940918e-01 6.406567096710205078e-01 -8.821286261081695557e-02 4.605008065700531006e-01 -4.054960310459136963e-01 2.320093335583806038e-03 -3.720027804374694824e-01 -2.136723101139068604e-01
-1.612702161073684692e-01 6.001850366592407227e-01 6.490256190299987793e-01 1.546410471200942993e-01 -2.779506444931030273e-01 -2.198758125305175781e-01 -1.594038456678390503e-01 1.327038854360580444e-01
2.501809298992156982e-01 4.967148005962371826e-01 5.314591526985168457e-01 -2.395574301481246948e-01 -2.244495600461959839e-01 -1.044086292386054993e-01 -3.111596405506134033e-01 4.390309154987335205e-01
-1.114371791481971741e-01 5.503210425376892090e-01 -3.229374289512634277e-01 6.203497648239135742e-01 7.055587321519851685e-02 3.421730920672416687e-02 -4.268206655979156494e-01 8.532965928316116333e-02
-2.461944520473480225e-01 4.367013275623321533e-01 9.451344609260559082e-02 3.051432371139526367e-01 -4.506469070911407471e-01 4.384580850601196289e-01 -2.708099484443664551e-01 4.218639135360717773e-01
5.471926182508468628e-02 -2.275177277624607086e-02 4.270524084568023682e-01 1.752529144287109375e-01 -4.488499164581298828e-01 1.430548429489135742e-01 -4.746202826499938965e-01 5.798323154449462891e-01
-1.166272759437561035e-01 3.603252172470092773e-01 4.567468464374542236e-01 6.472130417823791504e-01 2.600390836596488953e-02 -2.493521720170974731e-01 -4.068173766136169434e-01 -2.661480568349361420e-02
-2.774761617183685303e-01 3.149412572383880615e-01 -2.243678271770477295e-01 5.697664618492126465e-01 -3.455983996391296387e-01 2.904813587665557861e-01 -1.750539690256118774e-01 4.630149304866790771e-01
-1.859249174594879150e-01 1.967945545911788940e-01 2.122799605131149292e-01 8.702825903892517090e-01 3.835188969969749451e-02 -6.967606395483016968e-02 -2.871322333812713623e-01 1.883582919836044312e-01
-1.208603009581565857e-02 6.503677964210510254e-01 5.582026839256286621e-01 3.594427406787872314e-01 1.678956300020217896e-01 1.248396933078765869e-01 -3.017994761466979980e-01 3.506348654627799988e-02
-1.050340533256530762e-01 7.730332612991333008e-01 1.065538227558135986e-01 4.171494245529174805e-01 2.090285420417785645e-01 -3.316126465797424316e-01 -2.221414148807525635e-01 5.489414930343627930e-02
-1.177106052637100220e-01 2.726451456546783447e-01 3.010778129100799561e-01 8.740844726562500000e-01 4.227253794670104980e-02 1.628336459398269653e-01 -1.696325689554214478e-01 7.775461766868829727e-03
5.807505846023559570e-01 1.154427453875541687e-01 2.442720681428909302e-01 1.256758570671081543e-01 -2.299222350120544434e-01 1.246496364474296570e-01 -6.498984694480895996e-01 2.883902192115783691e-01
-3.086016774177551270e-01 5.073595643043518066e-01 4.205387532711029053e-01 5.569590330123901367e-01 7.557434588670730591e-02 -1.020757332444190979e-01 -1.815176159143447876e-01 3.334900438785552979e-01
-2.601432800292968750e-01 6.406033635139465332e-01 5.159676074981689453e-01 2.692359685897827148e-01 -8.724667131900787354e-02 3.590758889913558960e-02 -2.311127185821533203e-01 3.477471172809600830e-01
-1.423172503709793091e-01 3.224224448204040527e-01 5.150601267814636230e-01 6.432901620864868164e-01 -5.994184315204620361e-02 -1.434223502874374390e-01 -4.135126471519470215e-01 3.904560208320617676e-02
-7.481978088617324829e-02 6.018375754356384277e-01 2.474852651357650757e-01 3.030679523944854736e-01 2.236200571060180664e-01 -3.264561891555786133e-01 -5.175614356994628906e-01 2.337627559900283813e-01
2.205161899328231812e-01 5.519429445266723633e-01 2.860466837882995605e-01 5.533684790134429932e-02 2.150123566389083862e-01 6.802390795201063156e-03 -6.231995820999145508e-01 3.566403090953826904e-01
-1.233100369572639465e-01 2.571718990802764893e-01 2.410375773906707764e-01 4.928003847599029541e-01 -2.164642512798309326e-01 -6.203906536102294922e-01 -4.296125769615173340e-01 3.738690167665481567e-02
-4.576867504511028528e-04 7.468050718307495117e-01 2.835182249546051025e-01 7.525827735662460327e-02 3.266720473766326904e-02 -4.951705932617187500e-01 -3.028899729251861572e-01 1.350267380475997925e-01
1.370177604258060455e-02 2.610269784927368164e-01 2.457562983036041260e-01 2.078652083873748779e-01 -1.370996683835983276e-01 5.254694819450378418e-01 -9.338030964136123657e-02 7.241814732551574707e-01
-3.229479491710662842e-01 5.127643942832946777e-01 1.147772669792175293e-01 5.023555755615234375e-01 -7.308900356292724609e-02 -3.220399022102355957e-01 3.138810396194458008e-01 3.995864689350128174e-01
-1.090302392840385437e-01 7.163664698600769043e-01 2.868279442191123962e-02 3.960470557212829590e-01 3.090867102146148682e-01 -2.705893516540527344e-01 -3.562276959419250488e-01 1.469835340976715088e-01
-1.945312172174453735e-01 5.991854667663574219e-01 -2.052730619907379150e-01 6.497441530227661133e-01 -1.870508342981338501e-01 1.138202026486396790e-01 -2.900524735450744629e-01 -8.219705522060394287e-02
-3.366310521960258484e-02 7.293836474418640137e-01 2.980210483074188232e-01 5.069406628608703613e-01 4.177938029170036316e-02 2.161668241024017334e-01 -1.223050504922866821e-01 -2.400597482919692993e-01
-7.544287294149398804e-02 4.672383517026901245e-02 4.648298919200897217e-01 7.758665084838867188e-01 -8.014784008264541626e-02 -1.754523962736129761e-01 -3.511337041854858398e-01 1.165654212236404419e-01
-2.251801192760467529e-01 7.513567209243774414e-01 -6.625220179557800293e-03 3.552953302860260010e-01 -4.137009382247924805e-01 -5.119612440466880798e-02 -2.506528794765472412e-01 -1.479256302118301392e-01
1.631902456283569336e-01 1.828155107796192169e-02 1.300107538700103760e-01 3.697876036167144775e-01 -4.061469435691833496e-01 -4.764464199542999268e-01 4.907041415572166443e-02 6.519391536712646484e-01
4.845877885818481445e-01 1.250008004717528820e-03 4.704819917678833008e-01 5.269217491149902344e-01 7.047059386968612671e-02 -2.042410224676132202e-01 -4.653564989566802979e-01 5.418579652905464172e-02
-2.165915369987487793e-01 6.509802937507629395e-01 2.025739997625350952e-01 4.610464274883270264e-01 1.961688995361328125e-01 -5.559230223298072815e-02 3.274722993373870850e-01 3.562328815460205078e-01
4.818181097507476807e-01 -6.487745791673660278e-02 2.532491087913513184e-01 7.118197083473205566e-01 -4.273161292076110840e-01 1.780621893703937531e-02 7.703943550586700439e-02 6.299725174903869629e-02
-2.457676827907562256e-01 1.386603564023971558e-01 3.725339174270629883e-01 7.352612614631652832e-01 -9.728687256574630737e-02 -2.826695144176483154e-01 9.106761217117309570e-02 3.785772025585174561e-01
6.597568392753601074e-01 -3.723580017685890198e-02 2.447964847087860107e-01 5.598869323730468750e-01 -2.930687963962554932e-01 1.335227489471435547e-01 1.359190642833709717e-01 2.602768838405609131e-01
1.155403107404708862e-01 -6.416308879852294922e-02 1.551962196826934814e-01 4.456411302089691162e-01 -1.307097524404525757e-01 -2.485773712396621704e-01 2.014240995049476624e-02 8.249668478965759277e-01
-3.196824193000793457e-01 3.215757906436920166e-01 3.422830104827880859e-01 6.671209335327148438e-01 -1.181333959102630615e-01 -1.933367997407913208e-01 1.784015595912933350e-01 3.860341608524322510e-01
-1.878183931112289429e-01 -4.188298061490058899e-02 3.169285655021667480e-01 5.103648900985717773e-01 -1.162092164158821106e-01 8.456463366746902466e-02 -2.844396233558654785e-01 7.074548602104187012e-01
-5.238464847207069397e-02 3.126226961612701416e-01 5.067701339721679688e-01 7.113311886787414551e-01 3.368644416332244873e-02 -1.714777052402496338e-01 -3.222595453262329102e-01 -4.821039363741874695e-02
-2.372374013066291809e-02 6.597866863012313843e-02 6.163632497191429138e-02 3.329617679119110107e-01 -3.712031245231628418e-01 -1.979378163814544678e-01 6.075101718306541443e-02 8.365162014961242676e-01
6.412174701690673828e-01 1.301694363355636597e-01 5.485588684678077698e-02 5.161923766136169434e-01 -2.030947804450988770e-01 2.488678246736526489e-01 3.290207684040069580e-01 3.016538023948669434e-01
-2.778638899326324463e-01 4.828217923641204834e-01 6.208140850067138672e-01 3.228223621845245361e-01 -9.262558072805404663e-02 4.383859038352966309e-02 -2.210279405117034912e-01 3.750941753387451172e-01
1.171175986528396606e-01 4.289988577365875244e-01 2.716550827026367188e-01 5.406807661056518555e-01 6.099144369363784790e-02 -5.564233660697937012e-01 -2.678286731243133545e-01 -2.259473949670791626e-01
-3.010331988334655762e-01 1.282809972763061523e-01 -1.845086514949798584e-01 6.278625130653381348e-01 -4.082876741886138916e-01 9.117946028709411621e-02 -2.577068209648132324e-01 4.724858105182647705e-01
-2.036176025867462158e-01 1.987079679965972900e-01 1.693547144532203674e-02 8.453683257102966309e-01 -2.506233192980289459e-02 8.331030607223510742e-02 -1.685053557157516479e-01 4.100703895092010498e-01
-2.472519129514694214e-01 6.933869123458862305e-01 8.535820245742797852e-02 3.704287707805633545e-01 -4.196872711181640625e-01 -3.069517016410827637e-01 -1.884283721446990967e-01 -8.783878386020660400e-02
4.866035282611846924e-01 2.961636781692504883e-01 3.583152890205383301e-01 1.208729594945907593e-01 -5.705128312110900879e-01 9.579348377883434296e-03 -4.444944560527801514e-01 -9.670472890138626099e-02
7.594809681177139282e-02 6.125869154930114746e-01 3.686945736408233643e-01 2.114024460315704346e-01 1.297455281019210815e-01 -2.561263442039489746e-01 -5.719727277755737305e-01 1.695731580257415771e-01
8.218394964933395386e-02 4.216726720333099365e-01 4.198496043682098389e-01 3.278818130493164062e-01 -4.799371063709259033e-01 -3.134973645210266113e-01 -3.457638919353485107e-01 -2.889372110366821289e-01
5.757982134819030762e-01 1.815336495637893677e-01 -8.853241056203842163e-02 2.970144748687744141e-01 -4.109175503253936768e-02 -5.909647941589355469e-01 1.530441176146268845e-02 4.339171946048736572e-01
4.958039522171020508e-01 1.861377954483032227e-01 1.047104299068450928e-01 6.320736408233642578e-01 -1.127069294452667236e-01 6.712421774864196777e-02 5.141567587852478027e-01 1.657835841178894043e-01
3.775625228881835938e-01 1.223985031247138977e-01 -2.418641149997711182e-01 4.517214000225067139e-01 -3.398617804050445557e-01 -5.696090459823608398e-01 3.597781807184219360e-02 3.723707795143127441e-01
-2.962476909160614014e-01 6.244727373123168945e-01 5.212428569793701172e-01 1.961264312267303467e-01 -2.184734195470809937e-01 -1.511155068874359131e-01 -1.682336628437042236e-01 3.365151286125183105e-01
4.350695013999938965e-02 7.021072506904602051e-01 4.252941310405731201e-01 1.955062001943588257e-01 1.971206068992614746e-01 -1.079320684075355530e-01 -4.741862118244171143e-01 1.034232899546623230e-01
1.531212478876113892e-01 9.746032208204269409e-02 -1.615474820137023926e-01 5.973964333534240723e-01 -3.683414161205291748e-01 -3.879036605358123779e-01 3.239394128322601318e-01 4.393106400966644287e-01
-2.136451154947280884e-01 3.242698013782501221e-01 5.458911061286926270e-01 6.850336790084838867e-01 5.527591565623879433e-04 1.227747555822134018e-02 -2.274007499217987061e-01 1.734199970960617065e-01
-1.299369782209396362e-01 4.424943923950195312e-01 -3.064899519085884094e-02 3.673477768898010254e-01 -6.146077513694763184e-01 -9.412739425897598267e-02 -5.016071200370788574e-01 -1.149727925658226013e-01
-2.164420932531356812e-01 6.669069528579711914e-01 5.633441209793090820e-01 2.966404557228088379e-01 -5.015433952212333679e-02 5.757474154233932495e-02 -2.419512569904327393e-01 1.966345012187957764e-01
-4.287270009517669678e-01 5.281956195831298828e-01 1.676111221313476562e-01 2.188436985015869141e-01 -1.991951912641525269e-01 -9.920989722013473511e-02 1.561213880777359009e-01 6.223514080047607422e-01
-1.471021920442581177e-01 2.660609483718872070e-01 3.249179199337959290e-02 3.353740870952606201e-01 -4.278769791126251221e-01 4.593944251537322998e-01 -3.034233450889587402e-01 5.548452734947204590e-01
3.497602343559265137e-01 3.592521697282791138e-02 -3.051113188266754150e-01 2.933655679225921631e-01 -4.334819614887237549e-01 -9.289442747831344604e-02 -2.152122855186462402e-01 6.740686297416687012e-01
3.281526565551757812e-01 1.413550227880477905e-01 1.475727558135986328e-01 4.870118498802185059e-01 -2.786141633987426758e-01 -3.799992799758911133e-01 3.998262584209442139e-01 4.811339974403381348e-01
-1.510636415332555771e-02 5.910728573799133301e-01 -2.008700817823410034e-01 5.955736041069030762e-01 1.819464936852455139e-02 -3.194279372692108154e-01 -3.343312740325927734e-01 -2.029914259910583496e-01
6.282945871353149414e-01 3.869952857494354248e-01 6.051878258585929871e-02 2.441029846668243408e-01 1.719504892826080322e-01 5.010093450546264648e-01 -3.111814856529235840e-01 1.217392832040786743e-01
-1.131675466895103455e-01 3.307695686817169189e-01 4.750895798206329346e-01 7.747236490249633789e-01 1.797450631856918335e-01 5.971435829997062683e-02 -6.707604974508285522e-02 1.072598323225975037e-01
-5.187804624438285828e-02 4.005793333053588867e-01 -3.676178455352783203e-01 5.251635313034057617e-01 -5.010154247283935547e-01 -3.020171076059341431e-03 -4.107379913330078125e-01 -7.857437431812286377e-02
-1.517575699836015701e-02 3.893156647682189941e-01 5.167111158370971680e-01 6.042999625205993652e-01 1.853107661008834839e-01 -4.744397848844528198e-02 -4.235931932926177979e-01 3.483188571408390999e-03
8.345959708094596863e-03 1.716558933258056641e-01 -1.054580137133598328e-01 5.231149792671203613e-01 -2.408537119626998901e-01 5.638082623481750488e-01 -3.497858345508575439e-01 4.329589009284973145e-01
3.378533720970153809e-01 2.111438512802124023e-01 2.170395404100418091e-01 4.830411672592163086e-01 -6.217663288116455078e-01 8.203725516796112061e-02 4.015257358551025391e-01 7.932088524103164673e-02
-9.066823869943618774e-02 7.515631914138793945e-01 1.616060882806777954e-01 4.335587918758392334e-01 -8.448626101016998291e-02 3.841605782508850098e-01 -1.727637052536010742e-01 -1.681596189737319946e-01
6.361289024353027344e-01 2.110555619001388550e-01 4.093962013721466064e-01 1.873453110456466675e-01 4.190605878829956055e-02 1.199562996625900269e-01 -5.406190752983093262e-01 1.991923302412033081e-01
6.526023745536804199e-01 5.498319268226623535e-01 -2.228077352046966553e-01 8.276635408401489258e-02 1.520795971155166626e-01 3.106552064418792725e-01 -1.886242479085922241e-01 2.451277226209640503e-01
1.552415359765291214e-02 6.576420664787292480e-01 -6.317182779312133789e-01 3.372855186462402344e-01 -1.277448516339063644e-02 -6.790317595005035400e-02 -6.638713926076889038e-02 2.127322405576705933e-01
1.084701940417289734e-01 7.101070880889892578e-01 -2.438167631626129150e-01 1.227935627102851868e-01 -3.323472142219543457e-01 4.557799398899078369e-01 1.520927399396896362e-01 2.610268592834472656e-01
-1.219346523284912109e-01 1.894627511501312256e-01 5.276367664337158203e-01 7.903706431388854980e-01 -5.325451958924531937e-03 -1.397680938243865967e-01 -1.220462396740913391e-01 1.081238389015197754e-01
1.514196246862411499e-01 7.134786248207092285e-01 3.680995702743530273e-01 2.628963589668273926e-01 3.225701749324798584e-01 1.117495894432067871e-01 -3.830172121524810791e-01 -1.292045973241329193e-02
6.633171439170837402e-01 -5.820684134960174561e-02 1.927161514759063721e-01 5.991649627685546875e-01 -3.284846246242523193e-01 1.128352060914039612e-01 -1.253050379455089569e-02 1.992318183183670044e-01
-4.938569664955139160e-02 4.408983290195465088e-01 -5.146615505218505859e-01 3.733729720115661621e-01 -4.874445497989654541e-01 1.107799485325813293e-01 -3.045409917831420898e-01 2.372052818536758423e-01
5.687665939331054688e-01 3.160041272640228271e-01 5.614357590675354004e-01 1.715646386146545410e-01 -3.006091117858886719e-01 2.047474086284637451e-01 -2.977577745914459229e-01 -1.051401421427726746e-01
8.029846101999282837e-02 7.529706954956054688e-01 2.764427661895751953e-01 3.989696502685546875e-01 -9.152171015739440918e-02 1.653214693069458008e-01 -1.966260969638824463e-01 -3.414976298809051514e-01
-2.759715318679809570e-01 5.907278656959533691e-01 4.410579502582550049e-01 3.237822353839874268e-01 -2.978411316871643066e-01 -2.659170627593994141e-01 -3.291744291782379150e-01 8.795687556266784668e-02
1.247506886720657349e-01 4.012229740619659424e-01 -3.168859183788299561e-01 6.754716634750366211e-01 -1.991042681038379669e-02 3.987691700458526611e-01 -3.276640176773071289e-01 -1.383537310175597668e-03
1.476333476603031158e-03 4.899878203868865967e-01 -8.059450984001159668e-02 7.810226678848266602e-01 -1.494589261710643768e-02 -4.792547598481178284e-02 -1.907088905572891235e-01 -3.233076632022857666e-01
-1.654567420482635498e-01 4.873338341712951660e-01 1.577888727188110352e-01 8.237828016281127930e-01 1.613420844078063965e-01 2.752194367349147797e-02 1.356354448944330215e-03 6.945389509201049805e-02
3.298248946666717529e-01 4.627114534378051758e-01 -7.828688621520996094e-02 2.061410807073116302e-02 -6.013557910919189453e-01 -2.161864489316940308e-01 2.895863652229309082e-01 4.222963750362396240e-01
-1.517388224601745605e-01 4.327252507209777832e-01 2.216116636991500854e-01 3.543594181537628174e-01 -1.408002525568008423e-01 6.186857819557189941e-01 -2.360248416662216187e-01 3.959005177021026611e-01
-1.150054186582565308e-01 7.747989892959594727e-01 -1.494218856096267700e-01 5.325308442115783691e-01 1.577553302049636841e-01 1.896330118179321289e-01 -1.206137016415596008e-01 7.175792753696441650e-02
1.187717318534851074e-01 1.804642230272293091e-01 1.842676550149917603e-01 6.414921283721923828e-01 -1.527693271636962891e-01 -5.051990970969200134e-02 -6.800535917282104492e-01 -1.396272778511047363e-01
4.514798820018768311e-01 5.324314832687377930e-01 2.140579372644424438e-01 -2.840630523860454559e-02 3.046181201934814453e-01 6.612072885036468506e-02 -4.722089171409606934e-01 3.819811642169952393e-01
2.540573179721832275e-01 1.884379386901855469e-01 3.849728405475616455e-01 4.362604320049285889e-01 -4.589909315109252930e-01 -3.107270598411560059e-01 4.045540690422058105e-01 3.008838295936584473e-01
-1.591285765171051025e-01 6.081136465072631836e-01 4.450257420539855957e-01 3.853130340576171875e-01 2.253876030445098877e-01 -1.685208231210708618e-01 -2.800986766815185547e-01 3.173448443412780762e-01
-2.021069824695587158e-02 6.620342135429382324e-01 3.849928081035614014e-01 9.754940122365951538e-02 1.275346130132675171e-01 -2.060585021972656250e-01 -4.920680522918701172e-01 3.204850852489471436e-01
7.374168634414672852e-01 2.129275351762771606e-01 4.770125448703765869e-01 2.304603457450866699e-01 6.125006359070539474e-03 1.294444128870964050e-02 -3.478041589260101318e-01 9.514520317316055298e-02
-1.072219293564558029e-02 6.413882374763488770e-01 -4.102834761142730713e-01 4.276009500026702881e-01 -1.533637195825576782e-01 2.969476878643035889e-01 -3.221820294857025146e-01 1.477547883987426758e-01
-3.558700555004179478e-04 5.739694833755493164e-01 4.327591955661773682e-01 5.917007923126220703e-01 2.227251678705215454e-01 1.786630302667617798e-01 -2.178851366043090820e-01 -6.455692648887634277e-02
2.051615118980407715e-01 6.282629370689392090e-01 -3.478026390075683594e-01 1.565492525696754456e-02 -3.764621019363403320e-01 3.101474642753601074e-01 -9.496605396270751953e-02 4.416435360908508301e-01
-3.722061514854431152e-01 5.458698868751525879e-01 2.036074101924896240e-01 3.953444957733154297e-01 -1.580663174390792847e-01 -7.077080756425857544e-02 2.965983450412750244e-01 4.977664351463317871e-01
1.233108937740325928e-01 3.397160470485687256e-01 1.316144019365310669e-01 2.507524192333221436e-01 -3.954288959503173828e-01 -5.205163955688476562e-01 2.926622033119201660e-01 5.255816578865051270e-01
6.616438031196594238e-01 8.532230556011199951e-02 1.098299473524093628e-01 4.119690656661987305e-01 -5.683326125144958496e-01 1.649000942707061768e-01 -3.024790063500404358e-02 1.485181599855422974e-01
-1.661210805177688599e-01 3.566007316112518311e-01 1.953055709600448608e-01 7.951558828353881836e-01 -5.980046931654214859e-03 7.190420478582382202e-02 -4.088820517063140869e-01 4.931664839386940002e-02
-1.839677244424819946e-01 6.403617262840270996e-01 -2.560829818248748779e-01 6.772216558456420898e-01 -6.085583940148353577e-02 1.600328385829925537e-01 -5.046721547842025757e-02 -4.909423179924488068e-03
4.558564722537994385e-01 1.010865941643714905e-01 3.596954047679901123e-01 5.667729377746582031e-01 -1.459469497203826904e-01 -1.120488569140434265e-01 4.266439080238342285e-01 3.398287296295166016e-01
-1.012212708592414856e-01 4.229787886142730713e-01 5.693853832781314850e-03 3.071308732032775879e-01 -5.160039067268371582e-01 4.196683466434478760e-01 -5.196754336357116699e-01 6.353955715894699097e-02
-2.176803052425384521e-01 7.198348045349121094e-01 -3.527435660362243652e-02 5.239818692207336426e-01 -1.204476282000541687e-01 -1.836257874965667725e-01 -3.107876181602478027e-01 -1.176300346851348877e-01
5.940372347831726074e-01 5.086511373519897461e-02 -1.622610390186309814e-01 4.469162225723266602e-01 -2.750190496444702148e-01 -5.415658354759216309e-01 -1.384118944406509399e-01 1.743069738149642944e-01
-3.312753140926361084e-02 7.652565240859985352e-01 -4.085942357778549194e-02 -2.431992907077074051e-03 -1.044495254755020142e-01 2.887523770332336426e-01 -4.800903424620628357e-02 5.612639784812927246e-01
-8.697196096181869507e-02 4.739854037761688232e-01 -7.366070151329040527e-02 3.956049978733062744e-01 -4.725000858306884766e-01 -5.067172646522521973e-01 -2.975950837135314941e-01 -1.930363923311233521e-01
-3.736867383122444153e-02 6.724589467048645020e-01 3.174201771616935730e-02 6.485902070999145508e-01 7.639691233634948730e-02 1.407223045825958252e-01 -2.092434316873550415e-01 -2.351672798395156860e-01
6.688477993011474609e-01 9.743153303861618042e-02 2.292694300413131714e-01 5.280739068984985352e-01 -2.246508747339248657e-01 -2.094793468713760376e-01 2.793893814086914062e-01 1.982811838388442993e-01
4.943841323256492615e-02 5.488154888153076172e-01 -7.116488367319107056e-02 6.766296029090881348e-01 4.030786752700805664e-01 -1.570114046335220337e-01 -2.131893187761306763e-01 -2.984624728560447693e-02
6.140702962875366211e-01 1.105593368411064148e-01 -2.591345310211181641e-01 2.032682150602340698e-01 -3.497250974178314209e-01 3.249329514801502228e-03 -1.722122877836227417e-01 5.918196439743041992e-01
4.264042377471923828e-01 2.408684492111206055e-01 1.938475519418716431e-01 2.426820397377014160e-01 -3.473351597785949707e-01 -4.965587556362152100e-01 2.529093921184539795e-01 4.821979999542236328e-01
3.158372342586517334e-01 -1.327847689390182495e-01 6.056010723114013672e-01 4.740598797798156738e-01 -7.949223369359970093e-02 9.199362993240356445e-02 -4.104274213314056396e-01 3.284772336483001709e-01
4.124959409236907959e-01 -4.880888760089874268e-02 -2.513283789157867432e-01 4.341659247875213623e-01 -1.465672813355922699e-02 -8.611725270748138428e-02 -3.053581416606903076e-01 6.891475915908813477e-01
6.754701733589172363e-01 6.601777076721191406e-01 1.035911813378334045e-01 -4.014089331030845642e-02 7.067409157752990723e-02 2.613758444786071777e-01 -8.533939719200134277e-02 1.223445385694503784e-01
-8.234212547540664673e-02 8.581339567899703979e-02 -1.653244942426681519e-01 8.458589911460876465e-01 -2.941604852676391602e-01 2.926270067691802979e-01 -7.360059767961502075e-02 2.558674216270446777e-01
1.587396860122680664e-01 -1.025026887655258179e-01 -1.137474402785301208e-01 5.063223242759704590e-01 -1.944876164197921753e-01 -2.066587507724761963e-01 -1.330962926149368286e-01 7.724934220314025879e-01
4.623779356479644775e-01 3.506060540676116943e-01 4.859483838081359863e-01 1.872965395450592041e-01 -4.664120078086853027e-01 2.072785794734954834e-01 -3.116767704486846924e-01 -1.854971349239349365e-01
-8.191213756799697876e-02 2.594954967498779297e-01 1.884787678718566895e-01 9.401867985725402832e-01 7.563136518001556396e-02 5.711925681680440903e-03 2.219508774578571320e-02 1.522011402994394302e-02
1.422586105763912201e-02 4.350447654724121094e-01 -2.538900971412658691e-01 8.313137292861938477e-01 1.528409272432327271e-01 2.090453729033470154e-02 -1.621217131614685059e-01 -7.007317245006561279e-02
4.748663604259490967e-01 2.783891260623931885e-01 2.001148760318756104e-01 9.000293910503387451e-02 -2.349770665168762207e-01 -7.115183025598526001e-02 -7.615292072296142578e-01 9.301222115755081177e-02
-3.740825355052947998e-01 6.119778156280517578e-01 2.602334916591644287e-01 4.064860343933105469e-01 -1.962810307741165161e-01 -2.052088528871536255e-01 2.479880005121231079e-01 3.323521912097930908e-01
4.560740888118743896e-01 -1.110956072807312012e-01 3.396177887916564941e-01 3.103872239589691162e-01 -1.777714490890502930e-01 -4.175931513309478760e-01 -2.952705621719360352e-01 5.242159962654113770e-01
3.938796464353799820e-03 3.751549422740936279e-01 1.487405747175216675e-01 8.260173797607421875e-01 3.223623037338256836e-01 1.546065974980592728e-02 -2.119012176990509033e-01 -7.586970180273056030e-02
3.031945824623107910e-01 8.371094614267349243e-02 -1.783902943134307861e-01 3.220798671245574951e-01 2.490382939577102661e-01 -1.642814576625823975e-01 -1.150974705815315247e-01 8.144023418426513672e-01
4.384841322898864746e-01 3.788852691650390625e-01 5.430884361267089844e-01 2.012027055025100708e-01 -4.186182916164398193e-01 -6.111487373709678650e-02 3.747880458831787109e-01 9.647674858570098877e-02
3.347834050655364990e-01 -1.602146625518798828e-01 5.654669404029846191e-01 4.777489304542541504e-01 -1.028502136468887329e-01 6.970711518079042435e-03 -4.892702698707580566e-01 2.534599900245666504e-01
4.243126809597015381e-01 2.642485499382019043e-01 3.701198101043701172e-01 4.757154881954193115e-01 -4.318492412567138672e-01 -6.365383416414260864e-02 4.353010058403015137e-01 8.249200880527496338e-02
6.745224595069885254e-01 -4.277929663658142090e-02 2.354149520397186279e-02 5.818806290626525879e-01 -3.239801526069641113e-01 -3.066097199916839600e-01 -3.844440728425979614e-02 5.999853089451789856e-02
1.718363314867019653e-01 -1.380454003810882568e-01 5.373317748308181763e-02 4.302901625633239746e-01 -9.482095390558242798e-02 -2.849558182060718536e-02 -3.017334342002868652e-01 8.139610886573791504e-01
4.988679885864257812e-01 4.404111579060554504e-02 5.759587883949279785e-01 3.161025941371917725e-01 -1.439403295516967773e-01 1.102624759078025818e-01 -5.250985026359558105e-01 9.453412145376205444e-02
4.513862729072570801e-01 -1.200974732637405396e-01 4.517609477043151855e-01 3.338796794414520264e-01 -2.362095862627029419e-01 -2.595281302928924561e-01 -5.095583796501159668e-01 2.889014780521392822e-01
-4.665736854076385498e-02 4.039010107517242432e-01 6.306101083755493164e-01 5.107596516609191895e-01 8.159871399402618408e-02 -3.003102913498878479e-02 -4.004384875297546387e-01 9.072703868150711060e-02
1.575263887643814087e-01 3.326820731163024902e-01 -3.618104159832000732e-01 6.124945282936096191e-01 1.053757220506668091e-01 3.088144361972808838e-01 -5.015636682510375977e-01 2.038108557462692261e-02
5.329695940017700195e-01 1.862517148256301880e-01 2.622578442096710205e-01 5.710196495056152344e-01 -3.133318945765495300e-02 -4.751804843544960022e-02 4.881160855293273926e-01 2.119289636611938477e-01
4.355312883853912354e-01 -4.543028771877288818e-02 4.098079204559326172e-01 3.564360439777374268e-01 -5.126919746398925781e-01 -3.869005441665649414e-01 -2.959156930446624756e-01 1.146662533283233643e-01
7.306792140007019043e-01 5.465726852416992188e-01 -7.248361408710479736e-02 2.136024273931980133e-02 -1.034690365195274353e-01 2.752829790115356445e-01 -2.741636335849761963e-01 1.947976299561560154e-03
6.338026523590087891e-01 1.499589383602142334e-01 2.137115001678466797e-01 4.239023625850677490e-01 -5.467052459716796875e-01 -5.342267453670501709e-02 1.975290477275848389e-01 9.839979559183120728e-02
4.059874117374420166e-01 3.257479071617126465e-01 -4.087895154953002930e-02 2.747716307640075684e-01 -8.814275264739990234e-02 -2.512756288051605225e-01 -7.564795613288879395e-01 -9.339228272438049316e-02
8.324299938976764679e-03 8.275886178016662598e-01 -5.899645760655403137e-02 3.708671629428863525e-01 4.058647453784942627e-01 -1.404711976647377014e-02 -4.299477860331535339e-02 8.504448831081390381e-02
3.797050714492797852e-01 2.566835284233093262e-01 2.972153425216674805e-01 3.102268874645233154e-01 -3.529195487499237061e-01 -4.219575822353363037e-01 3.526801168918609619e-01 4.223463237285614014e-01
-8.894500136375427246e-02 7.662811875343322754e-01 -5.721678957343101501e-02 5.785824060440063477e-01 9.935168176889419556e-02 1.518407166004180908e-01 -1.104445084929466248e-01 -1.474660634994506836e-01
6.181602478027343750e-01 2.553722076117992401e-02 9.663906693458557129e-02 4.444564878940582275e-01 -5.323575735092163086e-01 2.584054768085479736e-01 -4.788446426391601562e-02 2.405703663825988770e-01
-9.657572954893112183e-02 9.932196140289306641e-02 4.538313299417495728e-02 6.081326007843017578e-01 -2.252314984798431396e-01 4.448566138744354248e-01 -2.650302946567535400e-01 5.385681986808776855e-01
-2.208634316921234131e-01 4.332264065742492676e-01 3.367318511009216309e-01 2.971273660659790039e-01 -4.906917810440063477e-01 -3.229233920574188232e-01 -4.573836624622344971e-01 8.719845861196517944e-02
5.205498933792114258e-01 4.097490906715393066e-01 1.723395437002182007e-01 9.906256198883056641e-02 -4.612789154052734375e-01 -2.357622385025024414e-01 3.638874888420104980e-01 3.476247787475585938e-01
5.307898521423339844e-01 1.289338916540145874e-01 6.281430721282958984e-01 1.861644983291625977e-01 -8.112258464097976685e-02 9.363643825054168701e-02 -4.149240553379058838e-01 2.913873493671417236e-01
1.756490916013717651e-01 2.449098229408264160e-01 2.737493216991424561e-01 6.386254727840423584e-02 -2.017754316329956055e-01 5.108799934387207031e-01 -1.677815020084381104e-01 7.073099017143249512e-01
-3.940372541546821594e-02 3.088409006595611572e-01 -1.585606485605239868e-01 5.411852002143859863e-01 -7.781989127397537231e-02 2.257571071386337280e-01 -6.998052000999450684e-01 1.956839263439178467e-01
6.856219172477722168e-01 1.072947904467582703e-01 -3.097202777862548828e-01 3.277798891067504883e-01 -3.100628852844238281e-01 -2.862543985247612000e-02 -4.791447892785072327e-02 4.645320177078247070e-01
1.403563022613525391e-01 5.030007958412170410e-01 1.085873395204544067e-01 4.130440652370452881e-01 3.731006085872650146e-01 -4.022878110408782959e-01 -4.913065135478973389e-01 4.972017928957939148e-02
-1.288453191518783569e-01 6.477614045143127441e-01 -2.564503252506256104e-01 4.408789277076721191e-01 -4.174042642116546631e-01 3.573267161846160889e-01 -3.463561832904815674e-02 -2.355469577014446259e-02
-1.172060519456863403e-01 4.830397069454193115e-01 1.411792039871215820e-01 7.611923217773437500e-01 3.705891370773315430e-01 3.657924011349678040e-02 -3.738925792276859283e-03 1.220730468630790710e-01
-1.608070582151412964e-01 6.453032493591308594e-01 -2.174910902976989746e-01 5.239573717117309570e-01 3.296025097370147705e-01 1.138546988368034363e-01 -1.600964069366455078e-01 2.977575957775115967e-01
2.500683367252349854e-01 4.474025666713714600e-01 5.231130123138427734e-02 1.558475047349929810e-01 -3.387471437454223633e-01 -5.021410584449768066e-01 2.556426823139190674e-01 5.272794961929321289e-01
5.402759909629821777e-01 4.748129546642303467e-01 1.315555721521377563e-01 -1.290255486965179443e-01 6.946578621864318848e-02 6.619079411029815674e-02 -4.897969961166381836e-01 4.467575550079345703e-01
7.154668569564819336e-01 4.976937770843505859e-01 5.555956810712814331e-02 1.464810371398925781e-01 3.944005817174911499e-02 4.271528124809265137e-01 6.938207661733031273e-04 1.784631609916687012e-01
-2.153992801904678345e-01 8.435324430465698242e-01 6.007719784975051880e-02 4.820633530616760254e-01 -3.207050729542970657e-03 2.930308319628238678e-02 -6.233350560069084167e-02 -3.615973144769668579e-02
3.516046106815338135e-01 1.936593204736709595e-01 4.819420874118804932e-01 1.896601170301437378e-01 -6.040579080581665039e-01 2.944613695144653320e-01 -3.127834200859069824e-01 1.456165611743927002e-01
-2.253461927175521851e-01 1.400033980607986450e-01 -1.344559043645858765e-01 4.134151637554168701e-01 -3.729334473609924316e-01 2.632643282413482666e-01 -4.155502021312713623e-01 5.996316075325012207e-01
-1.531812250614166260e-01 1.884425282478332520e-01 6.483369320631027222e-02 7.866370677947998047e-01 7.133545726537704468e-02 2.264212518930435181e-01 -4.304808974266052246e-01 2.763234376907348633e-01
3.039688169956207275e-01 -6.379647552967071533e-02 7.971611618995666504e-02 6.332582235336303711e-01 -4.325788915157318115e-01 -2.557208947837352753e-02 2.807485461235046387e-01 4.791284501552581787e-01
3.607467114925384521e-01 3.972606360912322998e-01 4.678530618548393250e-02 1.440473645925521851e-01 -3.949277400970458984e-01 -5.193064808845520020e-01 1.926369965076446533e-01 4.757637679576873779e-01
5.354384183883666992e-01 1.108781024813652039e-01 2.003402560949325562e-01 5.696301460266113281e-01 -4.987766444683074951e-01 1.455203443765640259e-01 2.405445873737335205e-01 9.263378381729125977e-02
6.045849323272705078e-01 1.621351391077041626e-01 2.427873313426971436e-01 5.880956649780273438e-01 -1.046067923307418823e-01 -1.179212555289268494e-01 4.105151593685150146e-01 1.000822037458419800e-01
7.892408370971679688e-01 4.024361371994018555e-01 1.158137246966362000e-01 1.560920476913452148e-01 1.029462814331054688e-01 2.779172360897064209e-01 -2.962290346622467041e-01 4.217800125479698181e-02
2.646457552909851074e-01 2.920784056186676025e-01 -7.372175343334674835e-03 3.504706621170043945e-01 -2.865329384803771973e-01 7.554987072944641113e-01 -2.473776787519454956e-01 8.771297335624694824e-02
-8.243317157030105591e-02 5.012516379356384277e-01 -2.611014544963836670e-01 5.813898444175720215e-01 4.353392124176025391e-02 2.899844646453857422e-01 -4.496789574623107910e-01 2.180966287851333618e-01
7.073183059692382812e-01 1.432431191205978394e-01 3.189422190189361572e-02 5.615139603614807129e-01 -2.460012435913085938e-01 1.325649321079254150e-01 2.781758606433868408e-01 8.599575608968734741e-02
6.303254365921020508e-01 1.579359322786331177e-01 1.215672269463539124e-01 4.563990533351898193e-01 -5.705321431159973145e-01 3.102705627679824829e-02 1.542782634496688843e-01 6.630262732505798340e-02
3.946800529956817627e-01 1.372962892055511475e-01 7.190714590251445770e-03 4.220110476016998291e-01 -5.998557806015014648e-01 3.467225730419158936e-01 2.382511794567108154e-01 3.323025703430175781e-01
6.578798890113830566e-01 1.912953555583953857e-01 2.079417258501052856e-01 4.385170936584472656e-01 -5.119698047637939453e-01 6.704255193471908569e-02 1.543547809123992920e-01 6.804371625185012817e-02
6.945740580558776855e-01 -3.267839178442955017e-02 3.368349671363830566e-01 2.656385898590087891e-01 -2.411787360906600952e-01 -1.963920295238494873e-01 -4.218296110630035400e-01 2.404165416955947876e-01
8.807063102722167969e-02 8.152432441711425781e-01 1.243140548467636108e-01 4.548620805144309998e-02 2.446833550930023193e-01 2.233666330575942993e-01 -3.089908957481384277e-01 3.238226771354675293e-01
2.897830605506896973e-01 2.227363139390945435e-01 2.968016266822814941e-01 2.672846317291259766e-01 -2.781364023685455322e-01 -2.075412124395370483e-01 -7.595846056938171387e-01 9.736511856317520142e-02
3.315823972225189209e-01 1.213505268096923828e-01 -2.241923511028289795e-01 3.361834883689880371e-01 -2.844163775444030762e-01 -4.881327450275421143e-01 -6.652849912643432617e-02 6.232602000236511230e-01
4.920024275779724121e-01 3.064244985580444336e-01 1.037048101425170898e-01 3.242144286632537842e-01 -2.770851850509643555e-01 -4.043671190738677979e-01 3.997663557529449463e-01 3.847932219505310059e-01
3.985270559787750244e-01 1.685376763343811035e-01 5.923764035105705261e-02 4.646198749542236328e-01 -1.710606068372726440e-01 -7.353249937295913696e-02 -7.318209409713745117e-01 -1.521841287612915039e-01
6.094269156455993652e-01 2.409190088510513306e-01 1.872073858976364136e-01 2.213760018348693848e-01 -5.130867958068847656e-01 1.088652200996875763e-02 -4.617228806018829346e-01 -9.969138354063034058e-02
-9.581194072961807251e-02 1.265569180250167847e-01 -1.273426711559295654e-01 3.746492564678192139e-01 -4.036689102649688721e-01 3.555124700069427490e-01 -2.726832032203674316e-01 6.741893291473388672e-01
4.042108058929443359e-01 3.178854286670684814e-01 4.300934448838233948e-02 2.237480282783508301e-01 -1.675568222999572754e-01 -2.328692376613616943e-01 -7.716326117515563965e-01 -7.700119912624359131e-02
6.343988776206970215e-01 1.938354074954986572e-01 -6.347844004631042480e-02 2.361972779035568237e-01 -3.186827301979064941e-01 -5.170853137969970703e-01 -1.366151683032512665e-02 3.619731664657592773e-01
6.437529325485229492e-01 1.103846281766891479e-01 2.682822644710540771e-01 4.670642614364624023e-01 -4.648269712924957275e-01 2.072814851999282837e-01 7.892670482397079468e-02 1.342165470123291016e-01
9.085973724722862244e-03 5.118348598480224609e-01 -3.700968623161315918e-01 4.131686687469482422e-01 9.381285309791564941e-02 6.133755668997764587e-02 -5.845812559127807617e-01 2.756156623363494873e-01
-7.997539639472961426e-02 5.135796666145324707e-01 -3.232890069484710693e-01 3.402417898178100586e-01 -5.472884178161621094e-01 4.015328586101531982e-01 -1.486400663852691650e-01 1.634401977062225342e-01
6.646067500114440918e-01 6.639685481786727905e-02 7.647672295570373535e-02 4.658055901527404785e-01 -5.409498214721679688e-01 1.156487017869949341e-01 8.253404870629310608e-03 1.581026464700698853e-01
-9.210880100727081299e-02 7.795723676681518555e-01 -2.415502965450286865e-01 3.669925034046173096e-01 1.432533413171768188e-01 4.607208445668220520e-02 -3.886456191539764404e-01 1.306272000074386597e-01
3.568079322576522827e-02 1.186407804489135742e-01 -3.999843895435333252e-01 7.859418988227844238e-01 -4.332961738109588623e-01 -1.001690700650215149e-01 -7.887791842222213745e-02 -5.438743531703948975e-02
6.196970492601394653e-02 8.926996588706970215e-02 3.622387051582336426e-01 1.042445600032806396e-01 -4.246308803558349609e-01 3.327441811561584473e-01 -2.889373004436492920e-01 6.867255568504333496e-01
-2.306311428546905518e-01 7.458468675613403320e-01 -5.981798097491264343e-02 3.462345898151397705e-01 -3.818553090095520020e-01 5.144373700022697449e-02 -3.322583734989166260e-01 -9.060577303171157837e-02
4.497424066066741943e-01 2.565339803695678711e-01 4.300035238265991211e-01 5.494308471679687500e-01 -3.188826739788055420e-01 1.247992292046546936e-01 3.164686858654022217e-01 -1.665279120206832886e-01
4.562911987304687500e-01 5.484103038907051086e-02 5.845104455947875977e-01 4.782199859619140625e-01 -3.293700218200683594e-01 -1.523461937904357910e-01 2.153222709894180298e-01 2.009633183479309082e-01
3.210247457027435303e-01 4.449076205492019653e-02 2.083463221788406372e-01 4.826573431491851807e-01 -1.863725930452346802e-01 -4.713408648967742920e-01 2.418069094419479370e-01 5.506631135940551758e-01
3.896511197090148926e-01 1.191808581352233887e-01 2.423652857542037964e-01 4.686441123485565186e-01 -4.247233867645263672e-01 1.324339061975479126e-01 -5.800756812095642090e-01 -1.455450505018234253e-01
6.029147282242774963e-02 7.414968311786651611e-02 3.222813308238983154e-01 2.829689383506774902e-01 -3.213303685188293457e-01 4.611818492412567139e-01 -2.839227914810180664e-01 6.406059861183166504e-01
5.829666256904602051e-01 1.716355383396148682e-01 4.578785598278045654e-01 7.267150282859802246e-02 -1.600287556648254395e-01 -7.149080187082290649e-02 -5.054401755332946777e-01 3.599547445774078369e-01
6.778289079666137695e-01 2.162979096174240112e-01 -1.994587630033493042e-01 1.882465779781341553e-01 -5.637494325637817383e-01 -2.234382331371307373e-01 -1.390341371297836304e-01 1.774094849824905396e-01
2.690514922142028809e-01 5.143756270408630371e-01 -1.993668079376220703e-02 4.941693320870399475e-02 -3.787696957588195801e-01 -3.727025091648101807e-01 3.518685400485992432e-01 5.039885640144348145e-01
-5.742122977972030640e-02 7.458505779504776001e-02 3.926049545407295227e-02 2.826026976108551025e-01 -2.395062893629074097e-01 -1.735371164977550507e-02 -1.592678129673004150e-01 9.092324972152709961e-01
5.252661705017089844e-01 1.669305562973022461e-01 5.515723824501037598e-01 3.961395323276519775e-01 -3.702332675457000732e-01 -1.258449703454971313e-01 2.391542941331863403e-01 1.580079644918441772e-01
1.646146178245544434e-02 1.258300244808197021e-01 3.698392808437347412e-01 4.097146987915039062e-01 -3.514945805072784424e-01 -1.970388442277908325e-01 -2.610684931278228760e-01 6.698650717735290527e-01
2.562121450901031494e-01 3.085836768150329590e-01 -2.653194069862365723e-01 7.374470829963684082e-01 4.075687229633331299e-01 -1.164525002241134644e-01 -2.006822377443313599e-01 -7.044240087270736694e-02
-2.199181318283081055e-01 7.838219404220581055e-01 4.430816769599914551e-01 1.322029381990432739e-01 -4.991706088185310364e-02 1.211162656545639038e-01 -2.704381346702575684e-01 1.821060180664062500e-01
-3.026360571384429932e-01 3.530359566211700439e-01 3.207466006278991699e-01 6.481209993362426758e-01 -1.646963804960250854e-01 -1.955415308475494385e-01 2.665547132492065430e-01 3.527390062808990479e-01
-7.354798913002014160e-02 5.113327503204345703e-01 -2.694565951824188232e-01 6.535668969154357910e-01 -1.487241685390472412e-01 1.767748445272445679e-01 -4.096117615699768066e-01 -1.105573251843452454e-01
6.779835820198059082e-01 6.750057935714721680e-01 -4.737195372581481934e-02 -1.407050639390945435e-01 5.037438496947288513e-02 1.028623152524232864e-02 -3.345157206058502197e-02 2.426952868700027466e-01
6.814976930618286133e-01 3.808158040046691895e-01 2.445100247859954834e-01 2.138657718896865845e-01 -8.293667435646057129e-02 4.445720016956329346e-01 -2.789760828018188477e-01 -5.163606256246566772e-02
-1.994280964136123657e-01 4.443624615669250488e-01 3.562462329864501953e-01 6.675771474838256836e-01 1.776372790336608887e-01 -1.519614756107330322e-01 2.130488008260726929e-01 3.002710640430450439e-01
4.576702043414115906e-02 3.597366213798522949e-01 -1.390314698219299316e-01 8.890632390975952148e-01 1.017044018954038620e-02 1.316174268722534180e-01 1.037332266569137573e-01 -1.747704297304153442e-01
-7.601808011531829834e-02 5.380038022994995117e-01 -1.575300544500350952e-01 7.531741261482238770e-01 7.890927791595458984e-02 2.274491637945175171e-01 -2.247954457998275757e-01 -6.475737690925598145e-02
2.860197424888610840e-01 4.781620204448699951e-01 -2.110468000173568726e-01 2.429872155189514160e-01 -3.414458334445953369e-01 -3.338797390460968018e-01 4.342834651470184326e-01 4.114696085453033447e-01
2.705872654914855957e-01 5.491326451301574707e-01 1.688105612993240356e-01 -1.040452271699905396e-01 2.283023446798324585e-01 -2.532429695129394531e-01 -3.853232562541961670e-01 5.667322874069213867e-01
2.254269272089004517e-02 9.411370009183883667e-02 -9.456101804971694946e-02 9.506593942642211914e-01 -2.113280892372131348e-01 1.563812345266342163e-01 5.260713398456573486e-02 7.782948017120361328e-02
-3.326589167118072510e-01 5.660967826843261719e-01 4.451506435871124268e-01 2.569566965103149414e-01 -2.209622263908386230e-01 3.104397058486938477e-01 -2.001696228981018066e-01 3.455745279788970947e-01
2.921732962131500244e-01 1.129681393504142761e-01 6.085245013236999512e-01 1.309969276189804077e-01 -4.317263662815093994e-01 3.290954828262329102e-01 -2.332065068185329437e-02 4.681617617607116699e-01
-4.037974774837493896e-02 5.754466652870178223e-01 5.391968786716461182e-02 7.557401657104492188e-01 1.008903905749320984e-01 -1.660230904817581177e-01 6.780705880373716354e-03 -2.353542298078536987e-01
7.802376896142959595e-02 1.087778154760599136e-02 3.049949705600738525e-01 2.624170780181884766e-01 -1.294656395912170410e-01 1.442470103502273560e-01 -3.458087146282196045e-01 8.214360475540161133e-01
-2.196338921785354614e-01 6.691128611564636230e-01 -7.198935747146606445e-02 3.929691612720489502e-01 2.184227406978607178e-01 2.176452130079269409e-01 -3.353075087070465088e-01 3.700441122055053711e-01
1.442202646285295486e-02 4.303003251552581787e-01 -1.043596193194389343e-01 5.503385066986083984e-01 -2.328509390354156494e-01 5.798191428184509277e-01 -3.307136893272399902e-01 3.299827501177787781e-02
4.220330119132995605e-01 6.914310902357101440e-02 -2.741124927997589111e-01 2.326335906982421875e-01 -5.530379712581634521e-02 -3.904992640018463135e-01 -4.636038839817047119e-01 5.633599758148193359e-01
1.832942664623260498e-01 5.647420883178710938e-01 4.238181412220001221e-01 3.596679568290710449e-01 2.240615934133529663e-01 2.956768572330474854e-01 -4.403836131095886230e-01 -8.318988978862762451e-02
9.743048995733261108e-02 7.115098834037780762e-01 3.368275761604309082e-01 1.342422664165496826e-01 1.557148806750774384e-02 -9.323573857545852661e-02 -5.861161947250366211e-01 1.787435822188854218e-02
1.224490348249673843e-02 3.162536621093750000e-01 -3.003962934017181396e-01 7.262514829635620117e-01 6.598424911499023438e-02 4.117525517940521240e-01 -2.087332606315612793e-01 2.543438971042633057e-01
5.458356738090515137e-01 1.134650111198425293e-01 -4.736363887786865234e-01 3.625496029853820801e-01 -3.079246580600738525e-01 -1.854825764894485474e-01 -1.162371039390563965e-01 4.366726875305175781e-01
9.163065999746322632e-02 6.982756257057189941e-01 2.277655340731143951e-02 -7.467016577720642090e-02 2.778712809085845947e-01 -2.440277934074401855e-01 -2.690860033035278320e-01 5.373558402061462402e-01
-1.934769600629806519e-01 4.407065510749816895e-01 3.862373903393745422e-02 4.471350908279418945e-01 -4.935106337070465088e-01 -4.104432091116905212e-02 -5.547918081283569336e-01 -1.178613975644111633e-01
6.880287528038024902e-01 4.911218285560607910e-01 -2.343685179948806763e-02 1.813931614160537720e-01 2.427272945642471313e-01 3.705205619335174561e-01 -3.416119888424873352e-02 2.336537092924118042e-01
2.956255078315734863e-01 4.206621646881103516e-01 4.400808811187744141e-01 5.110116600990295410e-01 -2.805236913263797760e-02 -3.055322170257568359e-01 -7.660678029060363770e-02 -4.252519607543945312e-01
4.181003198027610779e-02 5.778291225433349609e-01 1.802099198102951050e-01 1.022941246628761292e-01 2.026029974222183228e-01 -3.741457462310791016e-01 -5.684335827827453613e-01 3.424556553363800049e-01
6.425005793571472168e-01 7.180984318256378174e-02 -5.735793337225914001e-02 3.837915062904357910e-01 -5.693130493164062500e-01 2.377767711877822876e-01 -5.714406073093414307e-02 2.180136442184448242e-01
5.770821571350097656e-01 4.567608535289764404e-01 1.381053626537322998e-01 1.774968653917312622e-01 -1.014851853251457214e-01 5.844218134880065918e-01 -2.320394963026046753e-01 -4.557543247938156128e-02
3.862505778670310974e-02 4.609010517597198486e-01 9.942931681871414185e-02 -1.004665903747081757e-02 5.247417837381362915e-02 -1.295562386512756348e-01 -1.541438102722167969e-01 8.560330867767333984e-01
4.871681705117225647e-02 4.132942557334899902e-01 -6.142703890800476074e-01 4.183324277400970459e-01 -4.610944688320159912e-01 -3.409677371382713318e-02 -2.214089781045913696e-01 1.081299781799316406e-01
3.489784598350524902e-01 3.226281106472015381e-01 3.075118958950042725e-01 4.379958510398864746e-01 -1.286250799894332886e-01 -1.527543645352125168e-02 -6.829156875610351562e-01 -6.759955734014511108e-02
1.255432069301605225e-01 5.972525477409362793e-01 -4.367140531539916992e-01 2.087466567754745483e-01 -4.470018148422241211e-01 3.931427597999572754e-01 -8.378334343433380127e-02 1.784446686506271362e-01
5.665798187255859375e-01 7.323464155197143555e-01 1.363644599914550781e-01 -1.559852957725524902e-01 4.380337148904800415e-02 -2.759967446327209473e-01 3.037928044795989990e-02 1.439219415187835693e-01
-8.019841276109218597e-03 5.083890557289123535e-01 2.222486399114131927e-02 1.395222991704940796e-01 -2.203233987092971802e-01 5.255649685859680176e-01 -1.315973252058029175e-01 6.159847378730773926e-01
1.781255602836608887e-01 3.483641147613525391e-01 2.257385402917861938e-01 3.134747445583343506e-01 -5.921678543090820312e-01 1.735963672399520874e-01 -5.137258768081665039e-01 -2.301664054393768311e-01
-2.526099979877471924e-01 5.705911517143249512e-01 3.890972137451171875e-01 9.647282958030700684e-02 -2.864381074905395508e-01 1.096426397562026978e-01 3.294719159603118896e-01 4.972826838493347168e-01
-2.448832690715789795e-01 5.637666583061218262e-01 5.132455825805664062e-01 2.782189846038818359e-01 -1.595892310142517090e-01 2.397641539573669434e-01 -2.832614183425903320e-01 3.437730669975280762e-01
5.152910947799682617e-01 3.844670355319976807e-01 2.201141119003295898e-01 -2.734510041773319244e-02 2.830642461776733398e-01 4.522477462887763977e-02 -3.352310359477996826e-01 5.855866670608520508e-01
-2.837070226669311523e-01 7.614908814430236816e-01 -2.182624191045761108e-01 3.520835936069488525e-01 -3.854616880416870117e-01 1.102923378348350525e-01 -6.840949505567550659e-02 5.114259198307991028e-02
1.565763205289840698e-01 6.499083042144775391e-01 -3.049840927124023438e-01 2.361953258514404297e-02 -4.228455722332000732e-01 4.195358455181121826e-01 5.390036851167678833e-02 3.190861642360687256e-01
3.917074501514434814e-01 1.027342006564140320e-01 4.685741961002349854e-01 2.768931686878204346e-01 -4.219791591167449951e-01 -2.217897772789001465e-01 2.385272979736328125e-01 5.055956244468688965e-01
2.232723385095596313e-01 7.180041670799255371e-01 2.677837908267974854e-01 -9.207861125469207764e-02 7.194574177265167236e-02 2.409920394420623779e-01 -3.472538888454437256e-01 4.130308628082275391e-01
3.348101079463958740e-01 7.283820956945419312e-02 -2.822582423686981201e-01 3.198544979095458984e-01 1.128620840609073639e-02 -3.421175479888916016e-01 -3.441675305366516113e-01 6.819071769714355469e-01
1.405863910913467407e-01 4.110310673713684082e-01 2.367431074380874634e-01 4.014964401721954346e-02 2.708317898213863373e-02 -4.477688968181610107e-01 -5.679094195365905762e-01 4.794561564922332764e-01
3.302647769451141357e-01 2.691189944744110107e-01 1.706115305423736572e-01 5.516023039817810059e-01 -5.026568770408630371e-01 1.901894062757492065e-01 4.423839747905731201e-01 -2.423483692109584808e-02
4.039732813835144043e-01 1.696394532918930054e-01 -2.488302588462829590e-01 3.725007474422454834e-01 -4.309782683849334717e-01 -4.504832327365875244e-01 7.358735054731369019e-02 4.618032276630401611e-01
3.951245844364166260e-01 4.022270739078521729e-01 -2.509119212627410889e-01 1.856645643711090088e-01 -4.778827130794525146e-01 -4.504245221614837646e-01 1.405281275510787964e-01 3.655947446823120117e-01
5.048812627792358398e-01 -3.315383940935134888e-02 -1.228714585304260254e-01 5.197694897651672363e-01 -6.406648755073547363e-01 1.641629934310913086e-01 -6.168874353170394897e-02 1.324071735143661499e-01
6.039800643920898438e-01 1.844748705625534058e-01 -9.888073801994323730e-02 2.632701396942138672e-01 -3.212989270687103271e-01 -5.439577102661132812e-01 -6.243242323398590088e-02 3.450624346733093262e-01
-1.734950542449951172e-01 5.538330078125000000e-01 2.931016981601715088e-01 7.258160710334777832e-01 1.925488263368606567e-01 3.272283822298049927e-02 9.987676143646240234e-02 4.826714470982551575e-02
1.234309822320938110e-01 3.117800652980804443e-01 2.421828061342239380e-01 4.423468708992004395e-01 -2.736879885196685791e-01 -5.896291136741638184e-01 -3.886155188083648682e-01 -2.442235797643661499e-01
4.888626635074615479e-01 7.393943071365356445e-01 1.480074971914291382e-01 -1.697076857089996338e-01 4.452011361718177795e-02 -2.586153745651245117e-01 -8.335915207862854004e-02 2.962933480739593506e-01
3.915281891822814941e-01 -1.171894222497940063e-01 3.691163063049316406e-01 4.858318865299224854e-01 -2.464058846235275269e-01 -1.053784191608428955e-01 -5.943790674209594727e-01 1.886423975229263306e-01
2.360404431819915771e-01 1.287820488214492798e-01 3.951927423477172852e-01 2.520748674869537354e-01 -3.730499446392059326e-01 -4.011365771293640137e-01 -6.375516653060913086e-01 -3.784418106079101562e-02
-2.126478105783462524e-01 3.398702740669250488e-01 -2.010177522897720337e-01 2.842616736888885498e-01 -3.912394046783447266e-01 2.236686199903488159e-01 -4.878972470760345459e-01 5.262287259101867676e-01
-1.107401549816131592e-01 8.338348865509033203e-01 -2.699127420783042908e-02 4.110356867313385010e-01 3.253435790538787842e-01 -1.888542249798774719e-02 6.553617864847183228e-02 1.108021959662437439e-01
3.879239857196807861e-01 1.969724148511886597e-01 -1.976439952850341797e-01 7.406035065650939941e-02 -2.852328121662139893e-01 -3.737121522426605225e-01 -3.722522854804992676e-01 6.376352310180664062e-01
5.892418622970581055e-01 3.265780508518218994e-01 -3.964968621730804443e-01 2.482009083032608032e-01 -4.714275002479553223e-01 -2.945749759674072266e-01 -1.938812807202339172e-02 1.339141428470611572e-01
-1.144887432456016541e-01 7.089793086051940918e-01 -2.971564233303070068e-01 5.543130636215209961e-01 1.273197829723358154e-01 1.384467724710702896e-02 -2.653671801090240479e-01 4.305639117956161499e-02
5.405639410018920898e-01 1.162579134106636047e-01 -4.800956845283508301e-01 3.763392865657806396e-01 -3.149121105670928955e-01 -2.366801500320434570e-01 -9.688358008861541748e-02 3.969609737396240234e-01
-1.215206235647201538e-01 2.018262147903442383e-01 2.094944864511489868e-01 7.394523024559020996e-01 1.730444729328155518e-01 2.171660065650939941e-01 -3.860884308815002441e-01 3.572836816310882568e-01
-2.693340480327606201e-01 7.387260794639587402e-01 3.734953701496124268e-01 1.522750109434127808e-01 -3.426854312419891357e-01 -1.277695447206497192e-01 -2.723414897918701172e-01 1.054901406168937683e-01
-1.321217510849237442e-02 5.807159543037414551e-01 -3.107849359512329102e-01 2.442892640829086304e-01 -3.073060214519500732e-01 5.053130909800529480e-02 -6.350185871124267578e-01 7.804486900568008423e-02
4.658700525760650635e-01 1.437906920909881592e-01 -4.624796509742736816e-01 3.197495639324188232e-01 -9.845890849828720093e-02 -1.342201679944992065e-01 -3.456733822822570801e-01 5.467750430107116699e-01
-6.228076666593551636e-02 8.998150825500488281e-01 -2.153712362051010132e-01 2.868135273456573486e-01 1.450549960136413574e-01 -2.895486541092395782e-03 1.859460175037384033e-01 4.671109095215797424e-02
-2.448070943355560303e-01 8.858440518379211426e-01 -1.031343713402748108e-01 2.672200798988342285e-01 -1.683121025562286377e-01 -1.394572407007217407e-01 -1.569595187902450562e-01 2.988149784505367279e-02
7.169417142868041992e-01 4.718093574047088623e-01 3.741635382175445557e-01 1.572043448686599731e-01 -1.118257120251655579e-01 -1.692234277725219727e-01 2.330563068389892578e-01 -5.676543712615966797e-02
-1.989697515964508057e-01 7.745627164840698242e-01 -6.252576131373643875e-03 3.258607983589172363e-01 2.698667049407958984e-01 4.567978158593177795e-02 -2.616877555847167969e-01 3.329327106475830078e-01
3.999287262558937073e-02 5.396206378936767578e-01 -1.367560327053070068e-01 7.295809388160705566e-01 1.314609963446855545e-02 4.701045900583267212e-02 -2.591280937194824219e-01 -2.944306135177612305e-01
-1.425856649875640869e-01 5.389633178710937500e-01 -3.848406374454498291e-01 6.147289872169494629e-01 -4.284829273819923401e-02 2.403174787759780884e-01 -1.885096132755279541e-01 2.609016597270965576e-01
-6.181535124778747559e-02 7.430564165115356445e-01 -4.040454328060150146e-01 2.265887707471847534e-01 -2.149178534746170044e-01 -1.165268123149871826e-01 -4.085182547569274902e-01 5.287511646747589111e-02
-1.404318213462829590e-01 5.091722011566162109e-01 -3.369753062725067139e-01 7.148265242576599121e-01 -8.557230234146118164e-02 1.520906835794448853e-01 -2.477241903543472290e-01 6.835088133811950684e-02
-3.466325253248214722e-02 4.936038255691528320e-01 -3.853493928909301758e-02 7.706481218338012695e-01 3.812625706195831299e-01 8.738459087908267975e-03 -9.727989882230758667e-02 6.978058815002441406e-02
3.805975615978240967e-01 3.015125095844268799e-01 -1.588380187749862671e-01 4.435539245605468750e-01 -2.048532515764236450e-01 7.919157296419143677e-02 5.298662781715393066e-01 4.618134200572967529e-01
8.153494447469711304e-02 -5.004929751157760620e-02 3.229050338268280029e-01 4.122554659843444824e-01 -1.532545387744903564e-01 2.702461183071136475e-01 -2.832017838954925537e-01 7.347800731658935547e-01
2.035845220088958740e-01 9.282049536705017090e-02 5.948115885257720947e-02 6.857700347900390625e-01 -4.942173361778259277e-01 4.355995953083038330e-01 -1.987924128770828247e-01 -5.101833119988441467e-02
-1.014990210533142090e-01 5.880911648273468018e-02 1.566318422555923462e-01 3.160480856895446777e-01 -9.097748994827270508e-02 2.991127073764801025e-01 -3.302406966686248779e-01 8.093302249908447266e-01
3.527696430683135986e-01 2.565843462944030762e-01 1.883910894393920898e-01 2.511137723922729492e-01 -3.359608352184295654e-01 -4.814642071723937988e-01 2.696588039398193359e-01 5.420101881027221680e-01
-2.311381250619888306e-01 5.288897156715393066e-01 3.705816864967346191e-01 2.125394046306610107e-01 -4.262014925479888916e-01 -3.459463119506835938e-01 -4.024731218814849854e-01 1.450384557247161865e-01
7.130450606346130371e-01 3.394184112548828125e-01 -1.941394954919815063e-01 1.197003573179244995e-01 2.393665462732315063e-01 9.753739833831787109e-02 -6.332335621118545532e-02 5.035115480422973633e-01
-1.792495325207710266e-02 8.043155074119567871e-01 -1.118311211466789246e-01 2.348059564828872681e-01 3.969323635101318359e-01 -2.307956963777542114e-01 -1.104400008916854858e-01 2.491911947727203369e-01
-1.628921627998352051e-01 5.482153296470642090e-01 1.114092022180557251e-01 4.439327716827392578e-01 2.609596252441406250e-01 -3.850486502051353455e-02 -5.473236441612243652e-01 3.070700764656066895e-01
8.011995255947113037e-02 6.122424602508544922e-01 1.869502663612365723e-01 -1.436195522546768188e-01 -1.903998479247093201e-02 -2.241025865077972412e-01 -5.390316247940063477e-01 4.711936414241790771e-01
2.040135115385055542e-01 6.697040796279907227e-01 -5.455059185624122620e-02 -9.101163595914840698e-02 2.108000665903091431e-01 9.370721876621246338e-02 -4.714280366897583008e-01 4.723918735980987549e-01
5.433090925216674805e-01 2.581619918346405029e-01 4.415156245231628418e-01 1.258158683776855469e-01 -7.674512267112731934e-02 6.856410950422286987e-02 -6.293224692344665527e-01 1.440979242324829102e-01
6.799224019050598145e-01 1.992754787206649780e-01 -1.983507424592971802e-01 3.123607635498046875e-01 -3.294757604598999023e-01 -3.977614939212799072e-01 1.318186074495315552e-01 2.773770689964294434e-01
-1.588483154773712158e-01 5.905108451843261719e-01 -3.459079265594482422e-01 6.965836286544799805e-01 2.895614318549633026e-02 1.084099858999252319e-01 -3.537891805171966553e-02 8.567567914724349976e-02
2.294437438249588013e-01 4.071995317935943604e-01 3.920143935829401016e-03 4.375623539090156555e-02 -5.924954414367675781e-01 3.308290243148803711e-01 -5.625580549240112305e-01 -5.141954869031906128e-02
-7.214494794607162476e-02 9.677528142929077148e-01 -1.924802958965301514e-01 8.987408876419067383e-02 4.191047325730323792e-02 -2.975468151271343231e-02 1.358048152178525925e-02 1.014759168028831482e-01
3.220642507076263428e-01 3.494803905487060547e-01 4.038924574851989746e-01 -2.487781085073947906e-02 -1.209621205925941467e-01 -2.386517226696014404e-01 -4.206153154373168945e-01 6.015700697898864746e-01
1.172415614128112793e-01 5.116547346115112305e-01 4.206913113594055176e-01 4.107703641057014465e-02 -4.806431531906127930e-01 3.088410571217536926e-02 -5.567506551742553711e-01 -6.206567957997322083e-02
-2.664242982864379883e-01 6.741060018539428711e-01 -2.087337672710418701e-01 6.021018624305725098e-01 -1.600979417562484741e-01 -1.902215927839279175e-02 -2.058201134204864502e-01 -1.215630583465099335e-02
6.845025420188903809e-01 2.451412528753280640e-01 2.480544000864028931e-01 1.869885325431823730e-01 -1.683875620365142822e-01 -8.137945830821990967e-02 -5.827358961105346680e-01 1.755752228200435638e-02
-5.758881196379661560e-02 3.222011923789978027e-01 2.872702777385711670e-01 7.223194837570190430e-01 2.331502288579940796e-01 4.268623292446136475e-01 -1.164081841707229614e-01 1.961607336997985840e-01
-2.181979417800903320e-01 6.932848095893859863e-01 5.845840275287628174e-02 2.602042257785797119e-01 2.250342071056365967e-01 -1.376912295818328857e-01 -3.312025964260101318e-01 4.704549610614776611e-01
6.691727638244628906e-01 -1.529001165181398392e-02 -1.225314587354660034e-01 5.165907144546508789e-01 -4.827944338321685791e-01 3.412148728966712952e-02 -5.360870063304901123e-02 1.815636008977890015e-01
6.534678936004638672e-01 4.758083522319793701e-01 -2.825946807861328125e-01 2.335675060749053955e-01 2.155998349189758301e-01 3.073479235172271729e-01 2.655811980366706848e-02 2.655580341815948486e-01
-6.024585571140050888e-03 2.650790810585021973e-01 6.143752336502075195e-01 5.331696867942810059e-01 7.764241099357604980e-02 -3.164912462234497070e-01 -3.713226914405822754e-01 1.545775830745697021e-01
5.912072956562042236e-02 7.610523700714111328e-01 3.898113667964935303e-01 9.401509165763854980e-02 -1.387165337800979614e-01 -1.056624203920364380e-02 -4.774673581123352051e-01 -9.582871198654174805e-02
-2.257166653871536255e-01 7.929006218910217285e-01 -2.914461791515350342e-01 2.380776852369308472e-01 -1.234099641442298889e-01 2.215372920036315918e-01 -2.387052215635776520e-02 3.374314606189727783e-01
-2.597017586231231689e-01 8.928344398736953735e-02 4.092548787593841553e-01 5.142983794212341309e-01 -1.645602732896804810e-01 -1.116098836064338684e-01 -2.825379073619842529e-01 6.109227538108825684e-01
3.483804166316986084e-01 5.042524933815002441e-01 5.877011269330978394e-02 2.060510814189910889e-01 -6.451021134853363037e-02 -1.071658656001091003e-01 -7.196080088615417480e-01 -2.120558917522430420e-01
-2.188280820846557617e-01 6.550204157829284668e-01 5.130962133407592773e-01 -7.973861694335937500e-02 -3.791130781173706055e-01 2.268256060779094696e-02 -9.543171525001525879e-02 3.163669407367706299e-01
5.955882072448730469e-01 7.529081404209136963e-02 -3.928207159042358398e-01 4.353694617748260498e-01 -3.463389575481414795e-01 -3.010298013687133789e-01 -2.829537093639373779e-01 7.154587656259536743e-02
-3.361178338527679443e-01 6.553994417190551758e-01 3.436864018440246582e-01 3.379063010215759277e-01 -4.359048791229724884e-03 2.729383707046508789e-01 -1.318766027688980103e-01 3.650608658790588379e-01
5.458534955978393555e-01 5.770824551582336426e-01 1.481478959321975708e-01 1.025622404995374382e-04 2.773111462593078613e-01 7.358036935329437256e-03 1.488940715789794922e-01 4.979429244995117188e-01
-6.956285983324050903e-02 5.223777890205383301e-01 5.897353887557983398e-01 3.198661282658576965e-02 -4.558847844600677490e-01 -3.388804942369461060e-02 -3.970579802989959717e-01 8.268725872039794922e-02
-1.251625567674636841e-01 8.207376003265380859e-01 -7.722242176532745361e-02 3.927093446254730225e-01 2.876375615596771240e-01 3.864388540387153625e-02 2.005729824304580688e-01 1.614997386932373047e-01
9.172675758600234985e-02 5.422374606132507324e-01 -3.692466020584106445e-01 5.509344935417175293e-01 -1.987748034298419952e-02 4.514247775077819824e-01 -1.743043363094329834e-01 1.520897597074508667e-01
4.892907142639160156e-01 2.132076174020767212e-01 3.384167850017547607e-01 2.025571614503860474e-01 -5.082681179046630859e-01 1.561588048934936523e-01 -5.236539244651794434e-01 -5.144247412681579590e-02
5.361984968185424805e-01 2.205975204706192017e-01 2.580663561820983887e-01 3.560206592082977295e-01 -6.238559484481811523e-01 9.001094102859497070e-02 2.543525099754333496e-01 9.211528301239013672e-02
4.205384254455566406e-01 3.178296387195587158e-01 1.445363312959671021e-01 -2.858935110270977020e-02 -3.439152538776397705e-01 -1.404791921377182007e-01 -7.190240025520324707e-01 2.131103873252868652e-01
3.741279244422912598e-01 2.383791804313659668e-01 3.741638958454132080e-01 6.318724751472473145e-01 3.118864893913269043e-01 3.385710716247558594e-01 -4.092038050293922424e-02 2.244200557470321655e-01
7.973621487617492676e-01 4.082280024886131287e-02 -1.476595550775527954e-01 4.477255344390869141e-01 -2.373256683349609375e-01 4.152332618832588196e-02 -1.256000697612762451e-01 2.578034996986389160e-01
2.045240700244903564e-01 5.125542879104614258e-01 4.626271426677703857e-01 2.926764488220214844e-01 -3.866382539272308350e-01 -1.135874241590499878e-01 -3.215191066265106201e-01 -3.605671226978302002e-01
-1.511712670326232910e-01 8.040524721145629883e-01 9.589613974094390869e-02 4.545415043830871582e-01 1.807878911495208740e-01 2.489517778158187866e-01 1.419599503278732300e-01 5.392543040215969086e-03
2.578545510768890381e-01 5.906528234481811523e-01 -5.008667111396789551e-01 2.412145435810089111e-01 -5.275743827223777771e-02 3.582115471363067627e-01 4.301628470420837402e-02 3.776760399341583252e-01
-2.412068992853164673e-01 2.750951349735260010e-01 2.104282826185226440e-01 6.943445801734924316e-01 1.451466530561447144e-01 1.867576390504837036e-01 -3.229327797889709473e-01 4.236929714679718018e-01
5.619981884956359863e-01 9.178322553634643555e-02 3.521006405353546143e-01 4.139157831668853760e-01 -4.429748058319091797e-01 -1.219103783369064331e-01 2.582093775272369385e-01 3.204246163368225098e-01
2.745915055274963379e-01 5.762774944305419922e-01 -5.523272752761840820e-01 2.323897927999496460e-01 -1.639660596847534180e-01 3.814878463745117188e-01 -1.123727038502693176e-01 2.199724614620208740e-01
-3.183306157588958740e-01 6.912139058113098145e-01 -1.513467878103256226e-01 4.333299696445465088e-01 -2.108813673257827759e-01 2.561435699462890625e-01 -1.275703012943267822e-01 2.895748615264892578e-01
5.270428657531738281e-01 3.738129734992980957e-01 1.964984834194183350e-01 3.478768467903137207e-01 1.553347986191511154e-02 5.928058028221130371e-01 -2.238121777772903442e-01 -1.452850103378295898e-01
2.156016379594802856e-01 4.950124770402908325e-02 -1.644079536199569702e-01 3.650780022144317627e-01 -1.183587238192558289e-01 -4.055291116237640381e-01 -2.334398180246353149e-01 7.468580007553100586e-01
-6.956014782190322876e-02 6.660206317901611328e-01 5.577930808067321777e-01 1.777388006448745728e-01 1.173212155699729919e-01 -2.722955048084259033e-01 -2.236461490392684937e-01 2.663213610649108887e-01
3.629033267498016357e-01 2.911127805709838867e-01 1.871928870677947998e-01 2.378561347723007202e-01 -3.721809983253479004e-01 -3.796926736831665039e-01 3.433709442615509033e-01 5.397676229476928711e-01
-7.196909189224243164e-02 1.787483692169189453e-01 3.445818424224853516e-01 1.346506625413894653e-01 -1.562144458293914795e-01 -4.917573034763336182e-01 -4.926518201828002930e-01 5.630879402160644531e-01
-1.646367013454437256e-01 6.774559617042541504e-01 -1.206107661128044128e-01 6.052408218383789062e-01 2.140525430440902710e-01 1.381012648344039917e-01 -1.476863622665405273e-01 2.153676152229309082e-01
9.221763163805007935e-02 1.213575080037117004e-01 -1.429180055856704712e-01 7.857035398483276367e-01 -3.609438836574554443e-01 4.516601860523223877e-01 6.627790629863739014e-02 -1.850588619709014893e-02
-1.049658358097076416e-01 6.901265978813171387e-01 2.846117019653320312e-01 -1.386270970106124878e-01 5.770351365208625793e-02 -1.461628973484039307e-01 1.638066023588180542e-01 6.007997989654541016e-01
6.270111203193664551e-01 5.805087089538574219e-01 1.686853766441345215e-01 -6.691988557577133179e-02 2.785730063915252686e-01 -5.213890224695205688e-02 5.935645103454589844e-02 3.912662863731384277e-01
2.032251060009002686e-01 8.126447796821594238e-01 1.493391096591949463e-01 -1.242578029632568359e-02 2.081525772809982300e-01 -6.364499777555465698e-02 -4.713859856128692627e-01 7.917387038469314575e-02
3.360920250415802002e-01 2.900854051113128662e-01 -5.077506229281425476e-02 3.754918277263641357e-01 -4.091550409793853760e-01 -9.687623381614685059e-02 4.880171120166778564e-01 4.943346977233886719e-01
4.416354894638061523e-01 4.370732977986335754e-02 -2.215143740177154541e-01 3.623695671558380127e-01 1.061075329780578613e-01 -1.190840229392051697e-01 -1.118270903825759888e-01 7.646713256835937500e-01
1.492551267147064209e-01 1.434983462095260620e-01 5.631408467888832092e-02 3.160656690597534180e-01 -5.490465164184570312e-01 6.506666541099548340e-02 -7.387142777442932129e-01 5.174726620316505432e-02
-1.408127695322036743e-01 1.321899592876434326e-01 -8.240556716918945312e-02 2.320196628570556641e-01 -4.092891216278076172e-01 1.914402246475219727e-01 -5.247042775154113770e-01 6.500709652900695801e-01
1.841747611761093140e-01 7.476643919944763184e-01 3.880155980587005615e-01 -7.300350069999694824e-02 -2.912990562617778778e-02 -1.147803366184234619e-01 -4.779719412326812744e-01 9.333728998899459839e-02
6.506300568580627441e-01 5.183150172233581543e-01 3.200693428516387939e-01 2.589300870895385742e-01 3.175939023494720459e-01 -1.399796158075332642e-01 -8.449252694845199585e-02 -1.046029850840568542e-01
5.080110430717468262e-01 3.112675249576568604e-01 4.231071770191192627e-01 1.379322111606597900e-01 -4.776437580585479736e-01 1.713645160198211670e-01 -4.264931976795196533e-01 -8.710143715143203735e-02
6.451637744903564453e-01 5.011829137802124023e-01 1.113327443599700928e-01 1.748303174972534180e-01 -4.252800941467285156e-01 -1.076992154121398926e-01 -4.240079596638679504e-02 -3.088018000125885010e-01
-2.521119713783264160e-01 7.815026640892028809e-01 -8.255838602781295776e-02 5.265958905220031738e-01 -6.826784461736679077e-02 -1.228207275271415710e-01 -1.398930698633193970e-01 4.752258211374282837e-02
5.546498894691467285e-01 -3.250053897500038147e-02 -2.676630392670631409e-02 6.265651583671569824e-01 -4.898701310157775879e-01 1.749449521303176880e-01 -3.068654797971248627e-02 1.627470850944519043e-01
6.658290028572082520e-01 5.815545320510864258e-01 2.558231353759765625e-01 -1.328247338533401489e-01 -1.221820637583732605e-01 -7.647591829299926758e-02 1.714870631694793701e-01 2.918789982795715332e-01
2.994622290134429932e-01 2.264627367258071899e-01 1.321597248315811157e-01 -6.306234747171401978e-02 -2.151207774877548218e-01 -2.268254309892654419e-01 -3.354461789131164551e-01 7.920500636100769043e-01
6.086078286170959473e-01 6.992436051368713379e-01 6.655284017324447632e-02 -6.098746135830879211e-02 1.182089373469352722e-01 -3.265985250473022461e-01 4.825812950730323792e-02 9.765986353158950806e-02
5.337637662887573242e-01 5.383085831999778748e-02 5.671214461326599121e-01 4.454022049903869629e-01 -3.091325163841247559e-01 -1.305865645408630371e-01 1.954226046800613403e-01 2.034279704093933105e-01
-1.483408510684967041e-01 2.470637112855911255e-01 3.616783618927001953e-01 7.303050756454467773e-01 4.494321346282958984e-02 1.369142234325408936e-01 -4.563269019126892090e-01 1.542666554450988770e-01
-3.472335636615753174e-01 7.719648480415344238e-01 -6.783369928598403931e-03 2.138906717300415039e-01 -6.104319542646408081e-02 1.819433122873306274e-01 -2.429508976638317108e-02 4.475310742855072021e-01
4.077313840389251709e-01 6.414654850959777832e-01 -1.581293195486068726e-01 1.943274885416030884e-01 -3.224788606166839600e-01 5.012850165367126465e-01 6.289404630661010742e-02 1.655439101159572601e-02
1.568354964256286621e-01 3.771726787090301514e-02 3.196170032024383545e-01 2.731102406978607178e-01 -4.942687153816223145e-01 -1.510322690010070801e-01 1.227762997150421143e-01 7.176696062088012695e-01
4.839800894260406494e-01 3.502487242221832275e-01 2.895541787147521973e-01 2.137798368930816650e-01 -6.426666975021362305e-01 -3.115772008895874023e-01 2.868103422224521637e-02 -5.120923742651939392e-02
-9.360924363136291504e-02 2.977369725704193115e-01 3.142094612121582031e-01 7.259162068367004395e-01 6.937300413846969604e-02 3.203229904174804688e-01 -3.863883614540100098e-01 1.421016901731491089e-01
-1.854469776153564453e-01 7.054289579391479492e-01 1.556389629840850830e-01 3.512579500675201416e-01 -1.941760927438735962e-01 4.953468739986419678e-01 -6.256527733057737350e-03 1.930326670408248901e-01
1.437157094478607178e-01 -7.375829666852951050e-02 -6.115407124161720276e-02 4.387960135936737061e-01 -1.953154504299163818e-01 -2.996924221515655518e-01 -2.950631082057952881e-01 7.500652670860290527e-01
-2.213858664035797119e-01 5.868307948112487793e-01 5.732731223106384277e-01 1.701287925243377686e-01 -4.075198620557785034e-02 3.447560220956802368e-02 -2.799051105976104736e-01 4.096776843070983887e-01
5.245165228843688965e-01 3.021809160709381104e-01 3.546626865863800049e-01 2.655271887779235840e-01 -5.606940388679504395e-01 9.887339919805526733e-02 3.227207660675048828e-01 9.474455565214157104e-02
3.028832674026489258e-01 3.814119696617126465e-01 -3.698201477527618408e-01 3.540604114532470703e-01 -2.840813994407653809e-01 5.658625364303588867e-01 -2.961847484111785889e-01 1.096942275762557983e-01
-8.976995944976806641e-02 8.596999049186706543e-01 -2.076123952865600586e-01 4.230590760707855225e-01 1.368008404970169067e-01 -7.066909689456224442e-03 4.880736023187637329e-02 9.812770038843154907e-02
1.018140837550163269e-01 6.883147358894348145e-01 8.997239172458648682e-02 1.910702288150787354e-01 -5.535429716110229492e-01 -1.675906330347061157e-01 -7.969697564840316772e-02 -3.611175417900085449e-01
5.725246295332908630e-02 -1.844333857297897339e-02 -2.171228080987930298e-01 8.146243691444396973e-01 -3.140567541122436523e-01 2.820612788200378418e-01 -2.785649001598358154e-01 1.727382093667984009e-01
-2.060041129589080811e-01 6.835365295410156250e-01 2.644854970276355743e-02 2.985729277133941650e-02 -2.968685328960418701e-01 3.240399658679962158e-01 -9.097352623939514160e-02 5.360411405563354492e-01
-1.244629994034767151e-01 6.890875697135925293e-01 1.085170917212963104e-02 3.000664710998535156e-01 2.720820009708404541e-01 -1.772565990686416626e-01 -4.315755665302276611e-01 3.574961125850677490e-01
3.072370588779449463e-01 6.669377684593200684e-01 -7.987201213836669922e-02 -1.171799674630165100e-01 3.876697272062301636e-02 -2.605976164340972900e-01 -4.199263155460357666e-01 4.415163695812225342e-01
6.158053874969482422e-01 6.837368607521057129e-01 1.675069779157638550e-01 -2.805091813206672668e-02 9.896671026945114136e-02 -2.618682682514190674e-01 1.903548240661621094e-01 9.918653964996337891e-02
-1.082776337862014771e-01 8.391151428222656250e-01 -1.510104537010192871e-01 3.181181848049163818e-01 6.812164187431335449e-02 1.403011083602905273e-01 2.913030385971069336e-01 2.257788777351379395e-01
4.212273061275482178e-01 4.722196161746978760e-01 1.914079189300537109e-01 2.276824861764907837e-01 5.501478910446166992e-02 5.301343649625778198e-02 -6.852803826332092285e-01 -1.888216435909271240e-01
-1.228845119476318359e-01 4.774226844310760498e-01 -2.887895107269287109e-01 4.798988103866577148e-01 -3.209696710109710693e-01 3.704680502414703369e-01 -4.204003810882568359e-01 1.620499193668365479e-01
1.695857793092727661e-01 6.109004616737365723e-01 2.802599370479583740e-01 -1.417214721441268921e-01 1.351066231727600098e-01 6.683416664600372314e-02 -3.818180412054061890e-02 6.893708705902099609e-01
4.610101878643035889e-02 4.846579134464263916e-01 -5.350927710533142090e-01 6.133559346199035645e-01 2.075214982032775879e-01 9.797787666320800781e-02 -1.527636498212814331e-01 1.563653647899627686e-01
4.168050289154052734e-01 3.439352512359619141e-01 2.477360814809799194e-01 3.514160588383674622e-02 -1.656179279088973999e-01 -2.804978191852569580e-01 -7.281917929649353027e-01 9.488131105899810791e-02
8.909883350133895874e-02 6.321943402290344238e-01 -2.444819360971450806e-01 4.774051010608673096e-01 -2.759997360408306122e-02 2.633693218231201172e-01 -4.730406403541564941e-01 -1.039808094501495361e-01
2.301287055015563965e-01 4.758760631084442139e-01 -4.937657117843627930e-01 3.189995288848876953e-01 -1.875279992818832397e-01 3.386661112308502197e-01 2.019500583410263062e-01 4.293856918811798096e-01
-1.213119458407163620e-02 7.535101175308227539e-01 2.762970030307769775e-01 2.114951610565185547e-01 -3.420447707176208496e-01 -2.816728651523590088e-01 1.350249350070953369e-01 -3.105466365814208984e-01
5.426706075668334961e-01 7.414705157279968262e-01 7.217347621917724609e-02 -1.882345825433731079e-01 4.451892524957656860e-02 2.679368294775485992e-02 -2.442438155412673950e-02 3.343535959720611572e-01
1.112413853406906128e-01 6.759734749794006348e-01 -5.277100205421447754e-01 2.682243883609771729e-01 7.260791212320327759e-02 2.168665230274200439e-01 -2.743794620037078857e-01 2.295127213001251221e-01
1.080709919333457947e-01 7.158176898956298828e-01 6.029819697141647339e-02 5.347552299499511719e-01 9.455155668547376990e-05 1.882357597351074219e-01 1.598163135349750519e-02 3.881221711635589600e-01
3.038439750671386719e-01 2.189510166645050049e-01 1.290929615497589111e-01 3.085476160049438477e-01 -1.599239856004714966e-01 -4.032991528511047363e-01 -7.459008097648620605e-01 -5.726124718785285950e-02
-1.768325716257095337e-01 4.614681601524353027e-01 1.507323831319808960e-01 -6.247051805257797241e-02 -2.920352816581726074e-01 2.371722310781478882e-01 -4.270867258310317993e-02 7.653727531433105469e-01
3.384087979793548584e-01 5.456995964050292969e-02 -2.354585379362106323e-01 4.457388520240783691e-01 -3.823516070842742920e-01 1.767691373825073242e-01 2.014420032501220703e-01 6.405926346778869629e-01
-5.697860196232795715e-02 4.740498363971710205e-01 1.206230297684669495e-01 2.828729748725891113e-01 -6.283525824546813965e-01 -2.623183429241180420e-01 -4.163491129875183105e-01 -2.011936008930206299e-01
1.847014725208282471e-01 3.942213058471679688e-01 3.655743598937988281e-01 4.211320579051971436e-01 1.817317157983779907e-01 3.997436165809631348e-01 -5.352599620819091797e-01 1.419634371995925903e-01
8.269070386886596680e-01 8.429469168186187744e-02 1.253704130649566650e-01 4.342426955699920654e-01 -8.210849016904830933e-02 1.502207368612289429e-01 -1.300861388444900513e-01 2.420831024646759033e-01
3.256946504116058350e-01 5.432036519050598145e-01 1.841038092970848083e-02 4.869088158011436462e-02 1.381758414208889008e-02 4.810254275798797607e-01 -5.627611279487609863e-01 2.187844514846801758e-01
3.053576648235321045e-01 6.518631577491760254e-01 -4.362728595733642578e-01 5.936121195554733276e-02 5.134117975831031799e-02 2.835993766784667969e-01 -9.899914264678955078e-02 4.417102634906768799e-01
3.167191147804260254e-01 4.235305488109588623e-01 -2.307331562042236328e-01 3.020490407943725586e-01 -4.235183298587799072e-01 5.936341285705566406e-01 -2.058757692575454712e-01 4.105246439576148987e-02
4.512492418289184570e-01 7.736457884311676025e-02 -5.311911106109619141e-01 3.590086102485656738e-01 -3.578037917613983154e-01 -3.113538622856140137e-01 -3.286558687686920166e-01 2.153093814849853516e-01
4.698335230350494385e-01 1.375752836465835571e-01 3.236459195613861084e-01 4.134805500507354736e-01 -5.089668631553649902e-01 -7.148402184247970581e-02 3.215057849884033203e-01 3.421896994113922119e-01
3.604018986225128174e-01 -7.010899484157562256e-02 2.984646856784820557e-01 6.729883551597595215e-01 -3.811457455158233643e-01 -1.149135921150445938e-02 2.404119819402694702e-01 3.464082181453704834e-01
3.379255160689353943e-02 8.800781369209289551e-01 2.322629559785127640e-03 -2.949103945866227150e-03 -2.304362952709197998e-01 2.477447092533111572e-01 -3.835806855931878090e-03 3.313811123371124268e-01
-2.039151340723037720e-01 7.228683829307556152e-01 -1.447543054819107056e-01 2.176983207464218140e-01 -2.973926365375518799e-01 4.052464365959167480e-01 -1.332624703645706177e-01 3.116207122802734375e-01
-2.031218707561492920e-01 5.990948081016540527e-01 4.256622195243835449e-01 1.736932098865509033e-01 -6.876450031995773315e-02 -2.332432121038436890e-01 -4.763297736644744873e-01 3.200754225254058838e-01
-1.099970862269401550e-01 6.855028867721557617e-01 2.174373567104339600e-01 3.452369570732116699e-01 -7.450191676616668701e-02 1.554291844367980957e-01 -5.477566719055175781e-01 1.475550532341003418e-01
3.361627161502838135e-01 5.600793957710266113e-01 -2.633294761180877686e-01 2.035460919141769409e-01 -4.037118554115295410e-01 5.247206687927246094e-01 6.014145910739898682e-02 1.435278803110122681e-01
2.848725318908691406e-01 7.570365071296691895e-01 -1.074305996298789978e-01 -5.932232365012168884e-02 -3.170594274997711182e-01 4.593679606914520264e-01 -1.363617330789566040e-01 2.329720929265022278e-02
1.051522046327590942e-01 6.164006590843200684e-01 -1.626922748982906342e-02 3.959269523620605469e-01 5.844429880380630493e-02 6.208289861679077148e-01 -8.313531428575515747e-02 2.370962649583816528e-01
3.260936141014099121e-01 4.803577959537506104e-01 3.866730630397796631e-01 2.449970841407775879e-01 3.145756125450134277e-01 -2.751343548297882080e-01 -5.198267102241516113e-01 9.221245348453521729e-02
5.910175442695617676e-01 5.422912240028381348e-01 3.059061765670776367e-01 -2.983001805841922760e-02 1.618902683258056641e-01 2.024062573909759521e-01 1.136931255459785461e-01 4.266699552536010742e-01
6.341598629951477051e-01 6.576368212699890137e-01 3.829485177993774414e-02 2.502403780817985535e-02 -1.009890157729387283e-02 3.913048803806304932e-01 -4.179154708981513977e-02 9.107429534196853638e-02
-4.189609363675117493e-02 8.133998513221740723e-01 -4.030782580375671387e-01 2.998286187648773193e-01 4.762914497405290604e-03 2.473969012498855591e-01 -8.886869996786117554e-03 1.514896601438522339e-01
9.087228029966354370e-02 6.632847189903259277e-01 -1.094301268458366394e-01 1.195382997393608093e-01 -1.196053698658943176e-01 4.671971201896667480e-01 2.984147965908050537e-01 4.515542089939117432e-01
1.456332057714462280e-01 3.274164795875549316e-01 1.831860989332199097e-01 2.465359419584274292e-01 4.778919219970703125e-01 -3.170410394668579102e-01 -3.932248353958129883e-01 5.419694185256958008e-01
9.187126904726028442e-02 6.871656775474548340e-01 -3.117569983005523682e-01 5.308219790458679199e-01 2.167041599750518799e-01 2.912851572036743164e-01 5.644970387220382690e-02 7.351341098546981812e-02
2.465694546699523926e-01 3.510508835315704346e-01 2.128683626651763916e-01 1.912150830030441284e-01 -3.102349042892456055e-01 -3.375202715396881104e-01 3.536051511764526367e-01 6.315760612487792969e-01
4.557225108146667480e-01 7.002265453338623047e-01 1.793366968631744385e-01 -1.245017722249031067e-01 1.388311535120010376e-01 -4.176651835441589355e-01 7.189451158046722412e-02 2.354784011840820312e-01
1.044731363654136658e-01 4.410540163516998291e-01 -3.676116764545440674e-01 2.725576162338256836e-01 -2.491781115531921387e-01 4.788947403430938721e-01 8.837856352329254150e-02 5.346869826316833496e-01
-2.676187157630920410e-01 6.630516648292541504e-01 5.484539270401000977e-01 2.571045756340026855e-01 -1.677504926919937134e-01 4.887196794152259827e-02 2.555448189377784729e-02 3.010921180248260498e-01
6.796692609786987305e-01 4.724876284599304199e-01 3.028261065483093262e-01 2.031975984573364258e-01 -1.779929399490356445e-01 -3.034141957759857178e-01 2.390428185462951660e-01 -3.048191219568252563e-02
6.106171011924743652e-01 5.783764719963073730e-01 1.048737168312072754e-01 1.120054647326469421e-01 -2.664151415228843689e-02 5.058251619338989258e-01 -3.414486721158027649e-02 1.065317317843437195e-01
-2.028114348649978638e-01 6.075230836868286133e-01 -1.635432839393615723e-01 6.775248050689697266e-01 1.160370334982872009e-01 -1.149958148598670959e-01 -2.725824117660522461e-01 5.483687669038772583e-02
3.606737591326236725e-03 -2.808573842048645020e-02 1.641106009483337402e-01 4.748895764350891113e-01 -2.980332076549530029e-01 -3.580065965652465820e-01 1.259742379188537598e-01 7.168567776679992676e-01
1.438596099615097046e-01 5.492770671844482422e-01 1.846735775470733643e-01 -1.303199231624603271e-01 6.840783357620239258e-02 -2.007515877485275269e-01 -4.999864697456359863e-01 5.757988095283508301e-01
1.956482082605361938e-01 3.515411317348480225e-01 -2.600432932376861572e-01 5.929509401321411133e-01 7.629130035638809204e-02 5.914223790168762207e-01 -1.912169903516769409e-01 1.635927557945251465e-01
-2.320769056677818298e-02 2.909098565578460693e-01 4.843838512897491455e-01 6.206273436546325684e-01 3.021183907985687256e-01 -3.765891492366790771e-02 1.030695065855979919e-01 4.378465712070465088e-01
3.944436013698577881e-01 1.651519238948822021e-01 4.261513650417327881e-01 6.051259040832519531e-01 -3.473950922489166260e-01 -1.446826457977294922e-01 2.179609984159469604e-01 -2.832553386688232422e-01
-2.182080447673797607e-01 2.876240909099578857e-01 8.874086663126945496e-03 1.247444599866867065e-01 -1.810376644134521484e-01 1.341907680034637451e-01 -4.508229196071624756e-01 7.745932936668395996e-01
-2.151416838169097900e-01 6.600114107131958008e-01 3.437176346778869629e-01 2.956929802894592285e-01 -1.624129861593246460e-01 -1.798234283924102783e-01 -4.877390563488006592e-01 1.261701285839080811e-01
-1.360701322555541992e-01 5.461893677711486816e-01 4.469456523656845093e-02 5.158054232597351074e-01 2.711707353591918945e-01 -2.746049165725708008e-01 -3.854126632213592529e-01 3.429652154445648193e-01
1.730594635009765625e-01 7.642050981521606445e-01 -2.737399935722351074e-01 1.385435014963150024e-01 -8.623912185430526733e-02 4.010182619094848633e-01 -1.099916771054267883e-01 3.340095281600952148e-01
4.017387032508850098e-01 1.832351982593536377e-01 -1.005915552377700806e-01 8.296664059162139893e-02 -2.611699402332305908e-01 4.133737981319427490e-01 -1.758277267217636108e-01 7.197400927543640137e-01
3.540117666125297546e-02 3.385875523090362549e-01 3.599445521831512451e-01 3.909324705600738525e-01 3.120853602886199951e-01 1.141348555684089661e-01 -4.423643648624420166e-01 5.436971187591552734e-01
2.070713043212890625e-01 3.327207565307617188e-01 -2.142974920570850372e-02 4.753009229898452759e-02 -6.290459632873535156e-01 1.940188705921173096e-01 -6.294434070587158203e-01 1.189906299114227295e-01
5.505226850509643555e-01 2.737292945384979248e-01 -3.363304138183593750e-01 3.413007557392120361e-01 -4.599897265434265137e-01 -4.039244055747985840e-01 8.896163105964660645e-02 9.865646809339523315e-02
1.437482535839080811e-01 6.701957583427429199e-01 -5.898329019546508789e-01 2.463641315698623657e-01 -2.031071037054061890e-01 1.824068278074264526e-01 -2.026852518320083618e-01 7.726459205150604248e-02
5.711276829242706299e-02 6.385481953620910645e-01 -9.424622356891632080e-02 2.102464139461517334e-01 -2.128246128559112549e-01 5.758461952209472656e-01 3.550168499350547791e-02 3.971837759017944336e-01
6.746003776788711548e-02 8.657006025314331055e-01 -2.525259852409362793e-01 3.006675541400909424e-01 1.133576035499572754e-02 1.887769699096679688e-01 -1.421569585800170898e-01 1.893871128559112549e-01
4.365951418876647949e-01 4.122365713119506836e-01 -1.057312935590744019e-01 2.568213343620300293e-01 -1.814758777618408203e-01 6.811000108718872070e-01 -2.297739386558532715e-01 1.126168742775917053e-01
4.159900844097137451e-01 -9.297999553382396698e-03 3.889332711696624756e-01 6.761600971221923828e-01 8.342298865318298340e-02 1.593704149127006531e-02 -2.369334697723388672e-01 3.937682807445526123e-01
3.687885776162147522e-02 7.366772890090942383e-01 2.135023027658462524e-01 -9.617872536182403564e-02 -8.306050300598144531e-02 3.736121058464050293e-01 5.067882686853408813e-02 5.020553469657897949e-01
1.036295816302299500e-01 5.519616603851318359e-01 3.187484741210937500e-01 4.459891617298126221e-01 1.007676124572753906e-01 -2.977743744850158691e-01 -5.133370757102966309e-01 -1.474905312061309814e-01
5.012511014938354492e-01 4.354814589023590088e-01 3.790297210216522217e-01 2.480275332927703857e-01 -4.972437024116516113e-01 5.087864771485328674e-02 3.224850893020629883e-01 -9.263430722057819366e-03
3.391072899103164673e-02 5.904061198234558105e-01 -3.300758600234985352e-01 5.550954937934875488e-01 3.477971851825714111e-01 2.303365767002105713e-01 4.162874538451433182e-03 2.432168424129486084e-01
6.311275996267795563e-03 5.483750998973846436e-02 4.022453129291534424e-01 4.674148857593536377e-01 -1.479156911373138428e-01 4.017312824726104736e-01 -4.940677583217620850e-01 4.350921213626861572e-01
-2.599090039730072021e-01 5.237180590629577637e-01 2.322345674037933350e-01 5.863741040229797363e-01 2.363314153626561165e-03 -1.046959497034549713e-02 4.044285714626312256e-01 3.110007643699645996e-01
2.971239387989044189e-01 3.298049569129943848e-01 4.530458152294158936e-02 1.615309119224548340e-01 -5.324735641479492188e-01 3.871123194694519043e-01 -5.842450261116027832e-01 8.661167696118354797e-03
5.369112491607666016e-01 5.149823427200317383e-01 1.714907139539718628e-01 -1.111073344945907593e-01 1.059550419449806213e-01 -2.195904105901718140e-01 -2.964607775211334229e-01 5.073758363723754883e-01
3.065211176872253418e-01 6.762933135032653809e-01 -5.788317695260047913e-02 -9.477310627698898315e-02 2.107547521591186523e-01 -1.131154000759124756e-01 -4.451629221439361572e-01 4.253905713558197021e-01
4.608029425144195557e-01 5.340517759323120117e-01 3.253022134304046631e-01 -9.160105139017105103e-02 2.284265756607055664e-01 -9.297357499599456787e-02 -2.956684529781341553e-01 4.898924827575683594e-01
-6.842846423387527466e-02 2.900183498859405518e-01 -1.966673582792282104e-01 2.464596480131149292e-01 -1.801034510135650635e-01 2.847350835800170898e-01 -3.881459534168243408e-01 7.400119900703430176e-01
-1.885015964508056641e-01 6.765394806861877441e-01 1.711786389350891113e-01 3.053843080997467041e-01 -4.530192613601684570e-01 -2.227063849568367004e-02 -3.881660401821136475e-01 -1.667466014623641968e-01
1.874473094940185547e-01 2.707220017910003662e-01 -9.102258086204528809e-02 1.334668397903442383e-01 -2.184626311063766479e-01 -6.309271454811096191e-01 -3.353015482425689697e-01 5.543036460876464844e-01
3.182335942983627319e-02 -6.559637188911437988e-02 -4.470942169427871704e-02 5.107114911079406738e-01 -1.511425822973251343e-01 -2.344583719968795776e-01 -7.655028253793716431e-02 8.050990104675292969e-01
5.100896358489990234e-01 1.717713624238967896e-01 -4.801039695739746094e-01 3.624478876590728760e-01 -2.958864867687225342e-01 -2.774330377578735352e-01 -3.041319549083709717e-01 3.023585677146911621e-01
-1.713181585073471069e-01 6.430601477622985840e-01 -1.660023331642150879e-01 5.817279815673828125e-01 -1.144607961177825928e-01 3.078492283821105957e-01 -2.885642349720001221e-01 -4.223096650093793869e-03
-3.337978422641754150e-01 7.198187112808227539e-01 5.642662942409515381e-02 3.567853868007659912e-01 -2.285103127360343933e-02 2.309877127408981323e-01 -1.809209883213043213e-01 3.915996551513671875e-01
-1.457277685403823853e-01 6.616165041923522949e-01 -1.333809792995452881e-01 6.336327195167541504e-01 2.156823724508285522e-01 9.780194377526640892e-04 1.402033716440200806e-01 2.357314079999923706e-01
1.039760336279869080e-01 4.761655926704406738e-01 -3.415721356868743896e-01 7.532454133033752441e-01 2.264408916234970093e-01 -9.520568698644638062e-02 1.062541902065277100e-01 8.231348544359207153e-02
7.351189851760864258e-01 2.545112073421478271e-01 3.303187489509582520e-01 1.137149333953857422e-01 -1.879146397113800049e-01 -2.068065255880355835e-01 -1.703523695468902588e-01 4.070400595664978027e-01
5.436151623725891113e-01 3.629565834999084473e-01 -2.623846940696239471e-02 1.924841850996017456e-01 -5.784438848495483398e-01 -1.793056428432464600e-01 3.224848508834838867e-01 2.534999549388885498e-01
4.240402877330780029e-01 9.462918341159820557e-02 -1.212072893977165222e-01 1.506722122430801392e-01 -2.883724272251129150e-01 -3.429327607154846191e-01 -6.055255532264709473e-01 4.543337225914001465e-01
7.485572099685668945e-01 4.595182836055755615e-01 -1.426907032728195190e-01 8.793781697750091553e-02 -5.167641118168830872e-02 3.598814606666564941e-01 -7.826612144708633423e-02 2.491996288299560547e-01
-4.825884848833084106e-02 7.810033559799194336e-01 2.369001060724258423e-01 2.696553170680999756e-01 1.091108247637748718e-01 1.181581914424896240e-01 -4.809834361076354980e-01 4.071465879678726196e-02
2.118783146142959595e-01 1.541293412446975708e-01 -8.291622996330261230e-02 1.891213953495025635e-01 -3.302798271179199219e-01 -5.960732102394104004e-01 -4.797495007514953613e-01 4.406381845474243164e-01
-1.399312615394592285e-01 4.687335789203643799e-01 4.114140868186950684e-01 2.818335890769958496e-01 -1.683155596256256104e-01 -2.941447868943214417e-02 -6.739504933357238770e-01 1.691500991582870483e-01
6.937378048896789551e-01 7.728092372417449951e-02 -1.532838046550750732e-01 4.882030189037322998e-01 -1.474814862012863159e-01 -7.085628062486648560e-02 -1.600576043128967285e-01 4.455645382404327393e-01
6.803703308105468750e-01 5.749663114547729492e-01 3.757385164499282837e-02 -1.113347038626670837e-01 -9.468002617359161377e-02 -2.939618378877639771e-02 9.754163026809692383e-02 4.163652956485748291e-01
-1.415192484855651855e-01 5.360751152038574219e-01 -4.167645573616027832e-01 3.039397299289703369e-01 -2.980753183364868164e-01 2.788569331169128418e-01 -1.654826700687408447e-01 4.822126924991607666e-01
1.314748451113700867e-02 3.435299992561340332e-01 2.877141237258911133e-01 8.287829160690307617e-01 7.470812648534774780e-03 1.950000077486038208e-01 -8.335237950086593628e-02 -2.590856254100799561e-01
-2.588239312171936035e-01 5.359612107276916504e-01 2.155439108610153198e-01 1.653227210044860840e-01 -3.333843052387237549e-01 -1.807536184787750244e-01 -5.122405886650085449e-01 4.071333408355712891e-01
2.785987854003906250e-01 6.432677805423736572e-02 -9.834101051092147827e-02 7.069923877716064453e-01 -3.971628248691558838e-01 4.596601724624633789e-01 -1.921160370111465454e-01 -5.292700603604316711e-02
4.433920141309499741e-03 5.727121829986572266e-01 3.379385173320770264e-01 2.188810892403125763e-02 1.465043704956769943e-02 -2.107722014188766479e-01 -5.849460959434509277e-01 4.129141271114349365e-01
3.212356194853782654e-02 6.679893732070922852e-01 -5.727126002311706543e-01 2.069218009710311890e-01 -1.479779481887817383e-01 7.801263779401779175e-02 -1.685869693756103516e-01 3.543117940425872803e-01
-3.302789479494094849e-02 8.997645378112792969e-01 1.041840463876724243e-01 8.216385729610919952e-03 -2.665844857692718506e-01 1.135819330811500549e-01 -5.898083373904228210e-02 3.016025424003601074e-01
4.358114302158355713e-02 5.152676105499267578e-01 3.064247965812683105e-01 -1.379836797714233398e-01 -4.807545542716979980e-01 -4.990067705512046814e-02 -3.442913591861724854e-01 5.172163844108581543e-01
2.719605863094329834e-01 4.077081382274627686e-01 5.121662616729736328e-01 2.543743550777435303e-01 -8.569632470607757568e-02 9.890656173229217529e-02 -6.251134872436523438e-01 1.577898263931274414e-01
5.343350768089294434e-01 2.211663275957107544e-01 3.791295588016510010e-01 5.794692635536193848e-01 -2.312682121992111206e-01 -9.941674023866653442e-02 -3.483835756778717041e-01 -3.616429492831230164e-02
1.540418714284896851e-01 3.330104053020477295e-01 3.128611445426940918e-01 1.014934405684471130e-01 -3.392041623592376709e-01 5.523855686187744141e-01 -1.205260399729013443e-02 5.803945064544677734e-01
4.621783792972564697e-01 9.896561503410339355e-02 -1.355820801109075546e-02 2.323342859745025635e-01 -2.629714012145996094e-01 4.503983855247497559e-01 -2.197423726320266724e-01 6.341408491134643555e-01
1.500975899398326874e-02 6.408814787864685059e-01 5.193240568041801453e-02 2.811431698501110077e-02 -3.544020652770996094e-02 5.260493755340576172e-01 3.747100383043289185e-02 5.533266067504882812e-01
1.065765768289566040e-01 5.973887443542480469e-01 -3.392074406147003174e-01 1.658704876899719238e-01 -1.710429489612579346e-01 3.383871316909790039e-01 -7.256035506725311279e-02 5.832381248474121094e-01
3.525758087635040283e-01 1.893859654664993286e-01 6.566702574491500854e-02 8.585296571254730225e-02 -2.526183128356933594e-01 -1.129882633686065674e-01 -3.191875293850898743e-03 8.669186234474182129e-01
-1.523856967687606812e-01 3.841090798377990723e-01 6.624097228050231934e-01 4.260052740573883057e-01 1.004638075828552246e-01 -2.188169583678245544e-02 1.871904581785202026e-01 4.041777849197387695e-01
6.824637949466705322e-02 1.508064717054367065e-01 2.293928414583206177e-01 4.483196735382080078e-01 -3.405197858810424805e-01 6.377219557762145996e-01 -9.439178556203842163e-02 4.329380393028259277e-01
4.361481964588165283e-01 4.057712554931640625e-01 -1.379070430994033813e-01 4.562863111495971680e-01 3.803969025611877441e-01 1.295472681522369385e-02 -4.525438323616981506e-02 5.205681920051574707e-01
7.733315229415893555e-01 4.868958890438079834e-01 -5.503905564546585083e-02 7.510285079479217529e-02 -8.831313997507095337e-02 7.198861241340637207e-02 1.976295560598373413e-01 3.227722346782684326e-01
1.255246438086032867e-02 8.894851207733154297e-01 -1.317228972911834717e-01 2.448457032442092896e-01 6.447268277406692505e-02 1.392260193824768066e-01 2.850139737129211426e-01 1.630479991436004639e-01
4.579021334648132324e-01 2.822683751583099365e-01 -2.358322441577911377e-01 1.885950118303298950e-01 5.403908900916576385e-03 -5.169467329978942871e-01 -5.349116325378417969e-01 2.570439875125885010e-01
4.485377669334411621e-01 6.299729943275451660e-01 -9.225178509950637817e-02 2.208957821130752563e-01 3.198381662368774414e-01 1.384936869144439697e-01 1.854822486639022827e-01 4.344675242900848389e-01
3.328358829021453857e-01 3.876357078552246094e-01 5.711461417376995087e-04 3.135800361633300781e-01 2.362084388732910156e-01 -1.861351132392883301e-01 -4.159386754035949707e-01 6.141502857208251953e-01
2.388944178819656372e-01 4.843294993042945862e-02 1.046528294682502747e-01 7.748379707336425781e-01 -5.144603252410888672e-01 1.046922653913497925e-01 1.742293685674667358e-01 -1.525509208440780640e-01
3.452775478363037109e-01 7.647278308868408203e-01 3.755510970950126648e-02 9.090983867645263672e-02 -3.435141742229461670e-01 3.960016369819641113e-01 -5.658541619777679443e-02 -9.098668396472930908e-02
1.782227009534835815e-01 5.913429260253906250e-01 -1.755445599555969238e-01 1.000517383217811584e-01 -3.390148282051086426e-01 5.313622951507568359e-01 -8.187703788280487061e-02 4.168251752853393555e-01
-3.565181791782379150e-02 1.904776394367218018e-01 -1.776978969573974609e-01 5.307382941246032715e-01 -2.867119610309600830e-01 4.118905663490295410e-01 -1.851209104061126709e-01 6.025449037551879883e-01
1.709374636411666870e-01 -1.034628823399543762e-01 -1.109596863389015198e-01 4.419473409652709961e-01 -2.541185617446899414e-01 -4.027550220489501953e-01 -4.518988728523254395e-01 5.669618844985961914e-01
3.985429406166076660e-01 8.488795161247253418e-02 2.619688808917999268e-01 3.398278951644897461e-01 -7.280912995338439941e-01 1.252890750765800476e-02 -3.194312453269958496e-01 1.324261575937271118e-01
1.725528985261917114e-01 5.565791726112365723e-01 -3.334407210350036621e-01 7.135624438524246216e-02 -2.940890789031982422e-01 2.837362885475158691e-01 -1.512968391180038452e-01 5.952188968658447266e-01
3.548920750617980957e-01 -2.847904898226261139e-02 -2.805176675319671631e-01 5.107504725456237793e-01 -9.245020896196365356e-02 -1.682748198509216309e-01 -1.408087015151977539e-01 6.906473636627197266e-01
3.542281314730644226e-02 2.788047492504119873e-01 -1.520430892705917358e-01 6.905637383460998535e-01 2.309657186269760132e-01 -3.632903695106506348e-01 -3.380423877388238907e-03 4.854701161384582520e-01
6.882981061935424805e-01 1.049758866429328918e-01 1.193065289407968521e-02 4.789074957370758057e-01 -4.820261001586914062e-01 -2.240455299615859985e-01 4.880791530013084412e-02 -2.834204398095607758e-02
4.284341037273406982e-01 4.450640454888343811e-02 3.085397779941558838e-01 5.684310793876647949e-01 -3.826352581381797791e-02 -7.977233082056045532e-02 4.247748553752899170e-01 4.559509456157684326e-01
2.418075352907180786e-01 5.812358260154724121e-01 1.127660572528839111e-01 6.108162552118301392e-02 2.163837999105453491e-01 7.332673668861389160e-02 -3.181385993957519531e-01 6.586621999740600586e-01
1.058616042137145996e-01 2.814993560314178467e-01 1.265348643064498901e-01 3.549433946609497070e-01 7.457958906888961792e-02 4.385035336017608643e-01 -1.184126269072294235e-02 7.546973824501037598e-01
4.390202164649963379e-01 3.944684565067291260e-01 3.611811399459838867e-01 6.943173408508300781e-01 -8.766368962824344635e-03 1.058142781257629395e-01 1.668140292167663574e-01 5.211396142840385437e-03
2.612629532814025879e-01 5.074729323387145996e-01 4.222897812724113464e-02 6.533162295818328857e-02 8.675803244113922119e-02 2.735654115676879883e-01 -2.068665027618408203e-01 7.368870973587036133e-01
4.327199235558509827e-02 3.570277988910675049e-01 1.463618427515029907e-01 7.001862525939941406e-01 3.097852319478988647e-02 8.960954844951629639e-02 -5.912479162216186523e-01 2.031330205500125885e-02
1.150952801108360291e-01 4.480203986167907715e-01 -1.572799682617187500e-01 1.770387589931488037e-01 -4.734874963760375977e-01 3.802988529205322266e-01 -3.548944294452667236e-01 4.849570691585540771e-01
