# Supplementary material for: Where is your field going? A machine learning approach to study the relative motion of the domains of physics
Source: PLoS One. 2020 Jun 18;15(6):e0233997. doi: 10.1371/journal.pone.0233997 (PMC7302634; doi:10.1371/journal.pone.0233997)
Supplement: S9 Data — (ZIP) [file pone.0233997.s009.zip › 8/Pacs4Run_8_VS_500_embeddings1989-1993ED8.txt]

1.377018284983932972e-03 -3.724493831396102905e-02 -2.253790050745010376e-01 2.911887764930725098e-01 -7.615567445755004883e-01 -4.560919404029846191e-01 5.118779093027114868e-02 -2.691011130809783936e-01
-2.975307106971740723e-01 -2.883735299110412598e-01 -4.373253285884857178e-01 -2.102683484554290771e-02 -2.003131508827209473e-01 -1.308011859655380249e-01 4.830493032932281494e-01 -5.882599949836730957e-01
-1.023943349719047546e-01 -5.896754264831542969e-01 -1.117115616798400879e-01 4.952522814273834229e-01 -4.786399900913238525e-01 1.748074740171432495e-01 -1.443886011838912964e-01 -3.217793405055999756e-01
-2.511085569858551025e-01 -6.443127393722534180e-01 -3.878368735313415527e-01 2.895708680152893066e-01 -5.409625917673110962e-02 -4.831186830997467041e-01 1.499960422515869141e-01 -1.694347411394119263e-01
3.383071124553680420e-01 -6.748695969581604004e-01 -2.998109459877014160e-01 3.420191109180450439e-01 -2.319892048835754395e-01 -1.661095768213272095e-01 1.219086050987243652e-01 -3.563181459903717041e-01
-1.129622384905815125e-01 -1.402729004621505737e-01 -1.802331507205963135e-01 5.988590717315673828e-01 -3.873710930347442627e-01 -1.493156552314758301e-01 5.929177403450012207e-01 -2.292244583368301392e-01
-2.932842671871185303e-01 1.030558496713638306e-01 -4.492486119270324707e-01 -2.680997848510742188e-01 -1.133399233222007751e-01 -6.007827520370483398e-01 -2.270733863115310669e-01 -4.520111083984375000e-01
-2.868738770484924316e-01 -2.518774569034576416e-01 -4.784854054450988770e-01 6.634233593940734863e-01 -3.138030171394348145e-01 -1.509143561124801636e-01 -3.430307656526565552e-02 -2.505156397819519043e-01
-3.396542966365814209e-01 -2.412259876728057861e-01 -4.151917397975921631e-01 2.996704354882240295e-02 -6.881570816040039062e-01 1.342822909355163574e-01 -5.336077511310577393e-02 -3.984012007713317871e-01
-1.221764683723449707e-01 -5.048631429672241211e-01 -1.857613772153854370e-01 -9.724887460470199585e-02 -3.045950531959533691e-01 -2.976772785186767578e-01 6.135833263397216797e-01 -3.582556545734405518e-01
4.641879722476005554e-02 -2.127524614334106445e-01 -2.040965110063552856e-01 -4.891023635864257812e-01 -4.736745953559875488e-01 -7.755574584007263184e-02 -7.063356041908264160e-02 -6.605555415153503418e-01
-1.566119343042373657e-01 -5.395003557205200195e-01 -2.217435091733932495e-01 3.543953597545623779e-01 -5.523893237113952637e-01 2.013788819313049316e-01 -1.320176869630813599e-01 -3.827919065952301025e-01
2.326131425797939301e-02 -6.681251525878906250e-01 -8.660806715488433838e-02 3.797821998596191406e-01 2.034767270088195801e-01 -3.411929011344909668e-01 1.195619162172079086e-02 -4.933293759822845459e-01
3.693023324012756348e-02 -5.357999205589294434e-01 -3.574200272560119629e-01 4.699548780918121338e-01 1.272464543581008911e-01 -4.144138693809509277e-01 -6.991248577833175659e-03 -4.182924926280975342e-01
-1.636113375425338745e-01 -4.020474851131439209e-01 -3.433583080768585205e-01 2.454215586185455322e-01 1.103478595614433289e-01 -1.906956136226654053e-01 2.762959897518157959e-01 -7.131491303443908691e-01
-6.236375309526920319e-03 2.381654232740402222e-01 -2.008313387632369995e-01 -2.878550589084625244e-01 -2.865147292613983154e-01 -2.384291738271713257e-01 1.996679008007049561e-01 -8.007735610008239746e-01
-6.146425604820251465e-01 -3.981953263282775879e-01 -4.053457081317901611e-01 3.236096799373626709e-01 -1.227112561464309692e-01 -1.699740737676620483e-01 1.135207638144493103e-01 -3.712013065814971924e-01
-5.159327387809753418e-01 -3.983306288719177246e-01 -8.083821833133697510e-02 2.863019937649369240e-03 1.151441931724548340e-01 -1.962841004133224487e-01 2.795368134975433350e-01 -6.623267531394958496e-01
-2.534651756286621094e-01 -7.397196292877197266e-01 -7.483520358800888062e-02 2.072273567318916321e-02 -6.269960850477218628e-02 -1.252956837415695190e-01 2.699088156223297119e-01 -5.385718345642089844e-01
-3.758882284164428711e-01 -4.771425127983093262e-01 4.951182007789611816e-02 -3.145615458488464355e-01 -8.524094521999359131e-02 -2.898165285587310791e-01 4.465192556381225586e-01 -4.888800084590911865e-01
-1.735894680023193359e-01 1.952057629823684692e-01 -5.818297863006591797e-01 -2.895662747323513031e-02 -3.885322809219360352e-01 -4.491009712219238281e-01 3.713567554950714111e-01 -3.191274404525756836e-01
-1.000816076993942261e-01 -4.615452587604522705e-01 -4.459316432476043701e-01 1.582741588354110718e-01 -1.683593913912773132e-02 -1.412078887224197388e-01 2.568820118904113770e-01 -6.832587718963623047e-01
-2.188220620155334473e-01 -2.248182892799377441e-01 -3.318172991275787354e-01 -2.494994103908538818e-01 -6.875132918357849121e-01 -8.011473715305328369e-02 -2.794215083122253418e-01 -4.147910177707672119e-01
-3.066370785236358643e-01 -3.411453366279602051e-01 -4.910708069801330566e-01 2.093966454267501831e-01 4.725002497434616089e-02 -4.889135062694549561e-01 2.963825464248657227e-01 -4.189086556434631348e-01
-2.138933986425399780e-01 -8.140474557876586914e-01 1.933019757270812988e-01 1.454066187143325806e-01 -3.435374796390533447e-01 -2.368516474962234497e-01 2.361225783824920654e-01 -5.654178932309150696e-02
1.308998279273509979e-02 -3.821250796318054199e-01 1.126931048929691315e-02 2.726659178733825684e-01 -5.402934551239013672e-02 -4.613804817199707031e-02 5.907214283943176270e-01 -6.521776914596557617e-01
-4.988907873630523682e-01 -3.425026535987854004e-01 -1.852287501096725464e-01 3.517616391181945801e-01 5.512503907084465027e-02 -4.324949085712432861e-01 4.351474344730377197e-01 -3.103386163711547852e-01
-2.000149339437484741e-02 -4.879410862922668457e-01 -3.348868191242218018e-01 1.264351904392242432e-01 3.487206622958183289e-02 -3.112811222672462463e-02 4.481362551450729370e-02 -7.932119369506835938e-01
-2.744144499301910400e-01 -1.567359566688537598e-01 -2.234783917665481567e-01 4.996077716350555420e-01 -2.984198927879333496e-01 -1.386410892009735107e-01 6.243371963500976562e-01 -3.201677799224853516e-01
-4.030580818653106689e-01 -2.529820203781127930e-01 -2.958295345306396484e-01 5.779091715812683105e-01 -2.260071635246276855e-01 1.034458279609680176e-01 8.484651893377304077e-02 -5.320440530776977539e-01
-3.902580440044403076e-01 -1.387501657009124756e-01 -2.285697907209396362e-01 7.980725169181823730e-02 -1.925598829984664917e-02 -5.820863842964172363e-01 5.863342285156250000e-01 -2.947040498256683350e-01
-1.883068382740020752e-01 -8.691388368606567383e-01 -4.901203513145446777e-02 1.266764104366302490e-01 -9.096697717905044556e-02 -2.960970401763916016e-01 2.984475344419479370e-02 -3.063492774963378906e-01
2.145545631647109985e-01 1.468328293412923813e-02 -3.723948001861572266e-01 1.329413801431655884e-01 -9.309289045631885529e-03 -1.766883879899978638e-01 1.168296672403812408e-02 -8.751900196075439453e-01
5.297661423683166504e-01 -3.462741374969482422e-01 1.403675079345703125e-01 -6.775882840156555176e-02 -4.172655045986175537e-01 -4.157510697841644287e-01 -1.727076992392539978e-02 -4.773783385753631592e-01
-2.892610132694244385e-01 -5.565061569213867188e-01 -1.592043340206146240e-01 -2.996869385242462158e-01 -2.071586996316909790e-01 -1.823572218418121338e-01 3.313184976577758789e-01 -5.527476072311401367e-01
-3.370933979749679565e-02 -2.174458093941211700e-02 5.499894917011260986e-02 1.704221069812774658e-01 2.175071090459823608e-02 -6.766049861907958984e-01 -4.819656014442443848e-01 -5.251324772834777832e-01
2.971517741680145264e-01 -5.703135728836059570e-01 -3.464438915252685547e-01 -1.773923635482788086e-01 -3.805416524410247803e-01 -1.258369535207748413e-01 -6.811165716499090195e-03 -5.236968398094177246e-01
2.627354487776756287e-02 -1.322009116411209106e-01 2.239504605531692505e-01 1.244071722030639648e-01 -6.138705834746360779e-02 -2.897538542747497559e-01 -5.121970176696777344e-01 -7.524164319038391113e-01
4.658216238021850586e-01 -4.943489432334899902e-01 -1.055655404925346375e-01 -1.513337194919586182e-01 -3.570342361927032471e-01 -3.833234310150146484e-01 -1.287412047386169434e-01 -4.621671140193939209e-01
9.890613704919815063e-02 -4.346208870410919189e-01 4.410891532897949219e-01 -1.338457018136978149e-01 -5.357939004898071289e-01 -5.193137526512145996e-01 2.502219565212726593e-02 -1.773694902658462524e-01
-1.492868065834045410e-01 -4.092177748680114746e-01 -3.975464105606079102e-01 2.203243374824523926e-01 9.014479815959930420e-02 -1.511115133762359619e-01 1.913074254989624023e-01 -7.321947216987609863e-01
-2.367637008428573608e-01 -2.580016851425170898e-01 4.265073314309120178e-02 3.509519100189208984e-01 -3.409597575664520264e-01 3.421678766608238220e-02 6.532521247863769531e-01 -4.563212096691131592e-01
1.729619055986404419e-01 -6.433036923408508301e-01 -2.774248123168945312e-01 5.063291788101196289e-01 -1.375930458307266235e-01 -2.349867671728134155e-01 -1.875036060810089111e-01 -3.370496034622192383e-01
-7.163221836090087891e-01 -2.052119374275207520e-01 1.426576985977590084e-03 1.793858706951141357e-01 1.426916662603616714e-02 -3.404482826590538025e-02 1.742983907461166382e-01 -6.171277761459350586e-01
-1.906862296164035797e-02 -8.499375581741333008e-01 -1.983958482742309570e-01 7.131332904100418091e-02 -1.317180246114730835e-01 -2.205498516559600830e-01 2.955301664769649506e-02 -4.073461890220642090e-01
-1.979392170906066895e-01 -5.523802638053894043e-01 -6.536761671304702759e-02 -2.611579000949859619e-01 -1.873770356178283691e-01 -3.071017265319824219e-01 5.262331366539001465e-01 -4.205673336982727051e-01
3.894585967063903809e-01 -7.426673080772161484e-03 2.778638005256652832e-01 1.136011723428964615e-02 -6.259893178939819336e-01 -5.133455991744995117e-01 1.453747302293777466e-01 -3.072613179683685303e-01
4.957958757877349854e-01 -4.880097508430480957e-01 -1.001416593790054321e-01 -2.191893570125102997e-02 -4.573752880096435547e-01 -1.457516700029373169e-01 -1.629851311445236206e-01 -4.985221922397613525e-01
-4.663912653923034668e-01 -6.682128310203552246e-01 -2.745043933391571045e-01 2.305525243282318115e-01 -1.292793154716491699e-01 -3.829430937767028809e-01 5.665687844157218933e-02 -2.022257596254348755e-01
-4.783736169338226318e-01 -1.238617748022079468e-01 -1.735346466302871704e-01 -1.662459596991539001e-02 9.939774870872497559e-02 -4.749841690063476562e-01 4.838887751102447510e-01 -5.057550668716430664e-01
-1.193130239844322205e-01 -2.364331036806106567e-01 3.310655057430267334e-02 4.131233394145965576e-01 2.257144451141357422e-01 -1.083891838788986206e-01 3.576262593269348145e-01 -7.533292770385742188e-01
5.161039903759956360e-02 -5.617501139640808105e-01 -3.233277201652526855e-01 3.208482563495635986e-01 -4.979968369007110596e-01 1.405102014541625977e-02 -3.447500169277191162e-01 -3.274720013141632080e-01
-3.146136701107025146e-01 -1.497370004653930664e-01 -3.785187602043151855e-01 -8.256901055574417114e-02 1.501900888979434967e-02 -5.346392393112182617e-01 4.802154004573822021e-01 -4.602516293525695801e-01
-2.536408007144927979e-01 3.154996633529663086e-01 8.793501555919647217e-02 8.201292157173156738e-02 -1.548444628715515137e-01 -4.213527217507362366e-02 1.887642592191696167e-01 -8.719422817230224609e-01
4.037494361400604248e-01 -1.330011934041976929e-01 -2.970692887902259827e-02 2.399118840694427490e-01 -6.347433328628540039e-01 -3.767141997814178467e-01 -3.920833766460418701e-01 -2.496292293071746826e-01
4.671341180801391602e-01 -1.637078970670700073e-01 2.867569625377655029e-01 3.581407070159912109e-01 -4.900796413421630859e-01 -4.852574765682220459e-01 -2.913642860949039459e-02 -2.607477009296417236e-01
-4.531286284327507019e-02 9.540282189846038818e-03 4.421152174472808838e-02 3.550986647605895996e-01 -7.038211822509765625e-02 -6.014186888933181763e-02 6.601408720016479492e-01 -6.522647738456726074e-01
-2.480775117874145508e-01 -6.198825836181640625e-01 -3.275410234928131104e-01 3.431801125407218933e-02 2.538838796317577362e-02 -1.662972569465637207e-01 1.117663532495498657e-01 -6.363578438758850098e-01
-1.158973425626754761e-01 -1.392011344432830811e-01 5.080453753471374512e-01 3.276983201503753662e-01 -2.955605387687683105e-01 -1.871343702077865601e-01 -4.343166947364807129e-01 -5.391551256179809570e-01
7.989457249641418457e-02 -1.990458369255065918e-02 -3.044618964195251465e-01 4.118862450122833252e-01 -4.237652719020843506e-01 2.463590726256370544e-02 5.662649273872375488e-01 -4.796180427074432373e-01
-4.380761831998825073e-02 -2.051246017217636108e-01 5.319263339042663574e-01 4.344022870063781738e-01 -8.084701746702194214e-02 -5.229371786117553711e-01 -2.848525345325469971e-01 -3.510176241397857666e-01
-3.635722994804382324e-01 -7.879828810691833496e-01 7.584139704704284668e-02 -4.884318262338638306e-02 -4.385152161121368408e-01 -1.694735288619995117e-01 9.952671080827713013e-02 -8.853328227996826172e-02
-1.700795888900756836e-01 -3.607897758483886719e-01 -1.568122655153274536e-01 -7.060050964355468750e-02 -7.347370386123657227e-01 1.916374415159225464e-01 -1.652660220861434937e-01 -4.554699361324310303e-01
-2.864266633987426758e-01 -9.818019717931747437e-02 -1.954495310783386230e-01 7.523822784423828125e-01 -1.183505505323410034e-01 -1.590155810117721558e-01 3.543301820755004883e-01 -3.730928897857666016e-01
-5.481342077255249023e-01 -4.604914188385009766e-01 -1.663875877857208252e-01 -1.053371727466583252e-01 -9.633014351129531860e-02 -1.332644373178482056e-01 3.316144645214080811e-01 -5.583086609840393066e-01
2.292134016752243042e-01 -5.161639451980590820e-01 4.376143217086791992e-01 3.245723992586135864e-02 -2.465472221374511719e-01 -5.435390472412109375e-01 -6.655307859182357788e-02 -3.575285077095031738e-01
-6.018193066120147705e-02 -4.343822598457336426e-02 -2.272717356681823730e-01 6.629495024681091309e-01 -5.402757525444030762e-01 -6.009121984243392944e-02 3.770756423473358154e-01 -2.562068104743957520e-01
-3.165301084518432617e-01 4.254673123359680176e-01 -5.255282856523990631e-03 6.441379338502883911e-02 -6.521781682968139648e-01 -7.667474448680877686e-02 8.870324492454528809e-02 -5.249056220054626465e-01
-2.610755860805511475e-01 -5.900681614875793457e-01 -1.651399731636047363e-01 2.088316082954406738e-01 1.012956947088241577e-01 -6.995335221290588379e-01 6.398355960845947266e-02 -9.526497870683670044e-02
-1.501262746751308441e-02 -5.380385518074035645e-01 -3.757092058658599854e-01 1.581411808729171753e-01 1.388266086578369141e-01 -3.025077879428863525e-01 1.087895110249519348e-01 -6.492335200309753418e-01
-2.235866039991378784e-01 -4.157226979732513428e-01 -2.489370107650756836e-01 2.547877654433250427e-02 2.921392619609832764e-01 -4.165412783622741699e-01 1.476549953222274780e-01 -6.587191820144653320e-01
-5.121580883860588074e-02 -6.023522615432739258e-01 -2.435033321380615234e-01 2.474659830331802368e-01 2.185635417699813843e-01 -3.805420696735382080e-01 9.048905223608016968e-02 -5.596829056739807129e-01
-3.535673618316650391e-01 -1.573635339736938477e-01 -3.435946628451347351e-02 1.487031579017639160e-01 -8.956877589225769043e-01 -1.185117214918136597e-01 1.030220910906791687e-01 4.290153738111257553e-03
-1.564810574054718018e-01 -2.528226077556610107e-01 -1.777172982692718506e-01 2.033029347658157349e-01 -6.426883339881896973e-01 1.846519708633422852e-01 -4.010832905769348145e-01 -4.802773594856262207e-01
-7.088258862495422363e-02 -1.055069640278816223e-01 -1.837678700685501099e-01 6.056593656539916992e-01 -7.142951488494873047e-01 3.655953332781791687e-02 2.071060687303543091e-01 -1.697144210338592529e-01
-2.935867905616760254e-01 -1.966637820005416870e-01 -2.750800177454948425e-02 7.948036789894104004e-01 -4.261049926280975342e-01 -2.454805672168731689e-01 2.760523930191993713e-02 -8.498000912368297577e-03
-5.583206415176391602e-01 3.648912906646728516e-01 -1.654183678328990936e-02 9.399337321519851685e-02 -5.936809182167053223e-01 -3.796279728412628174e-01 -1.507885754108428955e-01 -1.634390950202941895e-01
-2.711778879165649414e-01 -1.623336225748062134e-01 3.054632544517517090e-01 -9.986262768507003784e-02 -1.120969355106353760e-01 -7.302161455154418945e-01 -3.878794014453887939e-01 -3.171722292900085449e-01
-6.117449998855590820e-01 -4.550693929195404053e-01 1.631596684455871582e-01 2.704599797725677490e-01 -2.436451166868209839e-01 1.256780624389648438e-01 1.493041217327117920e-01 -4.705961048603057861e-01
-2.150690704584121704e-01 -9.206881374120712280e-02 -6.655640155076980591e-02 6.918861269950866699e-01 -3.974904119968414307e-01 1.309604644775390625e-01 -2.280475348234176636e-01 -4.847449958324432373e-01
3.448869660496711731e-02 -2.040604054927825928e-01 5.995167493820190430e-01 -5.174507945775985718e-02 -6.249047517776489258e-01 -1.435798704624176025e-01 2.184752374887466431e-02 -4.283381402492523193e-01
6.520324386656284332e-03 -3.184114024043083191e-02 -3.855895102024078369e-01 3.193377852439880371e-01 -6.392308324575424194e-02 3.905801102519035339e-02 1.301300823688507080e-01 -8.519051074981689453e-01
-6.195299029350280762e-01 -1.704846769571304321e-01 -1.359616070985794067e-01 3.105902578681707382e-04 1.319947391748428345e-01 -3.338583111763000488e-01 2.746893763542175293e-01 -6.035676598548889160e-01
9.306538105010986328e-02 4.381481409072875977e-01 -2.998614609241485596e-01 3.809729591012001038e-02 -3.316895365715026855e-01 -2.924204766750335693e-01 4.248074814677238464e-02 -7.146078944206237793e-01
-1.181599274277687073e-01 3.793038427829742432e-01 -4.279965162277221680e-02 1.144067347049713135e-01 -2.174379825592041016e-01 -1.462378054857254028e-01 1.304991841316223145e-01 -8.611336946487426758e-01
-4.421949684619903564e-01 -2.311472147703170776e-01 -3.841231763362884521e-01 -1.194918751716613770e-01 -1.067205667495727539e-01 -4.523754119873046875e-01 4.651854634284973145e-01 -3.959486782550811768e-01
-2.554595284163951874e-02 2.295538596808910370e-02 1.017977967858314514e-01 2.148360311985015869e-01 -5.727554857730865479e-02 -4.100949466228485107e-01 -5.385671257972717285e-01 -6.933905482292175293e-01
2.052742838859558105e-01 -4.963311851024627686e-01 -3.017890155315399170e-01 5.472379922866821289e-01 -2.634206973016262054e-02 -3.835520744323730469e-01 2.689003050327301025e-01 -3.175817430019378662e-01
-3.363021910190582275e-01 -4.555543363094329834e-01 -2.944342978298664093e-02 -3.285354003310203552e-02 -6.001244187355041504e-01 3.047508299350738525e-01 -9.357088804244995117e-02 -4.643779098987579346e-01
-2.380094826221466064e-01 -7.253023386001586914e-01 2.003007084131240845e-01 4.670528769493103027e-01 -1.185385808348655701e-01 -5.224344134330749512e-02 1.654333323240280151e-01 -3.389402031898498535e-01
-5.776937007904052734e-01 -7.385278586298227310e-03 1.602570861577987671e-01 4.029723703861236572e-01 1.147151459008455276e-02 -4.175873845815658569e-02 3.510919511318206787e-01 -5.941426753997802734e-01
2.685732841491699219e-01 -3.404129743576049805e-01 4.573908746242523193e-01 -4.847916588187217712e-02 -4.211489260196685791e-01 -4.324148297309875488e-01 2.200235426425933838e-01 -4.332106709480285645e-01
-5.580646991729736328e-01 -4.186579287052154541e-01 -2.351903915405273438e-01 5.519710779190063477e-01 -2.399526685476303101e-01 -1.457004249095916748e-01 1.019826233386993408e-01 -2.531729340553283691e-01
-4.147286415100097656e-01 -4.744123816490173340e-01 -3.402174413204193115e-01 -1.063027884811162949e-02 4.800847545266151428e-02 -3.634448349475860596e-01 3.042161166667938232e-01 -5.100272297859191895e-01
-4.625296592712402344e-01 -1.612751334905624390e-01 -2.871017456054687500e-01 1.261046901345252991e-02 -7.660750746726989746e-01 -2.986438870429992676e-01 3.468142822384834290e-02 -1.442195475101470947e-02
-2.362543940544128418e-01 -1.799521744251251221e-01 -1.376705169677734375e-01 2.338681966066360474e-01 -6.188576221466064453e-01 3.225589394569396973e-01 5.713189020752906799e-02 -5.897970199584960938e-01
-3.173376917839050293e-01 -1.509880423545837402e-01 -2.093713581562042236e-01 6.158842444419860840e-01 -6.385418772697448730e-01 -2.074189484119415283e-02 -7.220437377691268921e-02 -1.999253928661346436e-01
-3.441608846187591553e-01 2.784693837165832520e-01 -2.843009829521179199e-01 -2.179240584373474121e-01 -5.084863901138305664e-01 -4.141215085983276367e-01 3.029412031173706055e-01 -3.922523260116577148e-01
-2.856859862804412842e-01 -8.102058172225952148e-01 -6.193558126688003540e-02 9.135214239358901978e-02 -3.805978596210479736e-01 -2.873639464378356934e-01 1.348498463630676270e-01 -6.443256139755249023e-02
1.719019114971160889e-01 -2.072626352310180664e-01 -1.470931768417358398e-01 -3.348578885197639465e-02 -6.409256458282470703e-01 -6.713185906410217285e-01 -2.080222219228744507e-01 -2.566883573308587074e-03
-1.714256703853607178e-01 -1.264376789331436157e-01 1.155652105808258057e-02 5.206518173217773438e-01 -2.226439714431762695e-01 7.467019604519009590e-04 6.281351447105407715e-01 -4.891729652881622314e-01
1.667739003896713257e-01 4.107343852519989014e-01 -1.718148589134216309e-01 7.475580275058746338e-02 -1.943615227937698364e-01 -4.338580071926116943e-01 4.976471140980720520e-02 -7.347714900970458984e-01
-4.145810306072235107e-01 -3.739172816276550293e-01 -1.886504888534545898e-01 6.708163619041442871e-01 -2.885169982910156250e-01 4.941065609455108643e-02 -5.139383673667907715e-02 -3.382307291030883789e-01
3.323431611061096191e-01 -1.014691367745399475e-01 -9.526652842760086060e-02 1.215285509824752808e-01 -6.526276469230651855e-01 -4.423021078109741211e-01 -3.925569951534271240e-01 -2.824042141437530518e-01
-4.343220591545104980e-01 -2.745589017868041992e-01 -3.820421993732452393e-01 5.914931297302246094e-01 4.107848182320594788e-02 -2.931062281131744385e-01 8.717464655637741089e-02 -3.807405233383178711e-01
4.553911387920379639e-01 -1.908879727125167847e-01 -3.296304047107696533e-01 4.256242513656616211e-02 -4.720195233821868896e-01 -6.223856806755065918e-01 -3.015938773751258850e-02 -1.861099451780319214e-01
-4.170178472995758057e-01 -3.940017819404602051e-01 5.487001687288284302e-02 9.817879647016525269e-02 2.855143249034881592e-01 -2.655745446681976318e-01 2.045263946056365967e-01 -6.814172863960266113e-01
-5.513905780389904976e-04 -3.624235093593597412e-01 4.938566684722900391e-01 -2.525344192981719971e-01 -7.604178786277770996e-02 -3.643787205219268799e-01 5.663722008466720581e-02 -6.474711298942565918e-01
3.473411798477172852e-01 -1.934822499752044678e-01 4.728350341320037842e-01 -3.043243288993835449e-02 -3.373081386089324951e-01 -3.333642780780792236e-01 1.479633599519729614e-01 -6.087839603424072266e-01
4.946506023406982422e-01 1.147115081548690796e-01 2.336112409830093384e-01 3.767699301242828369e-01 -3.730226755142211914e-01 -4.827435314655303955e-01 2.178716706112027168e-03 -4.164615273475646973e-01
1.665283590555191040e-01 -2.508363127708435059e-01 4.057704210281372070e-01 1.032299175858497620e-01 -2.702952362596988678e-02 -6.578263640403747559e-01 -1.522006541490554810e-01 -5.266995429992675781e-01
-4.177988469600677490e-01 -2.391465753316879272e-01 -2.265987396240234375e-01 5.678110718727111816e-01 -1.490291357040405273e-01 -2.754917144775390625e-01 4.950118362903594971e-01 -2.266154885292053223e-01
-4.465066269040107727e-02 1.787474751472473145e-01 2.209974676370620728e-01 7.367425411939620972e-02 -2.735420465469360352e-01 -4.711261391639709473e-01 -4.591436386108398438e-01 -6.357594132423400879e-01
-2.745204567909240723e-01 -3.666357696056365967e-01 -2.508994936943054199e-01 1.339397206902503967e-02 -1.735668927431106567e-01 -2.908696234226226807e-01 6.457085609436035156e-01 -4.420595169067382812e-01
-5.991760492324829102e-01 -2.419647872447967529e-01 -1.658902764320373535e-01 5.647641420364379883e-01 -2.562207728624343872e-02 -1.070916056632995605e-01 9.798691421747207642e-02 -4.628569185733795166e-01
-3.275789022445678711e-01 -2.111549526453018188e-01 -2.633324265480041504e-01 7.297681570053100586e-01 -1.000566110014915466e-01 -4.992921650409698486e-02 1.201545745134353638e-01 -4.682506024837493896e-01
1.082366034388542175e-01 -5.196036696434020996e-01 -2.404039949178695679e-01 5.743241310119628906e-01 1.074144691228866577e-01 -4.213987886905670166e-01 -2.284659631550312042e-02 -3.755230903625488281e-01
4.596526920795440674e-01 -1.199601963162422180e-01 -1.239769626408815384e-02 -3.108240664005279541e-01 -3.848782479763031006e-01 -3.638725578784942627e-01 7.225284725427627563e-02 -6.259462237358093262e-01
-3.597277700901031494e-01 -1.208959892392158508e-01 -2.336635887622833252e-01 8.989781141281127930e-02 5.197395384311676025e-02 -5.885133147239685059e-01 5.611265897750854492e-01 -3.597047328948974609e-01
2.456486225128173828e-01 -3.486922755837440491e-02 -4.113036990165710449e-01 -5.686842277646064758e-02 -1.760803759098052979e-01 -1.131306216120719910e-01 -2.404255867004394531e-01 -8.151252269744873047e-01
1.009423285722732544e-01 -8.922880142927169800e-02 6.114141345024108887e-01 3.251294493675231934e-01 -1.018821746110916138e-01 -4.190326929092407227e-01 -6.620275974273681641e-02 -5.585349202156066895e-01
-2.562035918235778809e-01 4.920162558555603027e-01 6.081666052341461182e-02 1.078023687005043030e-01 -5.869252085685729980e-01 -3.535272181034088135e-01 3.173807561397552490e-01 -3.267518281936645508e-01
1.881828904151916504e-01 -5.022259950637817383e-01 -2.382853180170059204e-01 5.139044523239135742e-01 -5.478712916374206543e-01 -2.571468055248260498e-01 -6.121865287423133850e-02 -1.464360505342483521e-01
-1.902274489402770996e-01 -3.345417976379394531e-01 8.158096112310886383e-03 8.337582349777221680e-01 -7.088692486286163330e-02 -7.856678217649459839e-02 -6.511026620864868164e-02 -3.758175671100616455e-01
1.438753753900527954e-01 3.498036861419677734e-01 1.565229147672653198e-01 2.750256657600402832e-01 -2.194242477416992188e-01 -7.429961115121841431e-02 3.739106655120849609e-01 -7.505479454994201660e-01
-3.869996368885040283e-01 -6.445067524909973145e-01 -5.508590023964643478e-03 6.662424653768539429e-02 5.932843312621116638e-02 -6.380568146705627441e-01 4.759461805224418640e-02 -1.321793943643569946e-01
-1.362358685582876205e-02 3.769586682319641113e-01 -4.670138955116271973e-01 1.707758009433746338e-01 -2.629603445529937744e-01 -2.208193689584732056e-01 2.776311635971069336e-01 -6.445631980895996094e-01
4.085130095481872559e-01 -3.281390368938446045e-01 -1.151368543505668640e-01 -1.073350571095943451e-02 -6.461627483367919922e-01 -4.847653508186340332e-01 -1.592574864625930786e-01 -1.848884671926498413e-01
-5.612239837646484375e-01 -9.403503686189651489e-02 9.685036726295948029e-03 2.004939466714859009e-01 -7.109506726264953613e-01 -1.127220168709754944e-01 -3.371543884277343750e-01 -6.374524533748626709e-02
-8.868794888257980347e-02 -3.445101529359817505e-02 -3.349883556365966797e-01 7.832182645797729492e-01 -2.947250008583068848e-01 -4.624004662036895752e-02 -1.093043982982635498e-01 -4.054023623466491699e-01
2.175335884094238281e-01 -3.810868263244628906e-01 4.935219883918762207e-01 -7.624892145395278931e-02 -2.589693069458007812e-01 -5.126655697822570801e-01 8.799771219491958618e-02 -4.695097506046295166e-01
1.327263861894607544e-01 2.981754839420318604e-01 -3.783029317855834961e-01 1.273024082183837891e-01 -2.355993986129760742e-01 -1.830336004495620728e-01 -1.217817887663841248e-01 -7.939250469207763672e-01
1.512418035417795181e-02 -4.100066125392913818e-01 -2.832793593406677246e-01 1.046502143144607544e-01 -5.391024351119995117e-01 1.686027944087982178e-01 -2.890827953815460205e-01 -5.812398195266723633e-01
1.917722970247268677e-01 9.172438830137252808e-02 -1.227244660258293152e-01 -2.008941620588302612e-01 -1.329574584960937500e-01 -2.234461903572082520e-01 -5.980590358376502991e-02 -9.100590944290161133e-01
2.410359084606170654e-01 1.816734224557876587e-01 3.091263473033905029e-01 4.348652064800262451e-01 -2.290873825550079346e-01 -4.479463696479797363e-01 -2.645839452743530273e-01 -5.487149953842163086e-01
-1.359744668006896973e-01 -4.311892986297607422e-01 9.495721757411956787e-02 5.499066710472106934e-01 2.531569004058837891e-01 -2.184840142726898193e-01 1.622820645570755005e-01 -5.882289409637451172e-01
2.218251228332519531e-01 -3.265942260622978210e-02 -4.102019667625427246e-01 -8.308626711368560791e-03 -9.434492886066436768e-02 -1.078915074467658997e-01 -1.386202871799468994e-01 -8.611825108528137207e-01
3.993714153766632080e-01 -3.501886427402496338e-01 -2.553898096084594727e-01 -2.473724633455276489e-01 -6.143013834953308105e-01 -2.819322645664215088e-01 -4.224933311343193054e-02 -3.644398450851440430e-01
-1.830883920192718506e-01 -9.689141809940338135e-02 5.074361562728881836e-01 -3.555925562977790833e-02 -6.951405853033065796e-02 -6.563795804977416992e-01 -1.243805140256881714e-01 -4.971897602081298828e-01
-4.141392707824707031e-01 -6.971817612648010254e-01 -1.771776825189590454e-01 1.492038220167160034e-01 -2.941465973854064941e-01 -3.318852186203002930e-01 2.760593891143798828e-01 -1.260707229375839233e-01
-1.169472858309745789e-01 -1.029715761542320251e-01 3.891751170158386230e-01 -1.771825104951858521e-01 1.700347103178501129e-02 -7.062577009201049805e-01 -4.104392975568771362e-02 -5.404586791992187500e-01
-7.696931362152099609e-01 -2.459337413311004639e-01 -2.556203007698059082e-01 3.360716402530670166e-01 -1.503850966691970825e-01 -3.135134577751159668e-01 4.114314913749694824e-03 -2.188143730163574219e-01
-2.243529707193374634e-01 -2.537643909454345703e-01 -5.463790297508239746e-01 1.322458833456039429e-01 -5.299273729324340820e-01 -2.582243876531720161e-03 -4.181942045688629150e-01 -3.369487524032592773e-01
1.102415174245834351e-01 -1.907500028610229492e-01 5.950931310653686523e-01 -8.966995030641555786e-02 -3.941717743873596191e-01 -3.751732707023620605e-01 4.640424624085426331e-02 -5.394487380981445312e-01
-2.638820707798004150e-01 3.125146031379699707e-01 -4.410546422004699707e-01 3.085473477840423584e-01 -8.751839399337768555e-02 -1.752080768346786499e-01 1.261694729328155518e-01 -6.990665793418884277e-01
3.640759587287902832e-01 -2.261123619973659515e-02 1.761372536420822144e-01 -3.736818209290504456e-02 -1.817149817943572998e-01 -3.194298222661018372e-02 5.036680400371551514e-02 -8.932744264602661133e-01
1.269598957151174545e-02 -1.069344878196716309e-01 6.242763996124267578e-01 3.163911402225494385e-01 -6.917158514261245728e-02 -4.684427380561828613e-01 -9.160292893648147583e-02 -5.157178640365600586e-01
-3.143295943737030029e-01 -1.436329632997512817e-01 -2.380678206682205200e-01 -2.790890932083129883e-01 -6.407034397125244141e-01 -3.675284981727600098e-02 -3.564150929450988770e-01 -4.551000893115997314e-01
-1.018633320927619934e-01 1.091688647866249084e-01 1.397033482789993286e-01 5.641545727849006653e-02 -2.577049434185028076e-01 -4.253589510917663574e-01 -5.618760585784912109e-01 -6.260666847229003906e-01
-1.333279162645339966e-01 -8.991833776235580444e-02 -6.786606907844543457e-01 4.155157208442687988e-01 -3.676339387893676758e-01 -3.306454420089721680e-02 -4.002976045012474060e-02 -4.506155550479888916e-01
-5.447260662913322449e-02 9.480947256088256836e-02 3.502040207386016846e-01 3.034157492220401764e-02 -1.803807318210601807e-01 -6.934725046157836914e-01 -2.992732524871826172e-01 -5.113460421562194824e-01
-3.747236430644989014e-01 2.333404570817947388e-01 -2.894600629806518555e-01 -3.546013534069061279e-01 -4.634368121623992920e-01 -4.523198902606964111e-01 1.442991644144058228e-01 -3.942285776138305664e-01
2.404368370771408081e-01 1.431195586919784546e-01 1.605221778154373169e-01 1.578371524810791016e-01 -5.854651331901550293e-01 -5.606669783592224121e-01 -3.389569222927093506e-01 -3.146716058254241943e-01
3.530627489089965820e-01 -2.187795490026473999e-01 4.629715383052825928e-01 5.796129256486892700e-02 -4.040350019931793213e-01 -2.277168631553649902e-01 2.210350632667541504e-01 -5.880682468414306641e-01
-4.507701694965362549e-01 4.718666374683380127e-01 -2.436997834593057632e-03 9.565085917711257935e-02 -5.107675194740295410e-01 -2.657067477703094482e-01 3.777177538722753525e-03 -4.832136929035186768e-01
-1.641548573970794678e-01 -4.091302454471588135e-01 -2.958718538284301758e-01 -5.770389363169670105e-02 1.022834852337837219e-01 -2.220354378223419189e-01 2.835106551647186279e-01 -7.580606341361999512e-01
2.346086800098419189e-01 -5.798674225807189941e-01 -2.750484049320220947e-01 5.688459873199462891e-01 -9.546200931072235107e-02 -2.929795086383819580e-01 3.126417472958564758e-02 -3.369685113430023193e-01
-6.630506515502929688e-01 -3.804252445697784424e-01 -1.739728599786758423e-01 4.145620167255401611e-01 -1.734275221824645996e-01 -1.922195553779602051e-01 2.719974517822265625e-01 -2.692661285400390625e-01
1.012451276183128357e-01 2.412482947111129761e-01 -2.679407298564910889e-01 -1.729100495576858521e-01 -2.284120172262191772e-01 -3.425454795360565186e-01 -1.194057613611221313e-01 -8.037981390953063965e-01
-3.544595539569854736e-01 -3.760858774185180664e-01 -3.565934002399444580e-01 6.308226585388183594e-01 -2.016093283891677856e-01 -4.031766951084136963e-01 3.452286496758460999e-02 -5.858394503593444824e-02
-5.745367407798767090e-01 -1.379696875810623169e-01 -1.057350188493728638e-01 4.585581421852111816e-01 -5.877174735069274902e-01 1.278345137834548950e-01 -7.348649948835372925e-02 -2.495246529579162598e-01
5.415852665901184082e-01 -1.285478919744491577e-01 5.173570290207862854e-02 1.183396354317665100e-01 -6.345795989036560059e-01 -4.318156242370605469e-01 -1.173355896025896072e-02 -2.901489436626434326e-01
-3.962096944451332092e-02 -2.658169567584991455e-01 -1.036719083786010742e-01 6.663083285093307495e-02 -2.605668008327484131e-01 -1.940056830644607544e-01 7.772230505943298340e-01 -4.505275785923004150e-01
-5.950241088867187500e-01 -2.267462611198425293e-01 8.544032461941242218e-03 3.696985840797424316e-01 2.335774712264537811e-02 -3.382380306720733643e-02 2.744166851043701172e-01 -6.170805692672729492e-01
3.743981420993804932e-01 -3.816551268100738525e-01 4.370652139186859131e-01 1.622344851493835449e-01 -3.073331117630004883e-01 -2.422167807817459106e-01 2.117407023906707764e-01 -5.466832518577575684e-01
-1.907181441783905029e-01 -2.565605938434600830e-01 -4.143649637699127197e-01 6.716064810752868652e-01 -4.035966694355010986e-01 -8.900167047977447510e-02 -5.108926817774772644e-02 -3.187917470932006836e-01
-2.945899069309234619e-01 -6.482796669006347656e-01 -9.098220616579055786e-02 5.540522336959838867e-01 1.788739860057830811e-02 -2.226781398057937622e-01 6.358370184898376465e-02 -3.517817854881286621e-01
-2.860277593135833740e-01 -2.187945693731307983e-01 3.345535993576049805e-01 -4.951019212603569031e-02 -4.045835435390472412e-01 -2.615751028060913086e-01 -5.574589371681213379e-01 -4.615949988365173340e-01
-9.122354537248611450e-02 4.867450892925262451e-01 -8.140679448843002319e-02 2.329069077968597412e-01 -6.931194663047790527e-01 -2.904241681098937988e-01 1.224083378911018372e-01 -3.378464579582214355e-01
4.046669229865074158e-03 8.951391279697418213e-02 1.772629767656326294e-01 -8.979188650846481323e-02 -3.326531946659088135e-01 9.226924926042556763e-02 8.442696183919906616e-02 -9.089480042457580566e-01
9.328307956457138062e-02 -4.106470942497253418e-01 2.750479280948638916e-01 5.242634564638137817e-02 -2.398937493562698364e-01 -5.632950663566589355e-01 -5.061478018760681152e-01 -3.364987969398498535e-01
-3.639903366565704346e-01 -1.783443093299865723e-01 -3.923898637294769287e-01 3.202416896820068359e-01 2.188702225685119629e-01 -3.986562192440032959e-01 2.235392183065414429e-01 -5.677843093872070312e-01
-2.442958652973175049e-01 5.181254148483276367e-01 8.396857231855392456e-02 -2.135547623038291931e-02 -5.139605998992919922e-01 -2.419141381978988647e-01 7.784238457679748535e-02 -5.793283581733703613e-01
-2.926951646804809570e-01 6.167098134756088257e-02 1.169978901743888855e-01 1.880160719156265259e-01 -6.842978000640869141e-01 2.762393653392791748e-01 -2.274601459503173828e-01 -5.149542093276977539e-01
2.305563539266586304e-01 2.256974726915359497e-01 -8.654178678989410400e-02 -1.343474350869655609e-02 -1.458576023578643799e-01 -3.158279955387115479e-01 -1.061636731028556824e-01 -8.694491386413574219e-01
1.868969202041625977e-02 -9.133865684270858765e-02 5.762460827827453613e-01 3.815203905105590820e-01 -4.740774258971214294e-02 -4.367921948432922363e-01 -1.326625943183898926e-01 -5.505056381225585938e-01
-4.645823240280151367e-01 -2.749665081501007080e-02 -1.814846247434616089e-01 3.820425570011138916e-01 -4.066934883594512939e-01 -7.285884022712707520e-02 5.916718244552612305e-01 -2.893623709678649902e-01
-5.167579744011163712e-03 -3.987782299518585205e-01 5.814089179039001465e-01 2.347002327442169189e-01 -4.451810419559478760e-01 -2.146155089139938354e-01 -3.011759817600250244e-01 -3.359697759151458740e-01
-2.081107944250106812e-01 -9.590388834476470947e-02 3.163479268550872803e-01 7.120388746261596680e-02 -1.106017455458641052e-01 -5.101581215858459473e-01 -5.179657936096191406e-01 -5.491480231285095215e-01
2.554294466972351074e-01 -2.993181645870208740e-01 5.283169746398925781e-01 1.067108735442161560e-01 -3.561682999134063721e-01 -5.288069248199462891e-01 4.062031209468841553e-02 -3.827737867832183838e-01
-2.100078165531158447e-01 -1.941188871860504150e-01 -2.142196521162986755e-02 4.173146486282348633e-01 -8.501946330070495605e-01 6.394001096487045288e-02 1.596283726394176483e-02 -1.281806528568267822e-01
-6.037281826138496399e-02 1.858947724103927612e-01 -2.999971807003021240e-01 3.857471942901611328e-01 2.215255610644817352e-02 -7.052546739578247070e-02 4.481402784585952759e-02 -8.458877801895141602e-01
-5.296373367309570312e-01 1.215581223368644714e-01 -3.783694207668304443e-01 -4.034939408302307129e-02 -5.455067753791809082e-01 -4.267768263816833496e-01 2.170364558696746826e-01 -1.819216907024383545e-01
-1.212335228919982910e-01 1.570753753185272217e-01 3.093723058700561523e-01 4.028417915105819702e-02 -2.671200931072235107e-01 -5.760644674301147461e-01 -3.814553916454315186e-01 -5.608780384063720703e-01
-1.392207443714141846e-01 7.532965391874313354e-02 2.582904398441314697e-01 1.746849343180656433e-02 -1.048701480031013489e-01 -4.786697626113891602e-01 -4.379269182682037354e-01 -6.899430751800537109e-01
-1.182131618261337280e-01 1.933705359697341919e-01 -1.115437075495719910e-01 2.907391190528869629e-01 -1.789135932922363281e-01 1.322685331106185913e-01 5.693117901682853699e-02 -8.938210010528564453e-01
-1.306422650814056396e-01 -2.918236553668975830e-01 -2.714712619781494141e-01 7.561168074607849121e-02 -6.910146474838256836e-01 1.042579486966133118e-01 -3.926018476486206055e-01 -4.193454086780548096e-01
-2.611276209354400635e-01 -2.297734916210174561e-01 -2.870379090309143066e-01 7.035528421401977539e-01 -3.500809073448181152e-01 8.246184885501861572e-02 -5.118453991599380970e-04 -4.150688946247100830e-01
-1.400776058435440063e-01 1.377356499433517456e-01 -5.309369564056396484e-01 1.117415502667427063e-01 -1.282398700714111328e-01 -1.154559329152107239e-01 -1.366762071847915649e-01 -7.864930033683776855e-01
4.334628283977508545e-01 -3.241896033287048340e-01 -9.639437496662139893e-02 -1.127331182360649109e-01 -5.722191929817199707e-01 -1.142940968275070190e-01 -3.728201240301132202e-02 -5.857666134834289551e-01
-6.370393633842468262e-01 -2.474474459886550903e-01 -1.744450181722640991e-01 5.671223998069763184e-01 -1.543086320161819458e-01 -1.405064761638641357e-01 6.382200866937637329e-02 -3.650554418563842773e-01
-2.284448780119419098e-02 -2.312839925289154053e-01 -2.792204916477203369e-01 -2.530303299427032471e-01 -5.512335896492004395e-01 -1.252138242125511169e-02 -3.221082389354705811e-01 -6.294668316841125488e-01
-1.073570642620325089e-02 3.216345906257629395e-01 1.162012070417404175e-01 7.644771784543991089e-02 -2.100334614515304565e-01 -1.208043992519378662e-01 2.306695729494094849e-01 -8.747415542602539062e-01
4.041218161582946777e-01 7.566006481647491455e-02 3.623065054416656494e-01 1.100919097661972046e-01 -5.146381258964538574e-01 -3.985436260700225830e-01 1.012626439332962036e-01 -5.036182403564453125e-01
-1.427407264709472656e-01 1.376410573720932007e-01 4.932941198348999023e-01 3.831405639648437500e-01 -1.685430407524108887e-01 -4.440205395221710205e-01 -2.827706038951873779e-01 -5.148049592971801758e-01
-9.205093234777450562e-02 -1.785248070955276489e-01 -3.842057287693023682e-01 -3.257856369018554688e-01 -5.442548990249633789e-01 -9.436764568090438843e-02 -2.671130299568176270e-01 -5.739663243293762207e-01
-2.109394073486328125e-01 -1.184524893760681152e-01 -2.656191885471343994e-01 8.055725097656250000e-01 2.379880100488662720e-02 -2.212386876344680786e-01 -1.526541411876678467e-01 -3.862080574035644531e-01
1.041369065642356873e-01 3.935829997062683105e-01 -2.414035201072692871e-01 -8.469156920909881592e-02 -2.873747348785400391e-01 -4.627915620803833008e-01 6.224224716424942017e-02 -6.842259764671325684e-01
-2.886282205581665039e-01 -5.736767128109931946e-02 -6.090702414512634277e-01 4.823562204837799072e-01 -3.961636424064636230e-01 -1.940356045961380005e-01 -1.390163302421569824e-01 -3.095928132534027100e-01
-3.941925466060638428e-01 -4.120914638042449951e-02 -3.785154521465301514e-01 6.558374762535095215e-01 -2.549815773963928223e-01 -3.764074742794036865e-01 2.229964882135391235e-01 -1.144194602966308594e-01
-2.990282885730266571e-02 1.449695378541946411e-01 2.219247668981552124e-01 8.005166798830032349e-02 -2.433516234159469604e-01 -4.794661998748779297e-01 -4.544230103492736816e-01 -6.533166766166687012e-01
-2.169718742370605469e-01 3.158158361911773682e-01 -4.471028447151184082e-01 2.017147392034530640e-01 -1.580087691545486450e-01 -1.437313407659530640e-01 2.051406204700469971e-01 -7.244898676872253418e-01
1.960720419883728027e-01 -3.410031795501708984e-01 1.719734221696853638e-01 7.031300067901611328e-01 -4.084519743919372559e-01 -7.212399970740079880e-03 3.184716999530792236e-01 -2.302099764347076416e-01
4.473819211125373840e-02 -3.166513741016387939e-01 6.152766346931457520e-01 1.541699171066284180e-01 -6.056209206581115723e-01 -2.762596309185028076e-01 3.266920521855354309e-02 -2.263479232788085938e-01
3.347539901733398438e-01 -3.870256543159484863e-01 3.245920538902282715e-01 -1.621387004852294922e-01 -2.844882011413574219e-01 -5.878323912620544434e-01 9.956368245184421539e-03 -4.241727292537689209e-01
-6.272512078285217285e-01 -3.407519757747650146e-01 -1.242073401808738708e-01 -1.877255588769912720e-01 -2.030389308929443359e-01 -2.223479002714157104e-01 4.450765848159790039e-01 -3.886117935180664062e-01
-5.979270935058593750e-01 -2.904385626316070557e-01 -1.416099518537521362e-01 1.607350446283817291e-02 -6.378949880599975586e-01 -6.781716831028461456e-03 -2.876564860343933105e-01 -2.193502336740493774e-01
-1.432915627956390381e-01 1.712624132633209229e-01 3.407790958881378174e-01 4.463683068752288818e-02 -1.792100965976715088e-01 -5.730203986167907715e-01 -3.258748054504394531e-01 -6.044426560401916504e-01
-2.193394303321838379e-01 1.230280548334121704e-01 5.520908832550048828e-01 3.506958484649658203e-01 4.129641875624656677e-02 -3.577159345149993896e-01 -2.956726215779781342e-02 -6.151601076126098633e-01
-4.022030234336853027e-01 -2.833001911640167236e-01 -1.368020474910736084e-01 5.375792980194091797e-01 -1.861936450004577637e-01 1.772339344024658203e-01 -1.305480301380157471e-01 -6.059247255325317383e-01
3.016025125980377197e-01 2.954149246215820312e-01 2.705168128013610840e-01 3.943556845188140869e-01 -5.764343142509460449e-01 -3.469593524932861328e-01 -3.694158792495727539e-02 -3.728916943073272705e-01
-6.619827747344970703e-01 -5.404086783528327942e-02 -3.603115379810333252e-01 1.933968812227249146e-02 -3.886736035346984863e-01 -4.338712990283966064e-01 1.189045235514640808e-01 -2.742449045181274414e-01
2.643482685089111328e-01 -3.927183449268341064e-01 -3.927168846130371094e-01 -1.644220203161239624e-01 -6.247768402099609375e-01 -2.608321309089660645e-01 -1.571616232395172119e-01 -3.339936733245849609e-01
-1.776973903179168701e-01 -8.155960440635681152e-01 -2.308963984251022339e-01 1.405600458383560181e-01 -1.587783396244049072e-01 -3.754135072231292725e-01 3.874931111931800842e-02 -2.500182688236236572e-01
-4.222553074359893799e-01 3.533202707767486572e-01 1.639882028102874756e-01 -1.941635459661483765e-01 -5.629997849464416504e-01 -4.618411064147949219e-01 1.715094000101089478e-01 -2.694301307201385498e-01
-4.355442523956298828e-02 -1.691748388111591339e-02 4.615672826766967773e-01 -7.083380222320556641e-02 2.433547936379909515e-02 -5.336654186248779297e-01 -4.740492627024650574e-02 -7.015103101730346680e-01
4.085184633731842041e-01 1.516894102096557617e-01 -2.470686137676239014e-01 1.390959918498992920e-01 -4.913289844989776611e-01 -6.711511611938476562e-01 1.558536291122436523e-01 -1.165071949362754822e-01
-2.999683916568756104e-01 -6.894685626029968262e-01 3.465274348855018616e-03 -2.159967720508575439e-01 -3.831324875354766846e-01 3.859305754303932190e-02 2.836365997791290283e-01 -3.990688920021057129e-01
-2.266692966222763062e-01 -3.871236145496368408e-01 -1.448785066604614258e-01 7.598929405212402344e-01 -2.018502727150917053e-02 -2.911324501037597656e-01 -1.711716204881668091e-01 -2.930257022380828857e-01
-1.894432678818702698e-02 -1.870963349938392639e-02 -1.400973349809646606e-01 6.753796935081481934e-01 -6.446970701217651367e-01 -1.604604870080947876e-01 2.836300730705261230e-01 -4.120927304029464722e-02
-1.513676494359970093e-01 2.515130639076232910e-01 -1.186603531241416931e-01 -3.936708867549896240e-01 -5.386446118354797363e-01 -4.631016254425048828e-01 2.346819639205932617e-01 -4.302269220352172852e-01
1.828926503658294678e-01 8.753018826246261597e-02 1.049644351005554199e-01 2.028078436851501465e-01 -7.135655879974365234e-01 -6.167397499084472656e-01 -1.284774690866470337e-01 -2.626499347388744354e-02
2.283814847469329834e-01 4.236732795834541321e-02 -2.611915767192840576e-01 1.497686505317687988e-01 -5.706945061683654785e-01 -7.184084653854370117e-01 -1.133248209953308105e-01 -2.738539874553680420e-02
3.529402017593383789e-01 -9.845692664384841919e-02 -1.807227879762649536e-01 -7.739403285086154938e-03 -6.749032735824584961e-01 -6.125996112823486328e-01 2.173846028745174408e-02 -4.211153090000152588e-02
-3.114159405231475830e-01 -2.359227836132049561e-01 -2.234335988759994507e-01 6.571049690246582031e-01 2.430718578398227692e-02 -1.155436933040618896e-01 2.507954239845275879e-01 -5.374120473861694336e-01
-3.898946642875671387e-01 9.406493604183197021e-02 -3.541164100170135498e-01 2.070992290973663330e-01 -1.980270296335220337e-01 -3.583475351333618164e-01 5.633549690246582031e-01 -4.311020374298095703e-01
2.360137701034545898e-01 -2.831756770610809326e-01 3.508793711662292480e-01 -2.795275747776031494e-01 -2.514429390430450439e-01 -4.222325384616851807e-01 -2.772761322557926178e-02 -6.485247611999511719e-01
1.291928142309188843e-01 -1.843674480915069580e-01 -4.573119580745697021e-01 -3.390282988548278809e-01 -5.038530826568603516e-01 -1.762854754924774170e-01 -1.586280167102813721e-01 -5.613697171211242676e-01
2.888282528147101402e-03 9.435740858316421509e-02 -5.105018019676208496e-01 -3.252176102250814438e-03 -3.204752504825592041e-01 -5.787365436553955078e-01 3.618531525135040283e-01 -4.023524224758148193e-01
-6.744899153709411621e-01 -2.555452287197113037e-01 -1.791608780622482300e-01 5.342819690704345703e-01 -1.800446957349777222e-01 -1.101437434554100037e-01 6.547243893146514893e-02 -3.367043733596801758e-01
-2.187568396329879761e-01 -2.716764509677886963e-01 -3.126665055751800537e-01 5.813208222389221191e-01 -3.584303855895996094e-01 7.513049244880676270e-02 -3.497258126735687256e-01 -4.315300285816192627e-01
-5.694234371185302734e-01 -2.049400359392166138e-01 1.027900376357138157e-03 6.875461339950561523e-02 3.288302719593048096e-01 -4.030509293079376221e-01 3.513124585151672363e-02 -5.976743698120117188e-01
-1.171482875943183899e-01 -8.742201328277587891e-02 -3.617211580276489258e-01 4.404302239418029785e-01 -3.633608818054199219e-01 -3.460462391376495361e-02 5.741495490074157715e-01 -4.369625151157379150e-01
-4.499164223670959473e-01 -7.012029290199279785e-01 1.083854809403419495e-01 -8.310769684612751007e-03 -1.268073767423629761e-01 -4.934688806533813477e-01 1.640626490116119385e-01 -8.697604387998580933e-02
-2.982575595378875732e-01 4.595255553722381592e-01 9.572839736938476562e-02 8.515223860740661621e-02 -5.214335918426513672e-01 -6.687667965888977051e-02 3.482754901051521301e-02 -6.370913982391357422e-01
1.622875332832336426e-01 -3.190227448940277100e-01 5.683413147926330566e-01 1.929597370326519012e-02 -5.988883376121520996e-01 -1.470830589532852173e-01 2.101918756961822510e-01 -3.521673381328582764e-01
-4.572483003139495850e-01 -2.466237097978591919e-01 1.179586201906204224e-01 4.140613675117492676e-01 -5.562530755996704102e-01 2.156059890985488892e-01 -8.530706167221069336e-02 -4.260972440242767334e-01
-3.541111648082733154e-01 -5.688949301838874817e-02 -4.470421969890594482e-01 -1.022181194275617599e-02 -1.306474655866622925e-01 -5.956510305404663086e-01 4.769251644611358643e-01 -2.684980928897857666e-01
2.316678687930107117e-02 -2.286704182624816895e-01 -3.118966221809387207e-01 -2.363294512033462524e-01 -5.420078635215759277e-01 -7.016776204109191895e-01 -5.580880865454673767e-02 -6.930547207593917847e-02
-2.571833729743957520e-01 -5.171361565589904785e-01 -2.685916721820831299e-01 -2.237708121538162231e-01 -5.274694561958312988e-01 -4.990313351154327393e-01 8.941569179296493530e-02 9.466072171926498413e-02
-3.754059374332427979e-01 -1.460079699754714966e-01 -2.544652670621871948e-03 1.256024390459060669e-01 -8.919097781181335449e-01 -1.339333206415176392e-01 -8.946499228477478027e-02 -2.289505116641521454e-02
-2.460946142673492432e-01 -7.554587125778198242e-01 -2.026011943817138672e-01 1.432607322931289673e-01 2.518329396843910217e-02 -4.235130846500396729e-01 1.156279817223548889e-01 -3.373148441314697266e-01
-5.328097939491271973e-01 3.307467997074127197e-01 1.871971487998962402e-01 4.987328778952360153e-03 -5.346560478210449219e-01 9.900399483740329742e-03 1.190008688718080521e-02 -5.343744754791259766e-01
-3.303842246532440186e-01 4.223604798316955566e-01 1.085892915725708008e-01 1.059355810284614563e-01 -7.080501914024353027e-01 -2.875753641128540039e-01 8.558303862810134888e-02 -3.131848573684692383e-01
-1.189861819148063660e-01 8.425823599100112915e-02 4.281993582844734192e-02 2.399815917015075684e-01 -2.695592641830444336e-01 2.493353039026260376e-01 2.732558846473693848e-01 -8.425076603889465332e-01
-8.857765048742294312e-02 1.070355921983718872e-01 2.571176588535308838e-01 1.185973137617111206e-01 -4.281184971332550049e-01 -3.187225461006164551e-01 -5.551289319992065430e-01 -5.545134544372558594e-01
-2.215939611196517944e-01 -2.223439365625381470e-01 -1.758758723735809326e-01 1.886933594942092896e-01 -8.083615452051162720e-03 -3.351402878761291504e-01 6.666325330734252930e-01 -5.273883342742919922e-01
-3.502308130264282227e-01 -2.309263125061988831e-02 9.978953748941421509e-02 4.405677914619445801e-01 -8.098498582839965820e-01 1.423525996506214142e-02 -6.091422960162162781e-02 -1.139172986149787903e-01
-1.607676297426223755e-01 -2.420068830251693726e-01 -5.386787652969360352e-01 2.021892517805099487e-01 -6.828523874282836914e-01 -5.225407890975475311e-03 -1.378949433565139771e-01 -3.149631619453430176e-01
-5.477149486541748047e-01 -3.078079819679260254e-01 -6.371360272169113159e-02 5.007377862930297852e-01 -5.108768343925476074e-01 6.338828057050704956e-02 2.023528069257736206e-01 -2.109618782997131348e-01
-3.341983854770660400e-01 -7.132582664489746094e-01 2.133754193782806396e-01 1.836659908294677734e-01 1.252517104148864746e-01 -1.638053506612777710e-01 9.810762852430343628e-02 -4.981632530689239502e-01
-7.014704942703247070e-01 -3.537243604660034180e-01 3.438997082412242889e-03 4.211209118366241455e-01 -6.165562570095062256e-02 -4.056712388992309570e-01 1.509530544281005859e-01 -1.196082830429077148e-01
-4.383306503295898438e-01 -2.629172503948211670e-01 -2.522051334381103516e-01 4.290390312671661377e-01 -3.768772780895233154e-01 -1.915716677904129028e-01 5.420450568199157715e-01 -1.360508650541305542e-01
-9.930992871522903442e-02 -7.053822278976440430e-02 -4.939639568328857422e-02 -4.511221945285797119e-01 -3.434807956218719482e-01 -1.515441089868545532e-01 -1.665088683366775513e-01 -7.813711762428283691e-01
-1.853871941566467285e-01 1.037899181246757507e-01 -5.618501305580139160e-01 -9.984148293733596802e-02 -3.677559494972229004e-01 -6.364439129829406738e-01 2.229796200990676880e-01 -1.979648917913436890e-01
-5.022019147872924805e-01 -3.178978562355041504e-01 -4.207944273948669434e-01 5.293695330619812012e-01 -2.745583057403564453e-01 -1.610162258148193359e-01 3.498370945453643799e-02 -2.947909832000732422e-01
2.380909621715545654e-01 -7.751362770795822144e-02 5.144683122634887695e-01 2.087221592664718628e-01 -6.628958582878112793e-01 -2.083443552255630493e-01 1.106019765138626099e-01 -3.660474419593811035e-01
-1.345180124044418335e-01 3.910953924059867859e-02 1.660504639148712158e-01 4.501319825649261475e-01 2.995948493480682373e-01 -1.990406960248947144e-01 3.146735131740570068e-01 -7.223504185676574707e-01
1.734310388565063477e-02 -4.403680860996246338e-01 5.273705720901489258e-01 1.436437387019395828e-02 -3.941937685012817383e-01 -4.210028648376464844e-01 -2.687123715877532959e-01 -3.501577079296112061e-01
2.909813225269317627e-01 -5.550177693367004395e-01 1.034080423414707184e-02 5.997592210769653320e-01 -3.883667290210723877e-01 -6.676405668258666992e-02 1.543280631303787231e-01 -2.614646553993225098e-01
-5.763210654258728027e-01 -3.595996797084808350e-01 -2.017925977706909180e-01 3.669095337390899658e-01 -5.909876227378845215e-01 -1.009144857525825500e-01 5.788671597838401794e-02 -1.995721831917762756e-02
-1.103041023015975952e-01 9.512017667293548584e-02 -1.696271151304244995e-01 4.246234297752380371e-01 4.927202314138412476e-02 -1.056508794426918030e-01 4.473088979721069336e-01 -7.456753849983215332e-01
-4.975196719169616699e-01 -5.640399456024169922e-01 -1.583402901887893677e-01 4.133870303630828857e-01 -3.483323752880096436e-01 -1.895386725664138794e-01 2.206568866968154907e-01 -1.800632178783416748e-01
-1.776344031095504761e-01 -2.272613532841205597e-02 1.148819476366043091e-01 1.923200786113739014e-01 -2.989882826805114746e-01 -4.962292015552520752e-01 -6.690218448638916016e-01 -3.667654693126678467e-01
-3.580743372440338135e-01 -3.828848898410797119e-01 -1.489060819149017334e-01 6.450144052505493164e-01 3.844580054283142090e-02 -1.637546718120574951e-01 1.924508213996887207e-01 -4.707805812358856201e-01
1.068651527166366577e-01 -2.068655043840408325e-01 2.406975477933883667e-01 -1.160827502608299255e-01 9.541691094636917114e-02 -6.685584187507629395e-01 -1.365336626768112183e-01 -6.321864128112792969e-01
2.010760754346847534e-01 1.159734502434730530e-01 -3.723716735839843750e-01 1.464516222476959229e-01 -1.519204080104827881e-01 -4.460356757044792175e-02 -1.829109489917755127e-01 -8.529267907142639160e-01
-2.267340123653411865e-01 1.413995325565338135e-01 -4.042122364044189453e-01 1.895514130592346191e-01 -1.265390366315841675e-01 1.462438958697021008e-03 1.769426614046096802e-01 -8.258072733879089355e-01
-3.053982555866241455e-02 2.740972042083740234e-01 -4.982498288154602051e-01 2.312215268611907959e-01 -1.161717027425765991e-01 -1.637140214443206787e-01 2.697282731533050537e-01 -7.135616540908813477e-01
-3.431647121906280518e-01 -6.891376376152038574e-01 1.614581234753131866e-02 -6.090677529573440552e-02 -1.703794300556182861e-01 -5.792285203933715820e-01 1.930362582206726074e-01 -3.948757797479629517e-02
-3.574481904506683350e-01 4.537262395024299622e-02 3.248699307441711426e-01 -3.357930183410644531e-01 -5.605608224868774414e-01 -4.232233762741088867e-01 3.058349192142486572e-01 -2.549380958080291748e-01
-3.469375371932983398e-01 -6.753351688385009766e-01 9.653742611408233643e-02 1.397217959165573120e-01 5.908779799938201904e-02 -6.167250871658325195e-01 4.885304346680641174e-02 -9.212734550237655640e-02
4.553281664848327637e-01 5.729329958558082581e-02 3.350994586944580078e-01 1.617454737424850464e-01 -4.938675761222839355e-01 -3.762694299221038818e-01 1.403050869703292847e-01 -4.957532882690429688e-01
-2.969018816947937012e-01 3.051406741142272949e-01 6.047618761658668518e-02 -1.718927323818206787e-01 -4.460373520851135254e-01 -6.494383811950683594e-01 3.770275115966796875e-01 -1.505482047796249390e-01
2.917445003986358643e-01 -2.891933023929595947e-01 4.549850821495056152e-01 -1.042523607611656189e-01 -3.495971858501434326e-01 -4.984081983566284180e-01 9.714847803115844727e-02 -4.830172657966613770e-01
-1.785841137170791626e-01 -5.697267875075340271e-02 -5.438798069953918457e-01 5.354428198188543320e-03 -3.102022111415863037e-01 -7.469549179077148438e-01 1.160981133580207825e-01 -3.717494010925292969e-02
2.236534357070922852e-01 -4.225232601165771484e-01 5.056469440460205078e-01 -6.135420501232147217e-02 -3.525711894035339355e-01 -4.123438298702239990e-01 4.128540679812431335e-02 -4.647276103496551514e-01
-3.341120779514312744e-01 -5.399080514907836914e-01 -1.324988007545471191e-01 -1.753839105367660522e-01 -1.663669943809509277e-01 -1.430088877677917480e-01 3.965245187282562256e-01 -5.858257412910461426e-01
-3.895083963871002197e-01 -1.542058587074279785e-02 4.016666114330291748e-01 7.476481795310974121e-02 -1.339862681925296783e-02 -6.860670447349548340e-01 -3.041900992393493652e-01 -3.431042134761810303e-01
4.212350547313690186e-01 -1.808926761150360107e-01 2.682477235794067383e-01 1.665755659341812134e-01 -6.757767200469970703e-01 -3.680382966995239258e-01 -2.324552461504936218e-02 -3.121985197067260742e-01
-4.435095489025115967e-01 -1.573070585727691650e-01 -7.009334117174148560e-02 1.281841248273849487e-01 -7.985113263130187988e-01 -9.978921711444854736e-02 -3.170789182186126709e-01 -9.535486251115798950e-02
-3.922426998615264893e-01 1.000566184520721436e-01 -3.789111673831939697e-01 -2.561706304550170898e-01 -5.629216432571411133e-01 -4.864977002143859863e-01 2.421307712793350220e-01 -1.214456260204315186e-01
-2.861250340938568115e-01 -4.761045575141906738e-01 -2.234814465045928955e-01 6.420560479164123535e-01 3.245072811841964722e-02 -1.989176422357559204e-01 1.074389889836311340e-01 -4.208473563194274902e-01
-2.594538033008575439e-01 -4.433312118053436279e-01 3.642566502094268799e-02 -4.225252568721771240e-01 -3.982106745243072510e-01 -1.574836075305938721e-01 4.753876328468322754e-01 -3.833020925521850586e-01
1.968483924865722656e-01 1.197301596403121948e-01 1.171438395977020264e-01 1.623045951128005981e-01 -7.291898727416992188e-01 -5.817447900772094727e-01 -1.470128744840621948e-01 -1.228507980704307556e-01
-4.032647609710693359e-01 1.493912190198898315e-01 -3.279040157794952393e-01 5.772062540054321289e-01 -4.542715847492218018e-01 -4.947871714830398560e-02 2.168263792991638184e-01 -3.443068563938140869e-01
1.519239991903305054e-01 1.357842385768890381e-01 3.564199507236480713e-01 3.642388582229614258e-01 -5.661892890930175781e-01 -5.475427508354187012e-01 -1.836854815483093262e-01 -2.113355845212936401e-01
7.641971856355667114e-02 4.415057301521301270e-01 -1.331920474767684937e-01 6.806476414203643799e-02 -2.290998101234436035e-01 -3.244220912456512451e-01 2.499864846467971802e-01 -7.460764646530151367e-01
-4.344323873519897461e-01 2.458993345499038696e-01 2.511124908924102783e-01 -1.305016577243804932e-01 -2.379987835884094238e-01 -5.602445006370544434e-01 4.489913284778594971e-01 -3.140113055706024170e-01
4.432807862758636475e-02 -1.716967523097991943e-01 -7.135561108589172363e-01 -1.196245625615119934e-01 -5.051210522651672363e-01 -2.367466390132904053e-01 -1.927431523799896240e-01 -3.110252618789672852e-01
1.558366864919662476e-01 -5.238289833068847656e-01 -2.813954651355743408e-01 4.497249722480773926e-01 1.319690495729446411e-01 -5.195741057395935059e-01 4.451398551464080811e-02 -3.612859249114990234e-01
1.012016683816909790e-01 -1.711391061544418335e-01 3.219272494316101074e-01 -4.278528317809104919e-02 9.521456062793731689e-02 -6.113311052322387695e-01 -1.168478801846504211e-01 -6.771683096885681152e-01
-3.361514806747436523e-01 -4.337176680564880371e-01 -1.822268068790435791e-01 6.492147445678710938e-01 -2.938826680183410645e-01 -1.060361042618751526e-02 2.561106085777282715e-01 -3.035339415073394775e-01
-1.573539376258850098e-01 -4.251305460929870605e-01 -3.242364525794982910e-01 5.157193541526794434e-01 -5.024905800819396973e-01 1.033114194869995117e-01 -1.034330949187278748e-01 -3.867034614086151123e-01
-5.215737223625183105e-01 -2.981593646109104156e-02 -8.980142325162887573e-02 2.712640166282653809e-02 -3.767312690615653992e-02 -3.309125900268554688e-01 6.083849072456359863e-01 -4.870495498180389404e-01
2.764590084552764893e-01 -1.852273708209395409e-03 -5.009973049163818359e-02 -1.764350086450576782e-01 -6.151980161666870117e-01 -6.995820403099060059e-01 3.736256435513496399e-02 -1.436948776245117188e-01
-3.067951500415802002e-01 -1.891267597675323486e-01 -2.922552525997161865e-01 4.829895794391632080e-01 8.451072871685028076e-02 -9.160771965980529785e-02 2.826690375804901123e-01 -6.752628087997436523e-01
-6.878445744514465332e-01 -2.166829109191894531e-01 -1.353277564048767090e-01 3.693554401397705078e-01 -3.746540844440460205e-01 -3.617815077304840088e-01 2.283722311258316040e-01 4.214336723089218140e-02
1.257121562957763672e-01 -1.867190748453140259e-01 -4.026890099048614502e-01 -1.915121823549270630e-01 -5.475245714187622070e-01 -6.552626192569732666e-02 -2.727856338024139404e-01 -6.099249720573425293e-01
2.920151650905609131e-01 7.807915657758712769e-02 4.318005740642547607e-01 8.829979598522186279e-02 -4.822511374950408936e-01 -5.676469802856445312e-01 -4.115783050656318665e-02 -3.973649144172668457e-01
-2.871198654174804688e-01 -3.193313479423522949e-01 -4.519140422344207764e-01 2.993215024471282959e-01 -2.541356086730957031e-01 -3.959169089794158936e-01 3.734974265098571777e-01 -4.011664390563964844e-01
-4.086661040782928467e-01 -5.301091074943542480e-01 -6.904757022857666016e-02 3.950018584728240967e-01 -5.941929221153259277e-01 -1.475343597121536732e-03 1.466848701238632202e-01 -1.288358718156814575e-01
-1.373975276947021484e-01 2.846470773220062256e-01 4.061525166034698486e-01 7.871893048286437988e-02 -7.840058207511901855e-02 -6.352826952934265137e-01 2.368806898593902588e-01 -5.129310488700866699e-01
3.305953741073608398e-01 9.527192451059818268e-03 5.901528522372245789e-02 6.608890891075134277e-01 -4.360891878604888916e-01 -3.104832023382186890e-02 8.938925713300704956e-02 -5.012292265892028809e-01
-4.201385676860809326e-01 -4.006415233016014099e-02 2.178473584353923798e-02 3.882513940334320068e-01 -7.097736001014709473e-01 -3.486750423908233643e-01 -1.635709106922149658e-01 1.362222284078598022e-01
-1.098531782627105713e-01 3.405072167515754700e-02 1.557711362838745117e-01 6.999398022890090942e-02 -5.219676718115806580e-02 -4.820069670677185059e-02 5.957999229431152344e-01 -7.730354666709899902e-01
-2.001605480909347534e-01 -3.616645932197570801e-01 -2.127257138490676880e-01 6.306198835372924805e-01 -4.630216062068939209e-01 1.496051400899887085e-01 -6.010783836245536804e-02 -3.818599283695220947e-01
-3.958687186241149902e-01 -3.719542324542999268e-01 -1.554447263479232788e-01 -3.294936940073966980e-02 -3.558438718318939209e-01 -2.060241699218750000e-01 6.610755324363708496e-01 -2.712887823581695557e-01
-6.068861484527587891e-01 1.569710820913314819e-01 -3.108324110507965088e-01 5.258354544639587402e-02 -1.740827113389968872e-01 -5.327963232994079590e-01 3.509204089641571045e-01 -2.652271986007690430e-01
-3.793801963329315186e-01 5.477819591760635376e-02 -2.801949679851531982e-01 6.145527958869934082e-01 -4.812791943550109863e-01 -1.027188673615455627e-01 3.450162708759307861e-01 -1.888612359762191772e-01
-2.100626975297927856e-01 -2.812003195285797119e-01 -2.246780991554260254e-01 7.657008618116378784e-02 -2.789461612701416016e-01 -2.543277740478515625e-01 7.365902662277221680e-01 -3.679646253585815430e-01
-6.649304628372192383e-01 -1.778946816921234131e-01 -2.793840467929840088e-01 3.909263610839843750e-01 -1.317548900842666626e-01 -5.007045269012451172e-01 1.494218707084655762e-01 -7.036214321851730347e-02
-4.054314494132995605e-01 -3.600816726684570312e-01 -3.270772695541381836e-01 6.410877108573913574e-01 -3.350902795791625977e-01 -7.951977849006652832e-02 -1.695483624935150146e-01 -2.015889137983322144e-01
-3.829740881919860840e-01 2.547267973423004150e-01 -4.823972471058368683e-03 -1.749574244022369385e-01 -2.137197554111480713e-01 -7.659404277801513672e-01 1.447981745004653931e-01 -3.232709169387817383e-01
-4.357391893863677979e-01 -4.605800509452819824e-01 -2.617837488651275635e-01 4.749805927276611328e-01 -3.059717416763305664e-01 -2.959179878234863281e-01 3.116145133972167969e-01 -1.599071323871612549e-01
1.661587655544281006e-01 -5.629473328590393066e-01 -5.554271936416625977e-01 -9.309827536344528198e-02 -3.017920255661010742e-01 -3.041388690471649170e-01 1.267432868480682373e-01 -3.723870217800140381e-01
-6.245093345642089844e-01 -3.249990940093994141e-01 3.678393736481666565e-02 4.932515621185302734e-01 -1.854408234357833862e-01 -4.053661227226257324e-01 2.469873130321502686e-01 8.853118633851408958e-04
7.882487773895263672e-02 1.182784065604209900e-01 -3.444819450378417969e-01 -2.007713019847869873e-01 -3.275907039642333984e-01 -6.771447658538818359e-01 1.202483400702476501e-01 -4.904280602931976318e-01
-2.885785102844238281e-01 2.990774214267730713e-01 2.401181757450103760e-01 5.209189280867576599e-02 -7.733901143074035645e-01 -3.618620634078979492e-01 -5.888936668634414673e-02 -1.853659898042678833e-01
-6.170620396733283997e-02 3.793219327926635742e-01 -1.682458966970443726e-01 -1.247197315096855164e-01 -1.752583831548690796e-01 -4.135010838508605957e-01 1.821644604206085205e-01 -7.573394775390625000e-01
-1.695498973131179810e-01 3.018533289432525635e-01 5.548705905675888062e-02 -1.507509648799896240e-01 -7.133730053901672363e-01 -5.483764410018920898e-01 -1.186741963028907776e-01 -1.750183105468750000e-01
-3.012597262859344482e-01 -1.589413285255432129e-01 -3.509745299816131592e-01 -2.760044336318969727e-01 -4.927784502506256104e-01 -6.433194875717163086e-01 1.271511614322662354e-01 -1.084470227360725403e-01
-1.417659875005483627e-02 2.620303034782409668e-01 1.195026338100433350e-01 2.155936360359191895e-01 -4.211238026618957520e-01 -5.362489223480224609e-01 -4.536433815956115723e-01 -4.468525946140289307e-01
-5.383926033973693848e-01 -4.586229026317596436e-01 -3.134075105190277100e-01 3.814418315887451172e-01 -2.373717278242111206e-01 -1.575391739606857300e-01 1.018164530396461487e-01 -4.056423306465148926e-01
-2.582174241542816162e-01 2.725362777709960938e-01 -4.392383396625518799e-01 -9.931918233633041382e-02 -2.756821215152740479e-01 -2.255833446979522705e-01 -8.680513501167297363e-02 -7.223775982856750488e-01
2.683492898941040039e-01 2.588684260845184326e-01 9.985224157571792603e-02 5.129228830337524414e-01 -4.030975401401519775e-01 -6.378569006919860840e-01 1.913774386048316956e-02 -1.349078416824340820e-01
-7.010254263877868652e-01 -5.586695075035095215e-01 1.154476031661033630e-01 3.161380887031555176e-01 -1.498111039400100708e-01 -1.349682658910751343e-01 1.182155590504407883e-02 -2.058665901422500610e-01
-4.147063493728637695e-01 1.563776284456253052e-01 -2.368389219045639038e-01 1.096406653523445129e-01 -4.452482461929321289e-01 2.552050054073333740e-01 2.037095278501510620e-02 -6.867752671241760254e-01
-2.218545079231262207e-01 2.254764735698699951e-01 -1.655753701925277710e-01 2.138054072856903076e-01 -2.593391239643096924e-01 -2.562324516475200653e-02 5.091243386268615723e-01 -7.068890333175659180e-01
-3.649012446403503418e-01 -2.330049872398376465e-01 2.420336604118347168e-01 6.393914818763732910e-01 -5.175021290779113770e-01 4.689041897654533386e-02 -2.225000411272048950e-01 -1.601269394159317017e-01
-4.848994314670562744e-03 1.618709713220596313e-01 2.010345160961151123e-01 3.190098702907562256e-01 -2.926868200302124023e-01 -4.613927900791168213e-01 -5.322011113166809082e-01 -4.998050630092620850e-01
-3.613520562648773193e-01 1.839565229602158070e-03 -2.339238673448562622e-02 5.176429748535156250e-01 -7.277576327323913574e-01 -1.020496264100074768e-01 -2.311797887086868286e-01 -8.620021492242813110e-02
-2.133387923240661621e-01 1.011647060513496399e-01 4.025206267833709717e-01 -3.686081171035766602e-01 -5.109841227531433105e-01 -4.332619309425354004e-01 2.332284748554229736e-01 -3.783402144908905029e-01
4.356059730052947998e-01 -1.997420936822891235e-01 -7.691576331853866577e-02 2.974961884319782257e-02 -6.792115569114685059e-01 -5.116424560546875000e-01 -3.617569431662559509e-02 -1.978248059749603271e-01
-4.077679514884948730e-01 -3.793553113937377930e-01 -3.959279954433441162e-01 4.024959504604339600e-01 -1.221832856535911560e-01 -2.438249588012695312e-01 2.675713598728179932e-01 -4.744251370429992676e-01
-9.981904178857803345e-02 -3.487149477005004883e-01 -4.948323667049407959e-01 1.092957481741905212e-01 8.535418659448623657e-02 -2.962136566638946533e-01 2.563779652118682861e-01 -6.714699268341064453e-01
-2.736524939537048340e-01 3.033427298069000244e-01 -3.560288250446319580e-01 2.502918243408203125e-01 -4.397044703364372253e-02 -1.957001239061355591e-01 2.856415212154388428e-01 -7.224071621894836426e-01
3.274207413196563721e-01 -3.604110777378082275e-01 1.705976128578186035e-01 -3.110010921955108643e-01 -4.653286039829254150e-01 -1.853975355625152588e-01 -8.054579049348831177e-02 -6.161848306655883789e-01
1.334615945816040039e-01 -6.933258771896362305e-01 -2.772350609302520752e-01 3.960979282855987549e-01 -1.109822243452072144e-01 -4.264465570449829102e-01 5.027198418974876404e-02 -2.665208876132965088e-01
-3.146877884864807129e-01 2.077268511056900024e-01 3.249083459377288818e-01 -2.182469367980957031e-01 -5.410711169242858887e-01 -4.926045536994934082e-01 3.245274126529693604e-01 -2.527621388435363770e-01
-2.535784244537353516e-01 4.255970567464828491e-02 -5.497057437896728516e-01 -2.064279317855834961e-01 -3.569253385066986084e-01 -6.192264556884765625e-01 1.944127678871154785e-01 -2.011575847864151001e-01
2.727113664150238037e-02 -6.818902492523193359e-01 -1.331138461828231812e-01 -3.026470914483070374e-02 1.348580271005630493e-01 -4.145681560039520264e-01 7.459264248609542847e-02 -5.657113194465637207e-01
-1.124112531542778015e-01 -3.828116133809089661e-02 -2.590815722942352295e-01 3.692523539066314697e-01 2.786711603403091431e-02 -3.557232618331909180e-01 -2.693637311458587646e-01 -7.632529735565185547e-01
-4.734000191092491150e-02 7.549944519996643066e-02 1.474683582782745361e-01 2.693470418453216553e-01 -2.668960392475128174e-01 -4.106085002422332764e-01 -6.110367178916931152e-01 -5.334468483924865723e-01
1.677827835083007812e-01 3.547813594341278076e-01 -2.619649469852447510e-02 1.813266724348068237e-01 -3.482784032821655273e-01 -5.634072795510292053e-02 2.217727303504943848e-01 -7.992236018180847168e-01
-3.920866250991821289e-01 3.896847069263458252e-01 1.804183870553970337e-01 2.359080612659454346e-01 -5.037159323692321777e-01 7.884588092565536499e-02 -5.764700472354888916e-02 -5.856115221977233887e-01
-5.045773386955261230e-01 -5.902320742607116699e-01 -7.113786786794662476e-02 -1.625470817089080811e-01 -3.816236853599548340e-01 -5.597924813628196716e-02 3.117296099662780762e-01 -3.458324968814849854e-01
-5.632715821266174316e-01 -4.677621722221374512e-01 1.511428654193878174e-01 5.065420866012573242e-01 -2.722048461437225342e-01 -2.766848802566528320e-01 1.816014647483825684e-01 2.942229434847831726e-02
-2.964898049831390381e-01 2.559863030910491943e-01 4.593623429536819458e-02 3.680183291435241699e-01 -7.901837229728698730e-01 -1.500155627727508545e-01 6.997542083263397217e-02 -2.392187714576721191e-01
-1.466548293828964233e-01 -6.408206224441528320e-01 -1.995704919099807739e-01 2.219892889261245728e-01 -6.011855974793434143e-02 -1.501095294952392578e-01 -7.793869078159332275e-02 -6.682157516479492188e-01
-3.793954849243164062e-01 -3.049677610397338867e-01 -2.370938509702682495e-01 -2.369301319122314453e-01 -4.423461556434631348e-01 -5.731672644615173340e-01 3.385294079780578613e-01 1.091392263770103455e-01
1.531697511672973633e-01 -1.081143841147422791e-01 3.648031949996948242e-01 -6.654300540685653687e-02 -5.146550014615058899e-02 -5.566526651382446289e-01 -2.205307185649871826e-01 -6.827857494354248047e-01
-1.175271570682525635e-01 2.070786058902740479e-01 -3.316851854324340820e-01 2.676760852336883545e-01 -3.971318900585174561e-01 1.306927949190139771e-01 2.349603325128555298e-01 -7.291362285614013672e-01
2.952039539813995361e-01 -2.231570780277252197e-01 -2.733055949211120605e-01 -3.224013745784759521e-01 -3.160264492034912109e-01 -5.814813971519470215e-01 3.401791751384735107e-01 -3.615270853042602539e-01
-2.384263873100280762e-01 -1.479858607053756714e-01 7.422773540019989014e-02 -1.859619915485382080e-01 -1.447820961475372314e-01 -1.723757386207580566e-01 6.870843172073364258e-01 -5.986662507057189941e-01
-5.079783201217651367e-01 -4.688781499862670898e-01 -8.624140173196792603e-02 5.859221220016479492e-01 -2.464271783828735352e-01 -8.346980810165405273e-02 8.382480591535568237e-02 -3.108840584754943848e-01
-6.026925519108772278e-02 -2.968529760837554932e-01 -5.893685817718505859e-01 5.805018823593854904e-03 -6.270631551742553711e-01 -1.378575563430786133e-01 -2.778016924858093262e-01 -2.673394978046417236e-01
-6.228736639022827148e-01 -3.849836885929107666e-01 -2.425813488662242889e-02 4.550442844629287720e-02 -6.292723417282104492e-01 6.152370572090148926e-02 -1.959595680236816406e-01 -1.516169756650924683e-01
2.756131887435913086e-01 -3.217312097549438477e-01 1.900583952665328979e-01 6.492418050765991211e-01 -5.281723737716674805e-01 -5.497114732861518860e-02 -2.288080984726548195e-03 -2.844223082065582275e-01
-5.267537832260131836e-01 -1.478629708290100098e-01 -1.654513478279113770e-01 6.260258555412292480e-01 -7.030002027750015259e-02 9.988805279135704041e-03 5.086833983659744263e-02 -5.232161283493041992e-01
3.792056739330291748e-01 -2.067203968763351440e-01 -2.038708925247192383e-01 6.396377086639404297e-02 -5.860063433647155762e-01 -6.041309237480163574e-01 -2.093721330165863037e-01 -1.249030902981758118e-01
1.406686455011367798e-01 -1.884746924042701721e-02 -3.372721970081329346e-01 -3.227142691612243652e-01 -4.532200992107391357e-01 -6.819783449172973633e-01 -1.009956672787666321e-01 -2.850562930107116699e-01
-3.601327538490295410e-02 2.271027415990829468e-01 -2.001345455646514893e-01 4.570864439010620117e-01 -3.086583614349365234e-01 -3.350599408149719238e-01 6.716465353965759277e-01 -1.987492293119430542e-01
-3.572635054588317871e-01 3.749631643295288086e-01 -5.001336336135864258e-02 3.287649750709533691e-01 1.950792968273162842e-02 -6.053754091262817383e-01 2.356316447257995605e-01 -4.458649158477783203e-01
-3.679852187633514404e-01 -3.791015148162841797e-01 -2.548301219940185547e-01 -1.133194416761398315e-01 -2.511641243472695351e-03 -4.688586294651031494e-01 4.641322493553161621e-01 -4.558901190757751465e-01
-3.221624344587326050e-02 2.850563824176788330e-01 1.907124668359756470e-01 -3.702573105692863464e-02 -2.984198033809661865e-01 -8.958065882325172424e-03 2.579410672187805176e-01 -8.510550260543823242e-01
-4.877699613571166992e-01 -3.821035027503967285e-01 -3.725670576095581055e-01 4.462179243564605713e-01 -3.983892202377319336e-01 -6.709972023963928223e-02 5.736849084496498108e-02 -3.341456055641174316e-01
2.495630644261837006e-02 -1.081049367785453796e-01 4.747501909732818604e-01 -5.384856089949607849e-02 -2.487287968397140503e-01 -5.173891186714172363e-01 -2.838701903820037842e-01 -5.909851193428039551e-01
1.034690905362367630e-02 9.889772534370422363e-02 3.125585913658142090e-01 2.064616382122039795e-01 -3.721159100532531738e-01 -4.070887565612792969e-01 3.310281336307525635e-01 -6.603193879127502441e-01
-7.246190309524536133e-02 -5.130587220191955566e-01 -7.861648499965667725e-02 4.413575530052185059e-01 2.004201710224151611e-01 -2.828718721866607666e-01 -3.304488584399223328e-02 -6.397392749786376953e-01
-3.654838502407073975e-01 -3.554383516311645508e-01 -2.475997656583786011e-01 4.966183900833129883e-01 6.366947293281555176e-02 -7.653478533029556274e-02 1.819336265325546265e-01 -6.238095760345458984e-01
-3.373666703701019287e-01 2.083526551723480225e-02 -5.425043106079101562e-01 -2.834524512290954590e-01 -3.678374886512756348e-01 -5.365175604820251465e-01 1.214057579636573792e-01 -2.705522477626800537e-01
3.309373557567596436e-01 -3.163169622421264648e-01 -9.575335681438446045e-02 -4.201203584671020508e-02 -5.695467591285705566e-01 -6.143268346786499023e-01 -2.128287255764007568e-01 -1.800371557474136353e-01
-5.458379983901977539e-01 -4.434604346752166748e-01 -2.188262194395065308e-01 9.778076410293579102e-02 -5.910708904266357422e-01 -2.055598050355911255e-01 2.373313009738922119e-01 -3.460488282144069672e-03
-2.809022367000579834e-01 -2.550410032272338867e-01 3.836565418168902397e-03 3.254861831665039062e-01 -2.980360090732574463e-01 -1.641179770231246948e-01 7.310574650764465332e-01 -3.160487711429595947e-01
-3.587239384651184082e-01 2.152617871761322021e-01 3.001964464783668518e-02 -3.080818057060241699e-01 -2.122580409049987793e-01 -5.015410184860229492e-01 2.081702351570129395e-01 -6.238849163055419922e-01
-1.107478439807891846e-01 2.038414776325225830e-02 2.631056308746337891e-01 -1.739137768745422363e-01 -1.678530871868133545e-01 -6.171646118164062500e-01 -3.581731319427490234e-01 -5.920255780220031738e-01
-1.643830686807632446e-01 1.008863225579261780e-01 -5.363708734512329102e-01 2.637153267860412598e-01 -1.898352615535259247e-02 -1.426859945058822632e-01 9.681856632232666016e-02 -7.585955262184143066e-01
-4.737769663333892822e-01 3.086731210350990295e-02 -2.816889584064483643e-01 -1.187208145856857300e-01 -1.241545304656028748e-01 -5.686246752738952637e-01 4.581843614578247070e-01 -3.639478981494903564e-01
8.931910991668701172e-02 -4.825590252876281738e-01 -4.770500063896179199e-01 3.077215254306793213e-01 9.007470216602087021e-04 -2.951368987560272217e-01 2.276385724544525146e-01 -5.458605885505676270e-01
-1.971685439348220825e-01 -4.087930917739868164e-01 -1.203692480921745300e-01 -3.101554512977600098e-01 -4.237286448478698730e-01 -4.408942908048629761e-02 5.068908929824829102e-01 -4.948731064796447754e-01
-7.730345726013183594e-01 -1.631412506103515625e-01 -1.753618717193603516e-01 4.356608092784881592e-01 -2.695299983024597168e-01 -2.431256175041198730e-01 9.265483170747756958e-02 -1.221024468541145325e-01
2.199308574199676514e-01 -3.568757474422454834e-01 -2.477060556411743164e-01 6.143548488616943359e-01 -4.741190969944000244e-01 -3.201510384678840637e-02 7.076193392276763916e-02 -3.932668268680572510e-01
-5.499330163002014160e-01 -4.044798910617828369e-01 7.223821431398391724e-02 4.008973836898803711e-01 -4.722704291343688965e-01 -2.782521545886993408e-01 2.186525315046310425e-01 1.405705809593200684e-01
-3.099413216114044189e-01 1.481015682220458984e-01 -3.717962801456451416e-01 9.218987077474594116e-03 -4.582246541976928711e-01 -6.053898334503173828e-01 3.788479566574096680e-01 -1.539228409528732300e-01
-4.131128787994384766e-01 1.968430876731872559e-01 -2.408472299575805664e-01 2.535234689712524414e-01 -7.477614879608154297e-01 -3.087059557437896729e-01 -1.176935657858848572e-01 3.263812977820634842e-03
-1.847110986709594727e-01 3.566882014274597168e-01 -4.537293612957000732e-01 9.424518048763275146e-02 -1.332841813564300537e-01 -2.750120759010314941e-01 1.263498365879058838e-01 -7.173159718513488770e-01
-3.440993726253509521e-01 -1.112107411026954651e-01 -4.950000643730163574e-01 4.754424393177032471e-01 -3.869668543338775635e-01 6.465305387973785400e-02 -1.222763881087303162e-01 -4.788344800472259521e-01
-6.114129424095153809e-01 -4.982636272907257080e-01 -5.612264946103096008e-02 2.550156414508819580e-01 -4.877606332302093506e-01 3.448381647467613220e-02 -9.108407050371170044e-02 -2.496578991413116455e-01
-4.073587357997894287e-01 3.670304119586944580e-01 2.184451371431350708e-02 -8.845488727092742920e-02 -4.251838028430938721e-01 -6.565638184547424316e-01 2.076609879732131958e-01 -1.899092346429824829e-01
-3.459033966064453125e-01 -2.078377455472946167e-02 2.048283368349075317e-01 3.434469401836395264e-01 -7.815359830856323242e-01 7.262618094682693481e-02 -2.447972595691680908e-01 -2.097848504781723022e-01
2.346259355545043945e-01 1.038269251585006714e-01 -1.511759124696254730e-02 3.993155360221862793e-01 -5.121831297874450684e-01 -7.069833874702453613e-01 -1.026487648487091064e-01 4.237299785017967224e-02
-4.047229290008544922e-01 2.157599627971649170e-01 -2.172385305166244507e-01 2.280113846063613892e-01 1.853117197751998901e-01 -2.905600965023040771e-01 -1.003457531332969666e-01 -7.494199275970458984e-01
-1.290369927883148193e-01 6.034465134143829346e-02 5.089468955993652344e-01 -2.362511605024337769e-01 -5.789347290992736816e-01 -3.476460278034210205e-01 3.173541724681854248e-01 -3.288303911685943604e-01
-3.006495535373687744e-02 2.402004599571228027e-01 8.159866929054260254e-02 2.437141165137290955e-02 -4.407754912972450256e-02 -5.529724359512329102e-01 -2.608250081539154053e-01 -7.472594380378723145e-01
-1.424259990453720093e-01 1.467268355190753937e-02 7.169971615076065063e-02 5.306867361068725586e-01 -7.410659193992614746e-01 9.851830452680587769e-02 -1.455131322145462036e-01 -3.356661200523376465e-01
-3.353221714496612549e-01 1.820446997880935669e-01 -3.191221058368682861e-01 1.385917365550994873e-01 1.201851367950439453e-01 -5.106248855590820312e-01 2.471294105052947998e-01 -6.301720142364501953e-01
-6.516720652580261230e-01 -3.612947463989257812e-01 2.569366805255413055e-02 8.909459412097930908e-02 -3.730607032775878906e-01 -5.395286679267883301e-01 3.681270405650138855e-02 -6.760891526937484741e-02
-1.984585225582122803e-01 -3.458597958087921143e-01 -1.903472840785980225e-01 7.527826428413391113e-01 -3.919252753257751465e-01 -2.426023036241531372e-01 -1.590526551008224487e-01 1.795318536460399628e-02
-3.043858110904693604e-01 2.112538218498229980e-01 4.736256003379821777e-01 1.152274310588836670e-01 -1.046023890376091003e-01 -1.364478766918182373e-01 2.869581580162048340e-01 -7.163923978805541992e-01
-5.035473704338073730e-01 -7.893755286931991577e-02 -2.693203985691070557e-01 3.550561890006065369e-02 1.018482819199562073e-01 -2.346567511558532715e-01 -3.136025369167327881e-01 -7.089649438858032227e-01
-8.842078596353530884e-02 7.930228114128112793e-02 2.417973577976226807e-01 3.004385828971862793e-01 -7.868285775184631348e-01 1.552774310111999512e-01 2.263538241386413574e-01 -3.777793347835540771e-01
-3.052643239498138428e-01 2.250108867883682251e-01 4.169468581676483154e-01 -9.171681851148605347e-02 -2.998116314411163330e-01 -5.579728484153747559e-01 4.650649130344390869e-01 -2.375310957431793213e-01
-4.097103178501129150e-01 -1.234104856848716736e-01 -1.439299285411834717e-01 2.648606300354003906e-01 -7.696384191513061523e-01 1.112970188260078430e-01 -6.091636419296264648e-02 -3.429275155067443848e-01
-1.813853681087493896e-01 -4.000600799918174744e-02 -2.330147624015808105e-01 2.091636955738067627e-01 -3.876851201057434082e-01 -7.284716516733169556e-02 7.001845836639404297e-01 -4.707320928573608398e-01
-7.081729769706726074e-01 -1.973939985036849976e-01 4.078327864408493042e-02 5.921522155404090881e-03 -5.747564435005187988e-01 -2.678291201591491699e-01 2.269287109375000000e-01 -6.522460281848907471e-02
-4.705547690391540527e-01 -1.351205706596374512e-01 1.047344878315925598e-01 -4.126295447349548340e-02 -8.474959135055541992e-01 -1.584652960300445557e-01 -5.932225286960601807e-02 -2.772935293614864349e-02
-3.378286063671112061e-01 2.512871921062469482e-01 7.803001254796981812e-02 -1.320608556270599365e-01 -2.468817234039306641e-01 -7.571403384208679199e-01 3.428713977336883545e-01 -2.177725434303283691e-01
-1.419334113597869873e-01 -3.259322345256805420e-01 -5.223403573036193848e-01 3.502050638198852539e-01 -1.952496767044067383e-01 -4.480644762516021729e-01 3.978111445903778076e-01 -2.846086323261260986e-01
-2.012496814131736755e-02 -2.099082171916961670e-01 -6.179991364479064941e-01 -1.029096320271492004e-01 -1.832486093044281006e-01 -6.186517477035522461e-01 2.492325454950332642e-01 -2.908492088317871094e-01
-2.912665605545043945e-01 -4.162231087684631348e-02 -2.453598193824291229e-02 4.267481863498687744e-01 -7.668189406394958496e-01 -2.538684904575347900e-01 -2.699937224388122559e-01 7.319995015859603882e-02
-3.325309157371520996e-01 -6.956447660923004150e-02 -2.009888142347335815e-01 6.241269111633300781e-01 -6.021655797958374023e-01 -2.604218125343322754e-01 -1.537378430366516113e-01 2.439351379871368408e-02
-3.867458403110504150e-01 -1.037545725703239441e-01 -8.653976768255233765e-02 1.162838488817214966e-01 -8.868683576583862305e-01 -1.734937280416488647e-01 1.942897588014602661e-02 4.047866910696029663e-02
-3.366352617740631104e-01 3.015425801277160645e-01 -5.668690800666809082e-01 1.493697613477706909e-01 -3.908069431781768799e-01 -4.036068618297576904e-01 2.319073677062988281e-02 -3.686873912811279297e-01
2.084190845489501953e-01 -4.844611585140228271e-01 5.268790125846862793e-01 -7.016638666391372681e-02 -3.080427050590515137e-01 -3.671286106109619141e-01 9.283608198165893555e-02 -4.483768939971923828e-01
-3.558461368083953857e-01 -3.074618577957153320e-01 -1.145333424210548401e-01 3.472935259342193604e-01 -7.601300477981567383e-01 9.195186197757720947e-02 1.329977065324783325e-01 -2.029010355472564697e-01
-4.138946235179901123e-01 -2.655557990074157715e-01 -3.550558686256408691e-01 -2.385249584913253784e-01 -3.113894760608673096e-01 -3.797879517078399658e-01 4.908596575260162354e-01 -3.050688505172729492e-01
-4.774699211120605469e-01 2.832601070404052734e-01 -1.620910465717315674e-01 2.859966456890106201e-01 -7.130405306816101074e-01 -1.557445991784334183e-02 -1.596790738403797150e-02 -2.734856307506561279e-01
-3.753572702407836914e-01 3.125476241111755371e-01 2.771759629249572754e-01 2.262183651328086853e-02 -1.507511585950851440e-01 -6.947841048240661621e-01 3.006936311721801758e-01 -2.970103025436401367e-01
-1.826009303331375122e-01 -2.491992861032485962e-01 -4.436029791831970215e-01 5.526009202003479004e-01 -4.409587979316711426e-01 3.140472993254661560e-02 -3.017425239086151123e-01 -3.404788374900817871e-01
3.950124140828847885e-03 -2.853596508502960205e-01 2.884047925472259521e-01 8.770032972097396851e-02 -6.529394984245300293e-01 -3.664342761039733887e-01 -4.792072474956512451e-01 -1.934998482465744019e-01
-1.492197215557098389e-01 7.795175164937973022e-02 4.393848478794097900e-01 -1.158582270145416260e-01 -1.043137311935424805e-01 -5.495997071266174316e-01 -1.550160944461822510e-01 -6.543731093406677246e-01
-2.573567926883697510e-01 -3.295132815837860107e-01 -4.173427447676658630e-02 2.169936597347259521e-01 -8.064222335815429688e-01 -1.205626577138900757e-01 -3.301017880439758301e-01 -5.040842294692993164e-02
6.682404782623052597e-03 -3.881940841674804688e-01 -4.105360209941864014e-01 -1.645510196685791016e-01 -4.361801147460937500e-01 2.111699059605598450e-02 -1.938029974699020386e-01 -6.522157788276672363e-01
-3.300931751728057861e-01 -3.214530944824218750e-01 -1.908631473779678345e-01 -3.779586255550384521e-01 -7.395089268684387207e-01 -1.987517774105072021e-01 -5.462113767862319946e-02 -1.380781531333923340e-01
-4.584869444370269775e-01 6.031405064277350903e-04 1.891933567821979523e-02 3.004017174243927002e-01 -7.373373508453369141e-01 -3.009975254535675049e-01 -2.485009282827377319e-01 5.631664395332336426e-02
3.219753205776214600e-01 1.628300100564956665e-01 6.592983007431030273e-02 1.635856777429580688e-01 -7.046368718147277832e-01 -5.596919655799865723e-01 -4.012954980134963989e-02 -1.653259843587875366e-01
2.702766470611095428e-02 -2.068226635456085205e-01 2.498341053724288940e-01 5.444183573126792908e-02 -2.974946424365043640e-02 -3.815950155258178711e-01 -4.198800027370452881e-01 -7.538658380508422852e-01
-3.814663589000701904e-01 -1.620706319808959961e-01 -2.606776170432567596e-02 9.643229842185974121e-02 -1.692689396440982819e-02 -5.905920267105102539e-01 3.175387084484100342e-01 -6.068949103355407715e-01
2.665462791919708252e-01 7.680577039718627930e-02 5.695647373795509338e-02 2.303027510643005371e-01 -7.080436348915100098e-01 -5.705546736717224121e-01 -1.500280201435089111e-01 -1.319235861301422119e-01
1.354680061340332031e-01 -5.935902595520019531e-01 -1.131590604782104492e-01 4.932375252246856689e-01 -4.862055480480194092e-01 -3.422482907772064209e-01 -1.388306766748428345e-01 2.018095739185810089e-02
-4.547316133975982666e-01 -1.752813905477523804e-01 -2.557814419269561768e-01 9.264125674962997437e-02 -1.616113930940628052e-01 -3.018215894699096680e-01 6.243570446968078613e-01 -4.259730577468872070e-01
-4.210065603256225586e-01 -2.299436330795288086e-01 -1.495518088340759277e-01 7.166846394538879395e-01 -3.445350527763366699e-01 -3.114070296287536621e-01 -1.012869104743003845e-01 -8.910013735294342041e-02
-1.419970542192459106e-01 -2.618341147899627686e-02 -3.284564614295959473e-01 -1.255107969045639038e-01 -6.953852772712707520e-01 -4.662750065326690674e-01 -3.840810656547546387e-01 -8.380512893199920654e-02
1.490051597356796265e-01 3.143792226910591125e-02 3.878398835659027100e-01 2.532411217689514160e-01 -4.525436833500862122e-02 -4.407985508441925049e-01 -1.742062717676162720e-01 -7.318190932273864746e-01
-4.725897312164306641e-01 -6.738783717155456543e-01 9.042017161846160889e-02 -2.822938561439514160e-02 -3.410871624946594238e-01 -1.174580678343772888e-01 3.329781293869018555e-01 -2.693754136562347412e-01
-2.258631587028503418e-01 4.809088632464408875e-02 -1.841299086809158325e-01 4.740453660488128662e-01 -5.381470918655395508e-01 1.469534635543823242e-01 -3.906696736812591553e-01 -4.735290706157684326e-01
-1.202336549758911133e-01 1.926073431968688965e-01 -4.711931943893432617e-01 2.374213933944702148e-01 -5.323588252067565918e-01 1.597700268030166626e-01 -1.862291805446147919e-02 -6.006458401679992676e-01
-8.452954888343811035e-02 -5.775942802429199219e-01 -4.832878410816192627e-01 8.275421708822250366e-02 2.922193519771099091e-02 -5.358309745788574219e-01 -7.171732187271118164e-02 -3.545591533184051514e-01
1.034225821495056152e-01 -3.358359634876251221e-01 -2.627727389335632324e-01 1.826043576002120972e-01 6.258746981620788574e-02 -8.560562729835510254e-01 1.270209699869155884e-01 -1.457406878471374512e-01
-3.345927298069000244e-01 3.880281448364257812e-01 1.477733347564935684e-02 3.346025198698043823e-02 -7.307036519050598145e-01 -2.406432479619979858e-01 1.673713177442550659e-01 -3.410189151763916016e-01
-6.481932103633880615e-02 2.069444805383682251e-01 4.349791407585144043e-01 2.921198680996894836e-02 -1.136691868305206299e-01 -6.066009402275085449e-01 3.497068285942077637e-01 -5.096390843391418457e-01
-6.165739893913269043e-01 -3.291604816913604736e-01 -3.632684424519538879e-02 3.504746258258819580e-01 -4.466972649097442627e-01 1.629191488027572632e-01 -1.008693948388099670e-01 -3.886926174163818359e-01
-2.745657861232757568e-01 3.034094274044036865e-01 3.407810628414154053e-01 -6.212599575519561768e-02 -4.449720084667205811e-01 -5.926823019981384277e-01 3.249718546867370605e-01 -2.401787042617797852e-01
-1.798029839992523193e-01 -2.011359930038452148e-01 -2.554853260517120361e-01 3.491441011428833008e-01 -8.338297009468078613e-01 9.103671461343765259e-02 5.906428024172782898e-02 -1.816388219594955444e-01
-4.585950076580047607e-01 4.709897637367248535e-01 -1.971086114645004272e-02 3.020131289958953857e-01 -5.716947913169860840e-01 -1.928845793008804321e-01 -1.593919098377227783e-02 -3.346122801303863525e-01
-5.359895825386047363e-01 -2.537749707698822021e-01 6.264778971672058105e-02 5.023535490036010742e-01 -6.062487363815307617e-01 -1.472204029560089111e-01 -3.355680033564567566e-02 4.113424196839332581e-02
-3.770718574523925781e-01 -5.960681438446044922e-01 -1.102023422718048096e-01 3.957925140857696533e-01 -8.820217102766036987e-02 -2.677301168441772461e-01 1.327059417963027954e-01 -4.864706099033355713e-01
-5.173284411430358887e-01 -7.283090054988861084e-02 2.677828818559646606e-02 4.359071254730224609e-01 -7.037435770034790039e-01 -5.588049069046974182e-02 -1.556153297424316406e-01 -1.172226592898368835e-01
-3.462301492691040039e-01 -4.661642611026763916e-01 -2.679783105850219727e-01 6.019538640975952148e-01 -6.963206082582473755e-02 -8.957179635763168335e-02 8.707527071237564087e-02 -4.562902748584747314e-01
-5.573034286499023438e-01 -4.214031994342803955e-01 1.140492260456085205e-01 5.723624825477600098e-01 -3.178063631057739258e-01 -1.468218564987182617e-01 -1.175908222794532776e-01 -1.866576522588729858e-01
-5.236326456069946289e-01 -2.488670498132705688e-01 -1.891339570283889771e-01 5.329094529151916504e-01 -5.318879485130310059e-01 -8.917406946420669556e-02 -8.288572542369365692e-03 -2.306176424026489258e-01
2.245050817728042603e-01 -6.142382621765136719e-01 1.150810718536376953e-01 -1.106963306665420532e-01 -2.898091375827789307e-01 -5.361001491546630859e-01 -2.754762768745422363e-01 -3.154861032962799072e-01
-1.282446235418319702e-01 2.970750257372856140e-02 -1.886443793773651123e-01 -1.477981209754943848e-01 -6.075590252876281738e-01 -7.083554267883300781e-01 1.994581073522567749e-01 -1.206695511937141418e-01
7.618074864149093628e-02 -2.578246593475341797e-01 -5.328270196914672852e-01 2.085746824741363525e-02 -6.947258114814758301e-01 -1.090431436896324158e-01 -2.380223423242568970e-01 -3.036353588104248047e-01
-3.791119456291198730e-01 -1.834612339735031128e-01 -7.994045317173004150e-02 2.693095207214355469e-01 -7.974241375923156738e-01 -1.711052805185317993e-01 -2.769435048103332520e-01 -4.287167638540267944e-02
-3.820724785327911377e-01 -2.740436196327209473e-01 -1.883475184440612793e-01 3.025517165660858154e-01 2.242354154586791992e-01 -4.687842428684234619e-01 3.669951558113098145e-01 -4.971748292446136475e-01
-1.889324784278869629e-01 1.783347129821777344e-01 2.482714802026748657e-01 -1.498155412264168262e-03 -1.258247345685958862e-01 -6.773371100425720215e-01 -2.757812738418579102e-01 -5.658512711524963379e-01
-1.114353816956281662e-02 2.141879051923751831e-01 -1.392638534307479858e-01 3.371564447879791260e-01 -6.064545512199401855e-01 1.763011217117309570e-01 1.966838389635086060e-01 -6.191741824150085449e-01
-2.693521678447723389e-01 -1.564674973487854004e-01 -1.584326615557074547e-03 6.057243347167968750e-01 -7.204131484031677246e-01 -5.965618789196014404e-02 1.162051409482955933e-01 2.297270577400922775e-03
-1.045363694429397583e-01 1.817616224288940430e-01 -6.192160397768020630e-02 -3.491062223911285400e-01 -3.773107528686523438e-01 -6.567042469978332520e-01 3.796089887619018555e-01 -3.355572819709777832e-01
-6.242892146110534668e-01 2.423625290393829346e-01 -3.412167727947235107e-01 6.804338097572326660e-02 -3.081820607185363770e-01 -4.817014634609222412e-01 1.439376827329397202e-02 -3.213176131248474121e-01
-3.337370157241821289e-01 -1.495680212974548340e-01 -1.092192083597183228e-01 3.356324136257171631e-01 -7.625651359558105469e-01 -1.265103835612535477e-02 -2.152546197175979614e-01 -3.371509015560150146e-01
-3.951448798179626465e-01 -1.488158702850341797e-01 8.857553452253341675e-02 1.805008202791213989e-01 -3.118952512741088867e-01 1.414372175931930542e-01 6.150469183921813965e-01 -5.345299839973449707e-01
-3.411127030849456787e-01 3.090415894985198975e-01 -3.477015532553195953e-03 3.444149196147918701e-01 -6.398480534553527832e-01 7.032243907451629639e-02 -2.601870000362396240e-01 -4.329591393470764160e-01
2.531035840511322021e-01 -5.280206799507141113e-01 -1.850112527608871460e-01 -1.214823499321937561e-01 -5.528702735900878906e-01 -4.548268318176269531e-01 -2.300614714622497559e-01 -2.066020816564559937e-01
-3.090601265430450439e-01 -7.454057931900024414e-01 -2.185149788856506348e-01 3.108617663383483887e-01 -1.847406476736068726e-01 -4.023607969284057617e-01 5.424137040972709656e-02 -7.417928427457809448e-02
-1.155871972441673279e-01 -5.019385814666748047e-01 -4.848685488104820251e-02 7.432565093040466309e-01 -7.551162689924240112e-02 -3.856077194213867188e-01 -3.353659436106681824e-02 -1.561924815177917480e-01
-3.421143889427185059e-01 -1.036323383450508118e-01 -2.933851182460784912e-01 1.466651409864425659e-01 -8.595917820930480957e-01 -8.984259516000747681e-02 2.729667723178863525e-02 -1.300686001777648926e-01
-3.119366466999053955e-01 -9.977688640356063843e-02 -2.291728705167770386e-01 -2.626952826976776123e-01 -8.276963829994201660e-01 -1.371711343526840210e-01 1.420435607433319092e-01 -2.171118706464767456e-01
-4.112869501113891602e-01 -4.199188947677612305e-01 1.969143562018871307e-02 6.054494380950927734e-01 -4.993952512741088867e-01 -1.372880190610885620e-01 7.720944285392761230e-02 -1.155402958393096924e-01
1.156230941414833069e-01 -8.035661280155181885e-02 4.018599987030029297e-01 4.938481152057647705e-01 -5.251414775848388672e-01 1.868643760681152344e-01 6.900595873594284058e-02 -5.092573165893554688e-01
-4.915482997894287109e-01 -4.857592582702636719e-01 -4.373036324977874756e-01 1.535557806491851807e-01 -3.688990254886448383e-04 -3.359145522117614746e-01 4.046199843287467957e-02 -4.394639730453491211e-01
-2.021388113498687744e-01 -1.452136486768722534e-01 -4.687321484088897705e-01 1.128319352865219116e-01 -6.985068917274475098e-01 -5.019246414303779602e-02 -3.359490633010864258e-01 -3.198735713958740234e-01
-2.730616601184010506e-03 -5.415977165102958679e-02 -3.774104118347167969e-01 8.033508658409118652e-01 -2.967232167720794678e-01 -3.080121278762817383e-01 6.809293478727340698e-02 -1.472942084074020386e-01
-2.402442842721939087e-01 -1.688044220209121704e-01 -7.861274480819702148e-02 -2.641003429889678955e-01 -2.474490851163864136e-01 -1.575707793235778809e-01 6.345446705818176270e-01 -5.908910632133483887e-01
-3.778005838394165039e-01 -7.353968024253845215e-01 4.485981911420822144e-02 4.479712247848510742e-02 -3.915393948554992676e-01 -1.540088355541229248e-01 3.035671412944793701e-01 -2.080002427101135254e-01
2.415335029363632202e-01 1.734778136014938354e-01 -8.483459055423736572e-02 3.607154488563537598e-01 -5.744283199310302734e-01 -6.620076894760131836e-01 -9.997989051043987274e-03 -7.702181488275527954e-02
-3.211200237274169922e-01 -1.510709077119827271e-01 2.507572770118713379e-01 -2.993422746658325195e-02 -1.337897330522537231e-01 -4.699936211109161377e-01 -5.837646722793579102e-01 -4.803221225738525391e-01
8.800192177295684814e-02 -1.898414641618728638e-01 4.228765666484832764e-01 -9.587159752845764160e-02 4.549190867692232132e-03 -6.301040649414062500e-01 -5.176886171102523804e-02 -6.070158481597900391e-01
-2.104719430208206177e-01 -7.333346456289291382e-02 2.866281867027282715e-01 1.814185380935668945e-01 -3.609375059604644775e-01 -3.366262018680572510e-01 -6.125525236129760742e-01 -4.652329981327056885e-01
-6.939638406038284302e-02 -1.894181817770004272e-01 -5.172466039657592773e-01 -1.585253328084945679e-01 -1.804044693708419800e-01 -6.242818236351013184e-01 -2.606669962406158447e-01 -4.200116693973541260e-01
-2.114359736442565918e-01 -5.397089123725891113e-01 -2.034614533185958862e-01 4.075459539890289307e-01 -6.078114733099937439e-02 -2.943782806396484375e-01 3.455820977687835693e-01 -4.967284798622131348e-01
1.382738798856735229e-01 -5.539990216493606567e-02 1.454026438295841217e-02 3.655203804373741150e-02 -4.069377183914184570e-01 -8.791883587837219238e-01 1.754265129566192627e-01 8.317961543798446655e-02
-3.657038509845733643e-01 -1.126474589109420776e-01 -1.022261101752519608e-02 1.072693020105361938e-01 -7.974509596824645996e-01 -2.804847806692123413e-02 2.044895589351654053e-01 -4.042638838291168213e-01
1.760331541299819946e-01 -4.299890249967575073e-02 1.024950966238975525e-01 3.562559559941291809e-02 -6.573207378387451172e-01 -6.993075609207153320e-01 1.167540922760963440e-01 -1.437211930751800537e-01
-4.502335190773010254e-01 -1.031689792871475220e-01 -1.972964555025100708e-01 -6.196052581071853638e-02 -6.077762246131896973e-01 -4.624072313308715820e-01 -3.413794040679931641e-01 -2.100683152675628662e-01
-4.856900572776794434e-01 -4.154208898544311523e-01 -3.268149793148040771e-01 1.717152744531631470e-01 1.128487661480903625e-01 -3.977555930614471436e-01 1.589826047420501709e-01 -5.089368224143981934e-01
-7.080864906311035156e-02 3.226899206638336182e-01 1.835410110652446747e-02 2.887439168989658356e-02 -1.013577207922935486e-01 -6.937443017959594727e-01 1.076816990971565247e-01 -6.217208504676818848e-01
1.911378949880599976e-01 -2.913800477981567383e-01 5.225358605384826660e-01 3.039968945086002350e-02 -4.100256264209747314e-01 -4.315585792064666748e-01 -1.187230870127677917e-01 -4.859391748905181885e-01
2.470646351575851440e-01 -1.595636755228042603e-01 -3.719587922096252441e-01 2.785682976245880127e-01 -6.845403313636779785e-01 1.035216823220252991e-01 -2.499198168516159058e-02 -4.664847850799560547e-01
-2.003718465566635132e-01 1.850662566721439362e-02 3.030433952808380127e-01 1.978352814912796021e-01 -2.706119716167449951e-01 -2.438727021217346191e-01 -5.402599573135375977e-01 -6.355696916580200195e-01
2.258788347244262695e-01 -7.403584569692611694e-02 -3.933412432670593262e-01 1.281886845827102661e-01 -6.974047422409057617e-02 -4.201668798923492432e-01 -2.696796059608459473e-01 -7.198728322982788086e-01
-3.501849174499511719e-01 -7.902824878692626953e-02 -8.112613856792449951e-02 6.781161576509475708e-02 -9.148902297019958496e-01 -7.612502574920654297e-02 -6.321939639747142792e-03 -1.307142823934555054e-01
-1.119931191205978394e-01 -5.803340300917625427e-02 -2.058483660221099854e-01 2.125837653875350952e-01 -8.788809180259704590e-01 -1.903837323188781738e-01 -2.187977582216262817e-01 -1.999353170394897461e-01
-4.113491475582122803e-01 -6.097410917282104492e-01 -6.806620210409164429e-02 3.425396382808685303e-01 -3.297402858734130859e-01 -5.863558128476142883e-02 2.183596342802047729e-01 -4.209438264369964600e-01
-7.488873600959777832e-01 -3.288773596286773682e-01 2.278671041131019592e-02 1.804608702659606934e-01 -3.115602433681488037e-01 -4.279824197292327881e-01 -1.328119188547134399e-01 -6.673453841358423233e-03
-1.724713891744613647e-01 -3.292172849178314209e-01 2.648980915546417236e-02 2.949461340904235840e-01 3.010548055171966553e-01 -2.300995588302612305e-01 -3.149146139621734619e-01 -7.289881110191345215e-01
-4.607189595699310303e-01 2.952248454093933105e-01 -5.187885090708732605e-02 1.337274014949798584e-01 -7.025232911109924316e-01 -1.733533889055252075e-01 -5.301736295223236084e-02 -3.919243514537811279e-01
-4.088453054428100586e-01 -2.947521805763244629e-01 -2.183046787977218628e-01 4.174515306949615479e-01 -6.735430359840393066e-01 -1.545412689447402954e-01 -2.140623480081558228e-01 -2.604048885405063629e-02
