# Supplementary material for: Where is your field going? A machine learning approach to study the relative motion of the domains of physics
Source: PLoS One. 2020 Jun 18;15(6):e0233997. doi: 10.1371/journal.pone.0233997 (PMC7302634; doi:10.1371/journal.pone.0233997)
Supplement: S9 Data — (ZIP) [file pone.0233997.s009.zip › 8/Pacs4Run_8_VS_500_embeddings1990-1994ED8.txt]

-3.238375782966613770e-01 -4.315784275531768799e-01 -5.242961049079895020e-01 8.401717990636825562e-02 1.777240782976150513e-01 -1.094807758927345276e-01 2.637843787670135498e-01 5.601516962051391602e-01
2.355676442384719849e-01 -3.937662839889526367e-01 -2.722797393798828125e-01 2.369403690099716187e-01 3.546759188175201416e-01 -1.260246634483337402e-01 7.095898389816284180e-01 -1.182542890310287476e-01
5.537236481904983521e-02 -2.444500923156738281e-01 8.608540147542953491e-02 5.196534395217895508e-01 6.524580121040344238e-01 -1.185697317123413086e-01 1.460284292697906494e-01 4.456937313079833984e-01
-4.288389384746551514e-01 -2.007776051759719849e-01 -4.864079654216766357e-01 -9.704487770795822144e-02 2.473903298377990723e-01 2.354285866022109985e-01 6.283974647521972656e-01 -1.351415812969207764e-01
1.413074433803558350e-01 -6.882134675979614258e-01 7.788702845573425293e-02 4.563853442668914795e-01 5.340520665049552917e-02 -1.719865500926971436e-01 3.666315674781799316e-01 3.538224995136260986e-01
1.388404238969087601e-02 1.953353583812713623e-01 -3.845087289810180664e-01 6.217377185821533203e-01 5.282448530197143555e-01 2.602543830871582031e-01 2.038959711790084839e-01 1.972259283065795898e-01
4.478872716426849365e-01 -2.907340824604034424e-01 -5.272092819213867188e-01 5.141209363937377930e-01 2.949125468730926514e-01 -6.923968344926834106e-02 1.936885155737400055e-02 2.836515009403228760e-01
-1.746896505355834961e-01 1.852594912052154541e-01 -3.119212388992309570e-01 1.166530176997184753e-01 8.697823435068130493e-02 -4.563965201377868652e-01 7.619438171386718750e-01 1.668481528759002686e-01
7.550834212452173233e-03 -2.136592566967010498e-01 6.215294823050498962e-03 1.438465863466262817e-01 4.815499484539031982e-01 -2.392014414072036743e-01 5.545348525047302246e-01 5.804702043533325195e-01
3.835414052009582520e-01 -4.684941470623016357e-01 -6.244278550148010254e-01 -1.282804831862449646e-02 2.211337387561798096e-01 -2.420624494552612305e-01 3.439651131629943848e-01 -1.323934048414230347e-01
-6.003953889012336731e-02 -4.150447249412536621e-01 8.515807241201400757e-02 6.797549724578857422e-01 5.045383572578430176e-01 1.741888523101806641e-01 8.070984482765197754e-02 2.517927885055541992e-01
2.006256729364395142e-01 -2.122853696346282959e-01 -3.906706273555755615e-01 6.421700119972229004e-01 5.304315090179443359e-01 -8.547271788120269775e-02 -6.162231042981147766e-02 -2.392027825117111206e-01
2.369954437017440796e-01 -2.654928565025329590e-01 -3.157198727130889893e-01 5.293092727661132812e-01 6.860281229019165039e-01 8.094513788819313049e-03 9.907892346382141113e-02 -1.139419153332710266e-01
-3.956613317131996155e-02 -9.382262080907821655e-02 8.781808614730834961e-02 4.595002532005310059e-01 5.656358003616333008e-01 -2.895117104053497314e-01 2.571740448474884033e-01 5.485253334045410156e-01
-4.746288657188415527e-01 -1.702333986759185791e-01 -2.516068816184997559e-01 2.739519774913787842e-01 -2.845747470855712891e-01 -1.244284212589263916e-01 7.047386169433593750e-01 1.194592192769050598e-01
2.068121880292892456e-01 -2.511616349220275879e-01 -3.312443792819976807e-01 7.081008553504943848e-01 2.056128829717636108e-01 7.305750995874404907e-02 4.720180034637451172e-01 -1.122577935457229614e-01
-9.503177553415298462e-02 -1.245941966772079468e-01 -2.966905832290649414e-01 -1.261275410652160645e-01 4.051005840301513672e-01 -1.451446861028671265e-01 6.591603159904479980e-01 5.018426179885864258e-01
1.932634711265563965e-01 -4.991136193275451660e-01 -3.201011717319488525e-01 5.719661116600036621e-01 -3.520527854561805725e-02 2.972561120986938477e-01 3.311922252178192139e-01 2.909225523471832275e-01
3.195226788520812988e-01 -1.709094792604446411e-01 -4.360159039497375488e-01 5.679546594619750977e-01 -9.196393936872482300e-02 -3.119408786296844482e-01 7.340953499078750610e-02 4.948324859142303467e-01
2.553344666957855225e-01 -4.538016617298126221e-01 -5.489432215690612793e-01 4.436518847942352295e-01 1.235271468758583069e-01 2.227377742528915405e-01 3.983885347843170166e-01 -8.436906337738037109e-02
-1.518578678369522095e-01 -5.429845452308654785e-01 -3.718896508216857910e-01 -4.015353694558143616e-02 7.631520275026559830e-03 2.086911052465438843e-01 7.048386335372924805e-01 4.225048422813415527e-02
3.542914986610412598e-01 -1.010378375649452209e-01 -5.367849469184875488e-01 5.027434229850769043e-01 3.056901097297668457e-01 -4.919189587235450745e-02 4.444195628166198730e-01 1.732195019721984863e-01
2.479691505432128906e-01 -2.595868706703186035e-01 -2.948093712329864502e-01 6.562319993972778320e-01 1.402152031660079956e-01 -2.323557063937187195e-02 5.749483108520507812e-01 -5.298352241516113281e-02
3.552092611789703369e-01 -3.099646866321563721e-01 -5.899744033813476562e-01 1.490160077810287476e-01 2.032457292079925537e-01 2.552729565650224686e-03 5.822519659996032715e-01 1.647422462701797485e-01
1.440306156873703003e-01 -4.086848199367523193e-01 -3.555992543697357178e-01 5.007979273796081543e-01 2.373968213796615601e-01 3.040262460708618164e-01 5.329627990722656250e-01 -4.630357027053833008e-02
2.720788717269897461e-01 -4.916414916515350342e-01 -2.911328971385955811e-01 5.254604816436767578e-01 1.417262107133865356e-01 -3.225316703319549561e-01 2.742589116096496582e-01 -3.522268235683441162e-01
1.984388679265975952e-01 -7.528634071350097656e-01 -3.254468785598874092e-03 4.165653884410858154e-01 2.523438632488250732e-01 -2.076051086187362671e-01 3.089693188667297363e-01 1.343215405941009521e-01
1.172225549817085266e-01 4.933337867259979248e-02 -2.218189090490341187e-01 7.677884101867675781e-01 2.168668210506439209e-01 -1.420000940561294556e-01 5.163398385047912598e-01 -1.063977181911468506e-01
3.535591959953308105e-01 4.218595102429389954e-03 -5.203758478164672852e-01 6.382045149803161621e-01 1.909828633069992065e-01 -3.469896912574768066e-01 1.058942377567291260e-01 1.696821749210357666e-01
1.920624375343322754e-01 -4.886856079101562500e-01 -3.243349194526672363e-01 5.746540427207946777e-01 -1.468311343342065811e-02 3.514156639575958252e-01 3.475752472877502441e-01 2.106204330921173096e-01
-3.201367557048797607e-01 2.360727936029434204e-01 -5.694048404693603516e-01 4.158789813518524170e-01 2.848384976387023926e-01 -5.117720961570739746e-01 2.492966316640377045e-02 3.065454959869384766e-02
9.755939245223999023e-02 -5.182498693466186523e-01 7.791444659233093262e-02 6.851285099983215332e-01 2.539324462413787842e-01 -8.259023539721965790e-03 3.359230458736419678e-01 2.627419829368591309e-01
-2.254023104906082153e-01 -4.621964413672685623e-03 -6.654247045516967773e-01 7.249353080987930298e-02 3.466725051403045654e-01 -5.714784264564514160e-01 1.075635179877281189e-01 -2.068522125482559204e-01
3.884944319725036621e-01 -3.306402862071990967e-01 -6.112921237945556641e-01 5.305350422859191895e-01 1.728209108114242554e-01 -1.608180254697799683e-01 -1.669402122497558594e-01 3.170352429151535034e-02
-3.141357004642486572e-01 6.302170222625136375e-04 -2.037355005741119385e-01 6.909812092781066895e-01 9.034925606101751328e-04 -5.006710812449455261e-02 5.071974396705627441e-01 -3.501403331756591797e-01
-6.575273871421813965e-01 -2.813678979873657227e-01 -2.475663423538208008e-01 1.687556207180023193e-01 2.744848728179931641e-01 -3.703360855579376221e-01 2.708831131458282471e-01 -3.359372019767761230e-01
3.654806911945343018e-01 -1.940315812826156616e-01 -6.440036296844482422e-01 1.729949265718460083e-01 2.285466939210891724e-01 -9.272665530443191528e-02 5.580925941467285156e-01 1.086665838956832886e-01
-7.596815824508666992e-01 -2.219599038362503052e-01 -7.601219415664672852e-02 3.068917989730834961e-01 3.895446658134460449e-01 -3.239630162715911865e-01 1.111440062522888184e-01 -6.787651777267456055e-02
-2.081773281097412109e-01 3.841399848461151123e-01 -4.781229197978973389e-01 3.481066524982452393e-01 3.462546467781066895e-01 -4.828203916549682617e-01 2.542337477207183838e-01 2.041476666927337646e-01
6.731411069631576538e-02 3.218529224395751953e-01 -3.390231728553771973e-01 3.618369102478027344e-01 3.289399147033691406e-01 -3.288360238075256348e-01 6.140140295028686523e-01 2.294974029064178467e-01
-1.422734558582305908e-01 3.340378403663635254e-01 -4.468300342559814453e-01 3.761478066444396973e-01 2.435883879661560059e-01 -5.306485295295715332e-01 8.889747411012649536e-02 4.221456646919250488e-01
2.712828814983367920e-01 -7.546253204345703125e-01 -1.478764414787292480e-01 2.380801737308502197e-01 3.056803643703460693e-01 -3.787936866283416748e-01 2.034694403409957886e-01 8.467814885079860687e-03
4.011846780776977539e-01 -4.198351204395294189e-01 -5.323164463043212891e-01 1.140829995274543762e-01 2.726235985755920410e-01 -1.931500136852264404e-01 5.007486939430236816e-01 6.351260840892791748e-02
1.815728396177291870e-01 -2.634539306163787842e-01 -2.120602726936340332e-01 7.323620319366455078e-01 2.218747735023498535e-01 6.562502682209014893e-02 5.041795969009399414e-01 -9.256136417388916016e-02
-5.002801418304443359e-01 5.012159794569015503e-02 -5.684673786163330078e-01 7.884526252746582031e-02 2.396740019321441650e-01 -1.537837237119674683e-01 -1.446819454431533813e-01 5.619695782661437988e-01
1.412453502416610718e-01 -2.663683518767356873e-02 -2.517115473747253418e-01 6.555426716804504395e-01 6.580101847648620605e-01 -1.911169886589050293e-01 4.279481247067451477e-02 1.221100240945816040e-01
1.194225177168846130e-01 -6.466588377952575684e-01 -4.471563100814819336e-01 2.206353992223739624e-01 1.697944402694702148e-01 2.683207392692565918e-01 4.372060894966125488e-01 -1.642143875360488892e-01
-5.064667463302612305e-01 5.853326618671417236e-02 -7.429705858230590820e-01 2.613031566143035889e-01 2.009905874729156494e-01 -2.024889290332794189e-01 -9.066887199878692627e-02 -1.736685484647750854e-01
1.740816980600357056e-01 -6.791507005691528320e-01 -4.196930825710296631e-01 2.062655538320541382e-01 -1.308885589241981506e-02 1.582764536142349243e-01 5.133951902389526367e-01 3.106319159269332886e-02
5.726762115955352783e-02 -5.154281258583068848e-01 -4.311469197273254395e-01 2.506165206432342529e-01 3.433457389473915100e-02 2.541944384574890137e-01 6.420596241950988770e-01 -6.575608998537063599e-02
9.874656051397323608e-02 -4.551163613796234131e-01 -2.454278171062469482e-01 7.213686704635620117e-01 7.914878427982330322e-02 -5.159335210919380188e-02 1.656671315431594849e-01 -4.076009392738342285e-01
3.194170296192169189e-01 -1.124114617705345154e-01 -4.667387306690216064e-01 5.566195249557495117e-01 3.065497279167175293e-01 -8.539430052042007446e-02 5.032798647880554199e-01 -5.577237904071807861e-02
2.527909353375434875e-02 2.397109754383563995e-02 3.058798424899578094e-02 4.290146231651306152e-01 7.300879359245300293e-01 -3.162948489189147949e-01 2.682236135005950928e-01 3.298217952251434326e-01
3.730803728103637695e-01 -6.308562308549880981e-02 -4.591683745384216309e-01 3.283836543560028076e-01 -2.191583067178726196e-02 -4.578860104084014893e-01 2.787009775638580322e-01 5.003456473350524902e-01
6.472595036029815674e-02 -6.019363999366760254e-01 -2.073903977870941162e-01 4.113875031471252441e-01 -1.203021109104156494e-01 -3.705060780048370361e-01 3.757670223712921143e-01 -3.581683039665222168e-01
2.702588737010955811e-01 -1.524756401777267456e-01 -7.727493643760681152e-01 4.882041513919830322e-01 4.017120227217674255e-02 -9.692083112895488739e-03 -1.710265725851058960e-01 1.930508017539978027e-01
-3.883787095546722412e-01 -5.788470506668090820e-01 -8.565909415483474731e-02 3.399398922920227051e-01 -3.047359883785247803e-01 -2.740629315376281738e-01 4.387104809284210205e-01 -1.753857582807540894e-01
-2.956764996051788330e-01 4.249826539307832718e-03 -7.207486033439636230e-01 3.228254616260528564e-01 3.193013370037078857e-01 -2.731325626373291016e-01 -3.345934748649597168e-01 -1.884167455136775970e-02
-4.565916582942008972e-02 5.524352192878723145e-02 -1.097066327929496765e-01 2.031860947608947754e-01 3.800901770591735840e-01 -2.154493033885955811e-01 6.116642951965332031e-01 6.136147975921630859e-01
-1.008083112537860870e-02 -6.294974088668823242e-01 1.970528960227966309e-01 3.365748822689056396e-01 2.979941368103027344e-01 -2.967538237571716309e-01 5.180957317352294922e-01 7.894551008939743042e-02
-5.499900579452514648e-01 -3.906866610050201416e-01 -1.604832112789154053e-01 -4.082741588354110718e-02 6.027947068214416504e-01 -3.914896547794342041e-01 2.868502773344516754e-02 2.196993445977568626e-03
1.493474841117858887e-01 -6.739399433135986328e-01 -4.704650044441223145e-01 2.275512665510177612e-01 -2.628330327570438385e-02 1.502109318971633911e-01 4.684145748615264893e-01 -8.784697949886322021e-02
3.404574692249298096e-01 1.120936945080757141e-01 -4.516576230525970459e-01 6.115168333053588867e-01 3.016318976879119873e-01 -3.395219445228576660e-01 2.616205513477325439e-01 1.373824924230575562e-01
-4.886832833290100098e-01 -4.525047242641448975e-01 -2.206292450428009033e-01 8.875234425067901611e-02 4.521020054817199707e-01 -5.041348934173583984e-01 -9.266199171543121338e-02 -1.809403449296951294e-01
8.840920776128768921e-02 -6.885378956794738770e-01 -2.392388507723808289e-02 6.541411876678466797e-01 2.972465455532073975e-01 4.531873855739831924e-03 1.934202387928962708e-02 -2.959749475121498108e-02
2.100495547056198120e-01 -9.630031883716583252e-02 -4.109169542789459229e-01 7.112025618553161621e-01 2.926012575626373291e-01 -1.128927767276763916e-01 3.578464984893798828e-01 -2.133758068084716797e-01
2.969070971012115479e-01 -1.563396751880645752e-01 -6.561413407325744629e-01 4.074889123439788818e-01 1.713915914297103882e-01 1.784840822219848633e-01 7.687978446483612061e-03 4.791081547737121582e-01
1.115852594375610352e-01 -5.196531414985656738e-01 -4.433012008666992188e-01 1.865504831075668335e-01 8.454538881778717041e-03 2.542481720447540283e-01 6.453857421875000000e-01 7.039979100227355957e-02
1.480883210897445679e-01 -6.304823756217956543e-01 -4.255248308181762695e-01 5.834036469459533691e-01 1.112917512655258179e-01 1.789713203907012939e-01 4.110385850071907043e-02 -1.141250208020210266e-01
4.013413488864898682e-01 -3.771541416645050049e-01 -5.773212313652038574e-01 2.221976220607757568e-01 2.899259924888610840e-01 3.036998957395553589e-02 4.758148193359375000e-01 5.127494782209396362e-02
-1.661132872104644775e-01 -5.645223259925842285e-01 -1.067815274000167847e-01 -7.718110829591751099e-02 1.737115234136581421e-01 -2.166049182415008545e-01 8.209175616502761841e-02 7.433231472969055176e-01
-4.506207406520843506e-01 -2.062090188264846802e-01 -2.960566282272338867e-01 3.734591901302337646e-01 -4.443423449993133545e-01 3.982312604784965515e-02 2.575131654739379883e-01 5.118187069892883301e-01
1.533620655536651611e-01 -3.771893084049224854e-01 -5.334202051162719727e-01 4.699757993221282959e-01 3.213361799716949463e-01 1.613197624683380127e-01 2.626548111438751221e-01 -3.612831234931945801e-01
-2.622026503086090088e-01 -1.641236245632171631e-01 -6.487374305725097656e-01 -2.364731859415769577e-03 5.151638388633728027e-02 -6.425804495811462402e-01 -1.500270962715148926e-01 2.130161523818969727e-01
-4.002842307090759277e-01 -5.147952437400817871e-01 -4.375928938388824463e-01 6.263031624257564545e-03 -2.930863201618194580e-01 1.065465062856674194e-01 1.491901725530624390e-01 5.135388970375061035e-01
-2.161619961261749268e-01 -5.752993822097778320e-01 1.844861507415771484e-01 2.954628765583038330e-01 4.373081624507904053e-01 -2.349567860364913940e-01 7.735421508550643921e-02 4.985423088073730469e-01
-9.285426139831542969e-02 -6.179473400115966797e-01 2.331672906875610352e-01 4.660283327102661133e-01 3.010237514972686768e-01 -3.046724200248718262e-01 1.130546852946281433e-01 3.764942586421966553e-01
-5.231379866600036621e-01 -3.672924637794494629e-01 -2.910085022449493408e-01 -6.909082829952239990e-02 1.599044501781463623e-01 -6.458433270454406738e-01 2.434334307909011841e-01 4.531775135546922684e-03
2.160829007625579834e-01 -4.681843221187591553e-01 -2.838805615901947021e-01 3.403500914573669434e-01 7.251899242401123047e-01 9.259121492505073547e-03 9.062581509351730347e-02 -5.904158204793930054e-02
2.535220682621002197e-01 -1.226478740572929382e-01 -5.085773468017578125e-01 6.221078038215637207e-01 4.488623440265655518e-01 2.129166759550571442e-02 2.118954956531524658e-01 -1.678824126720428467e-01
-2.353523373603820801e-01 -1.538597512990236282e-02 -4.986594617366790771e-01 4.316968917846679688e-01 3.459493219852447510e-01 -5.889326930046081543e-01 -1.879701018333435059e-01 -8.656623959541320801e-02
-3.260855972766876221e-01 -5.695738792419433594e-01 7.970198243856430054e-02 3.920469582080841064e-01 3.616562485694885254e-01 3.493371903896331787e-01 1.173805072903633118e-01 3.776119947433471680e-01
-9.727213531732559204e-02 -3.219558596611022949e-01 7.388675957918167114e-02 7.064473628997802734e-01 -5.374833196401596069e-02 -1.332313567399978638e-01 6.003978252410888672e-01 -3.519151732325553894e-02
-2.534043490886688232e-01 2.585812285542488098e-02 -4.392950236797332764e-01 2.666116952896118164e-01 3.481233119964599609e-01 -7.299340963363647461e-01 7.461506873369216919e-02 -1.072130948305130005e-01
-1.840123683214187622e-01 7.598329335451126099e-02 -5.670682340860366821e-02 3.277723789215087891e-01 2.883248031139373779e-01 -2.099507749080657959e-01 4.548357427120208740e-01 7.180736064910888672e-01
-3.260281682014465332e-01 -3.343375027179718018e-01 1.697917580604553223e-01 7.442699074745178223e-01 1.699529737234115601e-01 1.307193189859390259e-01 1.313296407461166382e-01 3.686981201171875000e-01
-6.134624406695365906e-02 -4.191621243953704834e-01 1.858783066272735596e-01 2.749421000480651855e-01 2.535972297191619873e-01 -2.566406428813934326e-01 5.657961964607238770e-01 5.099945664405822754e-01
-4.522679150104522705e-01 2.046573460102081299e-01 -6.174928545951843262e-01 1.610173732042312622e-01 4.081793129444122314e-01 3.080042302608489990e-01 8.220555633306503296e-02 2.794822156429290771e-01
2.399629652500152588e-01 -2.503334283828735352e-01 -3.595213294029235840e-01 8.125669956207275391e-01 2.677996456623077393e-01 5.426400899887084961e-02 -8.314389735460281372e-02 9.303804486989974976e-02
-4.554157555103302002e-01 -1.826361417770385742e-01 -4.688368737697601318e-01 3.581295609474182129e-01 -3.939525187015533447e-01 9.271405637264251709e-02 4.917308390140533447e-01 -7.471275329589843750e-02
-5.306901782751083374e-02 -3.113617002964019775e-01 -4.463594853878021240e-01 -9.858866222202777863e-03 1.961191296577453613e-01 1.720692515373229980e-01 3.882261812686920166e-01 6.943439841270446777e-01
-7.589203715324401855e-01 -3.204056322574615479e-01 -1.495032906532287598e-01 2.041755169630050659e-01 3.372385799884796143e-01 -2.321114093065261841e-01 2.257357239723205566e-01 -1.969243437051773071e-01
1.564320474863052368e-01 -5.553240180015563965e-01 -1.462523788213729858e-01 4.578669965267181396e-01 4.180482923984527588e-01 2.608903646469116211e-01 9.676399827003479004e-02 4.288600087165832520e-01
-2.787889838218688965e-01 -4.692912399768829346e-01 1.527255773544311523e-01 4.561138749122619629e-01 3.292799592018127441e-01 2.004333734512329102e-01 2.252793014049530029e-01 5.208914279937744141e-01
1.998119056224822998e-01 -6.707019209861755371e-01 -1.977894455194473267e-01 4.877191185951232910e-01 1.403946578502655029e-01 1.569106131792068481e-01 2.131522595882415771e-01 3.787850141525268555e-01
2.604401707649230957e-01 -2.135560214519500732e-01 -5.053544044494628906e-01 5.071352720260620117e-01 -2.407635189592838287e-02 1.577852219343185425e-01 5.803731083869934082e-01 1.081040650606155396e-01
-4.093795418739318848e-01 -3.421834707260131836e-01 -3.201369643211364746e-01 3.863888680934906006e-01 -3.542078137397766113e-01 -2.658548951148986816e-01 4.593735039234161377e-01 -2.374210208654403687e-01
4.081264510750770569e-02 -7.946876883506774902e-01 -2.681015431880950928e-01 5.068539977073669434e-01 -1.560629159212112427e-01 -1.645947224460542202e-03 7.943939417600631714e-02 -8.577584475278854370e-02
4.584948346018791199e-02 -4.905282258987426758e-01 -5.672464966773986816e-01 3.841662108898162842e-01 -1.340185403823852539e-01 3.510222733020782471e-01 3.689243793487548828e-01 -1.031734496355056763e-01
1.108796745538711548e-01 -9.759134054183959961e-02 -1.586103737354278564e-01 2.812969684600830078e-01 2.313125878572463989e-01 -1.460230648517608643e-01 4.846491813659667969e-01 7.511214017868041992e-01
4.039745628833770752e-01 -1.451986730098724365e-01 -5.254405140876770020e-01 3.796557784080505371e-01 1.433889120817184448e-01 -3.323587179183959961e-01 7.825703918933868408e-02 5.082803368568420410e-01
1.690680533647537231e-01 -6.960352063179016113e-01 -3.023723363876342773e-01 5.844505429267883301e-01 1.090822890400886536e-01 1.853200942277908325e-01 6.453291326761245728e-02 5.943762511014938354e-02
-3.482162356376647949e-01 7.428395474562421441e-05 -5.733873248100280762e-01 4.251081049442291260e-01 5.759347975254058838e-02 -5.942215919494628906e-01 -9.718191623687744141e-02 -5.826555564999580383e-02
5.542042106389999390e-02 -7.275018692016601562e-01 6.175909191370010376e-02 4.183973073959350586e-01 3.235050737857818604e-01 -3.197851777076721191e-01 1.955860108137130737e-01 -2.088706642389297485e-01
-2.299088239669799805e-01 -4.628645777702331543e-01 -5.018983483314514160e-01 -4.326257109642028809e-02 -2.546261250972747803e-01 1.420119851827621460e-01 5.875620841979980469e-01 2.211192697286605835e-01
-5.190107822418212891e-01 7.019174844026565552e-02 -6.033331155776977539e-01 -1.224782667122781277e-03 3.331205546855926514e-01 -2.207156717777252197e-01 -1.835938915610313416e-02 4.490734040737152100e-01
-5.681443214416503906e-01 -1.425447463989257812e-01 -4.850043952465057373e-01 4.088954329490661621e-01 -3.204784989356994629e-01 1.166055649518966675e-01 3.369617462158203125e-01 -1.569126844406127930e-01
-2.940033078193664551e-01 1.673835068941116333e-01 -6.288254261016845703e-01 -6.097638607025146484e-02 6.509550213813781738e-01 -1.571487076580524445e-02 1.751386076211929321e-01 1.781640946865081787e-01
-6.066259145736694336e-01 -9.160751104354858398e-02 -5.047069787979125977e-01 4.622525274753570557e-01 1.349486261606216431e-01 -8.342115581035614014e-02 -3.494287133216857910e-01 -8.908289670944213867e-02
4.765292629599571228e-02 -4.613704383373260498e-01 -1.425724774599075317e-01 7.378118634223937988e-01 9.987039864063262939e-02 3.572439253330230713e-01 2.371731102466583252e-01 1.622495949268341064e-01
-5.023713707923889160e-01 -1.525597721338272095e-01 -1.138379126787185669e-01 3.804332911968231201e-01 4.222773909568786621e-01 -6.223815679550170898e-01 -1.504279673099517822e-02 -2.750936895608901978e-02
-2.758889198303222656e-01 -8.049020916223526001e-02 -2.973099946975708008e-01 2.861247062683105469e-01 5.892844498157501221e-02 -8.350037336349487305e-01 2.151395827531814575e-01 -1.253102440387010574e-02
2.668915688991546631e-01 -7.199946641921997070e-01 -1.182293891906738281e-01 4.744768738746643066e-01 2.884398996829986572e-01 1.111259236931800842e-01 2.252168506383895874e-01 1.581170409917831421e-01
7.267872989177703857e-02 -4.576691687107086182e-01 4.898786917328834534e-02 6.916932463645935059e-01 2.207799851894378662e-01 6.619983911514282227e-02 1.328207254409790039e-01 4.833734035491943359e-01
-1.098281443119049072e-01 2.013407647609710693e-01 -8.717874065041542053e-03 4.039680957794189453e-01 4.105114936828613281e-01 -3.122566938400268555e-01 5.660625100135803223e-01 4.446154236793518066e-01
-2.635583095252513885e-02 -3.022609651088714600e-01 -5.014188960194587708e-02 8.850083351135253906e-01 2.695004642009735107e-01 7.349260151386260986e-02 -1.103783249855041504e-01 1.788144111633300781e-01
2.465976923704147339e-01 -4.288392663002014160e-01 -5.569888949394226074e-01 5.147231221199035645e-01 2.457569241523742676e-01 1.663694679737091064e-01 8.373034000396728516e-02 -2.915887236595153809e-01
1.547203809022903442e-01 -3.156129419803619385e-01 -2.696622312068939209e-01 6.577329635620117188e-01 5.794208645820617676e-01 -9.065224975347518921e-02 -8.481842279434204102e-02 -1.413474529981613159e-01
-2.875204980373382568e-01 2.890583276748657227e-01 -6.397138237953186035e-01 2.887714207172393799e-01 -6.297793239355087280e-02 -3.885318338871002197e-01 4.254622757434844971e-01 -7.220175862312316895e-02
-3.713811039924621582e-01 -2.957708537578582764e-01 2.114940583705902100e-01 7.245954275131225586e-01 2.458731532096862793e-01 1.236670464277267456e-01 1.685757339000701904e-01 3.172731101512908936e-01
-3.287026882171630859e-01 -2.850500047206878662e-01 -5.734789371490478516e-01 2.628537714481353760e-01 -4.614004492759704590e-01 1.760236322879791260e-01 1.635221242904663086e-01 3.769837915897369385e-01
-8.545163869857788086e-01 -1.889819800853729248e-01 -2.075711339712142944e-01 1.681414097547531128e-01 1.722405701875686646e-01 -2.791290581226348877e-01 2.295939624309539795e-01 4.936736822128295898e-02
-4.744768738746643066e-01 -3.327246606349945068e-01 -2.913948297500610352e-01 3.090074956417083740e-01 2.631223201751708984e-01 -5.817272067070007324e-01 -9.788206964731216431e-02 -2.579700350761413574e-01
-3.212651014328002930e-01 -1.221641302108764648e-01 -3.997828960418701172e-01 3.652203083038330078e-01 1.589346379041671753e-01 -7.440295219421386719e-01 -7.038541138172149658e-02 -6.970186531543731689e-02
-3.876581788063049316e-01 -4.250808358192443848e-01 -9.404335916042327881e-02 2.555677592754364014e-01 -5.202276632189750671e-02 -1.319228559732437134e-01 7.291520237922668457e-01 -2.075948268175125122e-01
1.129654198884963989e-01 -5.384172201156616211e-01 -9.922178089618682861e-02 7.346712946891784668e-01 1.297140866518020630e-01 2.509701848030090332e-01 1.257094293832778931e-01 2.283511608839035034e-01
-2.444162815809249878e-01 -5.014153718948364258e-01 -1.710058301687240601e-01 4.065692126750946045e-01 -3.832720816135406494e-01 -4.496906399726867676e-01 3.338803946971893311e-01 -1.835933625698089600e-01
9.370182454586029053e-02 -4.798080399632453918e-02 -1.283849924802780151e-01 5.739188194274902344e-01 2.422063797712326050e-01 -4.490579962730407715e-01 9.993262588977813721e-02 6.105315089225769043e-01
-1.973372697830200195e-01 -2.846008241176605225e-01 -4.632149040699005127e-01 1.626788228750228882e-01 -7.375461608171463013e-02 -7.574281096458435059e-01 -1.760399639606475830e-01 1.700025647878646851e-01
6.675526499748229980e-02 -6.166524291038513184e-01 -1.863206923007965088e-01 6.244320273399353027e-01 1.554024368524551392e-01 3.072298765182495117e-01 7.987577468156814575e-02 2.563835978507995605e-01
-3.938359320163726807e-01 2.676057815551757812e-01 -2.108934372663497925e-01 5.867706537246704102e-01 2.056306600570678711e-02 9.309266693890094757e-03 6.145302057266235352e-01 -7.967199385166168213e-02
-4.190837144851684570e-01 -1.603856980800628662e-01 -2.575090229511260986e-01 4.969280660152435303e-01 -1.618188470602035522e-01 -1.308783590793609619e-01 5.993999838829040527e-01 -2.877531349658966064e-01
-1.159546375274658203e-01 -5.004065483808517456e-02 1.626236550509929657e-02 1.669413745403289795e-01 6.272061467170715332e-01 -1.202856078743934631e-01 6.066176891326904297e-01 4.243529140949249268e-01
-5.020755529403686523e-01 1.598802506923675537e-01 -3.111905157566070557e-01 6.511356234550476074e-01 -2.110929191112518311e-01 3.851353377103805542e-02 3.918564617633819580e-01 -4.411539062857627869e-02
-2.013828009366989136e-01 -2.078249454498291016e-01 -4.085552096366882324e-01 -6.945734471082687378e-02 5.401760339736938477e-01 -6.583856344223022461e-01 -8.871406316757202148e-03 1.384614557027816772e-01
-1.259623169898986816e-01 3.102848306298255920e-02 -3.678497076034545898e-01 -3.312476351857185364e-02 7.577160000801086426e-02 -2.900549173355102539e-01 5.539240241050720215e-01 6.708613634109497070e-01
-4.871476590633392334e-01 -3.481668531894683838e-01 -1.274287998676300049e-01 2.574859857559204102e-01 1.432759594172239304e-02 -7.399689555168151855e-01 3.845373168587684631e-02 9.844756871461868286e-02
-3.893125653266906738e-01 2.246626913547515869e-01 -2.443058639764785767e-01 6.319527029991149902e-01 2.771929651498794556e-02 -2.359312213957309723e-02 5.694253444671630859e-01 -1.155099794268608093e-01
-3.704787194728851318e-01 -3.210320770740509033e-01 -4.561557173728942871e-01 -3.863023221492767334e-02 -1.681702584028244019e-01 1.828896254301071167e-01 6.511410474777221680e-01 2.537696659564971924e-01
8.349082618951797485e-02 -1.914720386266708374e-01 -1.668334156274795532e-01 3.903551995754241943e-01 8.455528020858764648e-01 1.049511507153511047e-01 2.132176011800765991e-01 6.871134042739868164e-02
-7.418486475944519043e-01 -1.519017964601516724e-01 -3.424483537673950195e-01 3.389855027198791504e-01 2.234648764133453369e-01 -2.815217971801757812e-01 -7.960527203977108002e-03 -2.552448511123657227e-01
9.868024289608001709e-02 -3.838847875595092773e-01 -3.205609619617462158e-01 7.604274749755859375e-01 3.173947632312774658e-01 1.800182014703750610e-01 -4.308068659156560898e-03 -1.694720834493637085e-01
-2.078806608915328979e-01 1.167771592736244202e-02 -5.946663022041320801e-01 4.421494901180267334e-01 2.835372090339660645e-02 -6.097761988639831543e-01 -1.720174103975296021e-01 7.282979041337966919e-02
1.116181761026382446e-01 -4.032080769538879395e-01 -3.784600496292114258e-01 4.865941703319549561e-01 2.010620571672916412e-02 4.794131517410278320e-01 1.593946814537048340e-01 4.350986480712890625e-01
-2.279645204544067383e-01 4.376177191734313965e-01 -5.775626301765441895e-01 2.582669258117675781e-01 2.575908303260803223e-01 -1.767295151948928833e-01 4.236570596694946289e-01 2.813731729984283447e-01
-5.164400935173034668e-01 -4.213189184665679932e-01 -1.312724053859710693e-01 1.283989250659942627e-01 1.612435579299926758e-01 -6.997215747833251953e-01 8.015511184930801392e-02 -5.160316824913024902e-03
-4.205272495746612549e-01 -3.214537352323532104e-02 -2.253561764955520630e-01 6.650282144546508789e-01 -3.082248568534851074e-01 -4.241791665554046631e-01 2.039661258459091187e-01 -1.119948476552963257e-01
-7.432178854942321777e-01 -1.466147601604461670e-01 -5.003219246864318848e-01 -3.156516700983047485e-02 2.874094545841217041e-01 -1.492147296667098999e-01 -5.841116979718208313e-02 2.579374611377716064e-01
-7.889955043792724609e-01 -2.873090505599975586e-01 -2.009177058935165405e-01 1.316472440958023071e-01 1.490251868963241577e-01 -4.426318705081939697e-01 1.160020530223846436e-01 7.518275827169418335e-02
-4.287747144699096680e-01 1.378712803125381470e-01 -7.588927149772644043e-01 2.387472391128540039e-01 2.711010873317718506e-01 -1.916280835866928101e-01 -1.776630580425262451e-01 1.498137712478637695e-01
-2.556912600994110107e-01 -2.011637836694717407e-01 1.829401999711990356e-01 5.663043856620788574e-01 3.875595033168792725e-01 1.121304035186767578e-01 5.703942179679870605e-01 2.277332693338394165e-01
-4.653714299201965332e-01 -4.259076341986656189e-02 -2.965051829814910889e-01 2.147881872951984406e-02 4.859937429428100586e-01 -6.247773766517639160e-01 2.571455538272857666e-01 2.404829114675521851e-02
-4.438785910606384277e-01 3.496857881546020508e-01 -5.194707512855529785e-01 3.204036951065063477e-01 4.222576618194580078e-01 -7.467051595449447632e-02 1.199872344732284546e-01 3.315252959728240967e-01
3.256390690803527832e-01 -5.712328553199768066e-01 -3.689274191856384277e-01 1.863056123256683350e-01 4.157035946846008301e-01 -7.795864343643188477e-02 4.547191262245178223e-01 -1.057283058762550354e-01
-1.486774086952209473e-01 -3.523255586624145508e-01 -4.638382792472839355e-01 8.697906136512756348e-02 7.527081668376922607e-02 4.806059002876281738e-01 5.499557256698608398e-01 3.032349348068237305e-01
-3.757231831550598145e-01 -4.162235260009765625e-01 -1.230844557285308838e-01 -1.231311075389385223e-02 1.907514929771423340e-01 -8.631006628274917603e-02 1.615318804979324341e-01 7.748292684555053711e-01
-1.062099486589431763e-01 -3.418647451326251030e-03 -5.987468957901000977e-01 4.243863224983215332e-01 2.640642039477825165e-02 -6.575687527656555176e-01 -1.058633252978324890e-01 7.619220018386840820e-02
4.338939115405082703e-02 -4.835452437400817871e-01 6.440291553735733032e-02 8.174504041671752930e-01 1.775070875883102417e-01 7.182825356721878052e-02 1.717866957187652588e-01 1.604674458503723145e-01
-4.267824292182922363e-01 -3.615861535072326660e-01 -1.327041238546371460e-01 2.508780956268310547e-01 4.284673929214477539e-01 -6.253127455711364746e-01 -6.982453912496566772e-02 -1.645785719156265259e-01
-4.865272045135498047e-01 -2.772074341773986816e-01 -2.459147125482559204e-01 -1.822341233491897583e-01 4.229135811328887939e-01 -5.286792516708374023e-01 3.384869694709777832e-01 1.408294290304183960e-01
1.840438395738601685e-01 -6.656811833381652832e-01 -2.403708547353744507e-01 3.294635415077209473e-01 4.596332311630249023e-01 2.504443526268005371e-01 8.605341427028179169e-03 2.874246239662170410e-01
-8.372834324836730957e-01 -2.606742382049560547e-01 -9.760007262229919434e-02 1.525150239467620850e-01 2.188290506601333618e-01 -2.476102113723754883e-01 2.914385497570037842e-01 6.391720473766326904e-02
-5.344783067703247070e-01 -5.890660881996154785e-01 -2.593320608139038086e-01 1.608076989650726318e-01 -3.813320994377136230e-01 1.005355715751647949e-01 1.447548866271972656e-01 3.126439154148101807e-01
-5.279939770698547363e-01 2.445803722366690636e-03 -3.986724913120269775e-01 3.060711324214935303e-01 -1.588462740182876587e-01 -1.207899376749992371e-01 6.386269927024841309e-01 -1.446730792522430420e-01
3.903486132621765137e-01 -3.546932935714721680e-01 -5.704673528671264648e-01 4.501028954982757568e-01 4.433723539113998413e-02 -2.988962531089782715e-01 -1.625263690948486328e-01 2.758178710937500000e-01
-6.988868117332458496e-02 -3.169814348220825195e-01 -1.615855693817138672e-01 5.348556637763977051e-01 4.945233464241027832e-01 5.028176307678222656e-01 1.671824157238006592e-01 2.390168011188507080e-01
4.714205563068389893e-01 -3.210288584232330322e-01 -4.786096513271331787e-01 4.274266958236694336e-01 2.418710291385650635e-01 -1.877187788486480713e-01 1.101764664053916931e-01 3.963125646114349365e-01
-4.192563891410827637e-01 -4.745057523250579834e-01 5.364091694355010986e-02 4.899857640266418457e-01 -2.659930847585201263e-03 1.644428670406341553e-01 5.292563438415527344e-01 -2.212337851524353027e-01
2.030964791774749756e-01 -2.908155918121337891e-01 -4.843204021453857422e-01 4.804562628269195557e-01 1.139202862977981567e-01 4.194289818406105042e-02 6.096380352973937988e-01 -1.495932191610336304e-01
5.336124449968338013e-02 -4.597825407981872559e-01 -2.511797472834587097e-02 8.395144343376159668e-01 2.117751538753509521e-01 1.249321028590202332e-01 1.385766565799713135e-01 2.602215670049190521e-02
-4.428884088993072510e-01 -2.610825002193450928e-01 -4.697012007236480713e-01 2.910068035125732422e-01 -3.276481032371520996e-01 2.490721195936203003e-01 7.652551401406526566e-03 5.108157992362976074e-01
-2.749611623585224152e-03 -5.620409846305847168e-01 1.091395765542984009e-01 3.014534115791320801e-01 1.326392590999603271e-01 -2.013779878616333008e-01 2.219805866479873657e-01 6.884004473686218262e-01
-1.779447197914123535e-01 -3.719902932643890381e-01 9.576482325792312622e-02 5.539177060127258301e-01 4.509394168853759766e-01 2.318131029605865479e-01 3.102409243583679199e-01 4.007868170738220215e-01
-3.710503280162811279e-01 -2.437000274658203125e-01 -1.588255316019058228e-01 3.705209493637084961e-01 -2.477507293224334717e-01 -5.516629815101623535e-01 5.212870836257934570e-01 -5.447844788432121277e-02
1.574971526861190796e-01 -7.628669738769531250e-01 3.044785000383853912e-02 3.036208748817443848e-01 2.015026807785034180e-01 -7.533981651067733765e-02 4.182426929473876953e-01 2.809087336063385010e-01
2.904384434223175049e-01 -5.473383069038391113e-01 -1.897058039903640747e-01 2.863357961177825928e-01 2.991204261779785156e-01 -3.579461276531219482e-01 5.199735164642333984e-01 -1.005935594439506531e-01
3.149385750293731689e-01 -6.264916062355041504e-01 -3.475507795810699463e-01 2.930318415164947510e-01 3.005882501602172852e-01 -1.641549468040466309e-01 3.842556178569793701e-01 -1.915995478630065918e-01
-6.924208998680114746e-01 1.004803646355867386e-02 -2.729819118976593018e-01 4.875099658966064453e-01 -2.030776441097259521e-01 -1.367879211902618408e-01 3.594775497913360596e-01 -1.381724774837493896e-01
-1.269821524620056152e-01 7.730466872453689575e-02 -5.816833376884460449e-01 3.852444887161254883e-01 1.243232935667037964e-01 -6.074879765510559082e-01 3.171005547046661377e-01 7.797499746084213257e-02
1.721989214420318604e-01 -1.267223358154296875e-01 -3.444820940494537354e-01 7.902062535285949707e-01 2.646416425704956055e-01 2.996208965778350830e-01 1.147437766194343567e-01 1.955018937587738037e-01
-2.740580439567565918e-01 -1.817664802074432373e-01 -5.659865736961364746e-01 2.824722230434417725e-01 1.879461109638214111e-01 -6.317367553710937500e-01 -2.257324010133743286e-01 -7.969772070646286011e-02
-1.668590754270553589e-01 -3.315693438053131104e-01 -2.011473849415779114e-02 1.866517364978790283e-01 4.379184246063232422e-01 -2.036601901054382324e-01 3.199279075488448143e-03 7.705299258232116699e-01
-6.563636660575866699e-02 -4.640899896621704102e-01 1.714852452278137207e-01 6.085891723632812500e-01 4.625493586063385010e-01 3.598677366971969604e-02 2.464409917593002319e-01 3.233330547809600830e-01
-3.503617644309997559e-01 6.562504917383193970e-03 -7.856364846229553223e-01 2.670723795890808105e-01 2.520489394664764404e-01 -2.368050217628479004e-01 -2.627142369747161865e-01 5.205423105508089066e-03
2.454534173011779785e-01 1.295470744371414185e-01 -5.720041990280151367e-01 6.277232170104980469e-01 1.881406754255294800e-01 -2.879272699356079102e-01 2.792127430438995361e-01 -7.406985759735107422e-02
-5.540622472763061523e-01 -3.107011616230010986e-01 -3.554897904396057129e-01 3.050984442234039307e-01 -4.750044643878936768e-01 5.833928659558296204e-02 1.932577043771743774e-01 3.326266109943389893e-01
3.985719084739685059e-01 -2.087948769330978394e-01 -6.903313994407653809e-01 3.196174800395965576e-01 4.026379901915788651e-03 -3.319151401519775391e-01 -5.492170527577400208e-02 3.250110149383544922e-01
-6.075273752212524414e-01 -4.225856959819793701e-01 -2.951800823211669922e-01 -1.865923032164573669e-02 2.467316538095474243e-01 -5.036728382110595703e-01 1.633154004812240601e-01 -1.536804139614105225e-01
-7.818433046340942383e-01 -2.835158407688140869e-01 -3.130864724516868591e-02 1.960761547088623047e-01 2.700566947460174561e-01 -3.652626872062683105e-01 2.453309297561645508e-01 4.877503961324691772e-02
2.780520617961883545e-01 -2.144129127264022827e-01 -6.288416981697082520e-01 6.093896627426147461e-01 -7.122699916362762451e-02 -1.689415127038955688e-01 -2.309337854385375977e-01 1.515637487173080444e-01
-3.994499146938323975e-01 -8.027278631925582886e-02 -6.127725839614868164e-01 -1.429750174283981323e-01 5.794798731803894043e-01 1.530459225177764893e-01 -3.257242962718009949e-02 2.788960933685302734e-01
-2.867622971534729004e-01 -3.797466754913330078e-01 -1.426858156919479370e-01 -6.605071574449539185e-02 1.852631121873855591e-01 -1.432770937681198120e-01 1.948371827602386475e-01 8.099540472030639648e-01
-1.713789999485015869e-01 -9.460468590259552002e-02 -4.376863315701484680e-02 3.542093336582183838e-01 -1.873959004878997803e-01 -3.598123192787170410e-01 2.719781696796417236e-01 7.718451023101806641e-01
-3.591492176055908203e-01 -3.046773970127105713e-01 4.310942068696022034e-02 6.076049208641052246e-01 -2.415902912616729736e-01 -3.416141271591186523e-01 4.803009927272796631e-01 -3.723039478063583374e-02
-1.665482111275196075e-02 -4.107890427112579346e-01 -2.155850175768136978e-03 7.689774632453918457e-01 1.366711780428886414e-02 5.730950832366943359e-02 4.695256948471069336e-01 -1.253732889890670776e-01
-2.354515045881271362e-01 2.260460853576660156e-01 -2.793858051300048828e-01 2.112659662961959839e-01 2.587261795997619629e-01 -2.153811454772949219e-01 6.892574429512023926e-01 4.270504713058471680e-01
-2.452253103256225586e-01 5.327535420656204224e-02 -4.923790693283081055e-01 3.764500617980957031e-01 3.231810927391052246e-01 -6.518130302429199219e-01 3.716039657592773438e-02 -1.489542126655578613e-01
-4.556406438350677490e-01 -3.835309445858001709e-01 -2.143753319978713989e-01 2.172481417655944824e-01 3.257053494453430176e-01 -5.550222992897033691e-01 5.047594010829925537e-02 -3.680498301982879639e-01
-4.550749957561492920e-01 -3.609525784850120544e-02 -7.511133551597595215e-01 2.985158562660217285e-01 -3.905580937862396240e-02 -3.372935056686401367e-01 -1.454274505376815796e-01 -4.335337877273559570e-02
-2.123929709196090698e-01 -2.415482103824615479e-01 -4.830934107303619385e-01 -1.292999461293220520e-02 2.468276172876358032e-01 -7.633075714111328125e-01 -1.964132860302925110e-02 1.380195766687393188e-01
-3.311535120010375977e-01 -1.510336846113204956e-01 -9.254590421915054321e-02 4.650318324565887451e-01 1.048514395952224731e-01 -1.189987733960151672e-01 7.499021887779235840e-01 -2.349446415901184082e-01
3.291033580899238586e-02 -4.844149947166442871e-01 -2.955374717712402344e-01 6.076235771179199219e-01 1.093177720904350281e-01 3.692342936992645264e-01 3.855134844779968262e-01 -1.039477959275245667e-01
-1.293992549180984497e-01 -2.367077916860580444e-01 -6.989729404449462891e-01 5.619907006621360779e-02 1.912213414907455444e-01 -5.934491753578186035e-01 -2.128233015537261963e-01 3.824376314878463745e-02
-6.125097274780273438e-01 -4.609377086162567139e-01 -1.450788825750350952e-01 5.445532873272895813e-02 4.750639498233795166e-01 -4.008265733718872070e-01 -2.129198610782623291e-02 -3.942012041807174683e-02
-3.930081129074096680e-01 9.981918334960937500e-02 -7.167216539382934570e-01 2.941944450139999390e-02 5.010768175125122070e-01 1.506296545267105103e-01 4.528728872537612915e-02 2.126194536685943604e-01
2.140334993600845337e-02 -2.559544742107391357e-01 -3.285351693630218506e-01 5.536416172981262207e-02 1.550262719392776489e-01 1.370633691549301147e-01 3.440541028976440430e-01 8.135328888893127441e-01
-5.722954869270324707e-01 -1.980119645595550537e-01 -4.068509340286254883e-01 1.886489242315292358e-01 -2.069536000490188599e-01 -7.471302151679992676e-02 5.949885249137878418e-01 -1.724240779876708984e-01
-7.718910574913024902e-01 -3.457350134849548340e-01 -1.875378191471099854e-01 7.538975030183792114e-02 1.707096397876739502e-01 -4.245238304138183594e-01 1.416063606739044189e-01 1.199284717440605164e-01
-9.759933501482009888e-02 -6.345731019973754883e-01 -6.779156625270843506e-02 3.106982111930847168e-01 4.277365207672119141e-01 4.089277982711791992e-01 8.660348504781723022e-02 3.591403961181640625e-01
-2.583063542842864990e-01 2.053732573986053467e-01 -2.358169555664062500e-01 1.229273676872253418e-01 3.024848997592926025e-01 -2.262305617332458496e-01 7.437109351158142090e-01 3.529811799526214600e-01
-4.255556464195251465e-01 -3.865118920803070068e-01 -2.509526908397674561e-01 3.843273520469665527e-01 -3.533134758472442627e-01 -3.989194631576538086e-01 3.757612705230712891e-01 -1.834733337163925171e-01
-2.105087786912918091e-01 4.943701624870300293e-02 -2.276455238461494446e-02 2.287193089723587036e-01 4.939934909343719482e-01 -1.635899692773818970e-01 5.778605341911315918e-01 5.437805652618408203e-01
-3.955303132534027100e-01 -3.450899422168731689e-01 1.017559394240379333e-01 6.834589242935180664e-01 -6.155065447092056274e-02 1.874149031937122345e-02 4.668828547000885010e-01 -1.577315181493759155e-01
-8.536005020141601562e-01 -2.525030076503753662e-01 -2.121711075305938721e-01 1.418573260307312012e-01 1.857161521911621094e-01 -2.678658068180084229e-01 1.837190687656402588e-01 4.973110929131507874e-02
-5.113595128059387207e-01 -1.176311075687408447e-01 -6.396147608757019043e-01 3.643816709518432617e-02 5.097063183784484863e-01 1.635978817939758301e-01 -1.601236164569854736e-01 4.511252418160438538e-02
-6.756679415702819824e-01 -2.831645607948303223e-01 -4.974231719970703125e-01 2.478760480880737305e-01 -2.762110903859138489e-02 -8.982568979263305664e-02 -3.433178961277008057e-01 1.664916872978210449e-01
3.182462751865386963e-01 -2.042483240365982056e-01 -6.712071895599365234e-01 -4.439486190676689148e-02 1.281396448612213135e-01 -2.752023637294769287e-01 1.202899515628814697e-01 5.457895398139953613e-01
-1.689422726631164551e-01 -2.810226082801818848e-01 -1.990454038605093956e-03 8.685955405235290527e-01 8.460171520709991455e-02 3.117841482162475586e-01 1.105746775865554810e-01 1.463859528303146362e-01
-2.672988176345825195e-01 -6.106050014495849609e-01 1.999807059764862061e-01 3.450295031070709229e-01 4.916134476661682129e-01 -1.228503510355949402e-01 -1.073852106928825378e-01 3.582841157913208008e-01
1.482907533645629883e-01 -8.154761791229248047e-01 -7.536771893501281738e-02 2.793394923210144043e-01 3.668011426925659180e-01 7.501058280467987061e-02 1.696536093950271606e-01 2.456537783145904541e-01
-3.384484052658081055e-01 -2.141354531049728394e-01 8.521891385316848755e-02 4.143415987491607666e-01 4.295201301574707031e-01 3.508333861827850342e-01 5.012496709823608398e-01 3.191151022911071777e-01
-3.484992086887359619e-01 -5.024179816246032715e-01 -1.485067047178745270e-02 4.677002131938934326e-01 -4.815539345145225525e-02 8.404386043548583984e-02 5.864233970642089844e-01 -2.321329563856124878e-01
-2.786483764648437500e-01 -3.771652877330780029e-01 -7.139360904693603516e-01 -4.163175076246261597e-02 -3.876242339611053467e-01 2.032816968858242035e-02 1.378950029611587524e-01 3.146151900291442871e-01
-2.129192352294921875e-01 3.098546266555786133e-01 -4.423325061798095703e-01 1.389831304550170898e-01 5.471699237823486328e-01 -8.386566489934921265e-02 3.934895694255828857e-01 4.271052479743957520e-01
3.249562084674835205e-01 -2.320887893438339233e-01 -4.004019498825073242e-01 -2.509863674640655518e-02 5.722997188568115234e-01 -4.959120228886604309e-02 4.727802872657775879e-01 3.550763130187988281e-01
-7.334304600954055786e-02 -5.832480788230895996e-01 -5.054283142089843750e-01 1.021114289760589600e-01 1.532801892608404160e-02 1.625635921955108643e-01 5.968782305717468262e-01 -7.504995167255401611e-02
-3.334280848503112793e-01 5.155132710933685303e-02 -3.812075555324554443e-01 2.930825054645538330e-01 1.132228523492813110e-01 -7.637504339218139648e-01 2.405186295509338379e-01 3.111683577299118042e-02
-3.532095253467559814e-02 -2.351043075323104858e-01 7.112208753824234009e-02 8.345244526863098145e-01 1.459489017724990845e-01 6.734698265790939331e-02 3.204571306705474854e-01 3.368377685546875000e-01
3.546875119209289551e-01 -6.975920498371124268e-02 -5.261175632476806641e-01 6.574327945709228516e-01 1.946149021387100220e-01 -2.497451156377792358e-01 -1.896691694855690002e-02 2.443471252918243408e-01
-3.522790372371673584e-01 1.342169344425201416e-01 -4.023004770278930664e-01 4.812891185283660889e-01 2.582696378231048584e-01 -6.123070716857910156e-01 1.022508814930915833e-01 -1.110051944851875305e-01
-1.206619367003440857e-01 -3.819219768047332764e-01 1.239666715264320374e-01 6.940156221389770508e-01 1.613636463880538940e-01 -3.694584965705871582e-01 -2.691920399665832520e-01 3.279463052749633789e-01
3.806661963462829590e-01 -5.200391411781311035e-01 -5.862228274345397949e-01 -6.216194014996290207e-03 2.889959812164306641e-01 4.724700748920440674e-02 3.884815871715545654e-01 6.548067182302474976e-02
-6.868017464876174927e-02 -3.365783691406250000e-01 -7.355673909187316895e-01 -1.660683751106262207e-01 -3.032004237174987793e-01 -3.055894970893859863e-01 1.424831300973892212e-01 3.282423317432403564e-01
2.618080750107765198e-02 -2.493675649166107178e-01 -8.632334321737289429e-02 9.004590511322021484e-01 2.270594984292984009e-01 -6.716424226760864258e-02 -1.294250041246414185e-01 2.145557403564453125e-01
-5.596922636032104492e-01 -3.438161313533782959e-01 -3.741694986820220947e-02 4.059263765811920166e-01 3.675785288214683533e-02 -6.294105648994445801e-01 6.203437224030494690e-03 6.936530768871307373e-02
-7.589746713638305664e-01 -3.857527673244476318e-01 -1.640319526195526123e-01 1.308640241622924805e-01 1.737240254878997803e-01 -4.273783564567565918e-01 1.350845694541931152e-01 6.344805471599102020e-03
8.783502504229545593e-03 -6.514874100685119629e-01 1.375354528427124023e-01 3.591365814208984375e-01 2.865572571754455566e-01 -2.041690498590469360e-01 5.475798845291137695e-01 6.283436715602874756e-02
-2.341265678405761719e-01 -2.764427363872528076e-01 1.045010760426521301e-01 2.005809545516967773e-01 5.381112098693847656e-01 2.119588665664196014e-02 5.681262016296386719e-01 4.525823593139648438e-01
-3.426947891712188721e-01 -1.729874610900878906e-01 -7.718256115913391113e-01 -3.024363815784454346e-01 3.368313014507293701e-01 1.356837153434753418e-01 1.127384454011917114e-01 1.444917619228363037e-01
-1.712502390146255493e-01 -3.046868145465850830e-01 -8.088723421096801758e-01 -1.209812462329864502e-01 -3.055128157138824463e-01 4.748745821416378021e-03 2.352318018674850464e-01 2.454257607460021973e-01
-2.500979304313659668e-01 -1.601367145776748657e-01 -6.482334136962890625e-01 1.295702904462814331e-02 -3.265604078769683838e-01 -8.730589598417282104e-02 5.906777977943420410e-01 1.681327819824218750e-01
2.528946660459041595e-02 -6.524416804313659668e-01 -2.953570485115051270e-01 2.695868611335754395e-01 -4.940335452556610107e-02 1.556523442268371582e-01 6.215506196022033691e-01 -2.782022953033447266e-02
-8.220216631889343262e-02 -8.844564110040664673e-02 8.012708276510238647e-02 7.478796839714050293e-01 2.197904139757156372e-01 -2.520355023443698883e-02 2.911127507686614990e-01 5.347768068313598633e-01
-3.637074828147888184e-01 -2.927290201187133789e-01 -4.667862057685852051e-01 2.526451051235198975e-01 -3.980492949485778809e-01 1.438230928033590317e-02 9.560807794332504272e-02 5.766425728797912598e-01
-2.675980031490325928e-01 1.584410369396209717e-01 -6.567531228065490723e-01 4.531149938702583313e-02 2.403871119022369385e-01 2.793367207050323486e-01 4.195445179939270020e-01 3.975894451141357422e-01
-4.770789742469787598e-01 -5.671885609626770020e-01 6.069831922650337219e-02 2.858270406723022461e-01 1.803484708070755005e-01 -5.592710971832275391e-01 -1.093707396648824215e-03 -1.414229422807693481e-01
3.265482559800148010e-02 -4.903304874897003174e-01 -6.156883835792541504e-01 3.376829922199249268e-01 2.097177803516387939e-01 3.798454999923706055e-01 -2.537546493113040924e-02 -2.765858173370361328e-01
-9.937255829572677612e-02 -6.769113242626190186e-02 -7.544242143630981445e-01 1.389620304107666016e-01 1.408370137214660645e-01 -6.031439900398254395e-01 -1.084615588188171387e-01 4.116950184106826782e-02
-6.250052154064178467e-02 -3.931796550750732422e-01 6.510066241025924683e-02 5.818505287170410156e-01 2.389534264802932739e-01 -2.949935570359230042e-02 2.186120897531509399e-01 6.268613338470458984e-01
-2.242612093687057495e-01 2.747229635715484619e-01 -2.470204234123229980e-01 2.884193658828735352e-01 1.842524260282516479e-01 -2.043587267398834229e-01 7.819345593452453613e-01 2.071147561073303223e-01
-3.347827494144439697e-01 -3.046935796737670898e-01 -3.207527697086334229e-01 3.791882395744323730e-01 -5.712859630584716797e-01 -1.980890482664108276e-01 2.046774029731750488e-01 3.753883838653564453e-01
-4.399478062987327576e-02 -2.763881683349609375e-01 -2.094301283359527588e-01 5.894716382026672363e-01 3.559353053569793701e-01 4.583030939102172852e-01 3.746540546417236328e-01 2.307359576225280762e-01
2.586809173226356506e-02 -5.591640472412109375e-01 -1.653205603361129761e-01 9.281999617815017700e-02 5.381392240524291992e-01 2.206586897373199463e-01 6.138040870428085327e-02 5.555793642997741699e-01
-2.086259871721267700e-01 -5.706711411476135254e-01 6.654531508684158325e-02 4.480465650558471680e-01 -2.369517236948013306e-01 -4.102749526500701904e-01 4.481889903545379639e-01 1.704949699342250824e-02
-5.834616422653198242e-01 -1.808387488126754761e-01 -8.244661241769790649e-02 3.461588919162750244e-01 1.157846301794052124e-01 -6.820191144943237305e-01 1.469423174858093262e-01 9.917656891047954559e-03
3.894562274217605591e-02 -5.313380956649780273e-01 -1.154074594378471375e-01 6.029168963432312012e-01 -4.194577783346176147e-02 -2.663499116897583008e-01 3.852004110813140869e-01 -3.438813388347625732e-01
-1.217172481119632721e-02 -5.416373014450073242e-01 -3.776137828826904297e-01 8.093590289354324341e-02 1.388796120882034302e-01 2.352193295955657959e-01 6.939783096313476562e-01 -3.341569751501083374e-02
-3.101881146430969238e-01 -4.314351081848144531e-01 -1.708319038152694702e-01 -1.053177118301391602e-01 1.377445906400680542e-01 -1.472792029380798340e-01 2.216502726078033447e-01 7.665364146232604980e-01
1.299241930246353149e-01 -6.402031183242797852e-01 4.910496249794960022e-02 3.760555386543273926e-01 2.161335647106170654e-01 -8.791563659906387329e-02 2.570382952690124512e-01 5.558047890663146973e-01
-2.697030603885650635e-01 -3.639229536056518555e-01 -2.679791748523712158e-01 3.198213279247283936e-01 -5.136663913726806641e-01 -1.416774988174438477e-01 1.624516844749450684e-01 5.571407079696655273e-01
3.396628797054290771e-01 -8.042465150356292725e-02 -6.435813307762145996e-01 6.264812946319580078e-01 1.873484402894973755e-01 5.506003648042678833e-02 9.038410335779190063e-02 1.586976647377014160e-01
-7.954155206680297852e-01 -2.215535938739776611e-01 -1.387803107500076294e-01 -1.130688656121492386e-02 3.936569392681121826e-01 -2.082600742578506470e-01 2.664559185504913330e-01 1.717657297849655151e-01
-1.630063354969024658e-01 1.525809615850448608e-01 -8.034614920616149902e-01 5.098607763648033142e-02 3.145195841789245605e-01 7.100646942853927612e-02 6.134788505733013153e-03 4.449674487113952637e-01
2.642049491405487061e-01 -2.746748328208923340e-01 -5.433852672576904297e-01 6.950330138206481934e-01 2.330985963344573975e-01 8.956896141171455383e-03 -1.483036130666732788e-01 -1.428176881745457649e-03
-3.432911634445190430e-01 -1.128542795777320862e-02 -4.403054118156433105e-01 4.983971118927001953e-01 6.497055292129516602e-02 -6.444074511528015137e-01 -1.382481604814529419e-01 3.406698629260063171e-02
-2.103426754474639893e-01 -1.712066829204559326e-01 -7.734647393226623535e-01 1.994621455669403076e-01 6.542829424142837524e-02 -3.983985781669616699e-01 -3.426392376422882080e-01 8.948371559381484985e-02
-1.744673252105712891e-01 3.488530963659286499e-02 -6.071489453315734863e-01 2.330970466136932373e-01 1.043720990419387817e-01 4.515239596366882324e-01 4.711768031120300293e-01 3.295528292655944824e-01
-2.002561241388320923e-01 -4.091409742832183838e-01 -3.722395002841949463e-01 3.615108132362365723e-02 -9.789031744003295898e-02 3.078452646732330322e-01 5.821976661682128906e-01 4.575224816799163818e-01
2.019996047019958496e-01 -4.455882906913757324e-01 -3.315026462078094482e-01 5.430619716644287109e-01 1.191989053040742874e-02 3.544862568378448486e-01 2.058699429035186768e-01 4.331880211830139160e-01
-4.571309983730316162e-01 4.983988776803016663e-02 -1.197587102651596069e-01 6.360812783241271973e-01 -2.132099866867065430e-02 -7.545563578605651855e-02 5.601670742034912109e-01 -2.228687405586242676e-01
-3.203556835651397705e-01 -5.412971377372741699e-01 6.101975589990615845e-02 1.483540385961532593e-01 1.011171042919158936e-01 -1.159867942333221436e-01 4.323456436395645142e-02 7.437005639076232910e-01
-2.899734973907470703e-01 -6.716018915176391602e-02 -2.737841010093688965e-01 -3.887309134006500244e-02 1.203427910804748535e-01 -5.301713347434997559e-01 7.332008481025695801e-01 4.229320213198661804e-02
-2.974881529808044434e-01 2.036031931638717651e-01 -3.218323886394500732e-01 2.162336111068725586e-01 1.741186976432800293e-01 -1.051776111125946045e-01 6.695226430892944336e-01 4.796594977378845215e-01
-5.134423375129699707e-01 -3.806773424148559570e-01 -2.647855877876281738e-01 2.896169424057006836e-01 -3.795652687549591064e-01 -1.825677752494812012e-01 5.017160773277282715e-01 -9.139290452003479004e-02
-2.835931070148944855e-02 -3.070383667945861816e-01 -3.236752748489379883e-02 6.298468708992004395e-01 1.190359964966773987e-01 3.029428124427795410e-01 4.463450610637664795e-01 4.494446516036987305e-01
-1.852310597896575928e-01 -7.279341816902160645e-01 -3.023891448974609375e-01 8.106829226016998291e-02 6.380820274353027344e-02 4.241562187671661377e-01 3.919850289821624756e-01 1.255910098552703857e-02
-5.607216954231262207e-01 -1.845852471888065338e-02 -5.634065270423889160e-01 4.375468790531158447e-01 -1.775332028046250343e-03 -3.487535417079925537e-01 -2.337003350257873535e-01 1.132602058351039886e-02
3.283528089523315430e-01 -2.638781368732452393e-01 -6.024642586708068848e-01 -1.217430755496025085e-01 2.223943918943405151e-01 -2.124899625778198242e-01 5.484541654586791992e-01 2.221597880125045776e-01
1.941379606723785400e-01 -4.306765794754028320e-01 -8.184856176376342773e-02 7.276136875152587891e-01 1.467189639806747437e-01 6.250807642936706543e-02 3.948533833026885986e-01 2.436482608318328857e-01
-2.448504120111465454e-01 -3.645063936710357666e-01 -3.007674589753150940e-02 3.939986228942871094e-01 1.263746619224548340e-01 -2.039225250482559204e-01 6.339713335037231445e-01 -4.376861155033111572e-01
-5.102691426873207092e-02 -5.313003659248352051e-01 -2.403975725173950195e-01 6.621406674385070801e-01 -5.971251055598258972e-02 -8.081535995006561279e-02 -7.730949670076370239e-02 -4.503569304943084717e-01
-2.042362987995147705e-01 -3.442726433277130127e-01 -3.710842132568359375e-01 1.206124722957611084e-01 1.856483072042465210e-01 5.017261505126953125e-01 4.566771984100341797e-01 4.390493631362915039e-01
-5.471963882446289062e-01 -5.801863074302673340e-01 -1.095789819955825806e-01 -4.063714668154716492e-02 2.245587110519409180e-01 -5.368832945823669434e-01 7.855176925659179688e-02 7.389394193887710571e-02
-4.727280437946319580e-01 -3.847299218177795410e-01 -6.354983448982238770e-01 -7.403372228145599365e-02 1.971870958805084229e-01 -2.664129137992858887e-01 -3.174709975719451904e-01 9.233376383781433105e-02
-6.464765667915344238e-01 -3.269965648651123047e-01 -3.099565804004669189e-01 -1.797610819339752197e-01 3.685664534568786621e-01 -3.054904043674468994e-01 3.233396708965301514e-01 -1.141930893063545227e-01
3.445215225219726562e-01 -2.124312818050384521e-01 -5.049845576286315918e-01 2.949030697345733643e-01 3.319510221481323242e-01 -2.471856959164142609e-02 6.159951090812683105e-01 6.283386796712875366e-02
-2.523428499698638916e-01 -4.458484053611755371e-02 -5.058135390281677246e-01 3.298812508583068848e-01 1.920261532068252563e-01 -7.268086671829223633e-01 -4.357602074742317200e-02 -5.140601471066474915e-02
-1.221715137362480164e-01 -3.270161449909210205e-01 -6.679646372795104980e-01 -2.339470684528350830e-01 -2.611083388328552246e-01 -3.438515663146972656e-01 2.182849347591400146e-01 3.783738613128662109e-01
1.731177568435668945e-01 -7.604841589927673340e-01 -4.437456429004669189e-01 6.549765169620513916e-02 -9.224364534020423889e-03 8.304339647293090820e-02 4.279035329818725586e-01 -2.027622610330581665e-02
-3.320969045162200928e-01 1.808605194091796875e-01 -8.097381591796875000e-01 1.809071600437164307e-01 3.384144306182861328e-01 -9.865108877420425415e-02 -7.674831897020339966e-02 1.960900723934173584e-01
-2.421481162309646606e-01 -2.866212725639343262e-01 -1.465031504631042480e-02 6.075724363327026367e-01 -8.415137976408004761e-02 -7.968890666961669922e-02 6.849603652954101562e-01 -8.515346050262451172e-02
1.097912266850471497e-01 -3.688909411430358887e-01 -1.140681654214859009e-01 8.167065382003784180e-01 1.490398198366165161e-01 2.126948386430740356e-01 2.221657484769821167e-01 2.345945835113525391e-01
-5.403175950050354004e-01 -1.658062934875488281e-01 -5.948343276977539062e-01 2.321286052465438843e-01 9.546256810426712036e-02 -4.393781721591949463e-01 -2.652831673622131348e-01 -1.766883954405784607e-02
1.193254515528678894e-01 -4.908643662929534912e-01 -1.197742298245429993e-01 2.313286811113357544e-01 6.130951642990112305e-01 2.240084484219551086e-02 7.376594096422195435e-02 5.432549715042114258e-01
-1.594289988279342651e-01 -6.602460145950317383e-01 1.873671561479568481e-01 3.526324331760406494e-01 1.749374419450759888e-01 8.794023841619491577e-02 4.536994397640228271e-01 3.674532175064086914e-01
1.569750010967254639e-01 -5.128487348556518555e-01 4.877136647701263428e-02 6.064925789833068848e-01 4.925166368484497070e-01 -8.108468353748321533e-02 1.414390355348587036e-01 2.701494991779327393e-01
-1.528178900480270386e-01 -2.118396908044815063e-01 -5.721426606178283691e-01 -1.423053890466690063e-01 -2.676104307174682617e-01 -5.350852012634277344e-01 2.958483397960662842e-01 3.724445104598999023e-01
4.681175947189331055e-02 -3.501399159431457520e-01 -2.618058323860168457e-01 3.874982595443725586e-01 5.538424849510192871e-01 4.911929666996002197e-01 1.908296346664428711e-01 2.684877812862396240e-01
-2.555209994316101074e-01 -1.548377573490142822e-01 -7.398170828819274902e-01 2.634493112564086914e-01 2.067237794399261475e-01 -3.335220813751220703e-01 -3.707136213779449463e-01 -5.097947642207145691e-02
3.246216177940368652e-01 -5.541350841522216797e-01 -2.994035482406616211e-01 2.652802169322967529e-01 1.037878915667533875e-01 -3.019209206104278564e-01 5.692705512046813965e-01 -3.926915302872657776e-02
1.857586354017257690e-01 -4.227015078067779541e-01 -1.884564757347106934e-01 8.381465077400207520e-01 1.886316984891891479e-01 8.594564348459243774e-02 1.567110791802406311e-02 7.481744885444641113e-02
-1.221534088253974915e-01 2.113419771194458008e-01 -6.366564631462097168e-01 1.185394898056983948e-01 5.948575735092163086e-01 -2.093118280172348022e-01 1.539610512554645538e-02 3.508933186531066895e-01
7.547324150800704956e-02 2.074347063899040222e-02 -2.782106772065162659e-02 7.806265950202941895e-01 -5.971620604395866394e-02 -4.367246925830841064e-01 9.604503214359283447e-02 4.245027303695678711e-01
-7.377228140830993652e-01 -2.495141178369522095e-01 -1.742687821388244629e-01 7.535748928785324097e-02 4.382940232753753662e-01 -2.715988755226135254e-01 2.810177206993103027e-01 -1.123429015278816223e-01
-3.986746966838836670e-01 1.745366305112838745e-01 -5.587050318717956543e-01 2.830561697483062744e-01 5.954554080963134766e-01 -4.440207779407501221e-02 -1.229160502552986145e-01 2.160470932722091675e-01
-2.492932230234146118e-01 7.022549211978912354e-02 -1.592602282762527466e-01 -2.943422459065914154e-02 5.302691459655761719e-01 -1.803193613886833191e-02 7.748256325721740723e-01 1.575619727373123169e-01
7.289416622370481491e-03 -1.985264569520950317e-01 -2.963396012783050537e-01 5.142461061477661133e-01 -1.148278713226318359e-01 4.241744279861450195e-01 3.121243417263031006e-01 5.636816024780273438e-01
-3.960236012935638428e-01 -6.043613553047180176e-01 1.810211837291717529e-01 1.966232657432556152e-01 -8.110491186380386353e-02 -1.419427841901779175e-01 5.261516571044921875e-01 3.208144009113311768e-01
-3.791446089744567871e-01 -4.958543777465820312e-01 -1.578238755464553833e-01 4.467156529426574707e-02 2.308643758296966553e-01 1.543590575456619263e-01 -9.619078598916530609e-03 7.115167975425720215e-01
2.007285505533218384e-01 -3.000358939170837402e-01 -2.923125028610229492e-01 2.899720668792724609e-01 8.089758753776550293e-01 1.433783322572708130e-01 8.708816021680831909e-02 1.325610280036926270e-01
-5.399867892265319824e-01 -2.627603411674499512e-01 -4.275376498699188232e-01 1.257169693708419800e-01 -2.004716694355010986e-01 9.028926491737365723e-02 -7.679379731416702271e-02 6.217232942581176758e-01
-3.579727411270141602e-01 7.989296317100524902e-02 -7.644059062004089355e-01 3.340988159179687500e-01 1.988891512155532837e-01 -2.579259574413299561e-01 -2.383309751749038696e-01 8.154720813035964966e-02
-1.185337081551551819e-01 -3.355742990970611572e-01 2.034194469451904297e-01 6.506200432777404785e-01 4.816962480545043945e-01 -3.137132525444030762e-02 2.069831788539886475e-01 3.644123077392578125e-01
6.078729033470153809e-02 -6.282732486724853516e-01 -2.473879307508468628e-01 2.622998058795928955e-01 1.854116618633270264e-01 3.422786891460418701e-01 2.545576309785246849e-03 5.657181143760681152e-01
1.438076198101043701e-01 -2.621604800224304199e-01 -3.599210977554321289e-01 3.396792709827423096e-01 7.982108592987060547e-01 7.431849092245101929e-02 4.017850756645202637e-02 -1.462454199790954590e-01
-3.685871064662933350e-01 -3.287231028079986572e-01 6.963163614273071289e-02 5.138771533966064453e-01 1.223178431391716003e-01 2.203378677368164062e-01 7.804284244775772095e-02 6.461930274963378906e-01
-5.651373267173767090e-01 -1.238479316234588623e-01 -6.170020997524261475e-02 4.227326512336730957e-01 9.445088356733322144e-02 -6.687583327293395996e-01 1.593946069478988647e-01 3.473343700170516968e-02
-5.220109224319458008e-01 -3.193892538547515869e-01 -5.153904855251312256e-02 1.637073606252670288e-01 2.379424683749675751e-02 -2.141999267041683197e-02 7.695404887199401855e-01 -5.311499536037445068e-02
1.870552003383636475e-01 1.886113435029983521e-01 -3.858145475387573242e-01 5.036668181419372559e-01 3.402304351329803467e-01 -9.973400831222534180e-02 6.088959574699401855e-01 1.744856685400009155e-01
3.072035685181617737e-02 -2.924326658248901367e-01 -3.062970340251922607e-01 4.784687161445617676e-01 4.235875308513641357e-01 4.044775962829589844e-01 4.834507405757904053e-01 1.184738203883171082e-01
6.935551017522811890e-02 -5.637624263763427734e-01 -1.960017830133438110e-01 3.915126621723175049e-01 -2.647180557250976562e-01 -4.122605919837951660e-01 4.732500612735748291e-01 -1.471832543611526489e-01
1.995578259229660034e-01 -5.065576434135437012e-01 -4.020852446556091309e-01 4.471634328365325928e-01 2.856828868389129639e-01 2.485583126544952393e-01 -2.527495622634887695e-01 3.669740855693817139e-01
-2.464234828948974609e-01 -1.101941838860511780e-01 -8.213528431951999664e-03 7.283429503440856934e-01 -2.180573940277099609e-01 -4.520607590675354004e-01 1.670425236225128174e-01 3.417173326015472412e-01
-3.237470388412475586e-01 -3.882713019847869873e-01 -4.303297698497772217e-01 -1.166520193219184875e-01 1.117631196975708008e-01 3.016989231109619141e-01 6.560513973236083984e-01 1.082827523350715637e-01
-1.531868427991867065e-01 -2.262530773878097534e-01 -1.772532053291797638e-02 4.981896281242370605e-01 5.032227635383605957e-01 2.106338441371917725e-01 1.988472193479537964e-01 5.828347206115722656e-01
-3.132143318653106689e-01 1.120625063776969910e-01 -6.729022860527038574e-01 2.001547254621982574e-02 5.288166403770446777e-01 3.780658915638923645e-02 -4.117948003113269806e-03 3.937602043151855469e-01
-3.241069316864013672e-01 -5.526794791221618652e-01 2.668280852958559990e-03 4.206293225288391113e-01 -6.664667278528213501e-02 2.018452733755111694e-01 5.723156332969665527e-01 -1.995877772569656372e-01
-2.118416428565979004e-01 -4.160383641719818115e-01 -3.867661952972412109e-01 -1.309148520231246948e-01 1.928026080131530762e-01 3.425893783569335938e-01 6.556169986724853516e-01 1.758821755647659302e-01
4.014211297035217285e-01 -6.231414675712585449e-01 -3.799856305122375488e-01 1.587951332330703735e-01 1.296158879995346069e-01 -1.820858269929885864e-01 4.690370559692382812e-01 1.048782914876937866e-01
-2.262697517871856689e-01 -7.579451054334640503e-02 -5.160356760025024414e-01 9.924571216106414795e-02 2.838303744792938232e-01 5.431949496269226074e-01 5.161087512969970703e-01 1.578800678253173828e-01
-2.809367179870605469e-01 -1.733298152685165405e-01 -7.827193140983581543e-01 1.016749814152717590e-01 -2.421003431081771851e-01 2.154611349105834961e-01 4.024490416049957275e-01 -3.229136019945144653e-02
-8.234406709671020508e-01 -2.904812693595886230e-01 -2.444874048233032227e-01 1.040524765849113464e-01 3.062544465065002441e-01 -1.496123373508453369e-01 1.848127245903015137e-01 -1.289713829755783081e-01
-4.860696196556091309e-01 -1.637114882469177246e-01 -2.639247179031372070e-01 7.631007432937622070e-01 1.048852279782295227e-01 1.865502148866653442e-01 6.332430243492126465e-02 -1.874675154685974121e-01
-3.898590803146362305e-01 -2.485885769128799438e-01 -7.340680360794067383e-01 -1.266393959522247314e-01 1.555862575769424438e-01 8.354045450687408447e-02 4.451601207256317139e-01 -4.434679448604583740e-02
-8.388954997062683105e-01 -2.453883886337280273e-01 -3.624433875083923340e-01 1.399039011448621750e-02 2.486065924167633057e-01 -1.368406414985656738e-01 -2.734819613397121429e-02 1.523140966892242432e-01
-1.231644153594970703e-01 -7.507837414741516113e-01 1.840064674615859985e-01 2.636914551258087158e-01 4.473596215248107910e-01 2.319337427616119385e-02 1.932328790426254272e-01 2.824096083641052246e-01
-9.515953063964843750e-02 -7.636294960975646973e-01 -1.756041795015335083e-01 1.338381767272949219e-01 -3.564357012510299683e-02 -2.213554233312606812e-01 5.085946917533874512e-01 -2.238925099372863770e-01
-1.162795871496200562e-01 -2.428868114948272705e-01 -6.719036698341369629e-01 -1.263603270053863525e-01 -2.571043074131011963e-01 -4.926412999629974365e-01 1.547968983650207520e-01 3.567958474159240723e-01
-5.023813843727111816e-01 -2.088222056627273560e-01 -6.204032897949218750e-01 6.730350106954574585e-02 -2.611596286296844482e-01 2.669097483158111572e-02 3.549752384424209595e-02 4.943675696849822998e-01
-3.399107754230499268e-01 2.345659285783767700e-01 -6.243989467620849609e-01 2.094393968582153320e-02 5.768464803695678711e-01 -9.524548053741455078e-02 2.189970761537551880e-01 2.221334129571914673e-01
9.614039212465286255e-02 -5.832896232604980469e-01 -2.833559215068817139e-01 3.684350848197937012e-01 2.398820072412490845e-01 4.166620075702667236e-01 -2.520629577338695526e-02 4.502325057983398438e-01
-4.700841903686523438e-01 -4.105404615402221680e-01 4.719312489032745361e-02 2.475311160087585449e-01 2.703162729740142822e-01 1.600928008556365967e-01 3.657310456037521362e-02 6.685359477996826172e-01
-4.068761765956878662e-01 -5.008943080902099609e-01 -4.942544996738433838e-01 5.775851756334304810e-02 -2.026642411947250366e-01 -4.980751574039459229e-01 7.026382535696029663e-02 -2.045591026544570923e-01
-6.629068851470947266e-01 -1.740032136440277100e-01 -2.917430400848388672e-01 1.586156189441680908e-01 2.555174529552459717e-01 -5.863513350486755371e-01 5.969942733645439148e-02 8.569277822971343994e-02
-4.156305789947509766e-01 -6.194426417350769043e-01 -7.110302150249481201e-02 1.259212046861648560e-01 -2.209957130253314972e-02 -9.219098091125488281e-02 6.310592591762542725e-02 6.400470733642578125e-01
2.117419242858886719e-01 -3.299093544483184814e-01 -2.667699158191680908e-01 6.167078018188476562e-01 2.267580032348632812e-01 -7.315313071012496948e-02 5.584389567375183105e-01 -1.618818640708923340e-01
1.910250633955001831e-01 -1.308053731918334961e-01 -7.264783382415771484e-01 5.918922647833824158e-02 -1.296427696943283081e-01 4.661528766155242920e-02 4.165561795234680176e-01 4.718326032161712646e-01
-1.561140567064285278e-01 -4.387379586696624756e-01 -2.889297306537628174e-01 -2.391358017921447754e-01 1.299404799938201904e-01 -3.096151053905487061e-01 1.933429092168807983e-01 7.016720771789550781e-01
-2.625823020935058594e-01 -3.176722824573516846e-01 -2.401614338159561157e-01 4.946441948413848877e-01 -5.321468114852905273e-01 -1.386098265647888184e-01 1.167521476745605469e-01 4.601743817329406738e-01
3.888295323122292757e-04 -1.105509102344512939e-01 -2.502785325050354004e-01 -1.307655870914459229e-01 6.712310910224914551e-01 -1.561362445354461670e-01 4.344905912876129150e-01 4.942948818206787109e-01
8.237368613481521606e-02 -4.137454628944396973e-01 -2.470101565122604370e-01 -8.022388815879821777e-02 4.115160405635833740e-01 4.235680773854255676e-02 2.918162941932678223e-01 7.058919072151184082e-01
-5.383213162422180176e-01 -1.120280101895332336e-01 -7.497534751892089844e-01 6.370230019092559814e-02 2.698933780193328857e-01 2.178928442299365997e-02 -2.175665944814682007e-01 1.040150076150894165e-01
-1.669968813657760620e-01 -1.881563104689121246e-02 -7.909796237945556641e-01 2.860420942306518555e-01 2.190022766590118408e-01 -3.825393319129943848e-01 -2.644592523574829102e-01 -7.236641366034746170e-03
5.128657072782516479e-02 -3.267624378204345703e-01 4.053953744005411863e-04 7.340271472930908203e-01 2.848337590694427490e-01 8.091022819280624390e-02 1.185065954923629761e-01 5.000795722007751465e-01
2.359561473131179810e-01 -5.866252183914184570e-01 -1.479920744895935059e-01 5.340360999107360840e-01 3.839774727821350098e-01 1.538316160440444946e-01 1.251846104860305786e-01 3.260753750801086426e-01
-4.946085065603256226e-02 7.744294404983520508e-02 -7.788145542144775391e-01 1.871580444276332855e-02 1.157790943980216980e-01 -2.313240468502044678e-01 5.413060784339904785e-01 -1.572442501783370972e-01
1.867017596960067749e-01 -7.808757424354553223e-01 -1.154319271445274353e-01 3.324740529060363770e-01 -1.101462617516517639e-01 -2.953866720199584961e-01 3.513703644275665283e-01 9.308850765228271484e-02
5.777381360530853271e-03 -4.757466912269592285e-02 -3.679838478565216064e-01 4.905202090740203857e-01 6.966972351074218750e-01 2.513696551322937012e-01 2.628475725650787354e-01 6.339157372713088989e-02
-3.928081691265106201e-01 -2.771924138069152832e-01 -9.483443945646286011e-02 4.096532762050628662e-01 -2.606644034385681152e-01 -4.516174793243408203e-01 5.641016364097595215e-01 -4.406649619340896606e-02
-5.619050860404968262e-01 -3.741561472415924072e-01 -2.735084295272827148e-01 2.007352858781814575e-01 -2.649898827075958252e-01 9.230080991983413696e-03 5.905079841613769531e-01 -1.008162125945091248e-01
-1.913234293460845947e-01 1.311617791652679443e-01 -5.921460986137390137e-01 2.260587513446807861e-01 2.711422145366668701e-01 -6.800680160522460938e-01 9.180715680122375488e-02 -3.649587975814938545e-03
-9.807525575160980225e-02 1.673950813710689545e-02 1.280565466731786728e-02 7.103928923606872559e-01 -7.606296241283416748e-02 -4.307544529438018799e-01 -8.668304979801177979e-02 5.351917743682861328e-01
-2.111895829439163208e-01 3.107484579086303711e-01 -5.499604940414428711e-01 2.720825374126434326e-01 1.432844549417495728e-01 -5.534106492996215820e-01 3.762023746967315674e-01 1.184347718954086304e-01
-4.054482281208038330e-01 -4.273334741592407227e-01 1.656140834093093872e-01 3.167468607425689697e-01 4.725176468491554260e-02 -1.667647063732147217e-01 7.036971449851989746e-01 -2.877491759136319160e-03
-2.292767316102981567e-01 -6.615188717842102051e-01 -9.266934543848037720e-02 -1.072193980216979980e-01 2.070033103227615356e-01 -6.596363335847854614e-02 1.767335981130599976e-01 6.413306593894958496e-01
-5.171393156051635742e-01 -3.544415533542633057e-01 -6.460076570510864258e-01 -1.094925776124000549e-02 1.962134987115859985e-01 1.223531141877174377e-01 -3.537274003028869629e-01 1.043995097279548645e-01
-3.419246375560760498e-01 -6.179535761475563049e-02 -6.409076452255249023e-01 -1.514941304922103882e-01 4.972973763942718506e-01 1.758852750062942505e-01 -6.280414015054702759e-02 4.041920006275177002e-01
-6.491872668266296387e-01 -1.083290502429008484e-01 -1.324419081211090088e-01 2.866373360157012939e-01 3.098966479301452637e-01 -5.933952331542968750e-01 1.367319077253341675e-01 1.641353219747543335e-02
-4.249722957611083984e-01 -4.203757643699645996e-01 -2.088464647531509399e-01 3.341615200042724609e-01 -4.184255003929138184e-01 -3.998024165630340576e-01 3.784807324409484863e-01 -9.608417749404907227e-02
-7.265676558017730713e-02 -6.372220516204833984e-01 -4.135877192020416260e-01 -1.296424074098467827e-03 4.663004726171493530e-02 2.206080555915832520e-01 6.011236906051635742e-01 -7.362432777881622314e-02
2.880621850490570068e-01 -1.667417436838150024e-01 -4.890895783901214600e-01 1.673903018236160278e-01 5.267550945281982422e-01 1.933706253767013550e-01 4.350551068782806396e-01 3.432974219322204590e-01
-2.293121069669723511e-02 -3.363983035087585449e-01 -2.658092081546783447e-01 3.551205992698669434e-01 4.820880889892578125e-01 5.172124505043029785e-01 2.741935253143310547e-01 3.382980525493621826e-01
-8.232480287551879883e-02 -5.202104449272155762e-01 -6.547432541847229004e-01 -1.782249063253402710e-01 -3.357973694801330566e-01 -2.845236361026763916e-01 1.974362283945083618e-01 1.716288775205612183e-01
-1.844664290547370911e-02 -3.527919054031372070e-01 -2.848557531833648682e-01 5.128067135810852051e-01 4.435308873653411865e-01 4.478597640991210938e-01 3.423437476158142090e-01 1.287903636693954468e-01
4.377217963337898254e-02 -5.711208581924438477e-01 -2.026537805795669556e-01 5.045498013496398926e-01 9.262307733297348022e-02 2.895074486732482910e-01 -1.876838058233261108e-01 4.986452758312225342e-01
-1.198122501373291016e-01 -2.865056991577148438e-01 2.382372319698333740e-02 5.748977065086364746e-01 3.425204157829284668e-01 2.910554707050323486e-01 4.546606838703155518e-01 4.046414792537689209e-01
-3.258888721466064453e-01 1.284363563172519207e-03 -6.141645908355712891e-01 -2.645958960056304932e-01 2.903577387332916260e-01 -1.838511824607849121e-01 5.641576051712036133e-01 1.010103151202201843e-01
-2.834821641445159912e-01 -6.489450335502624512e-01 -5.784765481948852539e-01 1.419045329093933105e-01 -9.666368365287780762e-03 -1.923369169235229492e-01 -1.256766915321350098e-01 -3.014205396175384521e-01
2.098390012979507446e-01 -4.407390058040618896e-01 -2.921937704086303711e-01 1.774567514657974243e-01 1.832605749368667603e-01 1.243579834699630737e-01 3.151354491710662842e-01 7.046198248863220215e-01
-3.747920989990234375e-01 -5.003341659903526306e-02 -8.706430792808532715e-01 -1.650676131248474121e-01 2.352642565965652466e-01 3.842960298061370850e-02 9.542541205883026123e-02 7.634721696376800537e-02
-2.514367997646331787e-01 -3.315580487251281738e-01 -2.951968088746070862e-02 6.093407869338989258e-01 -7.766643911600112915e-02 1.355332434177398682e-01 6.416515707969665527e-01 -1.362466067075729370e-01
-2.054531425237655640e-01 -3.286674022674560547e-01 -8.265397548675537109e-01 6.950997281819581985e-03 -1.915653496980667114e-01 2.453058511018753052e-01 2.194510102272033691e-01 1.466954648494720459e-01
-2.596239447593688965e-01 -6.245185732841491699e-01 -4.906598329544067383e-01 3.598242998123168945e-01 -2.980473637580871582e-01 2.468435764312744141e-01 6.378382444381713867e-02 -1.360850185155868530e-01
-6.133012175559997559e-01 -1.137147936969995499e-02 -6.924442648887634277e-01 9.592277556657791138e-02 2.815877795219421387e-01 1.221476718783378601e-01 -9.723624587059020996e-02 1.771594732999801636e-01
-2.522487044334411621e-01 -3.753394186496734619e-01 -3.187711834907531738e-01 -8.179241418838500977e-02 2.198800593614578247e-01 2.344453036785125732e-01 7.569515705108642578e-01 1.043949723243713379e-01
3.398717939853668213e-01 -6.602191925048828125e-01 -3.862269222736358643e-01 3.151680827140808105e-01 -2.069288492202758789e-01 -3.586695194244384766e-01 1.419164687395095825e-01 9.215245395898818970e-02
-5.998358130455017090e-02 -3.194296956062316895e-01 -2.512360513210296631e-01 5.456927418708801270e-01 3.414705097675323486e-01 5.546226501464843750e-01 3.094684183597564697e-01 1.161347776651382446e-01
3.263182938098907471e-01 -4.851667881011962891e-01 -4.561571478843688965e-01 9.902283549308776855e-02 -3.073634579777717590e-02 -3.984525501728057861e-01 5.285153388977050781e-01 -3.474774584174156189e-02
-3.972092568874359131e-01 -5.394673943519592285e-01 -1.583002507686614990e-01 3.270343178883194923e-03 9.660866856575012207e-02 8.505423367023468018e-02 5.789984762668609619e-02 7.114846110343933105e-01
2.938404679298400879e-01 -1.918649077415466309e-01 -6.557452082633972168e-01 8.756124973297119141e-02 3.716576099395751953e-02 3.182797506451606750e-02 6.242330074310302734e-01 2.170617282390594482e-01
8.879920095205307007e-02 -5.290138125419616699e-01 -3.743637502193450928e-01 2.973958849906921387e-01 1.907573491334915161e-01 3.370851278305053711e-01 -1.460152119398117065e-01 5.588660240173339844e-01
-2.040747106075286865e-01 -5.478788614273071289e-01 -3.704811930656433105e-01 -1.427244581282138824e-02 -8.355977945029735565e-03 3.688521683216094971e-01 5.174605846405029297e-01 3.418112099170684814e-01
1.985148191452026367e-01 -4.992325305938720703e-01 -5.063424110412597656e-01 -4.327040910720825195e-02 2.939418852329254150e-01 1.842287331819534302e-01 5.626749992370605469e-01 1.271169781684875488e-01
-4.097480773925781250e-01 -5.329574942588806152e-01 -1.151464693248271942e-02 1.447167098522186279e-01 -1.487874239683151245e-01 3.563180565834045410e-02 2.766655683517456055e-01 6.534798741340637207e-01
2.795271873474121094e-01 -4.511239528656005859e-01 -6.047542095184326172e-01 3.565365374088287354e-01 -3.856367990374565125e-02 1.388846486806869507e-01 4.520559906959533691e-01 -1.936423219740390778e-02
-4.274125397205352783e-01 -4.617892205715179443e-01 -1.730673909187316895e-01 2.425677031278610229e-01 -3.275348618626594543e-02 5.007054284214973450e-02 6.376033425331115723e-01 -3.242835998535156250e-01
-5.773864984512329102e-01 -1.230826228857040405e-01 -5.398090481758117676e-01 8.400947786867618561e-03 4.936731457710266113e-01 3.073640912771224976e-02 -1.914148181676864624e-01 2.805592715740203857e-01
8.064375072717666626e-02 -4.389926493167877197e-01 -1.846526861190795898e-01 5.153711438179016113e-01 -1.133132129907608032e-01 3.402810394763946533e-01 2.434626221656799316e-01 5.596182346343994141e-01
1.969338208436965942e-01 -6.423702239990234375e-01 -5.241679027676582336e-03 2.447603642940521240e-01 -6.484886398538947105e-04 -5.030477643013000488e-01 4.782904386520385742e-01 8.260275423526763916e-02
4.728214815258979797e-03 -2.957857549190521240e-01 -3.038943707942962646e-01 4.379875659942626953e-01 7.108631134033203125e-01 1.645158529281616211e-01 4.972731322050094604e-02 -3.056779801845550537e-01
-2.710458636283874512e-02 -5.208766460418701172e-01 -2.438008226454257965e-02 2.072481215000152588e-01 3.831730484962463379e-01 -1.782028190791606903e-02 1.467610299587249756e-01 7.181425690650939941e-01
-3.374469578266143799e-01 -4.798333942890167236e-01 -6.301520019769668579e-02 2.425203323364257812e-01 2.876666486263275146e-01 2.572118043899536133e-01 3.133171796798706055e-02 6.657407879829406738e-01
-4.013791084289550781e-01 -2.188778966665267944e-01 -6.581565737724304199e-01 -1.361292600631713867e-01 4.153840541839599609e-01 2.975305914878845215e-01 -1.541317999362945557e-01 2.333688139915466309e-01
1.603670567274093628e-01 -6.630186438560485840e-01 -2.980439066886901855e-01 2.182942628860473633e-01 1.836697310209274292e-01 1.609161645174026489e-01 5.817613601684570312e-01 1.145465578883886337e-02
7.909466326236724854e-02 -6.576207280158996582e-01 -4.055401682853698730e-01 3.315334022045135498e-02 6.057648733258247375e-02 5.468992888927459717e-02 1.026025786995887756e-01 6.152473688125610352e-01
-3.626882433891296387e-01 -4.676005542278289795e-01 -3.939332067966461182e-02 4.360127821564674377e-02 8.749452233314514160e-02 -1.644028276205062866e-01 1.050132960081100464e-01 7.750114202499389648e-01
-3.804563283920288086e-01 -4.829469621181488037e-01 -1.585335284471511841e-01 -1.830327324569225311e-02 8.945806324481964111e-02 -6.394048780202865601e-02 -2.646268811076879501e-03 7.644929289817810059e-01
-3.596067130565643311e-01 -1.940069496631622314e-01 -4.379344284534454346e-01 -1.747993752360343933e-02 -5.220219865441322327e-02 -1.615085005760192871e-01 7.819797992706298828e-01 -2.548934705555438995e-02
8.828641474246978760e-02 -1.910429745912551880e-01 -2.175230979919433594e-01 5.099685192108154297e-01 6.397560238838195801e-01 5.954489484429359436e-02 4.331564009189605713e-01 -2.187830507755279541e-01
2.963157929480075836e-02 -4.443282186985015869e-01 -2.685065865516662598e-01 3.034902215003967285e-01 3.923987150192260742e-01 2.070723921060562134e-01 -3.621673583984375000e-02 6.628160476684570312e-01
-3.373099267482757568e-01 2.616865932941436768e-01 -7.574908733367919922e-01 6.697703897953033447e-02 2.139104008674621582e-01 -1.366550028324127197e-01 1.142512932419776917e-01 4.024651050567626953e-01
-1.406416743993759155e-01 1.291905492544174194e-01 -2.122880145907402039e-02 8.394627571105957031e-01 2.436032891273498535e-01 -1.798142194747924805e-01 2.505601756274700165e-02 4.075264632701873779e-01
-2.298025935888290405e-01 -2.377934306859970093e-01 -7.676129937171936035e-01 -7.369449734687805176e-02 -2.920880615711212158e-01 -1.996516808867454529e-02 2.999184727668762207e-01 3.468706905841827393e-01
6.494069099426269531e-02 -9.519137442111968994e-02 -4.153083860874176025e-01 -6.501887738704681396e-02 7.384315133094787598e-03 -2.918644547462463379e-01 4.118913114070892334e-01 7.450630068778991699e-01
-3.815074265003204346e-01 -2.288336604833602905e-01 6.970965862274169922e-02 4.720515310764312744e-01 -6.411417573690414429e-02 -1.821236461400985718e-01 1.403939630836248398e-02 7.327471375465393066e-01
-6.674064993858337402e-01 -2.613960802555084229e-01 -2.450212836265563965e-01 5.818420276045799255e-02 -2.112291194498538971e-02 -5.742604136466979980e-01 2.787208855152130127e-01 1.221201196312904358e-01
-3.226557374000549316e-01 -5.608965754508972168e-01 5.191522091627120972e-02 3.500211238861083984e-01 5.317870378494262695e-01 3.136569559574127197e-01 5.947522819042205811e-02 2.671382725238800049e-01
-9.485263377428054810e-02 -3.743555247783660889e-01 -7.450304627418518066e-01 -9.766614437103271484e-02 -3.347663581371307373e-01 -3.668683171272277832e-01 1.157929301261901855e-01 1.618110388517379761e-01
-1.637776046991348267e-01 -3.716679513454437256e-01 1.433332264423370361e-01 7.025048732757568359e-01 2.413123399019241333e-01 7.105202227830886841e-02 3.454934656620025635e-01 3.719363212585449219e-01
-1.662477403879165649e-01 -2.153281718492507935e-01 -1.643247157335281372e-01 4.241433739662170410e-01 -6.745408475399017334e-02 6.662993878126144409e-02 1.339879333972930908e-01 8.319572806358337402e-01
-6.505925208330154419e-02 8.097198605537414551e-02 -5.361276865005493164e-01 4.053046107292175293e-01 -6.469054613262414932e-03 3.763960599899291992e-01 6.195942163467407227e-01 1.090565100312232971e-01
7.269054651260375977e-02 6.635432690382003784e-02 -3.042350709438323975e-01 6.166176199913024902e-01 1.480370908975601196e-01 -2.953891456127166748e-01 -3.694170713424682617e-02 6.379674673080444336e-01
-3.176990747451782227e-01 -1.665745824575424194e-01 -4.006960093975067139e-01 5.774502754211425781e-01 1.886479705572128296e-01 4.213719666004180908e-01 3.102826774120330811e-01 -2.605694532394409180e-01
-2.578805387020111084e-01 -3.902906477451324463e-01 1.541028320789337158e-01 3.703001737594604492e-01 -2.135282009840011597e-01 -4.229187667369842529e-01 2.685561478137969971e-01 5.689674019813537598e-01
-4.217016100883483887e-01 -3.906592726707458496e-01 -1.885317414999008179e-01 3.991212844848632812e-01 2.000282108783721924e-01 3.685841262340545654e-01 3.134340345859527588e-01 -4.478889703750610352e-01
-3.373704254627227783e-01 -4.120398163795471191e-01 -3.822766244411468506e-02 4.179285466670989990e-01 3.912763297557830811e-01 2.806774675846099854e-01 2.588144689798355103e-02 5.547357797622680664e-01
-2.493924051523208618e-01 -2.108930200338363647e-01 1.880001425743103027e-01 5.256658792495727539e-01 5.578768253326416016e-01 9.664946794509887695e-02 3.400365412235260010e-01 3.814006447792053223e-01
-2.505706250667572021e-01 -3.078731894493103027e-01 1.167071759700775146e-01 6.579976081848144531e-01 4.943178892135620117e-01 1.174097731709480286e-01 -1.653956472873687744e-01 3.321989774703979492e-01
-9.550545364618301392e-02 -4.597275257110595703e-01 -8.147299289703369141e-01 -1.398225724697113037e-01 -2.444520294666290283e-01 -2.538038976490497589e-02 1.836662888526916504e-01 4.538394883275032043e-02
-8.413249254226684570e-01 -3.137454390525817871e-01 -2.412501275539398193e-01 2.640090286731719971e-01 9.238288551568984985e-02 5.741964560002088547e-03 1.919912993907928467e-01 -1.428476572036743164e-01
-1.795716285705566406e-01 2.378870099782943726e-01 -1.478331238031387329e-01 2.435301244258880615e-01 3.553937673568725586e-01 -7.026185840368270874e-02 7.680408358573913574e-01 3.299604356288909912e-01
-2.195149958133697510e-01 -4.790525734424591064e-01 -4.182058572769165039e-01 3.421207964420318604e-01 -2.071664333343505859e-01 3.105484545230865479e-01 5.294257402420043945e-01 -1.035811975598335266e-01
-4.212158322334289551e-01 -5.653779506683349609e-01 -1.401077806949615479e-01 -1.537593901157379150e-01 3.314169347286224365e-01 1.135101318359375000e-01 6.202967837452888489e-02 5.771336555480957031e-01
-1.318860948085784912e-01 -3.347120881080627441e-01 -7.637099623680114746e-01 -1.565709859132766724e-01 -3.128474652767181396e-01 -3.122197687625885010e-01 1.071084439754486084e-01 2.365998476743698120e-01
-6.231328845024108887e-01 -1.786917075514793396e-02 -1.025411859154701233e-01 2.969755232334136963e-01 3.936021029949188232e-01 -5.374156236648559570e-01 2.591702938079833984e-01 -4.206453263759613037e-02
-6.068902835249900818e-02 -4.115475416183471680e-01 -5.017333030700683594e-01 1.150776445865631104e-01 -1.434247009456157684e-02 1.945243477821350098e-01 3.863910436630249023e-01 6.120644807815551758e-01
-3.930042088031768799e-01 -3.946191668510437012e-01 -3.320878446102142334e-01 1.347319781780242920e-01 -1.505606323480606079e-01 3.497074544429779053e-01 6.033090949058532715e-01 2.290037721395492554e-01
-1.707446277141571045e-01 -3.871470391750335693e-01 -5.577750504016876221e-02 6.068695783615112305e-01 2.853718996047973633e-01 1.823886632919311523e-01 -2.088832408189773560e-01 5.396540760993957520e-01
-1.003371104598045349e-01 -1.497363597154617310e-01 -5.655368566513061523e-01 -3.318384289741516113e-01 3.320803642272949219e-01 -1.021771654486656189e-01 2.390962988138198853e-01 5.997316837310791016e-01
-7.426152229309082031e-01 -3.510685563087463379e-01 -1.995407044887542725e-01 3.126222193241119385e-01 1.714829355478286743e-01 -3.435685336589813232e-01 8.121097087860107422e-02 -1.835301518440246582e-01
-5.865179896354675293e-01 -3.555501997470855713e-01 -2.369470149278640747e-01 -8.045956492424011230e-02 2.714080214500427246e-01 -5.590534806251525879e-01 2.841828167438507080e-01 -2.961795253213495016e-04
-5.775787234306335449e-01 -3.175018727779388428e-01 -2.148048430681228638e-01 3.930796682834625244e-01 -2.299981713294982910e-01 3.465123772621154785e-01 1.663887202739715576e-01 4.053238630294799805e-01
-2.834188938140869141e-01 -2.262779921293258667e-01 -1.571742296218872070e-01 6.926999241113662720e-02 4.097285568714141846e-01 -1.404932886362075806e-01 1.231256723403930664e-01 7.976177930831909180e-01
-5.318444371223449707e-01 -3.285639584064483643e-01 -1.208337843418121338e-01 6.882335245609283447e-02 3.239979147911071777e-01 9.410005062818527222e-02 -8.974700234830379486e-03 6.898840069770812988e-01
-4.915798455476760864e-02 -3.534120321273803711e-01 -1.902263909578323364e-01 4.744678139686584473e-01 4.592381715774536133e-01 4.547341465950012207e-01 4.344125688076019287e-01 7.057302445173263550e-02
1.807075291872024536e-01 -2.641871273517608643e-01 -6.016459465026855469e-01 1.512448042631149292e-01 6.342873573303222656e-01 1.992937177419662476e-01 2.430780380964279175e-01 -1.075713187456130981e-01
-2.935724258422851562e-01 -2.113656327128410339e-02 -3.713206648826599121e-01 -1.477640718221664429e-01 5.503058433532714844e-01 -5.653573870658874512e-01 1.659714430570602417e-01 3.219366669654846191e-01
2.937351167201995850e-01 -6.991428881883621216e-02 -7.306468486785888672e-01 4.340716302394866943e-01 3.898806869983673096e-01 5.857363343238830566e-02 1.601295620203018188e-01 7.409031689167022705e-02
-1.318680197000503540e-01 -4.991998523473739624e-02 -4.536625742912292480e-01 4.424847066402435303e-01 1.635918766260147095e-01 -7.248973250389099121e-01 -1.561310291290283203e-01 4.360159859061241150e-02
-4.170526191592216492e-02 -1.179316779598593712e-03 -1.430639326572418213e-01 8.761776685714721680e-01 -2.662762627005577087e-02 -3.932648301124572754e-01 -7.029119879007339478e-02 2.231542021036148071e-01
-4.179390966892242432e-01 -4.945824444293975830e-01 2.166777253150939941e-01 1.162283197045326233e-01 1.214877143502235413e-01 -2.033903896808624268e-01 5.555602908134460449e-01 3.943130970001220703e-01
-7.600822299718856812e-02 -4.018945693969726562e-01 2.719866111874580383e-02 5.390369147062301636e-02 6.107193231582641602e-01 -1.278353035449981689e-01 2.241531759500503540e-01 6.240942478179931641e-01
-5.628400444984436035e-01 -4.161663949489593506e-01 -1.443345099687576294e-01 4.134424775838851929e-02 5.259169265627861023e-02 -6.546810865402221680e-01 1.926620453596115112e-01 1.377785056829452515e-01
2.728198468685150146e-01 -7.562332153320312500e-01 -1.037154793739318848e-01 2.078762650489807129e-01 2.313037365674972534e-01 -1.367336958646774292e-01 3.806312382221221924e-01 2.874609529972076416e-01
5.882006883621215820e-02 -1.220284998416900635e-01 -2.232582420110702515e-01 8.336141109466552734e-01 3.961605727672576904e-01 4.393166676163673401e-02 -1.589258313179016113e-01 2.297001630067825317e-01
-8.839794993400573730e-02 -4.683069586753845215e-01 -3.190060704946517944e-02 3.741336464881896973e-01 2.356688976287841797e-01 6.930156797170639038e-02 1.492625009268522263e-02 7.558540105819702148e-01
-2.192385196685791016e-01 -2.924698293209075928e-01 -7.324730753898620605e-01 -2.692749202251434326e-01 2.518332600593566895e-01 1.669263541698455811e-01 3.056676983833312988e-01 2.695420384407043457e-01
-2.815191149711608887e-01 1.292063295841217041e-01 -1.376282870769500732e-01 9.943111240863800049e-02 5.544564127922058105e-01 2.893272414803504944e-02 6.797731518745422363e-01 3.238426744937896729e-01
-3.381539583206176758e-01 -6.393163800239562988e-01 -3.708823323249816895e-01 2.581967115402221680e-01 -4.194334149360656738e-01 -2.716428339481353760e-01 5.486117675900459290e-02 -1.413625329732894897e-01
6.805992126464843750e-02 -3.237413167953491211e-01 2.935940213501453400e-02 5.860717892646789551e-01 2.697207033634185791e-01 1.222748905420303345e-01 3.490683436393737793e-01 5.802311897277832031e-01
3.794679641723632812e-01 -1.687162071466445923e-01 -4.290309250354766846e-01 4.725914597511291504e-01 1.917231529951095581e-01 -2.372095584869384766e-01 -3.212730225641280413e-04 5.719286799430847168e-01
2.669090628623962402e-01 -4.564718306064605713e-01 -2.955656647682189941e-01 2.136406749486923218e-01 2.096942663192749023e-01 -1.943697482347488403e-01 7.061021924018859863e-01 -8.402570337057113647e-02
-5.002350080758333206e-03 1.750891953706741333e-01 -6.722991466522216797e-01 1.978472471237182617e-01 3.321361243724822998e-01 -5.299276113510131836e-01 2.880580723285675049e-01 -6.382676959037780762e-02
3.420562446117401123e-01 -3.521445989608764648e-01 -5.884743332862854004e-01 8.118280023336410522e-02 1.732626855373382568e-01 1.157967466861009598e-02 4.948857128620147705e-01 3.619849979877471924e-01
-2.073800563812255859e-01 -3.733473718166351318e-01 -1.393065452575683594e-01 1.028856486082077026e-01 2.060310840606689453e-01 -1.531506627798080444e-01 1.512823402881622314e-01 8.359565138816833496e-01
1.951280981302261353e-02 -4.047612547874450684e-01 -2.491800785064697266e-01 4.231299161911010742e-01 5.828981399536132812e-01 4.215990602970123291e-01 2.774160206317901611e-01 -1.350776571780443192e-02
1.087747812271118164e-01 -3.942070603370666504e-01 -1.040628850460052490e-01 8.295810222625732422e-01 2.943184375762939453e-01 1.268415302038192749e-01 8.593749254941940308e-02 1.537453532218933105e-01
-3.914412558078765869e-01 -2.725791372358798981e-02 -7.883239537477493286e-02 5.951007008552551270e-01 -2.354840040206909180e-01 -3.637015223503112793e-01 -2.653532288968563080e-02 5.451933145523071289e-01
8.937811851501464844e-02 -2.418147027492523193e-01 -7.937496304512023926e-01 -2.719139680266380310e-02 -3.439114987850189209e-01 -2.327338159084320068e-01 3.461424410343170166e-01 1.024923846125602722e-01
-4.510743916034698486e-01 -3.269729018211364746e-01 -7.706242799758911133e-01 -1.834238693118095398e-02 2.631167471408843994e-01 1.052476242184638977e-01 -8.356652408838272095e-02 -9.017510712146759033e-02
1.797697134315967560e-02 -3.683812916278839111e-01 -3.157579004764556885e-01 5.370361804962158203e-01 4.358019530773162842e-01 3.981072604656219482e-01 3.478877842426300049e-01 -8.014109730720520020e-02
-1.324042379856109619e-01 -3.101385533809661865e-01 -4.236262664198875427e-02 4.375933110713958740e-01 4.469416737556457520e-01 -1.078559607267379761e-01 2.189814597368240356e-01 6.585271358489990234e-01
-5.556775927543640137e-01 -4.195589572191238403e-03 -5.307405591011047363e-01 2.140993773937225342e-01 4.857762455940246582e-01 -1.706374995410442352e-02 -2.177871465682983398e-01 2.828066349029541016e-01
-4.047916531562805176e-01 -2.093018144369125366e-01 -1.314766556024551392e-01 4.113475680351257324e-01 -2.202399671077728271e-01 7.352710235863924026e-03 2.155325114727020264e-01 7.147232294082641602e-01
1.080619543790817261e-01 -5.112956166267395020e-01 -6.069201827049255371e-01 3.780249655246734619e-01 2.890017032623291016e-01 1.364397853612899780e-01 1.748086810111999512e-01 -2.880078554153442383e-01
-5.019443035125732422e-01 1.217780932784080505e-01 -3.693815469741821289e-01 -1.392117235809564590e-02 2.155053913593292236e-01 1.779742352664470673e-02 4.299361705780029297e-01 6.041366457939147949e-01
1.230934858322143555e-01 -5.162677168846130371e-01 -4.703339040279388428e-01 6.057180166244506836e-01 -3.290569782257080078e-01 1.100781112909317017e-01 4.924669116735458374e-02 -8.594428002834320068e-02
-2.907840302214026451e-03 -3.567176163196563721e-01 -3.917689919471740723e-01 2.830750346183776855e-01 -5.690310895442962646e-02 3.793487250804901123e-01 2.290029972791671753e-01 6.629810929298400879e-01
-6.773324608802795410e-01 -4.845549166202545166e-01 -2.628507316112518311e-01 -1.474471837282180786e-01 1.360021978616714478e-01 -3.827404677867889404e-01 1.898234337568283081e-01 1.207319945096969604e-01
-1.136942505836486816e-01 -3.472494184970855713e-01 -7.997061610221862793e-01 1.228028312325477600e-01 -4.164155423641204834e-01 -1.635400950908660889e-02 6.036346405744552612e-02 1.859240978956222534e-01
-3.560757935047149658e-01 -4.191039204597473145e-01 -1.066201999783515930e-01 2.685809135437011719e-01 5.676993131637573242e-01 2.667973637580871582e-01 1.030828990042209625e-02 4.695625901222229004e-01
-4.881919324398040771e-01 -1.820895373821258545e-01 -8.774818480014801025e-02 -3.830214962363243103e-02 5.318849682807922363e-01 -4.440204203128814697e-01 4.739383161067962646e-01 -1.211284995079040527e-01
-2.636349797248840332e-01 -5.260870456695556641e-01 1.588070392608642578e-01 3.457741737365722656e-01 3.663577139377593994e-01 -1.094746217131614685e-01 -1.244333107024431229e-03 6.022835373878479004e-01
-9.985423088073730469e-02 -2.129282653331756592e-01 -8.299415707588195801e-01 -1.449851840734481812e-01 4.368626326322555542e-02 -5.028117820620536804e-02 3.274751603603363037e-01 3.509846031665802002e-01
-2.444127202033996582e-01 -4.534503817558288574e-01 -2.204987704753875732e-01 8.381938561797142029e-03 4.517087340354919434e-01 8.699336647987365723e-02 1.765921860933303833e-01 6.657041311264038086e-01
-2.155976891517639160e-01 -4.201202392578125000e-01 -1.561888009309768677e-01 -1.717130988836288452e-01 3.232797980308532715e-01 -1.233156174421310425e-01 3.440249562263488770e-01 6.964672803878784180e-01
2.153705358505249023e-01 -2.914006710052490234e-01 -3.563300371170043945e-01 2.274804115295410156e-01 2.532472312450408936e-01 -1.786118894815444946e-01 7.548535466194152832e-01 -1.553788483142852783e-01
-4.381442964076995850e-01 -3.489427566528320312e-01 -1.669648289680480957e-01 -1.490615755319595337e-01 3.459272086620330811e-01 -1.891251653432846069e-02 3.185597062110900879e-01 6.439474225044250488e-01
-4.378252029418945312e-01 2.514709532260894775e-01 -3.139478862285614014e-01 2.688674032688140869e-01 4.356949627399444580e-01 -4.095363020896911621e-01 2.581682801246643066e-01 3.873209655284881592e-01
-3.510819971561431885e-01 -7.777287811040878296e-02 8.654673397541046143e-02 7.030869722366333008e-01 3.459751373156905174e-03 -1.551010608673095703e-01 3.305195569992065430e-01 4.853450059890747070e-01
-4.273979067802429199e-01 -4.492098093032836914e-01 -1.178963705897331238e-01 1.040626764297485352e-01 1.717062145471572876e-01 -4.737711697816848755e-02 2.577812038362026215e-02 7.472756505012512207e-01
-3.176403641700744629e-01 -3.503302633762359619e-01 -2.883431017398834229e-01 6.141628138720989227e-03 9.066930413246154785e-02 -4.963108152151107788e-02 3.182907998561859131e-01 7.623652815818786621e-01
1.718046963214874268e-01 -1.955533027648925781e-02 -6.453329324722290039e-01 7.970318198204040527e-02 -1.467709243297576904e-01 -1.462854444980621338e-01 3.207301795482635498e-01 6.336281299591064453e-01
-2.064759470522403717e-02 -2.770660817623138428e-01 -1.567482799291610718e-01 6.113854646682739258e-01 3.178378045558929443e-01 2.345723062753677368e-01 7.096071541309356689e-02 6.027978062629699707e-01
-5.427496433258056641e-01 -8.275145292282104492e-02 -8.995533734560012817e-02 2.970155179500579834e-01 2.895702123641967773e-01 -7.012171149253845215e-01 1.351795494556427002e-01 9.184196591377258301e-02
-4.071198403835296631e-01 -4.176951050758361816e-01 1.705067753791809082e-01 1.951690763235092163e-01 1.953703612089157104e-01 -1.190804988145828247e-01 6.496956944465637207e-01 3.437534570693969727e-01
-2.314519435167312622e-01 -1.632272899150848389e-01 2.843713387846946716e-02 7.617988586425781250e-01 4.167998135089874268e-01 7.562258839607238770e-02 1.610846370458602905e-01 3.650367259979248047e-01
9.910970181226730347e-02 -5.817831754684448242e-01 -3.991715013980865479e-01 5.090210437774658203e-01 3.525553047657012939e-01 2.023777961730957031e-01 1.312933117151260376e-01 -2.253339290618896484e-01
-2.574616074562072754e-01 -6.168990135192871094e-01 -3.913229107856750488e-01 -1.211917251348495483e-01 1.220023557543754578e-01 3.226366043090820312e-01 4.907598197460174561e-01 1.596993803977966309e-01
-5.126723051071166992e-01 -4.879823029041290283e-01 -2.719140797853469849e-02 4.229847341775894165e-02 3.514299690723419189e-01 5.993258208036422729e-03 2.703190743923187256e-01 5.476317405700683594e-01
