# Supplementary material for: Where is your field going? A machine learning approach to study the relative motion of the domains of physics
Source: PLoS One. 2020 Jun 18;15(6):e0233997. doi: 10.1371/journal.pone.0233997 (PMC7302634; doi:10.1371/journal.pone.0233997)
Supplement: S9 Data — (ZIP) [file pone.0233997.s009.zip › 8/Pacs4Run_8_VS_500_embeddings1991-1995ED8.txt]

-6.978731751441955566e-01 2.604056894779205322e-01 3.557718694210052490e-01 -1.235154047608375549e-01 2.955798506736755371e-01 -4.018006026744842529e-01 -1.775928139686584473e-01 1.515971422195434570e-01
-4.472881853580474854e-01 -5.676966533064842224e-02 4.143381416797637939e-01 -1.942216902971267700e-01 -3.993127644062042236e-01 -3.806424736976623535e-01 3.317460417747497559e-01 4.158335626125335693e-01
-2.232832834124565125e-02 6.284537315368652344e-01 3.517608344554901123e-01 -2.372536063194274902e-01 -3.570102453231811523e-01 -1.406695842742919922e-01 -2.051656991243362427e-01 4.849591553211212158e-01
-4.906547367572784424e-01 -5.486958622932434082e-01 1.556058973073959351e-01 -1.441629230976104736e-01 1.102672666311264038e-01 -4.151876866817474365e-01 -2.199968397617340088e-01 4.245660901069641113e-01
-3.940130472183227539e-01 5.410807728767395020e-01 4.017498195171356201e-01 7.108315080404281616e-02 -2.177219092845916748e-01 -3.906839191913604736e-01 4.214088022708892822e-01 8.892524242401123047e-02
-1.482365280389785767e-01 3.567610979080200195e-01 5.381434559822082520e-01 -1.188707053661346436e-01 -6.218677759170532227e-01 8.104544878005981445e-02 -2.207734137773513794e-01 3.240213692188262939e-01
-5.106973052024841309e-01 -1.168465763330459595e-01 1.971528977155685425e-01 2.491012960672378540e-01 -3.535970300436019897e-02 7.074689120054244995e-02 -1.410640776157379150e-01 7.736020088195800781e-01
-2.611752152442932129e-01 5.027863979339599609e-01 1.289807707071304321e-01 -1.826644688844680786e-02 4.132227227091789246e-02 -2.488615810871124268e-01 5.392612889409065247e-02 7.716708779335021973e-01
-4.558334350585937500e-01 -8.206465095281600952e-02 2.432139515876770020e-01 1.715744882822036743e-01 -4.804305732250213623e-01 -5.452159047126770020e-01 1.456092447042465210e-01 3.842062950134277344e-01
1.082628294825553894e-01 6.156883835792541504e-01 6.485309600830078125e-01 -1.404544264078140259e-01 3.509991988539695740e-02 -3.121398985385894775e-01 8.966975659132003784e-02 2.493655979633331299e-01
-2.395940572023391724e-02 9.094508737325668335e-02 8.268116116523742676e-01 2.455735355615615845e-01 -4.262416660785675049e-01 -1.677843630313873291e-01 -1.511897742748260498e-01 1.205788776278495789e-01
2.055520890280604362e-03 2.116551697254180908e-01 7.897237539291381836e-01 3.202915787696838379e-01 -3.099829852581024170e-01 -1.918595880270004272e-01 -1.508271135389804840e-02 3.095486164093017578e-01
-7.170408964157104492e-01 -7.947003841400146484e-02 2.784687578678131104e-01 6.822857260704040527e-02 4.605512619018554688e-01 -8.264577388763427734e-02 1.443618386983871460e-01 3.969365954399108887e-01
-1.970195919275283813e-01 6.465564966201782227e-01 2.090212851762771606e-01 -2.033939361572265625e-01 -3.600793778896331787e-01 -9.205546975135803223e-02 -2.108971178531646729e-01 5.248618721961975098e-01
-4.359667897224426270e-01 1.088063567876815796e-01 -7.995947450399398804e-02 -2.994871735572814941e-01 -1.019947826862335205e-01 -2.227575629949569702e-01 -2.341604083776473999e-01 7.662591338157653809e-01
1.136238351464271545e-01 1.705873906612396240e-01 5.646744370460510254e-01 3.755421191453933716e-02 -4.038340449333190918e-01 -6.193745136260986328e-01 -1.387318968772888184e-01 2.678966522216796875e-01
-1.387747377157211304e-01 -1.417564749717712402e-01 8.003903627395629883e-01 -2.169129252433776855e-01 -3.196550607681274414e-01 -1.639256775379180908e-01 1.127495020627975464e-01 3.622255921363830566e-01
-1.481527388095855713e-01 1.553295552730560303e-01 2.357551157474517822e-01 -2.722518742084503174e-01 -6.141587495803833008e-01 -5.755349397659301758e-01 -3.402638137340545654e-01 3.317450871691107750e-03
5.526207387447357178e-02 7.760640233755111694e-02 5.523544549942016602e-01 2.607599794864654541e-01 -3.429155349731445312e-01 -6.833999156951904297e-01 -1.633211821317672729e-01 8.081936091184616089e-02
-6.753644347190856934e-01 -1.795706748962402344e-01 1.096665039658546448e-01 -1.901072710752487183e-01 -1.230546855367720127e-03 -5.593384504318237305e-01 2.666875123977661133e-01 2.819333970546722412e-01
-1.700560450553894043e-01 -5.172572564333677292e-03 5.097159147262573242e-01 -8.144809305667877197e-02 -5.389178395271301270e-01 -3.599620163440704346e-01 4.028460476547479630e-03 5.334686636924743652e-01
-1.338771544396877289e-03 -9.852894395589828491e-02 5.396947264671325684e-01 -3.789299726486206055e-01 -6.174765899777412415e-02 -6.482686400413513184e-01 7.041049003601074219e-02 3.555409014225006104e-01
-2.093566209077835083e-01 -1.496624350547790527e-01 6.483730077743530273e-01 1.210140585899353027e-01 -9.012268483638763428e-02 -3.891617953777313232e-01 2.644186913967132568e-01 5.188957452774047852e-01
-2.539601922035217285e-01 -2.053461968898773193e-01 6.946913599967956543e-01 -1.810044199228286743e-01 -3.861845135688781738e-01 -1.575615406036376953e-01 1.345009654760360718e-01 4.311890602111816406e-01
2.058761939406394958e-02 -7.291471213102340698e-02 4.753142595291137695e-01 2.232502028346061707e-02 -4.938253760337829590e-01 -4.367337226867675781e-01 -5.205437541007995605e-01 2.495438307523727417e-01
-3.999493122100830078e-01 4.356809556484222412e-01 3.886192440986633301e-01 -2.250133752822875977e-01 -3.281449377536773682e-01 -4.404838681221008301e-01 3.788122534751892090e-01 5.798990279436111450e-02
-3.424935340881347656e-01 -1.170395761728286743e-01 3.448579013347625732e-01 2.531899213790893555e-01 -3.299559652805328369e-01 -4.813481867313385010e-01 1.274981647729873657e-01 5.737116336822509766e-01
-7.057504653930664062e-01 2.798945605754852295e-01 2.375297993421554565e-01 2.194086611270904541e-01 -3.021742403507232666e-01 7.767990976572036743e-02 -4.680004715919494629e-01 5.144777148962020874e-02
-3.049471974372863770e-01 4.475367367267608643e-01 3.542462587356567383e-01 1.991937682032585144e-02 -2.256830781698226929e-01 -9.065704653039574623e-04 -7.214966416358947754e-01 -9.664268046617507935e-02
-2.035444080829620361e-01 -2.448111772537231445e-01 6.764298677444458008e-01 -6.693626195192337036e-02 -2.246803045272827148e-01 -5.811883807182312012e-01 1.586050689220428467e-01 1.522583663463592529e-01
-8.515425026416778564e-02 -1.761989593505859375e-01 7.189356684684753418e-01 -2.076457142829895020e-01 -3.183072507381439209e-01 7.253766804933547974e-02 -1.147190630435943604e-01 5.310139060020446777e-01
-4.752709269523620605e-01 -6.691727042198181152e-02 5.274363160133361816e-01 -1.958204507827758789e-01 -6.034609079360961914e-01 -1.773171275854110718e-01 2.396512329578399658e-01 8.108122274279594421e-03
-4.861701279878616333e-02 -1.334927231073379517e-01 6.009474992752075195e-01 -3.509428501129150391e-01 -2.054687291383743286e-01 -6.650732159614562988e-01 8.156649023294448853e-02 6.576204299926757812e-02
-5.822049975395202637e-01 1.228156313300132751e-01 9.852083772420883179e-02 2.436784207820892334e-01 -3.763712048530578613e-01 7.700377702713012695e-02 -5.199568271636962891e-01 3.986580371856689453e-01
1.720972508192062378e-01 -7.095896452665328979e-02 5.332899689674377441e-01 -7.944613695144653320e-02 -2.498460710048675537e-01 -6.344599127769470215e-01 -4.095109701156616211e-01 2.048803269863128662e-01
-2.317642867565155029e-01 -2.444104552268981934e-01 6.938557624816894531e-01 2.171373181045055389e-02 3.617596626281738281e-01 -6.364184617996215820e-02 -5.182368159294128418e-01 3.393921256065368652e-02
-6.565272808074951172e-01 1.932356506586074829e-01 -2.223009360022842884e-04 7.603368163108825684e-02 -4.544818401336669922e-01 6.503473222255706787e-02 -4.222872853279113770e-01 3.697847425937652588e-01
-2.961349487304687500e-01 -1.138846203684806824e-01 3.518582284450531006e-01 1.513939946889877319e-01 -4.044580459594726562e-01 -4.586343467235565186e-01 2.003644779324531555e-02 6.150420308113098145e-01
-6.640515327453613281e-01 4.467130899429321289e-01 3.107842244207859039e-02 3.813525736331939697e-01 1.934000849723815918e-01 -1.430373042821884155e-01 -3.005574345588684082e-01 2.547339200973510742e-01
-3.823304176330566406e-01 5.033988971263170242e-03 5.484977364540100098e-01 1.705538034439086914e-01 4.260262846946716309e-01 1.507126688957214355e-01 -4.126994907855987549e-01 3.864274621009826660e-01
-5.843365192413330078e-02 4.174403250217437744e-01 5.975982546806335449e-01 -4.525035321712493896e-01 -1.492300182580947876e-01 -3.612579703330993652e-01 2.109805196523666382e-01 2.513094842433929443e-01
-3.171717226505279541e-01 -5.568397417664527893e-02 2.376679927110671997e-01 -3.605653345584869385e-02 -5.347312688827514648e-01 5.674509704113006592e-02 -3.424777388572692871e-01 6.573177576065063477e-01
-4.230848252773284912e-01 -2.169337719678878784e-01 4.569427967071533203e-01 6.241866946220397949e-02 -1.641682833433151245e-01 -6.663751006126403809e-01 2.999742031097412109e-01 -1.595438085496425629e-02
-1.165117844939231873e-01 -5.523971840739250183e-02 7.846099734306335449e-01 -2.094029337167739868e-01 -3.584280908107757568e-01 -1.332446932792663574e-01 1.256567388772964478e-01 4.023639559745788574e-01
-4.109072387218475342e-01 2.985019981861114502e-01 3.406573832035064697e-01 -2.798998355865478516e-01 -5.074931979179382324e-01 -4.323777854442596436e-01 3.199029564857482910e-01 2.868193574249744415e-02
1.168458163738250732e-01 3.614039719104766846e-01 7.461799979209899902e-01 1.198711320757865906e-01 -3.077606856822967529e-01 -5.871811136603355408e-02 -2.733143866062164307e-01 3.342382907867431641e-01
-3.850414454936981201e-01 -4.320776835083961487e-02 2.899123132228851318e-01 2.079702913761138916e-01 -5.102149844169616699e-01 -5.067854523658752441e-01 1.056492701172828674e-01 4.407524764537811279e-01
-3.360341787338256836e-01 -2.906376421451568604e-01 6.141405701637268066e-01 1.349916160106658936e-01 -1.014049276709556580e-01 -5.553986430168151855e-01 2.611749470233917236e-01 1.423251330852508545e-01
-5.104636549949645996e-01 4.280267953872680664e-01 3.405100107192993164e-01 3.558626472949981689e-01 -5.534692481160163879e-02 -1.812030673027038574e-01 -4.741605818271636963e-01 -2.300187796354293823e-01
-1.019547134637832642e-01 -1.366723775863647461e-01 6.566402316093444824e-01 -2.880977466702461243e-02 -3.933729529380798340e-01 -2.958701252937316895e-01 -9.932097047567367554e-03 5.445542931556701660e-01
-4.530915915966033936e-01 -2.645435333251953125e-01 5.036582350730895996e-01 1.230526939034461975e-01 -6.205408275127410889e-02 -5.588867068290710449e-01 2.971948683261871338e-01 2.266744524240493774e-01
-2.337370514869689941e-01 6.640873104333877563e-02 7.513689994812011719e-02 -2.441796809434890747e-01 -6.078067421913146973e-01 -5.721010565757751465e-01 -2.811966538429260254e-01 3.160496354103088379e-01
-4.217184782028198242e-01 -3.199382722377777100e-01 5.801593065261840820e-01 -5.387866497039794922e-01 -1.046999692916870117e-01 1.884952038526535034e-01 -2.071386575698852539e-02 2.144663482904434204e-01
3.949945326894521713e-03 5.915111899375915527e-01 4.250057637691497803e-01 8.662303537130355835e-02 -2.260562032461166382e-01 -3.057168330997228622e-03 -2.150587588548660278e-01 6.038249135017395020e-01
-3.173705339431762695e-01 -1.321763694286346436e-01 7.815905213356018066e-01 -2.852537930011749268e-01 -3.190421462059020996e-01 -1.203456744551658630e-01 2.232073545455932617e-01 -1.531643569469451904e-01
-6.558165550231933594e-01 -4.557172581553459167e-02 1.795814037322998047e-01 2.571913599967956543e-01 -8.427081257104873657e-02 -3.228798508644104004e-01 -5.699210762977600098e-01 -1.823954284191131592e-01
-3.404956758022308350e-01 4.114711284637451172e-01 -1.944432035088539124e-02 -2.704641520977020264e-01 -1.507178246974945068e-01 -1.182088702917098999e-01 -2.298233211040496826e-01 7.427766919136047363e-01
-6.661998033523559570e-01 3.741289302706718445e-02 4.718355536460876465e-01 -1.713112145662307739e-01 -3.433725833892822266e-01 -8.398880064487457275e-02 3.834807574748992920e-01 -1.754586994647979736e-01
-8.777065873146057129e-01 3.922462090849876404e-02 3.342104554176330566e-01 -2.029044032096862793e-01 6.056389305740594864e-03 7.646004855632781982e-02 2.618389129638671875e-01 2.798935398459434509e-02
-5.946453213691711426e-01 4.462701678276062012e-01 3.013766109943389893e-01 -2.103851437568664551e-01 -3.108996152877807617e-01 -1.226830482482910156e-01 4.308068156242370605e-01 1.218439936637878418e-01
-5.616323947906494141e-01 4.211737513542175293e-01 1.931347250938415527e-01 -2.907702922821044922e-01 8.151643909513950348e-03 4.906956106424331665e-03 -5.957826375961303711e-01 -1.740278601646423340e-01
-2.027388811111450195e-01 2.805387675762176514e-01 6.154381036758422852e-01 -4.247626364231109619e-01 -3.263828158378601074e-01 -3.666661381721496582e-01 2.585398554801940918e-01 -1.148703098297119141e-01
-3.419014215469360352e-01 -6.864310801029205322e-02 4.370797574520111084e-01 -1.004040539264678955e-01 3.586117625236511230e-01 6.892198324203491211e-02 -6.746484637260437012e-01 2.979412376880645752e-01
-4.431548416614532471e-01 -2.295173108577728271e-01 4.233882129192352295e-01 8.558329194784164429e-03 -7.132997363805770874e-02 -5.952661633491516113e-01 3.489869832992553711e-01 3.006379902362823486e-01
-5.802733302116394043e-01 1.318144649267196655e-01 3.830812275409698486e-01 -2.411609515547752380e-02 -4.606001377105712891e-01 4.921773821115493774e-02 -4.938434362411499023e-01 -2.002970874309539795e-01
-1.289606839418411255e-01 2.539162337779998779e-01 7.434277534484863281e-01 3.702286630868911743e-02 -1.903598383069038391e-02 -3.524136245250701904e-01 4.241123199462890625e-01 2.457868903875350952e-01
-3.442161977291107178e-01 -1.967822462320327759e-01 5.697362422943115234e-01 -5.192150548100471497e-02 1.755312681198120117e-01 -3.594343084841966629e-03 -6.960809230804443359e-01 -1.200073678046464920e-02
-5.328171849250793457e-01 1.216755136847496033e-01 2.089134752750396729e-01 -6.465909481048583984e-01 4.316637217998504639e-01 -1.907375752925872803e-01 -7.903679460287094116e-02 1.030310317873954773e-01
-2.164344191551208496e-01 3.308362960815429688e-01 6.131026744842529297e-01 3.988130092620849609e-01 -4.378588497638702393e-01 -2.531659007072448730e-01 1.449034065008163452e-01 1.787350922822952271e-01
-2.874057590961456299e-01 5.514079332351684570e-01 2.977268770337104797e-02 -1.399970352649688721e-01 4.406156241893768311e-01 -4.969936907291412354e-01 4.021269828081130981e-02 3.874271512031555176e-01
-6.091606020927429199e-01 1.246758401393890381e-01 -3.369718417525291443e-02 -5.459192991256713867e-01 1.054026335477828979e-01 -5.481488704681396484e-01 -4.003714397549629211e-02 3.218704462051391602e-02
-7.470930367708206177e-02 -2.135077863931655884e-01 7.846213579177856445e-01 6.962659209966659546e-02 -3.751123547554016113e-01 -1.353908926248550415e-01 -1.783837378025054932e-01 3.708017766475677490e-01
-3.504791855812072754e-01 7.477884292602539062e-01 3.497085273265838623e-01 -1.865209341049194336e-01 -2.079789042472839355e-01 -2.388356178998947144e-01 2.460460364818572998e-01 7.377545349299907684e-03
-4.109066128730773926e-01 1.495061665773391724e-01 3.697041049599647522e-02 3.971072435379028320e-01 1.004252731800079346e-01 -4.703373610973358154e-01 -5.362091064453125000e-01 3.618285357952117920e-01
-1.383429765701293945e-01 -2.208903580904006958e-01 8.311036229133605957e-01 2.054368853569030762e-01 -1.615469008684158325e-01 -2.960558533668518066e-01 1.327115744352340698e-01 2.603317201137542725e-01
-2.394621670246124268e-01 9.312760829925537109e-02 6.112053990364074707e-01 -3.119310736656188965e-01 2.886700034141540527e-01 1.526301354169845581e-01 -5.965036749839782715e-01 2.586548030376434326e-02
-3.840850591659545898e-01 5.701996684074401855e-01 1.716529428958892822e-01 -3.616051971912384033e-01 -1.213667392730712891e-01 -1.186459884047508240e-01 2.013254165649414062e-01 5.457007884979248047e-01
-3.694422245025634766e-01 7.935733199119567871e-01 2.027271687984466553e-01 -2.763577997684478760e-01 -1.981869041919708252e-01 -2.472057789564132690e-01 1.000154912471771240e-01 7.674646377563476562e-02
-1.535452902317047119e-01 -1.933827623724937439e-02 4.826133847236633301e-01 3.497242182493209839e-02 -2.647070586681365967e-01 -5.448165535926818848e-01 1.856798827648162842e-01 5.835573673248291016e-01
-7.119188457727432251e-02 5.371220707893371582e-01 5.421993732452392578e-01 -6.162787079811096191e-01 -5.797081626951694489e-03 4.098480567336082458e-03 -2.808702178299427032e-02 1.783611327409744263e-01
-4.177350699901580811e-01 -2.222018986940383911e-01 4.273120760917663574e-01 1.611179858446121216e-01 -2.086756676435470581e-01 -6.799888014793395996e-01 2.387406527996063232e-01 6.813099980354309082e-02
-2.137441374361515045e-02 6.557698845863342285e-01 3.506591916084289551e-01 -4.311520159244537354e-01 -7.743725180625915527e-02 -4.898167848587036133e-01 -8.384391665458679199e-02 -8.779741078615188599e-02
-1.439345162361860275e-02 7.108947038650512695e-01 3.910479247570037842e-01 -3.795252144336700439e-01 9.644435346126556396e-02 -3.274614810943603516e-01 -5.527030304074287415e-02 2.790634930133819580e-01
-4.108155071735382080e-01 -1.156774722039699554e-02 6.615540385246276855e-01 -3.965185582637786865e-01 -2.180591970682144165e-01 1.533228158950805664e-01 2.148560285568237305e-01 3.449571132659912109e-01
2.919973060488700867e-02 1.808619648218154907e-01 7.665842771530151367e-01 -4.617795720696449280e-02 -4.463502466678619385e-01 -4.017899334430694580e-01 -1.181564480066299438e-01 4.503198340535163879e-02
-3.264354914426803589e-02 -5.538646504282951355e-02 7.769525051116943359e-01 8.073189109563827515e-02 -4.518985152244567871e-01 -1.769787520170211792e-01 -1.344612389802932739e-01 3.634285032749176025e-01
-2.538891732692718506e-01 1.326353698968887329e-01 -6.087300926446914673e-02 -2.750215530395507812e-01 1.619291603565216064e-01 -7.519702315330505371e-01 -9.763655066490173340e-02 4.872295558452606201e-01
-1.730455458164215088e-01 4.777183532714843750e-01 1.630206555128097534e-01 -2.908299565315246582e-01 1.122184470295906067e-02 -3.521838784217834473e-02 -2.445848286151885986e-01 7.546488046646118164e-01
-3.554229140281677246e-01 -6.173885241150856018e-02 6.324743628501892090e-01 3.013564050197601318e-01 4.406846761703491211e-01 6.168919801712036133e-02 -3.250909447669982910e-01 2.744644284248352051e-01
9.344366192817687988e-02 4.214910566806793213e-01 4.940764009952545166e-01 -2.673363387584686279e-01 -3.417536243796348572e-02 -6.122626662254333496e-01 8.672292530536651611e-02 3.383474349975585938e-01
-4.805731177330017090e-01 2.022971063852310181e-01 4.072152078151702881e-01 3.457120805978775024e-02 -2.734507322311401367e-01 9.743200987577438354e-02 -6.884405612945556641e-01 -5.373352393507957458e-02
-7.250422239303588867e-01 -2.897297441959381104e-01 3.789162337779998779e-01 -2.417779713869094849e-01 3.097549974918365479e-01 -1.427773479372262955e-02 1.948593184351921082e-02 3.029930293560028076e-01
-6.437765359878540039e-01 3.200766444206237793e-01 3.875469565391540527e-01 5.291810957714915276e-04 -2.255194187164306641e-01 1.322880983352661133e-01 -4.656251966953277588e-01 -2.185031920671463013e-01
-4.707091152667999268e-01 1.201693490147590637e-01 -6.424880027770996094e-02 1.702415347099304199e-01 -9.869487583637237549e-02 -4.540276527404785156e-01 -6.560055613517761230e-01 2.909588515758514404e-01
-1.451805680990219116e-01 -3.273146450519561768e-01 5.969610810279846191e-01 -1.995642036199569702e-01 -2.359646558761596680e-01 -4.857713282108306885e-01 5.434985458850860596e-02 4.254318475723266602e-01
-1.800180822610855103e-01 3.594491779804229736e-01 7.919505238533020020e-02 -3.489169776439666748e-01 -1.614268273115158081e-01 -2.470171451568603516e-01 -1.531948894262313843e-01 7.744869589805603027e-01
-1.741824448108673096e-01 3.808301985263824463e-01 3.769473433494567871e-01 -1.823121160268783569e-01 -7.167872041463851929e-02 2.133772373199462891e-01 -3.563969135284423828e-01 6.867426037788391113e-01
-6.006301641464233398e-01 3.595950007438659668e-01 7.296091318130493164e-02 2.448110431432723999e-01 3.594375550746917725e-01 -9.850669652223587036e-02 -4.586549103260040283e-01 3.088944554328918457e-01
-8.484088629484176636e-02 3.522924780845642090e-01 5.882676839828491211e-01 6.586974859237670898e-02 9.593506157398223877e-02 -4.031139612197875977e-01 3.567565977573394775e-01 4.683104455471038818e-01
-6.372283697128295898e-01 -1.143978983163833618e-01 3.148485422134399414e-01 3.872479796409606934e-01 1.235834211111068726e-01 -3.000755608081817627e-01 -4.053598940372467041e-01 -2.492542415857315063e-01
-7.892873883247375488e-01 -9.390402585268020630e-02 4.029254615306854248e-01 -4.024184346199035645e-01 2.199890092015266418e-03 1.447920054197311401e-01 9.896835684776306152e-02 1.146893948316574097e-01
-4.881326854228973389e-01 2.600707113742828369e-01 3.412994742393493652e-01 -3.941793739795684814e-01 -4.705100953578948975e-01 -2.894892394542694092e-01 2.978907525539398193e-01 -1.682388335466384888e-01
-4.073613286018371582e-01 1.692751199007034302e-01 7.045211195945739746e-01 7.798841595649719238e-02 7.424272596836090088e-02 -2.399011254310607910e-01 4.895919859409332275e-01 1.434080861508846283e-02
2.794040553271770477e-02 4.172047972679138184e-01 6.675630807876586914e-01 -1.399581283330917358e-01 1.002011150121688843e-01 -4.249585270881652832e-01 2.596569657325744629e-01 3.191850483417510986e-01
3.443044796586036682e-02 -8.693537861108779907e-02 5.129162073135375977e-01 -6.788785755634307861e-02 -5.305321812629699707e-01 -2.707392871379852295e-01 -4.535553753376007080e-01 4.038420319557189941e-01
-2.019125074148178101e-01 -1.400498747825622559e-01 6.988391280174255371e-01 1.873568594455718994e-01 1.640959084033966064e-01 -3.839283883571624756e-01 3.260153532028198242e-01 3.681357800960540771e-01
-4.894553124904632568e-01 2.769030630588531494e-01 5.618387460708618164e-01 -9.669324755668640137e-02 -6.768390536308288574e-02 3.633544147014617920e-01 -4.684115648269653320e-01 5.223971977829933167e-02
-7.679522037506103516e-01 -4.040614143013954163e-02 2.272491306066513062e-01 3.207469284534454346e-01 -2.024087011814117432e-01 1.904269009828567505e-01 -3.139908909797668457e-01 2.797755897045135498e-01
-5.489033460617065430e-02 1.924638301134109497e-01 1.960275024175643921e-01 -6.637320667505264282e-02 -5.143371224403381348e-01 -6.621543169021606445e-01 -3.495629727840423584e-01 3.031952679157257080e-01
-6.508796811103820801e-01 -3.612570464611053467e-01 4.402892589569091797e-01 -4.223575294017791748e-01 2.354644685983657837e-01 -3.085236065089702606e-02 -9.642878919839859009e-02 8.896403014659881592e-02
-5.332155823707580566e-01 2.165140807628631592e-01 5.221947431564331055e-01 9.180418215692043304e-03 -1.524573564529418945e-01 1.848602741956710815e-01 -5.594243407249450684e-01 -1.601849794387817383e-01
1.669262051582336426e-01 -7.769316434860229492e-03 4.110167920589447021e-01 -2.588414847850799561e-01 -3.298625051975250244e-01 -5.843520164489746094e-01 -4.316577911376953125e-01 3.154942095279693604e-01
-7.120389342308044434e-01 -1.412865370512008667e-01 4.857403039932250977e-02 -2.312316149473190308e-01 2.110072374343872070e-01 -4.813424944877624512e-01 1.787655204534530640e-01 3.302109539508819580e-01
-5.870356559753417969e-01 3.533397614955902100e-01 2.471951991319656372e-01 2.882081866264343262e-01 -1.212353482842445374e-01 -2.664433717727661133e-01 -4.976809322834014893e-01 -2.302053123712539673e-01
6.191954016685485840e-02 7.099518924951553345e-02 7.692628502845764160e-01 -4.378463625907897949e-01 -8.001623302698135376e-02 -4.330606758594512939e-01 1.109559684991836548e-01 3.735637292265892029e-02
2.440459467470645905e-02 4.052121341228485107e-01 7.670353651046752930e-01 -4.058294296264648438e-01 -2.149197608232498169e-01 -1.550738811492919922e-01 -4.112854227423667908e-02 -1.011771932244300842e-01
-3.700759410858154297e-01 6.844686809927225113e-03 2.585287690162658691e-01 -2.914736866950988770e-01 -4.047631472349166870e-02 -2.644494362175464630e-02 -8.296161293983459473e-01 1.435356736183166504e-01
-1.152424961328506470e-01 1.209297627210617065e-01 7.835425138473510742e-01 -3.410503268241882324e-02 2.999507263302803040e-02 -3.652541935443878174e-01 3.649601042270660400e-01 2.991436719894409180e-01
-4.157528281211853027e-02 -1.778241246938705444e-01 6.736425161361694336e-01 1.614080928266048431e-02 -4.722338914871215820e-01 -1.848273873329162598e-01 -2.859857082366943359e-01 4.167031347751617432e-01
-5.071131587028503418e-01 2.095620632171630859e-01 4.444100260734558105e-01 6.352271139621734619e-02 -3.676849305629730225e-01 1.427460014820098877e-01 -5.803674459457397461e-01 -7.063745707273483276e-02
4.773052036762237549e-02 5.606257319450378418e-01 5.728249549865722656e-01 -3.699847161769866943e-01 -1.917600482702255249e-01 -3.491141498088836670e-01 9.174037724733352661e-02 2.265712320804595947e-01
-1.703909486532211304e-01 3.248697221279144287e-01 5.556314587593078613e-01 -1.830457001924514771e-01 -3.195569217205047607e-01 -5.588837862014770508e-01 3.296933174133300781e-01 5.403828807175159454e-03
3.156343847513198853e-02 5.909283757209777832e-01 7.021803259849548340e-01 -3.384110331535339355e-01 1.273702234029769897e-01 -3.745970316231250763e-03 4.618692398071289062e-02 1.544598639011383057e-01
-3.768457174301147461e-01 -2.800433039665222168e-01 4.760654568672180176e-01 -4.665548503398895264e-01 -4.856609180569648743e-02 1.938082575798034668e-01 -1.111978292465209961e-01 5.319455862045288086e-01
-5.906963944435119629e-01 9.923457354307174683e-02 4.430810809135437012e-01 -3.185595273971557617e-01 -1.084335297346115112e-01 1.034231930971145630e-01 -4.695225954055786133e-01 -3.170547485351562500e-01
-3.442145884037017822e-01 2.409561723470687866e-02 6.686228513717651367e-01 6.582777947187423706e-02 -7.705116644501686096e-03 2.515380084514617920e-01 -5.933680534362792969e-01 1.188685819506645203e-01
5.107061564922332764e-02 2.336157560348510742e-01 8.693797588348388672e-01 1.596964895725250244e-01 -3.465681076049804688e-01 -1.329581588506698608e-01 -1.223405674099922180e-01 9.347096830606460571e-02
-4.903067648410797119e-01 -1.950508169829845428e-02 2.000866383314132690e-01 -6.034938693046569824e-01 4.210367500782012939e-01 -4.153335094451904297e-01 -6.466409564018249512e-02 -3.200241550803184509e-02
-1.231476664543151855e-02 4.307467639446258545e-01 2.626654803752899170e-01 -9.494864940643310547e-02 1.369977444410324097e-01 -1.366441100835800171e-01 -1.927062571048736572e-01 8.134625554084777832e-01
-2.355290949344635010e-01 1.588715016841888428e-01 6.502481102943420410e-01 9.417904168367385864e-02 6.052688956260681152e-01 -8.363340795040130615e-02 -3.377866446971893311e-01 1.219423301517963409e-02
-7.505816221237182617e-01 -2.129596173763275146e-01 4.053407013416290283e-01 -1.803796291351318359e-01 1.475697457790374756e-01 -5.989100784063339233e-02 3.146350681781768799e-01 2.647236585617065430e-01
-9.358223527669906616e-02 -2.054946310818195343e-02 8.316527009010314941e-01 3.546957075595855713e-01 -1.521200872957706451e-02 -2.128979563713073730e-01 2.057408392429351807e-01 2.923672795295715332e-01
-7.926881909370422363e-01 1.164783015847206116e-01 4.065022766590118408e-01 -3.120331466197967529e-01 -4.788210242986679077e-02 1.555253863334655762e-01 2.376183569431304932e-01 -1.119202747941017151e-01
-4.244814217090606689e-01 -1.624254584312438965e-01 1.624229848384857178e-01 -2.136976569890975952e-01 1.867717802524566650e-01 -7.173724174499511719e-01 1.473283320665359497e-01 3.875218927860260010e-01
-8.357103168964385986e-02 5.779421925544738770e-01 3.079755902290344238e-01 -6.459055840969085693e-02 -3.874052464962005615e-01 -2.638145089149475098e-01 -4.583401679992675781e-01 3.608617484569549561e-01
-1.200614422559738159e-01 4.719711244106292725e-01 6.417492032051086426e-01 2.626116573810577393e-01 -4.022739529609680176e-01 -4.520820826292037964e-02 1.456795539706945419e-02 3.434254825115203857e-01
-7.231221795082092285e-01 3.250869214534759521e-01 3.556748032569885254e-01 3.742630826309323311e-03 -2.722622454166412354e-01 1.308732181787490845e-01 -3.519428372383117676e-01 -1.725568026304244995e-01
-4.418844878673553467e-01 -1.456400752067565918e-01 6.342800855636596680e-01 4.979563131928443909e-02 1.163205429911613464e-01 9.148031473159790039e-02 -5.833351016044616699e-01 -1.286760121583938599e-01
-5.392416715621948242e-01 2.971882224082946777e-01 9.387684613466262817e-02 7.931963354349136353e-02 4.696214199066162109e-01 -2.481764853000640869e-01 -5.654877424240112305e-01 6.229719519615173340e-02
-6.152973175048828125e-01 -2.781641483306884766e-01 5.501766800880432129e-01 6.337228231132030487e-03 1.977983713150024414e-01 2.160680890083312988e-01 -2.662571519613265991e-02 3.934219479560852051e-01
-1.160933002829551697e-01 2.020106911659240723e-01 2.833083868026733398e-01 -4.816227406263351440e-02 -5.138045549392700195e-01 -7.563092112541198730e-01 -1.291182488203048706e-01 1.022759899497032166e-01
-2.942869439721107483e-03 3.067702949047088623e-01 7.624977231025695801e-01 -4.253801405429840088e-01 -2.242885977029800415e-01 -2.477458119392395020e-01 1.768265217542648315e-01 2.411388978362083435e-02
-6.420732736587524414e-01 3.785476982593536377e-01 3.620592653751373291e-01 -5.466200038790702820e-02 -2.878626883029937744e-01 1.340357214212417603e-01 -4.140358269214630127e-01 -1.952241212129592896e-01
-6.410708427429199219e-01 3.734770119190216064e-01 1.278171688318252563e-01 2.937104105949401855e-01 -2.008749172091484070e-02 -2.572723031044006348e-01 -5.249730348587036133e-01 -6.892699748277664185e-02
-6.497979760169982910e-01 -2.646629512310028076e-01 4.813453853130340576e-01 -3.134465515613555908e-01 4.769142717123031616e-02 2.028770297765731812e-01 7.304082065820693970e-02 3.591731786727905273e-01
-2.270777076482772827e-01 -9.180625528097152710e-02 -1.901838369667530060e-02 -5.071720480918884277e-01 4.672241210937500000e-02 -2.818483114242553711e-01 -4.124102890491485596e-01 6.562915444374084473e-01
-1.893424540758132935e-01 1.708776652812957764e-01 3.936318159103393555e-01 -2.116243243217468262e-01 3.675293028354644775e-01 9.427279978990554810e-02 -6.874271035194396973e-01 3.445263504981994629e-01
-2.491720616817474365e-01 1.905547082424163818e-01 7.068522572517395020e-01 1.191278547048568726e-02 3.871418833732604980e-01 5.790635198354721069e-02 -4.960424005985260010e-01 -5.030066147446632385e-02
-2.811604142189025879e-01 2.311946749687194824e-01 4.476846754550933838e-01 -5.773843266069889069e-03 1.098648086190223694e-01 1.522962749004364014e-01 -7.564103007316589355e-01 2.441760897636413574e-01
-4.315673112869262695e-01 2.011412531137466431e-01 3.672433495521545410e-01 -3.532209694385528564e-01 -4.208427667617797852e-02 1.461691111326217651e-01 -7.001348733901977539e-01 -1.826658844947814941e-02
-6.603801250457763672e-01 -1.151224225759506226e-01 -3.728897124528884888e-02 -8.712814748287200928e-02 3.512007296085357666e-01 -5.873171687126159668e-01 2.059361711144447327e-02 2.701028287410736084e-01
-4.210422337055206299e-01 6.322433799505233765e-02 4.768418669700622559e-01 5.538165941834449768e-02 -4.142127633094787598e-01 -4.791512787342071533e-01 3.775434195995330811e-01 2.111476510763168335e-01
-8.979707956314086914e-02 3.926397264003753662e-01 5.513079762458801270e-01 -3.502807617187500000e-01 1.067662462592124939e-01 -9.408007562160491943e-02 1.915732473134994507e-01 5.951328873634338379e-01
-2.564425170421600342e-01 7.978267967700958252e-03 7.813230752944946289e-01 -4.070036113262176514e-01 -1.775492727756500244e-01 -1.061064228415489197e-01 3.163980543613433838e-01 1.231492906808853149e-01
-5.206704139709472656e-01 1.017155870795249939e-01 3.823276981711387634e-02 3.784623742103576660e-01 -2.260388731956481934e-01 -1.552692614495754242e-02 -3.965946733951568604e-01 6.043499708175659180e-01
-3.113803919404745102e-03 1.462446004152297974e-01 9.151442050933837891e-01 5.923552811145782471e-02 -2.572896778583526611e-01 -2.400431036949157715e-01 1.075488626956939697e-01 4.711502417922019958e-02
-1.655407547950744629e-01 4.048396274447441101e-02 2.519457340240478516e-01 1.333370059728622437e-01 -5.033368468284606934e-01 -7.207398414611816406e-01 -3.001052141189575195e-01 1.637830287218093872e-01
-5.170528888702392578e-01 -6.470492482185363770e-02 5.883581638336181641e-01 3.931159675121307373e-01 3.055476546287536621e-01 -3.092891350388526917e-02 -3.587059974670410156e-01 -6.912321597337722778e-02
-1.609555482864379883e-01 1.083378791809082031e-01 7.187201976776123047e-01 4.912199825048446655e-02 6.106710433959960938e-01 -3.585314378142356873e-02 -2.480058819055557251e-01 8.759615570306777954e-02
5.522593483328819275e-02 1.979079283773899078e-02 5.995053648948669434e-01 -2.599684335291385651e-02 -3.775424957275390625e-01 -6.227121949195861816e-01 -3.240574598312377930e-01 -3.396761044859886169e-02
-3.067221641540527344e-01 5.278196334838867188e-01 -1.203516349196434021e-01 -3.342594504356384277e-01 1.951002478599548340e-01 -5.469014048576354980e-01 -1.933657526969909668e-01 3.557505905628204346e-01
-6.961236596107482910e-01 1.288550794124603271e-01 7.848332822322845459e-02 -4.995826184749603271e-01 3.163253962993621826e-01 -3.534483015537261963e-01 1.313851922750473022e-01 2.856783010065555573e-02
-5.645441412925720215e-01 2.650623023509979248e-01 -1.328382492065429688e-01 3.110531866550445557e-01 2.650049142539501190e-02 -5.424481630325317383e-01 -3.388578891754150391e-01 2.947114109992980957e-01
-2.183660119771957397e-02 2.799254655838012695e-01 5.332394242286682129e-01 -8.977021276950836182e-02 -1.051625758409500122e-01 -6.774024367332458496e-01 2.674513161182403564e-01 2.954632937908172607e-01
1.898212730884552002e-01 1.283522993326187134e-01 5.361163020133972168e-01 -2.484654486179351807e-01 1.976780742406845093e-01 -6.729093790054321289e-01 2.433677390217781067e-02 3.253645300865173340e-01
-3.785894513130187988e-01 -5.274753272533416748e-02 7.064751386642456055e-01 -3.303056359291076660e-01 1.101273521780967712e-01 2.522078752517700195e-01 -3.940830230712890625e-01 -1.209976524114608765e-01
-4.308136701583862305e-01 8.806011639535427094e-03 6.583000421524047852e-01 -2.523276209831237793e-01 2.020635902881622314e-01 2.317611128091812134e-01 -4.683151543140411377e-01 -5.858256295323371887e-02
-3.745643496513366699e-01 -1.493079215288162231e-01 6.496487855911254883e-01 -1.385367475450038910e-02 6.865766644477844238e-02 1.774215549230575562e-01 -6.148736476898193359e-01 3.019169531762599945e-02
-4.185068011283874512e-01 -2.568949162960052490e-01 4.801015853881835938e-01 -4.345097541809082031e-01 -2.999625913798809052e-02 2.665475606918334961e-01 -1.642893105745315552e-01 4.905328452587127686e-01
-7.391080260276794434e-01 7.691943645477294922e-02 5.197987556457519531e-01 6.053051725029945374e-02 -4.137782379984855652e-02 4.079445898532867432e-01 -2.895783446729183197e-02 7.055915892124176025e-02
1.539667546749114990e-01 4.135934412479400635e-01 7.205085754394531250e-01 -1.007681116461753845e-01 -1.771384477615356445e-02 -4.870090484619140625e-01 4.580739513039588928e-02 1.906775534152984619e-01
-6.659303903579711914e-01 -3.461949825286865234e-01 2.877067625522613525e-01 -2.589313089847564697e-01 2.698365151882171631e-01 4.736907407641410828e-02 -1.315465718507766724e-01 4.410271644592285156e-01
2.104252949357032776e-02 6.649544239044189453e-01 5.491731166839599609e-01 -2.910671234130859375e-01 9.006423503160476685e-02 -2.786804437637329102e-01 1.102241501212120056e-01 2.704775333404541016e-01
-4.505503177642822266e-01 -1.484644263982772827e-01 6.143051385879516602e-01 -4.043084681034088135e-01 3.003206551074981689e-01 -1.215288043022155762e-01 3.473589420318603516e-01 9.223169833421707153e-02
3.444404155015945435e-02 3.399768769741058350e-01 7.663568258285522461e-01 -1.045968607068061829e-01 4.659026488661766052e-02 -3.545952737331390381e-01 2.936986982822418213e-01 2.661176025867462158e-01
-5.881739854812622070e-01 3.117925487458705902e-02 3.947187364101409912e-01 -1.598246954381465912e-02 -1.584164053201675415e-01 -9.822082519531250000e-02 -6.157167553901672363e-01 -2.883931100368499756e-01
-4.298855662345886230e-01 2.786638736724853516e-01 -5.893598124384880066e-02 3.090267181396484375e-01 5.648437514901161194e-02 -5.006288886070251465e-01 -5.701817274093627930e-01 2.442278712987899780e-01
-2.600923776626586914e-01 8.087928891181945801e-01 1.083810776472091675e-01 -1.631686836481094360e-01 -3.643916547298431396e-02 -3.365676105022430420e-01 -4.323441162705421448e-02 3.512276113033294678e-01
-4.058632254600524902e-01 2.144712358713150024e-01 3.449644893407821655e-03 2.752123773097991943e-01 3.973219990730285645e-01 -5.508978366851806641e-01 -4.362818002700805664e-01 2.486529201269149780e-01
-3.790299296379089355e-01 2.095302939414978027e-01 1.346789300441741943e-01 -6.435504555702209473e-01 4.396009445190429688e-01 -3.507688939571380615e-01 -2.501396238803863525e-01 3.577921167016029358e-02
-3.144690394401550293e-01 -2.196000665426254272e-01 6.280590891838073730e-01 -3.786422545090317726e-03 -2.940234541893005371e-01 -2.928854823112487793e-01 2.233625203371047974e-01 4.860966801643371582e-01
-7.645545601844787598e-01 2.130216509103775024e-01 1.899023652076721191e-01 -6.501698493957519531e-02 -3.286896049976348877e-01 1.559635847806930542e-01 -2.813026010990142822e-01 3.439409136772155762e-01
-6.641208380460739136e-02 6.680333018302917480e-01 5.419077277183532715e-01 -3.320330977439880371e-01 -9.890636801719665527e-02 -1.851350665092468262e-01 1.359160095453262329e-01 2.878894805908203125e-01
-3.612459599971771240e-01 4.289191365242004395e-01 3.108819425106048584e-01 -1.325760185718536377e-01 -1.402684897184371948e-01 -5.188253521919250488e-01 4.691807925701141357e-01 2.496400624513626099e-01
-4.898045957088470459e-01 3.566922545433044434e-01 1.169017553329467773e-01 4.061772227287292480e-01 -1.659539341926574707e-02 -1.382542103528976440e-01 -5.579314827919006348e-01 3.514811694622039795e-01
-7.631079554557800293e-01 2.507303357124328613e-01 2.587591707706451416e-01 1.351727098226547241e-01 3.999806195497512817e-02 -1.358877867460250854e-01 -3.732598125934600830e-01 -3.319405019283294678e-01
-3.041530847549438477e-01 2.530228579416871071e-03 5.853447914123535156e-01 -1.254170387983322144e-01 4.025506973266601562e-01 2.528188191354274750e-02 -6.196143031120300293e-01 5.018486455082893372e-02
-3.994675874710083008e-01 1.404717415571212769e-01 9.527613222599029541e-02 -5.698799341917037964e-02 -2.678850106894969940e-02 6.847321987152099609e-02 -3.295508921146392822e-01 8.332815766334533691e-01
-7.653729319572448730e-01 1.507270485162734985e-01 3.769635856151580811e-01 -2.559449970722198486e-01 1.370335556566715240e-02 3.429157137870788574e-01 1.100882217288017273e-01 2.323312908411026001e-01
-2.031765431165695190e-01 6.818061470985412598e-01 2.213947325944900513e-01 -3.884891271591186523e-01 -9.416517615318298340e-02 -3.991154432296752930e-01 1.690328270196914673e-01 3.117499053478240967e-01
-6.290388107299804688e-01 1.505227386951446533e-01 4.940773546695709229e-01 -3.946023285388946533e-01 -2.926922775804996490e-02 2.646308839321136475e-01 2.794243395328521729e-01 1.812885701656341553e-01
-6.204130053520202637e-01 8.344633877277374268e-02 2.063716948032379150e-01 -5.966619253158569336e-01 4.038765728473663330e-01 -2.043329030275344849e-01 5.346023943275213242e-03 6.806600093841552734e-02
-2.003157511353492737e-02 2.399031370878219604e-01 4.556911066174507141e-02 -4.147841930389404297e-01 1.429481655359268188e-01 -6.299961209297180176e-01 -1.979317367076873779e-01 5.580472350120544434e-01
-1.361968070268630981e-01 7.567603141069412231e-02 7.927103638648986816e-01 5.717232078313827515e-02 4.828430414199829102e-01 4.259094223380088806e-02 -3.228891193866729736e-01 6.968913972377777100e-02
-5.894365310668945312e-01 8.099835366010665894e-02 3.004374206066131592e-01 -1.120525524020195007e-01 -5.914373993873596191e-01 -2.923094034194946289e-01 3.108434081077575684e-01 1.063906848430633545e-01
-3.837901353836059570e-01 -2.083038240671157837e-01 6.671571135520935059e-01 1.969765312969684601e-02 9.911748021841049194e-02 7.274239510297775269e-02 -5.813423395156860352e-01 -1.036982387304306030e-01
-5.003446340560913086e-01 2.194603979587554932e-01 2.421124875545501709e-01 -2.753044962882995605e-01 -1.554294377565383911e-01 -1.305506527423858643e-01 -6.745570302009582520e-01 -2.661813497543334961e-01
-5.193926095962524414e-01 -2.034090161323547363e-01 3.916003741323947906e-03 -5.014408826828002930e-01 -7.547946274280548096e-02 -5.255854725837707520e-01 -3.823851346969604492e-01 -9.613642096519470215e-02
1.699536442756652832e-01 1.390981078147888184e-01 8.128304481506347656e-01 -1.638528853654861450e-01 -2.977406382560729980e-01 -3.631052970886230469e-01 -3.536263108253479004e-02 2.061088383197784424e-01
-2.536270916461944580e-01 3.626229166984558105e-01 1.485188305377960205e-01 2.684043347835540771e-01 3.055703341960906982e-01 -5.414081811904907227e-01 -5.637304782867431641e-01 -7.609967142343521118e-02
-3.272632062435150146e-01 5.293110013008117676e-01 1.118470802903175354e-01 -4.943161606788635254e-01 2.452407628297805786e-01 -6.231103464961051941e-02 -1.499048620462417603e-01 5.190117359161376953e-01
2.335991151630878448e-02 5.124646425247192383e-01 5.317742824554443359e-01 -2.602097094058990479e-01 4.199125617742538452e-02 -6.025133132934570312e-01 1.405834406614303589e-01 4.233303293585777283e-02
-3.701424300670623779e-01 4.541336596012115479e-01 7.388211041688919067e-02 2.911529839038848877e-01 -5.643201619386672974e-02 -3.380341529846191406e-01 -6.342255473136901855e-01 2.164134085178375244e-01
-2.621396183967590332e-01 5.717450380325317383e-01 -1.169004887342453003e-01 -2.689482867717742920e-01 1.506229639053344727e-01 -5.940126776695251465e-01 -1.687466651201248169e-01 3.381977081298828125e-01
1.399801857769489288e-02 3.335459828376770020e-01 7.548890709877014160e-01 -4.252446889877319336e-01 -1.634436696767807007e-01 -2.304947376251220703e-01 1.870635598897933960e-01 1.517446190118789673e-01
-4.767456650733947754e-01 -3.203592300415039062e-01 1.317828893661499023e-01 -4.437668323516845703e-01 1.383750736713409424e-01 -6.032343506813049316e-01 -2.623945772647857666e-01 -6.242971122264862061e-02
-2.807946503162384033e-01 1.370906680822372437e-01 6.058452725410461426e-01 -5.549824982881546021e-02 5.274297595024108887e-01 -2.188087068498134613e-02 -5.016660094261169434e-01 -4.361131042242050171e-02
-1.100371219217777252e-02 1.316688358783721924e-01 2.809979319572448730e-01 -2.586520910263061523e-01 -5.106029510498046875e-01 -6.588331460952758789e-01 -2.840928137302398682e-01 2.473789155483245850e-01
-1.997663676738739014e-01 -2.696575522422790527e-01 1.925939768552780151e-01 -3.332709670066833496e-01 9.655141830444335938e-02 -5.809790492057800293e-01 -2.540576159954071045e-01 5.725488066673278809e-01
-4.145808219909667969e-01 5.965480208396911621e-02 7.291039824485778809e-01 -2.581672929227352142e-02 9.564971923828125000e-02 3.403422236442565918e-01 -4.067330360412597656e-01 4.349187389016151428e-02
4.013445600867271423e-02 1.940951794385910034e-01 6.863546371459960938e-01 -3.009024262428283691e-01 -6.481394916772842407e-02 -4.528917372226715088e-01 1.084212586283683777e-01 4.219293892383575439e-01
-3.803452551364898682e-01 -2.902823500335216522e-02 4.167782962322235107e-01 3.359581460244953632e-04 -4.758175313472747803e-01 -5.230494141578674316e-01 2.667583823204040527e-01 3.311305046081542969e-01
-1.660877317190170288e-01 6.348753571510314941e-01 1.728951483964920044e-01 -2.032890468835830688e-01 5.208933725953102112e-02 -2.700795829296112061e-01 -2.627181634306907654e-02 6.494477987289428711e-01
-5.628699660301208496e-01 5.617513135075569153e-02 4.468064606189727783e-01 -3.664590418338775635e-02 -2.622961997985839844e-01 2.958745956420898438e-01 -5.518317818641662598e-01 1.348465979099273682e-01
-6.349197030067443848e-01 -1.441050507128238678e-02 1.944389492273330688e-01 4.910703003406524658e-02 -2.143714874982833862e-01 -3.360509872436523438e-01 -5.404679775238037109e-01 -3.247468173503875732e-01
-8.058509826660156250e-01 -2.878437638282775879e-01 2.872255444526672363e-01 -4.364328086376190186e-02 3.289981782436370850e-01 -4.517114534974098206e-02 4.934470634907484055e-03 2.702632248401641846e-01
-5.045933723449707031e-01 4.004952013492584229e-01 -4.151007160544395447e-02 1.796209663152694702e-01 -1.405349522829055786e-01 -2.779639959335327148e-01 -6.218639612197875977e-01 2.593717575073242188e-01
-3.282576799392700195e-01 -6.613625586032867432e-02 5.590000152587890625e-01 5.480736494064331055e-02 4.367867112159729004e-01 2.119688130915164948e-02 -6.024207472801208496e-01 1.350743621587753296e-01
-2.299594432115554810e-01 8.190839290618896484e-01 2.481012195348739624e-01 -2.605262100696563721e-01 -5.558758229017257690e-02 -3.492213487625122070e-01 4.222989827394485474e-02 -1.412910073995590210e-01
-7.502531409263610840e-01 -2.046977430582046509e-01 4.342204332351684570e-01 1.027401164174079895e-01 3.300228714942932129e-01 1.678531616926193237e-01 -1.694808714091777802e-02 2.423620969057083130e-01
-2.087295502424240112e-01 4.740301072597503662e-01 4.040112197399139404e-01 -9.280030429363250732e-02 -2.544828057289123535e-01 -6.078513860702514648e-01 3.302305340766906738e-01 1.288153678178787231e-01
-7.524400949478149414e-01 1.580844968557357788e-01 2.186870127916336060e-01 9.081938862800598145e-02 4.458165168762207031e-01 -1.924727112054824829e-01 -3.059768676757812500e-01 -1.528103798627853394e-01
-4.690618216991424561e-01 8.420024812221527100e-02 7.135517150163650513e-02 -1.111387461423873901e-01 -6.526060402393341064e-02 7.574022561311721802e-02 -2.758638560771942139e-01 8.181390762329101562e-01
-5.916904211044311523e-01 -9.495306760072708130e-02 -1.905905269086360931e-02 -4.988285303115844727e-01 1.404444575309753418e-01 -5.614286661148071289e-01 -2.115903645753860474e-01 -1.095249056816101074e-01
-5.613285303115844727e-02 3.934586048126220703e-01 4.559094905853271484e-01 -3.689404726028442383e-01 2.570988237857818604e-01 -1.405413150787353516e-01 7.945851236581802368e-02 6.371057629585266113e-01
-1.155767813324928284e-01 3.422907590866088867e-01 1.564571410417556763e-01 -2.833933830261230469e-01 5.704597383737564087e-02 -7.868213206529617310e-02 -2.919963896274566650e-01 8.185240626335144043e-01
-2.154111415147781372e-01 -2.735427320003509521e-01 7.791972160339355469e-01 -1.755966842174530029e-01 -8.517480641603469849e-02 -4.186145067214965820e-01 2.212048470973968506e-01 9.677514433860778809e-02
-2.264114022254943848e-01 -3.876786911860108376e-03 -1.583807542920112610e-02 7.616258412599563599e-02 -3.008834719657897949e-01 -8.245141506195068359e-01 -2.850029766559600830e-01 3.018110096454620361e-01
-3.386468887329101562e-01 1.429237723350524902e-01 6.019821166992187500e-01 9.159722924232482910e-02 6.004304885864257812e-01 -4.764911532402038574e-02 -3.617904782295227051e-01 2.095491439104080200e-02
-6.652148962020874023e-01 -1.859154403209686279e-01 3.319662809371948242e-01 7.870084047317504883e-02 2.584986090660095215e-01 -5.431600809097290039e-01 1.674236655235290527e-01 1.290507465600967407e-01
-3.872391581535339355e-01 5.954497680068016052e-02 -1.222438411787152290e-03 -1.871879249811172485e-01 7.654771953821182251e-02 -3.309636414051055908e-01 -2.163551449775695801e-01 8.057625293731689453e-01
-4.790656864643096924e-01 3.614435791969299316e-01 3.894442319869995117e-01 -1.449295133352279663e-01 -2.328909337520599365e-01 -3.366553783416748047e-01 5.120487809181213379e-01 1.934272795915603638e-01
-4.716963768005371094e-01 -1.607580631971359253e-01 5.643473267555236816e-01 -4.756470620632171631e-01 1.839732229709625244e-01 -1.326679289340972900e-01 3.517182767391204834e-01 1.782660484313964844e-01
-8.478181362152099609e-01 5.021466687321662903e-02 4.107546508312225342e-01 -2.059061974287033081e-01 1.485301405191421509e-01 1.763714253902435303e-01 9.913421422243118286e-02 -6.760419160127639771e-02
-4.654916226863861084e-01 1.049447581171989441e-01 1.014242693781852722e-01 -7.246000170707702637e-01 2.258590757846832275e-01 -3.999934494495391846e-01 -1.598439514636993408e-01 -2.037236094474792480e-02
-5.809514522552490234e-01 -7.143168710172176361e-03 2.906908839941024780e-02 3.453984856605529785e-01 3.000657260417938232e-01 -5.811081528663635254e-01 -3.221626579761505127e-01 1.038481667637825012e-01
-1.623278949409723282e-03 2.008713036775588989e-01 6.882323622703552246e-01 -2.915352582931518555e-01 -1.785200536251068115e-01 -2.842713296413421631e-01 2.172400504350662231e-01 4.910384118556976318e-01
-5.747997388243675232e-02 6.046409606933593750e-01 5.107302069664001465e-01 -1.604111790657043457e-01 2.343296557664871216e-01 -2.130803763866424561e-01 1.165715456008911133e-01 4.802351593971252441e-01
-5.463908314704895020e-01 -2.172626256942749023e-01 5.539069771766662598e-01 -3.476902544498443604e-01 2.179136499762535095e-02 7.495526224374771118e-02 1.615407466888427734e-01 4.408673048019409180e-01
-6.096276640892028809e-01 2.428712993860244751e-01 1.946616470813751221e-01 -2.361954748630523682e-01 -2.965383231639862061e-01 -7.925298064947128296e-02 -5.765440464019775391e-01 -2.215105593204498291e-01
-1.515114773064851761e-02 5.351691842079162598e-01 2.310398072004318237e-01 -7.275048643350601196e-02 1.647211164236068726e-01 -6.788862347602844238e-01 9.804753214120864868e-02 3.963077068328857422e-01
-5.150678753852844238e-01 -5.660805478692054749e-02 6.916517019271850586e-01 -2.826520800590515137e-01 1.444710940122604370e-01 1.114307194948196411e-01 3.396000266075134277e-01 1.568742245435714722e-01
-2.682971656322479248e-01 2.579947412014007568e-01 2.249094098806381226e-01 1.217558011412620544e-01 -4.385511279106140137e-01 -4.050810039043426514e-01 4.054116457700729370e-02 6.618046760559082031e-01
6.234291195869445801e-02 3.427323997020721436e-01 6.948817372322082520e-01 -4.958946704864501953e-01 -5.485694110393524170e-02 -3.980036079883575439e-02 8.204756677150726318e-02 3.722239732742309570e-01
8.635772764682769775e-02 2.174519449472427368e-01 6.754317283630371094e-01 -6.702387332916259766e-01 -3.477297723293304443e-02 -1.817860454320907593e-01 -3.593520820140838623e-02 6.543906778097152710e-02
-4.335641562938690186e-01 1.646471023559570312e-01 5.400997996330261230e-01 2.406419217586517334e-01 -2.540911734104156494e-01 1.760453134775161743e-01 -5.828570723533630371e-01 -4.541734699159860611e-03
-4.877154231071472168e-01 2.950406074523925781e-01 -4.367588087916374207e-02 1.498788297176361084e-01 -2.546553909778594971e-01 -6.911159306764602661e-02 -3.582749068737030029e-01 6.728496551513671875e-01
-8.194649815559387207e-01 -1.285869479179382324e-01 -1.060328856110572815e-01 -6.537428498268127441e-02 1.318590342998504639e-01 -4.972382485866546631e-01 -3.249087929725646973e-02 1.753207445144653320e-01
-1.493140757083892822e-01 -5.889742076396942139e-02 6.881242990493774414e-01 4.314434230327606201e-01 1.839276552200317383e-01 -3.473839759826660156e-01 2.499523907899856567e-01 3.124046027660369873e-01
-4.033374190330505371e-01 7.799353450536727905e-02 7.738738656044006348e-01 9.515641257166862488e-03 1.402644962072372437e-01 2.926010489463806152e-01 -3.514947295188903809e-01 -5.853639170527458191e-02
-6.514050960540771484e-01 1.197936013340950012e-01 4.602380990982055664e-01 1.430288404226303101e-01 -2.318826764822006226e-01 1.190092563629150391e-01 -4.711889326572418213e-01 -1.977189481258392334e-01
-5.781583189964294434e-01 9.149416536092758179e-02 2.504525482654571533e-01 -1.013238541781902313e-02 -3.504831194877624512e-01 1.320692151784896851e-01 -6.705678701400756836e-01 6.775438040494918823e-02
-4.808251261711120605e-01 2.458234876394271851e-01 -3.600947558879852295e-02 2.699738740921020508e-01 -6.662655621767044067e-02 -2.845832407474517822e-01 -5.772216320037841797e-01 4.643101990222930908e-01
-6.823633909225463867e-01 2.050892263650894165e-01 1.890495717525482178e-01 -5.026729777455329895e-02 -1.190005093812942505e-01 -2.749149501323699951e-01 -4.996956288814544678e-01 -3.385513126850128174e-01
-6.489689946174621582e-01 1.692846864461898804e-01 1.981770247220993042e-01 9.627527557313442230e-03 -3.040437400341033936e-01 -2.118285894393920898e-01 -5.429555177688598633e-01 -2.805361449718475342e-01
-2.303276658058166504e-01 -7.805301994085311890e-02 4.378011524677276611e-01 1.849314570426940918e-01 -1.876224726438522339e-01 -6.273175477981567383e-01 1.925247311592102051e-01 4.991917014122009277e-01
-4.502349495887756348e-01 2.230402268469333649e-02 -3.654480725526809692e-02 5.438138172030448914e-02 3.758459687232971191e-01 -7.159148454666137695e-01 8.900381624698638916e-02 3.616382181644439697e-01
-6.777266263961791992e-01 1.152538955211639404e-01 1.313110142946243286e-01 -6.969202160835266113e-01 1.229911595582962036e-01 -5.689373612403869629e-02 -9.093277156352996826e-03 7.756561785936355591e-02
-6.654439568519592285e-01 3.424300849437713623e-01 3.764081001281738281e-01 -1.696148663759231567e-01 -9.602589905261993408e-02 1.654873788356781006e-01 4.396578371524810791e-01 1.989164799451828003e-01
-3.398246169090270996e-01 -1.265951991081237793e-01 3.898625671863555908e-01 6.317511945962905884e-02 2.243177592754364014e-01 -7.414074540138244629e-01 3.280423581600189209e-01 6.995429098606109619e-02
-5.274707674980163574e-01 -3.332223892211914062e-01 3.425698280334472656e-01 -1.110963616520166397e-02 -1.356868296861648560e-01 -6.287609934806823730e-01 2.358283847570419312e-01 1.545757353305816650e-01
1.501269638538360596e-01 4.815258979797363281e-01 5.153791308403015137e-01 -5.042378902435302734e-01 -1.544293761253356934e-01 -1.480038762092590332e-01 -2.515400946140289307e-01 3.416096568107604980e-01
-2.966549694538116455e-01 6.111815571784973145e-01 3.343132436275482178e-01 -3.625864088535308838e-01 -4.129589796066284180e-01 -1.884069740772247314e-01 -1.305939555168151855e-01 -2.685737311840057373e-01
6.269846111536026001e-02 7.441897690296173096e-02 7.258131504058837891e-01 1.500491946935653687e-01 -4.102542996406555176e-01 -4.809248447418212891e-01 -1.626144796609878540e-01 1.231685206294059753e-01
-3.621350526809692383e-01 -1.906706392765045166e-01 -3.131235763430595398e-02 -4.076857864856719971e-02 -2.876865305006504059e-02 -5.834067463874816895e-01 -5.317502021789550781e-01 4.537743330001831055e-01
-3.227144181728363037e-01 7.042595744132995605e-01 4.172034189105033875e-02 -4.039771556854248047e-01 1.121300607919692993e-01 -4.345218837261199951e-01 -8.468127250671386719e-02 1.624275445938110352e-01
-5.421627759933471680e-01 3.602731525897979736e-01 5.172954499721527100e-02 3.331608772277832031e-01 -6.740076839923858643e-02 -3.786588907241821289e-01 -5.583099126815795898e-01 -5.436398088932037354e-02
-5.307323932647705078e-01 -2.866432815790176392e-02 6.496309638023376465e-01 -2.805503308773040771e-01 -2.629945874214172363e-01 -8.110728114843368530e-02 3.515637516975402832e-01 -1.320264339447021484e-01
-2.199613898992538452e-01 5.922566056251525879e-01 2.661182284355163574e-01 -2.719797194004058838e-01 -2.621421217918395996e-01 -5.291844010353088379e-01 2.491000294685363770e-01 2.127251476049423218e-01
4.787156358361244202e-03 2.365970760583877563e-01 6.396524310111999512e-01 1.931629329919815063e-01 4.467655122280120850e-01 -1.255435198545455933e-01 -5.052416324615478516e-01 1.640184074640274048e-01
-5.981422662734985352e-01 2.336903959512710571e-01 9.522440284490585327e-02 -7.002249956130981445e-01 2.408451288938522339e-01 -1.439309567213058472e-01 -4.929503425955772400e-02 8.413891494274139404e-02
-3.708104491233825684e-01 4.945263564586639404e-01 -1.061788275837898254e-01 -3.010506629943847656e-01 3.185036182403564453e-01 -4.918646216392517090e-01 -1.443330794572830200e-01 3.896543979644775391e-01
1.184798926115036011e-01 -1.364330649375915527e-01 6.432493925094604492e-01 -5.315804854035377502e-02 -3.617449402809143066e-01 -4.962736368179321289e-01 -2.752061486244201660e-01 3.128383457660675049e-01
1.176044438034296036e-02 3.681839406490325928e-01 8.521881103515625000e-01 -8.945252001285552979e-02 -2.000497728586196899e-01 -2.886096239089965820e-01 -4.246488586068153381e-02 7.040566951036453247e-02
-5.606399178504943848e-01 -1.675660759210586548e-01 4.489603936672210693e-01 -2.032579779624938965e-01 -1.026796251535415649e-01 -4.602529108524322510e-01 4.153034389019012451e-01 1.409696191549301147e-01
-3.836685419082641602e-01 7.118538022041320801e-02 6.323838829994201660e-01 -4.241033643484115601e-02 5.074979066848754883e-01 6.889126449823379517e-02 -4.286213517189025879e-01 -2.601950662210583687e-03
-7.655813097953796387e-01 3.844913244247436523e-01 3.004805147647857666e-01 2.649171352386474609e-01 4.136661067605018616e-02 3.085993602871894836e-02 -2.378849089145660400e-01 -2.152425646781921387e-01
-4.719146192073822021e-01 -1.525565236806869507e-01 1.267413645982742310e-01 3.672472015023231506e-02 -6.332316994667053223e-02 -1.439733547158539295e-03 -2.731241881847381592e-01 8.111733794212341309e-01
1.341418474912643433e-01 3.351038694381713867e-02 5.286701321601867676e-01 -1.029042713344097137e-02 -4.122838377952575684e-01 -5.621501207351684570e-01 -3.926768898963928223e-01 2.471826672554016113e-01
-3.775369226932525635e-01 -2.432233989238739014e-01 7.264009863138198853e-02 -5.770065784454345703e-01 2.419096976518630981e-02 -4.939095675945281982e-01 -4.625549316406250000e-01 -4.007649049162864685e-02
-4.707904458045959473e-01 3.513899166136980057e-03 3.996709585189819336e-01 7.980572991073131561e-03 -1.131167635321617126e-01 -5.699192881584167480e-01 4.616903066635131836e-01 2.603495717048645020e-01
1.535794585943222046e-01 6.860528141260147095e-02 4.974319040775299072e-01 -3.231495320796966553e-01 -1.349724549800157547e-02 -7.175168991088867188e-01 2.076697163283824921e-02 3.231076598167419434e-01
-6.001400947570800781e-01 4.081024527549743652e-01 6.174482777714729309e-02 -3.916321694850921631e-01 2.473404854536056519e-01 -1.542194932699203491e-01 2.248185127973556519e-01 4.249608218669891357e-01
-4.307591319084167480e-01 -4.308350384235382080e-02 8.060945868492126465e-01 1.557521242648363113e-02 1.846068352460861206e-01 2.505768537521362305e-01 -2.561326026916503906e-01 9.321499615907669067e-03
-4.945641160011291504e-01 -2.311089076101779938e-02 6.587839871644973755e-02 4.803202673792839050e-02 -4.740314781665802002e-01 -5.017918944358825684e-01 6.507080793380737305e-02 5.171943902969360352e-01
-4.585493505001068115e-01 2.696518003940582275e-01 -5.068735778331756592e-02 1.780710369348526001e-01 6.775752454996109009e-02 -4.827174246311187744e-01 -6.083867549896240234e-01 2.738618254661560059e-01
-6.102902293205261230e-01 2.366659194231033325e-01 3.342534303665161133e-01 1.843666136264801025e-01 2.409855127334594727e-01 -1.440432965755462646e-01 -5.266184806823730469e-01 -2.639492750167846680e-01
-3.968254625797271729e-01 2.004477232694625854e-01 -3.269290179014205933e-02 1.551704406738281250e-01 4.433436095714569092e-01 -5.052371621131896973e-01 -4.914372861385345459e-01 2.896115779876708984e-01
-6.006743311882019043e-01 -1.016886234283447266e-01 7.381266355514526367e-02 -2.226966470479965210e-01 -3.765981271862983704e-02 9.470792114734649658e-02 -3.151602447032928467e-01 6.812442541122436523e-01
-6.347994804382324219e-01 -2.049826979637145996e-01 5.203314423561096191e-01 -3.449530899524688721e-01 -1.832468211650848389e-01 3.964702133089303970e-03 3.239037096500396729e-01 1.636015772819519043e-01
1.278486251831054688e-01 2.189441621303558350e-01 5.065545439720153809e-01 -5.936701297760009766e-01 1.350931264460086823e-02 -3.723081350326538086e-01 -5.976512562483549118e-03 4.334109723567962646e-01
-4.850581884384155273e-01 4.043422043323516846e-01 1.467580944299697876e-01 2.460557073354721069e-01 2.832438945770263672e-01 -4.206179380416870117e-01 -4.617106318473815918e-01 -2.209555655717849731e-01
-5.011700987815856934e-01 -2.185263037681579590e-01 5.977555513381958008e-01 -2.003765553236007690e-01 1.314337104558944702e-01 2.580074071884155273e-01 2.704665251076221466e-02 4.680150151252746582e-01
-2.737851440906524658e-01 -1.895552277565002441e-01 1.340742856264114380e-01 -6.149102449417114258e-01 7.647310942411422729e-02 -4.013881385326385498e-01 -5.660086870193481445e-01 -7.545617222785949707e-02
-4.580329954624176025e-01 2.319137156009674072e-01 3.064191937446594238e-01 1.659194082021713257e-01 3.170629739761352539e-01 -3.168370127677917480e-01 -5.528867840766906738e-01 -3.292437493801116943e-01
-3.872115612030029297e-01 3.950307667255401611e-01 -1.342414915561676025e-01 -1.740112602710723877e-01 3.397223353385925293e-01 -5.192260742187500000e-01 -1.098294034600257874e-01 4.986460506916046143e-01
-5.118858218193054199e-01 3.321695700287818909e-02 5.589023232460021973e-01 7.980400323867797852e-02 2.058304101228713989e-01 1.773454397916793823e-01 -5.853797793388366699e-01 4.052240028977394104e-02
-5.295768380165100098e-02 6.115701794624328613e-01 2.550669908523559570e-01 -6.356785446405410767e-02 -6.301264464855194092e-02 -5.917564034461975098e-01 7.233409583568572998e-02 4.412470459938049316e-01
-7.520515322685241699e-01 -1.130477935075759888e-01 4.215497076511383057e-01 -1.396730840206146240e-01 4.271324574947357178e-01 -2.848126552999019623e-02 1.896063834428787231e-01 7.226458191871643066e-02
7.256288826465606689e-02 2.181155830621719360e-01 6.725593209266662598e-01 -4.462860822677612305e-01 -2.305325269699096680e-01 -4.695711135864257812e-01 5.272143706679344177e-02 1.386760473251342773e-01
3.131604939699172974e-02 9.687466546893119812e-03 6.388314366340637207e-01 3.080877102911472321e-02 3.984676003456115723e-01 -1.792074292898178101e-01 -6.203143000602722168e-01 1.191175132989883423e-01
-4.553900361061096191e-01 5.201987624168395996e-01 -1.323684304952621460e-01 -1.958546638488769531e-01 9.829381853342056274e-02 -6.033543944358825684e-01 4.328709095716476440e-02 3.009331226348876953e-01
-2.659170925617218018e-01 -5.554457008838653564e-02 6.310122609138488770e-01 -3.475800156593322754e-01 3.340974450111389160e-01 1.656338572502136230e-01 -5.113430023193359375e-01 8.177422732114791870e-02
-3.675791919231414795e-01 -2.494994848966598511e-01 1.273459941148757935e-01 -6.385536789894104004e-01 4.845225811004638672e-02 -2.538478970527648926e-01 -5.353338122367858887e-01 1.590568274259567261e-01
-1.448951810598373413e-01 -1.006301194429397583e-01 6.482840180397033691e-01 1.816855967044830322e-01 4.667466580867767334e-01 -1.735564172267913818e-01 -4.913330376148223877e-01 1.619098484516143799e-01
-4.753468334674835205e-01 -2.954061627388000488e-01 5.015528202056884766e-02 -1.095083430409431458e-01 1.556844115257263184e-01 -7.268784642219543457e-01 -7.367148250341415405e-02 3.380167484283447266e-01
-3.267496228218078613e-01 4.871802031993865967e-01 2.944972813129425049e-01 -4.603325426578521729e-01 9.576763212680816650e-02 -3.605257868766784668e-01 3.299096524715423584e-01 3.305523097515106201e-01
-5.655934214591979980e-01 1.773436218500137329e-01 3.979209363460540771e-01 -4.158247262239456177e-03 -2.941865324974060059e-01 1.024297922849655151e-01 -6.150143742561340332e-01 -1.225339472293853760e-01
4.067314416170120239e-02 3.681932091712951660e-01 7.237025499343872070e-01 2.331918776035308838e-01 -3.233706653118133545e-01 -2.441733777523040771e-01 3.670560894533991814e-03 3.470634818077087402e-01
-2.714114487171173096e-01 5.622721314430236816e-01 -6.849779188632965088e-02 -1.625643521547317505e-01 1.441006064414978027e-01 -7.346466779708862305e-01 -8.550748229026794434e-02 1.062292903661727905e-01
-5.278465747833251953e-01 -4.116344824433326721e-02 -2.867290517315268517e-03 -1.600124314427375793e-02 -3.933405876159667969e-02 -6.428271532058715820e-02 -2.010658830404281616e-01 8.205561637878417969e-01
-6.401102542877197266e-01 -7.712947577238082886e-02 2.949448227882385254e-01 -7.407598197460174561e-02 -4.851332902908325195e-01 -3.267832398414611816e-01 3.050966262817382812e-01 2.379176318645477295e-01
-5.785099864006042480e-01 -4.018688201904296875e-01 3.610471189022064209e-01 -3.028009533882141113e-01 3.500177562236785889e-01 -3.795979321002960205e-01 -6.387870013713836670e-02 1.053423956036567688e-01
-5.374309420585632324e-01 3.880789875984191895e-02 2.607252001762390137e-01 3.946390375494956970e-02 6.316365599632263184e-01 -9.367478638887405396e-02 -4.577515125274658203e-01 1.511645615100860596e-01
-3.075014054775238037e-01 -3.963963687419891357e-02 8.374592065811157227e-01 -1.841319501399993896e-01 -1.351400911808013916e-01 -5.575405061244964600e-02 2.904183268547058105e-01 -2.508282661437988281e-01
-4.500109553337097168e-01 -4.949795082211494446e-02 6.000540256500244141e-01 -4.532845616340637207e-01 -1.197482086718082428e-02 9.339965134859085083e-02 2.390365302562713623e-01 4.043549001216888428e-01
2.802639827132225037e-02 6.089431643486022949e-01 3.146061599254608154e-01 -5.640601515769958496e-01 1.983149051666259766e-01 -3.104443252086639404e-01 -2.159844487905502319e-01 1.700233668088912964e-01
1.037019304931163788e-02 1.768503338098526001e-01 6.680438518524169922e-01 -1.486599892377853394e-01 6.319482624530792236e-02 -6.701878905296325684e-01 1.685746014118194580e-01 1.366431564092636108e-01
-3.829835951328277588e-01 3.107573986053466797e-01 3.364261612296104431e-02 -4.618934392929077148e-01 3.476834893226623535e-01 -5.471234321594238281e-01 -3.057183027267456055e-01 -1.690693050622940063e-01
-7.723157107830047607e-02 2.645329535007476807e-01 7.464960813522338867e-01 4.263461828231811523e-01 -3.440158665180206299e-01 -2.378971129655838013e-01 3.368456600583158433e-05 1.004405990242958069e-01
-3.285231590270996094e-01 -3.894775211811065674e-01 5.518672466278076172e-01 -5.599405765533447266e-01 8.731625229120254517e-02 1.268000751733779907e-01 -1.764460206031799316e-01 2.597174346446990967e-01
-8.164689540863037109e-01 -2.846331298351287842e-01 7.140271365642547607e-02 3.674069792032241821e-02 -3.114345250651240349e-03 -1.755218058824539185e-01 -8.128924667835235596e-02 4.566056132316589355e-01
-2.191080302000045776e-01 1.298141106963157654e-02 3.839105367660522461e-01 9.619736671447753906e-02 -2.726067304611206055e-01 -3.489552736282348633e-01 9.288308769464492798e-02 7.684206962585449219e-01
1.982510983943939209e-01 3.047984838485717773e-01 5.716127753257751465e-01 -1.609169319272041321e-02 -5.047189816832542419e-02 -7.050614953041076660e-01 3.025512769818305969e-02 2.005491852760314941e-01
-7.785097509622573853e-02 7.721115946769714355e-01 4.741523563861846924e-01 -3.336858153343200684e-01 -1.456281393766403198e-01 -3.588567674160003662e-02 -6.977251917123794556e-02 1.850749552249908447e-01
8.539403229951858521e-02 -1.429136027581989765e-03 3.307775557041168213e-01 -6.295597553253173828e-01 6.400452554225921631e-02 -5.888420343399047852e-01 -8.286117762327194214e-02 3.595122098922729492e-01
-7.451926469802856445e-01 6.180245429277420044e-02 4.283599257469177246e-01 4.890944436192512512e-02 -2.770770788192749023e-01 5.305908247828483582e-02 3.903518021106719971e-01 1.517316251993179321e-01
-2.456518635153770447e-02 5.454288721084594727e-01 5.360520482063293457e-01 -2.760885059833526611e-01 -3.712300062179565430e-01 -3.961726427078247070e-01 1.344354003667831421e-01 1.596553176641464233e-01
-6.770946383476257324e-01 -2.228306531906127930e-01 3.900286853313446045e-01 -2.685873210430145264e-01 2.865065634250640869e-01 -3.663152456283569336e-02 2.168728709220886230e-01 3.703597486019134521e-01
1.959136687219142914e-02 3.162660300731658936e-01 2.866986095905303955e-01 -1.858488619327545166e-01 1.535857617855072021e-01 -8.331592082977294922e-01 7.746312767267227173e-02 2.431308776140213013e-01
4.912359267473220825e-02 7.106648683547973633e-01 3.688966631889343262e-01 -3.109639585018157959e-01 -1.591575890779495239e-01 -2.482123523950576782e-01 -1.891877800226211548e-01 3.701709210872650146e-01
-4.755617678165435791e-01 4.994186758995056152e-01 1.396393328905105591e-01 -2.841177582740783691e-01 4.998645186424255371e-01 -3.865471482276916504e-01 9.815191477537155151e-02 1.236241534352302551e-01
-2.491919696331024170e-02 4.035264849662780762e-01 1.112563610076904297e-01 -3.003686964511871338e-01 1.074085608124732971e-01 -5.702890157699584961e-01 -5.892052501440048218e-02 6.274619102478027344e-01
-6.802867054939270020e-01 2.636535167694091797e-01 1.910904496908187866e-01 2.628857493400573730e-01 -8.087626099586486816e-02 -1.780988276004791260e-01 -5.556938052177429199e-01 -1.225416585803031921e-01
-3.306201100349426270e-01 5.875930190086364746e-01 3.008320033550262451e-01 -1.799340993165969849e-01 -1.401950716972351074e-01 -4.965756237506866455e-01 3.775343894958496094e-01 1.173643693327903748e-01
-6.342559307813644409e-02 6.117148995399475098e-01 1.617338508367538452e-01 -4.865530431270599365e-01 3.037028908729553223e-01 -3.623784184455871582e-01 -1.877586543560028076e-01 3.163600564002990723e-01
9.670811891555786133e-02 2.805956304073333740e-01 4.406120479106903076e-01 -8.834982663393020630e-02 5.188414454460144043e-02 -8.195054531097412109e-01 6.671462208032608032e-02 1.767401248216629028e-01
-6.823968887329101562e-01 9.899096935987472534e-02 4.216116666793823242e-01 -8.450397849082946777e-02 -7.548481971025466919e-02 -1.303461343050003052e-01 5.205031037330627441e-01 2.145378291606903076e-01
-7.481456398963928223e-01 -2.475544512271881104e-01 2.783427834510803223e-01 3.616373240947723389e-01 -1.468854583799839020e-02 -2.245874851942062378e-01 -8.777253329753875732e-02 3.352303206920623779e-01
-5.719761550426483154e-02 6.609836816787719727e-01 3.969402313232421875e-01 -1.936697065830230713e-01 3.843463063240051270e-01 -4.259568750858306885e-01 8.729182183742523193e-02 1.672671586275100708e-01
-1.775650680065155029e-01 -1.716304719448089600e-01 3.914066553115844727e-01 -1.446523368358612061e-01 -5.389407277107238770e-01 -2.640472352504730225e-01 -2.723734974861145020e-01 5.749127864837646484e-01
-2.127433866262435913e-01 -1.257930397987365723e-01 6.979005336761474609e-01 -3.422991633415222168e-01 -1.725559532642364502e-01 -3.656766712665557861e-01 2.814302034676074982e-02 4.127897024154663086e-01
-6.020801663398742676e-01 1.328279376029968262e-01 -1.356056034564971924e-01 -3.576040863990783691e-01 2.718829512596130371e-01 -3.932366073131561279e-01 -4.948447942733764648e-01 1.264622528105974197e-02
6.788673996925354004e-02 3.962760865688323975e-01 6.142967939376831055e-01 8.779653906822204590e-02 2.124849520623683929e-02 -6.118435263633728027e-01 1.188166514039039612e-01 2.537056207656860352e-01
-3.007254302501678467e-01 1.588457226753234863e-01 6.748751401901245117e-01 1.310963034629821777e-01 9.743807464838027954e-02 2.168701440095901489e-01 -5.942165255546569824e-01 4.549096152186393738e-02
-5.390936732292175293e-01 1.627494692802429199e-01 2.453204989433288574e-01 -5.063174292445182800e-02 -2.184719443321228027e-01 -5.929483175277709961e-01 4.040620923042297363e-01 -2.399192154407501221e-01
-4.535028338432312012e-01 1.968059986829757690e-01 2.428149133920669556e-01 3.308506309986114502e-01 4.294886887073516846e-01 -5.347532629966735840e-01 -2.421083599328994751e-01 -2.411296069622039795e-01
-4.851730763912200928e-01 2.239373028278350830e-01 3.618868291378021240e-01 -5.623531937599182129e-01 -4.448960125446319580e-01 -3.999418765306472778e-02 -2.531107366085052490e-01 -6.049013510346412659e-02
-3.365997374057769775e-01 -2.457652390003204346e-01 -7.494579255580902100e-02 -2.686590552330017090e-01 -2.083426117897033691e-01 -7.560583949089050293e-01 -2.418066412210464478e-01 2.738688588142395020e-01
-5.694791674613952637e-01 -5.146021395921707153e-02 5.493319630622863770e-01 2.291899472475051880e-01 1.722209155559539795e-01 -3.337540626525878906e-01 -1.627651304006576538e-01 -3.888537883758544922e-01
-7.063127160072326660e-01 -2.915728390216827393e-01 1.785050779581069946e-01 1.740838587284088135e-01 2.511017918586730957e-01 -4.432750046253204346e-01 -1.166977956891059875e-01 2.842096388339996338e-01
-8.718470335006713867e-01 1.595143526792526245e-01 2.869575619697570801e-01 -1.539386361837387085e-01 1.526373028755187988e-01 2.036094665527343750e-01 1.757733523845672607e-01 1.128933131694793701e-01
-4.766785725951194763e-02 3.310492336750030518e-01 6.851342320442199707e-01 2.574911415576934814e-01 -2.145358622074127197e-01 -1.835794597864151001e-01 -4.307435452938079834e-02 5.204240679740905762e-01
-4.841267764568328857e-01 1.923626661300659180e-01 6.839765310287475586e-01 1.472868323326110840e-01 2.049303650856018066e-01 8.158843219280242920e-02 1.755457669496536255e-01 3.995387256145477295e-01
-5.572640895843505859e-01 2.298736423254013062e-01 1.133510842919349670e-01 -7.825005054473876953e-01 -2.776809595525264740e-02 -1.825932995416224003e-03 -1.846839487552642822e-02 1.017037853598594666e-01
5.519303958863019943e-03 6.888319849967956543e-01 3.450091183185577393e-01 -2.819526195526123047e-01 -2.197142094373703003e-01 -2.179476469755172729e-01 -4.760684072971343994e-01 -6.734338402748107910e-02
-4.595739841461181641e-01 -3.981556743383407593e-02 5.488527417182922363e-01 -2.454825192689895630e-01 3.294808566570281982e-01 -2.222387790679931641e-01 4.800005555152893066e-01 1.932800263166427612e-01
-4.572966992855072021e-01 1.008434891700744629e-01 2.881697118282318115e-01 1.382936141453683376e-03 -4.557374715805053711e-01 -5.541249513626098633e-01 3.127965629100799561e-01 2.916744649410247803e-01
3.194628283381462097e-02 4.011434912681579590e-01 5.488495826721191406e-01 -1.474178731441497803e-01 -2.111587375402450562e-01 -5.851588249206542969e-01 1.538785845041275024e-01 3.231376707553863525e-01
-2.914191186428070068e-01 -4.425002261996269226e-02 6.421948671340942383e-01 3.512642979621887207e-01 4.368058443069458008e-01 -8.647255599498748779e-02 -3.970597088336944580e-01 1.462287008762359619e-01
-8.214913308620452881e-02 2.230842560529708862e-01 3.450987339019775391e-01 7.369799911975860596e-02 -1.799754947423934937e-01 -5.007612109184265137e-01 1.297586560249328613e-01 7.203959226608276367e-01
-2.735040150582790375e-02 5.800858139991760254e-01 2.713465988636016846e-01 -4.533720016479492188e-01 3.458922505378723145e-01 -4.617824554443359375e-01 -6.009633839130401611e-02 2.169824242591857910e-01
1.363322287797927856e-01 5.360526442527770996e-01 5.167349576950073242e-01 -4.035753607749938965e-01 -1.902496069669723511e-01 -4.298055768013000488e-01 -6.680127978324890137e-02 1.969338059425354004e-01
-5.754538774490356445e-01 5.101739764213562012e-01 -3.919012099504470825e-02 -3.811693787574768066e-01 2.123962342739105225e-01 -3.368254899978637695e-01 1.469264477491378784e-01 2.856546938419342041e-01
-1.510742027312517166e-02 1.056666374206542969e-01 7.359626293182373047e-01 -4.251765310764312744e-01 -3.649363517761230469e-01 -3.589914441108703613e-01 5.208330228924751282e-02 -3.773970529437065125e-02
-8.262252807617187500e-01 1.146436482667922974e-01 3.215172886848449707e-01 -3.030416071414947510e-01 3.171123191714286804e-02 2.585259974002838135e-01 1.592868119478225708e-01 1.256485134363174438e-01
-4.417431354522705078e-01 -2.001991271972656250e-01 4.954748451709747314e-01 -2.751086056232452393e-01 2.337664812803268433e-01 -4.800491333007812500e-01 1.559725701808929443e-01 -3.663084805011749268e-01
-5.621085762977600098e-01 -2.868545651435852051e-01 5.131949186325073242e-01 -1.854014843702316284e-01 4.525910019874572754e-01 7.569321244955062866e-02 -6.128170341253280640e-02 2.994697093963623047e-01
-6.767594218254089355e-01 5.746866390109062195e-02 3.454579710960388184e-01 -4.279969036579132080e-01 4.271462932229042053e-02 1.678785495460033417e-02 3.135348558425903320e-01 3.684576451778411865e-01
-9.547755122184753418e-02 3.063682019710540771e-01 3.850008845329284668e-01 -3.989599049091339111e-01 -5.571582913398742676e-01 -2.586225569248199463e-01 -4.380379617214202881e-01 1.429670155048370361e-01
-6.112508177757263184e-01 -3.047029972076416016e-01 2.905373275279998779e-01 -6.317580491304397583e-02 -3.805126622319221497e-02 -5.776801705360412598e-01 3.004761338233947754e-01 1.402754187583923340e-01
-3.547009229660034180e-01 5.288853645324707031e-01 -1.772105842828750610e-01 -2.421589940786361694e-01 7.984787970781326294e-02 -6.232895255088806152e-01 -3.170618116855621338e-01 9.502369165420532227e-02
-7.460700273513793945e-01 -2.473123520612716675e-01 3.922074735164642334e-01 -1.011961977928876877e-02 4.123785495758056641e-01 -1.153461411595344543e-01 1.570092141628265381e-01 1.423889845609664917e-01
-5.608938932418823242e-01 -2.759926319122314453e-01 5.262125749140977859e-03 7.031717151403427124e-02 8.106677234172821045e-02 -2.848482429981231689e-01 -5.753498077392578125e-01 4.307157993316650391e-01
-1.582980304956436157e-01 -3.754162788391113281e-02 2.241991460323333740e-01 -1.480373144149780273e-01 2.095155119895935059e-01 -6.892459988594055176e-01 8.113085292279720306e-03 6.183279156684875488e-01
-4.965403079986572266e-01 -3.318871259689331055e-01 5.393999218940734863e-01 -4.192782342433929443e-01 3.051070496439933777e-02 -2.854447113350033760e-03 -2.829601466655731201e-01 -3.091062307357788086e-01
-2.605563104152679443e-01 4.012477397918701172e-01 -1.372164208441972733e-02 2.462736219167709351e-01 7.178874313831329346e-02 -3.880583345890045166e-01 -8.170142769813537598e-02 7.401713132858276367e-01
-4.026521444320678711e-01 -2.072732895612716675e-01 6.001825332641601562e-01 -5.670632123947143555e-01 6.858443468809127808e-02 -3.029150143265724182e-02 2.458719313144683838e-01 2.169208675622940063e-01
-1.001684665679931641e-01 2.878448665142059326e-01 1.461648494005203247e-01 -2.100050002336502075e-01 -1.000427827239036560e-01 -7.872251272201538086e-01 7.683226466178894043e-02 4.538836479187011719e-01
-3.872963190078735352e-01 -1.807298809289932251e-01 2.318825125694274902e-01 -1.636475473642349243e-01 -3.841728568077087402e-01 -4.515945017337799072e-01 9.990376234054565430e-02 6.126018762588500977e-01
-6.235488057136535645e-01 1.586779803037643433e-01 1.772442013025283813e-01 2.983719706535339355e-01 -2.530191540718078613e-01 2.106796801090240479e-01 -4.509492516517639160e-01 3.921825289726257324e-01
-2.325674444437026978e-01 -3.763068914413452148e-01 2.642956376075744629e-01 -2.986666262149810791e-01 1.143547520041465759e-01 -6.561621427536010742e-01 -2.626040875911712646e-01 3.642318546772003174e-01
-3.375054895877838135e-01 4.448204636573791504e-01 1.165569499135017395e-01 2.488790899515151978e-01 3.659197986125946045e-01 -4.215064644813537598e-01 -5.416780710220336914e-01 8.785442262887954712e-02
-3.411972820758819580e-01 -1.753313541412353516e-01 6.749158501625061035e-01 -1.416389495134353638e-01 -4.175599813461303711e-01 -1.408084481954574585e-01 2.236652672290802002e-01 3.647749423980712891e-01
-4.172500073909759521e-01 5.222766995429992676e-01 -2.898168936371803284e-02 -3.710441887378692627e-01 2.941398620605468750e-01 -5.491797924041748047e-01 -5.710275098681449890e-02 1.524412781000137329e-01
-5.847176313400268555e-01 9.175081551074981689e-02 6.520712375640869141e-02 -4.849407449364662170e-02 1.220234557986259460e-01 -7.478783726692199707e-01 2.584372162818908691e-01 4.562882333993911743e-02
1.126980558037757874e-01 3.259965777397155762e-01 5.364162325859069824e-01 -1.328109353780746460e-01 9.050364047288894653e-02 -7.499249577522277832e-01 7.098976522684097290e-02 5.127735901623964310e-03
1.057607606053352356e-01 3.518728017807006836e-01 5.806741714477539062e-01 -4.566327035427093506e-01 9.791638702154159546e-02 -3.483608067035675049e-01 1.045231595635414124e-01 4.212319552898406982e-01
-4.319900870323181152e-01 -6.021126173436641693e-03 4.152009785175323486e-01 -2.568950355052947998e-01 -9.631575644016265869e-02 -5.982803702354431152e-01 4.143434464931488037e-01 1.899074018001556396e-01
-6.499928832054138184e-01 -8.505170233547687531e-03 2.254181914031505585e-02 3.893640637397766113e-01 2.218220829963684082e-01 -4.168904721736907959e-01 -4.167524278163909912e-01 1.692311018705368042e-01
-2.172141224145889282e-01 5.452263951301574707e-01 5.895622447133064270e-02 -1.862043887376785278e-02 -4.042341113090515137e-01 -4.717314243316650391e-01 -4.452170729637145996e-01 2.599417865276336670e-01
-2.022725939750671387e-01 6.893058419227600098e-01 1.555651128292083740e-01 -2.291962057352066040e-01 -1.673377007246017456e-01 -5.725271701812744141e-01 7.391423452645540237e-03 2.266453206539154053e-01
-6.392705440521240234e-01 -3.111479878425598145e-01 4.743400216102600098e-01 -2.935310304164886475e-01 1.832640022039413452e-01 -1.186117231845855713e-01 2.873505055904388428e-01 2.305132448673248291e-01
-6.217632815241813660e-02 3.370909690856933594e-01 2.315670698881149292e-01 -6.565505266189575195e-02 1.290567517280578613e-01 -8.932977318763732910e-01 8.518411964178085327e-02 5.174019560217857361e-02
-2.100777477025985718e-01 5.092267394065856934e-01 8.450563251972198486e-02 -1.871882081031799316e-01 3.471429347991943359e-01 -4.466049373149871826e-01 -3.745700418949127197e-02 5.770680308341979980e-01
-2.833409905433654785e-01 -6.588057149201631546e-03 4.880588054656982422e-01 -1.559064388275146484e-01 4.383243918418884277e-01 6.743323057889938354e-03 -6.600928306579589844e-01 1.710843592882156372e-01
-4.643375575542449951e-01 -1.877454519271850586e-01 2.518822550773620605e-01 2.767540328204631805e-02 -1.452607810497283936e-01 -6.381683349609375000e-01 2.650395631790161133e-01 4.316553771495819092e-01
-8.860513567924499512e-02 4.478007853031158447e-01 5.203572511672973633e-01 -2.771456241607666016e-01 -9.596706181764602661e-02 5.771531164646148682e-02 -3.401787579059600830e-01 5.619428753852844238e-01
-4.682166278362274170e-01 -3.876177594065666199e-02 6.085410118103027344e-01 -3.515642881393432617e-01 3.027420639991760254e-01 1.714610494673252106e-02 3.019012212753295898e-01 3.197813034057617188e-01
-5.643125176429748535e-01 -3.773343563079833984e-01 1.993484050035476685e-01 -1.211386397480964661e-01 2.384222447872161865e-01 -5.624380707740783691e-01 3.334696963429450989e-02 3.323584496974945068e-01
-3.543048202991485596e-01 1.435591578483581543e-01 7.605965733528137207e-01 1.159883290529251099e-02 5.581973120570182800e-02 3.483732938766479492e-01 -3.775458931922912598e-01 9.053535759449005127e-02
-4.368515610694885254e-01 3.358119726181030273e-02 -9.783902764320373535e-02 -2.813082002103328705e-02 4.354783296585083008e-01 -3.639838397502899170e-01 -3.234029114246368408e-01 6.090598702430725098e-01
-2.993467450141906738e-01 5.364282727241516113e-01 1.867518275976181030e-01 3.229396641254425049e-01 2.976072132587432861e-01 -3.868681490421295166e-01 -4.952031373977661133e-01 -2.597483573481440544e-03
1.121151149272918701e-01 1.657631248235702515e-01 4.791435599327087402e-01 -4.178825020790100098e-01 1.037792339920997620e-01 -6.523590087890625000e-01 8.358984440565109253e-02 3.352894783020019531e-01
-5.146269798278808594e-01 6.647997349500656128e-02 3.301237821578979492e-01 -2.215571142733097076e-02 -3.358598947525024414e-01 -5.264592766761779785e-01 4.158534109592437744e-01 2.416020184755325317e-01
-1.725950688123703003e-01 2.227986007928848267e-01 7.580599784851074219e-01 3.433417081832885742e-01 -2.282530814409255981e-01 -7.543291151523590088e-02 1.637459248304367065e-01 3.787226974964141846e-01
-5.922269448637962341e-02 1.084314957261085510e-01 7.482694387435913086e-01 -3.263551276177167892e-03 -1.278710085898637772e-02 -5.976145863533020020e-01 2.026931792497634888e-01 1.625614613294601440e-01
-4.957063794136047363e-01 -2.348026931285858154e-01 1.637610793113708496e-01 -5.130068063735961914e-01 -2.153280563652515411e-02 -4.856493771076202393e-01 -3.537320494651794434e-01 -2.184123545885086060e-01
-6.414058804512023926e-01 2.824895977973937988e-01 2.812861204147338867e-01 -9.181670099496841431e-02 -3.395363688468933105e-01 -2.303572744131088257e-01 4.807731211185455322e-01 1.474915295839309692e-01
-5.161272287368774414e-01 4.634839482605457306e-03 1.931219249963760376e-01 3.309491872787475586e-01 2.673061490058898926e-01 -5.581225752830505371e-01 -4.037416279315948486e-01 -2.020075023174285889e-01
-1.748495101928710938e-01 -2.719858884811401367e-01 5.690233707427978516e-01 9.510906040668487549e-02 -2.694365382194519043e-01 -6.237805485725402832e-01 1.016205400228500366e-01 3.009868562221527100e-01
-3.927923738956451416e-02 1.668442636728286743e-01 8.661950826644897461e-01 1.285320222377777100e-01 -2.637928724288940430e-01 -1.688783168792724609e-01 1.261152774095535278e-01 2.996565103530883789e-01
-3.469320833683013916e-01 1.672131568193435669e-01 3.219324052333831787e-01 -9.880452603101730347e-02 -4.830228984355926514e-01 -6.890476942062377930e-01 1.666116714477539062e-01 -4.917147010564804077e-02
-3.894890844821929932e-01 -2.322175353765487671e-01 1.339186578989028931e-01 -5.388243794441223145e-01 2.618139050900936127e-02 -4.482134580612182617e-01 -4.889058172702789307e-01 -2.133016139268875122e-01
-3.635548353195190430e-01 1.139757186174392700e-01 7.289811223745346069e-02 2.794190645217895508e-01 4.235728383064270020e-01 -6.427245736122131348e-01 -3.919176161289215088e-01 1.591852754354476929e-01
-5.245951414108276367e-01 -2.495730519294738770e-01 -8.030980825424194336e-02 -4.719135761260986328e-01 3.077608346939086914e-02 -5.754039883613586426e-01 -3.108152747154235840e-01 6.868676841259002686e-02
4.506393149495124817e-02 5.338299274444580078e-01 4.214099049568176270e-01 -4.831703305244445801e-01 3.510323464870452881e-01 -2.251621931791305542e-01 -9.188045561313629150e-02 3.458196520805358887e-01
-3.435391783714294434e-01 5.941444635391235352e-02 -7.249595969915390015e-02 -3.113446235656738281e-01 1.780301630496978760e-01 -4.341535866260528564e-01 -2.408663630485534668e-01 7.057328820228576660e-01
-2.692612409591674805e-01 7.648973464965820312e-01 1.306035369634628296e-01 -3.136963546276092529e-01 1.663146167993545532e-01 -2.239067554473876953e-01 -1.416974514722824097e-01 3.592974841594696045e-01
-3.806746900081634521e-01 6.516317725181579590e-01 -6.853315979242324829e-02 -2.590534389019012451e-01 2.605495452880859375e-01 -4.588060677051544189e-01 -1.099885478615760803e-01 2.610953450202941895e-01
-2.485531568527221680e-01 5.946217179298400879e-01 1.928475201129913330e-01 -5.733390450477600098e-01 3.494548201560974121e-01 -1.897408068180084229e-01 -1.226965114474296570e-01 2.134566009044647217e-01
4.409545660018920898e-02 1.011472195386886597e-01 6.519646048545837402e-01 4.905118048191070557e-02 -3.403497859835624695e-02 -6.739490032196044922e-01 7.210849970579147339e-02 3.159045875072479248e-01
-4.258747994899749756e-01 4.640817046165466309e-01 5.651745200157165527e-02 1.202482804656028748e-01 2.995890378952026367e-01 -4.073314368724822998e-01 -5.743793845176696777e-01 4.563536960631608963e-03
-4.475580453872680664e-01 7.867146134376525879e-01 -2.387645281851291656e-02 -2.637054026126861572e-01 1.043634340167045593e-01 -1.927728056907653809e-01 -1.721188127994537354e-01 1.816131919622421265e-01
-2.810477837920188904e-02 7.229284644126892090e-01 3.288642466068267822e-01 -3.612313270568847656e-01 3.426927030086517334e-01 -2.394133210182189941e-01 -1.286932677030563354e-01 2.159303426742553711e-01
-6.155784130096435547e-01 2.626706957817077637e-01 4.429213702678680420e-02 4.853658974170684814e-01 -8.080460131168365479e-03 -2.074028551578521729e-01 -3.858868777751922607e-01 3.500509560108184814e-01
7.017359882593154907e-02 6.592318415641784668e-01 5.266991257667541504e-01 -4.172792434692382812e-01 1.459813266992568970e-01 -2.232738882303237915e-01 -1.748617440462112427e-01 8.495165407657623291e-02
-3.260810077190399170e-01 1.841060072183609009e-01 1.178410276770591736e-01 -2.452037632465362549e-01 2.141289710998535156e-01 -7.906131148338317871e-01 -1.077087745070457458e-01 3.213148117065429688e-01
1.378755271434783936e-02 4.250572919845581055e-01 5.944047570228576660e-01 -3.478366732597351074e-01 4.038985967636108398e-01 -4.146777391433715820e-01 7.123807072639465332e-02 6.828294694423675537e-02
-6.104233264923095703e-01 6.439710259437561035e-01 8.998154848814010620e-02 -3.113813102245330811e-01 2.015855908393859863e-01 -8.927186578512191772e-02 8.714975416660308838e-02 2.267779856920242310e-01
-5.491377711296081543e-01 -2.557466030120849609e-01 9.396816045045852661e-02 -3.982455134391784668e-01 7.253925502300262451e-02 -6.078156828880310059e-01 -2.668188810348510742e-01 -1.404198557138442993e-01
-3.371236920356750488e-01 3.317738175392150879e-01 1.109309569001197815e-01 4.285949841141700745e-02 1.898423284292221069e-01 -7.870800495147705078e-01 1.807240992784500122e-01 2.719097137451171875e-01
-6.642116904258728027e-01 -1.275739520788192749e-01 3.046301901340484619e-01 -1.383736636489629745e-02 -4.821181595325469971e-01 -2.584736943244934082e-01 2.776991128921508789e-01 2.705424427986145020e-01
-7.790242135524749756e-02 5.730421543121337891e-01 2.769827842712402344e-02 -2.497559189796447754e-01 1.572729200124740601e-01 -3.741814494132995605e-01 -4.326326847076416016e-01 5.004908442497253418e-01
1.458500176668167114e-01 6.958401203155517578e-01 4.963194727897644043e-01 -2.821058928966522217e-01 7.438375800848007202e-02 -3.530246317386627197e-01 -1.878868490457534790e-01 5.618612468242645264e-02
2.345782704651355743e-02 6.320110559463500977e-01 3.404379785060882568e-01 -5.323999747633934021e-02 6.142424792051315308e-02 -4.885759353637695312e-01 2.440627431496977806e-04 4.886716306209564209e-01
-3.791712820529937744e-01 9.757678955793380737e-02 1.213869079947471619e-01 -9.417006745934486389e-03 -1.395987272262573242e-01 2.211748622357845306e-02 -1.455847620964050293e-01 8.892201781272888184e-01
-4.907915294170379639e-01 -3.446929454803466797e-01 2.424294352531433105e-01 -4.673159122467041016e-01 1.298230886459350586e-01 -5.258963108062744141e-01 -2.546233832836151123e-01 -7.000087946653366089e-02
-7.341720908880233765e-02 5.721865892410278320e-01 4.112761914730072021e-01 -4.086472690105438232e-01 4.035714641213417053e-02 -9.924992918968200684e-02 4.499693587422370911e-02 5.635314583778381348e-01
-5.417585372924804688e-01 -2.905205786228179932e-01 1.320483088493347168e-01 -3.554123938083648682e-01 5.084770545363426208e-02 -6.111509203910827637e-01 -2.394333928823471069e-01 -2.119470834732055664e-01
-2.327337302267551422e-02 6.130266189575195312e-01 5.854846239089965820e-01 -2.635558545589447021e-01 1.115565598011016846e-01 -1.766108870506286621e-01 1.313430517911911011e-01 3.879631459712982178e-01
4.566225223243236542e-03 -9.841587394475936890e-02 5.366567373275756836e-01 2.467295899987220764e-02 3.054997026920318604e-01 -1.018187701702117920e-01 -6.904665827751159668e-01 3.481996059417724609e-01
-1.803570054471492767e-02 -4.981676489114761353e-02 6.533569693565368652e-01 1.967925131320953369e-01 3.885932564735412598e-01 -1.898897886276245117e-01 -5.535436868667602539e-01 1.952354311943054199e-01
-2.216419130563735962e-01 -4.555832445621490479e-01 4.129932224750518799e-01 -9.972465038299560547e-02 8.911950886249542236e-02 -5.000537037849426270e-01 -9.653412550687789917e-02 5.435951352119445801e-01
-2.365517318248748779e-01 -3.003198839724063873e-02 7.878903150558471680e-01 2.826842367649078369e-01 3.904969394207000732e-01 -5.443982407450675964e-02 -2.800150215625762939e-01 -9.273473173379898071e-02
-1.356845349073410034e-01 2.969128787517547607e-01 1.458101570606231689e-01 -2.237271666526794434e-01 4.244553297758102417e-02 -2.129817605018615723e-01 -2.221431434154510498e-01 8.518260121345520020e-01
-4.306163787841796875e-01 2.640296518802642822e-02 5.778989940881729126e-02 -2.195660769939422607e-01 -1.240876875817775726e-02 -6.392382830381393433e-02 -1.981262117624282837e-01 8.478379845619201660e-01
-5.759136080741882324e-01 -2.928566634654998779e-01 2.201117575168609619e-01 -9.282654151320457458e-03 9.026322513818740845e-02 -5.925031900405883789e-01 2.250310927629470825e-01 3.523870706558227539e-01
-2.404972612857818604e-01 1.207930967211723328e-02 6.827712655067443848e-01 1.275386512279510498e-01 2.991188764572143555e-01 -1.383179053664207458e-02 1.957113593816757202e-01 5.758525133132934570e-01
-3.208458721637725830e-01 -5.017266795039176941e-02 7.370349168777465820e-01 1.564458757638931274e-01 3.102644383907318115e-01 1.242119595408439636e-01 -4.382744729518890381e-01 1.518803387880325317e-01
-5.592863634228706360e-02 4.489683732390403748e-02 6.266824603080749512e-01 -1.427336633205413818e-01 -1.226839497685432434e-01 -7.047594189643859863e-01 1.998726278543472290e-01 1.733960956335067749e-01
-1.514402776956558228e-01 6.096837520599365234e-01 1.368373483419418335e-01 -2.051044702529907227e-01 1.090115830302238464e-01 -3.634593784809112549e-01 4.529293160885572433e-03 6.328923106193542480e-01
-5.401605367660522461e-01 3.224913775920867920e-01 1.254783868789672852e-01 -4.493692517280578613e-01 5.085068941116333008e-01 -2.912898361682891846e-01 1.326444745063781738e-01 1.597651094198226929e-01
-3.967528939247131348e-01 -1.107293069362640381e-01 7.032448053359985352e-01 3.138880804181098938e-02 3.444479405879974365e-01 4.620632529258728027e-02 3.115665912628173828e-01 3.419566452503204346e-01
-5.642069578170776367e-01 -2.696528658270835876e-02 5.245856046676635742e-01 1.085825189948081970e-01 5.833592414855957031e-01 1.228792220354080200e-02 -1.225465610623359680e-01 1.961799710988998413e-01
-3.979383707046508789e-01 2.998157739639282227e-01 -2.116074087098240852e-03 -1.395111531019210815e-01 1.995744109153747559e-01 -1.607032716274261475e-01 -7.759115099906921387e-01 2.541528642177581787e-01
-4.126054942607879639e-01 8.253015577793121338e-02 6.517698168754577637e-01 -2.268512547016143799e-01 2.056711912155151367e-01 2.467451691627502441e-01 -4.920915961265563965e-01 -3.663407266139984131e-02
-3.616504073143005371e-01 1.331124454736709595e-01 3.785052001476287842e-01 3.879248201847076416e-01 -5.662038326263427734e-01 -3.775345981121063232e-01 3.960628237109631300e-05 3.076020479202270508e-01
-2.395027726888656616e-01 6.538626551628112793e-01 2.841624245047569275e-02 -1.195185557007789612e-01 7.967238128185272217e-02 -3.964942693710327148e-01 -6.655663996934890747e-02 5.762158632278442383e-01
-4.232361912727355957e-01 5.718140006065368652e-01 -9.290505200624465942e-02 -2.629597485065460205e-01 2.476376742124557495e-01 -5.092394351959228516e-01 -2.873759157955646515e-02 3.076453208923339844e-01
-3.834313452243804932e-01 3.716756701469421387e-01 3.521274328231811523e-01 -4.450303688645362854e-02 -2.050651460886001587e-01 -3.575900793075561523e-01 4.256583750247955322e-01 4.876023232936859131e-01
-1.266558766365051270e-01 3.365668356418609619e-01 4.213902652263641357e-01 -3.217151761054992676e-01 -5.097515583038330078e-01 -1.537984311580657959e-01 -5.497173666954040527e-01 6.261806190013885498e-02
-5.069867968559265137e-01 4.685683548450469971e-01 1.745989322662353516e-01 -1.777200549840927124e-01 2.443270832300186157e-01 -3.085997514426708221e-02 2.504211366176605225e-01 5.813606977462768555e-01
-3.566742837429046631e-01 3.949530422687530518e-01 5.117393136024475098e-01 -2.419354170560836792e-01 -1.300749778747558594e-01 -3.279946148395538330e-01 4.346316456794738770e-01 2.880643308162689209e-01
-1.665903031826019287e-01 2.560698986053466797e-02 5.429224371910095215e-01 3.598004579544067383e-01 -3.491487801074981689e-01 -4.199254512786865234e-01 -1.289329379796981812e-01 4.821878075599670410e-01
-4.227778911590576172e-01 8.887440711259841919e-02 -6.621961947530508041e-03 -2.813869416713714600e-01 3.575632572174072266e-01 -7.917655259370803833e-02 -3.591558337211608887e-01 6.863121986389160156e-01
-6.747247185558080673e-03 6.768192350864410400e-02 7.447005510330200195e-01 -4.044118225574493408e-01 -6.089647486805915833e-02 -4.186938405036926270e-01 8.915019780397415161e-02 -3.004751503467559814e-01
8.130503445863723755e-02 5.195340514183044434e-01 5.306096673011779785e-01 8.928277343511581421e-02 -4.529539048671722412e-01 -4.011611342430114746e-01 -2.243447899818420410e-01 1.323922127485275269e-01
-5.764917135238647461e-01 -3.642193078994750977e-01 5.160106420516967773e-01 -8.962691575288772583e-02 1.527823507785797119e-01 -3.937175273895263672e-01 2.561790049076080322e-01 1.292980611324310303e-01
-3.746695220470428467e-01 6.495994925498962402e-01 -1.613947600126266479e-01 -2.014833539724349976e-01 8.253483101725578308e-03 -4.884411692619323730e-01 -2.404465228319168091e-01 2.730238139629364014e-01
-2.897975742816925049e-01 5.909002423286437988e-01 7.500873506069183350e-02 -3.360358178615570068e-01 1.780744045972824097e-01 -3.451479971408843994e-01 -2.969248592853546143e-02 5.445995330810546875e-01
-6.136602163314819336e-01 -1.851638704538345337e-01 2.401642352342605591e-01 -3.217448294162750244e-01 4.349263012409210205e-01 -4.259500503540039062e-01 1.011571437120437622e-01 2.170482128858566284e-01
8.657483756542205811e-02 6.545326113700866699e-01 5.287996530532836914e-01 -1.697524189949035645e-01 2.540094256401062012e-01 -3.472411036491394043e-01 -3.694774582982063293e-02 2.630294859409332275e-01
-2.266830950975418091e-01 4.633128643035888672e-01 -6.455479562282562256e-02 -1.386616230010986328e-01 -2.412700355052947998e-01 -4.370338022708892822e-01 -6.225482225418090820e-01 2.716345489025115967e-01
4.004032909870147705e-02 3.125304281711578369e-01 2.136676311492919922e-01 1.007240042090415955e-01 -4.165149331092834473e-01 -6.687096357345581055e-01 -3.493438065052032471e-01 3.197246193885803223e-01
-6.368293762207031250e-01 1.600556820631027222e-01 4.117740392684936523e-01 6.949625164270401001e-02 -3.696694374084472656e-01 1.534204632043838501e-01 -4.771738648414611816e-01 -8.096225559711456299e-02
-4.645430147647857666e-01 4.300408363342285156e-01 -5.502601154148578644e-03 -6.555755138397216797e-01 1.028387397527694702e-01 -2.584271430969238281e-01 -1.049819290637969971e-01 2.847344875335693359e-01
-9.837654232978820801e-02 3.175612986087799072e-01 5.280963778495788574e-01 -4.045663774013519287e-01 1.802395097911357880e-03 -4.067360162734985352e-01 2.641456127166748047e-01 4.601162374019622803e-01
-3.064265251159667969e-01 4.525444507598876953e-01 -7.031958550214767456e-02 -4.284487366676330566e-01 1.594843119382858276e-01 -4.461940824985504150e-01 -2.427132874727249146e-01 4.789143502712249756e-01
-8.750957846641540527e-01 4.134417511522769928e-03 3.112316131591796875e-01 -1.859142035245895386e-01 1.105922535061836243e-01 5.638124886900186539e-03 2.224072962999343872e-01 2.025682181119918823e-01
-8.348073810338973999e-02 7.087516039609909058e-02 1.288934051990509033e-01 -1.335937380790710449e-01 2.385229915380477905e-01 -9.087697267532348633e-01 -2.089498378336429596e-02 2.652442455291748047e-01
-4.585822522640228271e-01 3.300641104578971863e-02 4.883171916007995605e-01 -5.543285235762596130e-02 4.623773396015167236e-01 1.267486363649368286e-01 -5.175349116325378418e-01 2.222294360399246216e-01
-3.684443831443786621e-01 -1.323461383581161499e-01 1.302578300237655640e-01 -2.552836239337921143e-01 1.755834221839904785e-01 -5.330099463462829590e-01 -3.191151916980743408e-01 5.897737741470336914e-01
-4.395867884159088135e-01 2.016902267932891846e-01 1.986514478921890259e-01 3.481469154357910156e-01 3.293058872222900391e-01 -5.460743308067321777e-01 -4.193023741245269775e-01 -1.515318900346755981e-01
-3.583445549011230469e-01 8.263227343559265137e-01 2.949022650718688965e-01 -1.529951095581054688e-01 -1.407795250415802002e-01 1.702142879366874695e-02 -3.152120113372802734e-02 2.393803894519805908e-01
-5.094137787818908691e-01 -1.026518866419792175e-01 3.252064436674118042e-02 2.608793973922729492e-01 1.560732722282409668e-01 -7.378336787223815918e-01 -1.692730635404586792e-01 2.518604397773742676e-01
-1.841603964567184448e-01 -7.211816310882568359e-02 4.247547090053558350e-01 -4.671903327107429504e-02 -3.122916221618652344e-01 -6.115909814834594727e-01 3.081839531660079956e-02 5.529603362083435059e-01
-4.940644502639770508e-01 -2.407052814960479736e-01 1.309098452329635620e-01 -5.926432460546493530e-02 2.896808981895446777e-01 -7.305972576141357422e-01 8.840432018041610718e-02 2.276154905557632446e-01
-3.915560543537139893e-01 1.104991883039474487e-01 6.329971551895141602e-01 2.929005585610866547e-02 -9.002013504505157471e-02 3.769868016242980957e-01 -4.988822340965270996e-01 1.839139014482498169e-01
-3.776608407497406006e-01 5.062412023544311523e-01 2.541286349296569824e-01 -5.312557816505432129e-01 -2.425876110792160034e-01 4.352082312107086182e-02 -4.309688508510589600e-01 -8.832310140132904053e-02
-6.836248189210891724e-02 5.119274258613586426e-01 3.273655474185943604e-01 -4.908529818058013916e-01 1.249959692358970642e-01 -5.198218226432800293e-01 2.305478230118751526e-02 3.142957091331481934e-01
-3.682041466236114502e-01 6.763308495283126831e-02 2.573474049568176270e-01 1.186884418129920959e-01 -5.808662772178649902e-01 -7.495613768696784973e-03 -6.178964972496032715e-01 2.455173134803771973e-01
-5.618386864662170410e-01 2.425214499235153198e-01 8.346681296825408936e-02 -7.172365784645080566e-01 8.751536160707473755e-02 -3.050140440464019775e-01 4.617961123585700989e-02 -3.606257960200309753e-02
3.917925432324409485e-02 3.238346278667449951e-01 6.893262863159179688e-01 3.198897838592529297e-01 -2.398653477430343628e-01 -4.917927682399749756e-01 4.384085908532142639e-02 1.215672567486763000e-01
-3.058158457279205322e-01 4.612235724925994873e-01 -1.160008013248443604e-01 -3.375379741191864014e-01 1.824421286582946777e-01 -4.565463960170745850e-01 -2.840035855770111084e-01 4.939468801021575928e-01
-3.013205230236053467e-01 6.057397723197937012e-01 1.716247797012329102e-01 -2.064484059810638428e-01 1.755682379007339478e-01 -6.467306613922119141e-01 1.153200566768646240e-01 8.846281468868255615e-02
-5.914986133575439453e-01 4.700106382369995117e-01 -1.446742713451385498e-01 -1.948579698801040649e-01 1.308543384075164795e-01 -4.249593317508697510e-01 -9.157207608222961426e-02 4.052412807941436768e-01
1.154869496822357178e-01 5.545587539672851562e-01 4.316459000110626221e-01 -1.696155667304992676e-01 2.601680755615234375e-01 -4.906061291694641113e-01 -6.344898045063018799e-02 3.893997669219970703e-01
-5.822830796241760254e-01 -1.047649234533309937e-01 2.356471866369247437e-01 -4.030891358852386475e-01 1.333832740783691406e-01 -5.108057260513305664e-01 -1.228154301643371582e-01 -3.717029392719268799e-01
-1.273980736732482910e-01 7.574684619903564453e-01 3.536761105060577393e-01 -3.107347190380096436e-01 2.198601067066192627e-01 -2.953687608242034912e-01 5.662985518574714661e-02 2.226667702198028564e-01
