# Supplementary material for: Where is your field going? A machine learning approach to study the relative motion of the domains of physics
Source: PLoS One. 2020 Jun 18;15(6):e0233997. doi: 10.1371/journal.pone.0233997 (PMC7302634; doi:10.1371/journal.pone.0233997)
Supplement: S9 Data — (ZIP) [file pone.0233997.s009.zip › 8/Pacs4Run_8_VS_500_embeddings1992-1996ED8.txt]

8.628618717193603516e-02 -3.178741931915283203e-01 1.326754093170166016e-01 -8.627946674823760986e-02 -2.239134758710861206e-01 6.001271605491638184e-01 -4.184406697750091553e-01 5.301709771156311035e-01
-5.375391989946365356e-02 -3.110752999782562256e-01 2.410619407892227173e-01 9.938088059425354004e-02 -5.585691332817077637e-01 2.257189452648162842e-01 -6.720607280731201172e-01 -1.331969648599624634e-01
5.527579411864280701e-02 -2.146870493888854980e-01 -4.857367873191833496e-01 -4.825958907604217529e-01 -5.983830243349075317e-02 3.813289403915405273e-01 -5.734660029411315918e-01 -6.449433416128158569e-02
4.490713477134704590e-01 -2.024412602186203003e-01 4.721379578113555908e-01 -2.098713815212249756e-01 -2.693727314472198486e-01 6.257993578910827637e-01 1.691123098134994507e-02 -1.609958559274673462e-01
-8.815400302410125732e-02 -4.793099462985992432e-01 9.768004715442657471e-02 -4.193300306797027588e-01 2.307042852044105530e-02 8.594940416514873505e-03 -7.584891319274902344e-01 3.464014455676078796e-02
3.686662912368774414e-01 1.900820881128311157e-01 9.471103549003601074e-02 3.315115272998809814e-01 -7.570008933544158936e-02 4.402447938919067383e-01 -6.822977662086486816e-01 -2.097804099321365356e-01
8.074231445789337158e-02 -2.584746778011322021e-01 -2.186191380023956299e-01 3.152712434530258179e-02 1.278394907712936401e-01 6.182617545127868652e-01 -6.787757277488708496e-01 -1.362211555242538452e-01
8.598078787326812744e-02 2.713254187256097794e-03 -2.378793060779571533e-01 -5.014436244964599609e-01 -3.796213865280151367e-01 6.818405389785766602e-01 -4.447836801409721375e-02 -2.712388634681701660e-01
1.692030429840087891e-01 -5.761754512786865234e-01 -4.229021966457366943e-01 -3.173692226409912109e-01 -3.896783888339996338e-01 2.341945171356201172e-01 -3.812165260314941406e-01 8.831861615180969238e-02
-2.740362882614135742e-01 9.657763689756393433e-02 4.103623330593109131e-01 -3.936425596475601196e-02 -2.317008376121520996e-01 3.765026926994323730e-01 -7.214938402175903320e-01 -1.721549332141876221e-01
4.799977838993072510e-01 -6.923325359821319580e-02 4.315893650054931641e-01 3.000654876232147217e-01 -5.160226821899414062e-01 1.586100012063980103e-01 -3.762360513210296631e-01 2.356062680482864380e-01
-3.083412051200866699e-01 1.404175460338592529e-01 -2.388266660273075104e-02 -6.382862925529479980e-01 -4.158347845077514648e-01 2.488684058189392090e-01 -4.874892830848693848e-01 -6.876777112483978271e-02
-2.601917684078216553e-01 -5.489597097039222717e-02 -1.666458547115325928e-01 -5.961052775382995605e-01 -3.855742216110229492e-01 2.785518765449523926e-01 -5.465797781944274902e-01 -1.454861909151077271e-01
7.651973515748977661e-02 -1.503044962882995605e-01 -5.401237607002258301e-01 -1.884464025497436523e-01 1.126094982028007507e-01 5.177824497222900391e-01 -6.012856960296630859e-01 -4.453516006469726562e-02
8.438283205032348633e-02 1.853512972593307495e-02 2.220486700534820557e-01 3.259468078613281250e-02 9.484657645225524902e-02 8.514854311943054199e-01 -4.215660095214843750e-01 -1.744329780340194702e-01
-4.866494238376617432e-01 6.429170072078704834e-02 -1.450768858194351196e-01 -1.802871525287628174e-01 -6.151018738746643066e-01 1.821304410696029663e-01 -4.803869426250457764e-01 2.513852119445800781e-01
5.434970259666442871e-01 2.361166775226593018e-01 -1.447543054819107056e-01 -2.714529037475585938e-01 2.738379240036010742e-01 3.206280171871185303e-01 -5.446375608444213867e-01 2.824887037277221680e-01
6.692236661911010742e-01 3.356309235095977783e-01 -1.615053117275238037e-01 -1.458965837955474854e-01 -8.619529008865356445e-02 4.552272558212280273e-01 -3.208518624305725098e-01 2.729735374450683594e-01
3.224117159843444824e-01 -5.053530931472778320e-01 5.302318334579467773e-01 -3.914394602179527283e-02 -1.672511696815490723e-01 3.499125242233276367e-01 -4.483815133571624756e-01 -8.082751929759979248e-02
-2.094163149595260620e-01 -1.186310872435569763e-01 -2.670861184597015381e-01 6.217145919799804688e-02 -7.421881556510925293e-01 2.605070173740386963e-01 -4.682140350341796875e-01 1.701170504093170166e-01
-3.671044111251831055e-01 -1.225444003939628601e-01 -3.051998615264892578e-01 -4.149167216382920742e-04 -3.838852941989898682e-01 7.378771305084228516e-01 -1.767659187316894531e-01 1.843728274106979370e-01
-2.759038507938385010e-01 1.488117314875125885e-02 5.746718496084213257e-02 -1.828275620937347412e-01 -4.701705873012542725e-01 6.125666499137878418e-01 -4.751396775245666504e-01 -2.546983659267425537e-01
-7.150377333164215088e-02 -5.192573666572570801e-01 -2.115741372108459473e-02 -3.242055326700210571e-02 -7.249815464019775391e-01 3.235740065574645996e-01 -2.846100032329559326e-01 1.116207316517829895e-01
-1.844638437032699585e-01 1.872185319662094116e-01 -2.629638910293579102e-01 -5.351528991013765335e-03 -6.747443079948425293e-01 4.682675600051879883e-01 -4.283984303474426270e-01 -6.053136661648750305e-02
-2.803014516830444336e-01 -1.754603683948516846e-01 5.163709521293640137e-01 -3.183241188526153564e-01 -5.138534903526306152e-01 2.464701533317565918e-01 -4.447502195835113525e-01 8.935587480664253235e-03
5.229523777961730957e-01 3.888993263244628906e-01 -2.861335873603820801e-01 -1.444000899791717529e-01 -1.948663890361785889e-01 5.594140291213989258e-01 -3.424765765666961670e-01 -6.593252718448638916e-02
-1.281770616769790649e-01 -5.143429040908813477e-01 -2.620490826666355133e-02 -1.933689564466476440e-01 -1.910003870725631714e-01 6.099418178200721741e-02 -7.997819781303405762e-01 3.303468599915504456e-02
1.397889107465744019e-01 1.295884698629379272e-01 -1.778720691800117493e-02 -2.610986828804016113e-01 -7.001578807830810547e-01 1.432732790708541870e-01 -5.660099387168884277e-01 -2.531038522720336914e-01
3.973798453807830811e-01 3.440194725990295410e-01 -2.912290692329406738e-01 -1.742394119501113892e-01 -2.507012188434600830e-01 7.176883220672607422e-01 -1.686530262231826782e-01 -4.684901610016822815e-02
1.171114761382341385e-02 4.986011981964111328e-01 -3.286537900567054749e-02 -5.156458616256713867e-01 -4.114975929260253906e-01 4.937369748950004578e-02 -3.715932369232177734e-01 4.176593720912933350e-01
-2.795314192771911621e-01 -1.541229784488677979e-01 3.760747015476226807e-01 -1.187468320131301880e-01 -2.598148286342620850e-01 6.576915383338928223e-01 -4.484578371047973633e-01 -2.034669071435928345e-01
4.076856747269630432e-02 -1.342723816633224487e-01 9.884579479694366455e-02 -3.908115327358245850e-01 -6.811458468437194824e-01 2.007092833518981934e-01 -5.038397312164306641e-01 -2.443485409021377563e-01
3.276967629790306091e-02 -1.176671832799911499e-01 9.896469116210937500e-02 -2.257385998964309692e-01 -6.592301130294799805e-01 1.663559824228286743e-01 -6.354355216026306152e-01 -2.414364367723464966e-01
1.037417724728584290e-01 -4.524039328098297119e-01 2.947658002376556396e-01 -3.493118882179260254e-01 -5.883324146270751953e-01 3.271352946758270264e-01 -2.986424565315246582e-01 -1.825455427169799805e-01
7.414346328005194664e-04 -4.381229281425476074e-01 5.455365777015686035e-01 -2.750856876373291016e-01 -3.326817154884338379e-01 2.183258533477783203e-01 -5.152414441108703613e-01 -1.046347841620445251e-01
2.382860928773880005e-01 1.079918965697288513e-01 -3.041842877864837646e-01 -2.010827511548995972e-02 -2.639745771884918213e-01 7.905560731887817383e-01 4.270216450095176697e-02 3.770148754119873047e-01
-1.127471253275871277e-01 -5.338850617408752441e-01 1.587035655975341797e-01 -2.108506411314010620e-01 -6.490948796272277832e-01 3.590928316116333008e-01 -2.867611050605773926e-01 1.031186804175376892e-02
4.336214042268693447e-04 4.341382086277008057e-01 2.691980004310607910e-01 -3.890411257743835449e-01 -2.060171514749526978e-01 1.054701060056686401e-01 -3.960455954074859619e-01 6.142345666885375977e-01
-8.146093785762786865e-02 -1.384116411209106445e-01 1.271119117736816406e-01 -2.200711965560913086e-01 -5.244919657707214355e-01 1.160166785120964050e-02 -7.781542539596557617e-01 -1.699027568101882935e-01
-3.384366631507873535e-01 5.667559430003166199e-02 -1.854085624217987061e-01 -1.187987476587295532e-01 -7.346165776252746582e-01 2.181332707405090332e-01 -4.855282902717590332e-01 1.038155034184455872e-01
-3.322806954383850098e-01 7.962439209222793579e-02 2.983330488204956055e-01 -3.759204596281051636e-02 -3.218204677104949951e-01 5.162430405616760254e-01 -6.226862668991088867e-01 -1.871372908353805542e-01
-1.307419091463088989e-01 8.426657319068908691e-02 -4.370023906230926514e-01 -5.078107714653015137e-01 -3.709166944026947021e-01 4.254926145076751709e-01 -4.407022595405578613e-01 -1.188326627016067505e-01
2.692550122737884521e-01 2.068896591663360596e-01 -2.084096223115921021e-01 -4.853722825646400452e-02 -3.609029054641723633e-01 5.838044285774230957e-01 -4.613040983676910400e-01 -3.937358856201171875e-01
6.923685073852539062e-01 7.714422792196273804e-02 -1.220116168260574341e-01 -1.724481731653213501e-01 -4.255975037813186646e-02 2.990750968456268311e-01 -2.642982602119445801e-01 5.558223724365234375e-01
1.134753925725817680e-03 -1.498655378818511963e-01 7.559656351804733276e-02 -4.056479036808013916e-01 -6.492619514465332031e-01 1.119536459445953369e-01 -5.764004588127136230e-01 -2.023903280496597290e-01
-1.593020558357238770e-01 -4.444130063056945801e-01 -4.642188549041748047e-02 -4.423043504357337952e-02 -2.419465631246566772e-01 5.173404142260551453e-02 -8.419315218925476074e-01 5.427386611700057983e-02
-3.738602995872497559e-02 -4.755712449550628662e-01 5.188148617744445801e-01 -3.743607103824615479e-01 -3.299652040004730225e-01 3.450403511524200439e-01 -3.559540808200836182e-01 -9.212193638086318970e-02
-2.604070305824279785e-01 -1.333432197570800781e-01 3.073263466358184814e-01 -7.813445478677749634e-02 -2.407962381839752197e-01 5.043356418609619141e-01 -6.644200086593627930e-01 -2.450762242078781128e-01
-3.604587912559509277e-02 -5.083382725715637207e-01 -2.565124034881591797e-01 -4.445282816886901855e-01 -3.012968003749847412e-01 7.793092727661132812e-02 -6.131468415260314941e-01 6.392829120159149170e-02
4.682334959506988525e-01 1.564742177724838257e-01 -3.146640956401824951e-01 -4.779937565326690674e-01 -1.280279308557510376e-01 3.975514769554138184e-01 -4.949426278471946716e-02 5.018901824951171875e-01
-1.872047483921051025e-01 -1.084545627236366272e-01 -2.716404795646667480e-01 3.045035302639007568e-01 -4.762726724147796631e-01 5.946715474128723145e-01 -4.541022181510925293e-01 1.519690267741680145e-03
3.855285421013832092e-02 -5.181644856929779053e-02 -9.394127130508422852e-02 -2.253688424825668335e-01 3.534362614154815674e-01 6.519444584846496582e-01 -5.962699651718139648e-01 -1.752883493900299072e-01
-3.373168408870697021e-01 -3.965994715690612793e-01 2.123257666826248169e-01 -4.538435935974121094e-01 -3.641741275787353516e-01 7.141446322202682495e-02 -5.300840735435485840e-01 2.432243376970291138e-01
-1.430814713239669800e-01 4.474500939249992371e-02 8.811300992965698242e-02 -2.292070984840393066e-01 -5.484257936477661133e-01 4.493170380592346191e-01 -5.683153867721557617e-01 -3.026330769062042236e-01
9.500965476036071777e-02 -4.166566431522369385e-01 5.190007090568542480e-01 -1.212014853954315186e-01 -4.830343127250671387e-01 2.585888504981994629e-01 -4.728385508060455322e-01 -9.773502498865127563e-02
2.498668432235717773e-01 3.346162140369415283e-01 1.480968892574310303e-01 -1.200195848941802979e-01 1.793684512376785278e-01 6.854934096336364746e-01 -2.663913071155548096e-01 4.649974405765533447e-01
1.364523768424987793e-01 -1.273003313690423965e-02 -5.268909335136413574e-01 -1.886637806892395020e-01 -3.286375105381011963e-02 4.590902924537658691e-01 -6.390814185142517090e-01 -2.184983640909194946e-01
4.619525074958801270e-01 -1.216361895203590393e-01 4.263930320739746094e-01 -1.229337304830551147e-01 -6.400798913091421127e-03 -1.594521999359130859e-01 -7.001203298568725586e-01 2.434056103229522705e-01
5.139682888984680176e-01 3.576406538486480713e-01 -1.309848278760910034e-01 -3.484860658645629883e-01 7.873762398958206177e-03 2.963438332080841064e-01 -4.417608678340911865e-01 4.316202104091644287e-01
-1.365957707166671753e-01 -1.847969591617584229e-01 9.912831336259841919e-02 -4.156833589076995850e-01 -6.056308746337890625e-01 -3.820336610078811646e-02 -6.285018920898437500e-01 -3.618904948234558105e-02
-2.545784413814544678e-01 2.990459203720092773e-01 -4.132657870650291443e-02 -4.046641290187835693e-01 6.759069114923477173e-02 1.292827427387237549e-01 -5.003851056098937988e-01 6.392439603805541992e-01
1.819740980863571167e-01 -4.547532498836517334e-01 -5.826900526881217957e-02 -1.206476092338562012e-01 -3.669204190373420715e-03 3.181722760200500488e-02 -8.570727705955505371e-01 -8.083584159612655640e-02
-8.613535016775131226e-02 -5.810944437980651855e-01 -2.043849974870681763e-01 -3.158661425113677979e-01 -4.621329903602600098e-01 8.126824349164962769e-02 -5.313293933868408203e-01 1.043218821287155151e-01
4.864311963319778442e-02 -3.335907161235809326e-01 -2.874624729156494141e-02 -3.552632033824920654e-01 3.413910865783691406e-01 2.382087856531143188e-01 -7.654766440391540527e-01 -8.187925443053245544e-03
-1.286611612886190414e-02 -6.912333518266677856e-02 3.489497601985931396e-01 -1.781502366065979004e-01 -1.311739236116409302e-01 -1.476696282625198364e-01 -8.955864906311035156e-01 -2.156255953013896942e-02
3.968339562416076660e-01 -4.089447483420372009e-02 -2.883105278015136719e-01 3.990947008132934570e-01 -1.523750573396682739e-01 4.826843440532684326e-01 -3.894410729408264160e-01 4.365594983100891113e-01
1.285420171916484833e-02 -4.354582428932189941e-01 4.837124049663543701e-01 3.708209842443466187e-02 -5.141549706459045410e-01 3.295837640762329102e-01 -4.484971761703491211e-01 -2.697745524346828461e-02
-1.186256855726242065e-01 6.019039154052734375e-01 2.113185226917266846e-01 -2.244074046611785889e-01 -1.827601902186870575e-02 4.250429272651672363e-01 -5.046903491020202637e-01 3.048238456249237061e-01
-3.054066896438598633e-01 -2.798490822315216064e-01 -2.508076094090938568e-02 -5.648329854011535645e-01 -2.883047759532928467e-01 3.347944915294647217e-01 -5.491614937782287598e-01 -1.093642339110374451e-01
1.078398451209068298e-01 -5.385630130767822266e-01 -1.870585381984710693e-01 1.678927391767501831e-01 1.961487531661987305e-01 5.125447511672973633e-01 -4.234313368797302246e-01 3.932825326919555664e-01
5.933036655187606812e-02 -3.711241483688354492e-01 5.068236589431762695e-01 -1.833776384592056274e-01 9.265773743391036987e-02 5.586858391761779785e-01 -2.540952898561954498e-02 4.968784153461456299e-01
4.081763699650764465e-02 4.283577501773834229e-01 -1.005866974592208862e-01 -2.783325612545013428e-01 2.553165890276432037e-03 5.421560630202293396e-02 -6.078670024871826172e-01 5.956583023071289062e-01
4.004034772515296936e-02 2.871773540973663330e-01 -3.663514256477355957e-01 -2.533993422985076904e-01 -1.290134340524673462e-02 6.466508507728576660e-01 -5.414810180664062500e-01 -7.730278372764587402e-02
1.952626854181289673e-01 -5.624341964721679688e-01 -3.415593206882476807e-01 -1.643143296241760254e-01 1.049421131610870361e-01 1.570374667644500732e-01 -6.301077604293823242e-01 2.629999518394470215e-01
-1.609062850475311279e-01 -5.896048545837402344e-01 -5.585032328963279724e-02 -4.877502024173736572e-01 -2.080336362123489380e-01 2.285717725753784180e-01 -5.269316434860229492e-01 1.107966005802154541e-01
6.590663194656372070e-01 -1.375353429466485977e-02 -1.760086566209793091e-01 -3.044316768646240234e-01 -6.744250655174255371e-02 4.226138591766357422e-01 -1.333744078874588013e-01 4.907597899436950684e-01
6.700923293828964233e-02 -1.719985157251358032e-01 5.608926415443420410e-01 -4.064582660794258118e-02 1.033025234937667847e-01 2.838965952396392822e-01 -3.974191546440124512e-01 6.328213214874267578e-01
1.772665381431579590e-01 -3.493062853813171387e-01 -2.088673859834671021e-01 -8.043221235275268555e-01 -4.437788203358650208e-02 1.723466664552688599e-01 -3.475278913974761963e-01 5.961289256811141968e-02
1.707958430051803589e-01 -5.552927255630493164e-01 -2.948659956455230713e-01 -2.382480502128601074e-01 -2.699770219624042511e-02 6.452728807926177979e-02 -6.992383599281311035e-01 1.579359024763107300e-01
1.071615591645240784e-01 -5.736301541328430176e-01 -1.871142536401748657e-01 -6.136686205863952637e-01 1.186428815126419067e-01 3.098868429660797119e-01 -2.702995538711547852e-01 2.543542385101318359e-01
4.893068969249725342e-01 7.159845530986785889e-02 3.448142707347869873e-01 -4.303556680679321289e-01 -4.291016757488250732e-01 -6.341832876205444336e-02 -5.012974739074707031e-01 -1.090880706906318665e-01
5.378816127777099609e-01 4.136191904544830322e-01 -4.247197136282920837e-02 -2.104252427816390991e-01 7.462236285209655762e-02 3.348038792610168457e-01 -5.392855405807495117e-01 2.915973067283630371e-01
1.661497950553894043e-01 -6.379724144935607910e-01 -1.423516720533370972e-01 -6.371274590492248535e-01 -7.420170307159423828e-02 2.230908870697021484e-01 -2.149207293987274170e-01 1.942253708839416504e-01
-1.896129697561264038e-01 -1.438725441694259644e-01 2.946814894676208496e-01 -4.487236738204956055e-01 -6.638683080673217773e-01 2.604383528232574463e-01 -3.651124238967895508e-01 -1.153308972716331482e-01
-2.027020230889320374e-02 1.285712718963623047e-01 -9.374032169580459595e-02 -1.423650383949279785e-01 -7.087635993957519531e-01 3.574331700801849365e-01 -5.092051625251770020e-01 -2.541836500167846680e-01
1.396762905642390251e-03 4.555113911628723145e-01 4.182520508766174316e-01 -5.471674799919128418e-01 -2.324166446924209595e-01 1.626166254281997681e-01 -2.804696261882781982e-01 3.988176882266998291e-01
6.666288245469331741e-03 -5.882791280746459961e-01 5.830790102481842041e-02 2.788727283477783203e-01 -1.592538803815841675e-01 6.695480346679687500e-01 -2.508122920989990234e-01 1.901325732469558716e-01
5.364862456917762756e-02 -1.317910104990005493e-01 -3.224498033523559570e-01 -1.673608273267745972e-01 2.357277870178222656e-01 7.056279182434082031e-01 -5.424284338951110840e-01 -7.906240411102771759e-03
5.874161720275878906e-01 -1.867140457034111023e-02 -3.375247716903686523e-01 2.332620918750762939e-01 -4.676524400711059570e-01 3.760112524032592773e-01 -2.810089588165283203e-01 2.172789871692657471e-01
6.154177188873291016e-01 3.696322739124298096e-01 8.230233937501907349e-02 -1.983055323362350464e-01 -7.982639595866203308e-03 3.817489743232727051e-01 -3.461393117904663086e-01 4.158436059951782227e-01
-9.696173667907714844e-02 1.857840716838836670e-01 5.535286664962768555e-02 -3.308362960815429688e-01 -7.173792123794555664e-01 1.417324542999267578e-01 -5.437622070312500000e-01 -1.147494092583656311e-01
-4.237224757671356201e-01 -1.686572730541229248e-01 3.806709349155426025e-01 -1.034582033753395081e-01 -4.405802488327026367e-01 4.116155207157135010e-01 -5.212727189064025879e-01 -3.371094167232513428e-02
3.348774909973144531e-01 -2.199616730213165283e-01 4.521713778376579285e-02 -3.048917055130004883e-01 -4.681461453437805176e-01 -4.465014860033988953e-02 -7.012711763381958008e-01 -1.775799989700317383e-01
-2.262811958789825439e-01 -6.188815236091613770e-01 -1.444573551416397095e-01 -3.866954743862152100e-01 -2.630921304225921631e-01 4.895924329757690430e-01 -2.741065621376037598e-01 1.064355447888374329e-01
5.451599359512329102e-01 9.431001543998718262e-02 -1.671597212553024292e-01 -3.449140489101409912e-01 -3.182328939437866211e-01 8.760294318199157715e-02 -5.940307304263114929e-02 6.591835618019104004e-01
-3.711904883384704590e-01 -1.228149831295013428e-01 -2.553749978542327881e-01 -5.138785839080810547e-01 -4.553208053112030029e-01 4.405386745929718018e-01 -3.399473130702972412e-01 2.984873950481414795e-02
2.629491686820983887e-01 2.266725450754165649e-01 -3.087179362773895264e-01 1.978190243244171143e-01 -4.467426240444183350e-01 5.855522751808166504e-01 -1.494307368993759155e-01 4.245682358741760254e-01
-2.862284779548645020e-01 -9.940084069967269897e-02 -5.202257260680198669e-02 -1.753532439470291138e-01 2.641200423240661621e-01 7.164705395698547363e-01 -5.393849611282348633e-01 -2.668528258800506592e-02
-5.980021134018898010e-02 -1.938485950231552124e-01 2.589746713638305664e-01 -1.239841133356094360e-01 -7.532771825790405273e-01 3.728694617748260498e-01 -3.802508711814880371e-01 -1.592421531677246094e-01
1.469198614358901978e-02 4.190734326839447021e-01 -2.896705567836761475e-01 -2.287514060735702515e-01 1.716101765632629395e-01 5.423578023910522461e-01 -4.323845803737640381e-01 4.211497902870178223e-01
2.673657536506652832e-01 6.114615797996520996e-01 1.699090451002120972e-01 -2.455412596464157104e-01 -1.836913987062871456e-03 3.108364939689636230e-01 -5.944308042526245117e-01 1.244994997978210449e-01
-1.629137843847274780e-01 4.644804075360298157e-02 -1.922235637903213501e-02 -4.707404375076293945e-01 -6.132810711860656738e-01 4.166249632835388184e-01 -3.935725390911102295e-01 -2.115328162908554077e-01
4.419325292110443115e-01 4.490505903959274292e-02 6.985183954238891602e-01 -1.081590503454208374e-01 -3.307164609432220459e-01 1.316680759191513062e-01 -3.637275695800781250e-01 2.098695933818817139e-01
4.603081941604614258e-01 4.339678585529327393e-01 -1.266385763883590698e-01 -4.084903895854949951e-01 6.671224534511566162e-02 3.484136760234832764e-01 -4.820818603038787842e-01 2.421595156192779541e-01
4.212872982025146484e-01 5.095954537391662598e-01 1.116045340895652771e-01 -3.713416159152984619e-01 -1.855541602708399296e-03 3.669578135013580322e-01 -4.085680246353149414e-01 3.330016136169433594e-01
6.333963274955749512e-01 1.354572921991348267e-01 2.155368179082870483e-01 -2.175870537757873535e-01 -5.299274921417236328e-01 1.096382886171340942e-01 -4.216862618923187256e-01 -1.264804005622863770e-01
4.633664488792419434e-01 5.883039161562919617e-02 5.703892111778259277e-01 -1.222470402717590332e-01 -9.794447571039199829e-02 -8.273580111563205719e-03 -6.186007261276245117e-01 2.218421995639801025e-01
8.088495135307312012e-01 2.313786298036575317e-01 4.891712591052055359e-02 -6.310543511062860489e-03 -2.566007971763610840e-01 2.171173095703125000e-01 -4.025069177150726318e-01 1.216470375657081604e-01
-4.448566436767578125e-01 -3.415286242961883545e-01 1.034538224339485168e-01 -5.008485317230224609e-01 -6.068204715847969055e-02 2.289374023675918579e-01 -5.328989028930664062e-01 2.895395159721374512e-01
4.114782810211181641e-02 -5.005434155464172363e-01 -9.952276945114135742e-02 1.150940358638763428e-02 -3.515877723693847656e-01 -2.216011844575405121e-02 -7.824503779411315918e-01 3.731525689363479614e-02
2.177180647850036621e-01 -2.156807184219360352e-01 -1.454918980598449707e-01 -1.930694580078125000e-01 2.399947494268417358e-01 6.885837316513061523e-01 -4.832178056240081787e-01 -2.870411574840545654e-01
3.021114468574523926e-01 4.488504528999328613e-01 1.508516371250152588e-01 -8.750272542238235474e-02 1.335600167512893677e-01 4.902894198894500732e-01 -4.160451591014862061e-01 4.955134987831115723e-01
4.413791000843048096e-01 5.826217308640480042e-02 6.781446337699890137e-01 -3.234030902385711670e-01 -3.352213799953460693e-01 1.554779559373855591e-01 -1.620217710733413696e-01 2.729882001876831055e-01
-3.363771736621856689e-01 -2.046552300453186035e-01 2.995068430900573730e-01 -1.562719345092773438e-01 -3.697558343410491943e-01 -1.522204130887985229e-01 -6.368553638458251953e-01 4.066524505615234375e-01
1.683516502380371094e-01 -5.777555108070373535e-01 4.508484303951263428e-01 1.400133129209280014e-02 -2.234943509101867676e-01 5.513494610786437988e-01 -2.817956209182739258e-01 3.242537379264831543e-02
-5.124413874000310898e-03 -3.477662205696105957e-01 -4.160406589508056641e-01 -5.384413599967956543e-01 -4.916123151779174805e-01 2.778916954994201660e-01 -3.034618794918060303e-01 7.090734690427780151e-02
2.869217693805694580e-01 -3.913576602935791016e-01 -3.527080416679382324e-01 -6.648867130279541016e-01 -1.637335270643234253e-01 5.095249786972999573e-02 -3.329285383224487305e-01 2.403986454010009766e-01
2.088305652141571045e-01 -3.667495548725128174e-01 6.953193545341491699e-01 4.042543098330497742e-02 -3.208252415060997009e-02 3.816337585449218750e-01 -4.133671820163726807e-01 1.386921256780624390e-01
-3.420684114098548889e-02 -5.422166585922241211e-01 -1.443669050931930542e-01 -4.844642877578735352e-01 -5.849174857139587402e-01 1.657267212867736816e-01 -2.163269519805908203e-01 1.813629269599914551e-01
4.949692636728286743e-02 -2.567273676395416260e-01 5.530898571014404297e-01 1.737328618764877319e-01 -1.097180172801017761e-01 2.768712341785430908e-01 -2.965248227119445801e-01 6.472457051277160645e-01
2.847816646099090576e-01 1.174018904566764832e-01 -2.624968588352203369e-01 3.618732094764709473e-01 -2.358681112527847290e-01 6.616269946098327637e-01 -2.726178169250488281e-01 3.708840012550354004e-01
5.230155587196350098e-01 4.184937179088592529e-01 6.822493672370910645e-02 -3.969122469425201416e-01 -1.033986657857894897e-01 4.908445775508880615e-01 -2.421854138374328613e-01 2.808028161525726318e-01
-3.731876239180564880e-02 4.608828723430633545e-01 1.365292072296142578e-01 -2.359585762023925781e-01 -5.179042816162109375e-01 2.598370015621185303e-01 -1.387604027986526489e-01 5.973967909812927246e-01
1.887194067239761353e-01 5.866350531578063965e-01 -1.036574691534042358e-01 -2.478947639465332031e-01 -2.201488465070724487e-01 1.475275754928588867e-01 -5.425574183464050293e-01 4.283096790313720703e-01
-3.842475712299346924e-01 -2.625567466020584106e-02 -3.025059700012207031e-01 1.256873458623886108e-01 -3.887649774551391602e-01 6.043885946273803711e-01 -4.663217067718505859e-01 1.023600995540618896e-01
6.134614348411560059e-01 -2.828915417194366455e-01 3.396919071674346924e-01 -1.156551670283079147e-02 -2.941687405109405518e-01 -7.328975480049848557e-03 -5.842732787132263184e-01 -1.220078766345977783e-02
6.856934726238250732e-02 -4.264482557773590088e-01 -6.911285966634750366e-02 1.870981045067310333e-02 3.564424216747283936e-01 6.439157724380493164e-01 -3.331798911094665527e-01 3.944945633411407471e-01
-2.326290458440780640e-01 -3.514146804809570312e-01 3.115181624889373779e-01 -1.627944409847259521e-01 -4.067962765693664551e-01 2.840734124183654785e-01 -6.607844233512878418e-01 -1.266048997640609741e-01
1.286027431488037109e-01 5.325831770896911621e-01 3.045378811657428741e-02 -4.237274229526519775e-01 1.401148140430450439e-01 4.395220875740051270e-01 -4.937437772750854492e-01 2.504985034465789795e-01
-2.203010022640228271e-01 -6.039101481437683105e-01 1.975836791098117828e-02 -2.465574592351913452e-01 -3.820274472236633301e-01 1.544692516326904297e-01 -5.859287381172180176e-01 1.116275936365127563e-01
5.491262674331665039e-01 3.779899179935455322e-01 9.374311566352844238e-02 -4.684531390666961670e-01 -3.117275424301624298e-02 4.572586715221405029e-01 -3.107042610645294189e-01 1.440605819225311279e-01
-1.112504452466964722e-01 -4.661753177642822266e-01 -4.495282173156738281e-01 -4.686528146266937256e-01 -3.454835712909698486e-01 1.882564872503280640e-01 -4.021446704864501953e-01 1.790900975465774536e-01
-2.025434076786041260e-01 -1.884265802800655365e-02 -2.287932783365249634e-01 -6.048177480697631836e-01 -5.496079325675964355e-01 1.825317591428756714e-01 -4.528233408927917480e-01 -5.883031990379095078e-03
-4.082537591457366943e-01 -8.635881543159484863e-02 -1.768592894077301025e-01 -1.337445080280303955e-01 -6.648736596107482910e-01 3.940920233726501465e-01 -3.319282233715057373e-01 2.629876732826232910e-01
1.426996886730194092e-01 -8.488112688064575195e-02 -5.504196882247924805e-01 1.055813878774642944e-01 -3.772110641002655029e-01 3.018389344215393066e-01 -6.518607735633850098e-01 -2.299675717949867249e-03
-4.709885418415069580e-01 -2.083165198564529419e-01 -2.296953052282333374e-01 6.014711409807205200e-02 -4.637135565280914307e-01 3.463335633277893066e-01 -5.295895338058471680e-01 2.509067356586456299e-01
-1.854239553213119507e-01 -3.094983398914337158e-01 5.744578242301940918e-01 -2.648209035396575928e-01 -5.603128075599670410e-01 1.609784811735153198e-01 -3.166330456733703613e-01 1.719757318496704102e-01
-8.087708801031112671e-02 -2.971783280372619629e-01 -2.804165482521057129e-01 -5.354277491569519043e-01 -5.800575017929077148e-01 4.854034166783094406e-03 -4.436036348342895508e-01 8.095125854015350342e-02
6.213063001632690430e-01 7.406631112098693848e-02 -2.244898825883865356e-01 -1.527386754751205444e-01 -1.832261234521865845e-01 5.133206844329833984e-01 -9.977637231349945068e-02 4.772238433361053467e-01
2.182331681251525879e-01 2.117618322372436523e-01 -1.177725419402122498e-01 1.197339966893196106e-01 -1.693233400583267212e-01 3.897751271724700928e-01 -2.112613767385482788e-01 8.087633848190307617e-01
-2.943796217441558838e-01 -1.202552318572998047e-01 -1.694978326559066772e-01 -6.138241887092590332e-01 -1.061299964785575867e-01 5.368943214416503906e-01 -4.123653471469879150e-01 -1.542911380529403687e-01
3.176190555095672607e-01 -4.830874502658843994e-02 3.955367207527160645e-01 -2.805486321449279785e-01 4.800108075141906738e-02 -2.586278021335601807e-01 -7.314404249191284180e-01 2.396456897258758545e-01
-4.294983744621276855e-01 2.449352480471134186e-02 -1.250704377889633179e-01 1.039993986487388611e-01 -4.585098326206207275e-01 4.882331788539886475e-01 -5.721532106399536133e-01 1.118505150079727173e-01
-3.371285200119018555e-01 -1.113237887620925903e-01 2.795985937118530273e-01 -6.015375256538391113e-01 -5.088508725166320801e-01 2.953106164932250977e-01 -2.957934439182281494e-01 1.724395528435707092e-02
1.659547984600067139e-01 -3.666076958179473877e-01 8.024924248456954956e-02 -3.752264380455017090e-01 -5.706173777580261230e-01 -7.049573212862014771e-02 -5.970026850700378418e-01 -6.194217130541801453e-02
-2.147991657257080078e-01 4.915348291397094727e-01 1.331271380186080933e-01 -3.776671588420867920e-01 1.425440907478332520e-01 5.488039255142211914e-01 -4.185909330844879150e-01 2.348972856998443604e-01
6.360705941915512085e-02 5.835877060890197754e-01 -1.791833192110061646e-01 -2.854904532432556152e-01 1.977077871561050415e-02 4.294674396514892578e-01 -4.842609763145446777e-01 3.498946130275726318e-01
3.092010021209716797e-01 4.430955052375793457e-01 7.891951501369476318e-02 -2.608406543731689453e-01 -2.237774804234504700e-02 2.675181813538074493e-02 -5.177721977233886719e-01 6.037304997444152832e-01
9.751350432634353638e-02 4.178289789706468582e-03 2.248712778091430664e-01 1.438083201646804810e-01 6.522960960865020752e-02 9.325085878372192383e-01 -2.126320898532867432e-01 -1.364959217607975006e-02
4.972273111343383789e-01 2.217920273542404175e-01 3.322814404964447021e-01 -3.711555153131484985e-02 -7.209466695785522461e-01 6.796143949031829834e-02 -2.016896009445190430e-01 1.634728610515594482e-01
-3.912885487079620361e-02 -5.057603120803833008e-01 4.743355512619018555e-01 -2.787282466888427734e-01 -3.358813822269439697e-01 2.312895655632019043e-01 -5.190538763999938965e-01 -6.529770791530609131e-02
3.912891149520874023e-01 -4.352557361125946045e-01 -3.354657813906669617e-02 -5.425035953521728516e-01 -7.655449211597442627e-02 2.741942405700683594e-01 -4.472783207893371582e-01 -2.844446599483489990e-01
4.645334482192993164e-01 3.302465975284576416e-01 -2.359142713248729706e-02 -2.439809739589691162e-01 1.350875049829483032e-01 3.540090322494506836e-01 -3.982847034931182861e-01 5.593397617340087891e-01
3.328845500946044922e-01 -3.765611052513122559e-01 5.754445791244506836e-01 1.227880716323852539e-01 -1.649319976568222046e-01 5.315293669700622559e-01 -1.755163669586181641e-01 2.462602108716964722e-01
-1.029613167047500610e-01 4.425135850906372070e-01 2.632520198822021484e-01 -2.412029057741165161e-01 -5.608463883399963379e-01 2.678818404674530029e-01 -1.155275106430053711e-01 5.161824822425842285e-01
2.408406883478164673e-01 -3.664464652538299561e-01 5.496295690536499023e-01 -2.039059847593307495e-01 7.464911788702011108e-02 2.475821971893310547e-01 -2.072248607873916626e-01 5.951728224754333496e-01
-5.962421000003814697e-02 5.397717356681823730e-01 7.988319545984268188e-02 -5.127942934632301331e-02 -4.121930301189422607e-01 2.680952847003936768e-01 -3.460178673267364502e-01 5.784236192703247070e-01
5.553462505340576172e-01 1.288902610540390015e-01 4.583115279674530029e-01 -1.485731005668640137e-01 -4.062282443046569824e-01 -2.198975346982479095e-02 -5.266388058662414551e-01 -1.102975686080753803e-03
4.497478604316711426e-01 -4.389430582523345947e-02 -3.970955908298492432e-01 2.455521076917648315e-01 -3.121539056301116943e-01 4.654641449451446533e-01 -2.939515113830566406e-01 4.210877716541290283e-01
-3.228526413440704346e-01 -2.017605900764465332e-01 2.084647305309772491e-02 -6.104189157485961914e-01 -5.332683920860290527e-01 2.492547035217285156e-01 -3.652273714542388916e-01 4.603048413991928101e-02
-3.360449969768524170e-01 -5.756228566169738770e-01 -4.953049123287200928e-03 -4.480282664299011230e-01 -2.177274823188781738e-01 4.398044645786285400e-01 -3.286940753459930420e-01 7.813557982444763184e-02
3.174996078014373779e-01 4.177074730396270752e-01 1.379114389419555664e-01 -4.019027054309844971e-01 -3.798143863677978516e-01 1.041667759418487549e-01 -1.841343343257904053e-01 5.959479212760925293e-01
4.784262180328369141e-01 1.692147552967071533e-01 -2.601871490478515625e-01 3.538824319839477539e-01 -2.576719522476196289e-01 4.381938576698303223e-01 -5.284593701362609863e-01 -1.089356094598770142e-01
1.820175945758819580e-01 -7.683914899826049805e-02 -2.996904850006103516e-01 3.562926948070526123e-01 -3.918299078941345215e-01 3.317754864692687988e-01 -2.396720647811889648e-01 6.505059599876403809e-01
-1.970217823982238770e-01 -6.138374209403991699e-01 3.656120598316192627e-02 -2.100292444229125977e-01 -4.300187900662422180e-02 1.663844436407089233e-01 -7.012451291084289551e-01 1.328891217708587646e-01
2.679515779018402100e-01 -5.420486330986022949e-01 -1.898708045482635498e-01 -6.323633790016174316e-01 -5.708809569478034973e-02 2.995882034301757812e-01 -3.240167796611785889e-01 -2.125639468431472778e-02
5.634776353836059570e-01 -4.590322673320770264e-01 2.064892649650573730e-01 -2.205595076084136963e-01 -4.733559191226959229e-01 -1.312305033206939697e-01 -3.234561979770660400e-01 1.859753131866455078e-01
-1.881509125232696533e-01 -6.299216747283935547e-01 1.772511284798383713e-03 -2.376150041818618774e-01 -5.031099319458007812e-01 3.143298327922821045e-01 -5.535078048706054688e-02 3.954080343246459961e-01
4.715677350759506226e-02 5.737250447273254395e-01 2.766980230808258057e-01 -5.002284422516822815e-02 -4.170728474855422974e-02 2.471841722726821899e-01 -6.462087035179138184e-01 3.303428888320922852e-01
6.369169950485229492e-01 3.670170009136199951e-01 1.542599946260452271e-01 -1.694842278957366943e-01 -3.299525976181030273e-01 6.044369190931320190e-02 -4.950897097587585449e-01 2.224371135234832764e-01
5.994363427162170410e-01 -1.227653771638870239e-02 -3.873782157897949219e-01 1.708730682730674744e-02 -2.433374822139739990e-01 5.825325250625610352e-01 -1.790220290422439575e-01 2.440603822469711304e-01
6.110416352748870850e-02 -5.250785946846008301e-01 -3.516284227371215820e-01 -5.366494059562683105e-01 -4.574243351817131042e-02 2.478258460760116577e-01 -4.855501055717468262e-01 9.825853258371353149e-02
6.454515457153320312e-01 1.636495888233184814e-01 -1.144100502133369446e-01 -1.129290834069252014e-02 -2.148507237434387207e-01 4.973414242267608643e-01 -4.896723031997680664e-01 1.005262956023216248e-01
1.846937090158462524e-01 5.628647804260253906e-01 2.591592371463775635e-01 7.698287069797515869e-02 -1.422659903764724731e-01 2.242936044931411743e-01 -6.463940739631652832e-01 2.959881424903869629e-01
1.765499413013458252e-01 4.845191538333892822e-01 -1.026846691966056824e-01 -3.419797122478485107e-01 -1.198230031877756119e-02 6.632829457521438599e-02 -5.957313776016235352e-01 4.971296787261962891e-01
-8.809176832437515259e-02 -3.937244415283203125e-01 -4.334942996501922607e-01 -1.303163319826126099e-01 2.300833314657211304e-01 3.497433662414550781e-01 -5.247032642364501953e-01 4.263205826282501221e-01
5.780881643295288086e-01 2.209864109754562378e-01 1.976228654384613037e-01 -2.331002950668334961e-01 -6.447217464447021484e-01 1.335590630769729614e-01 -2.716436088085174561e-01 -1.276486217975616455e-01
5.757439136505126953e-01 1.706482917070388794e-01 5.793668627738952637e-01 -5.665796995162963867e-02 -2.860281765460968018e-01 2.880197167396545410e-01 -3.662243783473968506e-01 4.042895883321762085e-02
4.329273942857980728e-03 2.438800781965255737e-01 -3.314628005027770996e-01 -8.902633935213088989e-02 -6.921073794364929199e-01 3.725802302360534668e-01 -4.252894818782806396e-01 -1.549542099237442017e-01
2.656495571136474609e-01 1.005594357848167419e-01 -1.887325942516326904e-01 9.761355072259902954e-02 3.738432005047798157e-02 7.177581191062927246e-01 -5.705055594444274902e-01 -1.792176514863967896e-01
4.375045299530029297e-01 5.528880655765533447e-02 -5.942041277885437012e-01 -6.100692227482795715e-02 -3.135312795639038086e-01 4.311081171035766602e-01 -2.299891859292984009e-01 3.341881036758422852e-01
4.907131195068359375e-02 -3.496561050415039062e-01 3.909077942371368408e-01 1.150168105959892273e-02 -7.857153192162513733e-03 2.985116839408874512e-01 -1.716577410697937012e-01 7.770162224769592285e-01
1.376675963401794434e-01 -5.465838313102722168e-01 -6.386989355087280273e-02 -5.963911414146423340e-01 -4.166901409626007080e-01 3.797089159488677979e-01 -6.548702716827392578e-02 -2.082857117056846619e-02
-5.324821919202804565e-02 5.735557079315185547e-01 1.553834229707717896e-01 -3.405999839305877686e-01 -8.201444894075393677e-02 3.253336548805236816e-01 -4.101152718067169189e-01 4.972759187221527100e-01
2.835429012775421143e-01 2.714921534061431885e-01 6.019345484673976898e-03 -2.922434210777282715e-01 2.818472087383270264e-01 5.391172766685485840e-01 -3.506688475608825684e-01 5.171065330505371094e-01
6.361534595489501953e-01 1.757872998714447021e-01 1.275061219930648804e-01 -2.127153724431991577e-01 -1.404428780078887939e-01 3.908752202987670898e-01 -1.437639743089675903e-01 5.565304160118103027e-01
-6.804127991199493408e-02 1.313805282115936279e-01 5.931640863418579102e-01 3.133665025234222412e-02 -3.756720572710037231e-02 7.147040963172912598e-01 -1.710463911294937134e-01 2.895061671733856201e-01
2.802563905715942383e-01 -8.836196362972259521e-02 -4.006312191486358643e-01 2.213505469262599945e-02 -8.717081695795059204e-02 2.213637381792068481e-01 -2.304752618074417114e-01 8.018314242362976074e-01
2.242804318666458130e-01 6.177427768707275391e-01 2.381263524293899536e-01 -1.356334984302520752e-01 -2.377587705850601196e-01 1.470530182123184204e-01 -5.997679829597473145e-01 2.347685694694519043e-01
-1.872867792844772339e-01 -3.984839916229248047e-01 5.297712236642837524e-02 -1.227158829569816589e-01 5.611625500023365021e-03 8.713455796241760254e-01 -1.030645985156297684e-02 1.699641346931457520e-01
2.781200110912322998e-01 -3.327374756336212158e-01 2.178723961114883423e-01 9.936563670635223389e-02 -4.878062009811401367e-01 7.152630686759948730e-01 -1.511789951473474503e-02 6.934422999620437622e-02
4.964788258075714111e-01 3.249080851674079895e-02 2.952709197998046875e-01 2.213793620467185974e-02 -1.120066568255424500e-01 -1.007504835724830627e-01 -7.486897706985473633e-01 2.855621874332427979e-01
1.566747128963470459e-01 -4.807795286178588867e-01 1.419588178396224976e-01 -6.079396009445190430e-01 -3.851090967655181885e-01 4.033481180667877197e-01 -1.531564593315124512e-01 -1.417947411537170410e-01
6.169315576553344727e-01 8.168172789737582207e-04 -3.322190344333648682e-01 2.446999549865722656e-01 -3.562521338462829590e-01 4.193184971809387207e-01 -3.335229158401489258e-01 1.875264495611190796e-01
-1.815656870603561401e-01 1.820733398199081421e-02 -3.887649476528167725e-01 2.477969788014888763e-02 -7.566511034965515137e-01 2.721868753433227539e-01 -3.526711165904998779e-01 2.096825540065765381e-01
4.643682241439819336e-01 -1.696705669164657593e-01 1.188127547502517700e-01 -8.634452521800994873e-02 -2.543573975563049316e-01 -1.933108866214752197e-01 -7.701803445816040039e-01 1.968688964843750000e-01
5.234871432185173035e-02 -1.810729503631591797e-02 6.289131045341491699e-01 3.983027860522270203e-02 -2.293163686990737915e-01 6.701754927635192871e-01 -4.012568295001983643e-02 3.106167018413543701e-01
4.655772745609283447e-01 1.784407347440719604e-01 -1.065474674105644226e-01 -4.836648702621459961e-01 -8.029557764530181885e-03 5.043256282806396484e-01 -4.061350598931312561e-02 5.000542402267456055e-01
2.168339639902114868e-01 4.566632211208343506e-01 1.695238798856735229e-01 -4.116262495517730713e-01 5.164033547043800354e-02 5.132752284407615662e-02 -5.614796876907348633e-01 4.750858247280120850e-01
1.982186585664749146e-01 -2.581800222396850586e-01 6.097688674926757812e-01 -1.251128464937210083e-01 -6.728964298963546753e-02 1.894704103469848633e-01 -2.155046015977859497e-01 6.478518843650817871e-01
-1.805788129568099976e-01 -1.442053765058517456e-01 3.866876363754272461e-01 -2.734827101230621338e-01 -5.378138422966003418e-01 3.311358392238616943e-01 -5.371408462524414062e-01 -1.867107003927230835e-01
-3.613155484199523926e-01 -2.980950474739074707e-01 3.220829963684082031e-01 -4.170377254486083984e-01 -4.691244065761566162e-01 9.785022586584091187e-02 -4.735808074474334717e-01 2.213624715805053711e-01
5.282248854637145996e-01 1.447011381387710571e-01 -3.917998373508453369e-01 1.891189813613891602e-01 -1.999562084674835205e-01 5.045183897018432617e-01 -3.977104723453521729e-01 2.409810125827789307e-01
4.515344798564910889e-01 1.765867322683334351e-01 -7.812508195638656616e-02 -3.850873708724975586e-01 8.027765899896621704e-02 5.969684123992919922e-01 -1.356548368930816650e-01 4.788734912872314453e-01
4.926757514476776123e-01 5.005368590354919434e-01 -2.579894103109836578e-02 -2.718097157776355743e-02 1.207471452653408051e-02 3.487016558647155762e-01 -6.057131290435791016e-01 1.292365193367004395e-01
-1.499993056058883667e-01 5.061896443367004395e-01 2.569700181484222412e-01 -2.934508621692657471e-01 -3.947761654853820801e-01 2.338899523019790649e-01 -2.781288921833038330e-01 5.302990078926086426e-01
-2.574215456843376160e-02 -7.348723411560058594e-01 -3.974255919456481934e-02 -4.813311696052551270e-01 -2.377917617559432983e-01 3.285195827484130859e-01 -2.209202498197555542e-01 1.129828542470932007e-01
-1.808325350284576416e-01 -4.843779504299163818e-01 -2.920462489128112793e-01 -3.398200273513793945e-01 1.590345352888107300e-01 2.450936734676361084e-01 -6.180611848831176758e-01 2.540600597858428955e-01
2.674997448921203613e-01 -5.176184773445129395e-01 -1.238735765218734741e-01 -2.512402832508087158e-01 1.203084290027618408e-01 5.535203218460083008e-01 -4.882016181945800781e-01 -1.511587947607040405e-01
4.054973125457763672e-01 -1.961184442043304443e-01 -1.039202697575092316e-02 2.158431112766265869e-01 -1.334204077720642090e-01 7.652951478958129883e-01 -3.741429448127746582e-01 -8.338319510221481323e-02
-1.762530952692031860e-01 -5.391907095909118652e-01 -2.622818350791931152e-01 -2.364282608032226562e-01 6.904975324869155884e-02 2.366519272327423096e-01 -6.792883276939392090e-01 1.769559532403945923e-01
4.246889948844909668e-01 -4.867556393146514893e-01 -1.602041907608509064e-02 -4.521311521530151367e-01 6.697755306959152222e-04 4.305168986320495605e-01 -3.480592072010040283e-01 -2.674666941165924072e-01
6.238840222358703613e-01 6.235223729163408279e-03 2.528751790523529053e-01 9.865292906761169434e-02 -1.282936930656433105e-01 4.554447829723358154e-01 -5.043618083000183105e-01 -2.424491047859191895e-01
4.692732989788055420e-01 4.565354585647583008e-01 -1.079728007316589355e-01 -1.113034114241600037e-01 6.444070488214492798e-02 4.866397678852081299e-01 -5.203748345375061035e-01 1.885485053062438965e-01
3.432266116142272949e-01 -6.321992278099060059e-01 -3.291901350021362305e-01 -2.643482387065887451e-01 2.948531880974769592e-02 1.614616960287094116e-01 -4.550282657146453857e-01 2.651109397411346436e-01
-1.251266002655029297e-01 -1.393444091081619263e-01 -2.573148533701896667e-02 -2.023587375879287720e-01 4.675662517547607422e-01 4.331319928169250488e-01 -5.650680661201477051e-01 4.447377324104309082e-01
4.368340969085693359e-01 2.866592407226562500e-01 6.816411018371582031e-02 -2.226743549108505249e-01 2.381892204284667969e-01 5.851682424545288086e-01 -3.672393560409545898e-01 3.724938035011291504e-01
-1.359622180461883545e-01 -2.693804502487182617e-01 -1.805572360754013062e-01 -5.550534129142761230e-01 -6.253736615180969238e-01 4.105803370475769043e-01 -9.056029468774795532e-02 1.984127983450889587e-02
1.321291029453277588e-01 -6.465748548507690430e-01 5.027677416801452637e-01 -2.897803187370300293e-01 -2.741346061229705811e-01 3.203155398368835449e-01 -2.142663747072219849e-01 6.381881982088088989e-02
-9.798247367143630981e-02 5.333105921745300293e-01 6.974303722381591797e-02 -1.080723702907562256e-01 -4.348030388355255127e-01 3.266240358352661133e-01 -2.826148569583892822e-01 5.602030754089355469e-01
-2.456840276718139648e-01 -6.737592816352844238e-01 -1.112486347556114197e-01 -2.183615267276763916e-01 -1.391298230737447739e-02 5.469980239868164062e-01 -2.740828990936279297e-01 2.260705828666687012e-01
-1.441719084978103638e-01 -3.200875520706176758e-01 -5.550984665751457214e-02 -4.967600703239440918e-01 -4.125710725784301758e-01 2.297599911689758301e-01 -6.262633800506591797e-01 -1.081485748291015625e-01
-1.996383666992187500e-01 -4.275411367416381836e-01 -1.701228916645050049e-01 -6.103296279907226562e-01 1.173939332365989685e-01 3.299159109592437744e-01 -4.352665543556213379e-01 2.526382207870483398e-01
3.895879387855529785e-01 -1.212856322526931763e-01 -1.513318996876478195e-02 3.165649473667144775e-01 -4.580163955688476562e-01 3.099725544452667236e-01 -9.840882569551467896e-02 6.461597084999084473e-01
-1.948581188917160034e-01 -6.310513019561767578e-01 -5.647813156247138977e-02 -2.390684634447097778e-01 -2.275040149688720703e-01 2.176911532878875732e-01 -6.333741545677185059e-01 5.613200739026069641e-02
-9.240695834159851074e-02 4.052908420562744141e-01 -1.296664774417877197e-01 -2.580453455448150635e-01 -1.899421066045761108e-01 3.188669309020042419e-02 -4.977098107337951660e-01 6.774879097938537598e-01
5.184689164161682129e-01 3.878231346607208252e-01 1.430103462189435959e-02 -1.093191578984260559e-01 -2.009741030633449554e-02 3.288766145706176758e-01 -4.397448897361755371e-01 5.164192318916320801e-01
-5.048472434282302856e-02 -2.379825711250305176e-01 1.493538320064544678e-01 -7.870141416788101196e-02 -2.804473638534545898e-01 7.542702555656433105e-02 -8.949837684631347656e-01 -1.642538756132125854e-01
-7.836049795150756836e-02 -8.652940392494201660e-02 6.420626044273376465e-01 6.336604803800582886e-02 -1.398449949920177460e-02 5.886818170547485352e-01 -1.672587990760803223e-01 4.420354366302490234e-01
-1.057223305106163025e-01 -2.019337862730026245e-01 4.892441034317016602e-01 -2.452750131487846375e-02 1.143353804945945740e-01 3.728812634944915771e-01 -3.000616729259490967e-01 6.825937628746032715e-01
4.947906434535980225e-01 6.641629338264465332e-02 4.039320051670074463e-01 4.878520034253597260e-03 -4.991981014609336853e-02 -4.339022561907768250e-02 -6.491408944129943848e-01 4.022779166698455811e-01
4.003550410270690918e-01 1.810286343097686768e-01 3.958421945571899414e-02 -4.367785751819610596e-01 5.017075315117835999e-02 6.188264489173889160e-01 -1.228827703744173050e-02 4.785266816616058350e-01
1.066228300333023071e-01 -5.965642929077148438e-01 -4.047514125704765320e-02 -4.688225314021110535e-02 2.914134562015533447e-01 5.211734771728515625e-01 -3.869921863079071045e-01 3.501428067684173584e-01
1.017351672053337097e-01 -4.554180502891540527e-01 3.137232065200805664e-01 -4.251724183559417725e-01 -6.241939663887023926e-01 1.389359384775161743e-01 -3.038799762725830078e-01 -4.226313531398773193e-02
4.787187576293945312e-01 -4.647286534309387207e-01 2.793027758598327637e-01 -1.310048103332519531e-01 -5.283014774322509766e-01 -1.109995096921920776e-01 -3.350262343883514404e-01 2.366806715726852417e-01
2.731746435165405273e-01 -2.134005576372146606e-01 -2.869535386562347412e-01 3.234001696109771729e-01 -4.390742778778076172e-01 3.807506859302520752e-01 -1.619843244552612305e-01 5.735064744949340820e-01
2.484593987464904785e-01 -5.104397982358932495e-02 -4.029589891433715820e-01 2.995662987232208252e-01 -4.102591872215270996e-01 5.324757695198059082e-01 -1.978147774934768677e-01 4.388311505317687988e-01
3.082664310932159424e-01 2.109914124011993408e-01 1.121194437146186829e-01 -1.514043211936950684e-01 -3.315763771533966064e-01 4.527171850204467773e-01 5.103476718068122864e-02 7.123623490333557129e-01
-3.730996251106262207e-01 -5.675530061125755310e-02 9.579591453075408936e-03 4.189401865005493164e-01 -2.476151585578918457e-01 5.480149388313293457e-01 -5.268556475639343262e-01 2.067911624908447266e-01
6.500477194786071777e-01 -4.193503875285387039e-03 5.405311584472656250e-01 7.647061347961425781e-02 -2.437254488468170166e-01 2.798728346824645996e-01 -3.277668654918670654e-01 1.850317716598510742e-01
5.638493299484252930e-01 1.774202845990657806e-02 -3.251512646675109863e-01 -3.262324258685112000e-02 -1.721359640359878540e-01 5.422149896621704102e-01 -1.578912883996963501e-01 4.758297801017761230e-01
2.654387056827545166e-01 -3.867783844470977783e-01 4.138621091842651367e-01 1.857642382383346558e-01 -5.224869847297668457e-01 3.709905445575714111e-01 -3.727485537528991699e-01 1.568005383014678955e-01
2.139880657196044922e-01 -1.334900110960006714e-01 -2.196216285228729248e-01 -1.668909639120101929e-01 1.429924070835113525e-01 8.081986308097839355e-01 -3.815345764160156250e-01 -2.027386724948883057e-01
5.416401475667953491e-02 -3.660863339900970459e-01 -3.884770870208740234e-01 -5.920334458351135254e-01 -4.060527682304382324e-01 2.174485176801681519e-01 -3.803473711013793945e-01 6.929774582386016846e-02
2.263468056917190552e-01 -4.435014128684997559e-01 1.574616730213165283e-01 -6.373603641986846924e-02 4.163873493671417236e-01 3.131156265735626221e-01 -6.578123569488525391e-01 1.381312161684036255e-01
4.364517331123352051e-01 -1.376209408044815063e-01 -3.329987525939941406e-01 3.414572775363922119e-02 -2.256679683923721313e-01 7.398533225059509277e-01 -2.418218106031417847e-01 -1.474091708660125732e-01
2.083272486925125122e-02 4.528400599956512451e-01 1.877626627683639526e-01 -2.328123599290847778e-01 -5.074671506881713867e-01 2.749923765659332275e-01 -1.314848810434341431e-01 5.954943895339965820e-01
-2.125162631273269653e-01 -4.855278432369232178e-01 3.164327517151832581e-02 -5.960778594017028809e-01 -3.669312298297882080e-01 2.969319745898246765e-02 -4.033552408218383789e-01 2.541140019893646240e-01
2.732492387294769287e-01 -5.883082151412963867e-01 2.267554700374603271e-01 2.554339468479156494e-01 -2.959403693675994873e-01 5.567887425422668457e-01 -1.081359088420867920e-01 2.308155894279479980e-01
-3.376691639423370361e-01 -8.769368380308151245e-02 9.376469254493713379e-02 -7.261227071285247803e-02 -3.702896181493997574e-03 7.631260752677917480e-01 -5.026655197143554688e-01 -1.708134710788726807e-01
-2.396315783262252808e-01 -2.049926370382308960e-01 5.313634872436523438e-01 -4.474985599517822266e-01 -5.047913789749145508e-01 2.518868744373321533e-01 -2.800086438655853271e-01 1.458991467952728271e-01
5.667133927345275879e-01 4.785969555377960205e-01 -9.785519540309906006e-02 -1.800578236579895020e-01 -1.010335162281990051e-01 2.646375596523284912e-01 -5.432372689247131348e-01 1.801021993160247803e-01
4.388197362422943115e-01 3.310425207018852234e-02 -7.273514289408922195e-03 7.347515225410461426e-02 -8.467257022857666016e-02 7.467370629310607910e-01 -4.381076395511627197e-01 -2.101568728685379028e-01
1.984848827123641968e-01 -3.593312203884124756e-01 -3.082183599472045898e-01 -6.018285751342773438e-01 -5.735077857971191406e-01 6.760142743587493896e-02 -1.011942028999328613e-01 1.748357415199279785e-01
1.655113324522972107e-02 -3.007477223873138428e-01 2.868254110217094421e-02 2.618547677993774414e-01 2.858479917049407959e-01 7.017420530319213867e-01 -4.341920912265777588e-01 2.778715789318084717e-01
8.358105272054672241e-02 -2.300194650888442993e-01 -5.641914010047912598e-01 -1.075402125716209412e-01 -3.190652430057525635e-01 -4.897164553403854370e-02 -6.162143349647521973e-01 3.553977608680725098e-01
-3.113777749240398407e-02 2.259460687637329102e-01 4.786168038845062256e-01 7.939244061708450317e-02 -1.605519838631153107e-02 7.133888602256774902e-01 -1.685855984687805176e-01 4.183292984962463379e-01
2.054053395986557007e-01 -1.452788263559341431e-01 4.148738458752632141e-02 -4.856792092323303223e-01 -4.578778743743896484e-01 4.056144505739212036e-02 -6.422619223594665527e-01 -2.744082808494567871e-01
4.714510142803192139e-01 3.110288083553314209e-01 5.486874580383300781e-01 -1.564279794692993164e-01 -4.499672055244445801e-01 1.215540096163749695e-01 -2.544305026531219482e-01 2.710842192173004150e-01
2.401768416166305542e-01 -5.015532374382019043e-01 4.400936961174011230e-01 -1.767351180315017700e-01 -3.972213566303253174e-01 3.468349575996398926e-01 -3.900623321533203125e-01 -1.887165457010269165e-01
5.968474745750427246e-01 1.782559156417846680e-01 3.241913616657257080e-01 -4.362370371818542480e-01 -5.125099420547485352e-01 4.428635537624359131e-02 -2.270755469799041748e-01 -2.010123059153556824e-02
6.140732765197753906e-01 3.024559319019317627e-01 6.234690919518470764e-02 -1.758315563201904297e-01 -2.012125402688980103e-01 3.177336156368255615e-01 -1.918127238750457764e-01 5.642670989036560059e-01
2.881016433238983154e-01 -1.721553802490234375e-01 1.337652951478958130e-01 -1.114154234528541565e-01 7.916104048490524292e-02 -1.631235629320144653e-01 -9.050430655479431152e-01 7.123722881078720093e-02
3.518192470073699951e-02 -4.096870720386505127e-01 -1.122546792030334473e-01 1.686891615390777588e-01 3.121901154518127441e-01 5.919854640960693359e-01 -3.970869779586791992e-01 4.292712807655334473e-01
-1.135062277317047119e-01 -5.518209934234619141e-01 5.019527077674865723e-01 5.333955958485603333e-02 -2.672742605209350586e-01 2.887858152389526367e-01 -4.993436634540557861e-01 1.537247598171234131e-01
2.368109077215194702e-01 -9.721512347459793091e-02 6.445121020078659058e-02 1.165166646242141724e-01 -2.592126727104187012e-01 9.214913845062255859e-01 -1.098281238228082657e-02 1.678392477333545685e-02
6.579128652811050415e-02 -8.778580278158187866e-02 5.864843726158142090e-01 2.227064594626426697e-02 1.811942756175994873e-01 1.764609366655349731e-01 -5.644590854644775391e-01 5.108047127723693848e-01
-4.691943228244781494e-01 -2.945595653727650642e-03 -9.988468140363693237e-02 -5.163279771804809570e-01 -5.383276939392089844e-01 3.155528903007507324e-01 -3.134162425994873047e-01 1.252056658267974854e-01
1.009274199604988098e-01 -5.462502241134643555e-01 -2.176524102687835693e-01 -1.482500135898590088e-01 2.704875171184539795e-01 3.837790787220001221e-01 -4.003911614418029785e-01 4.912339150905609131e-01
1.804912090301513672e-01 5.664296746253967285e-01 2.285123765468597412e-01 -5.156510323286056519e-02 -2.097404748201370239e-01 1.125289946794509888e-01 -5.963962674140930176e-01 4.235107600688934326e-01
3.673258721828460693e-01 -6.938993930816650391e-02 -2.262758761644363403e-01 -8.059804141521453857e-02 -7.237724959850311279e-02 3.970310389995574951e-01 -1.268046349287033081e-01 7.896888256072998047e-01
-3.913226723670959473e-02 5.454069375991821289e-01 1.340174525976181030e-01 -1.774913966655731201e-01 -3.870956301689147949e-01 2.401095032691955566e-01 -3.336247801780700684e-01 5.768316984176635742e-01
4.512349665164947510e-01 -3.875436633825302124e-02 1.707859933376312256e-01 4.354834184050559998e-02 -8.947111666202545166e-02 8.022269010543823242e-01 -1.770439296960830688e-01 -2.844345569610595703e-01
-1.201152354478836060e-01 1.524066627025604248e-01 5.470097661018371582e-01 4.718281328678131104e-02 9.826934896409511566e-03 7.420116066932678223e-01 -1.375382095575332642e-01 3.021657764911651611e-01
2.681228220462799072e-01 -1.614524051547050476e-02 6.635786890983581543e-01 2.482466846704483032e-01 -1.668989807367324829e-01 4.978029429912567139e-01 -3.421598076820373535e-01 1.820718348026275635e-01
2.166972756385803223e-01 6.042142510414123535e-01 4.309214651584625244e-02 -2.644612789154052734e-01 -1.993803977966308594e-01 2.744450271129608154e-01 -4.357467889785766602e-01 4.595898389816284180e-01
3.157731518149375916e-02 -5.516167879104614258e-01 1.197157055139541626e-01 -2.198262065649032593e-01 -3.293736279010772705e-02 4.197452962398529053e-02 -7.932316064834594727e-01 1.748714479617774487e-03
-1.147450804710388184e-01 -1.759397238492965698e-01 -4.352458119392395020e-01 -4.537684619426727295e-01 -4.546676874160766602e-01 1.187336910516023636e-02 -5.414187312126159668e-01 2.460408359766006470e-01
4.086760282516479492e-01 2.836627066135406494e-01 -1.500829588621854782e-03 -2.920368686318397522e-02 -1.398794353008270264e-01 3.061601221561431885e-01 -2.493487745523452759e-01 7.590712904930114746e-01
-4.005891978740692139e-01 -2.748716771602630615e-01 4.557096362113952637e-01 2.083242312073707581e-02 -3.846623599529266357e-01 4.137680232524871826e-01 -4.754758179187774658e-01 1.030647680163383484e-01
6.008476614952087402e-01 6.369395554065704346e-02 5.054364353418350220e-02 1.358378678560256958e-01 -2.279607653617858887e-01 6.093369126319885254e-01 -3.833909928798675537e-01 -2.089796066284179688e-01
-3.321361914277076721e-02 -2.160280942916870117e-01 2.416170686483383179e-01 -2.306210100650787354e-01 -3.259084224700927734e-01 -1.181673482060432434e-01 -8.463844656944274902e-01 6.416786462068557739e-02
6.278375983238220215e-01 -1.256336420774459839e-01 2.133543044328689575e-01 3.700869902968406677e-02 -5.179702639579772949e-01 8.276889100670814514e-03 -5.240877270698547363e-01 -1.080243661999702454e-02
-7.890576124191284180e-02 -1.233781948685646057e-01 5.528068542480468750e-01 -4.891508072614669800e-02 3.113225400447845459e-01 3.025308251380920410e-01 -4.714430868625640869e-01 5.097630620002746582e-01
1.133621633052825928e-01 -3.401974141597747803e-01 -5.798941850662231445e-01 -3.670327961444854736e-01 -3.629004359245300293e-01 3.837798535823822021e-01 -3.441500961780548096e-01 5.478550866246223450e-02
1.257250458002090454e-01 -5.185514688491821289e-01 4.480639100074768066e-01 -1.126428022980690002e-01 -4.409779906272888184e-01 2.075522541999816895e-01 -5.084592103958129883e-01 -7.601072639226913452e-02
-2.260105460882186890e-01 -8.787162601947784424e-02 3.270295560359954834e-01 7.047984749078750610e-02 -1.050337329506874084e-01 5.961741805076599121e-01 -6.507139801979064941e-01 -1.984884142875671387e-01
-1.815377324819564819e-01 3.980333805084228516e-01 1.893919855356216431e-01 -4.808666110038757324e-01 -3.078751862049102783e-01 4.279437065124511719e-01 2.938188612461090088e-03 5.134002566337585449e-01
5.068568587303161621e-01 -2.993266284465789795e-01 2.143971920013427734e-01 -2.630957067012786865e-01 -4.419572949409484863e-01 -1.999679207801818848e-01 -5.291228294372558594e-01 1.517560034990310669e-01
4.136961102485656738e-01 -4.421076476573944092e-01 3.501411676406860352e-01 1.527677406556904316e-03 -1.931502223014831543e-01 6.727612018585205078e-01 -9.721861779689788818e-02 -1.069082543253898621e-01
3.604789078235626221e-01 3.482776582241058350e-01 2.447701841592788696e-01 1.686432361602783203e-01 3.845678269863128662e-02 5.089571475982666016e-01 -6.210307478904724121e-01 -1.192024126648902893e-01
1.272677928209304810e-01 -5.250097513198852539e-01 -2.018559910356998444e-02 -1.145767346024513245e-01 3.204732835292816162e-01 6.490760445594787598e-01 -2.878059744834899902e-01 2.963061928749084473e-01
1.048706024885177612e-01 -5.798376798629760742e-01 1.208353936672210693e-01 -5.222169756889343262e-01 -4.499080777168273926e-01 3.825243711471557617e-01 -1.214425712823867798e-01 -4.458970203995704651e-02
4.937299992889165878e-03 2.368026226758956909e-01 5.342404842376708984e-01 1.407696157693862915e-01 1.271651685237884521e-01 6.618650555610656738e-01 -3.218737542629241943e-01 2.843096852302551270e-01
-2.680231630802154541e-01 7.536969333887100220e-02 -1.615462899208068848e-01 -1.748598068952560425e-01 -8.120240569114685059e-01 2.561013698577880859e-01 -3.619695007801055908e-01 9.908084571361541748e-02
-1.417276114225387573e-01 -4.929212033748626709e-01 -2.054091542959213257e-01 -4.579622149467468262e-01 -5.707691311836242676e-01 2.686484158039093018e-01 -2.683275938034057617e-01 1.227630749344825745e-01
5.679895281791687012e-01 -2.889677882194519043e-01 2.012706995010375977e-01 -1.909775584936141968e-01 -3.872147500514984131e-01 -1.088524311780929565e-01 -5.739507079124450684e-01 -1.603116393089294434e-01
1.606171131134033203e-01 1.253940463066101074e-01 -1.073531955480575562e-01 -2.788576781749725342e-01 -8.245503529906272888e-03 3.641818761825561523e-01 -6.856107711791992188e-02 8.554503321647644043e-01
-4.340951889753341675e-02 -4.697765707969665527e-01 -2.389121204614639282e-01 -5.335478186607360840e-01 -4.772995114326477051e-01 -6.586194969713687897e-03 -4.140024483203887939e-01 1.908324658870697021e-01
-1.359085440635681152e-01 4.145735800266265869e-01 8.869788795709609985e-02 -5.532360076904296875e-01 -4.001684784889221191e-01 2.013805955648422241e-01 -2.059031128883361816e-01 5.026283264160156250e-01
5.082549899816513062e-02 -4.859950542449951172e-01 -2.844286561012268066e-01 -3.690537214279174805e-01 -4.958227872848510742e-01 5.112206935882568359e-01 -1.912590116262435913e-01 -1.893298514187335968e-02
3.777672946453094482e-01 -1.892957240343093872e-01 6.618589162826538086e-01 -2.322412282228469849e-02 -3.292656540870666504e-01 4.463132023811340332e-01 -8.740781992673873901e-02 2.600209116935729980e-01
-3.398613929748535156e-01 -5.604468584060668945e-01 -3.375560417771339417e-02 -1.272722035646438599e-01 -4.514712393283843994e-01 4.829421341419219971e-01 -1.811363548040390015e-01 2.884198129177093506e-01
1.660371720790863037e-01 -6.516070961952209473e-01 -4.739700630307197571e-02 -2.404740452766418457e-02 1.476597487926483154e-01 5.655159950256347656e-01 -1.991952508687973022e-01 4.046290814876556396e-01
-1.839975565671920776e-01 4.216429293155670166e-01 2.888894975185394287e-01 -6.295189261436462402e-01 -8.678975701332092285e-02 4.443006813526153564e-01 -6.895743310451507568e-02 3.145160675048828125e-01
1.967681348323822021e-01 -7.031394839286804199e-01 -1.134213060140609741e-01 -4.493689239025115967e-01 2.848917618393898010e-02 4.086410105228424072e-01 -1.304824203252792358e-01 2.593369781970977783e-01
-2.520886957645416260e-01 -4.861944168806076050e-02 -2.619976997375488281e-01 1.283648908138275146e-01 -7.136647105216979980e-01 2.374653518199920654e-01 -4.949994385242462158e-01 1.955395340919494629e-01
-1.166873611509799957e-03 3.730666339397430420e-01 6.186512485146522522e-02 -5.366769060492515564e-02 -1.650882661342620850e-01 -9.925331175327301025e-02 -6.641108393669128418e-01 6.131589412689208984e-01
4.148790147155523300e-03 -6.180537939071655273e-01 4.529575258493423462e-02 -3.473563492298126221e-01 1.020114794373512268e-01 1.908517628908157349e-01 -6.634002923965454102e-01 9.139700233936309814e-02
-2.294530570507049561e-01 5.181992650032043457e-01 6.704086810350418091e-02 -8.687875233590602875e-03 -1.259259730577468872e-01 2.779949605464935303e-01 -6.024561524391174316e-01 4.670747220516204834e-01
4.764255583286285400e-01 2.048682719469070435e-01 4.717822074890136719e-01 -1.320582628250122070e-01 -6.116738319396972656e-01 1.086067482829093933e-01 -2.404106855392456055e-01 2.174675613641738892e-01
-1.671379953622817993e-01 6.163677573204040527e-02 -3.173746168613433838e-01 9.705502539873123169e-02 -7.358318567276000977e-01 3.121275305747985840e-01 -4.638150930404663086e-01 6.420726329088211060e-02
-6.979718059301376343e-02 -2.085361927747726440e-01 1.843176037073135376e-01 1.413080003112554550e-02 1.047669723629951477e-01 4.294776618480682373e-01 -1.574339121580123901e-01 8.350182771682739258e-01
-3.998882770538330078e-01 -9.629470854997634888e-02 -4.963278770446777344e-02 -6.099101901054382324e-01 -3.035469651222229004e-01 4.764434695243835449e-01 -3.628930151462554932e-01 -7.438012957572937012e-02
-2.548163831233978271e-01 -3.792872726917266846e-01 2.693908810615539551e-01 -1.128449887037277222e-01 -3.492778241634368896e-01 2.411778122186660767e-01 -7.211312651634216309e-01 -7.557950168848037720e-02
-2.740593850612640381e-01 -2.343799024820327759e-01 -1.849513649940490723e-01 -5.617665052413940430e-01 -3.181782960891723633e-01 5.190904140472412109e-01 -3.629996478557586670e-01 -1.330709010362625122e-01
5.352371931076049805e-02 -6.861256957054138184e-01 -1.159542798995971680e-01 -4.528159797191619873e-01 1.124825030565261841e-01 3.949725329875946045e-01 -1.869824528694152832e-01 3.228949308395385742e-01
2.236663363873958588e-02 -2.388183474540710449e-01 2.441260814666748047e-01 1.528668124228715897e-02 -2.873872518539428711e-01 1.528677344322204590e-01 -8.531317114830017090e-01 -2.209990024566650391e-01
2.091353088617324829e-01 -4.205901324748992920e-01 -4.572392404079437256e-01 -5.559246540069580078e-01 -1.877680793404579163e-02 2.206465303897857666e-01 -4.519269168376922607e-01 8.928132057189941406e-02
1.649430096149444580e-01 3.423695862293243408e-01 -6.681162118911743164e-02 1.151650249958038330e-01 -4.125760197639465332e-01 1.568745523691177368e-01 -3.272672593593597412e-01 7.320639491081237793e-01
6.143510937690734863e-01 1.748527437448501587e-01 2.636957466602325439e-01 -2.871958613395690918e-01 -5.093466043472290039e-01 -2.735654078423976898e-02 -4.143725633621215820e-01 -8.997505903244018555e-02
5.761487036943435669e-02 -1.585466414690017700e-01 5.711846947669982910e-01 2.324912548065185547e-01 -2.559750378131866455e-01 6.943933367729187012e-01 -1.742483228445053101e-01 1.147670373320579529e-01
3.349970281124114990e-02 -4.844129085540771484e-01 -1.345691829919815063e-01 -4.663193225860595703e-01 3.133396804332733154e-01 4.911412596702575684e-01 -2.208548635244369507e-01 3.748077452182769775e-01
-1.040750276297330856e-02 -5.598672628402709961e-01 1.260461807250976562e-01 2.352679334580898285e-02 2.433351278305053711e-01 3.434261977672576904e-01 -4.739390313625335693e-01 5.179068446159362793e-01
-5.262486636638641357e-03 -4.591844379901885986e-01 -2.558153867721557617e-01 -5.966814756393432617e-01 1.330045461654663086e-01 3.839505910873413086e-01 -2.010457217693328857e-01 4.026466012001037598e-01
-3.496811389923095703e-01 -4.520968496799468994e-01 -2.927140593528747559e-01 -2.536138296127319336e-01 3.278025612235069275e-02 5.198900699615478516e-01 -4.800612628459930420e-01 1.466662585735321045e-01
5.228571295738220215e-01 3.945070803165435791e-01 -2.383820340037345886e-02 -1.990254819393157959e-01 8.947106450796127319e-02 4.145593345165252686e-01 -4.805839657783508301e-01 3.463808894157409668e-01
-1.707131415605545044e-02 -5.825536847114562988e-01 -5.618085339665412903e-02 -8.698820322751998901e-02 -6.214864850044250488e-01 4.711745679378509521e-01 -2.347126044332981110e-02 2.020273208618164062e-01
-5.289987102150917053e-02 1.528356224298477173e-02 1.496146321296691895e-01 -4.222916066646575928e-01 -5.647581219673156738e-01 -2.871617972850799561e-01 -6.013997197151184082e-01 1.820941567420959473e-01
1.762199699878692627e-01 -4.621444642543792725e-01 4.137515127658843994e-01 -2.780556380748748779e-01 -5.211032554507255554e-02 -1.376758515834808350e-01 -6.844453811645507812e-01 1.293377131223678589e-01
5.304665565490722656e-01 -7.970312237739562988e-02 5.132576823234558105e-01 5.446089059114456177e-02 -3.179953396320343018e-01 -5.460508633404970169e-03 -4.860449731349945068e-01 3.293366730213165283e-01
6.547307372093200684e-01 -3.822129964828491211e-01 1.516459286212921143e-01 -1.560153961181640625e-01 -4.107509255409240723e-01 -8.535133302211761475e-02 -4.311555027961730957e-01 1.265210807323455811e-01
2.602953910827636719e-01 -5.315154325217008591e-03 -1.242586597800254822e-01 -1.988377980887889862e-02 -4.284013509750366211e-01 2.390116900205612183e-01 -2.298290468752384186e-02 8.217055201530456543e-01
4.599790871143341064e-01 -5.694019794464111328e-01 3.286477029323577881e-01 -1.368087232112884521e-01 -4.094103276729583740e-01 -6.285575777292251587e-02 -3.632197976112365723e-01 1.843322515487670898e-01
5.616808533668518066e-01 1.577471494674682617e-01 2.446777522563934326e-01 2.112550139427185059e-01 -5.649531483650207520e-01 3.686406910419464111e-01 -2.334707379341125488e-01 2.134431004524230957e-01
-1.718375980854034424e-01 -7.126136422157287598e-01 -8.315502107143402100e-02 5.637164413928985596e-02 -2.707537710666656494e-01 4.707387983798980713e-01 -1.800084412097930908e-01 3.539149165153503418e-01
4.603868424892425537e-01 -3.131464123725891113e-01 1.804689168930053711e-01 -1.257027834653854370e-01 -5.302425026893615723e-01 -2.844900637865066528e-02 -5.994417071342468262e-01 -1.778229139745235443e-02
-2.053733021020889282e-01 -4.190890491008758545e-01 -4.918395355343818665e-02 -1.815844923257827759e-01 1.725106686353683472e-01 8.226581811904907227e-01 -1.916433125734329224e-01 5.950297415256500244e-02
2.747538387775421143e-01 -5.541691929101943970e-02 -1.433330923318862915e-01 1.648931503295898438e-01 -6.332121491432189941e-01 4.682169854640960693e-01 -4.062448441982269287e-01 -2.974649071693420410e-01
-7.709158584475517273e-03 -1.406153477728366852e-02 3.285616040229797363e-01 1.373481899499893188e-01 -3.755728900432586670e-01 -1.357279419898986816e-01 -8.354231119155883789e-01 1.245666891336441040e-01
2.124649733304977417e-01 2.606218494474887848e-02 2.205524891614913940e-01 2.132570743560791016e-01 2.403069585561752319e-01 5.031168460845947266e-01 -3.288930356502532959e-01 6.640880107879638672e-01
1.842619925737380981e-01 1.397689282894134521e-01 2.166722118854522705e-01 -3.496439456939697266e-01 -2.692049741744995117e-01 9.334161877632141113e-02 -2.665007710456848145e-01 7.906374931335449219e-01
-2.796081304550170898e-01 4.841560125350952148e-01 -6.791566312313079834e-02 -1.762080341577529907e-01 -1.970158666372299194e-01 3.591943085193634033e-01 -3.704566061496734619e-01 5.887924432754516602e-01
-4.768134057521820068e-01 -4.707331359386444092e-01 -1.737885475158691406e-01 -3.203924298286437988e-01 -3.252716958522796631e-01 3.957580327987670898e-01 -2.732446193695068359e-01 2.848100662231445312e-01
3.145615160465240479e-01 -4.857197403907775879e-01 -6.733494251966476440e-02 -6.787092685699462891e-01 1.760565936565399170e-01 3.773580193519592285e-01 -1.302628368139266968e-01 9.789647907018661499e-02
1.374590843915939331e-01 -5.655035004019737244e-02 -4.435054659843444824e-01 -2.255757153034210205e-02 -1.542947068810462952e-02 4.275566339492797852e-01 -1.835547089576721191e-01 7.509766817092895508e-01
7.553833723068237305e-01 -2.912177443504333496e-01 2.044308334589004517e-01 8.089018613100051880e-02 -2.905127704143524170e-01 4.075038060545921326e-02 -4.336153864860534668e-01 1.489039659500122070e-01
1.717782765626907349e-01 -4.883213937282562256e-01 -1.779398173093795776e-01 1.326412409543991089e-01 1.740755140781402588e-01 5.365350246429443359e-01 -2.897579371929168701e-01 5.297607183456420898e-01
1.991728991270065308e-01 -5.028318166732788086e-01 3.052557446062564850e-02 -6.267182528972625732e-03 3.699918389320373535e-01 3.745874166488647461e-01 -5.148199200630187988e-01 4.053026437759399414e-01
7.347688544541597366e-03 -6.506015658378601074e-01 -1.234669759869575500e-01 -3.377744853496551514e-01 -7.949136197566986084e-02 1.774280369281768799e-01 -6.399186253547668457e-01 5.700111854821443558e-03
1.560679972171783447e-01 -6.013774275779724121e-01 3.232726454734802246e-01 -1.372850984334945679e-01 -2.176120728254318237e-01 1.437579281628131866e-02 -6.656293869018554688e-01 3.339901566505432129e-03
1.066770479083061218e-01 -5.538990497589111328e-01 -1.090499982237815857e-01 3.403251990675926208e-02 7.531064748764038086e-02 4.882220029830932617e-01 -1.876084059476852417e-01 6.241284012794494629e-01
-2.692540585994720459e-01 -6.858720183372497559e-01 4.426630213856697083e-02 -1.791713088750839233e-01 -3.763444721698760986e-01 3.926732242107391357e-01 -1.995207667350769043e-01 2.956076562404632568e-01
4.634255468845367432e-01 5.779764056205749512e-02 3.918029963970184326e-01 5.499007925391197205e-02 -5.795581266283988953e-02 -1.222750693559646606e-01 -6.886526942253112793e-01 3.644311428070068359e-01
-2.209766805171966553e-01 -1.235444545745849609e-01 2.155872881412506104e-01 -1.974038332700729370e-01 -3.368214368820190430e-01 6.223527789115905762e-01 -5.148899555206298828e-01 -2.908202707767486572e-01
-3.367700278759002686e-01 9.570398181676864624e-02 -2.404115907847881317e-02 -6.335589289665222168e-01 -1.860383749008178711e-01 6.319516301155090332e-01 -1.889319121837615967e-01 -7.604929059743881226e-02
4.265010654926300049e-01 -1.801668405532836914e-01 4.500406384468078613e-01 2.503020167350769043e-01 -4.087068736553192139e-01 4.770428836345672607e-01 -2.758304476737976074e-01 2.230593264102935791e-01
2.445299774408340454e-01 6.208029389381408691e-01 1.240847632288932800e-01 -2.492010295391082764e-01 -2.593897879123687744e-01 1.745052933692932129e-01 -4.855003058910369873e-01 3.792952299118041992e-01
2.765547633171081543e-01 -4.749667644500732422e-01 1.206405088305473328e-01 -3.218773007392883301e-01 -5.201491117477416992e-01 3.487408757209777832e-01 -3.608642220497131348e-01 -2.395135909318923950e-01
5.831871032714843750e-01 1.564974635839462280e-01 -1.425210982561111450e-01 -3.164078295230865479e-01 -1.432025879621505737e-01 5.688878297805786133e-01 -8.686275035142898560e-02 4.040912091732025146e-01
6.628308296203613281e-01 -3.037744760513305664e-01 1.735990494489669800e-01 2.111375145614147186e-02 -1.780380159616470337e-01 -6.881467066705226898e-03 -6.309847831726074219e-01 8.892256021499633789e-02
5.747570469975471497e-02 -3.623595237731933594e-01 -5.103321075439453125e-01 -5.370253324508666992e-01 -5.780873075127601624e-02 4.705145359039306641e-01 -2.734028398990631104e-01 1.306992173194885254e-01
-1.435073614120483398e-01 -4.215860366821289062e-01 -1.118541583418846130e-01 5.614427477121353149e-02 2.638275623321533203e-01 6.364563703536987305e-01 -4.300577044486999512e-01 3.554940819740295410e-01
-2.110830992460250854e-01 -4.604902565479278564e-01 -3.525944352149963379e-01 -4.215193986892700195e-01 -3.245058357715606689e-01 2.329210042953491211e-01 -5.284224748611450195e-01 5.103602260351181030e-02
2.544342875480651855e-01 -1.905202269554138184e-01 -1.450050771236419678e-01 -5.531935393810272217e-02 9.375228732824325562e-02 8.256854414939880371e-01 -4.108372628688812256e-01 -1.246805936098098755e-01
-8.222855627536773682e-02 -3.537209033966064453e-01 5.633398890495300293e-01 -2.450109422206878662e-01 -4.321760237216949463e-01 1.340118795633316040e-01 -2.490266561508178711e-01 4.732740819454193115e-01
5.552026629447937012e-01 -2.436598241329193115e-01 5.852998495101928711e-01 -2.587223239243030548e-02 -2.740738093852996826e-01 1.271647512912750244e-01 -3.909191787242889404e-01 2.122012227773666382e-01
-1.471550911664962769e-01 -2.205545008182525635e-01 3.179262876510620117e-01 -3.094047009944915771e-01 -3.182156980037689209e-01 5.605093240737915039e-01 -4.690148830413818359e-01 -3.122272491455078125e-01
-2.358590364456176758e-01 -7.483901083469390869e-02 4.568976759910583496e-01 4.765719175338745117e-02 -3.117449879646301270e-01 5.419275760650634766e-01 -5.624907612800598145e-01 -1.430964469909667969e-01
-3.583428263664245605e-01 -2.084226906299591064e-01 1.620797365903854370e-01 -1.465307176113128662e-01 -2.527369558811187744e-01 6.709091663360595703e-01 -4.869855642318725586e-01 -1.710540354251861572e-01
1.154102236032485962e-01 -4.619596898555755615e-01 6.607266068458557129e-01 -1.482891589403152466e-01 -2.631705999374389648e-01 2.980770766735076904e-01 -3.956496119499206543e-01 8.794688619673252106e-03
2.341415733098983765e-01 -3.832102939486503601e-02 -4.401964247226715088e-01 -5.260021612048149109e-02 -1.530046015977859497e-01 3.984650969505310059e-01 -1.573633849620819092e-01 7.349975705146789551e-01
-2.020625956356525421e-02 -1.064326986670494080e-01 -6.288844347000122070e-01 -1.753834486007690430e-01 -2.865443825721740723e-01 4.703260585665702820e-02 -4.964817166328430176e-01 4.808275401592254639e-01
3.412894010543823242e-01 -1.144130900502204895e-01 -4.534933343529701233e-02 1.009416133165359497e-01 -4.707880914211273193e-01 2.070003598928451538e-01 -4.738405719399452209e-02 7.690577507019042969e-01
4.302087724208831787e-01 1.228474602103233337e-01 1.116444021463394165e-01 3.422186374664306641e-01 -2.279935628175735474e-01 7.173016071319580078e-01 -2.303905338048934937e-01 2.250961959362030029e-01
-2.526652812957763672e-01 -3.112941682338714600e-01 2.704203128814697266e-01 1.990686357021331787e-02 -2.341133356094360352e-01 2.471845448017120361e-01 -8.017696738243103027e-01 -8.359982818365097046e-02
3.932133018970489502e-01 -5.609734728932380676e-02 2.241048216819763184e-01 -4.272962510585784912e-01 -5.756067037582397461e-01 5.788817629218101501e-02 -4.534028470516204834e-01 2.630267441272735596e-01
1.045980304479598999e-01 -2.479766011238098145e-01 4.354438781738281250e-01 -2.739759683609008789e-01 3.665760755538940430e-01 1.000741124153137207e-01 -5.330320596694946289e-01 4.841246604919433594e-01
-3.010912239551544189e-01 -5.718417167663574219e-01 -7.006125152111053467e-02 -3.663620054721832275e-01 -3.133185505867004395e-01 3.507532477378845215e-01 -4.604401290416717529e-01 1.000508442521095276e-01
1.704431325197219849e-01 3.941253423690795898e-01 6.558958888053894043e-01 -1.267330646514892578e-01 -3.492980077862739563e-02 2.645972669124603271e-01 -3.956110179424285889e-01 3.763162791728973389e-01
3.780634105205535889e-01 -1.957599632441997528e-02 -2.396627329289913177e-03 1.825922280550003052e-01 -2.970830798149108887e-01 1.296138614416122437e-01 -8.000952601432800293e-01 2.795151174068450928e-01
4.461104869842529297e-01 -4.744330942630767822e-01 -1.147201061248779297e-01 -5.653743743896484375e-01 4.038826748728752136e-02 3.284265398979187012e-01 -3.367066979408264160e-01 -1.422083824872970581e-01
-2.818002104759216309e-01 -5.939155220985412598e-01 -3.206238895654678345e-02 -3.955922126770019531e-01 -3.340988606214523315e-02 3.897164463996887207e-01 -4.994108974933624268e-01 8.902428299188613892e-02
-1.317017059773206711e-02 -1.725819110870361328e-01 -5.453067421913146973e-01 1.723565757274627686e-01 -3.331854045391082764e-01 5.152823328971862793e-01 -4.860982596874237061e-01 1.736543029546737671e-01
5.282356142997741699e-01 -1.731741987168788910e-02 1.944124996662139893e-01 -1.309709250926971436e-01 1.718269847333431244e-02 7.007976770401000977e-01 -2.369290292263031006e-01 -3.437582850456237793e-01
4.665364325046539307e-01 -2.517711520195007324e-01 1.408623456954956055e-01 -3.553872928023338318e-02 -7.353945970535278320e-01 -1.160665508359670639e-02 -3.957897722721099854e-01 -1.614067330956459045e-02
2.940456271171569824e-01 -1.596860289573669434e-01 2.078718692064285278e-02 4.892926812171936035e-01 -1.007062196731567383e-01 6.601841449737548828e-01 -2.928029298782348633e-01 3.412913680076599121e-01
1.865945011377334595e-01 -3.945685029029846191e-01 -3.026531934738159180e-01 -1.379135847091674805e-01 3.631434440612792969e-01 4.172326326370239258e-01 -4.380953311920166016e-01 4.483249187469482422e-01
1.910302788019180298e-01 -4.968869984149932861e-01 -2.101576179265975952e-01 -5.955283641815185547e-01 1.739165037870407104e-01 3.881828188896179199e-01 -1.415217667818069458e-01 3.418028056621551514e-01
1.031250655651092529e-01 -7.032934427261352539e-01 2.272131741046905518e-01 -2.255752384662628174e-01 -3.927474617958068848e-01 3.306542336940765381e-01 -3.569099903106689453e-01 -3.557983413338661194e-02
-1.149798706173896790e-01 -5.335074663162231445e-01 -4.405077099800109863e-01 -4.234518706798553467e-01 -3.433543145656585693e-01 3.224629163742065430e-01 -2.457347959280014038e-01 2.157102972269058228e-01
-1.330797225236892700e-01 3.541964665055274963e-02 3.280319571495056152e-01 5.406671017408370972e-02 -6.468739360570907593e-02 6.560986042022705078e-01 -5.992359519004821777e-01 -2.770800292491912842e-01
-1.383616328239440918e-01 -3.111975640058517456e-02 1.880016624927520752e-01 -2.934535145759582520e-01 -6.380997896194458008e-01 1.775086969137191772e-01 -6.254591345787048340e-01 -1.689622998237609863e-01
2.143397331237792969e-01 -4.673173129558563232e-01 -2.302076518535614014e-01 -7.062839865684509277e-01 -5.397452414035797119e-02 3.989396989345550537e-01 -9.762318432331085205e-02 1.106520593166351318e-01
6.571305990219116211e-01 -3.119988441467285156e-01 3.125400543212890625e-01 -1.240829080343246460e-01 -4.136485457420349121e-01 -6.057301908731460571e-02 -4.208680987358093262e-01 7.651273906230926514e-02
2.204930782318115234e-01 -7.261277437210083008e-01 2.814439237117767334e-01 4.125482216477394104e-02 -2.723322510719299316e-01 2.715502679347991943e-01 -4.374026060104370117e-01 6.311230361461639404e-02
3.561053574085235596e-01 -1.621126979589462280e-01 -5.338413715362548828e-01 -1.535404026508331299e-01 -5.187162160873413086e-01 1.966208666563034058e-01 -4.800683557987213135e-01 -1.246549934148788452e-02
1.250527501106262207e-01 -1.075265780091285706e-01 -1.268989890813827515e-01 3.685618937015533447e-01 -4.704307615756988525e-01 3.143739104270935059e-01 -1.405862122774124146e-01 6.935113072395324707e-01
-4.134447872638702393e-01 -2.444602102041244507e-01 -2.435003519058227539e-01 -2.567129433155059814e-01 2.463953047990798950e-01 4.636091291904449463e-01 -4.404215514659881592e-01 4.177242219448089600e-01
-3.411560952663421631e-01 -4.490450918674468994e-01 -3.661754131317138672e-01 -7.328774780035018921e-02 -6.379236467182636261e-03 3.923360407352447510e-01 -4.902114868164062500e-01 3.850194811820983887e-01
-1.944467574357986450e-01 -6.405196785926818848e-01 1.669850349426269531e-01 1.028192415833473206e-01 -8.651197701692581177e-02 4.895067512989044189e-01 -2.880738973617553711e-01 4.282306730747222900e-01
-1.777701266109943390e-02 -3.840686678886413574e-01 5.492697954177856445e-01 -2.358185499906539917e-02 -2.649317979812622070e-01 5.139724612236022949e-01 -4.473586380481719971e-01 -1.242403686046600342e-01
1.661005616188049316e-01 -5.308535695075988770e-01 -2.449878752231597900e-01 -5.808379054069519043e-01 -3.338703513145446777e-01 3.374443352222442627e-01 -2.584860324859619141e-01 -3.256392106413841248e-02
8.244387805461883545e-02 -1.724959611892700195e-01 -2.639077305793762207e-01 3.204772472381591797e-01 5.010170489549636841e-02 7.028017044067382812e-01 -5.418152213096618652e-01 -3.303140774369239807e-02
-4.535585269331932068e-02 -1.114010214805603027e-01 1.679581701755523682e-01 -2.704991400241851807e-01 -5.316119790077209473e-01 1.104518324136734009e-01 -7.378041744232177734e-01 -2.121019512414932251e-01
-5.656520277261734009e-02 1.375954151153564453e-01 5.823696255683898926e-01 4.251535236835479736e-02 -1.372807323932647705e-01 6.747725605964660645e-01 -4.373529553413391113e-02 4.010351300239562988e-01
-1.659362576901912689e-02 -1.378084570169448853e-01 1.668219864368438721e-01 2.618124783039093018e-01 8.684908598661422729e-02 8.814486265182495117e-01 -3.155803680419921875e-01 1.651583798229694366e-02
-2.420901805162429810e-01 -6.527186036109924316e-01 -2.782928640954196453e-04 -2.116538733243942261e-01 -4.284450709819793701e-01 4.034933447837829590e-01 -1.137203574180603027e-01 3.335399031639099121e-01
-1.518800407648086548e-01 -6.684561967849731445e-01 9.723655879497528076e-02 -9.649208933115005493e-02 -9.574838727712631226e-02 6.190875172615051270e-01 -3.361276090145111084e-01 7.690491527318954468e-02
5.537038445472717285e-01 3.939228355884552002e-01 -1.095345243811607361e-01 5.384508892893791199e-02 -1.594198644161224365e-01 5.763802528381347656e-01 -4.044138789176940918e-01 -4.647866263985633850e-02
5.224358290433883667e-02 4.029125273227691650e-01 1.948617845773696899e-01 -5.378556847572326660e-01 -3.819465935230255127e-01 1.474519222974777222e-01 -1.517828255891799927e-01 5.630354881286621094e-01
-2.577206492424011230e-01 -1.648566722869873047e-01 3.905086815357208252e-01 -1.124769449234008789e-01 -6.676675677299499512e-01 1.931664645671844482e-01 -5.066093206405639648e-01 3.883272781968116760e-02
1.635515987873077393e-01 -3.777283728122711182e-01 -6.013162806630134583e-02 -4.170711040496826172e-01 3.880533277988433838e-01 3.104185461997985840e-01 -4.638014435768127441e-01 4.369798600673675537e-01
-3.161220252513885498e-01 3.750475049018859863e-01 9.331550449132919312e-02 -6.102126836776733398e-01 -7.258734107017517090e-02 4.234660863876342773e-01 -1.642259210348129272e-01 4.083827435970306396e-01
-2.687898576259613037e-01 1.285989675670862198e-02 1.464989632368087769e-01 -6.787919998168945312e-01 -3.735342323780059814e-01 4.958216249942779541e-01 -2.173949033021926880e-01 -1.128654778003692627e-01
-2.330953925848007202e-01 -6.709514260292053223e-01 -3.289563208818435669e-02 -8.494786918163299561e-03 -2.487330585718154907e-01 4.492015540599822998e-01 -2.192763686180114746e-01 4.273221194744110107e-01
5.672606825828552246e-01 -1.047457456588745117e-01 2.132773548364639282e-01 1.630592718720436096e-02 -4.726682975888252258e-02 -1.052400693297386169e-01 -7.688539624214172363e-01 1.305544078350067139e-01
-3.277941793203353882e-02 -4.989306926727294922e-01 2.765676975250244141e-01 -2.429027669131755829e-02 -2.823825776576995850e-01 2.653974890708923340e-01 -7.066251635551452637e-01 -1.530328691005706787e-01
-8.301771432161331177e-02 1.810587197542190552e-01 6.207583546638488770e-01 5.102872848510742188e-02 -1.427701711654663086e-01 5.904129743576049805e-01 -1.161659806966781616e-01 4.357930123805999756e-01
-2.235762402415275574e-02 -2.999237179756164551e-01 2.343573048710823059e-02 1.343545317649841309e-01 -3.069376647472381592e-01 -6.331937853246927261e-03 -8.917383551597595215e-01 3.869595006108283997e-02
4.719559550285339355e-01 2.359479293227195740e-02 -2.429620176553726196e-02 1.383781433105468750e-01 -5.174083709716796875e-01 5.507199764251708984e-01 -1.284709852188825607e-02 4.310373663902282715e-01
3.007185757160186768e-01 -4.815021455287933350e-01 -4.814893007278442383e-01 -5.095473527908325195e-01 -1.839031577110290527e-01 2.848968505859375000e-01 -1.871294826269149780e-01 1.903938353061676025e-01
-6.179958209395408630e-02 -5.072865486145019531e-01 7.135507464408874512e-02 -6.294273138046264648e-01 -3.180240392684936523e-01 4.600277841091156006e-01 -1.570751219987869263e-01 -1.155225466936826706e-02
9.685186669230461121e-03 -4.364254772663116455e-01 -1.466640830039978027e-01 -5.683718994259834290e-02 3.918233513832092285e-01 3.898079395294189453e-01 -4.826945662498474121e-01 4.962142407894134521e-01
-3.727539479732513428e-01 -5.794674754142761230e-01 -7.121804356575012207e-02 -3.038094937801361084e-01 -3.232994675636291504e-01 3.328600227832794189e-01 -1.888514012098312378e-01 4.206143915653228760e-01
-3.028631806373596191e-01 -4.356539547443389893e-01 1.668932139873504639e-01 -7.119905948638916016e-02 -3.898582980036735535e-02 3.874836862087249756e-01 -7.294788956642150879e-01 4.188126325607299805e-02
-9.227365255355834961e-03 3.158803582191467285e-01 1.745399385690689087e-01 -4.639710187911987305e-01 -5.374234914779663086e-01 9.916137158870697021e-02 -1.473731249570846558e-01 5.779491662979125977e-01
-2.006747722625732422e-01 -9.383617341518402100e-02 -3.361709415912628174e-02 -6.863886713981628418e-01 -4.943414926528930664e-01 2.017622441053390503e-01 -4.316532313823699951e-01 -8.519945293664932251e-02
-6.318444758653640747e-02 -6.213339567184448242e-01 1.785682700574398041e-02 1.871677190065383911e-01 -2.235060781240463257e-01 4.986533820629119873e-01 -2.519092261791229248e-01 4.610129594802856445e-01
3.840870410203933716e-02 1.102872490882873535e-01 -4.751582145690917969e-01 -1.126747876405715942e-01 -3.749697506427764893e-01 1.157208085060119629e-01 -7.648069262504577637e-01 9.469637274742126465e-02
-2.906589806079864502e-01 -4.581682085990905762e-01 -3.772779107093811035e-01 -2.677317261695861816e-01 4.667486622929573059e-02 4.780992269515991211e-01 -4.302538633346557617e-01 2.751446068286895752e-01
3.055633902549743652e-01 -5.060740709304809570e-01 6.937915831804275513e-02 -2.060649693012237549e-01 -2.421101927757263184e-01 1.396829187870025635e-01 -7.046788334846496582e-01 -1.689466387033462524e-01
9.952964633703231812e-02 -4.784784913063049316e-01 -3.770466744899749756e-01 -1.141698583960533142e-01 1.812826544046401978e-01 5.605320930480957031e-01 -5.018901824951171875e-01 8.366446942090988159e-02
3.519905507564544678e-01 2.316222041845321655e-01 1.544343028217554092e-02 -1.527572274208068848e-01 -3.295113742351531982e-01 2.122587710618972778e-01 -8.495936542749404907e-02 7.987682819366455078e-01
1.958790421485900879e-02 3.118264116346836090e-02 -4.965254068374633789e-01 -6.823572516441345215e-02 -5.221590995788574219e-01 2.584865391254425049e-01 -6.376060247421264648e-01 -3.799387812614440918e-02
3.401293754577636719e-01 -5.499597191810607910e-01 -1.474693566560745239e-01 -1.989631503820419312e-01 2.292039394378662109e-01 5.549092888832092285e-01 -3.976975679397583008e-01 4.359391704201698303e-02
-1.782001703977584839e-01 3.891552984714508057e-01 3.431245312094688416e-02 -5.564211010932922363e-01 -3.592953681945800781e-01 1.886685937643051147e-01 -1.923304498195648193e-01 5.516711473464965820e-01
3.940170705318450928e-01 -4.320390149950981140e-02 -5.703774094581604004e-02 3.725093603134155273e-02 -1.306236237287521362e-01 7.216169834136962891e-01 -3.896642625331878662e-01 -3.855013251304626465e-01
1.601655781269073486e-01 5.120801925659179688e-01 -9.872964024543762207e-02 -3.824057281017303467e-01 1.718707755208015442e-02 1.507977694272994995e-01 -5.425401926040649414e-01 4.886244833469390869e-01
5.923126637935638428e-02 -2.898773550987243652e-01 -2.128289490938186646e-01 -2.348435521125793457e-01 4.132848680019378662e-01 6.361498832702636719e-01 -4.538536965847015381e-01 1.747595071792602539e-01
4.071090519428253174e-01 1.562545895576477051e-01 -2.100768387317657471e-01 3.134610652923583984e-01 -1.338839530944824219e-01 6.572431921958923340e-01 -2.927617430686950684e-01 3.631165623664855957e-01
8.077980577945709229e-02 -3.966425657272338867e-01 -5.615238845348358154e-02 -3.795250132679939270e-02 3.438883721828460693e-01 1.839449554681777954e-01 -6.755358576774597168e-01 4.723473489284515381e-01
-2.203073501586914062e-01 -1.876539587974548340e-01 -4.452082216739654541e-01 -4.606924653053283691e-01 -4.432905316352844238e-01 4.816812276840209961e-01 -2.469301819801330566e-01 1.276901960372924805e-01
1.815957203507423401e-02 1.786996275186538696e-01 -3.912835419178009033e-01 -7.608545571565628052e-02 2.748565971851348877e-01 4.434411227703094482e-01 -4.462659955024719238e-01 5.809520483016967773e-01
1.902858912944793701e-01 -4.008108377456665039e-01 -2.208263725042343140e-01 -5.382604524493217468e-02 2.010817527770996094e-01 7.225921750068664551e-01 -2.351154237985610962e-01 3.655514121055603027e-01
-1.215931400656700134e-01 -5.728170871734619141e-01 1.360107809305191040e-01 -3.924320936203002930e-01 -3.447437286376953125e-01 4.054152071475982666e-01 -4.291148483753204346e-01 -1.313189864158630371e-01
1.836267262697219849e-01 -5.933779478073120117e-01 -4.075399339199066162e-01 -3.979687690734863281e-01 -1.076402291655540466e-01 3.874197602272033691e-01 -3.518015742301940918e-01 6.535386294126510620e-02
-1.034899801015853882e-01 -5.138569697737693787e-02 3.797085583209991455e-01 2.544147670269012451e-01 -3.810187876224517822e-01 -2.445469424128532410e-02 -7.007755637168884277e-01 3.753454983234405518e-01
-1.868090243078768253e-03 -4.227465987205505371e-01 3.895751237869262695e-01 -2.548193000257015228e-02 1.001326590776443481e-01 2.578375935554504395e-01 -3.643652796745300293e-01 6.779342293739318848e-01
7.733518630266189575e-02 7.501157931983470917e-03 5.910493731498718262e-01 6.353214383125305176e-02 -1.552273035049438477e-01 7.393936514854431152e-01 7.924734614789485931e-03 2.640566825866699219e-01
-2.168210446834564209e-01 -1.888987272977828979e-01 -1.135741770267486572e-01 -4.036802649497985840e-01 -7.378078699111938477e-01 8.023031055927276611e-02 -3.606366217136383057e-01 2.461563199758529663e-01
1.414105743169784546e-01 -2.067237347364425659e-02 -3.227939605712890625e-01 -9.303883463144302368e-02 -3.147704899311065674e-01 4.398419857025146484e-01 2.627326175570487976e-02 7.572924494743347168e-01
2.347595989704132080e-01 -3.759031891822814941e-01 3.928087651729583740e-01 6.964962929487228394e-02 -5.373218655586242676e-01 4.559300541877746582e-01 -3.683567345142364502e-01 -1.102785244584083557e-01
1.547596007585525513e-01 -5.747775435447692871e-01 -2.266220897436141968e-01 -4.376267790794372559e-01 -3.601047396659851074e-01 2.949922978878021240e-01 -6.669471412897109985e-02 4.262174367904663086e-01
5.975546836853027344e-01 -2.173623144626617432e-01 3.654069304466247559e-01 1.402688212692737579e-02 -1.267252117395401001e-01 -9.811455756425857544e-02 -5.837112665176391602e-01 3.091255128383636475e-01
7.630445808172225952e-02 -2.676948904991149902e-01 -4.703750312328338623e-01 3.088250756263732910e-01 -2.598192691802978516e-01 4.155852794647216797e-01 -4.031641185283660889e-01 4.507029056549072266e-01
8.735302835702896118e-02 -4.609499592334032059e-03 6.800619959831237793e-01 -5.267948657274246216e-02 -2.529082000255584717e-01 6.335718035697937012e-01 -1.939284615218639374e-03 2.484134286642074585e-01
1.429121941328048706e-02 -4.958110749721527100e-01 1.463479548692703247e-01 -1.208607405424118042e-01 -7.212198525667190552e-02 -2.170070447027683258e-02 -8.424510359764099121e-01 5.045672506093978882e-02
4.185392856597900391e-01 -8.920362591743469238e-02 -1.102006137371063232e-01 2.515921294689178467e-01 1.753060519695281982e-02 7.770932316780090332e-01 -3.462086617946624756e-01 1.318451911211013794e-01
-1.974425315856933594e-01 4.982205629348754883e-01 1.674957275390625000e-01 -1.683403402566909790e-01 -8.739432692527770996e-02 3.414494991302490234e-01 -4.614371657371520996e-01 5.650217533111572266e-01
5.171691775321960449e-01 -1.903060451149940491e-02 4.062528610229492188e-01 -3.366344273090362549e-01 -2.609120905399322510e-01 2.947587892413139343e-02 -2.724659144878387451e-01 5.573403239250183105e-01
-3.470793068408966064e-01 -1.369590908288955688e-01 4.861597716808319092e-02 2.590885758399963379e-01 -4.278306066989898682e-01 2.298488467931747437e-01 -7.259332537651062012e-01 1.686391979455947876e-01
-3.320271372795104980e-01 -9.954760968685150146e-02 -4.055274277925491333e-02 -2.415158599615097046e-01 -2.781701982021331787e-01 7.535834908485412598e-01 -3.585700094699859619e-01 -2.145566195249557495e-01
4.623998403549194336e-01 -5.778314545750617981e-02 -2.080995738506317139e-01 5.834232270717620850e-02 -3.442600369453430176e-02 3.050073087215423584e-01 -2.701582014560699463e-01 7.542798519134521484e-01
2.465411424636840820e-01 -1.247231960296630859e-01 5.715059041976928711e-01 -4.453760087490081787e-01 -5.541582107543945312e-01 1.310986131429672241e-01 -2.045203447341918945e-01 1.804876625537872314e-01
3.634631633758544922e-01 -3.082677125930786133e-01 7.640507072210311890e-02 1.455329805612564087e-01 -4.640257358551025391e-01 6.960277557373046875e-01 -1.921818554401397705e-01 9.560123831033706665e-02
-3.266099840402603149e-02 -4.672106802463531494e-01 -1.801346242427825928e-01 -3.713558018207550049e-01 -6.815609335899353027e-01 2.351957559585571289e-01 -8.947281539440155029e-02 2.871340513229370117e-01
3.690467178821563721e-01 -4.537403583526611328e-01 -9.507947415113449097e-02 2.968237176537513733e-02 2.732416987419128418e-01 2.656254470348358154e-01 -7.086934447288513184e-01 2.321177162230014801e-02
7.986079901456832886e-02 5.284147262573242188e-01 2.236235886812210083e-01 -5.281069278717041016e-01 -4.154220819473266602e-01 2.476994544267654419e-01 -1.777780503034591675e-01 3.463524878025054932e-01
-2.094626426696777344e-01 -8.591295778751373291e-02 -5.257967114448547363e-01 4.642206802964210510e-02 -4.085934162139892578e-01 4.926552176475524902e-01 -5.085867643356323242e-01 4.253286495804786682e-02
7.152491062879562378e-02 5.678908228874206543e-01 1.800660043954849243e-01 2.172642201185226440e-02 -4.125136882066726685e-02 4.008443057537078857e-01 -5.476027131080627441e-01 4.210010170936584473e-01
-2.612621188163757324e-01 1.095251366496086121e-01 1.485000923275947571e-02 -1.259059458971023560e-01 -6.875078678131103516e-01 4.782693684101104736e-01 -4.477889239788055420e-01 -4.183033481240272522e-02
-1.471657902002334595e-01 -4.949379861354827881e-01 3.283490240573883057e-01 -5.449945330619812012e-01 -3.252004981040954590e-01 3.680161237716674805e-01 -2.837681472301483154e-01 8.264803886413574219e-02
2.409673482179641724e-01 -5.065079927444458008e-01 5.075146555900573730e-01 1.009833440184593201e-01 -2.279468178749084473e-01 4.446188807487487793e-01 -4.093564152717590332e-01 -1.993672177195549011e-02
4.647006466984748840e-02 -2.476054802536964417e-02 6.332948207855224609e-01 -5.169407725334167480e-01 -4.829356670379638672e-01 1.143898442387580872e-01 -2.074961066246032715e-01 1.989242583513259888e-01
5.551644414663314819e-02 -4.584690630435943604e-01 2.442481368780136108e-02 -4.271635413169860840e-02 3.085258901119232178e-01 6.805187463760375977e-01 -3.616890907287597656e-01 3.085284233093261719e-01
4.593373835086822510e-01 4.285944402217864990e-01 -3.454960882663726807e-02 -2.043161839246749878e-01 9.049361944198608398e-02 4.898790121078491211e-01 -4.641514122486114502e-01 3.142770826816558838e-01
2.005904614925384521e-01 -6.305735707283020020e-01 -2.465907782316207886e-01 -2.507247924804687500e-01 -1.312981694936752319e-01 6.087765842676162720e-02 -6.433956027030944824e-01 5.972675979137420654e-02
4.904537200927734375e-01 -1.814715266227722168e-01 5.446176528930664062e-01 -8.484279736876487732e-03 -2.948678731918334961e-01 -1.254977192729711533e-02 -5.260579586029052734e-01 2.569071650505065918e-01
-2.618375718593597412e-01 -4.529166817665100098e-01 -3.088177740573883057e-02 -4.716886878013610840e-01 -3.569602593779563904e-02 3.766892850399017334e-01 -5.992689132690429688e-01 -2.390537224709987640e-02
3.167046010494232178e-01 -5.078794956207275391e-01 -9.875349700450897217e-02 -2.740507945418357849e-02 2.158027738332748413e-01 6.627807617187500000e-01 -2.581945657730102539e-01 2.806064486503601074e-01
-1.139879524707794189e-01 3.797845542430877686e-01 -4.604396596550941467e-02 -8.815492689609527588e-02 -2.940913438796997070e-01 1.770753711462020874e-01 -3.536377847194671631e-01 7.680975794792175293e-01
1.614764928817749023e-01 -2.636878490447998047e-01 7.016395926475524902e-01 -2.502349019050598145e-01 -2.836442291736602783e-01 3.536057174205780029e-01 -3.782396316528320312e-01 3.036965243518352509e-02
-4.114259500056505203e-03 -5.098205804824829102e-01 -1.132899373769760132e-01 -1.302101090550422668e-02 2.514622509479522705e-01 6.106350421905517578e-01 -3.160876631736755371e-01 4.370836913585662842e-01
-4.010384902358055115e-02 -4.378475621342658997e-02 3.003996908664703369e-01 2.037660926580429077e-01 -2.649054527282714844e-01 1.745561659336090088e-01 -8.657329678535461426e-01 -1.207287982106208801e-01
-2.673771083354949951e-01 -1.086192801594734192e-01 4.419100284576416016e-01 -1.610036194324493408e-01 7.742471992969512939e-02 1.950767785310745239e-01 -2.931102514266967773e-01 7.520250082015991211e-01
1.634117513895034790e-01 -3.215162754058837891e-01 2.827411890029907227e-01 -2.703664898872375488e-01 3.887727260589599609e-01 5.481037497520446777e-01 -3.080529868602752686e-01 4.128252267837524414e-01
-7.537303119897842407e-02 -3.698641061782836914e-01 -1.654756367206573486e-01 -4.744133949279785156e-01 -5.594359636306762695e-01 4.426240548491477966e-02 -5.249605178833007812e-01 1.206566616892814636e-01
-1.597332060337066650e-01 -5.301402807235717773e-01 -6.031534285284578800e-04 -3.745222985744476318e-01 1.044496893882751465e-01 4.395149648189544678e-01 -2.478259801864624023e-01 5.363472700119018555e-01
-9.476514905691146851e-02 -5.921576619148254395e-01 2.199647575616836548e-01 2.927329391241073608e-02 -2.234999835491180420e-01 6.862282752990722656e-01 -1.170890852808952332e-01 2.378155887126922607e-01
1.600703597068786621e-01 -6.598529815673828125e-01 4.561057314276695251e-02 -9.968171268701553345e-02 -1.448472738265991211e-01 1.306952387094497681e-01 -6.987311244010925293e-01 -2.583837136626243591e-02
3.222709298133850098e-01 3.836322128772735596e-01 -9.088555723428726196e-02 -3.785496577620506287e-02 -3.126901090145111084e-01 3.687352538108825684e-01 -2.112885564565658569e-01 6.788895130157470703e-01
-2.463327944278717041e-01 -1.842404603958129883e-01 -2.016744762659072876e-01 -1.365527808666229248e-01 1.576548516750335693e-01 8.054984211921691895e-01 -3.329999744892120361e-01 2.479613870382308960e-01
2.230962812900543213e-01 4.998414814472198486e-01 -1.337327063083648682e-01 3.848794475197792053e-02 -1.688178032636642456e-01 5.317301154136657715e-01 -5.866379737854003906e-01 -1.601252555847167969e-01
1.866003870964050293e-01 -2.216988950967788696e-01 2.075666934251785278e-01 2.959044873714447021e-01 -3.448551297187805176e-01 7.007478475570678711e-01 -2.032939195632934570e-01 3.661768436431884766e-01
-2.257593721151351929e-01 -3.288186490535736084e-01 2.889935970306396484e-01 -7.787829637527465820e-02 -4.434388875961303711e-01 5.764713883399963379e-01 -4.591793119907379150e-01 -1.073581129312515259e-01
-1.513118445873260498e-01 -3.932567536830902100e-01 5.858054384589195251e-02 -2.991230189800262451e-01 -5.537677407264709473e-01 3.664437830448150635e-01 -5.302537679672241211e-01 -8.624853193759918213e-02
-8.803634345531463623e-02 -2.703262567520141602e-01 -4.859441518783569336e-01 -9.447357803583145142e-02 9.511795639991760254e-02 3.800051510334014893e-01 -5.924780368804931641e-01 4.118553996086120605e-01
1.818269118666648865e-02 4.837109744548797607e-01 -2.604659199714660645e-01 1.250846534967422485e-01 -4.722028076648712158e-01 3.174678683280944824e-01 -3.550636172294616699e-01 4.820507764816284180e-01
-1.007940620183944702e-01 3.576689958572387695e-01 6.577735394239425659e-02 -3.955241739749908447e-01 -2.871752679347991943e-01 -3.770463168621063232e-02 -4.145297408103942871e-01 6.673989295959472656e-01
