# Supplementary material for: Where is your field going? A machine learning approach to study the relative motion of the domains of physics
Source: PLoS One. 2020 Jun 18;15(6):e0233997. doi: 10.1371/journal.pone.0233997 (PMC7302634; doi:10.1371/journal.pone.0233997)
Supplement: S9 Data — (ZIP) [file pone.0233997.s009.zip › 8/Pacs4Run_8_VS_500_embeddings1993-1997ED8.txt]

1.903465837240219116e-01 -3.842360973358154297e-01 -2.711504399776458740e-01 3.162036836147308350e-01 -1.291748285293579102e-01 4.791923761367797852e-01 2.840862274169921875e-01 5.617892742156982422e-01
-8.490956574678421021e-02 -4.112001359462738037e-01 -2.999744378030300140e-02 -4.971227049827575684e-01 -2.113330811262130737e-01 5.987976789474487305e-01 -1.444593816995620728e-01 3.893394470214843750e-01
4.473187774419784546e-02 -5.641151666641235352e-01 2.334345430135726929e-01 -1.573035567998886108e-01 3.570597851648926735e-03 -1.821209043264389038e-01 3.262879848480224609e-01 6.788906455039978027e-01
1.068344190716743469e-01 -4.939628541469573975e-01 -2.267026156187057495e-01 4.737619459629058838e-01 -1.685411334037780762e-01 6.541528105735778809e-01 9.913775324821472168e-02 -5.091377720236778259e-02
9.404680132865905762e-02 -1.577818840742111206e-01 3.302867412567138672e-01 1.714494824409484863e-01 -5.976735949516296387e-01 4.664148688316345215e-01 1.405675709247589111e-01 4.829698204994201660e-01
-3.385006785392761230e-01 -6.384798884391784668e-01 -2.072091102600097656e-01 -3.562662601470947266e-01 7.471852004528045654e-02 1.251881867647171021e-01 4.272112250328063965e-01 3.226999938488006592e-01
-8.076485991477966309e-02 -3.529688715934753418e-01 1.964502185583114624e-01 1.158424466848373413e-01 -1.763948351144790649e-01 5.610078945755958557e-02 1.596874147653579712e-01 8.701237440109252930e-01
3.473651111125946045e-01 -7.673433423042297363e-01 4.124202430248260498e-01 1.579114496707916260e-01 -7.423368841409683228e-02 7.593645155429840088e-02 1.195718124508857727e-01 2.644253373146057129e-01
4.292377531528472900e-01 -3.156048059463500977e-01 1.595228761434555054e-01 -5.635620355606079102e-01 3.935618698596954346e-01 3.369795382022857666e-01 -1.963433437049388885e-02 3.229043185710906982e-01
-1.232050433754920959e-01 -5.136287808418273926e-01 2.605404257774353027e-01 -5.469684675335884094e-02 7.820975780487060547e-02 7.593001723289489746e-01 9.552239626646041870e-02 2.415680885314941406e-01
2.656683027744293213e-01 -6.672221422195434570e-01 -1.083192527294158936e-01 -3.428668081760406494e-01 9.142875671386718750e-02 -2.694661319255828857e-01 1.546863466501235962e-01 5.000453591346740723e-01
1.168422475457191467e-01 -8.070229738950729370e-02 -2.267765402793884277e-01 9.419713169336318970e-03 -6.611708998680114746e-01 6.378123760223388672e-01 3.854651004076004028e-02 2.878914773464202881e-01
2.840105295181274414e-01 -7.027913928031921387e-01 2.758380174636840820e-01 -3.924599885940551758e-01 1.712604910135269165e-01 2.575426995754241943e-01 3.149585127830505371e-01 2.129404991865158081e-02
5.607999488711357117e-02 -3.533791005611419678e-01 2.663523554801940918e-01 4.669296443462371826e-01 1.094602793455123901e-02 5.864496231079101562e-01 4.422489181160926819e-02 4.868394136428833008e-01
1.429626941680908203e-01 -7.515304088592529297e-01 2.645798027515411377e-01 -3.512240350246429443e-01 2.044082880020141602e-01 1.536590307950973511e-01 3.228348195552825928e-01 2.275673896074295044e-01
-4.259749781340360641e-03 -2.986071407794952393e-01 2.520905435085296631e-01 -1.482800096273422241e-01 -1.625468581914901733e-01 -1.412328183650970459e-01 3.260461390018463135e-01 8.201248049736022949e-01
4.174150228500366211e-01 -1.810158938169479370e-01 2.299491167068481445e-01 -6.725166440010070801e-01 4.491091519594192505e-02 2.534883320331573486e-01 -1.599528267979621887e-02 4.704397916793823242e-01
6.783457398414611816e-01 4.688329622149467468e-02 8.448667824268341064e-02 -1.988748311996459961e-01 -1.033477857708930969e-02 -1.147431321442127228e-02 4.973215460777282715e-01 4.933483898639678955e-01
6.528822779655456543e-01 2.056356705725193024e-02 4.577666893601417542e-02 6.401229649782180786e-02 -3.779066205024719238e-01 6.301099061965942383e-02 4.782939553260803223e-01 4.376983940601348877e-01
1.991107761859893799e-01 -6.086106896400451660e-01 -3.645388484001159668e-01 2.333451956510543823e-01 -3.370563387870788574e-01 3.525157570838928223e-01 -3.283900618553161621e-01 2.385266572237014771e-01
-6.646704673767089844e-02 -8.167959451675415039e-01 -2.642481625080108643e-01 -7.242749631404876709e-02 -1.287466436624526978e-01 4.556484818458557129e-01 -1.078667268157005310e-01 1.323910206556320190e-01
1.735985428094863892e-01 -5.948063135147094727e-01 3.653526902198791504e-01 -2.198049277067184448e-01 -2.027791179716587067e-02 5.158051252365112305e-01 -1.086246892809867859e-01 3.949770629405975342e-01
4.434385299682617188e-01 -3.621216714382171631e-01 1.962178349494934082e-01 -1.747374981641769409e-01 2.156023532152175903e-01 1.801457852125167847e-01 -2.521314918994903564e-01 6.787403821945190430e-01
4.928551018238067627e-01 -3.647712767124176025e-01 4.712046980857849121e-01 -2.938306331634521484e-01 -2.336792089045047760e-02 2.900450229644775391e-01 -7.615370303392410278e-02 4.745460748672485352e-01
5.577070116996765137e-01 -1.602487564086914062e-01 3.703907132148742676e-01 2.597035765647888184e-01 -3.623348176479339600e-01 1.068598479032516479e-01 4.178082942962646484e-01 3.760038018226623535e-01
3.067529201507568359e-01 2.493547797203063965e-01 6.712122261524200439e-02 -3.142387270927429199e-01 -1.180662065744400024e-01 6.781753301620483398e-01 3.913050293922424316e-01 3.368866443634033203e-01
2.866251170635223389e-01 -6.210435032844543457e-01 -1.898826062679290771e-01 -3.587292730808258057e-01 -6.679214537143707275e-02 2.433474361896514893e-01 -4.049063026905059814e-01 3.738725483417510986e-01
1.388611048460006714e-01 -5.846360921859741211e-01 -2.317953296005725861e-02 -4.531403183937072754e-01 1.007305737584829330e-02 6.447361111640930176e-01 -9.301670640707015991e-02 9.277204424142837524e-02
3.199693858623504639e-01 -2.158829271793365479e-01 -2.578727602958679199e-01 5.811291933059692383e-01 -1.234601810574531555e-01 8.794189989566802979e-02 4.861447811126708984e-01 4.330030083656311035e-01
-2.806018590927124023e-01 -5.732850432395935059e-01 -2.531952559947967529e-01 -4.801085293292999268e-01 5.693109333515167236e-02 1.501327157020568848e-01 1.711403727531433105e-01 4.928742945194244385e-01
5.331890583038330078e-01 -3.576667308807373047e-01 2.518722712993621826e-01 2.790596187114715576e-01 -3.495654165744781494e-01 -5.571489688009023666e-03 4.902740418910980225e-01 2.896107435226440430e-01
2.458611577749252319e-01 -4.378731846809387207e-01 3.505955338478088379e-01 -4.887902140617370605e-01 -4.636954665184020996e-01 3.256833255290985107e-01 8.328858762979507446e-02 2.407615035772323608e-01
1.685497760772705078e-01 -8.722969889640808105e-01 -1.253050416707992554e-01 -1.273998618125915527e-01 -1.183051615953445435e-01 3.437336981296539307e-01 -1.899089962244033813e-01 1.026775389909744263e-01
4.173547029495239258e-01 9.490459412336349487e-02 -3.113735467195510864e-02 -1.632700413465499878e-01 3.021643459796905518e-01 7.234407067298889160e-01 3.867446184158325195e-01 1.579245477914810181e-01
-1.037936508655548096e-01 -5.811649560928344727e-01 1.285642981529235840e-01 -8.918435871601104736e-02 5.703412368893623352e-02 7.036864757537841797e-01 -1.093747243285179138e-01 3.414688706398010254e-01
3.196082115173339844e-01 -6.422230005264282227e-01 -2.027405053377151489e-01 -2.796787917613983154e-01 -5.807192623615264893e-02 2.550211250782012939e-01 -4.223284721374511719e-01 3.454083204269409180e-01
1.156232208013534546e-01 -6.088747978210449219e-01 1.934978663921356201e-01 -4.549219906330108643e-01 -2.951629161834716797e-01 4.488826096057891846e-01 -1.750630699098110199e-02 2.873744964599609375e-01
-7.442753016948699951e-02 -6.380160450935363770e-01 4.379131272435188293e-02 -5.161718726158142090e-01 -3.447929620742797852e-01 3.460462391376495361e-01 1.478816717863082886e-01 2.419620752334594727e-01
2.319830954074859619e-01 -6.537638902664184570e-01 4.126982390880584717e-01 -2.864027321338653564e-01 1.252567619085311890e-01 2.288900688290596008e-02 3.601207435131072998e-01 3.471746742725372314e-01
1.064707040786743164e-01 -5.055294036865234375e-01 -2.676385045051574707e-01 -6.700279712677001953e-01 1.438084095716476440e-01 3.167728781700134277e-01 7.630349136888980865e-03 3.024104237556457520e-01
2.888255119323730469e-01 -4.111077785491943359e-01 5.653426647186279297e-01 1.676842570304870605e-01 -4.552676975727081299e-01 2.731572687625885010e-01 2.192601710557937622e-01 2.643503844738006592e-01
1.729600727558135986e-01 -5.946818590164184570e-01 1.244635581970214844e-01 -6.164054870605468750e-01 -2.553462982177734375e-01 3.565005958080291748e-01 8.969719707965850830e-02 1.437058150768280029e-01
-3.040601313114166260e-01 -4.402108192443847656e-01 -1.550685763359069824e-01 -5.096951127052307129e-01 -7.783049345016479492e-02 2.812661826610565186e-01 7.385852932929992676e-02 5.824975967407226562e-01
-8.097015670500695705e-04 -4.666742384433746338e-01 3.310002386569976807e-01 -2.201168388128280640e-01 -2.133335731923580170e-02 7.404326796531677246e-01 4.553147032856941223e-02 2.709852457046508789e-01
2.135830931365489960e-02 -7.597741484642028809e-01 -2.935062050819396973e-01 -2.034307271242141724e-01 -1.431065262295305729e-03 5.234485268592834473e-01 -1.255381703376770020e-01 7.068930566310882568e-02
2.113118171691894531e-01 -7.178531289100646973e-01 7.917299866676330566e-02 -4.529439508914947510e-01 -3.159781098365783691e-01 3.047386109828948975e-01 -2.951519191265106201e-02 1.871597021818161011e-01
1.812447458505630493e-01 -5.747699737548828125e-01 3.581594526767730713e-01 -4.387376904487609863e-01 -1.350382119417190552e-01 4.796734154224395752e-01 4.002788290381431580e-02 2.570928335189819336e-01
2.438847422599792480e-01 -1.375388950109481812e-01 3.502881228923797607e-01 -3.130761384963989258e-01 -3.390532359480857849e-02 4.042082428932189941e-01 -1.897473037242889404e-01 7.073519229888916016e-01
-1.444977968931198120e-01 -5.465340018272399902e-01 1.950547546148300171e-01 -1.338313072919845581e-01 2.585437707602977753e-02 6.898132562637329102e-01 6.853394675999879837e-03 3.845856189727783203e-01
-1.267750114202499390e-01 -3.648162186145782471e-01 3.142991364002227783e-01 3.035192787647247314e-01 5.789861455559730530e-02 2.217682301998138428e-01 2.946329116821289062e-01 7.215173244476318359e-01
7.090206742286682129e-01 -2.831140346825122833e-02 -9.387555718421936035e-02 3.560192883014678955e-01 9.284595400094985962e-02 1.848095655441284180e-01 4.212860167026519775e-01 3.750587701797485352e-01
6.676372289657592773e-01 5.923709273338317871e-02 -2.733980119228363037e-01 1.953245699405670166e-01 7.641642540693283081e-02 1.198399215936660767e-01 4.503185749053955078e-01 4.635360240936279297e-01
3.416870832443237305e-01 -4.933603703975677490e-01 4.254653751850128174e-01 -4.339789748191833496e-01 -2.340937852859497070e-01 3.937173485755920410e-01 8.213461935520172119e-02 2.322232872247695923e-01
2.707020193338394165e-02 -7.183609008789062500e-01 -2.383539080619812012e-01 -7.724167406558990479e-02 -2.656618058681488037e-01 5.137996673583984375e-01 -2.355137169361114502e-01 1.743934601545333862e-01
7.189838886260986328e-01 -7.419578731060028076e-02 2.329379878938198090e-02 -2.009790688753128052e-01 -1.844513714313507080e-01 6.470816582441329956e-02 5.822648406028747559e-01 2.436803579330444336e-01
6.789100766181945801e-01 1.341221779584884644e-01 -2.385069876909255981e-01 1.066195294260978699e-01 -9.102572500705718994e-02 1.149203926324844360e-01 4.092043340206146240e-01 5.137104392051696777e-01
2.715145945549011230e-01 -5.035632848739624023e-02 2.045446783304214478e-01 -1.925094053149223328e-02 3.485860824584960938e-01 6.199521422386169434e-01 5.811030268669128418e-01 1.949390470981597900e-01
5.030970573425292969e-01 -2.082528769969940186e-01 -3.271660804748535156e-01 -6.030507385730743408e-03 1.900481581687927246e-01 -1.000711023807525635e-01 7.108223438262939453e-01 2.122478783130645752e-01
1.223625708371400833e-02 -4.150840640068054199e-01 3.766734004020690918e-01 -1.022652760148048401e-01 -1.741151064634323120e-01 -1.152895838022232056e-01 3.986859619617462158e-01 6.874999403953552246e-01
3.165706759318709373e-03 -3.305639624595642090e-01 -5.973640680313110352e-01 -1.788423806428909302e-01 -4.778154790401458740e-01 3.278385698795318604e-01 4.072534739971160889e-01 -1.574245467782020569e-02
1.236380934715270996e-01 -9.744625538587570190e-03 -6.326264888048171997e-02 -3.003751337528228760e-01 8.212716132402420044e-02 3.898939490318298340e-01 8.239539265632629395e-01 2.296276986598968506e-01
8.959169685840606689e-02 -6.831949353218078613e-01 -2.791162431240081787e-01 -4.460659325122833252e-01 9.744142740964889526e-02 6.674751639366149902e-02 -6.763242185115814209e-02 4.793881475925445557e-01
-1.710072904825210571e-02 -7.727897763252258301e-01 1.213661283254623413e-01 -3.350526094436645508e-01 2.821334898471832275e-01 2.875044941902160645e-01 2.431308329105377197e-01 2.326860278844833374e-01
-3.827910125255584717e-01 -5.293052792549133301e-01 -2.705849707126617432e-01 -2.281738668680191040e-01 -3.571536839008331299e-01 9.672111272811889648e-02 2.737582027912139893e-01 4.859733581542968750e-01
9.935583919286727905e-02 -2.290964871644973755e-01 4.992327392101287842e-01 -9.835500270128250122e-02 -3.750940859317779541e-01 1.207539364695549011e-01 3.805084526538848877e-01 6.153637766838073730e-01
2.098630368709564209e-01 -6.131538748741149902e-01 -1.195718869566917419e-01 -6.753180027008056641e-01 -1.844920217990875244e-01 2.499674856662750244e-01 7.763385027647018433e-02 8.426249027252197266e-02
6.746774166822433472e-02 -5.658741593360900879e-01 -1.489133536815643311e-01 -5.875204801559448242e-01 -1.118385419249534607e-01 -1.350505053997039795e-01 1.395385414361953735e-01 5.076040029525756836e-01
1.081068813800811768e-01 -6.431412100791931152e-01 -2.887039184570312500e-01 -5.795812010765075684e-01 -5.831878259778022766e-02 -1.860230229794979095e-02 -4.261308908462524414e-02 3.871108293533325195e-01
-3.331323266029357910e-01 -3.982197344303131104e-01 -4.960064962506294250e-02 -3.839094936847686768e-02 -1.395034641027450562e-01 4.636124148964881897e-02 3.088020086288452148e-01 7.807309031486511230e-01
6.387989521026611328e-01 -7.286818325519561768e-02 -1.939859837293624878e-01 -1.531109362840652466e-01 -8.150143176317214966e-02 4.750019684433937073e-02 6.849908232688903809e-01 2.178109139204025269e-01
-2.092940732836723328e-02 -2.021999061107635498e-01 -3.969222605228424072e-01 1.811716556549072266e-01 1.369163244962692261e-01 3.273291513323783875e-02 -3.284573554992675781e-02 8.645290732383728027e-01
3.864020481705665588e-02 -6.235921978950500488e-01 -2.616171240806579590e-01 -1.120903119444847107e-01 -1.531763970851898193e-01 5.655654072761535645e-01 -3.397200107574462891e-01 2.643771469593048096e-01
8.128824830055236816e-02 6.939777731895446777e-02 -2.188330441713333130e-01 2.492757439613342285e-01 -3.947775363922119141e-01 1.875752955675125122e-01 4.660019874572753906e-01 6.858264803886413574e-01
4.548894762992858887e-01 -1.180955097079277039e-01 -6.144895553588867188e-01 2.022604793310165405e-01 -8.781091123819351196e-02 1.332224607467651367e-01 -2.925308048725128174e-01 4.995889663696289062e-01
1.698208898305892944e-01 2.388132065534591675e-01 -3.080786168575286865e-01 -3.519442081451416016e-01 2.488535940647125244e-01 6.325598359107971191e-01 3.342252373695373535e-01 3.486910462379455566e-01
2.776094973087310791e-01 -6.213902831077575684e-01 -1.088341027498245239e-01 -1.787561774253845215e-01 -2.061212956905364990e-01 -3.253040015697479248e-01 7.425312697887420654e-02 5.823969841003417969e-01
4.777584597468376160e-02 -7.357053756713867188e-01 -2.537188827991485596e-01 2.282564155757427216e-02 1.997707188129425049e-01 -2.434207201004028320e-01 2.376314401626586914e-01 4.857265353202819824e-01
9.877932071685791016e-02 -2.445215135812759399e-01 2.342018485069274902e-01 1.530832648277282715e-01 -2.420782856643199921e-02 -3.576597198843955994e-02 2.044909894466400146e-01 8.991581201553344727e-01
-2.769655585289001465e-01 -3.918204605579376221e-01 -2.339890450239181519e-01 -4.595158994197845459e-01 -4.466377794742584229e-01 4.167686104774475098e-01 3.069551587104797363e-01 1.909405291080474854e-01
4.675296545028686523e-01 -1.961892703548073769e-03 4.809254780411720276e-02 -1.501215547323226929e-01 1.579034626483917236e-01 6.240538358688354492e-01 5.835470557212829590e-01 4.072879627346992493e-02
1.047670617699623108e-01 -8.047800660133361816e-01 -3.904206156730651855e-01 6.893885135650634766e-02 -5.045608431100845337e-02 -1.536106914281845093e-01 -8.701016008853912354e-02 3.878909051418304443e-01
-1.756251007318496704e-01 -5.485351681709289551e-01 -3.891478478908538818e-01 -1.209606528282165527e-01 -7.987872511148452759e-02 -1.937164068222045898e-01 2.917985618114471436e-01 6.108555793762207031e-01
4.991188943386077881e-01 -1.533791655674576759e-03 -4.509370028972625732e-01 -1.044248268008232117e-01 -3.162945210933685303e-01 1.734062135219573975e-01 -3.001326620578765869e-01 5.625278353691101074e-01
2.195183336734771729e-01 -7.614041566848754883e-01 6.126697361469268799e-02 -4.089913070201873779e-01 -9.400084614753723145e-03 4.425370097160339355e-01 -1.935425400733947754e-02 6.888958066701889038e-02
1.892991662025451660e-01 -4.372020363807678223e-01 -1.325090229511260986e-01 3.283911049365997314e-01 9.094055742025375366e-02 2.855257987976074219e-01 -3.608251214027404785e-01 6.539348959922790527e-01
3.379932940006256104e-01 -2.868649363517761230e-01 7.726396620273590088e-02 -2.905766963958740234e-01 -7.494884133338928223e-01 3.129572868347167969e-01 1.633137613534927368e-01 1.634570062160491943e-01
4.736003875732421875e-01 -3.609178364276885986e-01 2.346892803907394409e-01 -6.159207224845886230e-01 2.088001370429992676e-01 3.318977355957031250e-01 9.264764375984668732e-03 2.390904277563095093e-01
4.150425270199775696e-02 -6.731790900230407715e-01 -1.797868758440017700e-01 -2.172769308090209961e-01 3.410817384719848633e-01 1.329350657761096954e-02 -5.756444856524467468e-02 5.880031585693359375e-01
3.385961055755615234e-01 -2.846894860267639160e-01 1.873726844787597656e-01 1.102317273616790771e-01 1.523670107126235962e-01 2.382660359144210815e-01 8.063621520996093750e-01 1.638259440660476685e-01
-2.158716470003128052e-01 -5.979511737823486328e-01 -3.885998427867889404e-01 -1.813262850046157837e-01 -1.610240489244461060e-01 -1.776504367589950562e-01 3.453194797039031982e-01 4.850060641765594482e-01
1.073667705059051514e-01 -2.000805735588073730e-01 -3.233877420425415039e-01 4.090761244297027588e-01 -3.126488626003265381e-01 4.456973448395729065e-02 5.008655786514282227e-01 5.708897709846496582e-01
4.192207753658294678e-01 -7.065811157226562500e-01 2.427428960800170898e-01 -3.305212557315826416e-01 1.626264899969100952e-01 3.953174874186515808e-02 -1.351697929203510284e-02 3.586586117744445801e-01
1.424081325531005859e-01 -1.424759179353713989e-01 6.893879920244216919e-02 4.358855783939361572e-01 -2.345158308744430542e-01 2.749057114124298096e-01 6.204593181610107422e-01 4.991303086280822754e-01
-1.968225091695785522e-02 -3.081522285938262939e-01 3.280395865440368652e-01 7.524843513965606689e-02 1.531828939914703369e-01 2.589775919914245605e-01 6.154682859778404236e-02 8.349013328552246094e-01
2.447848394513130188e-02 -6.109994649887084961e-01 1.061472296714782715e-01 -2.827871441841125488e-01 1.698026657104492188e-01 6.387630105018615723e-01 -1.292367726564407349e-01 2.851161360740661621e-01
4.713594317436218262e-01 -7.750523835420608521e-02 -8.729445748031139374e-03 -3.516896665096282959e-01 -1.936666816473007202e-01 2.124009281396865845e-01 7.458924055099487305e-01 9.526272863149642944e-02
7.731510400772094727e-01 -5.877743661403656006e-02 -2.077593058347702026e-01 -1.008391305804252625e-01 -1.609009057283401489e-01 1.110884398221969604e-01 5.347579121589660645e-01 1.457885503768920898e-01
6.630576848983764648e-01 -9.360960870981216431e-02 -2.420195043087005615e-01 -1.466339826583862305e-01 4.357372876256704330e-03 2.469957917928695679e-01 6.396985054016113281e-01 3.573402017354965210e-02
-1.979921013116836548e-01 -5.176060795783996582e-01 2.010912150144577026e-01 3.319976627826690674e-01 -4.820192977786064148e-02 1.578333526849746704e-01 2.434704303741455078e-01 6.750631928443908691e-01
2.867333590984344482e-01 -6.413284540176391602e-01 2.983585372567176819e-02 -2.983019053936004639e-01 -1.159849837422370911e-01 5.332351326942443848e-01 -2.880859076976776123e-01 1.892668753862380981e-01
2.669010162353515625e-01 -4.896222054958343506e-01 2.596776783466339111e-01 -6.031017899513244629e-01 -9.838136285543441772e-02 4.528762996196746826e-01 2.008468359708786011e-01 5.248255655169487000e-02
6.040270924568176270e-01 1.508329659700393677e-01 -2.943354845046997070e-01 3.196143209934234619e-01 -3.761637257412075996e-03 4.471516311168670654e-01 3.730358481407165527e-01 2.906879186630249023e-01
7.085881382226943970e-02 -4.467370212078094482e-01 -3.622312471270561218e-02 -4.004206061363220215e-01 -7.128900885581970215e-01 1.516781002283096313e-01 2.233529984951019287e-01 2.294588834047317505e-01
3.485109806060791016e-01 -6.701035499572753906e-01 3.403052985668182373e-01 -4.089319705963134766e-01 1.435545738786458969e-02 3.227236568927764893e-01 1.619467735290527344e-01 1.260351985692977905e-01
-7.584219425916671753e-02 -9.107588231563568115e-02 -2.256205677986145020e-01 2.016946673393249512e-01 1.726477891206741333e-01 1.644560247659683228e-01 2.319640479981899261e-02 9.148643612861633301e-01
1.834748089313507080e-01 -2.471764534711837769e-01 -4.114404618740081787e-01 -1.878708600997924805e-01 -5.914176106452941895e-01 4.884139895439147949e-01 3.316734731197357178e-01 -4.828952997922897339e-02
5.755825638771057129e-01 -3.186939060688018799e-01 -3.059391379356384277e-01 -3.422397002577781677e-02 1.842663437128067017e-01 1.482513993978500366e-01 6.292175650596618652e-01 -1.432540863752365112e-01
-1.739697009325027466e-01 -5.666430592536926270e-01 -5.434389784932136536e-02 -4.153496026992797852e-01 -3.637074027210474014e-03 6.223195195198059082e-01 8.627536590211093426e-04 2.930630445480346680e-01
1.268928498029708862e-01 -1.011943668127059937e-01 -2.111018896102905273e-01 3.034968674182891846e-01 -2.500168085098266602e-01 1.945333033800125122e-01 7.775344252586364746e-01 3.634171783924102783e-01
4.111954271793365479e-01 -1.640858352184295654e-01 -4.397328794002532959e-01 -6.653313338756561279e-02 -6.279675364494323730e-01 4.517781138420104980e-01 -3.758321702480316162e-02 7.964370399713516235e-02
5.589506626129150391e-01 6.151449307799339294e-02 1.198113858699798584e-01 1.272351015359163284e-02 -6.782762408256530762e-01 2.681225538253784180e-01 1.895203888416290283e-01 3.184447288513183594e-01
-2.638855017721652985e-02 -5.159304738044738770e-01 -1.595780551433563232e-01 -5.386436581611633301e-01 2.279210239648818970e-01 1.524546444416046143e-01 5.882930941879749298e-03 5.850574374198913574e-01
3.410129845142364502e-01 -7.722754478454589844e-01 3.910527750849723816e-02 -2.967437803745269775e-01 -3.693984821438789368e-02 -1.530908346176147461e-01 -4.703642334789037704e-03 4.158019125461578369e-01
7.036239653825759888e-02 -6.231941580772399902e-01 -3.454838097095489502e-01 2.755725681781768799e-01 -1.301513165235519409e-01 4.631419479846954346e-01 -2.734562456607818604e-01 3.242850601673126221e-01
2.033261656761169434e-01 -7.333927154541015625e-01 -3.076644837856292725e-01 -4.832382500171661377e-02 -3.437513113021850586e-02 -3.713538646697998047e-01 2.744826376438140869e-01 3.307186067104339600e-01
5.207768678665161133e-01 -3.243989646434783936e-01 1.048972979187965393e-01 -5.475605130195617676e-01 1.518890708684921265e-01 2.524083256721496582e-01 -1.375589817762374878e-01 4.550034701824188232e-01
1.927182078361511230e-01 -3.005762994289398193e-01 3.089729547500610352e-01 -2.959121763706207275e-01 3.221411406993865967e-01 4.713722467422485352e-01 -6.022524461150169373e-02 5.999096035957336426e-01
3.593261241912841797e-01 -6.348042488098144531e-01 -3.344303667545318604e-01 -4.255500435829162598e-01 -1.884574629366397858e-02 -3.991575166583061218e-02 -2.661482393741607666e-01 3.196697831153869629e-01
1.217038333415985107e-01 -3.194239139556884766e-01 -4.308097064495086670e-01 1.878114044666290283e-01 -3.215570449829101562e-01 6.004520058631896973e-01 -3.066274225711822510e-01 3.229932487010955811e-01
-2.339936941862106323e-01 -5.105940103530883789e-01 -2.703069448471069336e-01 -5.284742712974548340e-01 -2.526769042015075684e-01 1.439838260412216187e-01 1.823741048574447632e-01 4.629822969436645508e-01
6.809579581022262573e-02 -6.598051190376281738e-01 -1.634685546159744263e-01 -5.688450932502746582e-01 -3.737078607082366943e-01 1.634271293878555298e-01 1.075392365455627441e-01 1.782770007848739624e-01
6.328400373458862305e-01 -2.682487070560455322e-01 -3.426222205162048340e-01 1.713077886961400509e-03 -1.785072386264801025e-01 3.407702967524528503e-02 6.110329031944274902e-01 6.144924461841583252e-02
1.527151018381118774e-01 1.001147255301475525e-01 -1.812148243188858032e-01 5.798335745930671692e-02 1.230159848928451538e-01 7.890967726707458496e-01 4.998547732830047607e-01 2.068638354539871216e-01
2.673624753952026367e-01 -2.608115673065185547e-01 1.510962545871734619e-01 -4.823393821716308594e-01 3.124395310878753662e-01 3.189089298248291016e-01 -1.449823379516601562e-01 6.202193498611450195e-01
5.037692189216613770e-01 -7.861804217100143433e-02 -3.454350829124450684e-01 -1.319613307714462280e-01 -5.042461156845092773e-01 5.856754779815673828e-01 -7.252640277147293091e-02 2.751005254685878754e-02
3.909770548343658447e-01 -2.045076191425323486e-01 -3.357763588428497314e-02 -1.447795927524566650e-01 1.242320388555526733e-01 1.093233227729797363e-01 8.558458089828491211e-01 1.528650075197219849e-01
2.800791859626770020e-01 -6.959369182586669922e-01 1.693608611822128296e-01 -5.124467015266418457e-01 1.346018314361572266e-01 5.919187143445014954e-02 3.149978518486022949e-01 1.584229618310928345e-01
2.302911281585693359e-01 1.717383414506912231e-01 -6.232880353927612305e-01 -1.069792211055755615e-01 -4.724285751581192017e-02 4.908862113952636719e-01 -1.983005553483963013e-01 4.847836792469024658e-01
7.260512113571166992e-01 -1.267916262149810791e-01 8.384491503238677979e-02 -1.226370632648468018e-01 -2.579569630324840546e-02 1.285307854413986206e-01 6.056843996047973633e-01 2.250878065824508667e-01
3.691239356994628906e-01 -3.499709963798522949e-01 -6.352062523365020752e-02 -3.881685137748718262e-01 -6.644357442855834961e-01 3.645663261413574219e-01 1.069835945963859558e-01 -2.700436674058437347e-02
2.229876071214675903e-01 -6.023379564285278320e-01 -1.280382275581359863e-01 -6.631862521171569824e-01 -4.852525889873504639e-02 -6.814668327569961548e-02 7.288563996553421021e-02 3.448833525180816650e-01
4.314239323139190674e-01 2.488562092185020447e-02 -7.955326698720455170e-03 -2.068242281675338745e-01 -7.717666774988174438e-02 5.554330945014953613e-01 6.707337498664855957e-01 7.790163159370422363e-02
8.243522793054580688e-02 -4.971661567687988281e-01 -3.885831832885742188e-01 -2.171555068343877792e-03 -7.139827609062194824e-01 2.318137884140014648e-01 3.423360362648963928e-02 1.742063909769058228e-01
-6.820468604564666748e-02 -2.264583557844161987e-01 -4.519565105438232422e-01 -7.083468437194824219e-01 -1.353080291301012039e-02 3.973750472068786621e-01 5.773337185382843018e-02 2.768065035343170166e-01
2.882881462574005127e-01 -3.111180961132049561e-01 3.592522740364074707e-01 -1.940840035676956177e-01 2.714214026927947998e-01 3.263754546642303467e-01 -8.237852901220321655e-02 6.829259991645812988e-01
2.576767802238464355e-01 -1.688884049654006958e-01 3.523658215999603271e-02 3.097902238368988037e-01 -3.322194218635559082e-01 3.014552034437656403e-02 6.543534994125366211e-01 5.180839300155639648e-01
7.620730996131896973e-01 -3.378265202045440674e-01 -2.423469126224517822e-01 -5.454302579164505005e-02 -1.751496195793151855e-01 2.625945955514907837e-02 4.600622951984405518e-01 1.966648176312446594e-02
3.990245983004570007e-02 -7.987430095672607422e-01 2.289413064718246460e-01 -1.346180886030197144e-01 3.267305195331573486e-01 1.291084885597229004e-01 3.143432438373565674e-01 2.600923478603363037e-01
2.564435601234436035e-01 3.635276854038238525e-02 1.274866908788681030e-01 -1.629462242126464844e-01 -9.722264856100082397e-02 2.814669609069824219e-01 8.340528011322021484e-01 3.252549767494201660e-01
2.007742524147033691e-01 -5.891534090042114258e-01 8.498997986316680908e-02 -5.797836184501647949e-01 -4.269931912422180176e-01 1.947027295827865601e-01 8.742252737283706665e-02 2.033238112926483154e-01
-1.168279424309730530e-01 -6.940125823020935059e-01 -2.504782080650329590e-01 -4.600892961025238037e-01 1.013309508562088013e-01 1.983233094215393066e-01 -6.145539507269859314e-02 4.205939769744873047e-01
1.370269507169723511e-01 -5.337756872177124023e-01 -1.725460439920425415e-01 -5.156292319297790527e-01 1.060325130820274353e-01 -2.215748578310012817e-01 1.217352002859115601e-01 5.705294013023376465e-01
4.714729785919189453e-01 -5.357640385627746582e-01 3.791674375534057617e-01 1.564465910196304321e-01 -3.417268097400665283e-01 -8.174245804548263550e-02 8.824278414249420166e-02 4.372423589229583740e-01
2.393733337521553040e-02 -2.834586054086685181e-02 1.955794841051101685e-01 -8.235328644514083862e-02 2.063136398792266846e-01 4.650942683219909668e-01 7.378875017166137695e-01 3.876006603240966797e-01
1.137898638844490051e-01 -1.239340901374816895e-01 -1.202694177627563477e-01 4.453480541706085205e-01 -1.222261190414428711e-01 1.612565964460372925e-01 5.994164347648620605e-01 5.988737940788269043e-01
4.804179072380065918e-01 -5.230112671852111816e-01 7.141716033220291138e-02 3.649157881736755371e-01 -5.309250950813293457e-01 1.970917135477066040e-01 -8.365405350923538208e-02 1.722475141286849976e-01
3.278442192822694778e-03 -2.181105911731719971e-01 -5.995619297027587891e-01 -3.149259090423583984e-01 -4.805552959442138672e-01 2.575541436672210693e-01 4.409766793251037598e-01 4.512647166848182678e-02
2.151860892772674561e-01 2.007489055395126343e-01 -2.803646922111511230e-01 2.835141122341156006e-01 -1.302382797002792358e-01 3.278281688690185547e-01 5.354029536247253418e-01 5.859356522560119629e-01
2.869850695133209229e-01 -6.952321529388427734e-01 6.079635396599769592e-02 -4.813385903835296631e-01 1.900549829006195068e-01 3.986298441886901855e-01 6.222296506166458130e-02 -3.239484271034598351e-03
3.974289000034332275e-01 -1.673368737101554871e-03 1.180576756596565247e-01 4.055438339710235596e-01 -1.201112940907478333e-01 1.237469315528869629e-01 4.309061467647552490e-01 6.694952249526977539e-01
6.324567794799804688e-01 -9.052780456840991974e-03 -2.905502617359161377e-01 3.411705195903778076e-01 -1.280772536993026733e-01 9.913600981235504150e-02 4.041386246681213379e-01 4.577553272247314453e-01
-3.309870362281799316e-01 -4.519462883472442627e-01 -3.432701528072357178e-01 -4.042584002017974854e-01 1.069158762693405151e-01 2.230516076087951660e-01 9.999231994152069092e-02 5.777122378349304199e-01
-6.305769830942153931e-02 -6.613177806138992310e-02 -2.764276862144470215e-01 4.169951975345611572e-01 -3.475226834416389465e-02 2.709574997425079346e-01 5.833023786544799805e-01 5.713893771171569824e-01
6.091052889823913574e-01 -7.890552282333374023e-02 2.147317230701446533e-01 -2.646198868751525879e-02 -4.418959617614746094e-01 2.576615288853645325e-02 3.484440445899963379e-01 5.085328221321105957e-01
8.106997609138488770e-01 -1.241074800491333008e-01 -1.688666641712188721e-01 -1.472224947065114975e-02 1.235803663730621338e-01 1.897971332073211670e-01 4.869046211242675781e-01 1.012886017560958862e-01
4.539884030818939209e-01 -4.047083482146263123e-02 -5.057038739323616028e-02 -3.360140621662139893e-01 -6.636521220207214355e-01 4.588716328144073486e-01 1.055990457534790039e-01 1.210190281271934509e-01
7.947669923305511475e-02 2.866128343157470226e-04 -1.911325007677078247e-01 -6.906440854072570801e-02 2.616952918469905853e-02 6.768040657043457031e-01 7.000380754470825195e-01 5.983294174075126648e-02
2.442712485790252686e-01 -2.113068997859954834e-01 2.270090281963348389e-01 3.528051972389221191e-01 -6.709410250186920166e-02 5.186284184455871582e-01 -1.523997336626052856e-01 6.503643393516540527e-01
-6.736377719789743423e-03 -6.036756634712219238e-01 -1.147897839546203613e-01 -1.343186199665069580e-01 3.461654484272003174e-02 -2.625126838684082031e-01 2.610700726509094238e-01 6.826736927032470703e-01
6.038798689842224121e-01 1.231430284678936005e-02 -3.133780881762504578e-02 -2.385847568511962891e-01 5.265195388346910477e-03 5.169421434402465820e-01 5.563281774520874023e-01 2.269444987177848816e-02
-2.288397960364818573e-02 -6.869669556617736816e-01 -1.937111765146255493e-01 -2.762159407138824463e-01 4.311652481555938721e-01 2.021558582782745361e-01 -9.973485022783279419e-02 4.207325875759124756e-01
5.236222594976425171e-02 4.904901608824729919e-02 -1.910273879766464233e-01 -8.486838638782501221e-02 1.155726909637451172e-01 8.723295927047729492e-01 3.862763047218322754e-01 1.662310659885406494e-01
-4.582394845783710480e-03 -1.777555346488952637e-01 -5.238633155822753906e-01 2.862403392791748047e-01 -1.865679621696472168e-01 6.399962902069091797e-01 -1.598297357559204102e-01 3.769181966781616211e-01
2.144892662763595581e-01 1.300459951162338257e-01 -2.281847298145294189e-01 3.153888881206512451e-01 2.726693153381347656e-01 2.687145471572875977e-01 5.040782690048217773e-01 6.203973889350891113e-01
8.417686820030212402e-02 -4.158833622932434082e-01 -5.427007377147674561e-02 2.460245937108993530e-01 4.998466670513153076e-01 2.243444323539733887e-01 -1.044695079326629639e-01 6.673761010169982910e-01
3.789875507354736328e-01 -7.692857831716537476e-02 -7.455218434333801270e-01 -3.250512108206748962e-02 -2.228973656892776489e-01 2.237023264169692993e-01 -2.374680340290069580e-01 3.707746267318725586e-01
1.651515960693359375e-01 -9.242415428161621094e-02 1.312040090560913086e-01 3.802824914455413818e-01 -3.902916610240936279e-01 2.708111405372619629e-01 5.088683366775512695e-01 5.636845827102661133e-01
3.038736581802368164e-01 -7.610282301902770996e-01 5.456659942865371704e-02 -4.993414580821990967e-01 1.713260710239410400e-01 1.196462810039520264e-01 6.948265433311462402e-02 1.663781255483627319e-01
2.912878990173339844e-01 -9.004942178726196289e-01 -1.481963545083999634e-01 -5.734206363558769226e-02 -8.899224549531936646e-02 3.314923122525215149e-02 -1.865323185920715332e-01 1.876118481159210205e-01
3.054858930408954620e-02 -7.838829159736633301e-01 -1.910174787044525146e-01 -8.348972350358963013e-02 4.765243083238601685e-02 -2.674139142036437988e-01 2.993805110454559326e-01 4.215761125087738037e-01
-5.284291505813598633e-02 -7.974805235862731934e-01 -7.420245558023452759e-02 9.562579542398452759e-02 -2.980552613735198975e-01 -1.110143214464187622e-01 2.319058775901794434e-01 4.377679526805877686e-01
8.152665495872497559e-01 -2.543554902076721191e-01 -1.637888997793197632e-01 2.042417079210281372e-01 1.319581419229507446e-01 1.861544442363083363e-03 3.719149529933929443e-01 2.153260707855224609e-01
4.756225347518920898e-01 3.452885150909423828e-01 -2.773320078849792480e-01 -9.962954372167587280e-02 -1.191618293523788452e-01 5.495122075080871582e-01 3.909733593463897705e-01 3.141602277755737305e-01
3.613601028919219971e-01 -5.420903563499450684e-01 -3.508277237415313721e-01 -3.121371269226074219e-01 2.463678419589996338e-01 7.444824278354644775e-02 -3.532768189907073975e-01 4.049730002880096436e-01
1.392401903867721558e-01 -6.046589016914367676e-01 -4.874983131885528564e-01 -1.561964452266693115e-01 -5.798359513282775879e-01 7.037957012653350830e-02 9.887972474098205566e-02 4.480875283479690552e-02
-2.090148068964481354e-02 -2.878308892250061035e-01 -1.938381791114807129e-01 -3.470875322818756104e-02 3.292981088161468506e-01 -8.920556306838989258e-02 2.690011858940124512e-01 8.301697969436645508e-01
2.795724868774414062e-01 -5.725186467170715332e-01 -8.139292150735855103e-02 3.233046233654022217e-01 -1.200593858957290649e-01 4.519956707954406738e-01 -3.008338212966918945e-01 4.167679548263549805e-01
2.325751185417175293e-01 1.498412191867828369e-01 -9.603492170572280884e-02 -2.824998795986175537e-01 1.381518691778182983e-01 5.958944559097290039e-01 6.344869732856750488e-01 2.401618808507919312e-01
2.351751327514648438e-01 -5.401424765586853027e-01 -3.616338968276977539e-01 -3.979916274547576904e-01 -1.176480799913406372e-01 5.421511530876159668e-01 -2.356169968843460083e-01 2.186773344874382019e-02
3.522751331329345703e-01 -1.940586604177951813e-02 -6.300735473632812500e-02 -2.739699482917785645e-01 -2.074531614780426025e-01 5.925004482269287109e-01 6.327832937240600586e-01 -4.458662495017051697e-02
2.619676887989044189e-01 -1.918936073780059814e-01 -1.856479644775390625e-01 -2.271237224340438843e-01 -7.244350314140319824e-01 4.858493506908416748e-01 2.158555388450622559e-01 3.240606933832168579e-02
3.737795948982238770e-01 -3.220433741807937622e-02 -1.823897659778594971e-01 -4.016656875610351562e-01 6.123772822320461273e-03 4.538769721984863281e-01 6.770188808441162109e-01 -1.593487523496150970e-02
1.983096636831760406e-02 -2.997929155826568604e-01 4.251169562339782715e-01 2.115961611270904541e-01 -2.341629713773727417e-01 3.593908548355102539e-01 3.032024502754211426e-01 6.389896869659423828e-01
5.755557417869567871e-01 -3.494881838560104370e-02 5.669452622532844543e-02 -3.365764021873474121e-01 -7.859951257705688477e-02 4.705684483051300049e-01 5.686058998107910156e-01 -9.544943459331989288e-03
6.831695437431335449e-01 -2.903667688369750977e-01 -1.328811496496200562e-01 1.764300465583801270e-02 3.176984190940856934e-01 -3.339546918869018555e-02 5.525102019309997559e-01 1.538923829793930054e-01
2.886647582054138184e-01 -6.340901553630828857e-02 -1.550583243370056152e-01 6.569332629442214966e-02 -6.335465908050537109e-01 6.593476533889770508e-01 1.167490258812904358e-01 1.858554929494857788e-01
2.293125391006469727e-01 -1.813348233699798584e-01 -2.062065601348876953e-01 -1.973188370466232300e-01 -1.629717797040939331e-01 5.626713633537292480e-01 6.782976984977722168e-01 -1.727161556482315063e-01
3.973565995693206787e-01 -9.230902791023254395e-02 -2.883094847202301025e-01 -3.273938298225402832e-01 -6.412437558174133301e-01 2.041900455951690674e-01 4.330103397369384766e-01 5.378410220146179199e-02
3.220944106578826904e-01 -8.671420812606811523e-01 -2.739849090576171875e-01 -5.711808428168296814e-02 1.051610037684440613e-01 -1.120981648564338684e-01 -1.061491519212722778e-01 1.763439178466796875e-01
6.338624283671379089e-03 -1.503048092126846313e-01 -4.558569490909576416e-01 -1.652224659919738770e-01 -6.318033337593078613e-01 3.289170861244201660e-01 4.690189957618713379e-01 1.221618354320526123e-01
8.339650034904479980e-01 -1.722874343395233154e-01 -1.758622080087661743e-01 2.548108696937561035e-01 1.925006955862045288e-01 1.032058075070381165e-01 2.639030218124389648e-01 2.482145726680755615e-01
4.315385967493057251e-02 -7.391234040260314941e-01 -5.081695914268493652e-01 7.559718936681747437e-02 -9.425591677427291870e-02 3.170702159404754639e-01 -2.293510735034942627e-01 1.608217805624008179e-01
-2.205993533134460449e-01 -4.050826728343963623e-01 -1.598906069993972778e-01 -3.775958418846130371e-01 8.320090174674987793e-02 -3.521081432700157166e-02 2.047508507966995239e-01 7.543308734893798828e-01
-6.349144876003265381e-02 -2.159021198749542236e-01 -4.726745188236236572e-01 2.282047271728515625e-01 1.507150679826736450e-01 5.910300463438034058e-02 -4.462970420718193054e-03 8.047535419464111328e-01
4.009205698966979980e-01 -1.063776165246963501e-01 1.444333940744400024e-01 -3.014672994613647461e-01 -7.179547548294067383e-01 3.971429765224456787e-01 1.283979117870330811e-01 1.628972291946411133e-01
2.905070185661315918e-01 1.824631243944168091e-01 -6.207970380783081055e-01 -1.753939539194107056e-01 3.164727985858917236e-02 2.950698137283325195e-01 -1.757428944110870361e-01 5.892432928085327148e-01
8.706346899271011353e-02 -3.278698921203613281e-01 -3.785275220870971680e-01 -3.108149170875549316e-01 -7.184968590736389160e-01 7.658560574054718018e-02 2.534593343734741211e-01 2.422549128532409668e-01
-2.441179007291793823e-01 -7.034873366355895996e-01 -1.411035507917404175e-01 1.857187300920486450e-01 -1.436414849013090134e-02 -8.158012293279170990e-03 2.641657590866088867e-01 5.666161179542541504e-01
1.095092520117759705e-01 -3.898034989833831787e-01 2.028297334909439087e-01 3.723869025707244873e-01 -3.146327733993530273e-01 3.572045862674713135e-01 6.290007382631301880e-02 6.524597406387329102e-01
6.769567131996154785e-01 -1.409062296152114868e-01 1.428046673536300659e-01 -2.270983718335628510e-02 -2.288687378168106079e-01 8.322574943304061890e-02 6.307885050773620605e-01 2.091999650001525879e-01
-1.051969379186630249e-01 -7.381919771432876587e-02 -2.822916805744171143e-01 3.627423644065856934e-01 -1.634322851896286011e-01 3.362807929515838623e-01 6.508287191390991211e-01 4.569910764694213867e-01
7.082565426826477051e-01 -1.841285526752471924e-01 -2.981066107749938965e-01 2.300043553113937378e-01 1.315660178661346436e-01 4.527758955955505371e-01 -2.561010718345642090e-01 1.865378767251968384e-01
2.656262814998626709e-01 -1.438818573951721191e-01 3.118729293346405029e-01 2.397779673337936401e-01 -5.974130034446716309e-01 1.720402985811233521e-01 2.210906147956848145e-01 5.644477009773254395e-01
5.396463721990585327e-02 3.327381238341331482e-02 -1.113290414214134216e-01 -1.035457924008369446e-01 1.682333797216415405e-01 8.359063863754272461e-01 4.749149978160858154e-01 1.424025744199752808e-01
-9.703370183706283569e-02 -7.798233032226562500e-01 -1.044792234897613525e-01 2.618968188762664795e-01 -2.056513726711273193e-01 -9.562661498785018921e-02 2.079782187938690186e-01 4.563576877117156982e-01
7.205176353454589844e-01 1.857475191354751587e-02 -4.443530142307281494e-01 1.547381281852722168e-01 -2.811487391591072083e-02 1.354020535945892334e-01 3.947572112083435059e-01 2.901005744934082031e-01
1.132557466626167297e-01 -6.047579050064086914e-01 9.672478586435317993e-02 -5.214060544967651367e-01 -2.177382856607437134e-01 1.788400858640670776e-01 -2.675481140613555908e-02 5.100115537643432617e-01
-2.206088043749332428e-02 -1.224328279495239258e-01 -1.335387825965881348e-01 3.857993781566619873e-01 -1.983147114515304565e-01 1.728534996509552002e-01 6.630544066429138184e-01 5.558791756629943848e-01
6.495528221130371094e-01 -4.580629174597561359e-04 2.404953166842460632e-02 -4.003385603427886963e-01 1.077951490879058838e-01 5.132704973220825195e-01 3.770278990268707275e-01 3.883879631757736206e-03
5.580030083656311035e-01 -7.456162571907043457e-02 1.253785192966461182e-01 -4.280275106430053711e-02 -3.790606558322906494e-01 3.569514453411102295e-01 6.231400966644287109e-01 7.820768654346466064e-02
4.086028039455413818e-01 6.048733368515968323e-02 -6.939840912818908691e-01 -1.154377087950706482e-01 -3.154276609420776367e-01 2.836861312389373779e-01 -1.625889986753463745e-01 3.578236401081085205e-01
6.155836582183837891e-01 -1.961482912302017212e-01 -3.095180690288543701e-01 2.132103741168975830e-01 -2.090507559478282928e-02 5.989291071891784668e-01 -2.575701177120208740e-01 1.258051246404647827e-01
6.114029791206121445e-03 -4.205731749534606934e-01 2.283538728952407837e-01 5.779560208320617676e-01 -1.955144405364990234e-01 5.239536166191101074e-01 1.751513332128524780e-01 3.057302236557006836e-01
4.967188239097595215e-01 1.131704524159431458e-01 -5.085767507553100586e-01 -5.497182160615921021e-02 -6.330598890781402588e-02 1.777621507644653320e-01 -2.396543323993682861e-01 6.210873723030090332e-01
4.860667586326599121e-01 -1.147651597857475281e-01 -4.220134019851684570e-02 -3.783347308635711670e-01 -6.715653538703918457e-01 3.831034600734710693e-01 3.677571890875697136e-03 8.870246261358261108e-02
9.567286819219589233e-02 -8.233236670494079590e-01 -3.809975981712341309e-01 -8.492536842823028564e-02 1.044087633490562439e-01 -2.836141735315322876e-02 -1.691511422395706177e-01 3.468367159366607666e-01
3.944975137710571289e-01 -1.966001838445663452e-01 -1.146259605884552002e-01 1.502759903669357300e-01 -9.057357907295227051e-03 -1.296654343605041504e-01 -2.222584933042526245e-02 8.675304055213928223e-01
-1.263916492462158203e-01 -2.113750390708446503e-02 -2.749338746070861816e-01 2.734576463699340820e-01 1.613668799400329590e-01 3.706794381141662598e-01 -6.006844807416200638e-03 8.183714747428894043e-01
1.986492276191711426e-01 -7.290089726448059082e-01 -3.260687887668609619e-01 -3.247880041599273682e-01 -7.501337677240371704e-02 3.857483267784118652e-01 -2.347580641508102417e-01 8.795769512653350830e-02
7.740117311477661133e-01 -1.169036850333213806e-01 -1.972998678684234619e-01 -6.030505523085594177e-02 -1.460995823144912720e-01 2.153623998165130615e-01 5.235876441001892090e-01 5.296734347939491272e-02
-2.126697599887847900e-01 -1.452620774507522583e-01 -4.342519640922546387e-01 1.497642546892166138e-01 -1.681778281927108765e-01 1.868482828140258789e-01 1.720657944679260254e-02 8.118956089019775391e-01
1.590487062931060791e-01 -4.504262208938598633e-01 -1.298464685678482056e-01 -1.860100924968719482e-01 1.842581331729888916e-01 -2.112121731042861938e-01 1.842627525329589844e-01 7.796444892883300781e-01
-8.807667344808578491e-02 -4.013603627681732178e-01 3.537912070751190186e-01 3.371722623705863953e-02 -2.511416189372539520e-02 7.309579849243164062e-01 4.275770857930183411e-02 4.099862873554229736e-01
4.567520916461944580e-01 -6.893633306026458740e-02 -2.158557921648025513e-01 3.273134231567382812e-01 -1.436744183301925659e-01 1.739452965557575226e-02 6.065624952316284180e-01 4.939984679222106934e-01
-9.649786353111267090e-02 -4.368702769279479980e-01 -2.142085283994674683e-01 -1.009126082062721252e-01 5.742918848991394043e-01 1.338221728801727295e-01 -1.561823301017284393e-02 6.291267871856689453e-01
7.702324390411376953e-01 -2.592878043651580811e-01 -2.157071977853775024e-01 9.035119786858558655e-03 4.851362481713294983e-02 -8.357220888137817383e-02 5.010409951210021973e-01 1.803352385759353638e-01
-1.123746931552886963e-01 -6.659151911735534668e-01 -4.961233735084533691e-01 9.076374024152755737e-02 -8.085884153842926025e-02 -2.159587591886520386e-01 2.006154656410217285e-01 4.428650438785552979e-01
1.206140369176864624e-01 5.847251042723655701e-02 -2.105575501918792725e-01 -1.963475346565246582e-02 4.217544943094253540e-02 7.087807655334472656e-01 6.432160139083862305e-01 1.394183635711669922e-01
3.225672245025634766e-02 -1.593361492268741131e-03 -4.890499711036682129e-01 4.213077723979949951e-01 -1.361781358718872070e-01 4.134829044342041016e-01 4.668273925781250000e-01 4.181464910507202148e-01
2.235234081745147705e-01 -9.072420597076416016e-01 -2.994075715541839600e-01 -1.150748040527105331e-02 7.757466286420822144e-02 2.458134479820728302e-02 -1.241754740476608276e-01 1.230045631527900696e-01
3.903001546859741211e-02 -4.857746660709381104e-01 -4.027956128120422363e-01 3.695057034492492676e-01 -5.492042750120162964e-02 4.237828552722930908e-01 -2.986713945865631104e-01 4.380730688571929932e-01
-1.345459967851638794e-01 -2.288483083248138428e-01 -1.721372604370117188e-01 -3.287888765335083008e-01 6.729020923376083374e-02 -1.603852510452270508e-01 2.334882169961929321e-01 8.408474326133728027e-01
3.817594945430755615e-01 1.386197209358215332e-01 -3.806320428848266602e-01 2.264021486043930054e-01 1.362738609313964844e-01 9.790572524070739746e-02 4.966109693050384521e-01 6.034294962882995605e-01
2.900201678276062012e-01 9.954360872507095337e-02 -1.562739536166191101e-02 -1.300226300954818726e-01 6.099721789360046387e-02 6.909976601600646973e-01 6.111652851104736328e-01 1.846830844879150391e-01
-1.988135278224945068e-01 -6.854148507118225098e-01 -3.557903766632080078e-01 -2.638220191001892090e-01 1.836434304714202881e-01 6.709794700145721436e-02 2.489900775253772736e-02 5.056123137474060059e-01
1.357877105474472046e-01 -5.582391023635864258e-01 -5.291017293930053711e-01 -1.486207693815231323e-01 -5.915424227714538574e-01 1.222475618124008179e-01 3.070161677896976471e-03 5.493395775556564331e-02
5.438056588172912598e-01 -4.121788963675498962e-02 -4.371394813060760498e-01 1.452736407518386841e-01 -5.458327010273933411e-02 4.645164608955383301e-01 -3.747693598270416260e-01 3.621799945831298828e-01
7.088621854782104492e-01 -3.091191351413726807e-01 -3.236124515533447266e-01 2.799719274044036865e-01 1.822603493928909302e-01 7.285234052687883377e-03 3.956208825111389160e-01 1.704784333705902100e-01
1.370332688093185425e-01 -1.287094503641128540e-01 -4.973078072071075439e-01 -1.086472570896148682e-01 -6.719671487808227539e-01 2.277138978242874146e-01 3.824827075004577637e-01 2.363257259130477905e-01
7.692405581474304199e-01 5.862508341670036316e-02 -1.599846780300140381e-01 6.736306101083755493e-02 1.842672675848007202e-01 4.986098408699035645e-01 -1.905271857976913452e-01 2.362890690565109253e-01
4.834383428096771240e-01 -7.644268870353698730e-01 7.514230906963348389e-02 -2.723788022994995117e-01 2.885071560740470886e-02 5.652392655611038208e-02 -1.688556224107742310e-01 2.637476921081542969e-01
1.456404328346252441e-01 -6.735449433326721191e-01 -3.744732737541198730e-01 1.031511947512626648e-01 2.585768997669219971e-01 -1.696910560131072998e-01 -6.845472753047943115e-02 5.233663916587829590e-01
-3.037345223128795624e-02 -5.320830941200256348e-01 3.012963235378265381e-01 3.089866042137145996e-01 -7.089435309171676636e-02 1.122692972421646118e-01 2.027211040258407593e-01 6.862846016883850098e-01
1.829018443822860718e-01 1.207285597920417786e-01 -2.120703905820846558e-01 3.878607973456382751e-02 7.759339362382888794e-02 7.775162458419799805e-01 4.987273216247558594e-01 2.149700820446014404e-01
3.348294198513031006e-01 -5.609679222106933594e-01 1.598601043224334717e-01 -3.766877353191375732e-01 -2.491142451763153076e-01 -1.892812103033065796e-01 7.303442060947418213e-02 5.500329136848449707e-01
2.180367261171340942e-01 -3.210984766483306885e-01 2.175493836402893066e-01 4.423264861106872559e-01 -3.679749369621276855e-01 2.676244638860225677e-02 3.147282898426055908e-01 6.092615723609924316e-01
-1.585818380117416382e-01 -4.787115752696990967e-01 -4.169488847255706787e-01 -4.940439760684967041e-02 -9.360414743423461914e-02 5.945429801940917969e-01 -2.506527900695800781e-01 3.799079954624176025e-01
3.541162982583045959e-02 -6.358975172042846680e-01 3.884757310152053833e-02 -3.700395226478576660e-01 -7.938166707754135132e-02 6.436194777488708496e-01 -5.980325862765312195e-02 1.783765852451324463e-01
-1.871201097965240479e-01 -4.719373881816864014e-01 3.379034996032714844e-01 8.237207680940628052e-02 2.273982912302017212e-01 5.312919020652770996e-01 8.356654644012451172e-02 5.294646024703979492e-01
1.073252409696578979e-01 -7.352464199066162109e-01 -2.686938941478729248e-01 4.871201142668724060e-02 -3.079082667827606201e-01 4.559198319911956787e-01 -2.341306656599044800e-01 1.258461028337478638e-01
1.268550753593444824e-01 -2.081247270107269287e-01 2.089242041110992432e-01 -2.924379333853721619e-02 3.821081221103668213e-01 5.542535185813903809e-01 -1.889102309942245483e-01 6.381196975708007812e-01
4.734974205493927002e-01 -5.301079154014587402e-01 -3.148139417171478271e-01 -4.336876273155212402e-01 -1.391930282115936279e-01 -2.916888296604156494e-01 -8.166741579771041870e-02 3.105903565883636475e-01
1.391770988702774048e-01 -5.573759675025939941e-01 -3.360818326473236084e-01 2.173902094364166260e-01 -4.467675089836120605e-01 5.112634897232055664e-01 -8.518026769161224365e-02 2.037276774644851685e-01
4.437445998191833496e-01 -4.709894955158233643e-01 2.137836813926696777e-01 -5.934275984764099121e-01 2.522755861282348633e-01 1.982946097850799561e-01 2.313530072569847107e-02 2.826678156852722168e-01
-3.146692514419555664e-01 -5.113897323608398438e-01 -1.459048688411712646e-02 -4.238088130950927734e-01 -3.282331228256225586e-01 4.109755754470825195e-01 2.090430557727813721e-01 3.732293248176574707e-01
2.799974977970123291e-01 -1.378287822008132935e-01 -2.879239916801452637e-01 1.846254020929336548e-01 -5.837050080299377441e-01 6.521757245063781738e-01 7.142944633960723877e-02 1.202947944402694702e-01
2.970282435417175293e-01 -6.798166036605834961e-01 -2.649193704128265381e-01 -3.035334348678588867e-01 1.486679613590240479e-01 4.914880692958831787e-01 -1.203172206878662109e-01 -9.575974196195602417e-02
6.369398236274719238e-01 1.153209507465362549e-01 -4.333329200744628906e-01 8.513352274894714355e-02 -1.623005121946334839e-01 1.973480284214019775e-01 4.910609424114227295e-01 2.820549309253692627e-01
7.621509581804275513e-02 -2.777872979640960693e-01 -4.553591907024383545e-01 1.688778251409530640e-01 1.675005704164505005e-01 -1.247829869389533997e-01 2.408282086253166199e-02 7.980892062187194824e-01
-1.519501358270645142e-01 -5.158687829971313477e-01 -2.660004496574401855e-01 -3.081263899803161621e-01 2.635731995105743408e-01 4.372264444828033447e-02 1.124957427382469177e-01 6.790100932121276855e-01
4.397148638963699341e-02 -6.275533437728881836e-01 2.271766215562820435e-01 -2.995169758796691895e-01 -1.265179365873336792e-01 6.200848817825317383e-01 -4.552942700684070587e-03 2.497819811105728149e-01
1.298486888408660889e-01 -2.270297259092330933e-01 -2.418790161609649658e-01 3.716347515583038330e-01 7.360637933015823364e-02 2.624858729541301727e-02 -4.355675354599952698e-02 8.526281714439392090e-01
-1.792610883712768555e-01 -3.978389203548431396e-01 -1.444968432188034058e-01 -6.101942658424377441e-01 -3.651653528213500977e-01 4.231076538562774658e-01 2.028484493494033813e-01 2.507187426090240479e-01
4.652800261974334717e-01 1.868339180946350098e-01 -5.476317405700683594e-01 2.396601736545562744e-01 5.455115810036659241e-02 3.785243630409240723e-01 3.667973875999450684e-01 3.323752582073211670e-01
9.888139367103576660e-02 -3.222115635871887207e-01 4.135150611400604248e-01 2.834312617778778076e-01 -4.209463298320770264e-01 3.452995419502258301e-01 1.947917342185974121e-01 5.483638644218444824e-01
4.198261499404907227e-01 1.424683928489685059e-01 -4.491820633411407471e-01 1.239233389496803284e-01 4.876055940985679626e-02 3.386133015155792236e-01 6.047141551971435547e-01 3.218873739242553711e-01
1.645617038011550903e-01 6.035063788294792175e-02 -1.606360971927642822e-01 1.056178007274866104e-03 9.786568582057952881e-02 7.319400310516357422e-01 6.170392632484436035e-01 1.319875568151473999e-01
-1.560415029525756836e-01 -2.399015277624130249e-01 -2.797893881797790527e-01 -3.570126593112945557e-01 -6.051560640335083008e-01 6.575458496809005737e-02 4.354525506496429443e-01 3.901304900646209717e-01
3.084265589714050293e-01 -7.662834525108337402e-01 4.093713359907269478e-04 -2.014483809471130371e-01 -2.378131002187728882e-01 -2.659683525562286377e-01 1.958628594875335693e-01 3.338331580162048340e-01
-2.418816983699798584e-01 -4.544809758663177490e-01 2.674688994884490967e-01 -2.377071417868137360e-02 1.527646277099847794e-02 6.697207093238830566e-01 5.675090104341506958e-02 4.591903686523437500e-01
-3.752484172582626343e-02 -4.429094493389129639e-01 -7.851593196392059326e-02 -3.077441155910491943e-01 1.950599998235702515e-01 7.291938662528991699e-01 -1.736804395914077759e-01 3.187708556652069092e-01
4.743258953094482422e-01 -3.744828701019287109e-01 1.645177453756332397e-01 6.175762414932250977e-01 -7.849928736686706543e-02 3.565520644187927246e-01 -8.007533848285675049e-02 2.942914068698883057e-01
3.096875846385955811e-01 -3.235002756118774414e-01 -3.822897672653198242e-01 1.102204024791717529e-01 -4.789503216743469238e-01 5.752979516983032227e-01 -1.999583542346954346e-01 2.019972950220108032e-01
4.718146026134490967e-01 -2.148441411554813385e-02 -1.858600527048110962e-01 -2.019353657960891724e-01 -6.365563869476318359e-01 5.322577953338623047e-01 7.895866036415100098e-02 8.288964629173278809e-02
1.914290040731430054e-01 -5.746054053306579590e-01 -4.155912995338439941e-01 1.382852792739868164e-01 3.249865770339965820e-01 -1.845227926969528198e-01 -1.696560159325599670e-02 5.489918589591979980e-01
6.478375792503356934e-01 -6.106593459844589233e-02 -1.671044379472732544e-01 2.203950136899948120e-01 2.008152306079864502e-01 5.718401074409484863e-01 -2.621568739414215088e-01 2.530326247215270996e-01
9.483063593506813049e-03 -5.956284999847412109e-01 -2.618777453899383545e-01 4.889953732490539551e-01 -1.720695048570632935e-01 5.055838227272033691e-01 -1.046405956149101257e-01 2.031444758176803589e-01
3.151507377624511719e-01 -4.786055907607078552e-02 -9.608186036348342896e-02 3.451380133628845215e-01 -3.839765787124633789e-01 1.212676540017127991e-01 5.319280624389648438e-01 5.700402855873107910e-01
3.944887816905975342e-01 -9.448479115962982178e-02 -1.788236349821090698e-01 -3.062381446361541748e-01 -5.278135463595390320e-02 5.592164397239685059e-01 6.116861701011657715e-01 -1.415007859468460083e-01
3.777813315391540527e-01 -2.636751830577850342e-01 3.236922621726989746e-01 3.356605768203735352e-01 -5.130169391632080078e-01 3.251132667064666748e-01 6.962751597166061401e-02 4.433723688125610352e-01
3.200844228267669678e-01 -8.198805451393127441e-01 6.956321746110916138e-02 -3.184212148189544678e-01 -2.900057099759578705e-02 -1.244634985923767090e-01 2.752388417720794678e-01 1.643839925527572632e-01
1.351246982812881470e-01 1.574466377496719360e-01 4.720551893115043640e-02 -1.961668133735656738e-01 1.719516962766647339e-01 7.958660721778869629e-01 3.409096300601959229e-01 3.702060282230377197e-01
4.304150640964508057e-01 4.597263038158416748e-02 -4.957390204071998596e-02 -6.587025243788957596e-03 -1.064020469784736633e-01 6.207962632179260254e-01 6.342449188232421875e-01 1.056053563952445984e-01
1.934534311294555664e-01 -3.892911672592163086e-01 -3.944032192230224609e-01 -2.144021391868591309e-01 -7.549988627433776855e-01 1.458172500133514404e-01 9.068462997674942017e-02 9.998188167810440063e-02
-4.353698808699846268e-03 -3.025568127632141113e-01 -5.134838223457336426e-01 2.989536225795745850e-01 2.778182029724121094e-01 1.329835355281829834e-01 -9.682837873697280884e-02 6.716831326484680176e-01
3.788064122200012207e-01 -3.797781765460968018e-01 1.307103335857391357e-01 -3.145532011985778809e-01 -2.559208273887634277e-01 -3.173403739929199219e-01 3.354274481534957886e-02 6.549197435379028320e-01
2.762974202632904053e-01 1.893131285905838013e-01 -5.125647783279418945e-01 -1.439429074525833130e-01 -4.224819242954254150e-01 2.345402389764785767e-01 -6.426618993282318115e-02 6.055970788002014160e-01
3.946985602378845215e-01 3.133435174822807312e-02 -6.061666011810302734e-01 2.317547053098678589e-02 -2.379879504442214966e-01 1.240532845258712769e-01 -2.314410209655761719e-01 5.913236737251281738e-01
7.223222851753234863e-01 -1.885700225830078125e-02 1.408084481954574585e-01 -1.388817131519317627e-01 -2.820694446563720703e-01 2.196549773216247559e-01 5.181561112403869629e-01 2.061128467321395874e-01
6.704095005989074707e-02 7.017291337251663208e-02 3.388012573122978210e-02 -7.860423624515533447e-02 3.155826628208160400e-01 7.549731731414794922e-01 4.352448582649230957e-01 3.524764180183410645e-01
6.855603456497192383e-01 8.017990738153457642e-02 -7.822977006435394287e-02 1.132816299796104431e-01 -7.187949120998382568e-02 5.900034308433532715e-01 -1.764384061098098755e-01 3.467338085174560547e-01
3.180183768272399902e-01 -7.311785817146301270e-01 -4.864221066236495972e-02 -4.065062999725341797e-01 -1.771877286955714226e-03 -3.177715092897415161e-02 -1.204393655061721802e-01 4.255703389644622803e-01
4.720037877559661865e-01 1.781671121716499329e-02 -3.143269419670104980e-01 3.324375152587890625e-01 3.684878051280975342e-01 3.432036936283111572e-01 4.977079331874847412e-01 2.574754059314727783e-01
1.126883849501609802e-01 -7.377295494079589844e-01 1.891562342643737793e-01 -2.400412708520889282e-01 4.305479526519775391e-01 1.363227218389511108e-01 1.967025548219680786e-01 3.271227478981018066e-01
3.267061412334442139e-01 -7.137039899826049805e-01 2.715754136443138123e-02 -1.505534648895263672e-01 -1.983776688575744629e-01 -9.527765959501266479e-02 -1.877725571393966675e-01 5.261142253875732422e-01
1.348609626293182373e-01 2.347835153341293335e-02 1.379121243953704834e-01 -1.141235157847404480e-01 4.512586295604705811e-01 6.289601922035217285e-01 4.761901497840881348e-01 3.510487675666809082e-01
2.984567359089851379e-02 -7.304768562316894531e-01 -3.555164635181427002e-01 2.706662118434906006e-01 1.094094887375831604e-01 -1.923768371343612671e-01 1.892527788877487183e-01 4.255169332027435303e-01
3.245507180690765381e-01 -3.069071173667907715e-01 -2.995500564575195312e-01 4.265266954898834229e-01 8.354044705629348755e-02 1.683436520397663116e-02 -1.475437730550765991e-01 7.069568037986755371e-01
-5.907110244152136147e-05 -5.855097174644470215e-01 -2.188291549682617188e-01 -2.566196024417877197e-01 -6.449825763702392578e-01 1.948307454586029053e-01 2.975383996963500977e-01 -3.078420460224151611e-02
-1.768275201320648193e-01 -6.436871886253356934e-01 -3.979524075984954834e-01 -1.641173809766769409e-01 -2.939124703407287598e-01 5.116659402847290039e-01 -1.894277147948741913e-02 1.433618366718292236e-01
4.132139086723327637e-01 7.334860414266586304e-02 -2.603624761104583740e-01 -1.605418622493743896e-01 -5.231939554214477539e-01 6.558963656425476074e-01 1.600114852190017700e-01 2.786307781934738159e-02
1.505376398563385010e-01 -7.356154918670654297e-01 1.372258067131042480e-01 -2.357057929039001465e-01 4.770698249340057373e-01 2.765488624572753906e-01 1.685304343700408936e-01 1.712967157363891602e-01
2.436203062534332275e-01 -3.874235749244689941e-01 -2.866559922695159912e-01 2.456039935350418091e-01 3.504827320575714111e-01 -2.128271311521530151e-01 3.386667370796203613e-02 6.919383406639099121e-01
-2.651422023773193359e-01 -5.574317574501037598e-01 -3.746503293514251709e-01 -1.887370795011520386e-01 -6.233892962336540222e-02 -1.176840439438819885e-02 1.681743562221527100e-01 6.408413648605346680e-01
-3.807636797428131104e-01 -5.684699416160583496e-01 -3.370881080627441406e-01 -3.534937202930450439e-01 -1.048678085207939148e-01 2.271267771720886230e-01 1.944922357797622681e-01 4.391626417636871338e-01
5.358412861824035645e-01 -2.360430806875228882e-01 -1.620844602584838867e-01 3.160536885261535645e-01 -3.384965062141418457e-01 5.059332251548767090e-01 -3.253884911537170410e-01 2.336036413908004761e-01
4.066860079765319824e-01 1.105847209692001343e-01 -5.932287573814392090e-01 1.480771750211715698e-01 1.450843643397092819e-03 1.431185603141784668e-01 -7.724488526582717896e-02 6.496756076812744141e-01
5.561524629592895508e-02 -2.796195149421691895e-01 2.681622207164764404e-01 2.333656996488571167e-01 -4.502962827682495117e-01 6.448482871055603027e-01 3.535862863063812256e-01 2.207490056753158569e-01
3.299717903137207031e-01 -5.303302407264709473e-01 -1.168058663606643677e-01 -2.827081382274627686e-01 2.273132354021072388e-01 1.814073175191879272e-01 -4.002424478530883789e-01 5.210825204849243164e-01
3.799981772899627686e-01 -6.470187902450561523e-01 2.845046520233154297e-01 2.284337133169174194e-01 -4.969377815723419189e-01 1.524915844202041626e-01 -2.884639799594879150e-02 1.811363250017166138e-01
1.811969280242919922e-01 2.833062708377838135e-01 -3.608244955539703369e-01 -4.135932028293609619e-02 -2.060608416795730591e-01 4.401311874389648438e-01 5.393792986869812012e-01 4.773820936679840088e-01
-2.820638716220855713e-01 -3.033775389194488525e-01 1.688455790281295776e-01 2.655431926250457764e-01 -1.515323519706726074e-01 2.771836817264556885e-01 4.245990812778472900e-01 6.703005433082580566e-01
1.301150918006896973e-01 -2.244718745350837708e-02 5.777176469564437866e-03 -2.564910948276519775e-01 2.169540226459503174e-01 6.093930602073669434e-01 6.841028332710266113e-01 1.741248965263366699e-01
2.793027758598327637e-01 1.009491905570030212e-01 -2.125776559114456177e-01 4.149871766567230225e-01 1.565535366535186768e-01 2.499584853649139404e-01 4.296385347843170166e-01 6.502446532249450684e-01
5.172522664070129395e-01 -3.488388955593109131e-01 2.166085988283157349e-01 -6.636716127395629883e-01 1.555528677999973297e-02 2.669648528099060059e-01 -1.879767514765262604e-02 2.269729375839233398e-01
4.189247488975524902e-01 -3.617102205753326416e-01 -1.452003270387649536e-01 3.704411983489990234e-01 -1.096666976809501648e-01 5.552133321762084961e-01 -3.746414780616760254e-01 2.733370959758758545e-01
1.526297926902770996e-01 -5.811611413955688477e-01 1.622878015041351318e-01 -5.690384507179260254e-01 -1.096541360020637512e-01 4.999776482582092285e-01 6.429827958345413208e-02 1.505915671586990356e-01
3.282747864723205566e-01 5.876578390598297119e-02 -8.469793200492858887e-02 -2.714687287807464600e-01 -3.865572437644004822e-02 7.090302109718322754e-01 5.501688718795776367e-01 3.177103400230407715e-02
1.226082891225814819e-01 -5.046733021736145020e-01 -1.102856770157814026e-01 -1.293771415948867798e-01 -1.870381981134414673e-01 -3.902006447315216064e-01 3.069844245910644531e-01 6.479904055595397949e-01
-2.417465299367904663e-02 -4.815748929977416992e-01 2.433552294969558716e-01 5.455155968666076660e-01 -2.207031697034835815e-01 4.732957184314727783e-01 3.185652494430541992e-01 1.910222917795181274e-01
9.009364247322082520e-02 -1.544049382209777832e-01 1.083231251686811447e-02 -2.034868746995925903e-01 1.734829246997833252e-01 5.894271135330200195e-01 7.408415079116821289e-01 -1.229718793183565140e-02
-3.111284375190734863e-01 -5.765672922134399414e-01 -6.513383984565734863e-02 -3.048254847526550293e-01 -3.253431022167205811e-01 5.026615262031555176e-01 1.041805595159530640e-01 3.228587210178375244e-01
2.842789888381958008e-01 -2.933688163757324219e-01 -2.699850201606750488e-01 -7.902929186820983887e-01 -2.562438845634460449e-01 2.215940058231353760e-01 1.384863853454589844e-01 4.149859398603439331e-02
9.015324711799621582e-02 -4.339948296546936035e-01 -1.731245070695877075e-01 -2.788668572902679443e-01 -7.430016994476318359e-01 2.412167936563491821e-01 5.330552905797958374e-02 2.875821590423583984e-01
2.118489891290664673e-01 -3.900200724601745605e-01 -1.166323423385620117e-01 -2.320699691772460938e-01 -7.520980834960937500e-01 3.567633330821990967e-01 1.737139374017715454e-01 1.115197241306304932e-01
1.226415634155273438e-01 -5.755632519721984863e-01 -5.496137142181396484e-01 -1.246458142995834351e-01 -5.408248901367187500e-01 1.671045571565628052e-01 -6.913912296295166016e-02 1.042997986078262329e-01
-5.657574161887168884e-02 -1.123890876770019531e-01 -2.095683664083480835e-01 7.578620314598083496e-02 2.748336493968963623e-01 1.474398076534271240e-01 2.151470631361007690e-02 9.147516489028930664e-01
4.366995096206665039e-01 -5.577169060707092285e-01 -2.362582832574844360e-01 1.521032899618148804e-01 1.383229643106460571e-01 -3.301965892314910889e-01 -2.153476886451244354e-02 5.391338467597961426e-01
2.126786559820175171e-01 5.116459727287292480e-02 -5.172992348670959473e-01 3.456131517887115479e-01 1.458694487810134888e-01 3.695527315139770508e-01 5.153802037239074707e-01 3.763497769832611084e-01
3.363563716411590576e-01 -4.818754792213439941e-01 -2.141940593719482422e-01 -3.131708204746246338e-01 -8.345834910869598389e-02 1.195929273962974548e-01 -4.657173156738281250e-01 5.220586061477661133e-01
4.505530372262001038e-02 -5.982963740825653076e-02 -6.169847249984741211e-01 1.182897388935089111e-01 1.980966180562973022e-01 1.009447965770959854e-03 4.945678263902664185e-02 7.470197677612304688e-01
2.255656756460666656e-02 -1.594213247299194336e-01 -7.245048880577087402e-01 1.199903860688209534e-01 1.229646354913711548e-01 1.261623501777648926e-01 -6.416489183902740479e-02 6.321523785591125488e-01
2.400770932435989380e-01 -4.876897931098937988e-01 -4.107411801815032959e-01 -3.339807391166687012e-01 -6.276417970657348633e-01 6.805180013179779053e-02 1.593511104583740234e-01 1.766745187342166901e-02
4.395761191844940186e-01 8.586693555116653442e-02 -1.669573970139026642e-02 9.290719032287597656e-02 -6.256543993949890137e-01 4.997429549694061279e-01 2.265447229146957397e-01 3.130181133747100830e-01
6.148046627640724182e-02 -4.730429947376251221e-01 2.296790480613708496e-01 -1.810260564088821411e-01 1.084622181951999664e-02 6.688696742057800293e-01 -2.114135026931762695e-01 4.412797689437866211e-01
5.962615013122558594e-01 2.107945829629898071e-01 -1.366011500358581543e-01 1.587303429841995239e-01 -2.793346345424652100e-01 1.459609568119049072e-01 -5.200868844985961914e-02 6.739032864570617676e-01
-1.281992793083190918e-01 -1.235820278525352478e-01 -5.004497170448303223e-01 1.015713065862655640e-01 -8.801065385341644287e-02 4.254381638020277023e-03 4.117030650377273560e-02 8.355039358139038086e-01
4.583886563777923584e-01 -3.273098468780517578e-01 3.324418067932128906e-01 -4.291444420814514160e-01 6.721201539039611816e-02 2.846296727657318115e-01 -1.120987832546234131e-01 5.384867191314697266e-01
1.198295280337333679e-01 -3.953600227832794189e-01 -4.182483255863189697e-01 -5.531770363450050354e-02 2.793525755405426025e-01 1.762988418340682983e-01 -3.540039956569671631e-01 6.456792354583740234e-01
-1.387404799461364746e-01 -5.630928874015808105e-01 2.310864329338073730e-01 -2.451317608356475830e-01 1.241211891174316406e-01 6.331634521484375000e-01 6.478806585073471069e-02 3.601214587688446045e-01
-3.087399899959564209e-01 -5.946581363677978516e-01 -5.005827546119689941e-01 -1.996753066778182983e-01 -3.212049007415771484e-01 2.204896956682205200e-01 2.587961852550506592e-01 2.045585811138153076e-01
-1.758538037538528442e-01 -3.736084401607513428e-01 2.521958760917186737e-02 1.507815569639205933e-01 4.476265013217926025e-01 2.023034840822219849e-01 1.298100203275680542e-01 7.402529120445251465e-01
6.320859193801879883e-01 -4.600455462932586670e-01 3.795905709266662598e-01 2.657225728034973145e-01 6.158395670354366302e-03 2.849446609616279602e-02 -3.257916867733001709e-02 4.149901866912841797e-01
3.461819589138031006e-01 -7.281386256217956543e-01 3.364504277706146240e-01 8.676589280366897583e-02 3.583499789237976074e-01 1.892403662204742432e-01 2.478590160608291626e-01 5.986718088388442993e-02
1.053456068038940430e-01 -1.331006735563278198e-01 -4.001986086368560791e-01 4.728594124317169189e-01 2.480316311120986938e-01 3.889085650444030762e-01 5.451219081878662109e-01 2.783950567245483398e-01
2.671363651752471924e-01 4.979440942406654358e-02 -2.523488700389862061e-01 4.680740833282470703e-01 9.256322681903839111e-02 2.369543015956878662e-01 3.936116099357604980e-01 6.509531736373901367e-01
1.337669938802719116e-01 -5.465500354766845703e-01 -1.482683122158050537e-01 -3.407711982727050781e-01 4.974022507667541504e-01 9.380541741847991943e-02 -1.188765168190002441e-01 5.243479609489440918e-01
-2.974814474582672119e-01 -6.968318819999694824e-01 -5.458457469940185547e-01 -5.839658901095390320e-02 -1.444510072469711304e-01 2.745670080184936523e-01 9.190537035465240479e-02 1.409704089164733887e-01
2.182348072528839111e-01 -7.220485806465148926e-01 -2.788637280464172363e-01 1.809886842966079712e-01 2.025075554847717285e-01 -2.999023497104644775e-01 2.246276289224624634e-01 3.729467093944549561e-01
4.283251464366912842e-01 7.380017638206481934e-02 -1.053295508027076721e-01 -2.262781709432601929e-01 -1.005575507879257202e-01 5.618298053741455078e-01 6.470532417297363281e-01 6.597403436899185181e-02
-2.583526074886322021e-01 -2.726054191589355469e-01 -2.198190689086914062e-01 -3.988641202449798584e-01 -3.754274547100067139e-01 6.290426254272460938e-01 2.946877777576446533e-01 1.674698740243911743e-01
2.811725623905658722e-02 -2.406706511974334717e-01 -3.937071263790130615e-01 2.386208325624465942e-01 1.218662112951278687e-01 -1.779731959104537964e-01 1.902451813220977783e-01 8.041285872459411621e-01
1.700625717639923096e-01 -5.807714462280273438e-01 -3.149544000625610352e-01 2.342135757207870483e-01 3.047859966754913330e-01 -2.583477795124053955e-01 2.973441779613494873e-01 4.813307523727416992e-01
1.390593945980072021e-01 -6.651400923728942871e-01 -2.847686111927032471e-01 -2.729610204696655273e-01 1.714809387922286987e-01 1.273656487464904785e-01 -3.080995976924896240e-01 4.920335710048675537e-01
3.379147052764892578e-01 -1.459791660308837891e-01 1.366988173685967922e-03 -3.364798724651336670e-01 -7.387990951538085938e-01 4.007778763771057129e-01 1.848947554826736450e-01 1.031983345746994019e-01
3.974318504333496094e-01 -3.208778426051139832e-02 -2.918098270893096924e-01 -9.251542389392852783e-02 4.307335615158081055e-01 4.913536608219146729e-01 5.102283358573913574e-01 2.449764758348464966e-01
3.549270331859588623e-02 -3.522362187504768372e-02 -5.306094884872436523e-01 -1.848632693290710449e-01 -6.400805115699768066e-01 2.310606986284255981e-01 3.991356492042541504e-01 2.436747997999191284e-01
1.067521497607231140e-01 -4.310144186019897461e-01 -3.596119880676269531e-01 1.423440277576446533e-01 -7.341664433479309082e-01 2.020122110843658447e-01 2.164407372474670410e-01 1.630706638097763062e-01
1.869906038045883179e-01 -1.540610939264297485e-01 -5.170444846153259277e-01 -5.463890358805656433e-02 -6.809173822402954102e-01 3.769189715385437012e-01 1.490312963724136353e-01 2.074912339448928833e-01
-1.125126238912343979e-02 -6.439669728279113770e-01 -4.033649265766143799e-01 5.964694544672966003e-02 -7.841097563505172729e-02 5.832053422927856445e-01 -2.243486344814300537e-01 1.493649929761886597e-01
5.781393647193908691e-01 -7.142933011054992676e-01 1.207305118441581726e-01 5.165973678231239319e-02 -1.283306479454040527e-01 -2.382857501506805420e-01 1.364143490791320801e-01 2.154934704303741455e-01
-9.862603992223739624e-02 -4.427083730697631836e-01 -9.132438153028488159e-02 -2.660435736179351807e-01 3.847028613090515137e-01 -1.398075371980667114e-02 1.448176503181457520e-01 7.389174699783325195e-01
3.889699876308441162e-01 -3.930332958698272705e-01 -6.002865433692932129e-01 -3.984865248203277588e-01 -5.005104094743728638e-02 2.965898215770721436e-01 -2.508822977542877197e-01 1.472388207912445068e-01
2.992350757122039795e-01 -1.424888819456100464e-01 -2.980138063430786133e-01 3.970068097114562988e-01 -4.123378396034240723e-01 6.469029784202575684e-01 6.514815241098403931e-02 2.257836014032363892e-01
4.149460494518280029e-01 8.063281327486038208e-02 -4.715606868267059326e-01 2.687318325042724609e-01 1.687510162591934204e-01 4.641202688217163086e-01 4.843136370182037354e-01 2.197444438934326172e-01
-2.707416117191314697e-01 -7.359200716018676758e-01 -3.017964065074920654e-01 -2.104925513267517090e-01 9.784103929996490479e-02 5.712765455245971680e-02 1.154522746801376343e-01 4.728286564350128174e-01
-1.550264805555343628e-01 -4.467296600341796875e-01 -3.015430867671966553e-01 6.009379029273986816e-02 -6.896269917488098145e-01 2.209993898868560791e-01 2.788749933242797852e-01 2.822452187538146973e-01
-2.038902230560779572e-02 -7.865427732467651367e-01 -1.668103784322738647e-01 1.883934140205383301e-01 -2.158216983079910278e-01 -2.196505814790725708e-01 2.587085664272308350e-01 3.947929739952087402e-01
3.031965494155883789e-01 -8.713447451591491699e-01 -9.441197663545608521e-02 -1.503436416387557983e-01 -2.757326364517211914e-01 1.560329049825668335e-01 -9.383237361907958984e-02 9.018953144550323486e-02
6.125302910804748535e-01 -1.179695203900337219e-01 -2.888271510601043701e-01 -2.040274627506732941e-02 4.981115832924842834e-02 6.580109000205993652e-01 2.096061110496520996e-01 -2.183079272508621216e-01
3.003927506506443024e-02 -6.446024179458618164e-01 -1.702055484056472778e-01 -4.037047326564788818e-01 2.172709554433822632e-01 1.082969158887863159e-01 -1.393306553363800049e-01 5.597231388092041016e-01
1.877798736095428467e-01 -2.524481415748596191e-01 -5.110774040222167969e-01 8.128993213176727295e-02 -5.747612714767456055e-01 5.360981822013854980e-01 -3.270679339766502380e-02 1.199119687080383301e-01
2.934343926608562469e-02 -8.442196846008300781e-01 -3.810715675354003906e-01 -4.063763096928596497e-02 -1.278882026672363281e-01 2.022001296281814575e-01 -1.892601847648620605e-01 2.156513929367065430e-01
2.269522994756698608e-01 -7.450991868972778320e-01 5.163102596998214722e-02 5.832371860742568970e-02 -3.668097034096717834e-02 -1.951932013034820557e-01 3.092294931411743164e-02 5.889399051666259766e-01
1.204881351441144943e-02 -2.021182924509048462e-01 -4.869045317173004150e-01 -5.461739897727966309e-01 -3.686208724975585938e-01 4.447925388813018799e-01 9.076867252588272095e-02 2.857627272605895996e-01
2.835527062416076660e-01 -1.716898977756500244e-01 1.682632789015769958e-02 6.006634831428527832e-01 -2.523498833179473877e-01 5.726071000099182129e-01 2.360070496797561646e-01 2.859757542610168457e-01
-3.586246967315673828e-01 -4.611792564392089844e-01 -1.148204356431961060e-01 -3.660329878330230713e-01 1.223763301968574524e-01 4.598168134689331055e-01 8.434208482503890991e-02 5.272731184959411621e-01
-1.166364178061485291e-01 1.313084363937377930e-02 -1.684765666723251343e-01 4.791038930416107178e-01 -2.041244804859161377e-01 5.046873688697814941e-01 3.262722492218017578e-01 5.704987645149230957e-01
5.256519466638565063e-02 -5.674184560775756836e-01 -2.445995062589645386e-01 -6.604877710342407227e-01 -1.349806189537048340e-01 -6.929530203342437744e-02 2.250022739171981812e-01 3.248885273933410645e-01
7.433629631996154785e-01 -1.892594695091247559e-01 -1.185836717486381531e-01 -1.571615785360336304e-01 -1.387122180312871933e-02 -2.894803509116172791e-02 6.001376509666442871e-01 1.078662276268005371e-01
5.802813768386840820e-01 -4.687994718551635742e-01 2.935180366039276123e-01 -5.794899165630340576e-02 -4.261752068996429443e-01 -9.828360378742218018e-02 -8.204785734415054321e-02 3.949339389801025391e-01
6.862517446279525757e-02 -5.458836555480957031e-01 -5.502594709396362305e-01 4.809292405843734741e-02 3.423236310482025146e-01 2.569167017936706543e-01 -2.317871749401092529e-01 3.940638303756713867e-01
-7.969042658805847168e-02 -5.908392071723937988e-01 2.088145315647125244e-01 -5.137212574481964111e-02 3.257559537887573242e-01 5.296531319618225098e-01 -6.961502879858016968e-02 4.547747373580932617e-01
-2.837504148483276367e-01 -5.043714046478271484e-01 1.293671783059835434e-03 -2.866028845310211182e-01 1.841343939304351807e-02 5.876468420028686523e-01 -3.059635125100612640e-02 4.861566722393035889e-01
5.831778645515441895e-01 -5.144764780998229980e-01 -6.542705744504928589e-02 2.116775065660476685e-01 -5.620972514152526855e-01 1.282325983047485352e-01 -2.516444586217403412e-02 1.144524440169334412e-01
-2.209402173757553101e-01 -5.973634719848632812e-01 -4.839430749416351318e-01 1.935606896877288818e-01 -1.871042549610137939e-01 3.926676511764526367e-01 -7.819584757089614868e-02 3.568827807903289795e-01
3.257132172584533691e-01 -1.147119048982858658e-02 -6.103006601333618164e-01 -9.332256764173507690e-02 -4.237003922462463379e-01 -8.099398016929626465e-02 -2.818315848708152771e-02 5.707248449325561523e-01
3.070339262485504150e-01 -6.995552778244018555e-01 -3.048819005489349365e-01 -1.429828405380249023e-01 -4.040545523166656494e-01 1.176557540893554688e-01 3.547106683254241943e-01 -5.729271098971366882e-03
-1.335607022047042847e-01 -9.053418040275573730e-02 -3.629986047744750977e-01 3.805776536464691162e-01 6.916200369596481323e-02 3.831934928894042969e-01 6.118780970573425293e-01 4.139352440834045410e-01
-3.556128144264221191e-01 -4.491813778877258301e-01 -4.554842114448547363e-01 -3.650673329830169678e-01 -1.680197566747665405e-01 1.801709234714508057e-01 1.208120733499526978e-01 5.057150721549987793e-01
4.622983187437057495e-02 -3.963627666234970093e-02 8.468917012214660645e-02 2.911984026432037354e-01 3.590532019734382629e-02 6.252924799919128418e-01 -1.729073226451873779e-01 6.943674683570861816e-01
-8.702497184276580811e-02 -3.283111453056335449e-01 -6.468105912208557129e-01 1.761395633220672607e-01 2.986098825931549072e-01 3.378468751907348633e-01 -1.135008335113525391e-01 4.680367410182952881e-01
6.124647706747055054e-02 -5.937215313315391541e-02 2.737369239330291748e-01 -7.047257572412490845e-02 4.145056605339050293e-01 5.789251923561096191e-01 5.232566595077514648e-01 3.633987903594970703e-01
2.968156039714813232e-01 3.371319919824600220e-02 -1.870482712984085083e-01 -2.287725061178207397e-01 2.014993876218795776e-01 8.419996500015258789e-01 2.714717984199523926e-01 1.332969404757022858e-02
2.349011041224002838e-02 -2.768456637859344482e-01 -1.491965502500534058e-01 -2.583789527416229248e-01 2.570306658744812012e-01 -9.739547967910766602e-02 -4.130080714821815491e-02 8.697866797447204590e-01
7.649329900741577148e-01 -7.193579524755477905e-02 -3.158055841922760010e-01 5.780547112226486206e-02 1.367027461528778076e-01 4.647847414016723633e-01 -2.291341274976730347e-01 1.393315047025680542e-01
-2.786362469196319580e-01 -7.182072997093200684e-01 -1.236949265003204346e-01 -2.006499022245407104e-01 -3.044038712978363037e-01 1.574516147375106812e-01 2.650181949138641357e-01 4.040938317775726318e-01
2.338714301586151123e-01 -1.071930974721908569e-01 -2.131608687341213226e-02 -1.601007133722305298e-01 2.518014013767242432e-01 -1.135760992765426636e-01 9.892778098583221436e-02 9.064420461654663086e-01
3.921007364988327026e-02 -6.428338289260864258e-01 -2.144195511937141418e-02 -4.894795119762420654e-01 7.937907427549362183e-02 -1.466763764619827271e-01 1.811271309852600098e-01 5.334371328353881836e-01
6.190176010131835938e-01 -6.715197563171386719e-01 2.165132910013198853e-01 1.445170193910598755e-01 -2.558993101119995117e-01 -1.119894981384277344e-01 6.024875119328498840e-02 1.282930225133895874e-01
2.041960507631301880e-01 -5.177634954452514648e-01 -2.600474059581756592e-01 -4.974013864994049072e-01 2.286427021026611328e-01 1.901522278785705566e-01 -2.557356655597686768e-01 4.704849123954772949e-01
-9.566903859376907349e-02 -5.399710536003112793e-01 -1.907380968332290649e-01 4.907315596938133240e-02 -1.120066717267036438e-01 7.085779905319213867e-01 -2.414631247520446777e-01 2.959000766277313232e-01
9.792862692847847939e-04 -5.736019015312194824e-01 -8.523113094270229340e-03 -5.059032440185546875e-01 -5.001443028450012207e-01 3.622511625289916992e-01 1.621218174695968628e-01 8.552964776754379272e-02
-2.892678137868642807e-03 -3.268944323062896729e-01 -2.060324102640151978e-01 3.522102534770965576e-01 1.534221619367599487e-01 -8.699440211057662964e-02 2.294741570949554443e-01 8.017889857292175293e-01
1.884383857250213623e-01 -6.097399592399597168e-01 -6.950900703668594360e-02 -2.342638075351715088e-01 3.083704784512519836e-02 6.458101868629455566e-01 -2.956481575965881348e-01 1.660346090793609619e-01
-3.416276872158050537e-01 -6.793773770332336426e-01 -4.253764450550079346e-01 -1.198869422078132629e-01 -8.555725961923599243e-02 2.722203731536865234e-01 1.645777560770511627e-02 3.804261684417724609e-01
1.598047837615013123e-02 -4.109520316123962402e-01 3.615808486938476562e-01 4.678281843662261963e-01 -2.660238742828369141e-01 3.761709332466125488e-01 2.928487658500671387e-01 4.280485510826110840e-01
3.283995687961578369e-01 -7.450677156448364258e-01 -2.209677547216415405e-01 6.053060665726661682e-02 5.903724231757223606e-04 -3.531354665756225586e-01 7.553000748157501221e-02 3.925906717777252197e-01
8.162043243646621704e-02 -6.047303676605224609e-01 -4.143532812595367432e-01 -5.867644026875495911e-02 -5.998970270156860352e-01 2.724103331565856934e-01 1.222605034708976746e-01 -5.895934626460075378e-02
4.410497471690177917e-02 -8.998244404792785645e-01 -1.203719154000282288e-01 -6.843882054090499878e-02 1.401731967926025391e-01 3.067770600318908691e-01 -1.168366819620132446e-01 2.044163942337036133e-01
-3.075498156249523163e-02 -1.994361877441406250e-01 -2.649368904531002045e-02 -1.084374636411666870e-01 6.995485723018646240e-02 -2.082369178533554077e-01 2.525148391723632812e-01 9.136732220649719238e-01
4.052341580390930176e-01 -3.454980850219726562e-01 -2.531144320964813232e-01 2.210996150970458984e-01 -3.942952305078506470e-02 -2.274601012468338013e-01 -1.066381577402353287e-03 7.417347431182861328e-01
1.233531460165977478e-01 -7.764770984649658203e-01 1.667781323194503784e-01 -1.911473572254180908e-01 3.522485792636871338e-01 3.919501900672912598e-01 1.779556274414062500e-01 9.023784846067428589e-02
1.801496744155883789e-01 -4.493443369865417480e-01 -1.043062582612037659e-01 -2.873927056789398193e-01 -7.374452352523803711e-01 3.082801401615142822e-01 5.915699899196624756e-02 1.726265251636505127e-01
3.211089670658111572e-01 -5.386713147163391113e-01 -6.676083058118820190e-02 -2.884527444839477539e-01 7.762575149536132812e-02 -2.334872782230377197e-01 -6.491414457559585571e-02 6.740209460258483887e-01
2.782685756683349609e-01 -5.898628830909729004e-01 -3.760041594505310059e-01 3.083259761333465576e-01 2.708356082439422607e-01 2.539650499820709229e-01 -2.435335665941238403e-01 3.755338490009307861e-01
-3.344484865665435791e-01 -5.974217057228088379e-01 -1.889048814773559570e-01 -2.377307862043380737e-01 -8.823703974485397339e-02 5.110943317413330078e-01 -6.150665879249572754e-02 4.077302813529968262e-01
-4.437929764389991760e-02 -6.941748261451721191e-01 2.608858048915863037e-01 -8.353216201066970825e-02 3.806490004062652588e-01 4.481134116649627686e-01 1.255611032247543335e-01 2.822195887565612793e-01
2.795481085777282715e-01 -7.057451605796813965e-01 8.992213755846023560e-02 -5.118207931518554688e-01 1.331298351287841797e-01 2.669087052345275879e-01 2.541082203388214111e-01 -1.397476624697446823e-02
-2.185034006834030151e-01 -5.404532551765441895e-01 -2.830299139022827148e-01 3.492632508277893066e-01 1.154249161481857300e-02 8.751612901687622070e-02 1.513026505708694458e-01 6.537515521049499512e-01
6.047863513231277466e-02 -2.064247578382492065e-01 -3.821766674518585205e-01 2.237513959407806396e-01 3.760139942169189453e-01 1.682146079838275909e-02 6.448216736316680908e-02 7.821636795997619629e-01
4.279094934463500977e-02 -7.135151624679565430e-01 -1.202078461647033691e-01 2.471699118614196777e-01 2.392880618572235107e-01 2.640090584754943848e-01 -1.909071803092956543e-01 5.001170635223388672e-01
8.623841404914855957e-02 1.414097249507904053e-01 1.647855192422866821e-01 -1.341105997562408447e-01 2.281431704759597778e-01 7.127684950828552246e-01 3.857276737689971924e-01 4.674957096576690674e-01
-3.425176441669464111e-01 -2.815889418125152588e-01 1.275348663330078125e-01 3.544952869415283203e-01 4.896186292171478271e-03 3.857833445072174072e-01 3.891098201274871826e-01 6.009974479675292969e-01
6.308979988098144531e-01 -2.912174463272094727e-01 1.637386530637741089e-01 3.498547375202178955e-01 -1.604587137699127197e-01 -9.012734144926071167e-02 -1.819371730089187622e-01 5.486168265342712402e-01
2.692635357379913330e-01 1.554913073778152466e-01 -3.405547440052032471e-01 3.350395262241363525e-01 2.260166853666305542e-01 2.832958698272705078e-01 4.045000672340393066e-01 6.165470480918884277e-01
3.315607830882072449e-02 -3.637427985668182373e-01 -1.825675815343856812e-01 -3.240768611431121826e-01 4.149079620838165283e-01 -1.169136092066764832e-01 1.760070919990539551e-01 7.151497006416320801e-01
3.212327957153320312e-01 -7.711565494537353516e-01 -6.645986437797546387e-02 -1.197719648480415344e-01 -1.097504142671823502e-02 -9.238751977682113647e-02 -2.070827037096023560e-01 4.814828634262084961e-01
8.349879980087280273e-01 -9.574779868125915527e-02 -3.287775814533233643e-01 7.865482568740844727e-02 4.292744398117065430e-02 3.460981845855712891e-01 -1.795427501201629639e-01 1.596365720033645630e-01
4.150805771350860596e-01 -1.092689335346221924e-01 9.929895401000976562e-03 -1.698639690876007080e-01 -8.605669438838958740e-02 4.031215906143188477e-01 7.850466966629028320e-01 -2.459444850683212280e-02
1.388092637062072754e-01 -2.886735200881958008e-01 -5.731762647628784180e-01 -6.542927026748657227e-02 -6.470376253128051758e-01 2.768445909023284912e-01 2.457957118749618530e-01 9.418883919715881348e-02
1.751340776681900024e-01 -1.218152642250061035e-01 -1.042455509305000305e-01 5.801595449447631836e-01 -1.484356522560119629e-01 4.183202683925628662e-01 5.188058018684387207e-01 3.753032386302947998e-01
1.369278877973556519e-01 1.463024020195007324e-01 -1.723264902830123901e-02 -1.318694371730089188e-02 2.811858952045440674e-01 7.880836725234985352e-01 3.690521121025085449e-01 3.507628440856933594e-01
-2.946281731128692627e-01 -7.619248032569885254e-01 -3.473375737667083740e-01 -1.610382795333862305e-01 -1.454153005033731461e-02 4.520051553845405579e-02 1.658980250358581543e-01 3.953624367713928223e-01
2.756655216217041016e-01 -5.547314286231994629e-01 -3.125883340835571289e-01 -3.791584372520446777e-01 2.980836927890777588e-01 3.294110670685768127e-02 -2.474670410156250000e-01 4.728954434394836426e-01
1.650201231241226196e-01 -6.267909407615661621e-01 -2.688294053077697754e-01 -1.242671385407447815e-01 1.614295691251754761e-01 -2.793063521385192871e-01 1.129898801445960999e-01 6.126595139503479004e-01
2.788338661193847656e-01 -9.959866292774677277e-03 1.208090707659721375e-01 1.631751805543899536e-01 3.030538000166416168e-02 3.739687502384185791e-01 8.064785599708557129e-01 2.995878756046295166e-01
4.476840794086456299e-01 -7.000041604042053223e-01 2.753627598285675049e-01 -7.927912473678588867e-02 3.543698191642761230e-01 -5.055876914411783218e-03 9.372322261333465576e-02 3.050832152366638184e-01
-3.657179474830627441e-01 -4.519941508769989014e-01 -2.311787307262420654e-01 -4.231425523757934570e-01 -2.464740127325057983e-01 3.664510548114776611e-01 1.900543719530105591e-01 4.453110098838806152e-01
1.276424378156661987e-01 -8.861235529184341431e-02 -9.113904088735580444e-02 1.375304162502288818e-01 -2.592042461037635803e-02 -5.230784788727760315e-02 2.038464993238449097e-01 9.506170153617858887e-01
1.419582366943359375e-01 -1.548216342926025391e-01 -1.516406983137130737e-01 -1.571193784475326538e-01 1.519585102796554565e-01 5.371941924095153809e-01 7.574402689933776855e-01 1.510359495878219604e-01
3.102644085884094238e-01 1.205634996294975281e-01 -6.402523815631866455e-02 -1.824468672275543213e-01 3.101480901241302490e-01 7.303894758224487305e-01 4.066368043422698975e-01 2.383276671171188354e-01
7.054271101951599121e-01 -7.244294881820678711e-02 -8.878239244222640991e-02 2.688555717468261719e-01 -1.483422070741653442e-01 5.893918499350547791e-02 4.257455766201019287e-01 4.584981799125671387e-01
1.200154274702072144e-01 -2.672124803066253662e-01 -3.587288260459899902e-01 -5.119092389941215515e-02 -7.759939432144165039e-01 1.877993494272232056e-01 3.497635424137115479e-01 1.520432531833648682e-01
7.926571182906627655e-03 -6.934289932250976562e-01 7.345103472471237183e-02 -4.115219116210937500e-01 -3.834113478660583496e-01 3.029579818248748779e-01 1.928399801254272461e-01 2.614825367927551270e-01
2.272278666496276855e-01 6.659103184938430786e-02 -1.715515181422233582e-02 2.073492556810379028e-01 1.701002568006515503e-01 7.999672740697860718e-02 5.943765044212341309e-01 7.155614495277404785e-01
1.569323241710662842e-02 -3.293301761150360107e-01 -2.840556502342224121e-01 3.005259633064270020e-01 1.541786789894104004e-01 1.603397727012634277e-01 -1.108082458376884460e-01 8.115008473396301270e-01
1.721159517765045166e-01 -2.478941828012466431e-01 -4.130562841892242432e-01 1.948106288909912109e-02 -6.790422201156616211e-01 4.952021837234497070e-01 1.457668691873550415e-01 1.017752066254615784e-01
2.247492372989654541e-01 -2.424792349338531494e-01 -3.795652091503143311e-01 1.027079448103904724e-01 -2.064764201641082764e-01 -1.235494166612625122e-01 2.620388381183147430e-02 8.230974674224853516e-01
5.417236089706420898e-01 5.824694875627756119e-03 1.862359046936035156e-01 1.106011942028999329e-01 -4.376083016395568848e-01 1.564604043960571289e-01 5.180998444557189941e-01 4.185412526130676270e-01
2.880760133266448975e-01 2.468688189983367920e-01 -2.501974701881408691e-01 4.944068565964698792e-02 5.227103829383850098e-02 3.572638034820556641e-01 6.303789615631103516e-01 5.131058096885681152e-01
8.401416987180709839e-02 -2.615648806095123291e-01 -3.586012423038482666e-01 3.555943667888641357e-01 -9.152729064226150513e-02 4.680784046649932861e-02 -9.038687497377395630e-02 8.066878914833068848e-01
1.345274448394775391e-01 -7.006189823150634766e-01 3.246016204357147217e-01 -2.282444983720779419e-01 3.141400218009948730e-01 2.146589010953903198e-01 3.776161670684814453e-01 2.149820476770401001e-01
2.332535535097122192e-01 9.833522886037826538e-02 -1.939449608325958252e-01 -9.551261365413665771e-02 2.381177246570587158e-01 6.016701459884643555e-01 6.360036134719848633e-01 2.568616569042205811e-01
4.206672906875610352e-01 -6.357084959745407104e-02 -3.575185835361480713e-01 2.140678316354751587e-01 6.884133070707321167e-02 7.453150153160095215e-01 -2.272087484598159790e-01 1.830178946256637573e-01
2.485719621181488037e-01 -6.134431362152099609e-01 -1.695549935102462769e-01 9.807313978672027588e-02 -3.649091720581054688e-01 4.035044014453887939e-01 -3.679488003253936768e-01 3.035973012447357178e-01
2.577992975711822510e-01 -7.264938950538635254e-01 -5.305739045143127441e-01 -7.296425104141235352e-02 -3.946764394640922546e-02 -2.057118862867355347e-01 4.576633498072624207e-02 2.700816094875335693e-01
3.367535769939422607e-01 -2.993341386318206787e-01 -2.174905091524124146e-01 2.205979973077774048e-01 -2.694301605224609375e-01 -1.178166419267654419e-01 -1.012408211827278137e-01 7.773720622062683105e-01
2.086804360151290894e-01 -4.859005808830261230e-01 -3.512313365936279297e-01 1.148036271333694458e-01 -2.513659000396728516e-01 5.344747900962829590e-01 -3.940196335315704346e-01 2.823299765586853027e-01
3.339082300662994385e-01 -2.244598418474197388e-01 -5.201163887977600098e-01 -9.760895371437072754e-02 4.186031818389892578e-01 2.193356454372406006e-01 -5.046153441071510315e-02 5.763604044914245605e-01
1.310905814170837402e-02 -6.172299385070800781e-01 -2.877181172370910645e-01 4.803687334060668945e-01 -7.417782396078109741e-02 4.870649874210357666e-01 1.717222779989242554e-01 1.819240748882293701e-01
3.202113509178161621e-01 -4.210798740386962891e-01 3.593933582305908203e-01 -6.940332055091857910e-02 4.503782391548156738e-01 1.447809189558029175e-01 6.075148005038499832e-03 6.019444465637207031e-01
-1.397748738527297974e-01 -9.795917570590972900e-02 2.141270972788333893e-02 3.664873540401458740e-01 -3.990855813026428223e-01 4.212375283241271973e-01 2.754544913768768311e-01 6.507764458656311035e-01
-6.586827337741851807e-02 -5.196192860603332520e-01 -4.701173603534698486e-01 -6.117607355117797852e-01 1.138893440365791321e-01 1.254396438598632812e-01 1.315652132034301758e-01 2.904827892780303955e-01
2.247402667999267578e-01 3.963531926274299622e-02 -2.449804544448852539e-01 -1.428893301635980606e-03 2.188270539045333862e-01 5.948727726936340332e-01 6.672428846359252930e-01 2.023151963949203491e-01
9.116533398628234863e-02 -1.169228702783584595e-01 9.151019155979156494e-02 5.090792179107666016e-01 -1.359759271144866943e-01 5.213428139686584473e-01 4.404054582118988037e-02 6.467264890670776367e-01
1.045112386345863342e-01 -1.522847563028335571e-01 -3.911808729171752930e-01 2.399526089429855347e-01 2.172306925058364868e-01 -2.210807433584704995e-04 -1.273735333234071732e-02 8.413889408111572266e-01
4.734955430030822754e-01 4.689266160130500793e-02 -5.837665796279907227e-01 -9.131085872650146484e-02 -3.253967761993408203e-01 8.325446397066116333e-02 -1.956623643636703491e-01 5.228613018989562988e-01
5.723505616188049316e-01 -1.514884680509567261e-01 -3.544789254665374756e-01 1.864905655384063721e-01 -1.012083515524864197e-01 6.322124004364013672e-01 -2.528791427612304688e-01 1.230793967843055725e-01
3.048072457313537598e-01 -5.825127959251403809e-01 -1.832517534494400024e-01 -1.803866028785705566e-01 -3.724708259105682373e-01 5.244511365890502930e-01 1.912826746702194214e-01 -2.264473438262939453e-01
6.529218703508377075e-02 -6.867156028747558594e-01 -2.647723853588104248e-01 -3.153543174266815186e-01 -9.900499135255813599e-02 3.780845403671264648e-01 -2.895235121250152588e-01 3.435580730438232422e-01
6.576249003410339355e-01 -2.645445168018341064e-01 -2.085645049810409546e-01 1.397510021924972534e-01 -2.600341737270355225e-01 1.503828447312116623e-03 3.659177571535110474e-02 6.046132445335388184e-01
2.322158217430114746e-01 -1.579674184322357178e-01 -8.153011202812194824e-01 -1.997466385364532471e-02 -1.511961370706558228e-01 1.927592009305953979e-01 -1.952638328075408936e-01 3.973196148872375488e-01
2.623049020767211914e-01 2.267514541745185852e-02 -4.380102157592773438e-01 -1.886254176497459412e-02 -3.655779361724853516e-01 7.284372448921203613e-01 2.343451976776123047e-01 1.388791799545288086e-01
4.673445969820022583e-02 -7.239668369293212891e-01 -2.620527446269989014e-01 -4.470838606357574463e-01 5.405930429697036743e-02 1.486165970563888550e-01 -1.273908466100692749e-01 4.048389792442321777e-01
-2.074254304170608521e-02 -3.993188440799713135e-01 -1.563482433557510376e-01 -6.781916618347167969e-01 -1.914083212614059448e-02 1.286395788192749023e-01 -4.718336835503578186e-02 5.801593065261840820e-01
7.541642338037490845e-02 -6.981517076492309570e-01 -1.181306391954421997e-01 2.187590897083282471e-01 -3.283080086112022400e-02 -9.367398917675018311e-02 1.796260029077529907e-01 6.347975730895996094e-01
5.661439895629882812e-01 -4.954268634319305420e-01 -2.381284832954406738e-01 -3.730637133121490479e-01 -1.897713541984558105e-01 -1.440777480602264404e-01 -2.952584326267242432e-01 3.069238960742950439e-01
2.963826954364776611e-01 1.669471263885498047e-01 -6.461160182952880859e-01 1.213049516081809998e-01 2.979779541492462158e-01 3.097074627876281738e-01 1.468162387609481812e-01 4.958232939243316650e-01
3.909038901329040527e-01 -5.915454030036926270e-01 -2.070438116788864136e-01 1.028684824705123901e-01 -5.864206552505493164e-01 2.573857605457305908e-01 1.547393500804901123e-01 -9.868258237838745117e-02
2.483855485916137695e-01 -3.116629421710968018e-01 1.493340730667114258e-01 -4.309702515602111816e-01 8.961167931556701660e-02 5.698807835578918457e-01 -2.502532899379730225e-01 4.875590503215789795e-01
2.631775438785552979e-01 -4.182691574096679688e-01 -3.301434814929962158e-01 5.404923558235168457e-01 -1.395803987979888916e-01 2.679281830787658691e-01 -2.625983655452728271e-01 4.409488141536712646e-01
2.304155752062797546e-02 -4.163102805614471436e-01 -4.467263221740722656e-01 2.379661500453948975e-01 1.884691566228866577e-01 5.149156451225280762e-01 -2.326821088790893555e-01 4.638565182685852051e-01
1.654088795185089111e-01 -1.659932285547256470e-01 3.674593567848205566e-02 -7.742151618003845215e-02 1.603213846683502197e-01 3.953446820378303528e-02 -6.416928023099899292e-02 9.520284533500671387e-01
3.351694941520690918e-01 -3.895162343978881836e-01 -4.433275759220123291e-01 3.015273511409759521e-01 -3.975544273853302002e-01 5.228996872901916504e-01 -7.861774414777755737e-02 1.040486544370651245e-01
5.747762918472290039e-01 7.523967325687408447e-02 -5.267556905746459961e-01 -2.492125630378723145e-01 -2.899637818336486816e-01 6.389845162630081177e-02 -1.093072593212127686e-01 4.735848605632781982e-01
4.142509698867797852e-01 -2.245645970106124878e-02 -2.806510627269744873e-01 3.130378127098083496e-01 1.223912984132766724e-01 1.667368113994598389e-01 6.732873320579528809e-01 3.937479853630065918e-01
1.375017464160919189e-01 -6.642884761095046997e-02 -3.088040053844451904e-01 2.502130270004272461e-01 -3.519074320793151855e-01 4.433866217732429504e-02 7.017922401428222656e-01 4.476573765277862549e-01
-2.363494634628295898e-01 -1.934284567832946777e-01 -3.130101412534713745e-02 -5.472539737820625305e-02 -3.661019504070281982e-01 1.227665459737181664e-03 2.733669579029083252e-01 8.330595493316650391e-01
4.204964041709899902e-01 -4.628589451313018799e-01 9.158144146203994751e-02 4.279183223843574524e-02 6.430450081825256348e-02 -2.825991213321685791e-01 1.138042435050010681e-01 7.083623409271240234e-01
5.104850232601165771e-02 -9.481073357164859772e-03 7.302643358707427979e-02 3.584274947643280029e-01 5.320029333233833313e-02 5.380094647407531738e-01 -8.082475513219833374e-02 7.514544129371643066e-01
2.409640699625015259e-01 -2.618441879749298096e-01 1.727426308207213879e-03 -9.761381894350051880e-02 9.923496097326278687e-02 5.639714002609252930e-01 7.188146114349365234e-01 -1.386964619159698486e-01
-9.264092892408370972e-02 -2.416387796401977539e-01 -1.842251867055892944e-01 3.455806374549865723e-01 3.603705763816833496e-01 2.028143852949142456e-01 1.368818879127502441e-01 7.680666446685791016e-01
-2.356499880552291870e-01 -5.031930804252624512e-01 -8.128467947244644165e-02 -1.497896015644073486e-01 1.568716615438461304e-01 7.319085001945495605e-01 -5.895256996154785156e-02 3.137633800506591797e-01
2.055152803659439087e-01 -5.637766718864440918e-01 -2.494802176952362061e-01 1.370190232992172241e-01 -3.832228779792785645e-01 6.278051137924194336e-01 -1.320181787014007568e-01 2.184009365737438202e-02
7.015334367752075195e-01 -9.481620788574218750e-02 -2.319516390562057495e-01 -2.059398144483566284e-01 -2.719648480415344238e-01 -2.995005995035171509e-02 5.268513560295104980e-01 2.240844070911407471e-01
-7.889202237129211426e-02 -7.057850956916809082e-01 5.339334253221750259e-03 -2.465566098690032959e-01 3.395751118659973145e-01 5.313638448715209961e-01 9.676656872034072876e-02 1.667396426200866699e-01
1.593441353179514408e-03 -8.863131403923034668e-01 -8.578814566135406494e-02 -1.099521666765213013e-02 4.230191186070442200e-02 1.382934600114822388e-01 -9.002936072647571564e-03 4.312432110309600830e-01
1.502460837364196777e-01 -5.359717011451721191e-01 -3.262824416160583496e-01 2.214356660842895508e-01 3.667066395282745361e-01 3.535385429859161377e-01 -3.279977440834045410e-01 4.094150662422180176e-01
-4.446533918380737305e-01 -4.986034929752349854e-01 4.832252115011215210e-02 1.231238916516304016e-01 4.053279012441635132e-02 4.279876649379730225e-01 2.668175101280212402e-01 5.293160080909729004e-01
