# Supplementary material for: Where is your field going? A machine learning approach to study the relative motion of the domains of physics
Source: PLoS One. 2020 Jun 18;15(6):e0233997. doi: 10.1371/journal.pone.0233997 (PMC7302634; doi:10.1371/journal.pone.0233997)
Supplement: S9 Data — (ZIP) [file pone.0233997.s009.zip › 8/Pacs4Run_8_VS_500_embeddings1994-1998ED8.txt]

-6.374887377023696899e-02 -1.687180697917938232e-01 2.388424575328826904e-01 8.876851946115493774e-02 2.396106570959091187e-01 -2.638320624828338623e-01 6.629742980003356934e-01 -5.796458125114440918e-01
-5.933058261871337891e-01 1.726184189319610596e-01 -2.646889686584472656e-01 4.312415719032287598e-01 -2.009395211935043335e-01 -4.372118711471557617e-01 3.364042043685913086e-01 -1.321483105421066284e-01
-5.681850910186767578e-01 1.185114532709121704e-01 4.549341276288032532e-02 2.175174951553344727e-01 3.749103844165802002e-01 3.020601868629455566e-01 4.333945214748382568e-01 -4.405771195888519287e-01
3.117146492004394531e-01 -1.842318743001669645e-04 -4.091617465019226074e-02 6.645665168762207031e-01 -8.697074651718139648e-02 -2.667924016714096069e-02 6.628278493881225586e-01 -1.090626567602157593e-01
1.896730251610279083e-02 1.791483461856842041e-01 -2.579843103885650635e-01 4.430315494537353516e-01 7.048370689153671265e-02 -2.626073062419891357e-01 3.837764561176300049e-01 -6.953405141830444336e-01
-5.360635519027709961e-01 -2.518767118453979492e-01 3.301818966865539551e-01 5.874574780464172363e-01 7.302124053239822388e-02 1.075504720211029053e-02 3.742695450782775879e-01 2.225806415081024170e-01
-4.783393144607543945e-01 3.176331892609596252e-02 -5.468736216425895691e-02 3.032982647418975830e-01 4.971665441989898682e-01 -2.304492145776748657e-01 2.353546768426895142e-01 -5.652688145637512207e-01
3.082331269979476929e-02 7.690660655498504639e-02 -5.308133736252784729e-02 5.409369468688964844e-01 -4.185191988945007324e-01 -4.632769227027893066e-01 2.976649701595306396e-01 -4.683127105236053467e-01
-3.398884236812591553e-01 -2.158039957284927368e-01 -4.044490456581115723e-01 4.884263575077056885e-01 -9.817564487457275391e-02 -2.242015302181243896e-01 6.130738854408264160e-01 9.571532718837261200e-04
-3.751665651798248291e-01 2.023364007472991943e-01 -2.564309239387512207e-01 1.633653789758682251e-01 1.752394735813140869e-01 3.210863173007965088e-01 7.391015887260437012e-01 -2.139820456504821777e-01
-4.253095388412475586e-01 1.936008594930171967e-02 -1.171831041574478149e-01 3.624335825443267822e-01 -1.835027933120727539e-01 4.004127979278564453e-01 6.922260522842407227e-01 -2.159420773386955261e-02
-4.652654752135276794e-02 -2.643969655036926270e-01 -2.849269211292266846e-01 4.944550096988677979e-01 3.582291901111602783e-01 -7.765146344900131226e-02 5.436529517173767090e-01 -4.151432514190673828e-01
-6.940295100212097168e-01 5.170864462852478027e-01 3.033819496631622314e-01 5.126249790191650391e-02 1.744533628225326538e-01 -5.065373703837394714e-02 3.148245811462402344e-01 -1.554409712553024292e-01
-5.310955047607421875e-01 5.320714041590690613e-02 4.457615315914154053e-02 1.331078857183456421e-01 4.144431650638580322e-01 1.248237416148185730e-01 3.163429200649261475e-01 -6.387369632720947266e-01
-3.818590641021728516e-01 -1.282425224781036377e-01 -2.184744626283645630e-01 -2.492849826812744141e-01 6.012623757123947144e-02 1.675442443229258060e-03 8.284803628921508789e-01 1.945916712284088135e-01
-7.879779934883117676e-01 -7.994518429040908813e-02 -1.017607077956199646e-01 -2.095593661069869995e-01 -1.341151297092437744e-01 -1.377461999654769897e-01 5.274078249931335449e-01 5.752388015389442444e-02
-5.504046678543090820e-01 2.448571622371673584e-01 -9.664434194564819336e-02 3.029233217239379883e-01 -5.178678780794143677e-02 2.955147027969360352e-01 6.661326289176940918e-01 -4.747165739536285400e-02
-2.018311917781829834e-01 -5.086166411638259888e-02 -1.761987805366516113e-01 -4.032078981399536133e-01 -2.288459241390228271e-01 -3.822982013225555420e-01 5.798881649971008301e-01 -4.777677953243255615e-01
6.585454195737838745e-02 2.093112319707870483e-01 -7.364651560783386230e-02 -2.354237288236618042e-01 -1.763150840997695923e-01 -2.566471397876739502e-01 6.484854817390441895e-01 -6.111593246459960938e-01
2.106180340051651001e-01 1.784835010766983032e-01 6.284825038164854050e-03 5.775384902954101562e-01 5.432649329304695129e-02 -4.988873898983001709e-01 5.805742144584655762e-01 -3.587405011057853699e-02
-2.529441118240356445e-01 4.786928743124008179e-02 -2.715537510812282562e-02 5.450639724731445312e-01 -1.468867212533950806e-01 -3.205458223819732666e-01 6.205245852470397949e-01 3.556958734989166260e-01
-2.101258933544158936e-01 -5.435926318168640137e-01 1.535096019506454468e-01 -1.270611733198165894e-01 -5.289902687072753906e-01 7.354269176721572876e-02 4.543474316596984863e-01 -3.591285943984985352e-01
-5.339496135711669922e-01 -2.682307548820972443e-02 -4.647537767887115479e-01 2.462322860956192017e-01 -6.680050492286682129e-02 -1.070639714598655701e-01 6.459658741950988770e-01 -6.599258631467819214e-02
3.507242363411933184e-04 8.455700427293777466e-02 -2.379875630140304565e-01 -1.575650274753570557e-01 1.759076863527297974e-01 -1.085808947682380676e-01 6.196626424789428711e-01 -6.961825489997863770e-01
-4.628625214099884033e-01 -6.163253188133239746e-01 -7.671379297971725464e-02 3.237896598875522614e-03 8.317744731903076172e-02 1.602780669927597046e-01 6.054543256759643555e-01 2.869177609682083130e-02
-1.994802951812744141e-01 4.261081516742706299e-01 -8.731856942176818848e-02 -1.279606372117996216e-01 1.428938210010528564e-01 -1.762792617082595825e-01 4.363302290439605713e-01 -7.160754203796386719e-01
-6.239472627639770508e-01 1.744115203619003296e-01 -3.232185542583465576e-01 1.908971816301345825e-01 -3.864115476608276367e-01 8.621240966022014618e-03 4.329604506492614746e-01 -3.201805651187896729e-01
-3.306550979614257812e-01 -2.772401571273803711e-01 5.303401350975036621e-01 -1.942944079637527466e-01 -4.137895703315734863e-01 -1.907745450735092163e-01 2.701129913330078125e-01 -4.628350436687469482e-01
1.577422320842742920e-01 8.434900641441345215e-02 2.794947624206542969e-01 -2.285784333944320679e-01 4.039940834045410156e-01 8.173731155693531036e-03 7.694764733314514160e-01 -2.868191003799438477e-01
-5.273880362510681152e-01 -2.961497008800506592e-01 -3.529132008552551270e-01 -1.294572055339813232e-01 -7.834086567163467407e-02 1.373323798179626465e-01 6.615353822708129883e-01 -1.738494634628295898e-01
-4.347721040248870850e-01 3.525592982769012451e-01 -5.807983875274658203e-02 1.575137376785278320e-01 -1.549668237566947937e-02 -3.219709992408752441e-01 6.797969341278076172e-01 3.040758967399597168e-01
-3.541930913925170898e-01 3.382775187492370605e-01 -1.194564998149871826e-01 4.645934998989105225e-01 -1.673985421657562256e-01 -2.827573753893375397e-02 6.876296997070312500e-01 1.683510243892669678e-01
-6.163441538810729980e-01 9.730579704046249390e-02 -5.381333827972412109e-02 1.899604946374893188e-01 5.982474423944950104e-03 3.911862075328826904e-01 6.164528727531433105e-01 -1.964535564184188843e-01
-5.336112380027770996e-01 1.441108435392379761e-01 -1.853169351816177368e-01 2.280637621879577637e-01 -3.202598094940185547e-01 -3.861583769321441650e-01 5.732581615447998047e-01 1.668114364147186279e-01
-7.291311025619506836e-01 -5.214175954461097717e-02 2.911476492881774902e-01 5.003553032875061035e-01 8.519728668034076691e-03 -1.565283238887786865e-01 2.995133697986602783e-01 1.274555325508117676e-01
-1.554052978754043579e-01 -2.338695675134658813e-01 -3.825778961181640625e-01 3.839963972568511963e-01 -1.157721132040023804e-01 1.997308284044265747e-01 4.518707394599914551e-01 -6.081549525260925293e-01
-6.774227023124694824e-01 2.633498311042785645e-01 -1.495234370231628418e-01 2.238219678401947021e-01 -4.063602387905120850e-01 -1.087009832262992859e-01 4.709424078464508057e-01 -2.367283590137958527e-02
-2.388862371444702148e-01 3.594394922256469727e-01 2.855365574359893799e-01 -4.507707357406616211e-01 -2.300980538129806519e-01 -9.830876439809799194e-02 5.890908837318420410e-01 -3.455047905445098877e-01
-6.031757593154907227e-01 -1.850737929344177246e-01 -8.459611237049102783e-02 4.490620791912078857e-01 -4.037246406078338623e-01 7.337963581085205078e-02 4.713246822357177734e-01 5.087584257125854492e-02
-5.459714531898498535e-01 1.916349083185195923e-01 -2.298658341169357300e-02 1.977645605802536011e-01 -4.943422973155975342e-02 -1.260595619678497314e-01 6.979759335517883301e-01 3.464779555797576904e-01
-1.501643359661102295e-01 6.168041378259658813e-02 1.238440871238708496e-01 -2.619937360286712646e-01 -2.018709331750869751e-01 -4.450236558914184570e-01 4.303671419620513916e-01 -6.823887228965759277e-01
-7.000635266304016113e-01 1.630664020776748657e-01 2.702142894268035889e-01 1.156019568443298340e-01 -1.561603695154190063e-01 -3.506719768047332764e-01 4.011645317077636719e-01 2.977430224418640137e-01
-4.369964003562927246e-01 -7.667656242847442627e-02 -4.045144319534301758e-01 3.234911561012268066e-01 -2.263225242495536804e-02 -4.403933584690093994e-01 5.825148820877075195e-01 3.307975828647613525e-02
-7.878770828247070312e-01 -2.290092706680297852e-01 9.756457805633544922e-02 4.199962317943572998e-01 8.098141290247440338e-03 -2.771225869655609131e-01 2.447776347398757935e-01 6.411208212375640869e-02
-5.378369688987731934e-01 1.760895922780036926e-02 -3.591437637805938721e-01 6.741043180227279663e-02 -3.885906636714935303e-01 8.983618021011352539e-02 6.277692914009094238e-01 -1.540310382843017578e-01
-5.928109884262084961e-01 1.849356666207313538e-02 -2.973139882087707520e-01 3.004964888095855713e-01 -3.785934448242187500e-01 -7.841123640537261963e-02 5.650063157081604004e-01 -2.874100208282470703e-02
-6.159688830375671387e-01 1.742644608020782471e-01 -3.785731494426727295e-01 1.388068497180938721e-01 -2.720918953418731689e-01 -1.227487847208976746e-01 5.633913278579711914e-01 -1.453208625316619873e-01
-4.549858570098876953e-01 -7.342361658811569214e-02 -4.537883400917053223e-01 3.070493042469024658e-01 -3.882116824388504028e-02 -3.471957147121429443e-01 6.010430455207824707e-01 -6.394507735967636108e-02
-5.831070542335510254e-01 1.042357087135314941e-01 -9.044827520847320557e-02 4.588140547275543213e-01 8.451648801565170288e-02 1.197035312652587891e-01 6.330488324165344238e-01 9.059331566095352173e-02
-3.210531175136566162e-01 2.075854986906051636e-01 -1.610297523438930511e-02 5.000209212303161621e-01 -2.156354337930679321e-01 -3.507973253726959229e-01 5.807537436485290527e-01 3.109993040561676025e-01
-3.402998149394989014e-01 -4.869840741157531738e-01 -3.763587176799774170e-01 -3.484077751636505127e-02 2.142781615257263184e-01 -1.004081144928932190e-01 6.657269597053527832e-01 -7.066507637500762939e-02
-1.842343807220458984e-01 -4.702615141868591309e-01 2.218818366527557373e-01 -8.148922026157379150e-02 -1.534841656684875488e-01 -8.279678225517272949e-02 3.111636340618133545e-01 -7.495360970497131348e-01
-7.369795441627502441e-01 2.611923217773437500e-01 2.824940383434295654e-01 2.317941635847091675e-01 1.799780577421188354e-01 -1.282995939254760742e-01 4.430451393127441406e-01 9.983183443546295166e-02
-1.405922919511795044e-01 -3.183196485042572021e-01 3.641346096992492676e-01 6.253542304039001465e-01 -5.056226253509521484e-01 -1.880916506052017212e-01 2.450264990329742432e-01 -6.460702419281005859e-02
-4.457088112831115723e-01 -2.655742466449737549e-01 -3.316557705402374268e-01 4.753005504608154297e-01 5.798437073826789856e-02 -2.973530888557434082e-01 5.492442846298217773e-01 3.817673772573471069e-02
-4.928362965583801270e-01 -5.851353406906127930e-01 3.997458517551422119e-01 -1.542409658432006836e-01 -5.573978275060653687e-02 -2.039792835712432861e-01 1.938967704772949219e-01 -3.857871592044830322e-01
-2.413601875305175781e-01 -2.610039114952087402e-01 1.985853724181652069e-02 4.356061518192291260e-01 4.713368713855743408e-01 1.009296774864196777e-01 3.921906054019927979e-01 -5.452672839164733887e-01
-3.995369672775268555e-01 -1.043085902929306030e-01 -5.575712397694587708e-02 2.758900225162506104e-01 1.669225692749023438e-01 1.194026842713356018e-01 3.122746646404266357e-01 -7.814283967018127441e-01
6.943922024220228195e-03 1.359078437089920044e-01 1.458664685487747192e-01 -4.707586467266082764e-01 -8.645877987146377563e-02 -1.759768724441528320e-01 7.986773848533630371e-01 -2.495226562023162842e-01
-2.008268535137176514e-01 1.690967231988906860e-01 2.394566684961318970e-01 -3.685259521007537842e-01 -3.707169368863105774e-02 -5.922283530235290527e-01 5.056888461112976074e-01 -3.606856167316436768e-01
-2.251192480325698853e-01 2.607151269912719727e-01 -1.444264501333236694e-01 5.274158716201782227e-01 -2.637090384960174561e-01 -3.467770814895629883e-01 6.112470030784606934e-01 1.374874413013458252e-01
-4.389854967594146729e-01 -1.001765355467796326e-01 2.359100282192230225e-01 6.720453500747680664e-01 3.334727883338928223e-01 -3.479832783341407776e-02 2.673844695091247559e-01 -3.256505727767944336e-01
-7.447811961174011230e-01 4.783019423484802246e-02 3.162865042686462402e-01 3.093099594116210938e-01 -1.234357282519340515e-01 5.644573271274566650e-02 4.277702569961547852e-01 2.142275124788284302e-01
-5.953300595283508301e-01 1.713063269853591919e-01 -6.115057691931724548e-02 2.011701315641403198e-01 2.847665548324584961e-01 1.659471094608306885e-01 3.114767968654632568e-01 -6.052925586700439453e-01
-2.064889669418334961e-01 -3.054755739867687225e-02 4.830917716026306152e-01 3.194894194602966309e-01 4.926400482654571533e-01 -5.048734545707702637e-01 2.071489244699478149e-01 -2.836829423904418945e-01
-6.529225111007690430e-01 -1.253960132598876953e-01 2.936100661754608154e-01 6.471616029739379883e-01 -4.500051494687795639e-03 -1.209380924701690674e-01 1.725328266620635986e-01 -9.235213696956634521e-02
6.834669411182403564e-02 2.882296442985534668e-01 1.891864985227584839e-01 -2.928617894649505615e-01 -3.149179816246032715e-01 -2.605660557746887207e-01 6.478992104530334473e-01 -4.514993429183959961e-01
-5.437292456626892090e-01 8.724986761808395386e-02 1.049999818205833435e-01 3.198713660240173340e-01 -4.172064363956451416e-01 1.654574871063232422e-01 5.755131840705871582e-01 2.252786308526992798e-01
2.797249257564544678e-01 4.558438435196876526e-02 1.257196217775344849e-01 1.314928848296403885e-02 2.811428606510162354e-01 1.182852908968925476e-01 8.733800053596496582e-01 -2.187976390123367310e-01
-4.825181663036346436e-01 -1.557690203189849854e-01 4.805786609649658203e-01 -2.282419949769973755e-01 -4.420956373214721680e-01 1.164167821407318115e-01 3.283532261848449707e-01 -3.782127499580383301e-01
-2.275775074958801270e-01 2.978343665599822998e-01 -1.347013264894485474e-01 5.226108431816101074e-01 -1.423943340778350830e-01 -4.642326831817626953e-01 5.624100565910339355e-01 1.270562559366226196e-01
1.138642430305480957e-02 -3.237223029136657715e-01 4.260936751961708069e-02 1.418930888175964355e-01 2.151242345571517944e-01 -7.981751561164855957e-01 4.332113862037658691e-01 -4.572441056370735168e-02
-1.207829639315605164e-01 1.217530444264411926e-01 3.227245761081576347e-03 4.621532857418060303e-01 -6.406109929084777832e-01 7.706759124994277954e-02 3.731195330619812012e-01 -4.488334059715270996e-01
-4.291567206382751465e-02 -5.043604969978332520e-02 2.196561545133590698e-01 -3.636991679668426514e-01 -1.575743705034255981e-01 -3.907239735126495361e-01 5.908986926078796387e-01 -5.370590686798095703e-01
-4.453240633010864258e-01 -2.615973353385925293e-02 4.621622711420059204e-02 2.655123472213745117e-01 5.106697678565979004e-01 -7.448034733533859253e-02 2.758096754550933838e-01 -6.212629079818725586e-01
2.217788994312286377e-01 2.450646609067916870e-01 1.783159673213958740e-01 4.267147183418273926e-02 1.234554946422576904e-01 3.130691647529602051e-01 8.298805952072143555e-01 -2.349142432212829590e-01
-3.772976398468017578e-01 1.784771978855133057e-01 6.087223291397094727e-01 3.279326260089874268e-01 4.051494300365447998e-01 1.164626926183700562e-01 3.944950103759765625e-01 -1.198915094137191772e-01
-5.285949110984802246e-01 1.162351816892623901e-01 5.866373777389526367e-01 2.077540904283523560e-01 2.079785615205764771e-01 2.841288149356842041e-01 4.197779893875122070e-01 -1.399059891700744629e-01
-6.755506992340087891e-01 2.730372250080108643e-01 1.842156238853931427e-02 3.395425081253051758e-01 -4.422975182533264160e-01 1.100449915975332260e-02 3.834998607635498047e-01 -1.031169891357421875e-01
-1.017082110047340393e-01 2.090840935707092285e-01 5.292192697525024414e-01 4.207617938518524170e-01 2.725521028041839600e-01 2.245873659849166870e-01 5.595191121101379395e-01 2.259200364351272583e-01
4.319031722843647003e-03 -6.368111968040466309e-01 1.403457820415496826e-01 2.957655191421508789e-01 -3.677758201956748962e-02 -5.622211694717407227e-01 4.007027149200439453e-01 -9.628405421972274780e-02
-4.139254987239837646e-02 -2.868722379207611084e-01 1.690340042114257812e-01 -1.590774506330490112e-01 -2.111746966838836670e-01 -3.507133424282073975e-01 3.845135569572448730e-01 -7.393696308135986328e-01
-4.886432550847530365e-03 6.332851946353912354e-02 4.762021452188491821e-02 3.840856254100799561e-01 5.838704109191894531e-01 -3.762670755386352539e-01 6.027048826217651367e-01 -2.101064845919609070e-02
-5.149111747741699219e-01 -9.061127156019210815e-02 5.097172260284423828e-01 5.461620092391967773e-01 2.878132760524749756e-01 2.225969731807708740e-02 2.890115380287170410e-01 -4.113391041755676270e-02
-1.645285636186599731e-01 -5.085941553115844727e-01 4.412312805652618408e-01 -2.687141001224517822e-01 -1.787129491567611694e-01 -2.084951847791671753e-01 3.964420258998870850e-01 -4.634600281715393066e-01
-1.698024272918701172e-01 1.216489449143409729e-01 1.960329264402389526e-01 5.451161265373229980e-01 4.685347974300384521e-01 1.836641319096088409e-02 3.211083710193634033e-01 -5.457246899604797363e-01
-7.726815342903137207e-01 2.027644515037536621e-01 3.366001546382904053e-01 2.248374819755554199e-01 -3.198490291833877563e-02 1.006974130868911743e-01 4.265002310276031494e-01 7.023338973522186279e-02
-3.999689221382141113e-01 -1.184966489672660828e-01 1.971262842416763306e-01 -2.972100973129272461e-01 6.857356429100036621e-02 -2.423536926507949829e-01 2.676601707935333252e-01 -7.508071064949035645e-01
-6.008310914039611816e-01 1.363615542650222778e-01 2.156316787004470825e-01 1.484107375144958496e-01 4.186066985130310059e-01 -1.603635698556900024e-01 5.613010525703430176e-01 1.894145756959915161e-01
-5.495484471321105957e-01 1.114559769630432129e-01 -2.241991609334945679e-01 2.614326775074005127e-01 -4.340210855007171631e-01 -7.696497440338134766e-02 6.068752408027648926e-01 6.607699394226074219e-02
-4.771714806556701660e-01 2.387325018644332886e-01 -1.969155073165893555e-01 3.409774899482727051e-01 -2.946664392948150635e-01 -9.644614905118942261e-02 6.644002795219421387e-01 1.507149785757064819e-01
-5.275382995605468750e-01 -2.655191719532012939e-01 1.353497356176376343e-01 5.996667742729187012e-01 -4.276856482028961182e-01 -2.342004179954528809e-01 1.881178915500640869e-01 -1.140239462256431580e-02
-5.147410035133361816e-01 2.468178421258926392e-02 2.833742089569568634e-02 2.064610570669174194e-01 -5.695128068327903748e-02 4.409066140651702881e-01 7.003297209739685059e-01 5.384678766131401062e-02
5.033686757087707520e-02 -2.351679801940917969e-01 4.075565338134765625e-01 -3.002937734127044678e-01 2.311776205897331238e-02 -5.267057418823242188e-01 5.117849707603454590e-01 -3.821079730987548828e-01
-4.220344424247741699e-01 -2.651270627975463867e-01 -7.295788079500198364e-02 2.637539207935333252e-01 5.737974047660827637e-01 -1.598926633596420288e-01 3.752149939537048340e-01 -4.255703687667846680e-01
3.753899782896041870e-02 -1.966930478811264038e-01 3.210578560829162598e-01 -2.856858074665069580e-01 -2.110244035720825195e-01 -4.067373573780059814e-01 5.521807074546813965e-01 -5.102333426475524902e-01
-7.818436622619628906e-01 4.000313952565193176e-02 -1.529499888420104980e-01 -2.398669719696044922e-01 -1.200136914849281311e-01 -1.035216376185417175e-01 5.300598740577697754e-01 1.032974291592836380e-02
-5.315465852618217468e-02 -2.935177683830261230e-01 3.672953546047210693e-01 2.591480016708374023e-01 6.090736389160156250e-01 -3.345406651496887207e-01 3.933425843715667725e-01 -2.671175599098205566e-01
-5.853010416030883789e-01 -6.579978857189416885e-03 -1.996472030878067017e-01 4.950397014617919922e-01 -1.114148125052452087e-01 -3.786233663558959961e-01 4.561730325222015381e-01 9.270137548446655273e-02
-5.844270586967468262e-01 -1.235696524381637573e-01 5.326003432273864746e-01 5.319358110427856445e-01 1.303813457489013672e-01 5.801557004451751709e-02 2.326922416687011719e-01 -4.523116350173950195e-02
1.988523006439208984e-01 -4.814250022172927856e-02 2.836183607578277588e-01 -3.361580371856689453e-01 -4.377657175064086914e-01 -3.919516503810882568e-02 7.496051192283630371e-01 -9.805903583765029907e-02
1.309389024972915649e-01 9.587305597960948944e-03 2.354451268911361694e-01 -2.308556288480758667e-01 -1.852650642395019531e-01 -5.405230522155761719e-01 5.508800148963928223e-01 -4.940417706966400146e-01
1.051694080233573914e-01 -1.261163055896759033e-01 -1.915951967239379883e-01 5.786660909652709961e-01 -2.284486591815948486e-01 8.121406286954879761e-02 4.723447561264038086e-01 -5.653113722801208496e-01
-5.630499124526977539e-01 1.329795420169830322e-01 -3.447503149509429932e-01 2.300714105367660522e-01 -4.333626106381416321e-02 -3.762247264385223389e-01 5.871219635009765625e-01 7.328329235315322876e-02
-5.837157368659973145e-01 1.882370859384536743e-01 -2.710921168327331543e-01 8.832243829965591431e-02 -2.465969622135162354e-01 1.322996765375137329e-01 6.689760684967041016e-01 -1.292626857757568359e-01
-4.452260732650756836e-01 2.082187384366989136e-01 -3.218999207019805908e-01 1.707673370838165283e-01 -1.933959871530532837e-01 -2.118545472621917725e-01 7.245876193046569824e-01 1.353736668825149536e-01
2.265576459467411041e-02 5.294538736343383789e-01 1.124084144830703735e-01 -6.890704482793807983e-02 1.370472162961959839e-01 1.711308024823665619e-02 6.545716524124145508e-01 -5.042246580123901367e-01
-4.356153905391693115e-01 1.690425127744674683e-01 1.502745896577835083e-01 6.245896816253662109e-01 -4.783769249916076660e-01 7.078442722558975220e-02 2.787239253520965576e-01 -2.396400272846221924e-01
1.967658549547195435e-01 2.643950879573822021e-01 8.505253493785858154e-02 6.112281605601310730e-02 -1.742515526711940765e-02 1.942590624094009399e-01 7.642859816551208496e-01 -5.081683993339538574e-01
9.097471833229064941e-02 2.090773731470108032e-01 2.707865275442600250e-02 5.803527832031250000e-01 1.654610186815261841e-01 -3.402320742607116699e-01 6.710762977600097656e-01 1.303427964448928833e-01
1.281863600015640259e-01 2.090274989604949951e-01 -2.155761122703552246e-01 2.830737270414829254e-02 -3.977473676204681396e-01 -2.151844799518585205e-01 5.478697419166564941e-01 -6.228427290916442871e-01
-6.147565245628356934e-01 3.549590706825256348e-02 2.470482140779495239e-01 1.043939217925071716e-01 5.435813218355178833e-02 3.954766094684600830e-01 6.180306673049926758e-01 8.697857707738876343e-02
-5.454656481742858887e-01 3.717857599258422852e-01 5.763065814971923828e-01 1.319869458675384521e-01 2.316641211509704590e-01 1.162543669342994690e-01 2.993013858795166016e-01 -2.406823784112930298e-01
1.773712933063507080e-01 -6.006792560219764709e-02 1.142861205153167248e-03 4.056412875652313232e-01 -5.694286823272705078e-01 -4.391897618770599365e-01 4.876181185245513916e-01 -2.132535874843597412e-01
-5.708180069923400879e-01 -3.530917465686798096e-01 -7.645514607429504395e-02 -1.719636619091033936e-01 -1.030425950884819031e-01 4.113215580582618713e-02 6.766768693923950195e-01 2.094641327857971191e-01
-5.011210441589355469e-01 -4.334500133991241455e-01 -2.777605950832366943e-01 5.647780373692512512e-03 1.414865255355834961e-01 -1.282740086317062378e-01 6.665655970573425293e-01 5.507905781269073486e-02
-2.705777287483215332e-01 -2.781629860401153564e-01 4.696205854415893555e-01 4.511121287941932678e-02 -5.324837565422058105e-01 -1.366586331278085709e-02 2.765232026576995850e-01 -5.163757801055908203e-01
-5.802420526742935181e-02 -2.719081640243530273e-01 1.880596727132797241e-01 6.008199453353881836e-01 -5.522729754447937012e-01 -2.169467061758041382e-01 3.152446150779724121e-01 -2.736744284629821777e-01
2.167529910802841187e-01 1.630789414048194885e-02 4.888571500778198242e-01 -5.117782950401306152e-02 1.050066351890563965e-01 1.067137271165847778e-01 6.077738404273986816e-01 -5.651091337203979492e-01
-5.060752034187316895e-01 1.375086158514022827e-01 2.533558309078216553e-01 5.666133165359497070e-01 -3.852362930774688721e-01 8.521625399589538574e-02 4.186749756336212158e-01 9.371069073677062988e-02
-7.963954210281372070e-01 -1.059933081269264221e-01 2.329903095960617065e-01 1.870653778314590454e-01 1.428098678588867188e-01 -1.993679255247116089e-01 4.293028116226196289e-01 1.442175656557083130e-01
-5.232608318328857422e-01 1.799394637346267700e-01 -2.601809799671173096e-01 8.621348440647125244e-02 -4.971221387386322021e-01 -2.927649952471256256e-02 6.072216033935546875e-01 -4.458061978220939636e-02
1.182426735758781433e-01 -4.628510028123855591e-02 -2.989607676863670349e-02 5.774058699607849121e-01 -9.102425724267959595e-02 -6.406598091125488281e-01 4.784950017929077148e-01 -4.355759918689727783e-02
9.295780956745147705e-02 -4.031524956226348877e-01 3.671740591526031494e-01 3.495908081531524658e-01 -4.174831137061119080e-02 -6.173499226570129395e-01 4.123628437519073486e-01 1.374395340681076050e-01
-5.646556019783020020e-01 1.519193649291992188e-01 4.235883429646492004e-02 2.021918445825576782e-01 -2.271280139684677124e-01 3.430491387844085693e-01 6.634052395820617676e-01 7.766837626695632935e-02
9.723295271396636963e-02 5.320137366652488708e-03 2.872968912124633789e-01 -2.376373261213302612e-01 6.552892923355102539e-02 -5.453179478645324707e-01 6.082528829574584961e-01 -4.241099357604980469e-01
-1.605689525604248047e-01 -3.689134120941162109e-01 1.554084420204162598e-01 -2.987796962261199951e-01 1.354840397834777832e-01 -4.023026823997497559e-01 4.480028450489044189e-01 -5.863358974456787109e-01
6.567402184009552002e-02 2.282216697931289673e-01 2.909225225448608398e-01 7.080294489860534668e-01 -3.818902373313903809e-01 -2.137840837240219116e-01 3.441981673240661621e-01 -2.182750999927520752e-01
2.662451937794685364e-02 1.299422681331634521e-01 2.256359010934829712e-01 -1.846017390489578247e-01 3.172339498996734619e-02 -6.163132786750793457e-01 5.428805947303771973e-01 -4.710083603858947754e-01
-5.028418898582458496e-01 3.870529532432556152e-01 3.074587285518646240e-01 4.732746258378028870e-02 -1.104709804058074951e-01 8.562761358916759491e-03 6.285169124603271484e-01 3.053826987743377686e-01
-1.249113976955413818e-01 -3.101430237293243408e-01 4.343643784523010254e-01 -2.117189913988113403e-01 -2.405560463666915894e-01 -9.144000709056854248e-02 4.215375483036041260e-01 -6.409279108047485352e-01
-1.474559423513710499e-03 2.376196682453155518e-01 5.867341533303260803e-02 -2.019663900136947632e-01 4.612602293491363525e-02 2.121789306402206421e-01 7.405125498771667480e-01 -5.511763691902160645e-01
1.429764330387115479e-01 -1.816250979900360107e-01 3.028971701860427856e-02 3.241677880287170410e-01 -6.713344454765319824e-01 -3.350161314010620117e-01 4.909491837024688721e-01 -1.913395971059799194e-01
-7.439346313476562500e-01 -9.722839295864105225e-02 2.472577691078186035e-01 5.041710734367370605e-01 -1.149631068110466003e-01 -1.914439052343368530e-01 2.512398660182952881e-01 9.377801418304443359e-02
-4.527767002582550049e-01 9.752865135669708252e-02 -5.482851341366767883e-02 4.425974488258361816e-01 1.786047965288162231e-01 3.487367630004882812e-01 6.497579813003540039e-01 -1.043082177639007568e-01
-3.118904829025268555e-01 -2.735418677330017090e-01 1.600741595029830933e-01 -2.519585490226745605e-01 -8.175828307867050171e-02 -4.208470508456230164e-02 3.491181135177612305e-01 -7.800342440605163574e-01
-2.269998192787170410e-01 2.034771889448165894e-01 -1.201578080654144287e-01 -3.377826809883117676e-01 -1.217284575104713440e-01 -2.523605823516845703e-01 5.514365434646606445e-01 -6.292433142662048340e-01
-6.046427488327026367e-01 -3.870517015457153320e-01 -1.019989252090454102e-01 -6.159290298819541931e-02 2.202178984880447388e-01 -1.371927112340927124e-01 6.089786291122436523e-01 1.795210391283035278e-01
-3.575179874897003174e-01 -3.262746632099151611e-01 -4.611376821994781494e-01 4.033782184123992920e-01 4.573204740881919861e-02 -2.467364668846130371e-01 5.535516142845153809e-01 -1.448242068290710449e-01
2.243733257055282593e-01 1.757271736860275269e-01 2.078349739313125610e-01 -4.577178880572319031e-02 -4.662892781198024750e-03 2.454673498868942261e-01 8.282257914543151855e-01 -3.567245304584503174e-01
-3.535075187683105469e-01 -4.053656160831451416e-01 -1.480430066585540771e-01 3.168834447860717773e-01 4.468577355146408081e-02 3.295120298862457275e-01 4.241390824317932129e-01 -5.458115935325622559e-01
-4.952408969402313232e-01 -4.763578772544860840e-01 -2.257736176252365112e-01 -2.215101197361946106e-02 2.648193836212158203e-01 1.793997734785079956e-02 6.355633735656738281e-01 -4.431045427918434143e-02
-6.526864171028137207e-01 -1.523664146661758423e-01 2.819159328937530518e-01 4.719318747520446777e-01 1.683427393436431885e-01 -2.451089173555374146e-01 3.388862609863281250e-01 2.129014581441879272e-01
1.660488843917846680e-01 3.262058496475219727e-01 3.332116454839706421e-02 1.517360061407089233e-01 -1.088041579350829124e-03 1.151060163974761963e-01 6.339080333709716797e-01 -6.532943248748779297e-01
-6.467627286911010742e-01 -1.195085644721984863e-01 3.108354508876800537e-01 1.646865457296371460e-01 -2.772734165191650391e-01 -4.454909265041351318e-01 2.890578210353851318e-01 2.911671102046966553e-01
-7.728664875030517578e-01 2.331095337867736816e-01 3.172210454940795898e-01 1.038984358310699463e-01 -1.475933045148849487e-01 9.491137415170669556e-02 4.349022805690765381e-01 1.303123235702514648e-01
-1.157071143388748169e-01 -1.183930784463882446e-01 5.057071447372436523e-01 4.724602997303009033e-01 5.017154812812805176e-01 -4.015504121780395508e-01 2.655137181282043457e-01 -1.008863151073455811e-01
-1.121999025344848633e-01 1.874313503503799438e-01 2.012922316789627075e-01 -4.303154051303863525e-01 5.812255665659904480e-02 -5.087442398071289062e-01 6.248844265937805176e-01 -2.718664109706878662e-01
-6.507189869880676270e-01 1.789073832333087921e-02 1.571530252695083618e-01 4.803298413753509521e-01 7.792676240205764771e-02 -2.011406421661376953e-01 4.420234262943267822e-01 2.809198796749114990e-01
2.261041402816772461e-01 1.640390604734420776e-02 3.426046371459960938e-01 8.252995088696479797e-03 4.326231777667999268e-02 3.782245814800262451e-01 8.024358153343200684e-01 -2.057502567768096924e-01
-6.878137588500976562e-02 -1.178701221942901611e-01 3.419416844844818115e-01 -3.924054205417633057e-01 -9.770970791578292847e-02 -5.724188685417175293e-01 5.014672875404357910e-01 -3.489834964275360107e-01
2.324577867984771729e-01 -1.631768196821212769e-01 4.601944386959075928e-01 -9.733289480209350586e-02 -1.102163735777139664e-02 7.916234433650970459e-02 6.769056916236877441e-01 -4.832126796245574951e-01
-7.495882511138916016e-01 4.374950751662254333e-02 4.160800874233245850e-01 1.061276495456695557e-01 1.989411264657974243e-01 1.824197471141815186e-01 4.179056882858276367e-01 6.571156531572341919e-02
-9.331046789884567261e-02 -3.202126920223236084e-01 6.215556263923645020e-01 1.331067550927400589e-02 -3.129012882709503174e-01 1.037162318825721741e-01 3.402082622051239014e-01 -5.271078348159790039e-01
3.096544742584228516e-01 -3.543388843536376953e-01 1.775662750005722046e-01 7.493512332439422607e-02 5.974655505269765854e-03 -3.745669126510620117e-01 7.598307728767395020e-01 1.540591120719909668e-01
-3.612352311611175537e-01 -4.267624318599700928e-01 1.886882483959197998e-01 -3.841117490082979202e-03 -1.173656061291694641e-02 -4.878069832921028137e-02 2.087241560220718384e-01 -7.782555222511291504e-01
1.912644058465957642e-01 1.310307383537292480e-01 -6.931032985448837280e-02 3.025696873664855957e-01 1.871190518140792847e-01 -2.439298331737518311e-01 8.642258048057556152e-01 9.216794371604919434e-02
-1.622783094644546509e-01 -4.826433956623077393e-02 1.172465533018112183e-01 2.390969991683959961e-01 6.942473649978637695e-01 -1.493157297372817993e-01 6.288368701934814453e-01 -2.668123133480548859e-02
-6.484627127647399902e-01 1.026348844170570374e-01 4.436098933219909668e-01 2.392026036977767944e-01 4.075729250907897949e-01 4.800988361239433289e-02 3.346413075923919678e-01 -1.858739405870437622e-01
-3.824653476476669312e-02 1.924121081829071045e-01 4.268265068531036377e-01 -3.326811790466308594e-01 -2.046738266944885254e-01 2.940771281719207764e-01 6.890335083007812500e-01 -2.559637427330017090e-01
1.921822428703308105e-01 -5.810483098030090332e-01 4.131289571523666382e-02 -1.232399940490722656e-01 5.085641518235206604e-03 -2.069498449563980103e-01 7.493277788162231445e-01 6.486830860376358032e-02
2.421034723520278931e-01 1.160371825098991394e-01 5.070410370826721191e-01 1.625907123088836670e-01 7.059387117624282837e-02 2.794528007507324219e-01 6.887626647949218750e-01 -2.948278486728668213e-01
-1.463050544261932373e-01 -2.922206223011016846e-01 5.027897357940673828e-01 5.343874096870422363e-01 -4.994502663612365723e-01 -2.515982985496520996e-01 1.886206865310668945e-01 -8.064965903759002686e-02
-7.859394699335098267e-02 2.195808589458465576e-01 2.605628222227096558e-02 1.400857120752334595e-01 -7.758023142814636230e-01 -1.563425809144973755e-01 3.829713165760040283e-01 -3.902883231639862061e-01
-2.406926639378070831e-02 -4.294230341911315918e-01 1.383603811264038086e-01 2.570842504501342773e-01 -2.047074586153030396e-01 -7.278872728347778320e-01 3.953366279602050781e-01 -4.201063886284828186e-02
-7.248846292495727539e-01 -1.049189344048500061e-01 3.256873190402984619e-01 3.995375335216522217e-01 2.602728307247161865e-01 -1.563780754804611206e-02 3.589539825916290283e-01 3.157989308238029480e-02
-4.439359903335571289e-01 3.476721644401550293e-01 -8.958367258310317993e-02 1.993330568075180054e-01 -2.620359957218170166e-01 6.035127490758895874e-02 7.281996011734008789e-01 1.780619919300079346e-01
-1.198812872171401978e-01 -1.669666022062301636e-01 1.262184977531433105e-01 -3.798247277736663818e-01 -7.863810658454895020e-02 -4.684173762798309326e-01 5.292420387268066406e-01 -5.402379035949707031e-01
-5.820290446281433105e-01 2.068194597959518433e-01 1.831399500370025635e-01 2.019114196300506592e-01 3.786801695823669434e-01 -1.729161441326141357e-01 5.549321174621582031e-01 2.508210539817810059e-01
-3.205172121524810791e-01 -2.822188735008239746e-01 4.421675205230712891e-01 8.104612678289413452e-02 -5.745337605476379395e-01 1.057248841971158981e-02 2.605073451995849609e-01 -4.663429856300354004e-01
-2.966446802020072937e-02 3.506448566913604736e-01 2.314982712268829346e-01 5.273588299751281738e-01 8.055372536182403564e-02 -3.029602169990539551e-01 6.164128780364990234e-01 2.573533654212951660e-01
-4.997877776622772217e-01 -2.897511124610900879e-01 4.507826268672943115e-01 2.010957896709442139e-01 5.096381306648254395e-01 -5.068777129054069519e-02 2.781007289886474609e-01 -2.880480289459228516e-01
-7.963791489601135254e-02 -2.981426417827606201e-01 4.580382704734802246e-01 -2.406133413314819336e-01 -4.124839603900909424e-01 -2.694621682167053223e-01 4.011517167091369629e-01 -4.831141233444213867e-01
2.041998878121376038e-02 -2.073970288038253784e-01 -2.613619863986968994e-01 3.603682219982147217e-01 5.102291107177734375e-01 -1.716650873422622681e-01 6.275513172149658203e-01 -2.734423279762268066e-01
-4.989814385771751404e-02 2.446416206657886505e-02 2.004128135740756989e-02 -2.519797682762145996e-01 -8.890970051288604736e-02 -4.289496243000030518e-01 5.033488273620605469e-01 -6.983934640884399414e-01
2.319050729274749756e-01 3.679652884602546692e-02 1.696515083312988281e-01 5.378741025924682617e-01 -1.019990816712379456e-02 -6.444842219352722168e-01 4.504809081554412842e-01 -9.153561294078826904e-02
-3.271574676036834717e-01 5.461369156837463379e-01 1.157443374395370483e-01 3.953015506267547607e-01 6.605546176433563232e-02 2.915705554187297821e-02 6.450492143630981445e-01 6.115850806236267090e-02
-9.747131913900375366e-02 1.258717626333236694e-01 1.674032360315322876e-01 -4.893544912338256836e-01 -8.761002123355865479e-02 -3.842095732688903809e-01 7.181816697120666504e-01 -1.899642795324325562e-01
-5.137889981269836426e-01 3.766202926635742188e-01 4.395236670970916748e-01 3.508200943470001221e-01 3.092044293880462646e-01 1.281200647354125977e-01 3.905069828033447266e-01 -1.157776862382888794e-01
-2.612080872058868408e-01 3.745394349098205566e-01 3.583964407444000244e-01 5.605837106704711914e-01 3.162623643875122070e-01 1.382815688848495483e-01 3.568624556064605713e-01 -3.198343813419342041e-01
8.487597852945327759e-02 -3.639602065086364746e-01 3.573449254035949707e-01 6.565040349960327148e-02 -3.157933354377746582e-01 -1.977906078100204468e-01 3.348700106143951416e-01 -6.908973455429077148e-01
-2.762297093868255615e-01 -5.039343833923339844e-01 2.989359200000762939e-01 -1.438416540622711182e-01 -2.461530566215515137e-01 2.090862765908241272e-02 3.707418143749237061e-01 -6.010127663612365723e-01
1.793600767850875854e-01 4.830165207386016846e-02 3.697128891944885254e-01 7.584092020988464355e-02 1.716430634260177612e-01 2.657183110713958740e-01 7.089987993240356445e-01 -4.693723320960998535e-01
-2.244964092969894409e-01 1.826728284358978271e-01 3.080772161483764648e-01 6.486321091651916504e-01 4.198282659053802490e-01 5.385852418839931488e-04 3.747033476829528809e-01 -2.897208929061889648e-01
-2.865001931786537170e-02 2.150644063949584961e-01 5.222552418708801270e-01 6.221723556518554688e-01 -4.126225113868713379e-01 4.791028052568435669e-02 3.471240997314453125e-01 -5.451677832752466202e-03
-6.846838444471359253e-02 -1.087479293346405029e-01 -1.466226875782012939e-01 3.564260303974151611e-01 3.826752901077270508e-01 1.183538604527711868e-02 5.300843715667724609e-01 -6.382620930671691895e-01
-5.579763650894165039e-01 1.290672123432159424e-01 1.345396637916564941e-01 1.986896693706512451e-01 -2.080139070749282837e-01 2.697305083274841309e-01 6.680249571800231934e-01 2.283500432968139648e-01
-8.450709283351898193e-02 -7.476944476366043091e-02 3.757044374942779541e-01 5.438946485519409180e-01 -3.616654872894287109e-01 -4.037957191467285156e-01 1.322578638792037964e-01 -4.888228774070739746e-01
1.334116756916046143e-01 4.012474417686462402e-01 2.258183509111404419e-01 -2.388908714056015015e-01 -1.314578652381896973e-01 -1.783107668161392212e-01 7.679867148399353027e-01 -2.725062668323516846e-01
1.014700159430503845e-02 7.484377175569534302e-02 -1.520686298608779907e-01 4.280422627925872803e-01 4.093181490898132324e-01 -1.809289306402206421e-01 5.405021309852600098e-01 -5.436278581619262695e-01
-3.436593115329742432e-01 3.706367313861846924e-01 3.786879181861877441e-01 6.322707533836364746e-01 1.230533272027969360e-01 1.099653765559196472e-01 3.222831785678863525e-01 -2.650563716888427734e-01
-1.119902953505516052e-01 -8.847197145223617554e-02 4.478324055671691895e-01 -2.300509661436080933e-01 -6.046878099441528320e-01 1.125546731054782867e-02 4.559369087219238281e-01 -3.905138373374938965e-01
-4.732995331287384033e-01 2.942211925983428955e-01 3.655461966991424561e-01 -1.253751963376998901e-01 2.044336199760437012e-01 -1.725858747959136963e-01 6.008221507072448730e-01 3.278906047344207764e-01
-9.246207773685455322e-02 2.180483192205429077e-01 2.439188510179519653e-01 1.439149826765060425e-01 -6.574135422706604004e-01 -2.925075590610504150e-01 2.766424715518951416e-01 -5.190505385398864746e-01
-3.497455418109893799e-01 3.991160169243812561e-02 2.940642237663269043e-01 -4.401860535144805908e-01 4.296533390879631042e-02 -6.099920272827148438e-01 3.592046797275543213e-01 -3.047676384449005127e-01
5.544433742761611938e-02 1.680075526237487793e-01 -3.902629716321825981e-03 6.460980772972106934e-01 1.486926674842834473e-01 -1.121811270713806152e-01 3.976495563983917236e-01 -5.986837148666381836e-01
2.117194384336471558e-01 -1.499056220054626465e-01 1.255038473755121231e-02 5.214075446128845215e-01 -4.578784406185150146e-01 -1.769816279411315918e-01 4.655661582946777344e-01 -4.505029916763305664e-01
7.948447018861770630e-02 -4.613073170185089111e-01 4.245289266109466553e-01 -7.630308717489242554e-02 -2.427531480789184570e-01 -2.366183251142501831e-01 4.185301065444946289e-01 -5.520382523536682129e-01
-3.364745676517486572e-01 5.959061980247497559e-01 2.901596128940582275e-01 2.634579241275787354e-01 1.075000166893005371e-01 4.933213815093040466e-02 5.903703570365905762e-01 1.247041150927543640e-01
1.180789917707443237e-01 -5.024083852767944336e-01 3.949221074581146240e-01 5.401859059929847717e-03 -2.489239722490310669e-01 -2.682916224002838135e-01 4.165428280830383301e-01 -5.198068022727966309e-01
-4.192954674363136292e-02 -3.733403980731964111e-01 3.366763889789581299e-01 -2.042060643434524536e-01 -2.229448854923248291e-01 -3.141798675060272217e-01 4.208295643329620361e-01 -6.150584220886230469e-01
-6.736831665039062500e-01 7.035772781819105148e-03 3.072938323020935059e-01 2.802037000656127930e-01 3.850495815277099609e-01 -2.092149108648300171e-01 4.191536009311676025e-01 7.371565699577331543e-02
-3.585249781608581543e-01 -1.103112474083900452e-02 2.746698558330535889e-01 6.473877429962158203e-01 -4.540230333805084229e-01 -1.953474432229995728e-01 1.820874065160751343e-01 -3.151673972606658936e-01
-2.582311071455478668e-02 -5.376093387603759766e-01 3.401561677455902100e-01 1.952489614486694336e-01 -5.851105600595474243e-02 -6.540383100509643555e-01 3.539429903030395508e-01 3.937416709959506989e-03
3.663355857133865356e-02 -6.003031730651855469e-01 1.252445876598358154e-01 2.481951862573623657e-01 8.655359596014022827e-02 -6.261008381843566895e-01 3.980142474174499512e-01 -5.565852671861648560e-02
-1.696801036596298218e-01 -3.949688374996185303e-01 3.249287009239196777e-01 -1.744184345006942749e-01 -4.240730702877044678e-01 -4.685717821121215820e-01 3.135992586612701416e-01 -4.259881675243377686e-01
-7.450865209102630615e-02 9.355674684047698975e-02 3.551321849226951599e-02 2.903896570205688477e-01 -7.760131359100341797e-01 6.468485295772552490e-02 4.420298933982849121e-01 -3.135878443717956543e-01
-4.235491901636123657e-02 -2.406835369765758514e-02 1.037351414561271667e-01 5.264950990676879883e-01 -6.818909645080566406e-01 -7.051930576562881470e-02 3.677214086055755615e-01 -3.232667446136474609e-01
-8.297655582427978516e-01 2.795901000499725342e-01 1.965164393186569214e-02 1.417564153671264648e-01 -4.080894961953163147e-02 -5.021847039461135864e-02 4.513173997402191162e-01 -7.044820487499237061e-02
-1.603811532258987427e-01 2.024134248495101929e-01 -6.589477509260177612e-02 3.255708813667297363e-01 -6.676861047744750977e-01 -9.708249010145664215e-03 3.304419517517089844e-01 -5.175686478614807129e-01
-3.657450079917907715e-01 -3.798649311065673828e-01 4.543772041797637939e-01 8.362425118684768677e-02 -4.389841556549072266e-01 9.278870187699794769e-03 2.332080900669097900e-01 -5.111777186393737793e-01
3.178813457489013672e-01 -2.537944316864013672e-01 8.175048045814037323e-03 4.790503159165382385e-02 -9.590554237365722656e-02 -4.224151372909545898e-01 7.814453840255737305e-01 1.840894669294357300e-01
-2.466938495635986328e-01 -1.742980778217315674e-01 2.921258211135864258e-01 5.991533994674682617e-01 3.546068370342254639e-01 -4.717788398265838623e-01 1.684058010578155518e-01 -2.962403595447540283e-01
1.031934022903442383e-01 -2.191115766763687134e-01 8.133044838905334473e-02 -1.245333701372146606e-01 -2.278649210929870605e-01 -3.166151344776153564e-01 4.867918789386749268e-01 -7.280687689781188965e-01
-3.738335967063903809e-01 6.568322777748107910e-01 2.428449839353561401e-01 2.579776942729949951e-01 6.215835362672805786e-02 -9.468081593513488770e-02 5.326941013336181641e-01 8.186931908130645752e-02
3.388037160038948059e-02 -4.341090619564056396e-01 1.009154394268989563e-01 2.616757750511169434e-01 -2.452408671379089355e-01 -7.433633208274841309e-01 3.394232392311096191e-01 -6.166930496692657471e-02
-3.610385954380035400e-01 3.903887867927551270e-01 2.708111144602298737e-02 3.911805450916290283e-01 -2.580714225769042969e-01 -2.710267603397369385e-01 5.945252180099487305e-01 2.645285129547119141e-01
1.317327171564102173e-01 4.526293873786926270e-01 1.412477642297744751e-01 -2.017426490783691406e-01 -7.542554289102554321e-02 -3.368074074387550354e-02 7.980940937995910645e-01 -2.708218097686767578e-01
-2.940854728221893311e-01 2.536711394786834717e-01 5.909588932991027832e-01 1.901538372039794922e-01 5.098923444747924805e-01 -1.484221667051315308e-01 4.257456958293914795e-01 2.224851213395595551e-02
1.253217756748199463e-01 2.869444787502288818e-01 2.997093796730041504e-01 -2.569037973880767822e-01 -3.477668762207031250e-01 -4.400371611118316650e-01 6.094837188720703125e-01 -2.451270967721939087e-01
-6.320974826812744141e-01 1.704198569059371948e-01 -3.284930884838104248e-01 3.164389431476593018e-01 -1.494873315095901489e-01 -2.454313188791275024e-01 5.213989615440368652e-01 -9.449151903390884399e-02
-1.797828674316406250e-01 8.732859045267105103e-03 2.887979894876480103e-02 3.782585263252258301e-01 -7.619155645370483398e-01 1.243561059236526489e-01 4.482771456241607666e-01 -1.635723710060119629e-01
-6.221416592597961426e-01 1.108631193637847900e-01 4.274790585041046143e-01 1.033079475164413452e-01 4.604008197784423828e-01 -1.396224498748779297e-01 3.511757254600524902e-01 -2.290207743644714355e-01
-3.945311531424522400e-02 -1.175647601485252380e-01 1.797099113464355469e-01 3.839251697063446045e-01 5.423022508621215820e-01 -4.953050017356872559e-01 3.264809250831604004e-01 -3.986466526985168457e-01
-3.137284219264984131e-01 -3.063878417015075684e-01 1.874906271696090698e-01 1.771032810211181641e-01 4.961686134338378906e-01 -3.368064165115356445e-01 2.674286067485809326e-01 -5.568147897720336914e-01
-1.027433797717094421e-01 9.027813374996185303e-02 1.494362801313400269e-01 -3.394452333450317383e-01 5.537627264857292175e-02 -6.618456840515136719e-01 5.307149887084960938e-01 -3.478142023086547852e-01
-4.232146441936492920e-01 5.396449193358421326e-02 2.455819845199584961e-01 1.696441024541854858e-01 5.996704101562500000e-01 -3.037106394767761230e-01 4.914675056934356689e-01 1.884211003780364990e-01
-3.002167120575904846e-02 2.939895093441009521e-01 4.903089702129364014e-01 -3.629525303840637207e-01 -9.451495856046676636e-02 1.123793795704841614e-01 7.005907297134399414e-01 -1.677554845809936523e-01
-3.824630081653594971e-01 3.614309132099151611e-01 3.118843138217926025e-01 4.309378862380981445e-01 1.985027045011520386e-01 8.012405782938003540e-02 5.761641860008239746e-01 2.496441453695297241e-01
4.423431307077407837e-02 4.304552972316741943e-01 -3.284428417682647705e-01 1.841881275177001953e-01 4.862433299422264099e-02 -9.507334977388381958e-02 5.715744495391845703e-01 -5.769325494766235352e-01
2.021600306034088135e-01 2.836365997791290283e-01 1.587444543838500977e-01 4.502352476119995117e-01 2.948892116546630859e-01 -5.132670998573303223e-01 5.456042289733886719e-01 -5.180116370320320129e-02
2.202108949422836304e-01 -3.272287547588348389e-01 1.920385519042611122e-03 1.518990546464920044e-01 -1.787716150283813477e-02 -6.076709628105163574e-01 6.550375223159790039e-01 1.506446450948715210e-01
1.571441888809204102e-01 -1.028534993529319763e-01 2.798394560813903809e-01 -2.441422939300537109e-01 -1.461344361305236816e-01 -4.451451003551483154e-01 6.106800436973571777e-01 -4.841197133064270020e-01
-3.711466789245605469e-01 2.150951325893402100e-02 6.733428835868835449e-01 4.971122741699218750e-01 2.021256685256958008e-01 1.854462772607803345e-01 2.892589271068572998e-01 -4.858437553048133850e-02
2.432163357734680176e-01 -5.184665918350219727e-01 1.598574370145797729e-01 1.610293388366699219e-01 1.224902421236038208e-01 -1.292196959257125854e-01 7.483792901039123535e-01 1.696469485759735107e-01
-3.251183331012725830e-01 2.482826560735702515e-01 3.052278794348239899e-02 2.006698846817016602e-01 4.807056486606597900e-02 -8.535324335098266602e-01 2.432160228490829468e-01 3.836016356945037842e-02
8.840922266244888306e-02 4.271097481250762939e-02 1.665480434894561768e-01 2.684603333473205566e-01 -7.658687829971313477e-01 -1.259403973817825317e-01 4.672757387161254883e-01 -2.641738951206207275e-01
3.471483886241912842e-01 1.032566651701927185e-01 5.190758109092712402e-01 1.595499217510223389e-01 -2.479057386517524719e-02 1.920879185199737549e-01 7.290459275245666504e-01 -7.007094472646713257e-02
-7.179776579141616821e-02 3.192923665046691895e-01 4.717480540275573730e-01 5.920324325561523438e-01 -4.305334091186523438e-01 -1.496873199939727783e-01 3.344739377498626709e-01 -1.451767329126596451e-02
-8.777297288179397583e-02 -3.259367346763610840e-01 6.007285118103027344e-01 5.060978606343269348e-02 -3.135048151016235352e-01 1.414113938808441162e-01 3.473958075046539307e-01 -5.325964689254760742e-01
-2.280366607010364532e-02 -1.038722973316907883e-02 4.548807442188262939e-01 3.794764578342437744e-01 -4.634187817573547363e-01 -4.806638658046722412e-01 1.443459838628768921e-01 -4.264066517353057861e-01
-6.396219134330749512e-01 1.395099796354770660e-02 3.452570736408233643e-01 4.527052044868469238e-01 2.493656873703002930e-01 -6.594311445951461792e-02 4.019953012466430664e-01 1.959916949272155762e-01
-1.525206863880157471e-01 -3.179238438606262207e-01 5.997254252433776855e-01 -2.867559157311916351e-02 -3.831793069839477539e-01 6.840393692255020142e-02 3.616310060024261475e-01 -4.825832545757293701e-01
-3.301857113838195801e-01 2.432098388671875000e-01 4.478103294968605042e-02 1.509913504123687744e-01 -3.451004922389984131e-01 -5.497786402702331543e-01 5.222423076629638672e-01 3.360578417778015137e-01
-1.264078319072723389e-01 2.199552655220031738e-01 2.586407065391540527e-01 -4.318583607673645020e-01 9.114865958690643311e-02 -5.259800553321838379e-01 6.206192970275878906e-01 -1.100569963455200195e-01
-2.196336835622787476e-01 -5.226725339889526367e-01 4.999532699584960938e-01 -1.122427731752395630e-01 -2.693469226360321045e-01 -4.163962788879871368e-03 3.574257493019104004e-01 -4.644401669502258301e-01
-4.658625721931457520e-01 -1.567226946353912354e-01 -3.502172529697418213e-01 5.321414470672607422e-01 1.442137956619262695e-01 -3.121455609798431396e-01 4.604482054710388184e-01 -1.494601368904113770e-01
-2.517022788524627686e-01 2.268820554018020630e-01 -6.147222593426704407e-02 4.573155045509338379e-01 4.895062744617462158e-01 -5.167149379849433899e-02 4.647905826568603516e-01 -4.625337719917297363e-01
3.023534119129180908e-01 -5.359474420547485352e-01 2.608153223991394043e-01 1.084934696555137634e-01 -4.349609464406967163e-02 -1.858799904584884644e-01 7.096716761589050293e-01 -3.833989053964614868e-02
-3.118331134319305420e-01 1.954907774925231934e-01 5.796725153923034668e-01 1.381239593029022217e-01 5.682430267333984375e-01 -2.674642205238342285e-01 3.361062407493591309e-01 -4.517142474651336670e-02
-2.555377781391143799e-01 -2.491225302219390869e-01 4.601823389530181885e-01 2.235911972820758820e-02 -5.737156867980957031e-01 -1.194417849183082581e-02 2.833448648452758789e-01 -5.007933974266052246e-01
-1.961306482553482056e-02 3.431569635868072510e-01 -1.127420067787170410e-01 5.719292759895324707e-01 -1.343035250902175903e-01 -3.237865865230560303e-01 6.429530382156372070e-01 7.603319734334945679e-02
1.863708496093750000e-01 1.307795196771621704e-02 5.685982108116149902e-01 -2.640461027622222900e-01 -2.740253806114196777e-01 -1.143312752246856689e-01 6.340669989585876465e-01 -2.861260473728179932e-01
-6.821681261062622070e-01 -2.811577022075653076e-01 4.429826140403747559e-01 2.471903264522552490e-01 3.512446880340576172e-01 2.117028832435607910e-02 2.718062400817871094e-01 -2.367694675922393799e-02
-6.465113162994384766e-01 -2.364442050457000732e-01 1.177461445331573486e-01 5.296037197113037109e-01 -2.814535796642303467e-01 1.933041401207447052e-02 3.787620663642883301e-01 9.339368343353271484e-02
1.544021628797054291e-02 2.442117184400558472e-01 -8.501669391989707947e-03 2.696773409843444824e-01 4.942960441112518311e-01 -1.140465377829968929e-03 5.442128777503967285e-01 -5.716874599456787109e-01
-2.346667051315307617e-01 2.019284218549728394e-01 6.197643876075744629e-01 3.321355283260345459e-01 5.078855752944946289e-01 -6.749876588582992554e-02 3.423863649368286133e-01 -1.732123792171478271e-01
-5.537880063056945801e-01 3.413255214691162109e-01 -9.057317674160003662e-02 -1.900057867169380188e-02 8.773089945316314697e-02 1.284923106431961060e-01 7.321828603744506836e-01 8.917698264122009277e-02
-3.672013804316520691e-02 4.236701428890228271e-01 4.179730415344238281e-01 5.668849945068359375e-01 -3.930950462818145752e-01 -9.316965937614440918e-02 3.315467536449432373e-01 -2.235342413187026978e-01
-2.581829428672790527e-01 -3.031444251537322998e-01 6.454742550849914551e-01 3.000030219554901123e-01 4.403073489665985107e-01 -1.652222275733947754e-01 2.943852841854095459e-01 -1.642391383647918701e-01
-3.692541122436523438e-01 -1.539675593376159668e-01 -4.225839972496032715e-01 3.992553353309631348e-01 3.323183059692382812e-01 -2.086575031280517578e-01 5.649655461311340332e-01 -1.697167903184890747e-01
-1.512626558542251587e-01 -4.454289972782135010e-01 -2.855689525604248047e-01 1.119251325726509094e-01 4.320030510425567627e-01 -2.269215136766433716e-01 6.620216369628906250e-01 9.079094976186752319e-02
-7.135050296783447266e-01 3.472210764884948730e-01 1.319262385368347168e-01 5.300634726881980896e-02 1.548496335744857788e-01 1.214720010757446289e-01 4.386185705661773682e-01 -3.449837565422058105e-01
1.416895985603332520e-01 2.049502432346343994e-01 4.610207378864288330e-01 -2.445725947618484497e-01 -1.433071941137313843e-01 -2.920363247394561768e-01 6.185510158538818359e-01 -4.208753407001495361e-01
-6.082269549369812012e-01 -2.810332179069519043e-01 -1.403298974037170410e-01 4.946493804454803467e-01 -2.938625514507293701e-01 -3.240973353385925293e-01 3.055785894393920898e-01 4.401423409581184387e-02
-7.967241853475570679e-02 -3.404690027236938477e-01 3.551957309246063232e-01 2.699235975742340088e-01 5.909848213195800781e-01 -2.673242092132568359e-01 3.818437159061431885e-01 -3.349336981773376465e-01
-1.517187952995300293e-01 1.197166219353675842e-01 5.765458941459655762e-02 5.242484807968139648e-01 4.270129799842834473e-01 -8.105608820915222168e-02 4.267764091491699219e-01 -5.598576068878173828e-01
-5.838770866394042969e-01 4.162131547927856445e-01 4.520272016525268555e-01 -1.712078452110290527e-01 -1.012975201010704041e-01 1.445872932672500610e-01 4.635120928287506104e-01 7.876090705394744873e-02
1.569284945726394653e-01 1.488257646560668945e-01 1.224708631634712219e-01 6.728959083557128906e-01 -1.418171525001525879e-01 -1.570040881633758545e-01 6.621600985527038574e-01 -4.709510877728462219e-02
-6.528276801109313965e-01 4.381357878446578979e-02 -6.121489778161048889e-02 -1.114126592874526978e-01 -2.769781835377216339e-02 2.071640938520431519e-01 7.096981406211853027e-01 9.154578298330307007e-02
2.622928917407989502e-01 2.840313017368316650e-01 -1.987894997000694275e-02 5.716023445129394531e-01 1.793704330921173096e-01 -2.512339949607849121e-01 6.435313224792480469e-01 -1.182355135679244995e-01
2.435365468263626099e-01 1.876330524682998657e-01 1.568115353584289551e-01 4.701274931430816650e-01 -3.890409469604492188e-01 -4.485463201999664307e-01 5.512341856956481934e-01 -5.889170244336128235e-02
-3.464539647102355957e-01 4.093706309795379639e-01 4.456835985183715820e-02 2.388463616371154785e-01 -3.420370221138000488e-01 -2.783977687358856201e-01 6.309510469436645508e-01 2.464900910854339600e-01
-5.556969046592712402e-01 -7.847855240106582642e-02 -2.205619215965270996e-01 2.126649916172027588e-01 -4.561467766761779785e-01 -2.241609431803226471e-02 6.044169664382934570e-01 1.314376592636108398e-01
3.669762611389160156e-01 1.048924475908279419e-01 8.457577973604202271e-02 4.272415637969970703e-01 -4.157267808914184570e-01 -3.084779381752014160e-01 5.229769945144653320e-01 -3.509206473827362061e-01
-4.625239670276641846e-01 -1.292842775583267212e-01 4.734558463096618652e-01 5.844184756278991699e-01 -2.969629168510437012e-01 -7.363034784793853760e-02 6.320876628160476685e-02 -3.256502449512481689e-01
-4.726787507534027100e-01 -2.083334028720855713e-01 1.455489397048950195e-01 7.279125857166945934e-04 -5.691495537757873535e-01 -7.065485417842864990e-02 1.841498762369155884e-01 -5.908912420272827148e-01
2.612144649028778076e-01 8.344209939241409302e-02 -1.913044750690460205e-01 2.608729004859924316e-01 3.568998575210571289e-01 -8.524826914072036743e-02 8.275531530380249023e-01 -2.575120702385902405e-02
-4.160850942134857178e-01 -4.034655988216400146e-01 3.601423203945159912e-01 4.103902578353881836e-01 -6.827613711357116699e-02 4.928311705589294434e-01 3.239260315895080566e-01 -1.161636039614677429e-01
-4.469213634729385376e-02 -2.614893615245819092e-01 3.338377177715301514e-01 -1.875797063112258911e-01 -4.461531937122344971e-01 -1.390370428562164307e-01 4.077559113502502441e-01 -6.311445832252502441e-01
-1.142745371907949448e-02 1.899407245218753815e-02 7.084808945655822754e-01 -4.152472019195556641e-01 6.922082044184207916e-03 -2.077968716621398926e-01 5.290800929069519043e-01 -4.449645802378654480e-02
-5.216325521469116211e-01 2.882089912891387939e-01 -7.188273221254348755e-02 3.716905415058135986e-01 1.131204739212989807e-01 2.288759350776672363e-01 6.568040251731872559e-01 -7.030136883258819580e-02
2.428865730762481689e-01 -9.161020629107952118e-03 6.784389615058898926e-01 -1.701016724109649658e-01 -1.659414619207382202e-01 -2.629533410072326660e-01 5.603040456771850586e-01 -2.026984393596649170e-01
1.444069761782884598e-02 -3.769683539867401123e-01 3.059734702110290527e-01 2.474688440561294556e-01 5.678257942199707031e-01 -1.439250856637954712e-01 5.767841339111328125e-01 -1.643324941396713257e-01
-1.086932942271232605e-01 -4.356715679168701172e-01 1.061360165476799011e-01 4.486739933490753174e-01 -1.566663384437561035e-01 -6.628941893577575684e-01 2.042798995971679688e-01 -2.830184698104858398e-01
-1.837991476058959961e-01 -4.532148241996765137e-01 5.753424763679504395e-01 -7.056833803653717041e-02 -1.347455680370330811e-01 1.229775846004486084e-01 3.587963283061981201e-01 -5.126408934593200684e-01
-6.432846188545227051e-02 -7.285146415233612061e-02 4.516970217227935791e-01 3.781718313694000244e-01 5.280926227569580078e-01 -4.898927211761474609e-01 3.525578677654266357e-01 -1.834813691675662994e-02
-6.962323188781738281e-01 2.483215928077697754e-01 3.046734631061553955e-01 -1.137637794017791748e-01 2.205723375082015991e-01 1.834493577480316162e-01 3.332939147949218750e-01 -3.929862976074218750e-01
-5.092234015464782715e-01 -4.101510941982269287e-01 2.612906098365783691e-01 -5.998526513576507568e-02 -4.767941236495971680e-01 5.708041135221719742e-03 2.884595990180969238e-01 -4.359157383441925049e-01
-4.333379566669464111e-01 1.988993585109710693e-01 -2.796709537506103516e-01 2.364886254072189331e-01 -4.746817797422409058e-02 -6.162091493606567383e-01 4.970955550670623779e-01 9.717869758605957031e-02
7.467122282832860947e-03 -3.047211468219757080e-01 5.565152764320373535e-01 -1.511752419173717499e-02 -2.256618738174438477e-01 -2.496036142110824585e-01 3.137661814689636230e-01 -6.208679080009460449e-01
-6.587167382240295410e-01 1.207304224371910095e-01 4.426418840885162354e-01 3.803070187568664551e-01 -2.870205640792846680e-01 6.053748726844787598e-02 3.222331702709197998e-01 1.451588720083236694e-01
-2.429501712322235107e-01 -1.178908273577690125e-01 6.411651372909545898e-01 7.833154499530792236e-02 5.911015868186950684e-01 -1.041637137532234192e-01 3.668097555637359619e-01 -1.226697117090225220e-01
-3.746365904808044434e-01 1.052613332867622375e-01 -1.027877926826477051e-01 3.688455522060394287e-01 1.242923066020011902e-01 2.499469965696334839e-01 7.780621051788330078e-01 1.365736722946166992e-01
2.250966727733612061e-01 -1.558179259300231934e-01 -2.529894709587097168e-01 2.775080800056457520e-01 1.781446635723114014e-01 -4.291568398475646973e-01 7.537090778350830078e-01 7.029112428426742554e-03
1.326894909143447876e-01 9.481361508369445801e-02 1.145773231983184814e-01 6.616228818893432617e-01 1.235967352986335754e-01 8.511377871036529541e-02 4.149731993675231934e-01 -5.725450515747070312e-01
-5.084078907966613770e-01 1.309302449226379395e-01 -2.433823347091674805e-01 2.518437206745147705e-01 -3.163027465343475342e-01 -4.185047745704650879e-01 5.455226898193359375e-01 1.700877696275711060e-01
-1.299008280038833618e-01 -6.044486165046691895e-01 7.454238086938858032e-02 3.410402834415435791e-01 8.508561551570892334e-02 -6.223231554031372070e-01 2.682721018791198730e-01 -1.714848428964614868e-01
-5.921871662139892578e-01 -3.324847817420959473e-01 1.686188280582427979e-01 -1.247285231947898865e-01 -3.757620155811309814e-01 -2.069094628095626831e-01 1.507710814476013184e-01 -5.366918444633483887e-01
-6.500750780105590820e-01 -1.984007842838764191e-02 1.730826348066329956e-01 3.422598242759704590e-01 -7.785481214523315430e-02 4.298120141029357910e-01 4.813902974128723145e-01 -8.586631715297698975e-02
-1.127664837986230850e-02 7.368130981922149658e-02 -2.244103103876113892e-01 5.526745915412902832e-01 1.981228291988372803e-01 7.398626208305358887e-02 5.318396687507629395e-01 -5.577225685119628906e-01
1.483386605978012085e-01 6.216011941432952881e-02 -2.665503621101379395e-01 3.229444026947021484e-01 1.867866814136505127e-01 -1.453702747821807861e-01 5.613316297531127930e-01 -6.539682745933532715e-01
-5.959346890449523926e-01 2.315889894962310791e-01 1.044441312551498413e-01 2.701015584170818329e-02 7.610822468996047974e-02 2.567621767520904541e-01 6.977758407592773438e-01 1.448445618152618408e-01
-4.330229759216308594e-01 -1.146318688988685608e-01 2.377685457468032837e-01 2.036626785993576050e-01 6.062579154968261719e-01 -3.506800830364227295e-01 2.505234777927398682e-01 -3.847741782665252686e-01
5.775560811161994934e-02 -2.031227052211761475e-01 -2.406530082225799561e-01 4.818860888481140137e-01 -2.664423361420631409e-02 -1.596905738115310669e-01 4.005450606346130371e-01 -6.918309926986694336e-01
-2.633375525474548340e-01 3.179652392864227295e-01 2.386550009250640869e-01 7.170119285583496094e-01 -2.699750363826751709e-01 -6.553791463375091553e-02 3.139840960502624512e-01 -2.876130044460296631e-01
-4.697214961051940918e-01 2.161112725734710693e-01 3.957766890525817871e-01 5.750674605369567871e-01 3.418570756912231445e-01 -2.221907377243041992e-01 2.511512935161590576e-01 -1.265065819025039673e-01
-1.868372112512588501e-01 1.477594822645187378e-01 2.763765156269073486e-01 7.117840051651000977e-01 -4.830111563205718994e-01 1.294485926628112793e-01 3.205907940864562988e-01 -8.604362607002258301e-02
-6.225066259503364563e-02 -6.657784339040517807e-03 2.487058006227016449e-02 -2.192282676696777344e-01 -2.711131870746612549e-01 -2.251193523406982422e-01 4.764488637447357178e-01 -7.721504569053649902e-01
2.643900513648986816e-01 -1.111892238259315491e-02 4.066342413425445557e-01 -7.773983478546142578e-02 -2.342183440923690796e-01 2.228906899690628052e-01 8.046079277992248535e-01 8.152905106544494629e-02
-3.123850619886070490e-04 -2.488933950662612915e-01 5.709845423698425293e-01 2.352538108825683594e-01 4.423564076423645020e-01 -4.350075721740722656e-01 3.761975169181823730e-01 -1.739216595888137817e-01
-5.901256203651428223e-01 2.113084346055984497e-01 4.748599529266357422e-01 2.352577745914459229e-01 2.314195781946182251e-01 2.468595504760742188e-01 2.895798385143280029e-01 -3.576468825340270996e-01
-1.642908304929733276e-01 -3.502444028854370117e-01 -2.312271147966384888e-01 5.463679432868957520e-01 -1.485074907541275024e-01 3.301299810409545898e-01 4.882670044898986816e-01 -3.590382635593414307e-01
6.705573201179504395e-02 -6.278506517410278320e-01 3.532367646694183350e-01 8.362217247486114502e-02 2.029290497303009033e-01 -4.869840145111083984e-01 4.194270968437194824e-01 -1.236348226666450500e-01
-4.588363170623779297e-01 2.632947266101837158e-01 5.735688656568527222e-02 5.709211230278015137e-01 -5.048404335975646973e-01 -1.640246622264385223e-02 3.678694963455200195e-01 -2.105459384620189667e-02
2.952353283762931824e-02 2.605525404214859009e-02 4.046690464019775391e-01 -3.484393656253814697e-01 8.043884485960006714e-02 2.488934546709060669e-01 7.341063022613525391e-01 -3.255026936531066895e-01
-2.423484623432159424e-01 -2.713056504726409912e-01 6.024988889694213867e-01 1.776621192693710327e-01 5.298945307731628418e-01 -9.291882812976837158e-02 2.771278917789459229e-01 -3.269096016883850098e-01
-5.080769658088684082e-01 4.944263994693756104e-01 1.668360084295272827e-01 1.497759222984313965e-01 2.681024074554443359e-01 1.624134629964828491e-01 5.642222762107849121e-01 -1.747268438339233398e-01
-3.231067582964897156e-02 3.936040699481964111e-01 4.439632892608642578e-01 6.074943542480468750e-01 -3.132244646549224854e-01 -1.700542867183685303e-01 3.865571022033691406e-01 3.774553164839744568e-02
-2.093697488307952881e-01 1.815802752971649170e-01 9.854760020971298218e-02 5.978779792785644531e-01 -2.642723023891448975e-01 -4.759562611579895020e-01 4.833784699440002441e-01 1.612270772457122803e-01
1.162876486778259277e-01 -3.120691180229187012e-01 4.530895352363586426e-01 -1.120441630482673645e-01 -3.091527521610260010e-01 1.229706183075904846e-01 6.192977428436279297e-01 -4.207363128662109375e-01
-2.588836848735809326e-01 1.939208507537841797e-01 6.584044098854064941e-01 1.537107527256011963e-01 5.360060930252075195e-01 -1.374562829732894897e-01 3.048486411571502686e-01 -1.977906823158264160e-01
1.077575460076332092e-01 -4.857200011610984802e-02 7.479905486106872559e-01 -1.902760118246078491e-01 -3.102688491344451904e-01 -9.346684813499450684e-02 4.952068030834197998e-01 -2.002540528774261475e-01
1.707886904478073120e-01 2.802598476409912109e-01 2.454548142850399017e-02 6.296969056129455566e-01 -1.131679769605398178e-02 -1.161365956068038940e-01 3.954679369926452637e-01 -5.702229142189025879e-01
-1.355099678039550781e-01 -1.650750339031219482e-01 5.266631245613098145e-01 2.305342108011245728e-01 3.184295594692230225e-01 -6.658660173416137695e-01 2.791162431240081787e-01 3.444492816925048828e-02
1.582103669643402100e-01 -5.209804177284240723e-01 -1.633775085210800171e-01 -2.706599049270153046e-02 8.407649397850036621e-02 -4.229866564273834229e-01 6.182503104209899902e-01 -3.284876346588134766e-01
-4.252558350563049316e-01 1.849157214164733887e-01 6.626942157745361328e-01 2.930301055312156677e-02 4.195427000522613525e-01 4.448491334915161133e-02 3.427877128124237061e-01 -2.223578095436096191e-01
-1.461518853902816772e-01 -4.790910780429840088e-01 6.356658339500427246e-01 -5.404901877045631409e-02 -1.894327402114868164e-01 -6.966541707515716553e-02 3.114983439445495605e-01 -4.520505964756011963e-01
-5.321777462959289551e-01 1.134779583662748337e-02 -1.111011356115341187e-01 6.448075771331787109e-01 -1.929870545864105225e-01 -3.854745030403137207e-01 3.127822279930114746e-01 -6.978856027126312256e-02
-6.046457290649414062e-01 2.397554367780685425e-01 -9.723464399576187134e-02 -8.396021276712417603e-02 2.854629158973693848e-01 -2.879031002521514893e-01 6.171525120735168457e-01 1.231367737054824829e-01
-4.195019602775573730e-01 -2.587506361305713654e-02 1.851232796907424927e-01 5.839980021119117737e-02 -7.262497544288635254e-01 -1.302011758089065552e-01 4.304919540882110596e-01 2.365438044071197510e-01
-3.302648365497589111e-01 3.428027629852294922e-01 6.248375773429870605e-01 1.630824059247970581e-01 4.173321723937988281e-01 4.758275300264358521e-02 4.140670299530029297e-01 -9.225949645042419434e-02
-1.162800341844558716e-01 -5.646713376045227051e-01 4.877475500106811523e-01 -1.953198108822107315e-03 -4.451618343591690063e-02 -5.047385580837726593e-03 3.361257016658782959e-01 -5.610132813453674316e-01
-5.537473559379577637e-01 -5.618173629045486450e-02 -2.045763432979583740e-01 -2.045553624629974365e-01 -2.960744500160217285e-01 1.017330288887023926e-01 7.112080454826354980e-01 5.183205381035804749e-02
-4.652401432394981384e-02 1.513465940952301025e-01 4.707657694816589355e-01 -2.999599874019622803e-01 8.318830281496047974e-02 2.858343720436096191e-01 6.936243772506713867e-01 -3.059360980987548828e-01
-3.188506662845611572e-01 -4.849750399589538574e-01 -1.679120585322380066e-02 3.367042914032936096e-02 2.483048886060714722e-01 3.733413219451904297e-01 5.345047116279602051e-01 -4.183103144168853760e-01
1.703747510910034180e-01 8.388827741146087646e-02 6.176048517227172852e-01 -2.750371694564819336e-01 -1.861622333526611328e-01 8.402135968208312988e-02 6.796396970748901367e-01 -5.681644752621650696e-02
-2.629328966140747070e-01 -1.245274692773818970e-01 -4.425157308578491211e-01 1.619817763566970825e-01 1.616455465555191040e-01 -3.968463838100433350e-01 7.090762257575988770e-01 8.303846418857574463e-02
-4.409842491149902344e-01 4.273920357227325439e-01 3.270784765481948853e-02 -3.165490925312042236e-02 2.385007143020629883e-01 -2.754352986812591553e-01 6.749682426452636719e-01 1.801878213882446289e-01
-1.670883595943450928e-01 -3.191913068294525146e-01 4.942292571067810059e-01 5.432089567184448242e-01 3.716849684715270996e-01 -3.249415755271911621e-01 1.944844871759414673e-01 -2.220333218574523926e-01
2.472615689039230347e-01 2.104994803667068481e-01 1.136017665266990662e-01 2.944669425487518311e-01 -3.957542777061462402e-01 -1.828444600105285645e-01 5.631493330001831055e-01 -5.364185571670532227e-01
-3.310857713222503662e-01 1.199794933199882507e-02 3.820619881153106689e-01 7.108532190322875977e-01 -2.367435693740844727e-01 -3.489531874656677246e-01 2.296129763126373291e-01 9.174118191003799438e-02
-2.599366903305053711e-01 5.389447137713432312e-02 -1.425933241844177246e-01 3.535552620887756348e-01 1.235666945576667786e-01 4.670446515083312988e-01 7.309149503707885742e-01 -1.286781728267669678e-01
-4.805875197052955627e-02 -2.495182454586029053e-01 3.864825963973999023e-01 -6.507916748523712158e-02 -3.640696108341217041e-01 -2.431323826313018799e-01 3.258485198020935059e-01 -6.956937909126281738e-01
-5.778383016586303711e-01 -3.106734156608581543e-02 4.098563790321350098e-01 5.589974522590637207e-01 -8.190811425447463989e-02 -3.612832725048065186e-01 1.798373460769653320e-01 1.228871420025825500e-01
-6.238083839416503906e-01 -1.310345996171236038e-02 3.029105365276336670e-01 5.822472572326660156e-01 -5.917721986770629883e-02 -3.171652257442474365e-01 2.379280030727386475e-01 1.386337131261825562e-01
-5.701404809951782227e-01 9.145445376634597778e-02 -3.904637992382049561e-01 2.673610448837280273e-01 7.736163586378097534e-02 -3.733780682086944580e-01 5.337551236152648926e-01 -1.110926195979118347e-01
-2.630510926246643066e-01 -3.582662940025329590e-01 4.056522250175476074e-01 4.181420207023620605e-01 -4.792710244655609131e-01 -2.970096468925476074e-01 3.151528239250183105e-01 2.140471339225769043e-01
-3.388245701789855957e-01 1.902589052915573120e-01 2.566292285919189453e-01 7.894688844680786133e-01 1.246025040745735168e-01 1.481638941913843155e-02 3.768512010574340820e-01 -4.601744189858436584e-02
-6.793625354766845703e-01 -1.602900624275207520e-01 1.131746470928192139e-01 4.604401886463165283e-01 8.120542764663696289e-02 -4.458061456680297852e-01 2.672095894813537598e-01 1.059313714504241943e-01
-5.602282881736755371e-01 2.813102304935455322e-01 1.614763885736465454e-01 5.244865268468856812e-02 2.387385517358779907e-01 -4.002420604228973389e-01 5.472638607025146484e-01 2.479835450649261475e-01
-1.853551417589187622e-01 1.945408284664154053e-01 1.815460026264190674e-01 9.478203952312469482e-02 5.093849897384643555e-01 -5.729230642318725586e-01 5.190671086311340332e-01 1.694411933422088623e-01
-1.861193329095840454e-01 4.910120740532875061e-02 2.878370583057403564e-01 7.775620818138122559e-01 -3.293914487585425377e-03 -1.594043523073196411e-01 4.453279078006744385e-01 2.275045067071914673e-01
-5.675477981567382812e-01 1.335543692111968994e-01 1.482850313186645508e-01 -1.227849051356315613e-01 3.830680549144744873e-01 -7.825427502393722534e-02 6.331526041030883789e-01 2.631369233131408691e-01
-1.084483638405799866e-01 -4.722267389297485352e-01 1.632061451673507690e-01 -3.689014017581939697e-01 6.591682881116867065e-02 1.888187676668167114e-01 6.233346462249755859e-01 -4.171005189418792725e-01
-4.625140130519866943e-01 3.296734392642974854e-02 1.462554633617401123e-01 6.730839610099792480e-01 1.079091057181358337e-01 -2.472439110279083252e-01 4.335377216339111328e-01 2.232317328453063965e-01
-5.097612738609313965e-02 -2.354038506746292114e-01 4.179024100303649902e-01 5.442562103271484375e-01 -4.887529909610748291e-01 -3.548030257225036621e-01 1.633686423301696777e-01 -2.822682261466979980e-01
-8.202613890171051025e-02 1.395300626754760742e-01 -2.976336702704429626e-02 5.910805463790893555e-01 -1.133672222495079041e-01 -4.672714173793792725e-01 5.878202915191650391e-01 2.163645923137664795e-01
2.170718312263488770e-01 -5.071987509727478027e-01 3.852691352367401123e-01 2.844226360321044922e-02 -4.320460855960845947e-01 -2.654084861278533936e-01 5.277976393699645996e-01 -1.034996658563613892e-01
-1.774953603744506836e-01 -1.130823395214974880e-03 3.004301190376281738e-01 2.799183726310729980e-01 3.549736738204956055e-01 -7.229139804840087891e-01 3.550930023193359375e-01 1.586815714836120605e-01
-8.855785243213176727e-03 -1.456950157880783081e-01 3.723546266555786133e-01 3.046949207782745361e-01 -2.564662396907806396e-01 2.585924044251441956e-02 6.544427871704101562e-01 5.024625062942504883e-01
3.236391246318817139e-01 -3.238294422626495361e-01 1.806349754333496094e-01 -2.753141149878501892e-02 -4.232770204544067383e-02 -3.221719563007354736e-01 7.870638370513916016e-01 1.787434071302413940e-01
-1.668517887592315674e-01 -2.450825423002243042e-01 2.053448855876922607e-01 -3.722970187664031982e-01 -4.543927609920501709e-01 -2.085337340831756592e-01 6.870885491371154785e-01 -9.630089998245239258e-02
3.545132875442504883e-01 -2.071637660264968872e-02 2.774448320269584656e-02 5.262517333030700684e-01 -1.483178585767745972e-01 -7.631615549325942993e-02 6.719763875007629395e-01 -3.417686522006988525e-01
-2.076344341039657593e-01 1.922129653394222260e-02 5.929483473300933838e-02 2.602909207344055176e-01 6.997315883636474609e-01 -1.682662516832351685e-01 5.570135116577148438e-01 -2.388505190610885620e-01
-3.144386708736419678e-01 -3.923334479331970215e-01 4.535526037216186523e-01 -8.122575283050537109e-02 -5.851708650588989258e-01 -3.241609781980514526e-02 3.189970850944519043e-01 -2.994333803653717041e-01
-4.160317480564117432e-01 5.134269595146179199e-01 1.955308765172958374e-01 4.884198307991027832e-01 3.477259725332260132e-02 -2.930301725864410400e-01 4.423294365406036377e-01 6.158630177378654480e-02
-3.303091824054718018e-01 3.884001970291137695e-01 4.430245161056518555e-01 5.017061829566955566e-01 2.266203463077545166e-01 2.059136182069778442e-01 3.590605258941650391e-01 -2.634001970291137695e-01
1.195105016231536865e-01 2.486370056867599487e-01 4.324072599411010742e-01 6.775559186935424805e-01 -2.875797152519226074e-01 -1.663042008876800537e-01 2.643801271915435791e-01 -3.123826682567596436e-01
1.309543102979660034e-01 3.670250624418258667e-02 1.660393476486206055e-01 1.893085241317749023e-01 -7.348723411560058594e-01 -2.889024615287780762e-01 3.875200748443603516e-01 -3.800308704376220703e-01
3.618149757385253906e-01 -3.165956959128379822e-02 1.787006855010986328e-01 3.980065882205963135e-01 2.465224564075469971e-01 2.870213240385055542e-02 5.993654131889343262e-01 -5.068612694740295410e-01
-4.380525350570678711e-01 -4.448154866695404053e-01 2.797046899795532227e-01 2.897433936595916748e-01 3.296800714451819658e-04 5.041223764419555664e-01 3.681485354900360107e-01 -2.416410893201828003e-01
-2.609041333198547363e-01 4.844413325190544128e-02 2.253958135843276978e-01 1.884776800870895386e-01 3.816367685794830322e-01 -5.790458917617797852e-01 5.661500096321105957e-01 2.044229507446289062e-01
3.433843851089477539e-01 -3.946871962398290634e-03 -1.138981878757476807e-01 3.442097008228302002e-01 -1.305285543203353882e-01 -5.880120396614074707e-01 5.920547246932983398e-01 -1.931167393922805786e-01
-3.673137724399566650e-01 -3.109771609306335449e-01 2.978655397891998291e-01 1.654558330774307251e-01 6.039714813232421875e-01 -1.545138657093048096e-01 3.041186332702636719e-01 -4.136787652969360352e-01
1.467559766024351120e-02 -2.234304994344711304e-01 -1.765718460083007812e-01 4.552233815193176270e-01 4.776395559310913086e-01 -4.096328616142272949e-01 4.664490520954132080e-01 -3.129605054855346680e-01
4.508139193058013916e-02 1.808957904577255249e-01 2.469988018274307251e-01 7.201616168022155762e-01 1.303678303956985474e-01 -3.132550120353698730e-01 5.117261409759521484e-01 9.281784296035766602e-02
-4.571515321731567383e-01 4.239612817764282227e-02 -1.524037420749664307e-01 3.260014355182647705e-01 5.153474956750869751e-02 3.706265985965728760e-01 6.972770690917968750e-01 -1.830188035964965820e-01
-2.305745184421539307e-01 1.250322312116622925e-01 4.396625459194183350e-01 4.788816869258880615e-01 5.332318544387817383e-01 -2.134397327899932861e-01 2.764917910099029541e-01 -3.197358846664428711e-01
-5.381759405136108398e-01 4.798392355442047119e-01 8.976038545370101929e-02 7.184720039367675781e-02 -3.736798837780952454e-02 -1.046560257673263550e-01 6.682603359222412109e-01 8.933630585670471191e-02
-5.579376816749572754e-01 6.605536490678787231e-02 4.442792236804962158e-01 3.114651143550872803e-01 -2.533254027366638184e-01 -2.528222799301147461e-01 3.623321056365966797e-01 3.613452315330505371e-01
-7.025517523288726807e-02 2.746143639087677002e-01 9.843371808528900146e-02 6.234422326087951660e-01 -4.654400944709777832e-01 -1.610652655363082886e-01 3.662336468696594238e-01 -3.802341520786285400e-01
-4.855678677558898926e-01 2.471909075975418091e-01 -3.669975697994232178e-01 1.688248813152313232e-01 3.133956789970397949e-01 -3.055028617382049561e-01 5.790221095085144043e-01 -1.145252436399459839e-01
2.943890988826751709e-01 9.282571077346801758e-02 2.224550396203994751e-01 5.590476393699645996e-01 -3.749193549156188965e-01 -3.396237492561340332e-01 4.379441738128662109e-01 -3.082113564014434814e-01
-5.540454983711242676e-01 -2.242625057697296143e-01 7.977572083473205566e-02 9.909329935908317566e-03 5.777617692947387695e-01 -2.709896266460418701e-01 4.566195607185363770e-01 -1.432906836271286011e-01
-1.182444915175437927e-01 1.344580650329589844e-01 2.727637588977813721e-01 7.903677225112915039e-01 -2.364252507686614990e-01 -1.485591977834701538e-01 1.892629712820053101e-01 -3.937904536724090576e-01
-4.130790233612060547e-01 -1.550770998001098633e-01 -2.445274889469146729e-01 -2.651472389698028564e-01 7.438684999942779541e-02 3.658398985862731934e-02 8.121830821037292480e-01 9.331087023019790649e-02
-5.835570096969604492e-01 1.580741852521896362e-01 3.272154629230499268e-01 5.425652265548706055e-01 2.486176341772079468e-01 -1.403428465127944946e-01 3.656593859195709229e-01 1.334654092788696289e-01
-8.000464737415313721e-02 1.206807717680931091e-01 1.027974784374237061e-01 4.135128855705261230e-01 -6.940484642982482910e-01 2.008084952831268311e-01 3.672664761543273926e-01 -3.749177157878875732e-01
-3.670542836189270020e-01 -4.837965071201324463e-01 1.649090051651000977e-01 3.344994485378265381e-01 -4.143951460719108582e-02 4.573944509029388428e-01 4.104751646518707275e-01 -3.357238471508026123e-01
2.816661298274993896e-01 -8.692371658980846405e-03 4.341360926628112793e-01 9.718793630599975586e-02 -8.730209618806838989e-02 3.364244103431701660e-01 7.744460701942443848e-01 -4.581858962774276733e-02
-6.288995742797851562e-01 2.496994882822036743e-01 2.086441963911056519e-01 3.009969592094421387e-01 3.119605779647827148e-01 -2.281456440687179565e-01 4.745657444000244141e-01 1.828154027462005615e-01
3.528417050838470459e-01 -6.503458321094512939e-02 -9.610193781554698944e-03 2.378602623939514160e-01 1.778163909912109375e-01 -2.024224400520324707e-01 6.571328043937683105e-01 -5.569436550140380859e-01
-3.595867455005645752e-01 3.627309203147888184e-01 5.723453760147094727e-01 1.056828573346138000e-01 2.765412032604217529e-01 2.819525301456451416e-01 4.880106747150421143e-01 -7.905016839504241943e-02
-3.477087616920471191e-01 -1.189796403050422668e-01 -2.606739401817321777e-01 5.058144330978393555e-01 2.302878499031066895e-01 1.633531749248504639e-01 6.791562438011169434e-01 -1.317130029201507568e-02
-5.708404779434204102e-01 -3.804770410060882568e-01 1.213349960744380951e-02 3.909076750278472900e-02 -2.652215957641601562e-01 -1.223520264029502869e-01 8.920683711767196655e-02 -6.591150760650634766e-01
-2.542667984962463379e-01 2.716686725616455078e-01 3.299797177314758301e-01 5.355814099311828613e-01 -4.023191332817077637e-01 1.493912339210510254e-01 3.611724078655242920e-01 -3.888275921344757080e-01
-3.688334822654724121e-01 -1.148065030574798584e-01 -2.066557705402374268e-01 2.143644839525222778e-01 -1.119517609477043152e-01 3.457284271717071533e-01 4.555028676986694336e-01 -6.500602960586547852e-01
-1.324531733989715576e-01 -4.235687255859375000e-01 7.990967482328414917e-02 5.951340198516845703e-01 -2.649791538715362549e-01 2.577002644538879395e-01 3.724676966667175293e-01 -4.088031947612762451e-01
-6.233882904052734375e-01 2.660978436470031738e-01 -1.362857408821582794e-02 3.383589386940002441e-01 9.714500978589057922e-03 -4.407489597797393799e-01 4.551382362842559814e-01 1.562106758356094360e-01
-3.154815733432769775e-01 -2.413673400878906250e-01 5.575957298278808594e-01 2.262865900993347168e-01 4.494070410728454590e-01 -2.272403985261917114e-01 2.522734999656677246e-01 -4.035438299179077148e-01
-5.817903280258178711e-01 -2.432776987552642822e-01 -1.623989045619964600e-01 4.701017439365386963e-01 3.587551042437553406e-02 -3.999286293983459473e-01 4.205187857151031494e-01 1.300031244754791260e-01
-1.873683929443359375e-01 -6.662377119064331055e-01 7.883539795875549316e-02 4.316325783729553223e-01 2.559647709131240845e-02 -4.815494716167449951e-01 2.050467878580093384e-01 -2.321844696998596191e-01
-6.600927114486694336e-01 -2.614507675170898438e-01 2.785987555980682373e-01 1.043352633714675903e-01 5.110995769500732422e-01 -1.628477126359939575e-01 3.431006073951721191e-01 -4.424855485558509827e-02
-4.124884903430938721e-01 1.635866612195968628e-01 3.920720219612121582e-01 2.669098973274230957e-01 4.938956797122955322e-01 1.885551065206527710e-01 5.253047347068786621e-01 -1.506662815809249878e-01
-4.318628907203674316e-01 6.490455269813537598e-01 -2.663282491266727448e-02 2.167957574129104614e-01 -1.182636469602584839e-01 -1.164555773138999939e-01 5.151288509368896484e-01 -2.271976619958877563e-01
-5.510647296905517578e-01 1.638120561838150024e-01 1.023266743868589401e-02 1.775134652853012085e-01 -4.204900860786437988e-01 2.807343006134033203e-01 6.149741411209106445e-01 6.372337043285369873e-02
-3.779830634593963623e-01 -2.901251614093780518e-01 6.443296074867248535e-01 -1.555293649435043335e-01 -3.124452531337738037e-01 2.532085776329040527e-02 2.873254716396331787e-01 -3.908798694610595703e-01
2.297589369118213654e-02 6.593760102987289429e-02 -1.318025588989257812e-01 4.636050760746002197e-01 2.927982211112976074e-01 1.083038449287414551e-01 4.996479153633117676e-01 -6.447591185569763184e-01
9.249301999807357788e-02 2.480863779783248901e-01 3.098653256893157959e-01 7.380874156951904297e-01 -2.723748981952667236e-01 4.584430530667304993e-02 4.524677097797393799e-01 -8.995398879051208496e-02
1.230447739362716675e-01 -9.536952525377273560e-02 3.995766639709472656e-01 6.308296918869018555e-01 -4.086930751800537109e-01 -2.454927265644073486e-01 2.741152942180633545e-01 -3.401783108711242676e-01
-4.024742841720581055e-01 -2.427404522895812988e-01 1.630721837282180786e-01 4.417275190353393555e-01 -5.601692199707031250e-01 -4.542433619499206543e-01 1.770551204681396484e-01 7.681637257337570190e-02
-8.553418517112731934e-02 4.481650888919830322e-03 2.801978886127471924e-01 1.958840191364288330e-01 5.142643451690673828e-01 -4.412908256053924561e-01 6.255076527595520020e-01 1.591136306524276733e-01
-4.477230012416839600e-01 1.647366434335708618e-01 -2.751480340957641602e-01 2.899811565876007080e-01 -2.122505009174346924e-01 -3.406386375427246094e-01 6.433982849121093750e-01 1.938146650791168213e-01
-7.306718230247497559e-01 -2.301058322191238403e-01 3.313778936862945557e-01 3.108853101730346680e-01 -1.747198551893234253e-01 -1.204014420509338379e-01 3.212657868862152100e-01 2.418135702610015869e-01
1.171348094940185547e-01 9.258561581373214722e-02 4.057842493057250977e-01 6.088454127311706543e-01 -4.373821914196014404e-01 -3.405368030071258545e-01 2.955015897750854492e-01 -2.185495048761367798e-01
-2.796275913715362549e-01 2.424524724483489990e-01 -1.458620727062225342e-01 5.420359969139099121e-01 4.836517572402954102e-02 -5.114383101463317871e-01 5.249816775321960449e-01 9.182704240083694458e-02
1.337184458971023560e-01 -5.858314782381057739e-02 2.620560526847839355e-01 5.287118554115295410e-01 -5.104901790618896484e-01 -4.546091556549072266e-01 2.918995022773742676e-01 -2.792898416519165039e-01
-1.604198478162288666e-02 6.101970374584197998e-02 6.116660833358764648e-01 -1.970510631799697876e-01 -2.213691473007202148e-01 2.211348116397857666e-01 4.834156036376953125e-01 -5.014570951461791992e-01
-9.086859226226806641e-02 -3.147159516811370850e-01 7.013457417488098145e-01 -1.619691252708435059e-01 -1.747588515281677246e-01 1.336937695741653442e-01 4.068880081176757812e-01 -4.007545709609985352e-01
-6.284061074256896973e-01 3.108306089416146278e-03 1.515456289052963257e-01 3.448127806186676025e-01 5.248296260833740234e-01 -4.264507442712783813e-02 4.273806810379028320e-01 -5.757784843444824219e-02
-3.884627819061279297e-01 5.184129476547241211e-01 -1.390611659735441208e-02 3.903944790363311768e-01 1.546522825956344604e-01 -2.143439054489135742e-01 5.904240012168884277e-01 9.634526818990707397e-02
-7.231525331735610962e-02 -5.689803361892700195e-01 3.161245957016944885e-02 1.005297899246215820e-01 2.634330093860626221e-01 3.491898477077484131e-01 5.896998643875122070e-01 -3.476349413394927979e-01
6.355988793075084686e-03 -6.296470761299133301e-02 3.535644412040710449e-01 4.274646341800689697e-01 5.672357082366943359e-01 -3.531686365604400635e-01 4.508372545242309570e-01 -1.962717324495315552e-01
-5.499140024185180664e-01 3.951097130775451660e-01 -7.904075086116790771e-02 3.374634087085723877e-01 -6.249765679240226746e-02 1.747685670852661133e-01 6.124179959297180176e-01 -1.088483706116676331e-01
-5.546775460243225098e-01 1.935170292854309082e-01 3.411854505538940430e-01 6.333929300308227539e-01 1.783124655485153198e-01 -1.162279546260833740e-01 2.991261184215545654e-01 5.009131133556365967e-02
-9.971956908702850342e-02 2.043806612491607666e-01 4.331865012645721436e-01 5.769976377487182617e-01 -5.635733008384704590e-01 -1.167323440313339233e-01 2.907174825668334961e-01 -1.093153879046440125e-01
-5.974058508872985840e-01 -3.612830936908721924e-01 9.319935739040374756e-02 -9.054022282361984253e-02 -4.265971779823303223e-01 -5.304206162691116333e-03 1.873878091573715210e-01 -5.277970433235168457e-01
-7.025468945503234863e-01 5.133035778999328613e-02 3.414962291717529297e-01 -3.589178994297981262e-02 4.782985746860504150e-01 -1.873065829277038574e-01 3.309320211410522461e-01 -1.118744313716888428e-01
-6.033228635787963867e-01 -1.871172636747360229e-01 3.119133114814758301e-01 2.074497789144515991e-01 5.048921108245849609e-01 2.891479805111885071e-02 2.901604175567626953e-01 -3.474452495574951172e-01
-4.152712598443031311e-02 6.591657549142837524e-02 4.984340965747833252e-01 -3.925330638885498047e-01 -9.870275855064392090e-02 2.199591249227523804e-01 7.286790013313293457e-01 -4.810879379510879517e-02
3.336777985095977783e-01 -2.842388451099395752e-01 2.817247211933135986e-01 -3.868303820490837097e-02 -2.209285795688629150e-01 -3.721707165241241455e-01 7.252848148345947266e-01 1.168065220117568970e-01
-1.654046177864074707e-01 -1.418334543704986572e-01 2.088470160961151123e-01 -5.653937906026840210e-02 -3.533032238483428955e-01 -3.909325599670410156e-01 2.724009156227111816e-01 -7.442157864570617676e-01
-5.446324348449707031e-01 -5.087146535515785217e-03 -6.582727283239364624e-02 6.008544564247131348e-01 -5.727130547165870667e-02 -4.266175031661987305e-01 3.777651488780975342e-01 1.000057756900787354e-01
-2.450312525033950806e-01 -2.721673548221588135e-01 5.792991518974304199e-01 2.685735523700714111e-01 4.829773306846618652e-01 -2.926257550716400146e-01 2.845448255538940430e-01 -2.414594441652297974e-01
-4.244651198387145996e-01 4.509038925170898438e-01 1.848468184471130371e-01 2.514844834804534912e-01 2.850628495216369629e-01 1.351710706949234009e-01 6.475278735160827637e-01 1.666729152202606201e-02
-2.629541754722595215e-01 1.813191920518875122e-01 1.126424781978130341e-02 3.158334195613861084e-01 6.040586829185485840e-01 -2.031181603670120239e-01 6.260585784912109375e-01 2.749503822997212410e-03
-1.191078424453735352e-01 -4.144927859306335449e-01 5.722492933273315430e-01 -1.893664300441741943e-01 -2.632052898406982422e-01 1.474618166685104370e-01 4.723527431488037109e-01 -3.695146739482879639e-01
-1.327698379755020142e-01 1.106192618608474731e-01 2.633080780506134033e-01 6.229780316352844238e-01 -4.528862535953521729e-01 2.304281741380691528e-01 4.552401602268218994e-01 -2.173846215009689331e-01
-1.095653045922517776e-03 -2.787554860115051270e-01 -2.038371115922927856e-01 4.467757344245910645e-01 3.565708398818969727e-01 -3.714903891086578369e-01 4.235730767250061035e-01 -4.863888323307037354e-01
-5.877899006009101868e-02 -4.977273941040039062e-01 -6.861684471368789673e-02 1.699336022138595581e-01 -2.418157607316970825e-01 -7.166045308113098145e-01 3.624830842018127441e-01 -1.087921336293220520e-01
-5.110800266265869141e-01 4.248649775981903076e-01 5.486394762992858887e-01 1.931242197751998901e-01 1.538531184196472168e-01 9.124939143657684326e-02 4.013522267341613770e-01 -1.640238761901855469e-01
-5.466749072074890137e-01 2.215955108404159546e-01 5.631374716758728027e-01 6.927886605262756348e-02 3.690496087074279785e-01 -4.790598154067993164e-02 4.375239610671997070e-01 1.409509871155023575e-02
-5.732880234718322754e-01 2.617596983909606934e-01 7.631389051675796509e-02 5.161346402019262314e-03 3.064782321453094482e-01 2.276831269264221191e-01 6.238855123519897461e-01 -2.489393502473831177e-01
-5.938242673873901367e-01 -2.766571640968322754e-01 1.836004108190536499e-01 6.074301004409790039e-01 -2.578690052032470703e-01 -1.651483923196792603e-01 2.641246020793914795e-01 6.797648221254348755e-02
-2.342648804187774658e-01 -5.316244363784790039e-01 -8.913486381061375141e-04 3.832391798496246338e-01 2.581780254840850830e-01 -1.771551668643951416e-01 3.615851402282714844e-01 -5.355731844902038574e-01
1.394872665405273438e-01 2.924599945545196533e-01 -6.503094732761383057e-02 4.431794881820678711e-01 6.361763924360275269e-02 -4.748554229736328125e-01 6.752652525901794434e-01 9.410240501165390015e-02
-2.615144550800323486e-01 -2.560148239135742188e-01 5.326975584030151367e-01 2.473766356706619263e-01 2.485952973365783691e-01 -1.651075929403305054e-01 6.542394161224365234e-01 -6.336787343025207520e-02
-2.647976577281951904e-01 -5.528244972229003906e-01 3.021294176578521729e-01 -1.103435009717941284e-01 -1.508951336145401001e-01 1.226737797260284424e-01 4.149864315986633301e-01 -5.574742555618286133e-01
-9.718399494886398315e-03 -1.988335549831390381e-01 1.366929411888122559e-01 -2.575114667415618896e-01 1.652503460645675659e-01 2.248755842447280884e-01 6.836541295051574707e-01 -5.745553970336914062e-01
-6.282724142074584961e-01 -3.260648250579833984e-01 -6.026735901832580566e-02 8.677926659584045410e-02 3.984657526016235352e-01 2.104838490486145020e-01 5.066018700599670410e-01 -1.675367802381515503e-01
-4.443461000919342041e-01 1.737734973430633545e-01 4.245964586734771729e-01 -3.879427164793014526e-02 2.254146784543991089e-01 -8.672455698251724243e-02 6.190567016601562500e-01 3.860156238079071045e-01
-7.130083441734313965e-01 1.984373480081558228e-01 3.157790601253509521e-01 3.287201374769210815e-02 2.575604021549224854e-01 1.230066195130348206e-01 5.136348009109497070e-01 7.845977693796157837e-02
-8.011758327484130859e-01 1.597590744495391846e-01 2.687980532646179199e-01 1.989393234252929688e-01 1.799926906824111938e-01 9.529174119234085083e-02 4.234196841716766357e-01 -1.748750102706253529e-03
9.214793145656585693e-02 2.189978957176208496e-01 2.071971893310546875e-01 3.323455154895782471e-01 2.914181947708129883e-01 -5.476440191268920898e-01 6.302295327186584473e-01 9.020302444696426392e-02
-2.910207211971282959e-01 -1.016573980450630188e-01 4.289831221103668213e-01 1.765759438276290894e-01 5.038878917694091797e-01 -3.606042861938476562e-01 3.209340274333953857e-01 -4.503666162490844727e-01
2.281096875667572021e-01 -6.876540929079055786e-02 2.437715977430343628e-01 5.020778179168701172e-01 3.625451326370239258e-01 -7.038761861622333527e-03 4.793602526187896729e-01 -5.200539827346801758e-01
-3.679890558123588562e-02 -1.783384978771209717e-01 3.588608503341674805e-01 4.421340525150299072e-01 5.245063900947570801e-01 -4.441194534301757812e-01 3.638690114021301270e-01 -1.944937705993652344e-01
-2.419041842222213745e-01 -1.720683723688125610e-01 1.973132044076919556e-01 7.543932199478149414e-01 3.095233142375946045e-01 -1.357662677764892578e-01 2.814815342426300049e-01 -3.322108983993530273e-01
-5.001264214515686035e-01 -3.322615027427673340e-01 2.396067082881927490e-01 -5.242575332522392273e-02 -4.971629381179809570e-01 4.024328663945198059e-02 2.181862145662307739e-01 -5.319027304649353027e-01
1.192100271582603455e-01 1.900701075792312622e-01 6.461768597364425659e-02 4.295661449432373047e-01 2.057586908340454102e-01 -2.881715595722198486e-01 7.972127199172973633e-01 -5.692092236131429672e-03
-3.419777452945709229e-01 -3.570153713226318359e-01 4.497020840644836426e-01 3.337210416793823242e-01 4.002564549446105957e-01 -2.211962491273880005e-01 2.019606530666351318e-01 -4.382561445236206055e-01
-4.140506088733673096e-01 1.188246309757232666e-01 3.602551817893981934e-01 4.384852349758148193e-01 4.309727251529693604e-01 -1.617904901504516602e-01 3.167462646961212158e-01 -4.244384765625000000e-01
-4.928124248981475830e-01 5.263029783964157104e-02 -6.600680947303771973e-02 2.176434993743896484e-01 -4.692564904689788818e-01 1.973361968994140625e-01 6.621354818344116211e-01 7.122922688722610474e-02
2.490790933370590210e-01 -6.713342666625976562e-02 5.619978532195091248e-02 4.499764442443847656e-01 3.652683794498443604e-01 -3.465601205825805664e-01 6.794262528419494629e-01 -1.125641167163848877e-01
-1.030594334006309509e-01 -3.777090311050415039e-01 4.762664735317230225e-01 2.714831829071044922e-01 4.730572104454040527e-01 -3.827704489231109619e-01 2.456784248352050781e-01 -3.398935794830322266e-01
-3.899285197257995605e-01 -2.000825554132461548e-01 1.073010042309761047e-01 2.417203336954116821e-01 6.414477229118347168e-01 -6.030901893973350525e-02 5.496561527252197266e-01 -1.441047638654708862e-01
1.327273249626159668e-01 -6.070911884307861328e-01 -6.141769140958786011e-02 9.617744386196136475e-02 1.340097337961196899e-01 -5.024362802505493164e-01 5.548567175865173340e-01 -1.501155346632003784e-01
-1.961156874895095825e-01 -3.953891098499298096e-01 -1.507900655269622803e-01 1.607463955879211426e-01 3.677931427955627441e-01 -2.239664644002914429e-01 7.510707974433898926e-01 8.419603854417800903e-02
-6.133051514625549316e-01 -8.309239894151687622e-02 -1.783760040998458862e-01 2.577865123748779297e-01 -4.794958606362342834e-02 -6.517717838287353516e-01 2.999811172485351562e-01 3.982573747634887695e-02
1.598265469074249268e-01 -1.273374110460281372e-01 5.351986885070800781e-01 -1.210162863135337830e-01 -1.467059254646301270e-01 -3.788773417472839355e-01 6.746296882629394531e-01 1.922556161880493164e-01
5.491271615028381348e-02 -3.439761325716972351e-02 6.738103181123733521e-02 3.279232084751129150e-01 4.695015251636505127e-01 1.424243897199630737e-01 5.642395019531250000e-01 -5.697759985923767090e-01
-1.938865184783935547e-01 3.595504909753799438e-02 1.725077331066131592e-01 7.327361106872558594e-01 4.022950530052185059e-01 -1.016989573836326599e-01 3.713333606719970703e-01 -2.904854416847229004e-01
9.591174870729446411e-02 9.142882376909255981e-02 2.802060544490814209e-01 6.446430087089538574e-01 -4.737414717674255371e-01 1.014436259865760803e-01 4.287602901458740234e-01 -2.642052471637725830e-01
-5.858532190322875977e-01 2.742325365543365479e-01 1.467833817005157471e-01 3.045142590999603271e-01 2.066583931446075439e-01 -3.906072080135345459e-01 4.674924015998840332e-01 2.312301546335220337e-01
8.080088347196578979e-02 3.028770387172698975e-01 7.167427241802215576e-02 3.227515220642089844e-01 -1.980127841234207153e-01 -4.820444583892822266e-01 6.957603693008422852e-01 1.917615979909896851e-01
-5.215527415275573730e-01 1.709839254617691040e-01 2.251614183187484741e-01 2.377938479185104370e-01 4.330362975597381592e-01 1.572843641042709351e-01 5.807078480720520020e-01 -2.049958407878875732e-01
-1.546291261911392212e-01 -6.987002491950988770e-01 -5.828555300831794739e-02 1.439563632011413574e-01 -1.749414205551147461e-01 -5.175831317901611328e-01 3.171104192733764648e-01 -2.544233798980712891e-01
-1.136027351021766663e-01 -4.723302423954010010e-01 9.179849922657012939e-02 3.336076140403747559e-01 -8.498908579349517822e-02 -6.921180486679077148e-01 3.888923823833465576e-01 -8.240066468715667725e-02
3.548865914344787598e-01 -2.270915806293487549e-01 1.657117009162902832e-01 3.248666226863861084e-01 7.121361792087554932e-02 -4.582433104515075684e-01 6.774458289146423340e-01 1.244791746139526367e-01
6.219584122300148010e-02 -2.975158989429473877e-01 3.083353340625762939e-01 2.953701913356781006e-01 -5.696907639503479004e-01 -8.911777287721633911e-02 5.674359202384948730e-01 -2.661367952823638916e-01
-2.967634499073028564e-01 1.717539876699447632e-01 6.626806855201721191e-01 9.351173788309097290e-02 4.760958552360534668e-01 -1.147870123386383057e-01 4.404739439487457275e-01 2.609983459115028381e-02
2.015382200479507446e-01 8.692581951618194580e-02 3.350668773055076599e-02 2.658253908157348633e-01 -1.353907138109207153e-01 2.224038988351821899e-01 5.555855631828308105e-01 -7.096272110939025879e-01
-3.706721588969230652e-02 3.078658878803253174e-02 4.689924418926239014e-01 -4.732901751995086670e-01 -1.661154180765151978e-01 -1.255728155374526978e-01 6.772266030311584473e-01 -2.274247407913208008e-01
-8.488362282514572144e-02 2.557208538055419922e-01 6.240963935852050781e-02 4.629836678504943848e-01 -5.432556867599487305e-01 1.248721498996019363e-02 6.422377824783325195e-01 3.742628172039985657e-02
-1.698837876319885254e-01 -4.447686374187469482e-01 4.569292366504669189e-01 4.882552325725555420e-01 4.233875125646591187e-02 -2.704226374626159668e-01 2.554046511650085449e-01 -4.312660396099090576e-01
-7.709039449691772461e-01 4.200273454189300537e-01 8.194257318973541260e-02 1.969516724348068237e-01 -1.809021830558776855e-01 -1.707351207733154297e-01 3.098486065864562988e-01 -1.609267145395278931e-01
-6.461612582206726074e-01 2.091310918331146240e-01 2.216720432043075562e-01 -2.210438437759876251e-02 -1.863182634115219116e-01 8.903913199901580811e-02 6.451959013938903809e-01 1.737598180770874023e-01
3.229226469993591309e-01 -1.212994307279586792e-01 5.598075985908508301e-01 2.720499597489833832e-02 9.845964610576629639e-02 9.906355291604995728e-02 7.360755205154418945e-01 -7.461637258529663086e-02
-5.289036035537719727e-01 -2.374480813741683960e-01 3.825669884681701660e-01 1.847179085016250610e-01 4.229335188865661621e-01 1.473693251609802246e-01 3.433832824230194092e-01 -4.060771167278289795e-01
-1.452666074037551880e-01 -8.506605029106140137e-02 6.335818767547607422e-02 6.826327443122863770e-01 4.299516081809997559e-01 4.625521972775459290e-02 3.911001086235046387e-01 -4.021222293376922607e-01
-5.565780401229858398e-01 -2.634637057781219482e-02 2.866978049278259277e-01 8.927176892757415771e-02 5.536731481552124023e-01 -3.245033323764801025e-01 4.284978508949279785e-01 -6.240772828459739685e-02
-4.884114954620599747e-03 -5.324436426162719727e-01 2.955824732780456543e-01 3.963619470596313477e-02 5.277692899107933044e-02 -6.445775628089904785e-01 4.568239748477935791e-01 -2.421105280518531799e-02
3.678123056888580322e-01 -1.340046375989913940e-01 1.151898354291915894e-01 2.893154919147491455e-01 -1.117457896471023560e-01 -3.880942463874816895e-01 7.596043944358825684e-01 9.839487820863723755e-02
-8.034681528806686401e-02 -2.684807218611240387e-02 5.690093636512756348e-01 -1.696594059467315674e-01 -1.328642666339874268e-01 -3.455666005611419678e-01 6.111809611320495605e-01 -3.600781261920928955e-01
-2.789083309471607208e-02 -6.301227211952209473e-02 4.426667988300323486e-01 6.166204810142517090e-01 -4.699465930461883545e-01 -3.009338080883026123e-01 2.362235039472579956e-01 -2.277377396821975708e-01
-2.202602475881576538e-02 -2.674551904201507568e-01 -1.037385612726211548e-01 4.279013574123382568e-01 4.497832655906677246e-01 -4.395501017570495605e-01 3.916233181953430176e-01 -4.303987622261047363e-01
7.117544114589691162e-02 -2.734448611736297607e-01 2.110752910375595093e-01 5.799651741981506348e-01 -5.134726762771606445e-01 -1.490468829870223999e-01 3.319794833660125732e-01 -3.783780634403228760e-01
-2.557685673236846924e-01 -2.727474272251129150e-01 3.119637668132781982e-01 -2.093092799186706543e-01 -1.759133487939834595e-01 -1.131074056029319763e-01 3.176944553852081299e-01 -7.578858733177185059e-01
-2.549848854541778564e-01 -1.463347375392913818e-01 -4.691199064254760742e-01 1.387867033481597900e-01 -3.762001544237136841e-02 -2.441281080245971680e-01 7.774029970169067383e-01 -9.415008872747421265e-02
