# Supplementary material for: Where is your field going? A machine learning approach to study the relative motion of the domains of physics
Source: PLoS One. 2020 Jun 18;15(6):e0233997. doi: 10.1371/journal.pone.0233997 (PMC7302634; doi:10.1371/journal.pone.0233997)
Supplement: S9 Data — (ZIP) [file pone.0233997.s009.zip › 8/Pacs4Run_8_VS_500_embeddings1995-1999ED8.txt]

2.722317874431610107e-01 -4.230528771877288818e-01 1.532228291034698486e-01 -4.801491498947143555e-01 -5.102183818817138672e-01 3.580923378467559814e-01 -2.067988216876983643e-01 -2.481474429368972778e-01
4.236608147621154785e-01 2.421833127737045288e-01 6.675601005554199219e-01 -3.694108501076698303e-02 -1.492155194282531738e-01 4.945423007011413574e-01 -2.190631479024887085e-01 -5.620152689516544342e-03
-1.045759767293930054e-01 -6.883035530336201191e-04 6.784284710884094238e-01 -1.074998974800109863e-01 -5.745887756347656250e-01 1.023383215069770813e-01 -3.524506688117980957e-01 -2.288999706506729126e-01
7.338390350341796875e-01 -1.048458963632583618e-01 2.151870168745517731e-02 -1.755911111831665039e-01 -1.172106117010116577e-01 1.403529644012451172e-01 -2.674623727798461914e-01 -5.605522394180297852e-01
2.047974020242691040e-01 -8.178346604108810425e-02 4.888548851013183594e-01 -5.168814063072204590e-01 -1.527228951454162598e-01 2.135766437277197838e-03 -6.429436802864074707e-01 9.229664504528045654e-02
5.882163643836975098e-01 1.184942349791526794e-01 -5.445965752005577087e-02 1.954654008150100708e-01 -5.562489032745361328e-01 4.806766808032989502e-01 5.337889306247234344e-03 -2.414468228816986084e-01
4.427145421504974365e-01 -3.398206457495689392e-02 3.518272191286087036e-02 -3.887566328048706055e-01 -4.079271852970123291e-02 3.537425994873046875e-01 -5.606226921081542969e-01 -4.575846791267395020e-01
9.522569924592971802e-02 3.920260667800903320e-01 6.193462014198303223e-01 -5.735693573951721191e-01 -3.140769898891448975e-01 1.759842969477176666e-02 -1.577374190092086792e-01 2.900209091603755951e-02
5.870975255966186523e-01 -4.885027408599853516e-01 4.883352518081665039e-01 1.524016708135604858e-01 -1.387345343828201294e-01 1.815201044082641602e-01 1.363358497619628906e-01 -2.901716232299804688e-01
2.586838603019714355e-01 -2.064668536186218262e-01 2.507196664810180664e-01 -1.429138779640197754e-01 -3.359452784061431885e-01 2.396217733621597290e-01 -7.739767432212829590e-01 -1.945550739765167236e-01
8.274218440055847168e-01 -1.374031007289886475e-01 2.667939960956573486e-01 1.197038032114505768e-02 -2.604868412017822266e-01 -2.186812609434127808e-01 -1.420044302940368652e-01 -2.988827824592590332e-01
4.961688816547393799e-01 -2.585410475730895996e-01 5.088942050933837891e-01 2.131851315498352051e-01 -3.318073749542236328e-01 3.538427948951721191e-01 -3.795885443687438965e-01 5.624558031558990479e-02
5.178268551826477051e-01 2.165464907884597778e-01 2.719884514808654785e-01 -3.363342583179473877e-01 2.960496209561824799e-02 3.176254928112030029e-01 2.177848815917968750e-01 -5.904844403266906738e-01
6.773657798767089844e-01 -1.090986356139183044e-01 4.185388088226318359e-01 -3.271421790122985840e-01 3.055762052536010742e-01 3.716259002685546875e-01 1.191223859786987305e-01 -3.746445477008819580e-02
6.758519411087036133e-01 -1.110085248947143555e-01 -5.310864001512527466e-02 -3.303878605365753174e-01 -9.299813956022262573e-02 1.226256936788558960e-01 -4.079696238040924072e-01 -4.783300757408142090e-01
6.155809164047241211e-01 -2.195349335670471191e-01 5.775669813156127930e-01 4.920752346515655518e-02 -9.408228844404220581e-02 1.666711270809173584e-01 8.638044446706771851e-02 -4.390527307987213135e-01
6.878591179847717285e-01 -4.988180398941040039e-01 2.228126376867294312e-01 -2.760703489184379578e-02 8.227955549955368042e-02 4.041099846363067627e-01 2.237476557493209839e-01 8.651565760374069214e-02
1.742464601993560791e-01 -6.704795956611633301e-01 1.623862832784652710e-01 -4.427338838577270508e-01 -5.099029541015625000e-01 -8.809965103864669800e-02 -1.499722599983215332e-01 -8.636184036731719971e-02
3.517177999019622803e-01 -4.994687438011169434e-01 3.602823317050933838e-01 -5.541166067123413086e-01 -2.670454382896423340e-01 -3.336475491523742676e-01 -6.813888251781463623e-02 -5.196355655789375305e-02
-1.374246776103973389e-01 6.137434765696525574e-02 6.203833222389221191e-01 -2.474823296070098877e-01 -3.357353508472442627e-01 5.694943666458129883e-01 -3.068912625312805176e-01 -5.705062649212777615e-04
6.681780517101287842e-02 -8.859512954950332642e-02 6.160799860954284668e-01 1.671726703643798828e-01 -4.314852952957153320e-01 6.257061362266540527e-01 -2.988610230386257172e-02 -4.005278274416923523e-02
2.389283925294876099e-01 -2.276880592107772827e-01 -6.776534765958786011e-02 -2.767551839351654053e-01 -8.658239245414733887e-01 -1.480579469352960587e-02 2.016809582710266113e-01 1.390697211027145386e-01
4.079552590847015381e-01 -3.710967302322387695e-01 3.628110885620117188e-01 -5.925534367561340332e-01 -1.259084343910217285e-01 -3.160893917083740234e-01 -2.800193727016448975e-01 -1.375936120748519897e-01
6.439951658248901367e-01 -2.501430213451385498e-01 5.593107342720031738e-01 1.107153519988059998e-01 -1.015066057443618774e-01 2.764882743358612061e-01 -3.301554918289184570e-01 -4.313205927610397339e-02
7.018680572509765625e-01 -8.925097435712814331e-02 6.766202449798583984e-01 -5.044376105070114136e-02 -1.429755389690399170e-01 -7.808542251586914062e-02 -1.097897291183471680e-01 -2.151491306722164154e-02
4.932724237442016602e-01 -3.804404139518737793e-01 3.514303267002105713e-01 -6.006204485893249512e-01 8.483051508665084839e-02 -1.773182898759841919e-01 -2.969963848590850830e-01 -2.922886423766613007e-02
6.344397664070129395e-01 -2.620616555213928223e-01 5.110833644866943359e-01 -8.792050927877426147e-02 2.968579903244972229e-02 1.077381372451782227e-01 5.340266507118940353e-03 -4.973493814468383789e-01
8.716360330581665039e-01 1.934380969032645226e-03 4.550547897815704346e-02 -3.136918544769287109e-01 1.146217361092567444e-01 2.963331043720245361e-01 -1.267303675413131714e-01 1.508693695068359375e-01
5.335574150085449219e-01 -4.375957846641540527e-01 -3.980100899934768677e-02 -1.163701489567756653e-01 -6.007182598114013672e-01 7.185743004083633423e-02 1.654051244258880615e-01 3.395811915397644043e-01
2.365999668836593628e-01 -1.909168623387813568e-02 8.150238394737243652e-01 6.932562589645385742e-02 -2.688521444797515869e-01 3.661066591739654541e-01 5.803112685680389404e-02 -2.547606229782104492e-01
5.910920500755310059e-01 6.563946371898055077e-04 6.208798289299011230e-01 1.751382201910018921e-01 -3.426955938339233398e-01 2.713648676872253418e-01 2.076416015625000000e-01 1.582478545606136322e-02
4.175866842269897461e-01 -3.334598243236541748e-02 6.811158359050750732e-02 -8.782594203948974609e-01 4.025615286082029343e-03 -1.152561381459236145e-01 1.049192622303962708e-01 -1.556345969438552856e-01
4.343841969966888428e-01 3.608772903680801392e-02 6.159870624542236328e-01 -1.990574151277542114e-01 1.309424340724945068e-01 5.573977828025817871e-01 1.607660800218582153e-01 -1.930288672447204590e-01
1.795787736773490906e-02 -5.367245674133300781e-01 5.349067449569702148e-01 -6.100791096687316895e-01 -7.153221964836120605e-02 1.007024124264717102e-01 1.940859407186508179e-01 -1.885069534182548523e-02
8.380708098411560059e-01 -2.184559702873229980e-01 3.197593390941619873e-01 -2.625566720962524414e-01 1.527076214551925659e-01 1.248352378606796265e-01 -1.585133522748947144e-01 1.212531253695487976e-01
5.454580783843994141e-01 1.417476683855056763e-02 4.306254386901855469e-01 -2.151675075292587280e-01 -2.442123442888259888e-01 -1.905302256345748901e-01 -6.082088947296142578e-01 -6.840905547142028809e-02
3.130361735820770264e-01 -6.508618593215942383e-01 3.547513782978057861e-01 -3.948798179626464844e-01 -3.062273859977722168e-01 -7.670368999242782593e-02 -1.593194603919982910e-01 2.675206363201141357e-01
5.584276914596557617e-01 3.122580051422119141e-01 1.735862642526626587e-01 2.596427686512470245e-02 -3.013907968997955322e-01 6.494080424308776855e-01 2.943777106702327728e-02 -2.154375910758972168e-01
6.854056119918823242e-01 -1.740936636924743652e-01 7.016391158103942871e-01 -2.284132316708564758e-02 -7.490414381027221680e-02 -3.022473491728305817e-02 -2.262763120234012604e-02 7.429868448525667191e-03
5.970187187194824219e-01 -1.198692247271537781e-01 5.477654337882995605e-01 1.682415008544921875e-01 -2.484874576330184937e-01 2.689018547534942627e-01 -1.109133511781692505e-01 -3.930543959140777588e-01
4.705892503261566162e-01 1.613502353429794312e-01 6.386403441429138184e-01 -1.793941110372543335e-01 5.905149504542350769e-02 4.850387275218963623e-01 2.663696706295013428e-01 -5.259092897176742554e-02
3.660994470119476318e-01 -1.940071135759353638e-01 6.110999584197998047e-01 1.193706393241882324e-01 -2.053308039903640747e-01 5.783932209014892578e-01 2.075706422328948975e-01 1.444113403558731079e-01
5.774217247962951660e-01 3.110139369964599609e-01 1.461101621389389038e-01 3.094203770160675049e-02 -2.634966373443603516e-01 6.791518926620483398e-01 -1.111995428800582886e-01 -6.712424755096435547e-02
4.827896952629089355e-01 1.623098403215408325e-01 2.977031767368316650e-01 -4.706786945462226868e-02 -1.641289293766021729e-01 6.999434828758239746e-01 3.633748590946197510e-01 -2.874967642128467560e-02
7.789295315742492676e-01 1.779056489467620850e-01 4.069681167602539062e-01 1.334744691848754883e-01 -3.384379148483276367e-01 2.470568418502807617e-01 -8.409529691562056541e-04 5.100735276937484741e-02
6.316497325897216797e-01 -1.900172680616378784e-01 7.229051589965820312e-01 5.792002379894256592e-02 -8.563609421253204346e-02 1.732500195503234863e-01 -3.717457875609397888e-02 -1.531326305121183395e-02
6.665568947792053223e-01 1.462387442588806152e-01 5.251707434654235840e-01 1.198171377182006836e-01 -3.913102149963378906e-01 2.474061101675033569e-01 1.483091413974761963e-01 -8.846871554851531982e-02
4.395899176597595215e-01 -2.670315206050872803e-01 -2.063366174697875977e-01 -5.053254961967468262e-01 -5.516406893730163574e-01 1.511354930698871613e-02 -1.848867386579513550e-01 3.143362998962402344e-01
3.194428682327270508e-01 4.240545928478240967e-01 2.471207380294799805e-01 -1.641193479299545288e-01 -7.043849825859069824e-01 1.752500981092453003e-01 -1.648698151111602783e-01 2.758211195468902588e-01
5.794966220855712891e-01 8.758421987295150757e-02 1.588042527437210083e-01 -1.224684491753578186e-01 -1.595881581306457520e-01 5.765488147735595703e-01 1.373319923877716064e-01 -4.894472360610961914e-01
6.710926890373229980e-01 -1.223378777503967285e-01 8.050134032964706421e-02 -2.644840776920318604e-01 -3.453947603702545166e-01 -1.888632029294967651e-01 -4.440171718597412109e-01 -3.257572054862976074e-01
3.735478520393371582e-01 -2.348024845123291016e-01 5.791832804679870605e-01 8.452253043651580811e-02 -8.708696067333221436e-02 6.020510792732238770e-01 -3.020670115947723389e-01 3.792750835418701172e-02
6.538691520690917969e-01 -6.782859563827514648e-02 3.211293816566467285e-01 -3.182338178157806396e-01 2.390762567520141602e-01 3.621796369552612305e-01 -3.848727345466613770e-01 1.643141061067581177e-01
1.197686344385147095e-01 4.068965092301368713e-02 6.488357782363891602e-01 7.112137228250503540e-02 -3.229679167270660400e-01 6.541873216629028320e-01 1.374689340591430664e-01 8.238188177347183228e-02
4.054794609546661377e-01 -5.324690937995910645e-01 -2.508169710636138916e-01 -1.019007712602615356e-01 -5.645002722740173340e-01 2.911682724952697754e-01 -1.092653870582580566e-01 2.517772316932678223e-01
5.005515813827514648e-01 -2.989733517169952393e-01 5.708957910537719727e-01 6.928560882806777954e-02 -6.629171222448348999e-02 4.303424656391143799e-01 -3.591653406620025635e-01 1.036907434463500977e-01
1.647926717996597290e-01 -6.190460920333862305e-01 1.177157834172248840e-01 -6.765576601028442383e-01 -2.314494401216506958e-01 -1.002866309136152267e-02 2.251573055982589722e-01 -1.169313788414001465e-01
4.212449193000793457e-01 -2.713810503482818604e-01 -1.025062724947929382e-01 -1.594749540090560913e-01 -3.738708794116973877e-01 1.931353360414505005e-01 -6.039806604385375977e-01 -4.136323928833007812e-01
3.545956909656524658e-01 2.095609158277511597e-01 5.290333032608032227e-01 -1.245041042566299438e-01 -6.946785449981689453e-01 -2.129594981670379639e-01 5.452392995357513428e-02 -6.376193463802337646e-02
4.475505352020263672e-01 -1.912770569324493408e-01 4.956306219100952148e-01 1.183155626058578491e-01 -1.673977673053741455e-01 5.660518407821655273e-01 -3.928163647651672363e-01 2.686461806297302246e-02
1.635761559009552002e-01 1.191801801323890686e-01 7.760064601898193359e-01 2.613704418763518333e-03 -2.841385900974273682e-01 5.176974534988403320e-01 -3.794405236840248108e-02 8.161529153585433960e-02
6.069637537002563477e-01 2.702306210994720459e-01 2.586233019828796387e-01 -2.315051853656768799e-02 -2.204115837812423706e-01 4.689016342163085938e-01 2.938169538974761963e-01 -3.692831397056579590e-01
5.498753190040588379e-01 1.107439100742340088e-01 -9.024456888437271118e-02 -6.196209043264389038e-02 -4.760782122611999512e-01 3.310482501983642578e-01 -4.475505948066711426e-01 -3.699254989624023438e-01
6.237747073173522949e-01 -3.421030938625335693e-02 6.696066856384277344e-01 1.368474811315536499e-01 -2.750446200370788574e-01 2.350227236747741699e-01 -1.481103524565696716e-02 1.073771715164184570e-01
2.696600556373596191e-01 -8.177915811538696289e-01 1.360678076744079590e-01 -3.992391228675842285e-01 -1.434739679098129272e-01 2.297688722610473633e-01 4.790415987372398376e-02 7.014854997396469116e-02
2.132776528596878052e-01 8.809475600719451904e-02 3.171163797378540039e-01 -7.988858222961425781e-01 -8.779819309711456299e-02 -1.141177862882614136e-01 1.725843548774719238e-01 -3.968049585819244385e-01
6.165280342102050781e-01 -1.639044135808944702e-01 9.995166212320327759e-02 -2.851210534572601318e-01 -4.168058559298515320e-02 2.905045077204704285e-02 -3.028994500637054443e-01 -6.382905244827270508e-01
4.631259441375732422e-01 -1.586069315671920776e-01 -6.304771453142166138e-02 -4.039641022682189941e-01 -1.913983970880508423e-01 1.427671611309051514e-01 -5.061835050582885742e-01 -5.291110277175903320e-01
6.069292426109313965e-01 -1.987414211034774780e-01 -3.376408293843269348e-02 -1.745993643999099731e-01 -6.666539907455444336e-01 -1.148118898272514343e-01 2.514396905899047852e-01 1.992049664258956909e-01
5.533475279808044434e-01 3.924897015094757080e-01 1.004265397787094116e-01 -1.583225093781948090e-03 -4.846577346324920654e-01 4.545722901821136475e-01 -1.720171868801116943e-01 -2.419738918542861938e-01
6.736827492713928223e-01 4.297822341322898865e-02 4.939630031585693359e-01 6.257686764001846313e-02 -3.216462433338165283e-01 2.368003576993942261e-01 3.667327761650085449e-01 -4.863684251904487610e-02
1.344865858554840088e-01 2.309122085571289062e-01 -9.319719672203063965e-02 -4.692904353141784668e-01 -2.139410525560379028e-01 6.629191637039184570e-01 -2.955975532531738281e-01 -3.564594686031341553e-01
3.268149197101593018e-01 2.774658799171447754e-01 3.362131714820861816e-01 -4.213036596775054932e-01 -3.150653839111328125e-01 2.766245789825916290e-02 -5.853053927421569824e-01 2.881920933723449707e-01
2.635049521923065186e-01 -2.827225951477885246e-03 -8.312767744064331055e-02 -2.348036766052246094e-01 -3.775081932544708252e-01 4.360521733760833740e-01 1.404456496238708496e-01 -7.184255719184875488e-01
1.554104238748550415e-01 1.314631700515747070e-01 7.556723356246948242e-01 -2.720361202955245972e-02 -1.855194270610809326e-01 5.915699005126953125e-01 -3.126339614391326904e-02 -3.787878528237342834e-02
1.939202845096588135e-01 -6.156415939331054688e-01 4.269874989986419678e-01 -4.771491289138793945e-01 -2.302445173263549805e-01 4.947206005454063416e-02 -2.013398110866546631e-01 2.781960964202880859e-01
-3.266311585903167725e-01 -4.842924699187278748e-02 6.081373989582061768e-02 -4.960511028766632080e-01 -5.690729022026062012e-01 5.020560622215270996e-01 -1.002886071801185608e-01 -2.350310087203979492e-01
1.912677139043807983e-01 -6.537707448005676270e-01 4.505405426025390625e-01 -4.905365407466888428e-01 -1.660005897283554077e-01 -8.711207658052444458e-02 2.360424846410751343e-01 -3.907667845487594604e-02
5.138505101203918457e-01 2.569569507613778114e-03 -5.294665321707725525e-02 -1.629444807767868042e-01 -4.216112196445465088e-01 9.592647850513458252e-02 2.917424738407135010e-01 -6.591852903366088867e-01
1.345576345920562744e-01 -3.959104418754577637e-01 1.888944581151008606e-02 -1.074964031577110291e-01 -2.809418439865112305e-01 3.574325144290924072e-01 -4.248197376728057861e-01 -6.527470946311950684e-01
2.984978258609771729e-02 -7.486928999423980713e-02 1.559060513973236084e-01 -8.457001447677612305e-01 -2.913881838321685791e-01 -6.458383053541183472e-02 -2.822977304458618164e-02 -4.051085710525512695e-01
2.247369140386581421e-01 -4.713045060634613037e-02 8.773386478424072266e-02 -1.177636906504631042e-01 -3.270415067672729492e-01 4.371887445449829102e-01 3.109078705310821533e-01 -7.286650538444519043e-01
3.276517689228057861e-01 -3.898520767688751221e-01 1.615640968084335327e-01 -4.946085810661315918e-01 -4.976358115673065186e-01 -6.611388176679611206e-02 -1.914267390966415405e-01 4.257493615150451660e-01
4.762749373912811279e-01 6.780856754630804062e-03 4.630586504936218262e-01 1.588906347751617432e-01 -2.361979782581329346e-01 6.421708464622497559e-01 -2.529359757900238037e-01 3.601630777120590210e-02
3.376484215259552002e-01 -3.847485184669494629e-01 -1.715521514415740967e-01 -6.398161649703979492e-01 -2.402705252170562744e-01 1.398409307003021240e-01 -3.977794051170349121e-01 2.522964179515838623e-01
-2.363719046115875244e-02 -4.184527695178985596e-01 1.624858975410461426e-01 -6.176027655601501465e-01 -4.327958524227142334e-01 -1.622121222317218781e-02 4.719532728195190430e-01 -7.866773754358291626e-02
-1.543739885091781616e-01 -2.847624570131301880e-02 7.895892113447189331e-02 -4.875032305717468262e-01 -8.031992316246032715e-01 9.601662307977676392e-02 1.702491194009780884e-02 -2.771748304367065430e-01
4.642303287982940674e-01 3.508169353008270264e-01 -8.205255120992660522e-02 -2.504477202892303467e-01 -3.096212744712829590e-01 5.247409343719482422e-01 -5.837105959653854370e-02 -4.661923944950103760e-01
4.540943801403045654e-01 -2.935672998428344727e-01 4.416480660438537598e-01 9.093700349330902100e-02 -1.842994987964630127e-01 3.552927672863006592e-01 -5.730708837509155273e-01 1.252375096082687378e-01
3.074639439582824707e-01 -2.683609724044799805e-01 3.482948839664459229e-01 -7.663984298706054688e-01 7.580573856830596924e-02 -7.086509466171264648e-02 -1.075080633163452148e-01 -3.200720250606536865e-01
1.777641177177429199e-01 -6.109265685081481934e-01 2.376008182764053345e-01 -4.992220401763916016e-01 -1.329866051673889160e-01 2.934741377830505371e-01 -2.229353226721286774e-02 4.303279519081115723e-01
9.012791514396667480e-01 -9.465605765581130981e-02 3.063375055789947510e-01 -8.499301224946975708e-02 -7.255110889673233032e-02 2.812486328184604645e-02 1.161343827843666077e-01 -2.410971671342849731e-01
5.175729393959045410e-01 -1.799565702676773071e-01 6.451147794723510742e-02 -3.116436488926410675e-02 -1.015964299440383911e-01 7.362354993820190430e-01 1.807382404804229736e-01 -3.310137391090393066e-01
3.348328769207000732e-01 -4.513303339481353760e-01 -7.595615088939666748e-02 -3.946699202060699463e-01 -5.548797249794006348e-01 2.175780534744262695e-01 -4.245902597904205322e-02 4.069638848304748535e-01
1.901583969593048096e-01 -4.769468903541564941e-01 2.561555504798889160e-01 -6.005179882049560547e-01 -3.387542963027954102e-01 6.186534091830253601e-02 -6.745873391628265381e-02 4.324252605438232422e-01
5.358230471611022949e-01 -2.663288712501525879e-01 -1.319101750850677490e-01 -1.606555581092834473e-01 -2.284494489431381226e-01 3.106836974620819092e-01 -5.934787392616271973e-01 -3.127644360065460205e-01
4.273150265216827393e-01 -5.946442484855651855e-02 7.946850061416625977e-01 8.383570611476898193e-02 -2.271731048822402954e-01 2.948375046253204346e-01 1.182742565870285034e-01 -1.509556174278259277e-01
2.839947044849395752e-01 -6.138292551040649414e-01 3.826451599597930908e-01 -4.855303764343261719e-01 -2.820437848567962646e-01 -5.479899793863296509e-02 3.462859615683555603e-02 2.768624722957611084e-01
5.493633151054382324e-01 4.323314428329467773e-01 -8.673850446939468384e-02 -2.722187638282775879e-01 -3.352543115615844727e-01 4.305746257305145264e-01 3.562167659401893616e-02 -3.613917231559753418e-01
7.892660796642303467e-02 3.015838097780942917e-03 -2.383323758840560913e-01 -5.314681529998779297e-01 -2.580280900001525879e-01 5.858461856842041016e-01 -4.296379685401916504e-01 -2.451887577772140503e-01
7.042278051376342773e-01 1.646309047937393188e-01 1.607613414525985718e-01 -1.370257437229156494e-01 -1.716504096984863281e-01 3.445349335670471191e-01 4.315141141414642334e-01 -3.129966855049133301e-01
4.118579924106597900e-01 -3.324770331382751465e-01 6.057761907577514648e-01 1.540275514125823975e-01 -9.703104197978973389e-02 5.475699901580810547e-01 -1.351238191127777100e-01 -4.044991359114646912e-02
-1.183739602565765381e-01 -8.876549452543258667e-02 6.455511450767517090e-01 -2.274556010961532593e-01 -2.325689941644668579e-01 5.400347113609313965e-01 -3.276900947093963623e-01 -2.377586215734481812e-01
-5.605289340019226074e-02 4.276238754391670227e-02 2.414382100105285645e-01 -4.994000792503356934e-01 -4.730543494224548340e-02 6.121166348457336426e-01 -4.081537127494812012e-01 -3.792392611503601074e-01
4.995763897895812988e-01 4.209942519664764404e-01 3.552730381488800049e-01 -2.529644593596458435e-02 -6.510392427444458008e-01 1.219025813043117523e-02 1.872676052153110504e-02 -1.482466161251068115e-01
4.683835506439208984e-01 4.695720672607421875e-01 2.873696386814117432e-01 -4.981413483619689941e-02 -4.792814254760742188e-01 4.018429517745971680e-01 4.578541591763496399e-02 2.859570980072021484e-01
7.337765097618103027e-01 -2.255944758653640747e-01 6.052945852279663086e-01 3.092107921838760376e-02 -1.513133049011230469e-01 -1.878756098449230194e-03 1.812756992876529694e-02 -1.418229937553405762e-01
7.592467665672302246e-01 7.502602040767669678e-02 3.020823001861572266e-01 -1.629999130964279175e-01 -5.572998151183128357e-02 1.652350127696990967e-01 2.776600718498229980e-01 -4.388497173786163330e-01
1.631208211183547974e-01 -1.417553722858428955e-01 5.704117417335510254e-01 -6.338841319084167480e-01 -3.266400098800659180e-01 -2.903766036033630371e-01 -1.727481931447982788e-01 7.255404442548751831e-02
7.922196984291076660e-01 -1.735674738883972168e-01 1.817018240690231323e-01 -8.569499850273132324e-02 3.703828901052474976e-02 4.392594695091247559e-01 -2.809373736381530762e-01 1.692830324172973633e-01
7.344997525215148926e-01 -3.983725309371948242e-01 3.571903109550476074e-01 1.256216876208782196e-02 5.020343884825706482e-02 3.524453341960906982e-01 2.153616994619369507e-01 3.079112246632575989e-02
8.537878394126892090e-01 -6.374654173851013184e-02 2.351188361644744873e-01 -1.955354511737823486e-01 6.251642853021621704e-02 3.359816670417785645e-01 2.069016844034194946e-01 1.177596226334571838e-01
8.073463290929794312e-02 -1.907714605331420898e-01 3.376000523567199707e-01 -7.675782442092895508e-01 -1.116246283054351807e-01 -3.339204192161560059e-02 -1.255709975957870483e-01 -4.739142954349517822e-01
3.921518921852111816e-01 1.109586358070373535e-01 3.968541696667671204e-02 -2.472525089979171753e-01 -3.871253132820129395e-01 2.019648253917694092e-01 2.708449065685272217e-01 -7.121681571006774902e-01
4.666455686092376709e-01 -2.253011316061019897e-01 7.368204593658447266e-01 1.826515980064868927e-02 -2.157146111130714417e-02 4.259048104286193848e-01 7.832874357700347900e-02 1.573669724166393280e-02
5.556426048278808594e-01 -2.692462801933288574e-01 -2.280577868223190308e-01 -2.897210121154785156e-01 -4.287973046302795410e-01 2.711864113807678223e-01 3.981847465038299561e-01 2.585707306861877441e-01
1.175990924239158630e-01 4.650990962982177734e-01 5.597291588783264160e-01 -2.511198222637176514e-01 -5.466647148132324219e-01 2.002965360879898071e-01 -1.452327966690063477e-01 1.828714907169342041e-01
4.105651080608367920e-01 -6.090844869613647461e-01 3.650535345077514648e-01 -4.601735770702362061e-01 -1.788647621870040894e-01 7.475358899682760239e-03 8.841145038604736328e-02 2.748882174491882324e-01
6.984329819679260254e-01 -5.293601378798484802e-02 1.245536655187606812e-02 -1.116881705820560455e-02 -2.275587320327758789e-01 6.458398103713989258e-01 9.525508433580398560e-02 -1.764758378267288208e-01
4.455466270446777344e-01 -5.802801847457885742e-01 1.660584099590778351e-02 -4.415329098701477051e-01 -3.317001760005950928e-01 2.479321509599685669e-02 -2.732366025447845459e-01 2.902382016181945801e-01
2.056540846824645996e-01 2.901409566402435303e-01 2.796660065650939941e-01 -1.446624100208282471e-01 -8.442512154579162598e-01 7.300998270511627197e-02 -1.788315922021865845e-01 1.559270471334457397e-01
4.787377417087554932e-01 -4.538588821887969971e-01 4.297115504741668701e-01 -5.025637745857238770e-01 -1.234165057539939880e-01 -1.747331768274307251e-01 -2.846877872943878174e-01 -2.809935994446277618e-02
6.648094654083251953e-01 -2.403592020273208618e-01 5.323103070259094238e-01 -2.385614253580570221e-02 -7.875882834196090698e-02 1.339491754770278931e-01 2.745261192321777344e-01 -3.417931795120239258e-01
4.868598580360412598e-01 2.003999650478363037e-01 4.577268362045288086e-01 1.911379098892211914e-01 -5.546956062316894531e-01 2.797235548496246338e-01 1.548558920621871948e-01 -2.585475742816925049e-01
-3.198434412479400635e-01 -2.876016497611999512e-02 2.082260698080062866e-01 -3.635025024414062500e-01 -7.057906985282897949e-01 2.675894200801849365e-01 1.575399041175842285e-01 -3.561142981052398682e-01
3.655932247638702393e-01 -6.033886075019836426e-01 3.719241321086883545e-01 -4.989522397518157959e-01 -1.672785431146621704e-01 4.129191860556602478e-03 1.168725490570068359e-01 2.707852721214294434e-01
-2.121940404176712036e-01 7.691071182489395142e-02 5.407389998435974121e-01 -2.717406749725341797e-01 -4.685996472835540771e-01 5.215947031974792480e-01 -2.990891039371490479e-01 4.142196848988533020e-02
2.364977449178695679e-01 8.299794979393482208e-03 9.373123198747634888e-02 -9.508566260337829590e-01 1.981803402304649353e-02 1.024340167641639709e-01 -1.085745617747306824e-01 9.171888232231140137e-02
5.002604722976684570e-01 2.553055882453918457e-01 5.835165455937385559e-02 3.903542086482048035e-02 -2.856027483940124512e-01 7.619703412055969238e-01 8.851434686221182346e-04 -1.321413815021514893e-01
4.201111495494842529e-01 -2.526958286762237549e-01 -4.254622035659849644e-04 -4.721465706825256348e-01 -5.438999533653259277e-01 1.860737055540084839e-02 -7.892327755689620972e-02 4.840731024742126465e-01
-7.189445942640304565e-02 1.588536798954010010e-01 5.771676301956176758e-01 -3.428994715213775635e-01 -7.069824934005737305e-01 3.277690336108207703e-02 4.807233810424804688e-02 1.252378523349761963e-01
4.874402284622192383e-01 -7.437690347433090210e-02 2.899597287178039551e-01 -1.000308766961097717e-01 -2.048312425613403320e-01 3.886663913726806641e-01 6.060957908630371094e-01 -3.200281858444213867e-01
5.631887316703796387e-01 -3.100575506687164307e-01 4.106525778770446777e-01 8.491678535938262939e-02 -1.640191227197647095e-01 2.162575125694274902e-01 -1.315307021141052246e-01 -5.655673742294311523e-01
2.584352791309356689e-01 -4.332377314567565918e-01 1.103477850556373596e-01 -7.287319898605346680e-01 -8.384162187576293945e-02 -7.898569107055664062e-02 -8.045653998851776123e-02 -4.272561967372894287e-01
5.739431381225585938e-01 3.807303607463836670e-01 2.786540091037750244e-01 -5.458829998970031738e-01 1.070686709135770798e-02 -1.898996531963348389e-02 -3.362027108669281006e-01 -1.910232752561569214e-01
1.495360047556459904e-03 1.091085225343704224e-01 -9.543445706367492676e-02 -3.865454494953155518e-01 -2.677274644374847412e-01 7.117624282836914062e-01 -3.130427002906799316e-01 -3.915207684040069580e-01
2.424221858382225037e-02 -1.940431892871856689e-01 2.908267974853515625e-01 -8.032320141792297363e-01 -1.302496641874313354e-01 2.408668212592601776e-02 1.429135650396347046e-01 -4.404864609241485596e-01
5.079434514045715332e-01 -2.387526445090770721e-02 -5.270718410611152649e-02 1.819625869393348694e-02 -2.352028489112854004e-01 7.317005395889282227e-01 -6.106815487146377563e-02 -3.793138265609741211e-01
6.134011149406433105e-01 3.986895084381103516e-01 1.795392185449600220e-01 1.622303947806358337e-02 -3.138322234153747559e-01 5.765162706375122070e-01 1.955038495361804962e-02 -3.231614828109741211e-02
-8.833818137645721436e-02 1.429643630981445312e-01 6.753653287887573242e-01 -1.982975602149963379e-01 -2.486454248428344727e-01 5.484315156936645508e-01 4.353542625904083252e-02 -3.343952894210815430e-01
5.980322957038879395e-01 -1.848147958517074585e-01 7.313619852066040039e-01 3.986641392111778259e-02 -1.997546702623367310e-01 2.246920764446258545e-02 1.768059730529785156e-01 7.354139816015958786e-03
9.765217453241348267e-02 -2.127903848886489868e-01 3.213908672332763672e-01 -8.162043690681457520e-01 -8.989073336124420166e-02 -2.130841277539730072e-02 -2.557444274425506592e-01 -3.190031945705413818e-01
5.231290459632873535e-01 -3.063411712646484375e-01 -1.470685899257659912e-01 -5.820811390876770020e-01 -3.340117335319519043e-01 -1.077329441905021667e-01 -2.925992310047149658e-01 2.515131831169128418e-01
-1.799231171607971191e-01 -3.910096287727355957e-01 6.057034134864807129e-01 -1.593718528747558594e-01 -2.404623627662658691e-01 4.255080223083496094e-01 -2.342153638601303101e-01 -3.587855994701385498e-01
6.512992978096008301e-01 2.077887654304504395e-01 -6.482220441102981567e-02 -2.694541029632091522e-02 -2.594268321990966797e-01 6.100398898124694824e-01 4.062436521053314209e-03 -2.970480322837829590e-01
-1.006252393126487732e-01 8.633430302143096924e-02 5.277990698814392090e-01 -2.495494335889816284e-01 -7.820527553558349609e-01 2.322001568973064423e-02 1.029241234064102173e-01 1.372414231300354004e-01
5.111565068364143372e-02 -4.717438519001007080e-01 -1.593127250671386719e-01 -7.553209066390991211e-01 -1.721437275409698486e-01 2.463094145059585571e-01 1.895107328891754150e-01 -2.296492755413055420e-01
6.833911687135696411e-02 2.725275419652462006e-02 -1.505619660019874573e-02 -9.420043230056762695e-01 -1.410158276557922363e-01 2.198154777288436890e-01 -4.999348521232604980e-02 -1.904848515987396240e-01
8.096553683280944824e-01 -1.877914518117904663e-01 9.650540351867675781e-02 -2.220112830400466919e-01 1.286290585994720459e-01 3.590258657932281494e-01 -3.169423341751098633e-01 6.850543618202209473e-02
2.036432921886444092e-01 -7.563285231590270996e-01 2.277269363403320312e-01 -5.174665451049804688e-01 -1.473498642444610596e-01 1.532585024833679199e-01 1.210370957851409912e-01 8.375833928585052490e-02
3.976943492889404297e-01 -8.718573302030563354e-02 -1.725538671016693115e-01 -5.006842613220214844e-01 -4.636825919151306152e-01 2.735233008861541748e-01 1.577103585004806519e-01 4.889675378799438477e-01
1.335904747247695923e-01 -6.840225458145141602e-01 2.259071022272109985e-01 -5.335785150527954102e-01 -2.344951778650283813e-01 2.001431286334991455e-01 2.427873201668262482e-02 2.879102826118469238e-01
5.872625112533569336e-01 1.257102936506271362e-01 -9.678807109594345093e-02 -2.400785982608795166e-01 -2.291894406080245972e-01 3.815266489982604980e-01 9.887741506099700928e-02 -6.036942601203918457e-01
6.778674721717834473e-01 6.144525855779647827e-02 2.423328906297683716e-01 2.416614443063735962e-02 -2.893208265304565430e-01 2.981699407100677490e-01 5.044192075729370117e-01 -2.244110554456710815e-01
1.937764883041381836e-02 -1.275812536478042603e-01 -2.264541201293468475e-02 -8.979940414428710938e-01 -3.770201504230499268e-01 6.335604935884475708e-02 1.277823150157928467e-01 -1.181302443146705627e-01
-6.490384787321090698e-02 -2.276285365223884583e-02 2.171519398689270020e-01 -8.975777029991149902e-01 -9.457857906818389893e-02 2.296547293663024902e-01 1.623486280441284180e-01 -2.332922667264938354e-01
7.714369297027587891e-01 -1.716470569372177124e-01 5.257339403033256531e-02 -1.366190463304519653e-01 1.237957701086997986e-01 5.766142010688781738e-01 -4.017979651689529419e-02 6.760176271200180054e-02
2.897018492221832275e-01 6.377436220645904541e-02 1.822956055402755737e-01 -9.790040552616119385e-02 -5.189588665962219238e-01 1.334978938102722168e-01 -1.303219497203826904e-01 -7.517083883285522461e-01
4.820877015590667725e-01 2.049251645803451538e-01 2.873464822769165039e-01 6.918375939130783081e-02 -1.912821531295776367e-01 7.510653138160705566e-01 8.720934391021728516e-02 -1.730588376522064209e-01
4.476430714130401611e-01 1.143160685896873474e-01 -3.482804894447326660e-01 -4.303640425205230713e-01 -1.648652106523513794e-01 5.854516625404357910e-01 -2.003738880157470703e-01 -2.644828259944915771e-01
2.490520179271697998e-01 -6.554936766624450684e-01 1.665506660938262939e-01 -5.185679793357849121e-01 -3.707897365093231201e-01 6.607954949140548706e-02 -9.970170259475708008e-02 2.446575462818145752e-01
7.295479178428649902e-01 1.472856663167476654e-02 -6.121836975216865540e-02 -1.385292261838912964e-01 -1.123738959431648254e-01 3.805181384086608887e-01 2.953219711780548096e-01 -4.471777081489562988e-01
-2.396269738674163818e-01 -5.105161666870117188e-01 3.100470304489135742e-01 -7.097472995519638062e-02 -6.716530323028564453e-01 3.428038954734802246e-01 1.314964029006659985e-03 -1.102335453033447266e-01
5.826007127761840820e-01 -2.863110601902008057e-01 -2.977147400379180908e-01 -3.713930547237396240e-01 -4.546606540679931641e-01 1.237849965691566467e-01 -3.064376413822174072e-01 1.899799853563308716e-01
4.957560002803802490e-01 2.738883495330810547e-01 1.355432271957397461e-01 -6.210701912641525269e-02 -3.333971500396728516e-01 6.360731720924377441e-01 3.224343955516815186e-01 1.930675804615020752e-01
5.702186226844787598e-01 -1.183191612362861633e-01 -1.949752569198608398e-01 -2.528333067893981934e-01 -5.182839632034301758e-01 2.165424674749374390e-01 3.973201513290405273e-01 2.924704551696777344e-01
2.527862489223480225e-01 5.059382691979408264e-02 5.750290751457214355e-01 -3.749956488609313965e-01 -5.323644280433654785e-01 -3.196969628334045410e-01 2.524968385696411133e-01 1.135178878903388977e-01
-1.860223859548568726e-01 -5.701342821121215820e-01 2.758662998676300049e-01 -7.805994898080825806e-02 -6.493713855743408203e-01 1.247071623802185059e-01 1.369715034961700439e-01 -3.196104466915130615e-01
2.280871421098709106e-01 4.829131662845611572e-01 4.942655563354492188e-01 -1.726326048374176025e-01 -6.274033188819885254e-01 1.339917182922363281e-01 9.939670562744140625e-02 -1.385721713304519653e-01
1.215138584375381470e-01 -4.313921034336090088e-01 4.987195134162902832e-02 -5.664237141609191895e-01 -5.265544652938842773e-01 1.718104183673858643e-01 5.812868848443031311e-02 4.070069789886474609e-01
4.527729451656341553e-01 -1.549041569232940674e-01 4.845430329442024231e-02 -9.527374058961868286e-03 -5.852615833282470703e-02 7.973567843437194824e-01 1.410273164510726929e-01 -3.308640718460083008e-01
1.684345602989196777e-01 1.068453397601842880e-02 1.093211248517036438e-01 -9.417887926101684570e-01 2.900415286421775818e-02 1.830406785011291504e-01 -3.007264062762260437e-02 -1.932582855224609375e-01
-2.353540360927581787e-01 9.606980532407760620e-02 1.073467060923576355e-01 -3.515903055667877197e-01 -7.986742258071899414e-01 3.971720337867736816e-01 7.276684977114200592e-03 -6.753277033567428589e-02
6.383214592933654785e-01 2.992408163845539093e-02 6.802470684051513672e-01 6.485691666603088379e-02 -2.369244843721389771e-01 2.292064279317855835e-01 1.232003197073936462e-01 2.933405712246894836e-02
2.791184484958648682e-01 -1.488083750009536743e-01 1.112684756517410278e-01 -4.886781275272369385e-01 -5.909717082977294922e-01 3.323601931333541870e-02 -8.882523328065872192e-02 5.389990806579589844e-01
3.114117681980133057e-01 4.077399373054504395e-01 7.412065565586090088e-02 -1.448245942592620850e-01 -7.846140861511230469e-01 1.661324203014373779e-01 -7.734637707471847534e-02 2.471863180398941040e-01
4.367246329784393311e-01 -2.358730584383010864e-01 7.049337625503540039e-01 2.964435704052448273e-02 -4.504583775997161865e-02 4.097626507282257080e-01 2.639490962028503418e-01 -1.273639053106307983e-01
6.083330139517784119e-02 -5.811092257499694824e-02 4.298598170280456543e-01 -3.216751813888549805e-01 -3.033561110496520996e-01 1.402578800916671753e-01 -7.159221768379211426e-01 -2.835952043533325195e-01
3.074163198471069336e-01 -5.193052291870117188e-01 3.487224578857421875e-01 -5.751268267631530762e-01 -2.492866516113281250e-01 -1.294291913509368896e-01 -2.695076167583465576e-01 1.786309182643890381e-01
5.369858741760253906e-01 -2.449343949556350708e-01 6.321094632148742676e-01 1.761314570903778076e-01 -2.323483526706695557e-01 3.883706033229827881e-01 -6.656023114919662476e-02 -1.087252795696258545e-01
3.917407095432281494e-01 1.753675984218716621e-03 6.790882907807826996e-03 -1.464246213436126709e-01 -3.094062209129333496e-01 3.807195425033569336e-01 1.475467830896377563e-01 -7.500667572021484375e-01
1.761838644742965698e-01 -3.372200131416320801e-01 -1.206513047218322754e-01 -2.389776855707168579e-01 -6.091319769620895386e-02 6.977625489234924316e-01 -2.575983107089996338e-01 -4.760619401931762695e-01
2.808897793292999268e-01 -1.212576776742935181e-01 5.081774592399597168e-01 -1.157940644770860672e-02 -2.891550064086914062e-01 3.814907371997833252e-01 2.498334050178527832e-01 -5.970398783683776855e-01
3.195339143276214600e-01 7.431168109178543091e-02 6.152908802032470703e-01 -1.398569941520690918e-01 -6.088668107986450195e-01 -3.150297701358795166e-01 1.272931993007659912e-01 8.981528878211975098e-02
3.781028985977172852e-01 -4.107059240341186523e-01 2.193739265203475952e-01 -1.803678125143051147e-01 -3.320525586605072021e-01 7.937601767480373383e-03 -6.495028734207153320e-01 -2.748192548751831055e-01
3.788832426071166992e-01 -2.727566063404083252e-01 -1.945157200098037720e-01 -3.511409759521484375e-01 -7.101464271545410156e-01 1.000293940305709839e-01 5.469453055411577225e-03 3.264528214931488037e-01
1.632422804832458496e-01 -1.646103411912918091e-01 3.173595964908599854e-01 -4.587500989437103271e-01 -1.648110002279281616e-01 1.765646934509277344e-01 -6.502061486244201660e-01 -3.924040198326110840e-01
3.230327963829040527e-01 4.803982079029083252e-01 1.615259647369384766e-01 -4.203112721443176270e-01 -6.133068203926086426e-01 4.110429063439369202e-02 -1.958895772695541382e-01 2.142610102891921997e-01
2.026973664760589600e-01 4.699918627738952637e-02 7.086055278778076172e-01 3.661831095814704895e-02 -2.642784118652343750e-01 5.629664063453674316e-01 2.425390183925628662e-01 -8.742339164018630981e-02
-2.683075666427612305e-01 1.572131961584091187e-01 4.850130379199981689e-01 -3.859315514564514160e-01 -4.509338140487670898e-01 5.062217712402343750e-01 -2.312708199024200439e-01 -7.762982696294784546e-02
2.907514572143554688e-01 -4.838336408138275146e-01 3.265520036220550537e-01 -6.638039350509643555e-01 -1.286070644855499268e-01 -1.212941110134124756e-01 2.885608673095703125e-01 -1.399184316396713257e-01
1.567005962133407593e-01 -7.021386176347732544e-02 -1.052240952849388123e-01 -2.545695900917053223e-01 -2.051799893379211426e-01 6.361724734306335449e-01 1.040711849927902222e-01 -6.610538959503173828e-01
3.223540484905242920e-01 -2.844467461109161377e-01 3.412426635622978210e-02 -4.423883855342864990e-01 -5.922166109085083008e-01 -9.413911402225494385e-02 4.541502892971038818e-01 2.290648967027664185e-01
2.654065489768981934e-01 -2.819908857345581055e-01 2.192684262990951538e-01 -9.199272841215133667e-02 -1.171409618109464645e-02 6.700990796089172363e-01 4.669932723045349121e-01 -3.553120195865631104e-01
2.455788254737854004e-01 6.392254680395126343e-02 4.946486949920654297e-01 -1.247550994157791138e-01 -1.716104596853256226e-01 4.507877528667449951e-01 2.822618484497070312e-01 -6.025217175483703613e-01
-2.394767701625823975e-01 -7.256557792425155640e-02 -2.348905056715011597e-02 -3.948616981506347656e-01 -7.830110788345336914e-01 2.859848141670227051e-01 -4.149569198489189148e-03 -2.932692766189575195e-01
3.764268457889556885e-01 8.350816369056701660e-02 4.430474340915679932e-01 -4.798816144466400146e-01 -4.715715944766998291e-01 -3.313484489917755127e-01 8.257898688316345215e-02 2.928496003150939941e-01
2.056938558816909790e-01 6.505480408668518066e-02 2.100025415420532227e-01 -3.837660187855362892e-03 -6.164079308509826660e-01 1.674998402595520020e-01 3.498208522796630859e-02 -7.071800231933593750e-01
1.549451053142547607e-01 -5.662888884544372559e-01 1.264402866363525391e-01 -1.289660930633544922e-01 -6.539964675903320312e-01 1.661397665739059448e-01 -2.813563495874404907e-02 4.081472158432006836e-01
2.439992725849151611e-01 -1.458505392074584961e-01 1.138895228505134583e-01 -5.043972134590148926e-01 -4.170678257942199707e-01 2.036971747875213623e-01 -1.439975947141647339e-01 6.446946263313293457e-01
4.293530583381652832e-01 5.216191411018371582e-01 3.427771925926208496e-01 -2.662248313426971436e-01 -5.916607379913330078e-01 7.071709632873535156e-02 1.029722951352596283e-02 5.328783765435218811e-03
6.325939893722534180e-01 -1.199006214737892151e-01 5.064699053764343262e-01 7.756214588880538940e-02 -2.433633655309677124e-01 1.962633132934570312e-01 3.564684987068176270e-01 -3.132190406322479248e-01
2.162624746561050415e-01 -3.303054273128509521e-01 2.539590895175933838e-01 -6.358997821807861328e-01 -3.972596824169158936e-01 -1.146172210574150085e-01 -3.332293033599853516e-01 3.054030835628509521e-01
2.343584038317203522e-02 7.583150267601013184e-02 5.174292922019958496e-01 -4.019047915935516357e-01 -7.032450437545776367e-01 -1.517039686441421509e-01 -2.164525389671325684e-01 -4.521327558904886246e-03
1.324152201414108276e-01 2.812230288982391357e-01 -2.088570222258567810e-02 -3.473249077796936035e-01 -3.720880746841430664e-01 5.529823899269104004e-01 -5.350085496902465820e-01 -2.276752591133117676e-01
1.727976649999618530e-01 -7.282230854034423828e-01 1.924900263547897339e-01 -5.553411245346069336e-01 -2.245073169469833374e-01 1.108327135443687439e-01 1.779877692461013794e-01 -2.993091475218534470e-03
2.117050588130950928e-01 -5.322327092289924622e-02 4.241569638252258301e-01 -1.067506670951843262e-01 -9.692647308111190796e-02 5.273792743682861328e-01 3.288527727127075195e-01 -6.044632792472839355e-01
1.591433137655258179e-01 -2.597887814044952393e-01 2.756940945982933044e-02 -4.926465749740600586e-01 -5.663219690322875977e-01 2.238373905420303345e-01 -7.787635922431945801e-02 5.355688929557800293e-01
2.702273130416870117e-01 -8.062587380409240723e-01 5.498230829834938049e-02 -3.848470747470855713e-01 -1.602148711681365967e-01 2.931418716907501221e-01 -4.606802389025688171e-02 1.098662540316581726e-01
-2.291632443666458130e-01 8.770904690027236938e-02 8.917733281850814819e-02 -4.684332013130187988e-01 -7.155348658561706543e-01 2.105748057365417480e-01 1.450507938861846924e-01 -3.674742281436920166e-01
2.306607663631439209e-01 6.990632414817810059e-02 8.423350006341934204e-02 -1.712064296007156372e-01 -3.944391906261444092e-01 3.982961475849151611e-01 -3.037192225456237793e-01 -7.064236998558044434e-01
1.765121519565582275e-01 -4.300131201744079590e-01 2.815514802932739258e-01 -7.660903930664062500e-01 -1.064200177788734436e-01 -7.819065451622009277e-02 1.403479427099227905e-01 -2.839540839195251465e-01
-3.617928829044103622e-03 -1.177323535084724426e-01 6.088942289352416992e-01 -3.239672482013702393e-01 -2.877518236637115479e-01 1.385968923568725586e-01 -6.364860534667968750e-01 -5.739795789122581482e-02
1.378602385520935059e-01 8.152248710393905640e-02 5.687208175659179688e-01 -3.355656564235687256e-01 -6.481701731681823730e-01 -2.373141050338745117e-01 1.853263080120086670e-01 1.658689081668853760e-01
2.611665800213813782e-02 -4.147532582283020020e-01 2.515343427658081055e-01 -2.576175630092620850e-01 -2.739141583442687988e-01 2.962239384651184082e-01 -6.619382500648498535e-01 -3.110006749629974365e-01
2.774674296379089355e-01 -2.991812527179718018e-01 1.541500240564346313e-01 -4.532688260078430176e-01 -5.282990932464599609e-01 5.012395977973937988e-02 -1.753955632448196411e-01 5.402883291244506836e-01
7.710743546485900879e-01 1.251906342804431915e-02 2.851729094982147217e-01 4.130819067358970642e-02 -2.058983594179153442e-01 4.115976393222808838e-01 1.279883533716201782e-01 -3.067081570625305176e-01
2.175631821155548096e-01 -4.022592306137084961e-01 1.393080689013004303e-02 -7.634498476982116699e-01 1.082388088107109070e-01 2.985726594924926758e-01 2.867672145366668701e-01 -1.571863442659378052e-01
-2.740149199962615967e-01 -4.695534110069274902e-01 4.459440708160400391e-01 -1.203887313604354858e-01 -6.112341284751892090e-01 3.421951234340667725e-01 1.903379522264003754e-02 -3.009852254763245583e-03
3.427284955978393555e-01 1.589641720056533813e-01 5.404179096221923828e-01 -2.637693881988525391e-01 -5.605286359786987305e-01 -3.733749389648437500e-01 1.708817481994628906e-01 -1.133135557174682617e-01
5.588405132293701172e-01 -1.301428377628326416e-01 -2.439572960138320923e-01 -1.955351382493972778e-01 -6.101865768432617188e-01 2.071034163236618042e-01 2.319152802228927612e-01 3.225010633468627930e-01
4.452314376831054688e-01 -9.247232228517532349e-02 -7.351557165384292603e-02 -2.448067814111709595e-01 -2.634264826774597168e-01 4.844105839729309082e-01 8.126464486122131348e-02 -6.459349393844604492e-01
3.343042731285095215e-01 -8.412458747625350952e-02 4.843521714210510254e-01 6.015565618872642517e-02 -1.660260260105133057e-01 6.075224876403808594e-01 -4.943452477455139160e-01 -4.384813085198402405e-02
2.320223897695541382e-01 2.820616960525512695e-01 5.638542175292968750e-01 -1.852137893438339233e-01 -6.942137479782104492e-01 -1.609512418508529663e-01 6.818227469921112061e-02 4.340755939483642578e-02
-2.626269757747650146e-01 1.097315996885299683e-01 1.975197196006774902e-01 -4.131979644298553467e-01 -7.800006866455078125e-01 2.314880043268203735e-01 1.198066323995590210e-01 -1.813782602548599243e-01
1.082248166203498840e-01 -5.586590766906738281e-01 3.611707091331481934e-01 -5.673810243606567383e-01 -2.401147633790969849e-01 1.198279438540339470e-03 4.064120948314666748e-01 3.153695166110992432e-02
-7.044257130473852158e-03 -8.121009171009063721e-02 -8.331672847270965576e-02 -4.476054310798645020e-01 -1.823004037141799927e-01 6.301803588867187500e-01 -5.838837027549743652e-01 -1.215816587209701538e-01
2.699192464351654053e-01 1.044699624180793762e-01 3.844796121120452881e-01 -1.219651997089385986e-01 -1.640200763940811157e-01 5.235662460327148438e-01 2.442209124565124512e-01 -6.267867088317871094e-01
-2.716344222426414490e-02 3.170089051127433777e-02 2.385609298944473267e-01 -9.258070588111877441e-01 -2.298576384782791138e-02 2.679359614849090576e-01 1.039747670292854309e-01 -3.314287588000297546e-02
3.275940418243408203e-01 -5.403119921684265137e-01 3.936902284622192383e-01 -4.735609591007232666e-01 -2.437790483236312866e-01 -3.455417603254318237e-02 1.263866722583770752e-01 3.806537985801696777e-01
7.203559279441833496e-01 -5.225552245974540710e-02 5.975925326347351074e-01 9.927129745483398438e-02 -1.896381676197052002e-01 2.361468225717544556e-01 9.347017854452133179e-02 1.045006439089775085e-01
-3.560130298137664795e-01 -2.333546578884124756e-01 2.873535752296447754e-01 -1.505288779735565186e-01 -6.701543927192687988e-01 5.080304145812988281e-01 8.788771927356719971e-03 -7.931189239025115967e-02
-2.252131998538970947e-01 -2.132039330899715424e-02 5.371603965759277344e-01 -4.356255233287811279e-01 -8.774929493665695190e-02 5.353800654411315918e-01 -2.252403497695922852e-01 -3.541871905326843262e-01
3.693548440933227539e-01 3.741622567176818848e-01 -2.573730237782001495e-02 -3.273262083530426025e-01 -3.557545542716979980e-01 4.049527943134307861e-01 3.452821075916290283e-02 -5.692402720451354980e-01
2.047838568687438965e-01 4.841747581958770752e-01 4.612998068332672119e-01 -2.921356856822967529e-01 -6.005707383155822754e-01 -1.919364184141159058e-02 1.384463012218475342e-01 -2.127832919359207153e-01
3.286779522895812988e-01 3.807358071208000183e-02 -2.137285917997360229e-01 -5.035214424133300781e-01 -4.634276330471038818e-01 1.390672624111175537e-01 -4.779941141605377197e-01 -3.587817251682281494e-01
1.023936122655868530e-01 2.412834763526916504e-01 3.596859276294708252e-01 -2.870653569698333740e-01 -6.437548995018005371e-02 8.074002265930175781e-01 -1.671788841485977173e-01 1.884922832250595093e-01
1.409474909305572510e-01 -3.435454145073890686e-02 1.794586628675460815e-01 -3.703648746013641357e-01 -2.439096868038177490e-01 3.036486208438873291e-01 -6.004589796066284180e-01 -5.452819466590881348e-01
1.634105443954467773e-01 -4.261446744203567505e-02 -1.799823790788650513e-01 -2.589878737926483154e-01 -3.072972893714904785e-01 6.187140941619873047e-01 1.184988394379615784e-01 -6.170347332954406738e-01
9.823641926050186157e-02 -3.468392491340637207e-01 1.390100270509719849e-01 -7.757253050804138184e-01 -1.753145605325698853e-01 1.584536284208297729e-01 3.681531846523284912e-01 2.399980872869491577e-01
1.353808343410491943e-01 -4.238531738519668579e-02 -1.375550329685211182e-01 -1.725433617830276489e-01 -4.734187424182891846e-01 4.568116068840026855e-01 8.840810507535934448e-02 -7.004032731056213379e-01
2.552895843982696533e-01 -7.849957346916198730e-01 2.750943303108215332e-01 -4.519555568695068359e-01 -1.302849203348159790e-01 1.005863770842552185e-01 -3.162756934762001038e-02 1.028405874967575073e-01
2.789686201140284538e-03 6.741823256015777588e-02 7.866525053977966309e-01 -7.483074814081192017e-02 -2.868879437446594238e-01 5.340778231620788574e-01 -4.406603053212165833e-02 3.923800960183143616e-02
2.853982746601104736e-01 -1.210491657257080078e-01 -7.297910004854202271e-02 -1.465216428041458130e-01 -2.994706109166145325e-02 8.538122177124023438e-01 -5.569496005773544312e-02 -3.796135783195495605e-01
5.502668023109436035e-01 -2.464934438467025757e-01 -2.319725602865219116e-01 -3.109849393367767334e-01 -4.214340746402740479e-01 2.131662368774414062e-01 4.362340271472930908e-01 2.694028615951538086e-01
6.506466269493103027e-01 2.613958716392517090e-01 2.285569459199905396e-01 1.005073413252830505e-01 -4.191971719264984131e-01 4.293355047702789307e-01 2.751421332359313965e-01 -1.011569127440452576e-01
4.455014765262603760e-01 -2.184144258499145508e-01 -2.339292764663696289e-01 -4.364906251430511475e-01 -4.607940018177032471e-01 2.556996941566467285e-01 3.069056570529937744e-01 3.696919083595275879e-01
4.207331538200378418e-01 -1.256358474493026733e-01 -2.915233671665191650e-01 -4.648849964141845703e-01 -4.664597809314727783e-01 2.951397597789764404e-01 2.109673768281936646e-01 3.961008191108703613e-01
2.300258427858352661e-01 -7.904889434576034546e-02 5.676481127738952637e-01 -6.556313633918762207e-01 4.546466283500194550e-03 -1.356215626001358032e-01 -4.095002710819244385e-01 -5.155602097511291504e-02
1.214801222085952759e-01 5.041425824165344238e-01 4.918621778488159180e-01 -2.317045778036117554e-01 -6.056585311889648438e-01 1.885936111211776733e-01 1.478114426136016846e-01 -1.059687733650207520e-01
-1.753389090299606323e-01 -5.703747272491455078e-01 1.990513056516647339e-01 6.096266582608222961e-02 -6.793034672737121582e-01 2.693134844303131104e-01 -9.379434585571289062e-02 -2.404387891292572021e-01
4.714380800724029541e-01 1.612587720155715942e-01 8.165212720632553101e-02 1.478628907352685928e-02 -2.053865641355514526e-01 7.358756661415100098e-01 5.972412973642349243e-02 -3.969791233539581299e-01
6.069973707199096680e-01 2.899359762668609619e-01 2.857099473476409912e-01 1.461169719696044922e-01 -5.454159975051879883e-01 3.524630069732666016e-01 1.254781633615493774e-01 8.400756865739822388e-02
2.189728021621704102e-01 -1.873953044414520264e-01 1.741647124290466309e-01 -2.318953424692153931e-01 -1.827906519174575806e-01 3.303445577621459961e-01 -5.590587258338928223e-01 -6.146043539047241211e-01
-1.419129073619842529e-01 -1.880107372999191284e-01 6.881318688392639160e-01 -2.451097816228866577e-01 -2.205738276243209839e-01 2.751079201698303223e-01 -3.784371018409729004e-01 -3.786245584487915039e-01
1.869607716798782349e-01 -7.632379531860351562e-01 2.680080533027648926e-01 -4.640884399414062500e-01 -6.921736896038055420e-02 2.211030721664428711e-01 2.009362280368804932e-01 3.541095554828643799e-02
2.589481174945831299e-01 2.609298527240753174e-01 -2.425756901502609253e-01 -5.677955746650695801e-01 -2.242084443569183350e-01 5.296382904052734375e-01 -1.967136859893798828e-01 -3.378527164459228516e-01
4.663564264774322510e-01 -2.745203077793121338e-01 2.575319111347198486e-01 4.611339792609214783e-02 -9.600862860679626465e-02 4.652699530124664307e-01 -6.311672925949096680e-01 -1.209761500358581543e-01
-1.026374846696853638e-01 4.501482844352722168e-02 6.889631152153015137e-01 -3.096175491809844971e-01 -6.033818125724792480e-01 2.029583603143692017e-01 6.040901690721511841e-02 8.941527456045150757e-02
1.563470810651779175e-01 1.997336279600858688e-03 -2.333014309406280518e-01 -5.729731917381286621e-01 -3.093909621238708496e-01 4.683986008167266846e-01 -3.986448943614959717e-01 -3.446536660194396973e-01
6.866255402565002441e-01 1.267707720398902893e-02 2.601621448993682861e-01 -2.794822752475738525e-01 -5.731527507305145264e-02 8.922638744115829468e-02 1.674061864614486694e-01 -5.859341621398925781e-01
3.079575598239898682e-01 -3.078755736351013184e-01 -2.618401944637298584e-01 -3.214664459228515625e-01 -6.965141892433166504e-01 2.355754077434539795e-01 6.227763742208480835e-02 3.065411746501922607e-01
2.891456186771392822e-01 -1.579761654138565063e-01 -3.071132302284240723e-01 -4.667298495769500732e-01 -5.536434054374694824e-01 3.324525356292724609e-01 3.160094097256660461e-02 4.015452265739440918e-01
-1.469518691301345825e-01 -5.579150915145874023e-01 2.244120538234710693e-01 -3.141544014215469360e-02 -7.525864839553833008e-01 1.616870909929275513e-01 -1.224803030490875244e-01 -9.087219834327697754e-02
2.946512401103973389e-01 -7.175015658140182495e-02 2.113570421934127808e-01 -6.077020168304443359e-01 -8.887312561273574829e-02 -1.998549886047840118e-02 -4.113727807998657227e-01 -5.626131296157836914e-01
1.139989197254180908e-01 -3.991645276546478271e-01 2.874780818819999695e-02 -7.337477207183837891e-01 -2.332333661615848541e-02 4.123137593269348145e-01 2.667309641838073730e-01 2.162586301565170288e-01
2.792648077011108398e-01 3.705812990665435791e-01 1.152058318257331848e-01 -5.141606926918029785e-01 -6.723454594612121582e-01 -3.105287253856658936e-02 -1.507563740015029907e-01 1.769377589225769043e-01
5.862103104591369629e-01 1.065904498100280762e-01 8.786696940660476685e-02 -3.066392242908477783e-01 -1.481830924749374390e-01 6.145770847797393799e-02 6.496750116348266602e-01 -3.089250624179840088e-01
2.199348062276840210e-01 2.785786390304565430e-01 -4.138578847050666809e-02 -6.344662904739379883e-01 -9.539186209440231323e-02 4.601360559463500977e-01 -4.453979432582855225e-01 -2.248515337705612183e-01
6.284879446029663086e-01 1.576938182115554810e-01 -3.622097671031951904e-01 -1.980688720941543579e-01 -2.251547425985336304e-01 5.530902743339538574e-01 4.021530225872993469e-02 -2.269089818000793457e-01
3.752252161502838135e-01 1.904851496219635010e-01 6.072453856468200684e-01 1.805564016103744507e-01 -5.795066952705383301e-01 2.128501087427139282e-01 1.358793824911117554e-01 -1.482478380203247070e-01
3.023163974285125732e-01 -4.440839290618896484e-01 3.184527158737182617e-01 -6.669080853462219238e-01 -9.808018803596496582e-02 -1.010365691035985947e-02 3.142150640487670898e-01 2.382494807243347168e-01
4.952624440193176270e-01 -2.381574362516403198e-01 -2.633762955665588379e-01 -2.469231635332107544e-01 -6.775441765785217285e-01 3.801520913839340210e-02 3.149428367614746094e-01 8.920580893754959106e-02
8.597242832183837891e-01 -2.544515430927276611e-01 2.956076264381408691e-01 -2.836767397820949554e-02 3.158015012741088867e-02 2.075727283954620361e-01 2.323190718889236450e-01 -9.941941499710083008e-02
6.767939329147338867e-01 -2.855133414268493652e-01 4.304312169551849365e-01 -8.646745979785919189e-02 6.066167354583740234e-02 2.563249766826629639e-01 2.081817537546157837e-01 -3.936525583267211914e-01
1.426486223936080933e-01 -3.386361896991729736e-01 -4.718545824289321899e-02 -6.040905117988586426e-01 -1.941643953323364258e-01 4.140332341194152832e-01 4.361759722232818604e-01 3.137713074684143066e-01
4.498485326766967773e-01 -4.740083217620849609e-01 7.921954989433288574e-02 -6.177772954106330872e-02 6.071903556585311890e-02 5.509849190711975098e-01 -5.028058290481567383e-01 5.268133431673049927e-02
7.491859793663024902e-01 4.449837505817413330e-01 -2.147474698722362518e-02 -3.504619896411895752e-01 -1.993112415075302124e-01 4.361632280051708221e-03 6.683296710252761841e-02 -2.705813646316528320e-01
4.490346182137727737e-03 1.265379637479782104e-01 -1.145263910293579102e-01 -4.316236972808837891e-01 -2.141554951667785645e-01 7.871500849723815918e-01 -2.761641442775726318e-01 -2.069257050752639771e-01
8.723871409893035889e-02 -2.689470946788787842e-01 3.612860441207885742e-01 -2.276396900415420532e-01 -3.570589125156402588e-01 5.504660680890083313e-02 -7.010731697082519531e-01 -3.401248455047607422e-01
5.275059938430786133e-01 -5.201678872108459473e-01 -3.027299642562866211e-01 -6.342374533414840698e-02 -5.618946552276611328e-01 1.566119045019149780e-01 1.114568039774894714e-01 5.309778079390525818e-02
2.933263778686523438e-01 -1.928571611642837524e-02 6.587039828300476074e-01 1.129923574626445770e-02 -2.053336203098297119e-01 4.926079809665679932e-01 4.188946485519409180e-01 1.388227343559265137e-01
-9.120731800794601440e-02 2.666112780570983887e-01 7.178146392107009888e-02 -4.705348908901214600e-01 -7.865518331527709961e-01 1.725390255451202393e-01 -1.414362937211990356e-01 -1.600197255611419678e-01
3.592955172061920166e-01 -3.073060214519500732e-01 9.288151562213897705e-02 -4.776035249233245850e-01 -5.935176610946655273e-01 -9.184581041336059570e-02 1.390967071056365967e-01 3.996136784553527832e-01
5.687780380249023438e-01 3.338099420070648193e-01 3.538613021373748779e-01 5.715690553188323975e-02 -3.499073684215545654e-01 4.778394699096679688e-01 -2.029627859592437744e-01 2.112298905849456787e-01
2.964093685150146484e-01 2.380252331495285034e-01 3.448289632797241211e-01 8.040173351764678955e-02 -3.907994329929351807e-01 7.379726767539978027e-01 -1.695638895034790039e-01 -6.351509690284729004e-02
5.437050461769104004e-01 4.591850042343139648e-01 -3.071970678865909576e-02 -1.326772719621658325e-01 -6.643767356872558594e-01 1.285903900861740112e-01 -7.276544719934463501e-02 -1.084439456462860107e-01
-5.373514816164970398e-02 1.681572198867797852e-01 7.824591398239135742e-01 -4.120102822780609131e-01 -3.485466241836547852e-01 1.473542153835296631e-01 -1.193234138190746307e-02 -2.085681110620498657e-01
4.817194640636444092e-01 -3.230808377265930176e-01 4.900159537792205811e-01 1.428945809602737427e-01 -1.503648310899734497e-01 3.351460993289947510e-01 -4.091620445251464844e-02 -5.161628723144531250e-01
-1.197515502572059631e-01 -1.710928380489349365e-01 1.784904003143310547e-01 -8.196749091148376465e-01 -1.112084463238716125e-01 3.850468397140502930e-01 2.749187648296356201e-01 1.282673031091690063e-01
-2.687381207942962646e-01 -3.230462074279785156e-01 4.752396643161773682e-01 -1.908636540174484253e-01 -4.334392547607421875e-01 5.357576608657836914e-01 -2.904556691646575928e-01 -4.323161765933036804e-02
7.018956542015075684e-01 -1.141883283853530884e-01 2.755623757839202881e-01 -1.667474806308746338e-01 4.557589814066886902e-02 3.017132878303527832e-01 3.678556084632873535e-01 -4.026641547679901123e-01
6.194084882736206055e-01 -3.136254847049713135e-02 -7.531607151031494141e-02 -3.822203278541564941e-01 -2.230417728424072266e-01 -2.370308153331279755e-03 1.614251434803009033e-01 -6.227145791053771973e-01
5.332244038581848145e-01 -2.165010124444961548e-01 5.022653341293334961e-01 3.952303156256675720e-02 -6.390368938446044922e-02 3.177046775817871094e-01 3.720816969871520996e-02 -5.554835796356201172e-01
2.085552364587783813e-01 -1.564901918172836304e-01 -4.146214425563812256e-01 -3.339499831199645996e-01 -3.812878429889678955e-01 5.199781060218811035e-01 6.670310162007808685e-03 -4.824724495410919189e-01
2.632150053977966309e-01 5.897231027483940125e-02 -4.099610745906829834e-01 -5.219306349754333496e-01 -3.444872498512268066e-01 4.203405976295471191e-01 -2.470643818378448486e-01 -3.610567152500152588e-01
1.761719584465026855e-01 -1.194046586751937866e-01 -2.992475926876068115e-01 -3.359688520431518555e-01 -3.373824954032897949e-01 4.449723362922668457e-01 1.533143371343612671e-01 -6.457160115242004395e-01
-2.308919578790664673e-01 -3.928352594375610352e-01 6.176223754882812500e-01 -3.671343624591827393e-01 -1.476134061813354492e-01 2.482860833406448364e-01 -1.973680853843688965e-01 -3.920901119709014893e-01
4.195694923400878906e-01 -2.340494096279144287e-01 -1.937471777200698853e-01 -3.111320734024047852e-02 -8.293089866638183594e-01 1.296117156744003296e-01 8.450159430503845215e-02 1.377792358398437500e-01
-1.543394029140472412e-01 3.419497236609458923e-02 -4.927758127450942993e-02 -3.104664385318756104e-01 -8.170453906059265137e-01 2.596277296543121338e-01 -1.682258248329162598e-01 -3.360393941402435303e-01
3.330232799053192139e-01 -6.204515695571899414e-02 -1.954545378684997559e-01 -3.722926974296569824e-01 -1.598590463399887085e-01 5.411152839660644531e-01 -5.079278945922851562e-01 -3.634421527385711670e-01
1.002894192934036255e-01 -2.940458357334136963e-01 -1.171020269393920898e-01 -8.640195727348327637e-01 -8.751490712165832520e-02 2.601538002490997314e-01 1.666499078273773193e-01 -2.003138214349746704e-01
-7.716640830039978027e-02 1.313714683055877686e-01 -1.936629861593246460e-01 -6.249600648880004883e-01 -3.082470893859863281e-01 5.916071534156799316e-01 -2.116986177861690521e-02 -3.213145434856414795e-01
3.328891992568969727e-01 4.897837936878204346e-01 4.806936085224151611e-01 -2.306871861219406128e-01 -5.270121097564697266e-01 1.461406052112579346e-01 -6.947283446788787842e-02 -2.471605539321899414e-01
3.315804600715637207e-01 4.112613499164581299e-01 4.387080669403076172e-01 -1.919930614531040192e-02 -7.034142613410949707e-01 1.698374934494495392e-02 1.348119415342807770e-02 -1.811720579862594604e-01
7.386141270399093628e-02 -2.839589118957519531e-01 3.816746920347213745e-02 -7.645711898803710938e-01 8.808814454823732376e-04 3.972151577472686768e-01 4.111117422580718994e-01 3.305088728666305542e-02
3.160290122032165527e-01 -1.576905101537704468e-01 7.025829702615737915e-02 -4.742822349071502686e-01 -4.776320457458496094e-01 1.909798383712768555e-01 3.399501740932464600e-02 6.161315441131591797e-01
6.901491880416870117e-01 1.844055503606796265e-01 1.279836744070053101e-01 -5.705136656761169434e-01 1.414764225482940674e-01 -5.816799402236938477e-02 -2.995636761188507080e-01 -1.862404793500900269e-01
4.991188645362854004e-01 -2.811291515827178955e-01 5.551358461380004883e-01 6.215567886829376221e-02 -2.699107825756072998e-01 -1.396256219595670700e-02 -1.595671027898788452e-01 -5.111743211746215820e-01
2.305646240711212158e-01 -1.879307925701141357e-01 4.057585895061492920e-01 -4.240494072437286377e-01 -2.811339497566223145e-01 -8.365843445062637329e-02 -6.538579463958740234e-01 -2.312984764575958252e-01
-6.770767271518707275e-02 -3.411475419998168945e-01 1.291429102420806885e-01 -6.724917292594909668e-01 -2.962588667869567871e-01 2.808625400066375732e-01 4.924475252628326416e-01 3.087795898318290710e-02
-8.337357640266418457e-02 1.126666218042373657e-01 6.149294972419738770e-01 -4.876632690429687500e-01 -5.466179251670837402e-01 -2.062125876545906067e-02 -1.937694698572158813e-01 1.662476360797882080e-01
6.467807292938232422e-01 1.725399047136306763e-01 -8.343569189310073853e-02 -2.879769802093505859e-01 -3.290002644062042236e-01 6.979835033416748047e-02 6.513225287199020386e-02 -5.870751738548278809e-01
5.872291326522827148e-01 3.021547794342041016e-01 4.328795969486236572e-01 -2.752969563007354736e-01 -2.367827445268630981e-01 -1.701056361198425293e-01 -4.636913537979125977e-01 -2.606579847633838654e-02
9.959352016448974609e-02 -1.191768124699592590e-01 -5.328835174441337585e-02 -7.881768345832824707e-01 -5.442867875099182129e-01 -4.492285102605819702e-02 1.929828226566314697e-01 1.276997625827789307e-01
-2.349128276109695435e-01 -1.430715322494506836e-01 -1.993938684463500977e-01 -5.611302256584167480e-01 -5.855260491371154785e-01 4.260644912719726562e-01 9.947296231985092163e-02 -1.882947832345962524e-01
6.507970094680786133e-01 -2.874813415110111237e-02 2.341461628675460815e-01 -3.232383430004119873e-01 4.775826260447502136e-02 2.603511214256286621e-01 8.332441002130508423e-02 -5.825142860412597656e-01
2.998495995998382568e-01 -1.739998310804367065e-01 6.051285266876220703e-01 4.066912457346916199e-02 -6.034833565354347229e-02 6.402032375335693359e-01 -2.728345394134521484e-01 1.550448536872863770e-01
1.528365463018417358e-01 -4.142003878951072693e-02 6.102095842361450195e-01 -6.241400837898254395e-01 -3.439540863037109375e-01 -1.896512508392333984e-01 6.124502047896385193e-02 2.345127910375595093e-01
3.504707217216491699e-01 1.461789160966873169e-01 -1.811634376645088196e-02 1.252984534949064255e-02 -5.013623833656311035e-01 5.869006514549255371e-01 -2.659335359930992126e-02 -5.087171792984008789e-01
3.830413818359375000e-01 4.011340737342834473e-01 1.300790160894393921e-01 1.160403247922658920e-02 -4.553001224994659424e-01 6.753646731376647949e-01 6.852095574140548706e-02 -8.488056808710098267e-02
7.138843536376953125e-01 3.039937615394592285e-01 3.215619325637817383e-01 -3.319920897483825684e-01 -8.608471602201461792e-02 1.432434841990470886e-02 2.295480668544769287e-01 -3.521760404109954834e-01
2.497736662626266479e-01 -5.640645697712898254e-02 -8.230604231357574463e-02 -2.417484074831008911e-01 -3.035748302936553955e-01 4.304080009460449219e-01 2.241684347391128540e-01 -7.359040975570678711e-01
5.625062808394432068e-02 4.633285999298095703e-01 5.195968151092529297e-01 -1.227780058979988098e-01 -5.773748159408569336e-01 3.588463068008422852e-01 1.309035420417785645e-01 -1.335630863904953003e-01
3.488143980503082275e-01 -4.130533635616302490e-01 3.256537020206451416e-01 -5.739006400108337402e-01 -3.407731950283050537e-01 -2.100412994623184204e-01 -8.656702190637588501e-02 3.233658969402313232e-01
3.219257295131683350e-01 3.262314200401306152e-02 -1.210344359278678894e-01 -4.400117099285125732e-01 -2.949678599834442139e-01 2.638032734394073486e-01 2.061131596565246582e-01 -6.985406279563903809e-01
2.551552951335906982e-01 -2.101805508136749268e-01 -7.856994122266769409e-02 -3.492931723594665527e-01 -6.858509182929992676e-01 2.487893253564834595e-01 -5.126840900629758835e-03 4.798197746276855469e-01
4.823534190654754639e-01 -9.399969130754470825e-02 -1.910141855478286743e-01 -7.733005881309509277e-01 -1.404555439949035645e-01 1.736642979085445404e-02 -7.817688584327697754e-02 3.128548860549926758e-01
3.218204081058502197e-01 2.006790488958358765e-01 4.884420931339263916e-01 -1.087672337889671326e-01 1.030104793608188629e-02 7.773931622505187988e-01 1.007852703332901001e-02 -3.472399339079856873e-02
4.440585374832153320e-01 3.638693392276763916e-01 2.615025937557220459e-01 -5.924209207296371460e-02 -3.275968432426452637e-01 5.474789142608642578e-01 4.375048875808715820e-01 -7.373681757599115372e-03
5.052448511123657227e-01 2.163662463426589966e-01 1.458742022514343262e-01 1.921841874718666077e-02 -2.508216500282287598e-01 7.526566386222839355e-01 -2.132491171360015869e-01 3.722722083330154419e-02
2.669320106506347656e-01 -8.850169926881790161e-02 3.724585771560668945e-01 -3.441504538059234619e-01 -3.629960417747497559e-01 -4.198901727795600891e-02 -7.234780192375183105e-01 8.246412873268127441e-02
-2.632416486740112305e-01 -3.373466730117797852e-01 1.201857551932334900e-01 -5.565921068191528320e-01 -6.479347944259643555e-01 1.489723473787307739e-02 -1.288360506296157837e-01 -2.366891950368881226e-01
3.928938806056976318e-01 4.023718237876892090e-01 1.245568171143531799e-01 -1.043106541037559509e-01 -6.972053647041320801e-01 2.869070172309875488e-01 1.183713078498840332e-01 2.737034261226654053e-01
3.290656805038452148e-01 1.403518170118331909e-01 3.352341949939727783e-01 1.698679178953170776e-01 -5.940638780593872070e-01 3.860423564910888672e-01 -1.157730519771575928e-01 -4.641511440277099609e-01
2.036288529634475708e-01 2.604070603847503662e-01 -2.040855437517166138e-01 -4.049429297447204590e-01 -4.775138199329376221e-01 4.278639256954193115e-01 -4.697121679782867432e-01 -2.310352474451065063e-01
7.240132987499237061e-02 1.297347843647003174e-01 7.403641343116760254e-01 -1.718736998736858368e-02 -4.777342975139617920e-01 4.382199943065643311e-01 5.343805626034736633e-02 -7.981184870004653931e-02
-4.501364752650260925e-02 2.989946007728576660e-01 -9.734399616718292236e-02 -4.783873558044433594e-01 -3.968000411987304688e-01 7.096676230430603027e-01 -9.116941690444946289e-02 -2.924857847392559052e-02
1.997253447771072388e-01 -2.293741703033447266e-01 -9.370213747024536133e-02 -8.217685818672180176e-01 7.236945629119873047e-02 3.191851377487182617e-01 1.873291432857513428e-01 -2.849648296833038330e-01
4.086579978466033936e-01 -2.271422892808914185e-01 1.738279312849044800e-01 -4.300384521484375000e-01 -4.496020674705505371e-01 3.946435451507568359e-02 -2.170565724372863770e-02 6.017351150512695312e-01
9.519559890031814575e-02 -6.241605803370475769e-02 5.042579174041748047e-01 -2.131772786378860474e-02 -2.103974670171737671e-01 7.161779999732971191e-01 3.514256179332733154e-01 2.272302359342575073e-01
5.003820657730102539e-01 3.199937343597412109e-01 3.987576365470886230e-01 7.200798392295837402e-02 -4.214005768299102783e-01 4.750242531299591064e-01 -2.476309090852737427e-01 1.359470933675765991e-01
4.575832188129425049e-02 -2.499383501708507538e-02 2.310339659452438354e-01 -4.284055233001708984e-01 1.635924279689788818e-01 8.301655650138854980e-01 -2.278406359255313873e-02 -2.095640748739242554e-01
2.304674535989761353e-01 5.172275304794311523e-01 2.620577216148376465e-01 -6.442879885435104370e-02 -6.194528937339782715e-01 4.654983282089233398e-01 -7.541102170944213867e-02 2.092139422893524170e-02
5.169835686683654785e-01 -2.568865716457366943e-01 5.315744280815124512e-01 2.566389972344040871e-03 -6.997670046985149384e-03 5.420540571212768555e-01 -2.943475246429443359e-01 6.039294973015785217e-02
6.141226291656494141e-01 -1.955921798944473267e-01 4.222752451896667480e-01 -1.632187217473983765e-01 1.709387302398681641e-01 5.477425456047058105e-01 1.081672832369804382e-01 -1.967192292213439941e-01
6.775122880935668945e-01 4.261445701122283936e-01 1.961525976657867432e-01 -6.988748908042907715e-02 -2.860680520534515381e-01 4.362497925758361816e-01 1.976951360702514648e-01 -6.917777657508850098e-02
4.319388270378112793e-01 1.071902960538864136e-01 3.427346050739288330e-01 -3.397708237171173096e-01 2.134381979703903198e-01 6.298782229423522949e-01 2.475146204233169556e-01 -2.558557391166687012e-01
2.689576447010040283e-01 -1.793050020933151245e-01 -2.225111722946166992e-01 -4.859549403190612793e-01 -5.085672140121459961e-01 3.463943898677825928e-01 -5.339056253433227539e-02 4.778783023357391357e-01
1.863203793764114380e-01 -1.769955083727836609e-02 4.151387512683868408e-01 -3.870426118373870850e-01 -3.473276793956756592e-01 4.169204086065292358e-02 -6.504362225532531738e-01 -3.120695352554321289e-01
3.161385357379913330e-01 -2.520968616008758545e-01 -3.553707301616668701e-01 -3.609085381031036377e-01 -8.342029899358749390e-02 6.211513280868530273e-01 -2.137189656496047974e-01 -3.761603832244873047e-01
4.315796494483947754e-01 -1.079860180616378784e-01 -3.914873898029327393e-01 -3.431225121021270752e-01 -3.461025059223175049e-01 3.434818685054779053e-01 -4.620686173439025879e-01 -2.825037539005279541e-01
3.777499869465827942e-02 -1.545874327421188354e-01 3.071421384811401367e-01 1.231137439608573914e-01 -6.777100563049316406e-01 3.440747261047363281e-01 4.722325205802917480e-01 -2.539702057838439941e-01
4.497663080692291260e-01 -4.683108329772949219e-01 4.431825280189514160e-01 1.379216462373733521e-01 -2.041349411010742188e-01 1.274243742227554321e-01 -1.790464818477630615e-01 -5.224905610084533691e-01
-1.385016553103923798e-02 1.578311473131179810e-01 2.728448947891592979e-03 -3.630183339118957520e-01 -1.829809546470642090e-01 8.753017187118530273e-01 -1.882817447185516357e-01 8.957047760486602783e-02
1.312355548143386841e-01 2.941938340663909912e-01 4.877328872680664062e-01 9.489630348980426788e-03 -4.920707643032073975e-01 5.136387348175048828e-01 -5.199655145406723022e-02 -3.867710828781127930e-01
-1.191797778010368347e-01 -4.280216619372367859e-02 5.859433412551879883e-01 -3.813615068793296814e-02 -3.011370897293090820e-01 7.294577360153198242e-01 -1.180113255977630615e-01 -4.961321130394935608e-02
-8.847648650407791138e-02 -3.650196194648742676e-01 2.085727453231811523e-01 -2.264401763677597046e-01 -8.080140948295593262e-01 1.470556408166885376e-01 1.048665344715118408e-01 2.804385423660278320e-01
2.155613005161285400e-01 -2.117234319448471069e-01 -7.767340540885925293e-02 -3.320770263671875000e-01 -1.709303408861160278e-01 6.976093649864196777e-01 -3.782088458538055420e-01 -3.653495609760284424e-01
5.119979381561279297e-01 2.060803920030593872e-01 4.592230021953582764e-01 -6.003187596797943115e-02 -3.301585614681243896e-01 1.626234203577041626e-01 5.004931092262268066e-01 3.081479072570800781e-01
7.875638008117675781e-01 -1.915915757417678833e-01 4.823665320873260498e-01 -1.572791337966918945e-01 8.689076453447341919e-02 1.560272127389907837e-01 2.263311743736267090e-01 5.001429840922355652e-02
4.389471113681793213e-01 -5.301224589347839355e-01 1.605839468538761139e-02 -4.274529516696929932e-01 -5.615496635437011719e-01 -5.250078812241554260e-02 1.081285849213600159e-01 1.163430139422416687e-01
-1.127154529094696045e-01 -4.851796198636293411e-03 2.428457140922546387e-01 -8.056041002273559570e-01 -8.835671097040176392e-02 3.856436014175415039e-01 -3.479222059249877930e-01 4.149685800075531006e-02
-1.922518759965896606e-02 1.019902378320693970e-01 5.725514888763427734e-01 -5.665875077247619629e-01 -4.635419249534606934e-01 -2.091123955324292183e-03 -3.541238903999328613e-01 -1.060758810490369797e-02
7.282475233078002930e-01 3.614868223667144775e-01 -1.974011212587356567e-02 -4.209083020687103271e-01 -2.168459445238113403e-01 -2.060715705156326294e-01 5.689567700028419495e-02 -2.621156573295593262e-01
1.505188643932342529e-01 1.664076149463653564e-01 8.122852444648742676e-02 -3.904540240764617920e-01 -1.760545186698436737e-02 8.840358257293701172e-01 -9.314519912004470825e-02 9.751873090863227844e-03
4.718693494796752930e-01 -2.815645188093185425e-03 4.020703434944152832e-01 -2.478523254394531250e-01 4.690865427255630493e-02 6.300729513168334961e-01 2.988595366477966309e-01 -2.563796937465667725e-01
2.090510874986648560e-01 -4.837881326675415039e-01 -8.411210775375366211e-02 -2.192330956459045410e-01 -7.875480502843856812e-02 5.070254206657409668e-01 -4.255077540874481201e-01 -4.719902575016021729e-01
5.295299291610717773e-01 -3.115983605384826660e-01 -1.158838495612144470e-01 -1.793077439069747925e-01 -6.385419964790344238e-01 1.401564776897430420e-01 2.323204576969146729e-01 3.091468214988708496e-01
4.843088388442993164e-01 -2.329828888177871704e-01 -2.097866982221603394e-01 -3.168038427829742432e-01 -6.159735843539237976e-02 6.478992104530334473e-01 -3.110197782516479492e-01 -2.156101465225219727e-01
2.303118407726287842e-01 5.006684064865112305e-01 2.007602602243423462e-01 -4.156680405139923096e-01 -6.450397372245788574e-01 8.138072490692138672e-02 -1.124593392014503479e-01 2.187625616788864136e-01
3.088053762912750244e-01 -3.862727880477905273e-01 -1.092127859592437744e-01 -2.530518174171447754e-01 -3.003419935703277588e-02 4.790669083595275879e-01 -4.538144767284393311e-01 -4.930671453475952148e-01
4.472786188125610352e-01 -3.979354500770568848e-01 -4.266429245471954346e-01 -1.024672910571098328e-01 -6.444035172462463379e-01 1.677853465080261230e-01 -4.929540678858757019e-02 -5.681419000029563904e-02
3.945449292659759521e-01 -4.527266025543212891e-01 -5.462018400430679321e-02 -2.686293050646781921e-02 -7.234763503074645996e-01 9.572555124759674072e-02 2.512882649898529053e-01 1.998521983623504639e-01
4.529432952404022217e-01 -3.818989396095275879e-01 4.978038370609283447e-01 1.460723876953125000e-01 -9.943768382072448730e-02 5.587115883827209473e-01 -2.399481385946273804e-01 -1.510828174650669098e-02
4.764647185802459717e-01 -1.493923366069793701e-01 1.661456078290939331e-01 -1.349157094955444336e-01 1.102495193481445312e-01 7.039514780044555664e-01 2.279927432537078857e-01 -3.810164034366607666e-01
-2.005039900541305542e-01 -5.195247530937194824e-01 2.842459678649902344e-01 -4.036963731050491333e-02 -7.257760167121887207e-01 1.127190068364143372e-01 1.132619753479957581e-01 -2.349086254835128784e-01
1.746047586202621460e-01 2.561418116092681885e-01 5.249654054641723633e-01 -1.569316238164901733e-01 -1.641336679458618164e-01 6.710307002067565918e-01 1.592026203870773315e-01 -3.179947733879089355e-01
1.064927801489830017e-01 -4.449057579040527344e-01 -8.458117395639419556e-02 -8.280977010726928711e-01 -2.184194177389144897e-01 2.121807187795639038e-01 6.674535572528839111e-02 2.521330304443836212e-02
5.683932304382324219e-01 -1.569769084453582764e-01 2.942750044167041779e-02 -3.126607239246368408e-01 -9.213183820247650146e-02 9.129028022289276123e-02 -5.739883184432983398e-01 -4.553898870944976807e-01
1.810693740844726562e-01 4.289483726024627686e-01 4.024982154369354248e-01 -3.980433344841003418e-01 -5.969428420066833496e-01 2.108615823090076447e-02 -3.091952204704284668e-01 1.019154265522956848e-01
6.274173259735107422e-01 6.053386256098747253e-02 4.880009591579437256e-01 -2.531160116195678711e-01 -8.384232223033905029e-02 3.429504036903381348e-01 4.099585115909576416e-01 -8.809148520231246948e-02
3.688308596611022949e-01 -3.084034919738769531e-01 3.531945943832397461e-01 -2.531405687332153320e-01 -1.598359644412994385e-01 -6.103762984275817871e-02 -6.507081985473632812e-01 -3.568335473537445068e-01
4.894279837608337402e-01 -3.169655799865722656e-01 2.548897564411163330e-01 -6.873225569725036621e-01 -1.936450302600860596e-01 1.516239047050476074e-01 -9.879251569509506226e-02 2.288318276405334473e-01
6.395860575139522552e-03 2.378886640071868896e-01 5.618385672569274902e-01 -3.733141720294952393e-01 -6.204339265823364258e-01 1.097786724567413330e-01 -2.436085194349288940e-01 1.789063364267349243e-01
2.784783244132995605e-01 -2.107110619544982910e-01 -1.728852987289428711e-01 -5.892130732536315918e-01 -4.837809205055236816e-01 2.544646859169006348e-01 2.815527319908142090e-01 3.506012558937072754e-01
3.642759025096893311e-01 9.230885654687881470e-02 1.046395376324653625e-01 -1.632341146469116211e-01 -4.386791288852691650e-01 2.180277258157730103e-01 2.583268843591213226e-02 -7.619346380233764648e-01
3.915598988533020020e-02 2.865501940250396729e-01 6.833773255348205566e-01 -1.400015205144882202e-01 -5.889132022857666016e-01 1.148769333958625793e-01 -1.760124862194061279e-01 -1.968625634908676147e-01
7.297470569610595703e-01 2.847357392311096191e-01 3.037486970424652100e-01 -3.991469144821166992e-01 -1.002394855022430420e-01 -1.859757602214813232e-01 -1.292192488908767700e-01 -2.710733115673065186e-01
2.121358364820480347e-01 -1.330659836530685425e-01 -5.028818920254707336e-02 -1.996520757675170898e-01 -4.265457093715667725e-01 3.448731303215026855e-01 -5.968245863914489746e-01 -4.876715242862701416e-01
-2.015189453959465027e-02 -1.724120825529098511e-01 4.252251088619232178e-01 -7.192251086235046387e-01 -2.190599292516708374e-01 1.107386313378810883e-02 -4.723373353481292725e-01 2.354679070413112640e-02
1.834673583507537842e-01 3.048679605126380920e-02 5.887347459793090820e-01 -5.851427838206291199e-02 -5.583619698882102966e-02 7.118391990661621094e-01 6.125880777835845947e-02 -3.190495967864990234e-01
6.551953554153442383e-01 -1.965987533330917358e-01 6.070110797882080078e-01 5.854585766792297363e-02 -1.478973478078842163e-01 1.315038204193115234e-01 2.115452587604522705e-01 -2.761513590812683105e-01
-3.414289280772209167e-02 1.988499462604522705e-01 4.866451621055603027e-01 -2.137663960456848145e-01 -4.505589902400970459e-01 5.393531918525695801e-01 -1.754871308803558350e-01 -3.899645805358886719e-01
-1.004931256175041199e-01 -2.926822006702423096e-01 2.448769062757492065e-01 -2.144189476966857910e-01 -1.855130344629287720e-01 6.089606881141662598e-01 -6.166607737541198730e-01 -1.130461841821670532e-01
5.803862959146499634e-02 4.358766973018646240e-01 5.084412693977355957e-01 -4.072059690952301025e-01 -5.752548575401306152e-01 1.274203658103942871e-01 -1.294366568326950073e-01 1.356676369905471802e-01
2.311637103557586670e-01 -2.717022597789764404e-01 -2.282578498125076294e-01 -5.157358050346374512e-01 -5.779828429222106934e-01 2.755496501922607422e-01 2.710057497024536133e-01 2.668712735176086426e-01
-6.298019737005233765e-02 7.472515106201171875e-02 1.039646938443183899e-01 -8.929156661033630371e-01 -1.355537325143814087e-01 3.186841607093811035e-01 2.138898819684982300e-01 -1.290709376335144043e-01
1.262848824262619019e-01 4.712147414684295654e-01 5.129416584968566895e-01 -3.495119810104370117e-01 -5.796488523483276367e-01 8.977048844099044800e-02 -1.462540030479431152e-01 -1.062974631786346436e-01
3.633888959884643555e-01 1.696610637009143829e-02 9.419848769903182983e-02 -3.759672343730926514e-01 -1.093549877405166626e-01 1.992613822221755981e-01 2.794016599655151367e-01 -7.666205167770385742e-01
3.456562459468841553e-01 -3.335266411304473877e-01 5.526680946350097656e-01 2.030698359012603760e-01 -2.681827247142791748e-01 2.262466698884963989e-01 -3.143985867500305176e-01 -4.479360282421112061e-01
1.143674738705158234e-02 2.799552865326404572e-02 1.833549737930297852e-01 -5.346630811691284180e-01 2.387516200542449951e-02 8.000057339668273926e-01 -1.459598243236541748e-01 -1.331100612878799438e-01
1.533813029527664185e-01 -3.310678526759147644e-02 -8.817672729492187500e-02 -2.080427408218383789e-01 -3.537249565124511719e-01 5.917589664459228516e-01 -3.274514377117156982e-01 -5.846338868141174316e-01
5.193144083023071289e-01 1.678303931839764118e-03 3.454410135746002197e-01 1.466764062643051147e-01 -2.422378063201904297e-01 6.783380508422851562e-01 -2.482786774635314941e-01 9.488049894571304321e-02
7.016016244888305664e-01 3.822230398654937744e-01 1.395184919238090515e-02 -5.207297205924987793e-01 -1.765174269676208496e-01 -9.440397471189498901e-02 -1.602240949869155884e-01 -1.567302793264389038e-01
4.056563675403594971e-01 2.216491699218750000e-01 1.726686656475067139e-01 5.929749459028244019e-02 -3.098373413085937500e-01 6.640936136245727539e-01 -1.226202351972460747e-03 -4.647180140018463135e-01
3.310106992721557617e-01 1.220521479845046997e-01 -2.606505155563354492e-01 -4.929671287536621094e-01 -5.038522481918334961e-01 9.859661757946014404e-02 -1.214696615934371948e-01 -5.350109934806823730e-01
4.116168618202209473e-01 -4.979725182056427002e-01 2.742152214050292969e-01 1.841135323047637939e-01 -4.834348708391189575e-02 5.837141275405883789e-01 -2.419839650392532349e-01 -2.681186795234680176e-01
5.426915884017944336e-01 -1.191797479987144470e-01 3.971848636865615845e-02 -2.394263818860054016e-02 -4.436640441417694092e-01 1.385381370782852173e-01 4.957498237490653992e-02 -6.860342025756835938e-01
3.467619121074676514e-01 5.365163683891296387e-01 3.851764798164367676e-01 -2.123922109603881836e-01 -5.352276563644409180e-01 1.743533164262771606e-01 -2.397001236677169800e-01 -1.552773714065551758e-01
3.135673403739929199e-01 -2.413617074489593506e-01 5.056133866310119629e-01 1.903103440999984741e-01 -2.499891519546508789e-01 6.697469353675842285e-01 8.748579025268554688e-02 1.812399476766586304e-01
3.355473279953002930e-02 1.073415726423263550e-01 -1.530207693576812744e-01 -2.722035050392150879e-01 -8.554953932762145996e-01 1.605398058891296387e-01 -1.559496819972991943e-01 -3.284450173377990723e-01
3.749242126941680908e-01 9.516663849353790283e-02 -1.027920655906200409e-02 -1.197160705924034119e-01 -4.313026368618011475e-01 3.631560206413269043e-01 -2.062481194734573364e-01 -6.895615458488464355e-01
4.371792376041412354e-01 2.608831226825714111e-01 2.295783609151840210e-01 -1.427015196532011032e-02 -2.672048211097717285e-01 6.325385570526123047e-01 -2.409957349300384521e-02 -4.645645618438720703e-01
1.274141520261764526e-01 1.772494912147521973e-01 -4.516189172863960266e-02 -5.252392292022705078e-01 -1.616504341363906860e-01 6.362661123275756836e-01 -4.288940727710723877e-01 -2.439607828855514526e-01
3.102236092090606689e-01 3.128680884838104248e-01 5.457040667533874512e-01 -3.607008159160614014e-01 -5.909703373908996582e-01 -1.802145503461360931e-02 3.242532163858413696e-02 -1.653922796249389648e-01
4.613352417945861816e-01 -3.937596380710601807e-01 -3.754942715167999268e-01 -1.777333468198776245e-01 -6.504489183425903320e-01 1.030631139874458313e-01 1.545162945985794067e-01 -4.423805326223373413e-02
4.939472973346710205e-01 -3.395562991499900818e-02 3.130636364221572876e-02 -1.200202405452728271e-01 2.614128775894641876e-02 7.432731389999389648e-01 1.256052032113075256e-02 -4.314882159233093262e-01
2.533121109008789062e-01 -2.978072166442871094e-01 -1.735394001007080078e-01 -7.695420980453491211e-01 -4.702053964138031006e-02 2.767377793788909912e-01 3.199487924575805664e-01 -2.089758217334747314e-01
4.792064428329467773e-01 -2.115945965051651001e-01 6.013721227645874023e-01 1.120893508195877075e-01 -1.690751463174819946e-01 3.786785602569580078e-01 1.296044886112213135e-01 -4.032312333583831787e-01
1.503265947103500366e-01 -3.586655110120773315e-02 5.557290315628051758e-01 -3.769057802855968475e-03 -1.756638288497924805e-01 7.331217527389526367e-01 -2.997654080390930176e-01 9.529935568571090698e-02
6.400450468063354492e-01 1.341948751360177994e-03 -2.794294357299804688e-01 -4.259330928325653076e-01 3.571230545639991760e-02 4.130721092224121094e-01 -1.175654605031013489e-01 -3.809399008750915527e-01
3.467743396759033203e-01 -2.168306261301040649e-01 7.001410126686096191e-01 9.255442768335342407e-02 -9.095620363950729370e-02 5.692205429077148438e-01 -4.101625457406044006e-02 -1.002784469164907932e-03
6.025694608688354492e-01 -7.860548794269561768e-02 -1.941518485546112061e-01 -3.869378864765167236e-01 5.647777765989303589e-02 5.361387729644775391e-01 1.975060254335403442e-01 -3.371530771255493164e-01
4.209004342555999756e-01 2.932735085487365723e-01 2.803886234760284424e-01 -3.838355839252471924e-01 -5.054458975791931152e-01 -2.538637220859527588e-01 -4.188972711563110352e-01 -1.244546920061111450e-01
5.662337541580200195e-01 3.393113017082214355e-01 -3.511992096900939941e-02 -6.970373988151550293e-01 1.826784759759902954e-02 1.050668396055698395e-02 -2.769590020179748535e-01 -1.500517595559358597e-03
4.257067143917083740e-01 4.011225104331970215e-01 2.072459310293197632e-01 -2.008055336773395538e-02 -5.889583230018615723e-01 3.602679073810577393e-01 1.265532672405242920e-01 3.490552604198455811e-01
4.814180731773376465e-01 -3.135160505771636963e-01 4.981886968016624451e-02 -4.824345707893371582e-01 -4.519442021846771240e-01 -1.571917235851287842e-01 -2.075056135654449463e-01 4.033582508563995361e-01
-3.023613691329956055e-01 -7.338663563132286072e-03 1.554393619298934937e-01 -4.880990982055664062e-01 -7.308760881423950195e-01 2.517543733119964600e-01 1.042698696255683899e-01 -1.941375285387039185e-01
-6.413361057639122009e-03 -3.385459184646606445e-01 1.130715534090995789e-01 -3.052340447902679443e-01 -2.062482237815856934e-01 4.101326465606689453e-01 -7.512133121490478516e-01 -6.575721502304077148e-02
4.885015189647674561e-01 4.315818250179290771e-01 1.495686620473861694e-01 -1.163025479763746262e-02 -3.539140522480010986e-01 6.433005928993225098e-01 -3.686853125691413879e-02 -1.102150604128837585e-01
5.642681121826171875e-01 -6.269112229347229004e-02 -2.873558402061462402e-01 -2.764225602149963379e-01 -1.425849199295043945e-01 6.021926403045654297e-01 -1.976551413536071777e-01 -3.108933866024017334e-01
4.118728637695312500e-01 -1.236727908253669739e-01 6.711876988410949707e-01 -1.154789887368679047e-02 -3.149154186248779297e-01 3.312234878540039062e-01 2.082216888666152954e-01 -3.349665999412536621e-01
4.161507487297058105e-01 2.931388020515441895e-01 5.727377533912658691e-01 -1.720249801874160767e-01 -5.499331355094909668e-01 -1.793878674507141113e-01 -8.732049167156219482e-02 -2.025729119777679443e-01
4.744136035442352295e-01 -1.431344728916883469e-02 3.329418301582336426e-01 9.946256875991821289e-02 -4.781383275985717773e-01 2.391987293958663940e-01 4.125590920448303223e-01 -4.449116885662078857e-01
1.289097517728805542e-01 -2.434649914503097534e-01 1.347924470901489258e-01 -2.916471362113952637e-01 -1.981946080923080444e-01 2.436212897300720215e-01 -6.458560824394226074e-01 -5.523745417594909668e-01
2.893201708793640137e-01 9.254927188158035278e-02 -4.003383517265319824e-01 -4.211170077323913574e-01 -2.859158515930175781e-01 6.311210989952087402e-01 -2.267877310514450073e-01 -1.965289860963821411e-01
4.044637084007263184e-01 2.001520693302154541e-01 5.266305208206176758e-01 -2.146635651588439941e-01 -6.022547483444213867e-01 -3.223679661750793457e-01 -4.505507182329893112e-03 7.922036200761795044e-02
4.445757865905761719e-01 -4.324811398983001709e-01 -7.872156798839569092e-02 -4.042333960533142090e-01 -5.778560638427734375e-01 1.396180838346481323e-01 1.258424073457717896e-01 2.765203714370727539e-01
-2.939565479755401611e-01 -8.108392357826232910e-02 5.607312321662902832e-01 -4.022226035594940186e-01 -4.707847833633422852e-01 3.548727631568908691e-01 -2.760435640811920166e-01 8.390180021524429321e-02
-2.536267340183258057e-01 -6.211559474468231201e-02 4.452259540557861328e-01 -4.023366272449493408e-01 -2.561677694320678711e-01 6.516844630241394043e-01 -1.775144040584564209e-01 -2.233573496341705322e-01
2.648574113845825195e-01 2.034350037574768066e-01 4.144941642880439758e-02 -6.086587309837341309e-01 -4.659182131290435791e-01 2.087390795350074768e-02 -3.883757591247558594e-01 -3.846168816089630127e-01
2.975111901760101318e-01 -2.184925079345703125e-01 3.853825628757476807e-01 -2.285139113664627075e-01 -9.737671911716461182e-02 4.526431858539581299e-01 -3.214556276798248291e-01 -5.876292586326599121e-01
2.313631027936935425e-01 -2.149496972560882568e-02 6.862258911132812500e-02 1.420680433511734009e-03 -4.669744968414306641e-01 4.605461359024047852e-01 -5.852556228637695312e-01 -4.106165766716003418e-01
7.612870335578918457e-01 -1.640432924032211304e-01 7.554486393928527832e-02 -2.813903391361236572e-01 -6.175908446311950684e-02 2.102095633745193481e-01 9.143047034740447998e-02 -5.022771358489990234e-01
4.714138805866241455e-01 1.981351822614669800e-01 1.338257193565368652e-01 -3.885316848754882812e-01 -2.151067107915878296e-01 2.777335345745086670e-01 3.066721558570861816e-01 -5.934564471244812012e-01
7.917856574058532715e-01 -2.599128484725952148e-01 2.230395525693893433e-01 -2.512222826480865479e-01 1.867239922285079956e-01 2.906900048255920410e-01 -2.625789046287536621e-01 6.593547016382217407e-02
3.021375536918640137e-01 -2.187428809702396393e-02 -1.999361254274845123e-02 -2.441259622573852539e-01 -3.076996505260467529e-01 4.575549066066741943e-01 2.711461484432220459e-01 -6.860623359680175781e-01
-2.048245072364807129e-01 -7.596740126609802246e-02 6.984517574310302734e-01 -2.126553952693939209e-01 -2.814018428325653076e-01 5.344193577766418457e-01 -1.954930126667022705e-01 -1.273185014724731445e-01
-1.533913314342498779e-01 -5.713120102882385254e-01 2.944158911705017090e-01 -3.210012912750244141e-01 -6.027187108993530273e-01 -3.300590068101882935e-02 2.191223204135894775e-01 -2.190373837947845459e-01
1.806661486625671387e-01 -1.526222974061965942e-01 -1.044019907712936401e-01 -9.197151064872741699e-01 -1.800783127546310425e-01 3.806006908416748047e-02 -1.593119800090789795e-01 -1.674317270517349243e-01
5.692590475082397461e-01 3.396490812301635742e-01 2.017335444688796997e-01 5.445218086242675781e-02 -5.245944857597351074e-01 4.309810698032379150e-01 1.758378231897950172e-03 2.365880161523818970e-01
6.380331516265869141e-01 -3.477655351161956787e-02 3.034630417823791504e-01 -2.513864338397979736e-01 -5.721595138311386108e-02 2.897032797336578369e-01 2.368362098932266235e-01 -5.414115190505981445e-01
2.568477094173431396e-01 6.635108590126037598e-02 8.727813512086868286e-02 -9.021545201539993286e-02 -4.964462220668792725e-01 4.066942930221557617e-01 -5.632529854774475098e-01 -4.298343956470489502e-01
2.936748862266540527e-01 -2.334834337234497070e-01 -1.124580204486846924e-01 -2.987587451934814453e-01 -5.585857033729553223e-01 5.514994859695434570e-01 -6.725465878844261169e-03 -3.756626248359680176e-01
1.151145175099372864e-01 1.397171914577484131e-01 -1.906459480524063110e-01 -5.373187065124511719e-01 -2.387010753154754639e-01 6.541870236396789551e-01 -3.350051045417785645e-01 -2.121397256851196289e-01
2.612611353397369385e-01 -1.189231127500534058e-01 3.476125746965408325e-02 -2.892013192176818848e-01 -2.160744369029998779e-01 3.221955299377441406e-01 -5.985518097877502441e-01 -5.692027807235717773e-01
-2.793296873569488525e-01 -4.141748249530792236e-01 7.370515912771224976e-02 -4.729939997196197510e-01 -4.969103038311004639e-01 4.391533434391021729e-01 2.447620034217834473e-01 -1.469504535198211670e-01
1.531912535429000854e-01 -2.299292385578155518e-01 1.303350832313299179e-02 -6.662493944168090820e-02 -4.369647502899169922e-01 3.949163854122161865e-01 -6.275903582572937012e-01 -4.222434163093566895e-01
4.784395992755889893e-01 1.729441434144973755e-01 1.151380166411399841e-01 -1.195741593837738037e-01 -1.298903077840805054e-01 7.662732601165771484e-01 2.430493533611297607e-01 -2.247486412525177002e-01
8.124374151229858398e-01 -3.209330737590789795e-01 -5.430463701486587524e-02 -1.242005173116922379e-02 -4.257936030626296997e-02 2.414764761924743652e-01 -2.863480746746063232e-01 -3.028613328933715820e-01
2.122683525085449219e-01 -2.959499135613441467e-02 -2.868337333202362061e-01 -6.457281708717346191e-01 -3.819464445114135742e-01 2.673538923263549805e-01 -3.569680154323577881e-01 -3.317238986492156982e-01
-2.891007959842681885e-01 -1.591953784227371216e-01 1.060032844543457031e-02 -5.095444321632385254e-01 -6.341701745986938477e-01 4.025123715400695801e-01 4.456175863742828369e-02 -2.552563846111297607e-01
2.469528764486312866e-01 1.113980337977409363e-01 -2.568536996841430664e-01 -6.248999238014221191e-01 -1.847427934408187866e-01 4.984283447265625000e-01 -3.525179326534271240e-01 -2.515978217124938965e-01
3.454003036022186279e-01 1.988048553466796875e-01 4.201588928699493408e-01 1.280732899904251099e-01 -3.359206318855285645e-01 6.912031173706054688e-01 -1.632365286350250244e-01 -1.760348379611968994e-01
4.455988407135009766e-01 6.972999125719070435e-02 -1.487532258033752441e-01 -3.491364419460296631e-01 -1.000108104199171066e-02 6.055737137794494629e-01 -1.602173000574111938e-01 -5.099672079086303711e-01
2.060467302799224854e-01 1.957468837499618530e-01 6.388694047927856445e-01 -3.730853199958801270e-01 -4.189020693302154541e-01 -1.547635346651077271e-01 -4.047012329101562500e-01 -9.309842437505722046e-02
2.749785780906677246e-01 -1.293526142835617065e-01 1.379629969596862793e-01 -5.721481144428253174e-02 -4.790243804454803467e-01 1.221659481525421143e-01 -4.997652769088745117e-02 -7.990375757217407227e-01
6.676005125045776367e-01 -1.656049191951751709e-01 5.344047546386718750e-01 1.682341098785400391e-01 -4.353388547897338867e-01 -3.090643323957920074e-03 1.437600851058959961e-01 -5.288768559694290161e-02
4.351418316364288330e-01 1.094192825257778168e-02 -4.757320508360862732e-02 -3.759652972221374512e-01 -2.048020511865615845e-01 3.537120819091796875e-01 3.963733315467834473e-01 -5.854495167732238770e-01
-2.569514811038970947e-01 -2.933536171913146973e-01 3.670588731765747070e-01 -3.148050606250762939e-01 -4.406876564025878906e-01 3.320877254009246826e-01 -3.018230795860290527e-01 -4.674398899078369141e-01
3.531123399734497070e-01 -5.287271142005920410e-01 1.742624640464782715e-01 -1.049519330263137817e-01 -2.984192967414855957e-01 5.985209941864013672e-01 -3.149589002132415771e-01 8.886262774467468262e-02
3.202435076236724854e-01 -3.425105661153793335e-02 -4.153970256447792053e-02 -8.247662186622619629e-01 -2.035446763038635254e-01 1.970824301242828369e-01 3.646631538867950439e-01 -3.248118609189987183e-02
2.898211181163787842e-01 -5.388436838984489441e-02 3.803070783615112305e-01 5.731097981333732605e-02 -1.315623968839645386e-01 8.097318410873413086e-01 -2.959961593151092529e-01 6.777974963188171387e-02
3.637588024139404297e-01 2.669144272804260254e-01 -2.952286899089813232e-01 -4.912070333957672119e-01 -4.545701146125793457e-01 3.680113852024078369e-01 -3.360748291015625000e-01 -1.139266639947891235e-01
3.710087761282920837e-02 -2.592566609382629395e-01 5.176278203725814819e-02 -3.075760900974273682e-01 -2.318017631769180298e-01 4.410463869571685791e-01 -7.561877369880676270e-01 -1.185464784502983093e-01
1.338703036308288574e-01 4.222441017627716064e-01 5.268183350563049316e-01 -2.677549123764038086e-01 -6.439030766487121582e-01 7.249987870454788208e-02 -1.751759499311447144e-01 6.328189373016357422e-02
1.309577226638793945e-01 5.683465674519538879e-02 1.278438232839107513e-02 -1.750101298093795776e-01 -3.824716508388519287e-01 6.613583564758300781e-01 2.138919681310653687e-01 -5.651536583900451660e-01
6.824866533279418945e-01 9.637778997421264648e-02 4.257999360561370850e-01 -1.742155402898788452e-01 -1.282102912664413452e-01 5.295969843864440918e-01 1.235622316598892212e-01 3.298692405223846436e-02
5.659711360931396484e-01 7.827911525964736938e-02 -5.145127419382333755e-03 -4.734936058521270752e-01 6.597775500267744064e-03 3.094196915626525879e-01 -2.435522377490997314e-01 -5.424247384071350098e-01
3.769227266311645508e-01 -1.055814623832702637e-01 2.790788710117340088e-01 -2.070626318454742432e-01 7.472340017557144165e-02 6.412515640258789062e-01 2.102429866790771484e-01 -5.148131847381591797e-01
-1.045509949326515198e-01 -6.539691984653472900e-02 1.827187091112136841e-01 -8.293824195861816406e-01 -1.303848773241043091e-01 4.110712409019470215e-01 2.713056206703186035e-01 -6.280422210693359375e-02
4.255726039409637451e-01 1.165815070271492004e-01 -1.644917428493499756e-01 -3.090496361255645752e-01 -1.005079969763755798e-01 7.768806219100952148e-01 -3.196249157190322876e-02 -2.608841657638549805e-01
1.215450614690780640e-01 3.557708263397216797e-01 3.421219587326049805e-01 -3.496298789978027344e-01 -7.698183655738830566e-01 1.047275401651859283e-02 -1.068407818675041199e-01 1.233708858489990234e-01
3.946834802627563477e-01 -7.371520996093750000e-02 -1.261654794216156006e-01 -4.591062664985656738e-01 -1.788788586854934692e-01 4.918677806854248047e-01 2.810110449790954590e-01 -5.091130137443542480e-01
-7.692726701498031616e-02 -9.727585315704345703e-02 4.820740222930908203e-01 -1.386752873659133911e-01 -4.175767600536346436e-01 6.656473875045776367e-01 -2.575984299182891846e-01 -2.217647582292556763e-01
4.776477813720703125e-01 -2.509228289127349854e-01 -1.605685651302337646e-01 -3.625781834125518799e-01 4.994028806686401367e-02 5.297878980636596680e-01 -3.292047977447509766e-01 -4.001248478889465332e-01
-2.185261696577072144e-01 -7.878229767084121704e-02 -5.059885606169700623e-02 -4.851522743701934814e-01 -7.510582804679870605e-01 3.396893441677093506e-01 1.691985726356506348e-01 -1.055726432241499424e-03
1.218764707446098328e-01 -3.557880595326423645e-02 4.008826315402984619e-01 -6.749905943870544434e-01 -2.679224014282226562e-01 -2.825681567192077637e-01 -1.075365841388702393e-01 -4.520730078220367432e-01
1.336431056261062622e-01 -2.104274928569793701e-01 6.646907329559326172e-02 -2.616779208183288574e-01 -2.708842158317565918e-01 4.507929980754852295e-01 -5.157836079597473145e-01 -5.677508711814880371e-01
4.512641429901123047e-01 -2.052766233682632446e-01 2.877536714076995850e-01 -1.362589746713638306e-01 -1.411729305982589722e-01 1.854567080736160278e-01 5.846235156059265137e-01 -5.067002177238464355e-01
5.355326533317565918e-01 2.914045155048370361e-01 2.232109010219573975e-02 -5.435725450515747070e-01 -8.241127431392669678e-02 1.749394536018371582e-01 -1.138791441917419434e-01 -5.309943556785583496e-01
2.552872598171234131e-01 -4.590965807437896729e-01 6.721212863922119141e-01 7.571630645543336868e-03 -2.641383707523345947e-01 8.122427016496658325e-02 -4.416263699531555176e-01 2.922643348574638367e-02
-5.037034302949905396e-02 2.546940185129642487e-02 7.528104782104492188e-01 -3.134654760360717773e-01 -2.615667283535003662e-01 5.002391338348388672e-01 -1.147663742303848267e-01 -1.515201176516711712e-03
1.377998441457748413e-01 -3.942428231239318848e-01 9.530396014451980591e-02 -8.621540665626525879e-01 -7.469368726015090942e-02 2.298073172569274902e-01 7.362078130245208740e-02 9.685391932725906372e-02
-1.015289425849914551e-01 -3.812149167060852051e-01 -2.354654967784881592e-01 -5.640091896057128906e-01 -3.228771686553955078e-01 4.872359335422515869e-01 1.455245465040206909e-01 -3.286197185516357422e-01
1.462079137563705444e-01 4.119303449988365173e-02 -2.844108641147613525e-02 -7.044972777366638184e-01 -3.231337964534759521e-01 6.143986433744430542e-02 -5.186051726341247559e-01 -3.204047381877899170e-01
3.015699088573455811e-01 -2.075867205858230591e-01 -5.615456402301788330e-02 -6.729515790939331055e-01 -4.771761000156402588e-01 -4.525578394532203674e-02 3.473796248435974121e-01 2.439847141504287720e-01
2.151406407356262207e-01 -1.368431840091943741e-02 4.396444857120513916e-01 -2.438813000917434692e-01 -8.176362514495849609e-01 -8.566898852586746216e-02 -7.195446640253067017e-02 1.404142081737518311e-01
1.396546214818954468e-01 7.463792711496353149e-02 -4.408512637019157410e-02 -7.509214282035827637e-01 -4.165722429752349854e-01 5.003685131669044495e-02 -8.421198278665542603e-02 -4.753645956516265869e-01
