# Supplementary material for: Where is your field going? A machine learning approach to study the relative motion of the domains of physics
Source: PLoS One. 2020 Jun 18;15(6):e0233997. doi: 10.1371/journal.pone.0233997 (PMC7302634; doi:10.1371/journal.pone.0233997)
Supplement: S9 Data — (ZIP) [file pone.0233997.s009.zip › 8/Pacs4Run_8_VS_500_embeddings1996-2000ED8.txt]

-5.860191583633422852e-01 1.769434064626693726e-01 2.071653008460998535e-01 2.851324379444122314e-01 -4.751417785882949829e-02 2.567289173603057861e-01 6.578782796859741211e-01 9.138194844126701355e-03
-2.283998280763626099e-01 -7.425253838300704956e-02 2.530893776565790176e-03 2.722325921058654785e-01 -3.066947162151336670e-01 2.475902736186981201e-01 6.947270035743713379e-01 -4.797862172126770020e-01
-4.737805128097534180e-01 1.054631248116493225e-01 -4.673576951026916504e-01 4.660107493400573730e-01 2.573474310338497162e-03 2.940554320812225342e-01 4.825357794761657715e-01 9.749006479978561401e-02
-2.863804399967193604e-01 3.418323397636413574e-01 -1.357259042561054230e-02 5.958692431449890137e-01 1.479700505733489990e-01 -6.417187303304672241e-02 4.271304309368133545e-01 -4.872773289680480957e-01
-7.140097618103027344e-01 -1.880096197128295898e-01 4.619035124778747559e-01 2.575275599956512451e-01 -3.810321986675262451e-01 1.021541468799114227e-02 1.078961789608001709e-01 -1.350399106740951538e-01
-5.441949963569641113e-01 -4.309920966625213623e-01 -7.362594362348318100e-03 -3.495690524578094482e-01 -1.462213993072509766e-01 6.370954215526580811e-02 5.852146148681640625e-01 -1.671206802129745483e-01
-7.338680028915405273e-01 2.652618885040283203e-01 -2.446725219488143921e-01 2.193829119205474854e-01 -8.155480772256851196e-02 3.951844871044158936e-01 3.144260644912719727e-01 -1.462694555521011353e-01
-3.681095838546752930e-01 1.043660640716552734e-01 3.678286820650100708e-02 -1.207116469740867615e-01 -7.126981019973754883e-01 -1.461769938468933105e-01 5.251316428184509277e-01 1.805806010961532593e-01
-6.317726373672485352e-01 2.707608416676521301e-02 5.022090077400207520e-01 2.251234501600265503e-01 -8.753451704978942871e-02 2.667812705039978027e-01 1.516430675983428955e-01 -4.420471489429473877e-01
8.914125501178205013e-04 7.054979354143142700e-02 -7.950611412525177002e-02 6.963163614273071289e-01 2.878477573394775391e-01 7.653476297855377197e-02 6.423552632331848145e-01 -5.010078102350234985e-02
-6.107200980186462402e-01 -1.934079527854919434e-01 1.708663254976272583e-01 3.297976851463317871e-01 -5.530878901481628418e-01 -2.207549810409545898e-01 2.668798267841339111e-01 -1.605890840291976929e-01
-3.026929795742034912e-01 3.564487695693969727e-01 -1.857613474130630493e-01 3.997934982180595398e-02 -3.834825754165649414e-01 2.998103760182857513e-02 6.689051985740661621e-01 -3.870706260204315186e-01
2.903042919933795929e-02 4.524699151515960693e-01 4.165375530719757080e-01 3.932178020477294922e-02 -5.828508138656616211e-01 -4.825085029006004333e-02 5.108209252357482910e-01 1.280519366264343262e-01
-7.385526895523071289e-01 -1.578641384840011597e-01 5.119653344154357910e-01 1.531971842050552368e-01 -2.947972714900970459e-01 -8.156787604093551636e-02 7.499815523624420166e-02 -2.117959558963775635e-01
-2.032659798860549927e-01 -3.127141296863555908e-01 6.225008964538574219e-01 2.284047901630401611e-01 -3.741270601749420166e-01 3.641951978206634521e-01 3.728775084018707275e-01 9.782566130161285400e-02
-4.566733837127685547e-01 -6.126127392053604126e-02 7.900755107402801514e-02 1.105610281229019165e-01 -7.471407651901245117e-01 4.486170411109924316e-02 4.247848987579345703e-01 1.689867973327636719e-01
-4.323928952217102051e-01 4.930182993412017822e-01 3.443528115749359131e-01 -7.522444427013397217e-02 -2.344191223382949829e-01 -4.935614168643951416e-01 3.717925548553466797e-01 9.458817541599273682e-02
-5.465123057365417480e-01 5.595692992210388184e-01 -1.420145761221647263e-02 2.555785775184631348e-01 8.833117783069610596e-03 -3.716899752616882324e-01 4.222657382488250732e-01 7.838743925094604492e-02
6.338761746883392334e-02 1.626335680484771729e-01 4.845216572284698486e-01 3.306623101234436035e-01 -5.697879195213317871e-01 1.520809978246688843e-01 5.243903398513793945e-01 5.158701166510581970e-02
-2.258777171373367310e-01 3.377449139952659607e-02 -8.841861784458160400e-02 2.152523249387741089e-01 2.109245955944061279e-01 6.296747922897338867e-01 6.444214582443237305e-01 -1.934643983840942383e-01
-6.691642403602600098e-01 4.595052897930145264e-01 7.134789228439331055e-02 3.789846897125244141e-01 -1.101001203060150146e-01 -3.319807350635528564e-01 2.515327930450439453e-01 -8.217161893844604492e-02
-1.909233070909976959e-02 8.315104246139526367e-02 -1.233594641089439392e-01 -7.877909392118453979e-02 -1.844708472490310669e-01 3.494519889354705811e-01 8.917996287345886230e-01 -1.408721357583999634e-01
-3.282130062580108643e-01 1.560652554035186768e-01 1.577829010784626007e-02 1.878402978181838989e-01 -6.424722671508789062e-01 1.503881625831127167e-02 5.792564153671264648e-01 -2.895725369453430176e-01
-1.386559605598449707e-01 -2.517683207988739014e-01 4.476319551467895508e-01 1.949224062263965607e-02 4.585827589035034180e-01 -2.947186231613159180e-01 5.839020609855651855e-01 2.802394330501556396e-01
-2.360798567533493042e-01 4.175832867622375488e-02 -5.813910812139511108e-02 4.956279695034027100e-01 -5.626528263092041016e-01 -1.534667015075683594e-01 5.730045437812805176e-01 -1.582120358943939209e-01
-5.024474859237670898e-01 -7.832309231162071228e-03 2.333797514438629150e-01 2.028097212314605713e-01 -7.280285358428955078e-01 6.279084086418151855e-02 2.874313890933990479e-01 1.878895163536071777e-01
-8.474371582269668579e-02 -2.568899691104888916e-01 -2.650974318385124207e-03 1.538586020469665527e-01 -5.195291638374328613e-01 -6.982997804880142212e-02 7.922768592834472656e-01 2.563339471817016602e-02
-7.539812922477722168e-01 3.676326870918273926e-01 5.824996158480644226e-02 3.223884403705596924e-01 -2.103359065949916840e-02 -3.308995366096496582e-01 2.110677808523178101e-01 -1.858620941638946533e-01
-1.239352896809577942e-01 -4.198249429464340210e-02 -9.427002072334289551e-02 2.693006694316864014e-01 -3.936053514480590820e-01 4.063249826431274414e-01 7.624920010566711426e-01 6.961193401366472244e-03
-1.307922750711441040e-01 -3.798168599605560303e-01 9.601974487304687500e-02 2.869142293930053711e-01 -4.087815880775451660e-01 -9.987231343984603882e-02 7.332175970077514648e-01 -1.800223737955093384e-01
-5.738227367401123047e-01 6.088891625404357910e-01 4.638550281524658203e-01 1.554970145225524902e-01 4.463570192456245422e-02 4.018977284431457520e-02 1.708824038505554199e-01 1.668294370174407959e-01
2.937313728034496307e-02 -2.189676306443288922e-04 5.820803642272949219e-01 2.539854049682617188e-01 8.452118188142776489e-02 -4.530258476734161377e-01 5.556678771972656250e-01 2.732543647289276123e-01
-6.818986535072326660e-01 3.550347387790679932e-01 -7.081693410873413086e-02 -6.655398756265640259e-02 -4.521620646119117737e-02 -2.295816242694854736e-01 3.430621623992919922e-01 4.765252768993377686e-01
-4.604657888412475586e-01 6.734236329793930054e-02 -4.949520155787467957e-02 7.908498048782348633e-01 -2.473253160715103149e-01 3.243249282240867615e-02 3.029865622520446777e-01 -3.899352625012397766e-02
1.174889802932739258e-01 -1.221862286329269409e-01 3.290868401527404785e-01 2.108640521764755249e-01 -3.918191790580749512e-01 3.225613534450531006e-01 7.483026385307312012e-01 3.130591660737991333e-02
-4.736404865980148315e-02 2.699366509914398193e-01 6.497948765754699707e-01 3.269000351428985596e-01 -4.185937047004699707e-01 -1.071525141596794128e-01 3.814401328563690186e-01 -2.521800696849822998e-01
-4.852880835533142090e-01 -1.401945501565933228e-01 -1.080216467380523682e-02 -5.643032863736152649e-02 -6.341139078140258789e-01 1.432158052921295166e-01 5.622069239616394043e-01 -5.340553820133209229e-02
-4.476095736026763916e-01 4.425953924655914307e-01 1.104720830917358398e-01 3.949237614870071411e-02 2.875224500894546509e-02 -5.253078937530517578e-01 5.268667340278625488e-01 -1.887531280517578125e-01
-1.652606129646301270e-01 8.088342845439910889e-02 6.282728910446166992e-02 4.018261432647705078e-01 -6.252443194389343262e-01 -1.988885998725891113e-01 6.078295111656188965e-01 -2.812966331839561462e-02
1.707411706447601318e-01 -9.207912534475326538e-02 3.445748388767242432e-01 1.802307516336441040e-01 -4.067962467670440674e-01 2.478157281875610352e-01 7.633274793624877930e-01 -3.986689075827598572e-02
-1.628892123699188232e-01 -2.185003906488418579e-01 3.242544829845428467e-01 -1.500251591205596924e-01 -1.558218747377395630e-01 4.406132921576499939e-02 6.806656718254089355e-01 -5.554714202880859375e-01
-1.140931248664855957e-01 2.145167887210845947e-01 4.269284904003143311e-01 4.711919426918029785e-01 -5.267918705940246582e-01 -1.815697252750396729e-01 4.315437078475952148e-01 -1.999205499887466431e-01
2.322679944336414337e-02 -3.273770511150360107e-01 3.464925885200500488e-01 -1.869078427553176880e-01 -2.396711260080337524e-01 1.537261009216308594e-01 8.060890436172485352e-01 -8.024818450212478638e-02
-2.203078567981719971e-01 -3.685065545141696930e-03 5.936465039849281311e-02 2.622191309928894043e-01 -6.447746753692626953e-01 9.605321101844310760e-03 6.665585637092590332e-01 -1.379889994859695435e-01
-2.754234671592712402e-01 -3.316124081611633301e-01 3.805690705776214600e-01 -2.671703696250915527e-01 -2.511182725429534912e-01 6.610344350337982178e-02 6.202450990676879883e-01 -3.818745911121368408e-01
3.860270604491233826e-02 3.890629857778549194e-02 3.687721863389015198e-02 2.895420417189598083e-02 -4.364117383956909180e-01 1.431768089532852173e-01 8.789215683937072754e-01 -1.064898669719696045e-01
-4.644830226898193359e-01 -1.931658685207366943e-01 4.178597033023834229e-01 -1.730893738567829132e-02 8.471041172742843628e-02 -6.292373538017272949e-01 3.964553475379943848e-01 1.083689928054809570e-01
-1.030392274260520935e-01 -1.515690237283706665e-01 2.621823176741600037e-02 6.637780368328094482e-02 -3.793865740299224854e-01 -2.954987287521362305e-01 7.809736728668212891e-01 -3.466162383556365967e-01
-3.089158236980438232e-01 -1.170834377408027649e-01 7.176840305328369141e-02 8.383715152740478516e-01 2.238355726003646851e-01 1.632343083620071411e-01 3.173702955245971680e-01 -7.330192625522613525e-02
-4.354033768177032471e-01 -3.607212603092193604e-01 -3.244255781173706055e-01 1.268099844455718994e-01 2.717238366603851318e-01 -1.436826288700103760e-01 6.599535942077636719e-01 -1.701596081256866455e-01
-2.884732484817504883e-01 -3.993446826934814453e-01 4.428209662437438965e-01 -6.109039857983589172e-02 -3.593994975090026855e-01 3.401806652545928955e-01 5.590055584907531738e-01 -1.031570602208375931e-02
-3.293573856353759766e-01 1.719604879617691040e-01 -4.452283680438995361e-02 1.981002651154994965e-02 -3.923585414886474609e-01 1.848553121089935303e-01 6.586730480194091797e-01 -4.874542057514190674e-01
-7.306195497512817383e-01 -1.980470269918441772e-01 1.920721232891082764e-01 4.777175486087799072e-01 -1.862777471542358398e-01 -1.907396167516708374e-01 1.919857561588287354e-01 -2.322220951318740845e-01
-3.158421814441680908e-01 -3.699476122856140137e-01 -2.619144916534423828e-01 4.626186192035675049e-01 -6.450347602367401123e-02 -2.710396349430084229e-01 6.283470392227172852e-01 9.123676270246505737e-02
-5.530400276184082031e-01 5.965173244476318359e-01 1.597211807966232300e-01 1.703155785799026489e-02 6.425467133522033691e-02 -2.169691324234008789e-01 3.688727915287017822e-01 3.538947105407714844e-01
-8.915805816650390625e-01 -1.983239129185676575e-02 1.313173770904541016e-01 1.702367365360260010e-01 -1.405142545700073242e-01 2.453956007957458496e-01 8.246304839849472046e-02 -2.677731215953826904e-01
-1.025181412696838379e-01 4.624767303466796875e-01 4.369492530822753906e-01 2.297815829515457153e-01 -3.573247492313385010e-01 2.619359083473682404e-02 4.518555402755737305e-01 -4.464758932590484619e-01
-3.339333236217498779e-01 4.014324843883514404e-01 -3.711329400539398193e-02 1.337874829769134521e-01 -3.654060959815979004e-01 1.266846060752868652e-01 5.675620436668395996e-01 -4.861756265163421631e-01
-7.014018483459949493e-03 -1.067585572600364685e-01 -7.566513866186141968e-02 -1.481293980032205582e-02 -2.008045464754104614e-01 3.310532271862030029e-01 9.060943722724914551e-01 -1.080887690186500549e-01
3.973172605037689209e-02 6.093097478151321411e-02 -1.115041077136993408e-01 2.051617205142974854e-01 -2.025536894798278809e-01 2.700715363025665283e-01 8.942298889160156250e-01 -1.630046367645263672e-01
-1.257872581481933594e-01 -4.312484338879585266e-02 8.401581645011901855e-01 8.985702693462371826e-02 9.465062618255615234e-02 -3.719265758991241455e-01 3.308415412902832031e-01 1.078586205840110779e-01
-1.534468084573745728e-01 -4.496017098426818848e-01 4.504814445972442627e-01 -4.694787040352821350e-02 -3.954801559448242188e-01 1.139094009995460510e-01 6.292329430580139160e-01 -6.213530525565147400e-02
-2.443098425865173340e-01 2.758488357067108154e-01 -4.316736012697219849e-02 9.125445038080215454e-02 -4.679155051708221436e-01 2.689262032508850098e-01 6.855655908584594727e-01 -3.045697808265686035e-01
-7.418968081474304199e-01 -2.778744399547576904e-01 2.161656916141510010e-01 1.427120994776487350e-02 1.871061511337757111e-03 2.812431156635284424e-01 3.191191852092742920e-01 -3.801389038562774658e-01
-4.346235394477844238e-01 6.114176511764526367e-01 4.069756865501403809e-01 4.320889711380004883e-01 2.458090335130691528e-02 1.340438723564147949e-01 2.216079235076904297e-01 1.313719302415847778e-01
-5.717805027961730957e-01 4.559448361396789551e-01 1.963683366775512695e-01 -3.438229858875274658e-01 1.351357549428939819e-01 -2.777356505393981934e-01 4.557009935379028320e-01 7.310459762811660767e-02
-2.995419502258300781e-01 2.755583524703979492e-01 -8.385276794433593750e-02 1.363684684038162231e-01 -4.571523964405059814e-01 1.329507231712341309e-01 6.711307764053344727e-01 -3.628139495849609375e-01
-7.491239905357360840e-01 -3.216315433382987976e-02 5.048025250434875488e-01 3.284051120281219482e-01 -7.327530533075332642e-02 1.970390975475311279e-01 8.127508312463760376e-02 -1.558978855609893799e-01
-1.105875745415687561e-01 -2.581448853015899658e-02 -3.533450514078140259e-02 2.684329748153686523e-01 -5.078957676887512207e-01 -8.110304176807403564e-02 7.849124073982238770e-01 -1.821431964635848999e-01
-7.264264225959777832e-01 -1.899229735136032104e-02 3.990631103515625000e-01 2.488377243280410767e-01 -4.488242864608764648e-01 -7.654812652617692947e-03 1.772874407470226288e-02 -2.212607860565185547e-01
-2.381244152784347534e-01 8.386589586734771729e-02 -2.030246192589402199e-03 -4.870219901204109192e-02 -3.721336722373962402e-01 2.131171375513076782e-01 7.355402708053588867e-01 -4.571274220943450928e-01
-4.628388211131095886e-02 -2.824115753173828125e-01 1.619310677051544189e-01 1.979408971965312958e-02 -5.078157782554626465e-01 -9.167009592056274414e-02 7.906141877174377441e-01 1.170543860644102097e-02
-4.732196033000946045e-01 -5.430219694972038269e-02 5.339005589485168457e-01 -1.166670396924018860e-01 3.945525288581848145e-01 4.876850545406341553e-01 2.782981991767883301e-01 -5.911963805556297302e-02
-2.234365493059158325e-01 -3.056354224681854248e-01 2.436364442110061646e-01 5.666647478938102722e-02 1.170151159167289734e-01 -3.918343782424926758e-01 5.618237853050231934e-01 5.578715205192565918e-01
6.797396391630172729e-02 2.821757458150386810e-02 5.441434404929168522e-05 1.873817592859268188e-01 -1.787849515676498413e-01 4.155331552028656006e-01 8.497084379196166992e-01 -1.812051534652709961e-01
-4.644104242324829102e-01 7.935129106044769287e-02 -6.040402874350547791e-02 -1.998185217380523682e-01 3.895023763179779053e-01 4.561796486377716064e-01 5.092211961746215820e-01 3.396057188510894775e-01
-4.139120876789093018e-01 -5.255876183509826660e-01 2.204442322254180908e-01 5.738830938935279846e-02 -3.742750361561775208e-02 3.308672830462455750e-02 5.449795722961425781e-01 -4.483827650547027588e-01
-5.703575015068054199e-01 5.248764157295227051e-01 -1.455328464508056641e-01 2.405132167041301727e-02 4.069163277745246887e-02 -2.508945465087890625e-01 4.876576662063598633e-01 2.739071249961853027e-01
-4.487144351005554199e-01 -5.448090434074401855e-01 4.198139309883117676e-01 1.795277446508407593e-01 -2.343735694885253906e-01 2.642937898635864258e-01 3.102404475212097168e-01 2.689482867717742920e-01
-1.892906874418258667e-01 5.018851161003112793e-01 8.586574345827102661e-02 2.017564475536346436e-01 1.408362537622451782e-01 -2.343489080667495728e-01 4.998239576816558838e-01 5.827723741531372070e-01
-7.664669156074523926e-01 4.866214096546173096e-01 1.243101432919502258e-01 3.559715151786804199e-01 -2.633906528353691101e-02 -7.365976925939321518e-03 1.460935771465301514e-01 1.070896834135055542e-01
-4.932909011840820312e-01 -4.283849298954010010e-01 4.232672154903411865e-01 3.996565565466880798e-02 -1.386173367500305176e-01 5.020570755004882812e-01 3.183228075504302979e-01 1.406864821910858154e-01
-5.425803065299987793e-01 -4.322225749492645264e-01 9.688539057970046997e-02 6.722976453602313995e-03 -1.627842783927917480e-01 5.398274660110473633e-01 3.095772564411163330e-01 3.092052042484283447e-01
-5.375375151634216309e-01 3.906827569007873535e-01 4.323713779449462891e-01 5.412937998771667480e-01 1.752259284257888794e-01 4.189937934279441833e-02 1.556375622749328613e-01 1.476271152496337891e-01
-7.198051214218139648e-01 -9.212815761566162109e-02 3.433366715908050537e-01 3.040785789489746094e-01 1.516710817813873291e-01 2.820069491863250732e-01 1.084246560931205750e-01 -3.856957852840423584e-01
-5.623784661293029785e-01 2.344298511743545532e-01 -4.759377625305205584e-04 -1.528799980878829956e-01 -1.944871433079242706e-02 -5.712462067604064941e-01 5.275995731353759766e-01 -1.840955391526222229e-02
-5.477868914604187012e-01 1.692692190408706665e-01 5.454911589622497559e-01 1.203796174377202988e-02 2.291935682296752930e-01 -4.651199281215667725e-01 2.814392149448394775e-01 -1.596799641847610474e-01
-3.110776841640472412e-01 1.592699140310287476e-01 2.343115210533142090e-01 1.019008085131645203e-01 1.785306818783283234e-02 -7.200364470481872559e-01 5.381866693496704102e-01 -6.451305001974105835e-02
-4.841342866420745850e-01 -4.686156809329986572e-01 4.587557315826416016e-01 -7.054884731769561768e-02 -9.867988992482423782e-04 3.603352904319763184e-01 4.022527039051055908e-01 -1.973063051700592041e-01
-2.869263887405395508e-01 -1.326372474431991577e-01 5.868669748306274414e-01 -3.228865563869476318e-01 -3.143078982830047607e-01 2.838600575923919678e-01 5.198560357093811035e-01 -4.237743467092514038e-02
-4.896221160888671875e-01 2.467600852251052856e-01 8.116248250007629395e-02 -3.215233981609344482e-01 2.724814414978027344e-01 -4.018084406852722168e-01 5.946707725524902344e-01 9.253898635506629944e-03
-3.157807886600494385e-01 -1.325768232345581055e-01 1.065918356180191040e-01 1.427080035209655762e-01 4.744168221950531006e-01 3.564034700393676758e-01 5.462865829467773438e-01 4.477215409278869629e-01
-2.424025684595108032e-01 -1.675964742898941040e-01 3.522493243217468262e-01 2.636744379997253418e-01 -6.876751184463500977e-01 -1.235191822052001953e-01 4.805196821689605713e-01 2.226004563271999359e-02
-3.994729816913604736e-01 2.644734978675842285e-01 1.415383517742156982e-01 -8.299447596073150635e-02 1.606089472770690918e-01 -5.786668062210083008e-01 6.139953136444091797e-01 7.689728587865829468e-02
-1.715228408575057983e-01 -1.650103367865085602e-02 -1.501405090093612671e-01 1.497521847486495972e-01 -5.454237461090087891e-01 1.169322654604911804e-01 7.836057543754577637e-01 -1.189205516129732132e-02
-2.595348954200744629e-01 1.080731526017189026e-01 -7.101668417453765869e-02 8.768202364444732666e-02 -5.444203019142150879e-01 2.102235704660415649e-01 7.173238992691040039e-01 -2.304113954305648804e-01
-1.690873652696609497e-01 1.607581824064254761e-01 5.518036484718322754e-01 5.836019665002822876e-02 2.321565002202987671e-01 -5.409607291221618652e-01 5.365611910820007324e-01 5.692316219210624695e-02
-8.055785894393920898e-01 1.634479612112045288e-01 2.935402095317840576e-01 3.189570456743240356e-02 -1.733032763004302979e-01 3.146223425865173340e-01 1.326092779636383057e-01 -3.008959591388702393e-01
-7.581374645233154297e-01 1.042581349611282349e-01 1.891879737377166748e-01 -1.024580225348472595e-01 1.410249173641204834e-01 5.562956333160400391e-01 1.490154564380645752e-01 1.284904032945632935e-01
-2.459902763366699219e-01 2.206726819276809692e-01 -1.132633313536643982e-01 1.702093631029129028e-01 -1.701261964626610279e-03 6.614995002746582031e-01 6.360395550727844238e-01 -8.283700048923492432e-02
-4.424146711826324463e-01 -1.944816112518310547e-01 3.818370401859283447e-01 -3.234928548336029053e-01 -2.755887806415557861e-01 3.300758600234985352e-01 5.422116518020629883e-01 -1.926291137933731079e-01
-4.071318507194519043e-01 4.690660536289215088e-01 7.395842671394348145e-02 5.235107988119125366e-02 1.980224549770355225e-01 -4.648801982402801514e-01 5.902076959609985352e-01 4.836052656173706055e-02
-3.935537040233612061e-01 -6.018922924995422363e-01 4.196627140045166016e-01 1.341478433459997177e-02 -4.546460136771202087e-02 2.392517477273941040e-01 4.620920717716217041e-01 -1.835944205522537231e-01
-2.763636708259582520e-01 6.793451309204101562e-02 1.776157692074775696e-02 3.156800866127014160e-01 -7.067783474922180176e-01 -7.123700529336929321e-02 5.597817301750183105e-01 3.274973109364509583e-02
-3.038879334926605225e-01 -5.416265726089477539e-01 -8.133450150489807129e-02 3.696019947528839111e-01 -4.903402552008628845e-02 -1.621823459863662720e-01 6.500799059867858887e-01 -1.405727267265319824e-01
-6.965522468090057373e-02 4.744614958763122559e-01 3.646379709243774414e-01 2.385539561510086060e-01 -4.502165913581848145e-01 1.150444746017456055e-01 5.157621502876281738e-01 -3.134082853794097900e-01
3.755360841751098633e-02 1.594261676073074341e-01 5.893171429634094238e-01 1.425106823444366455e-01 -5.267303586006164551e-01 -8.362718671560287476e-02 5.586727857589721680e-01 -9.494829177856445312e-02
-5.340071320533752441e-01 2.107047289609909058e-01 -2.998428940773010254e-01 4.627909362316131592e-01 1.190149262547492981e-01 2.195145487785339355e-01 4.399052262306213379e-01 -3.324016332626342773e-01
-3.063859641551971436e-01 -9.870067238807678223e-02 1.784107983112335205e-01 7.098641712218523026e-03 -7.215538024902343750e-01 -5.951941385865211487e-02 5.520250201225280762e-01 1.886555254459381104e-01
-2.024237513542175293e-01 -3.601388037204742432e-01 5.230004787445068359e-01 2.046358287334442139e-01 -5.465287566184997559e-01 2.507626265287399292e-02 4.238326847553253174e-01 1.869827359914779663e-01
-2.786781787872314453e-01 -3.326443433761596680e-01 2.676801979541778564e-01 -2.758789658546447754e-01 -1.188709214329719543e-01 2.825893759727478027e-01 6.716883182525634766e-01 -3.446333408355712891e-01
-4.010420441627502441e-01 -4.776400625705718994e-01 4.775417745113372803e-01 2.401234656572341919e-01 -1.452285796403884888e-01 4.167110323905944824e-01 2.896427810192108154e-01 2.160729169845581055e-01
-6.580335497856140137e-01 3.493319749832153320e-01 -5.016717314720153809e-02 2.991861999034881592e-01 -1.799349635839462280e-01 -3.579249382019042969e-01 4.328979849815368652e-01 -7.101000845432281494e-02
-8.593880385160446167e-02 1.038573384284973145e-01 4.021055996417999268e-03 1.142325624823570251e-01 -6.014301180839538574e-01 2.111998647451400757e-01 7.497504949569702148e-01 1.770810037851333618e-02
-5.393253564834594727e-01 2.007737755775451660e-02 2.661655545234680176e-01 -1.293174624443054199e-01 2.388420999050140381e-01 6.501682996749877930e-01 3.338452875614166260e-01 -1.730342656373977661e-01
-4.914337098598480225e-01 4.769835472106933594e-01 -2.554901130497455597e-02 -1.176516598206944764e-04 2.360198199748992920e-01 -3.182238042354583740e-01 6.005340814590454102e-01 -1.127565503120422363e-01
-2.453615069389343262e-01 4.301631748676300049e-01 -2.081987410783767700e-01 5.721137523651123047e-01 1.092698946595191956e-01 -3.207488059997558594e-01 5.188285112380981445e-01 9.680279530584812164e-03
-4.364972710609436035e-01 5.787252783775329590e-01 1.955205053091049194e-01 4.575709104537963867e-01 -7.633625715970993042e-02 4.873734340071678162e-02 2.432974278926849365e-01 3.994392752647399902e-01
-1.208172887563705444e-01 -5.324161052703857422e-01 3.769495189189910889e-01 2.046396397054195404e-02 -4.223263561725616455e-01 9.017825126647949219e-03 5.872373580932617188e-01 1.901001483201980591e-01
9.927581064403057098e-03 -2.701947093009948730e-02 1.969984620809555054e-01 2.175344079732894897e-01 -6.152290385216474533e-03 6.848666667938232422e-01 6.659687161445617676e-01 -2.114785276353359222e-02
-2.305694222450256348e-01 -1.939445436000823975e-01 4.188987314701080322e-01 3.832282423973083496e-01 3.149900734424591064e-01 -3.373550772666931152e-01 4.607051014900207520e-01 4.020034968852996826e-01
-6.491742283105850220e-02 2.399309352040290833e-02 1.145943254232406616e-01 1.488196104764938354e-01 3.602035641670227051e-01 4.255184829235076904e-01 6.161262989044189453e-01 5.191404223442077637e-01
-1.208823472261428833e-01 -3.776022791862487793e-01 -2.574721351265907288e-02 5.186287164688110352e-01 3.650041520595550537e-01 1.989378333091735840e-01 6.269362568855285645e-01 -8.551008999347686768e-02
3.813760355114936829e-02 9.304758906364440918e-02 3.322343826293945312e-01 3.017549812793731689e-01 -6.526303887367248535e-01 7.651809602975845337e-02 5.853368639945983887e-01 1.185376867651939392e-01
-1.033462733030319214e-01 -3.619218170642852783e-01 2.825467661023139954e-02 -5.032173171639442444e-02 9.094651788473129272e-02 -8.876450359821319580e-02 8.087722659111022949e-01 -4.298124015331268311e-01
-5.171696543693542480e-01 4.566001594066619873e-01 -2.501207031309604645e-02 -5.636246874928474426e-03 2.092109918594360352e-01 -3.882272839546203613e-01 5.735000967979431152e-01 -1.541803940199315548e-03
-2.001050114631652832e-01 1.017968803644180298e-01 -1.664806157350540161e-01 1.423048675060272217e-01 2.947424650192260742e-01 5.331913232803344727e-01 7.150994539260864258e-01 -1.381869465112686157e-01
-4.111360311508178711e-01 3.535362184047698975e-01 4.950939118862152100e-01 4.672011435031890869e-01 3.645840585231781006e-01 -7.515253871679306030e-02 2.397866547107696533e-01 2.156787812709808350e-01
-5.721877813339233398e-01 1.858957707881927490e-01 3.433721363544464111e-01 -8.566823601722717285e-02 5.654207617044448853e-02 -5.807610154151916504e-01 3.862458169460296631e-01 -1.521001309156417847e-01
-2.147258371114730835e-01 -2.608972489833831787e-01 6.394383311271667480e-01 -1.210608407855033875e-01 -3.015289306640625000e-01 9.638462960720062256e-02 5.587768554687500000e-01 -2.232647687196731567e-01
-3.378769755363464355e-01 -5.626125931739807129e-01 -1.293247044086456299e-01 -6.349530071020126343e-02 -2.310226857662200928e-01 5.258812382817268372e-02 6.986188292503356934e-01 6.591358035802841187e-02
-5.756289362907409668e-01 4.729204773902893066e-01 8.205606788396835327e-02 5.627346634864807129e-01 -3.760934621095657349e-02 1.054492741823196411e-01 1.925746053457260132e-01 2.682815194129943848e-01
-5.993589013814926147e-02 -3.719481825828552246e-01 2.480781823396682739e-01 8.703283965587615967e-02 -4.238578379154205322e-01 2.261760085821151733e-01 5.984042286872863770e-01 4.472649693489074707e-01
-2.401481568813323975e-01 4.933013021945953369e-02 4.188717603683471680e-01 2.687024772167205811e-01 2.793197035789489746e-01 -5.923009514808654785e-01 5.130874514579772949e-01 -1.193176116794347763e-02
-4.232966899871826172e-01 -3.070955276489257812e-01 -3.500811159610748291e-01 1.975137442350387573e-01 3.364841639995574951e-01 -1.412660032510757446e-01 6.565236449241638184e-01 -2.725539542734622955e-02
-6.264874339103698730e-01 -1.568910479545593262e-02 1.326507478952407837e-01 -1.721387654542922974e-01 -6.696850061416625977e-01 -5.495098419487476349e-03 3.286640048027038574e-01 -5.925496667623519897e-02
-2.359616160392761230e-01 -4.433710128068923950e-02 2.688628733158111572e-01 8.626340031623840332e-01 -2.156467437744140625e-01 1.808043718338012695e-01 2.106544673442840576e-01 4.860635474324226379e-02
-4.850672483444213867e-01 2.486870288848876953e-01 4.477210044860839844e-01 4.676838815212249756e-01 2.847473919391632080e-01 2.419150769710540771e-01 1.570738852024078369e-01 3.455519676208496094e-01
-4.289352893829345703e-01 3.127357363700866699e-01 1.961555182933807373e-01 1.139815822243690491e-01 -6.898259371519088745e-02 7.688502669334411621e-01 2.623413801193237305e-01 4.505209624767303467e-02
-4.955898225307464600e-01 2.778847813606262207e-01 3.123637735843658447e-01 2.182060033082962036e-01 3.714080527424812317e-02 -9.379223734140396118e-02 1.843128353357315063e-01 6.984540224075317383e-01
-5.057510733604431152e-01 -4.108742475509643555e-01 4.254278540611267090e-01 -2.739511430263519287e-01 -1.841471940279006958e-01 1.309538632631301880e-01 4.495158791542053223e-01 -2.573646903038024902e-01
-2.858684957027435303e-01 4.946619272232055664e-01 -8.816629648208618164e-02 1.831132918596267700e-01 -1.186264604330062866e-01 5.680671930313110352e-01 5.107353925704956055e-01 1.861772835254669189e-01
-6.468790173530578613e-01 4.184036254882812500e-01 3.223314881324768066e-01 4.134112596511840820e-01 -1.486311703920364380e-01 -1.487674117088317871e-01 1.108155623078346252e-01 2.741831541061401367e-01
-6.578379273414611816e-01 4.044208824634552002e-01 1.319466680288314819e-01 5.733020305633544922e-01 1.344583230093121529e-03 -7.335722912102937698e-04 1.574058979749679565e-01 1.811875849962234497e-01
-7.245096564292907715e-02 -4.940186813473701477e-02 -2.355627119541168213e-01 4.454353451728820801e-01 3.545550107955932617e-01 3.493666276335716248e-02 7.504710555076599121e-01 2.197073698043823242e-01
-2.597502768039703369e-01 -6.332079321146011353e-02 -5.964604765176773071e-02 2.180277854204177856e-01 -5.154266953468322754e-01 1.170366704463958740e-01 7.441900372505187988e-01 -2.103462815284729004e-01
-4.379778504371643066e-01 6.346940994262695312e-02 5.462090969085693359e-01 3.290681838989257812e-01 9.960985183715820312e-02 -5.615573525428771973e-01 2.497770041227340698e-01 -9.929524362087249756e-02
-4.363497197628021240e-01 -3.672111928462982178e-01 4.383772909641265869e-01 5.022390484809875488e-01 2.143192291259765625e-02 3.728935420513153076e-01 2.353123426437377930e-01 -1.882963776588439941e-01
-1.562833636999130249e-01 -3.874653279781341553e-01 3.210692405700683594e-01 -1.439471840858459473e-01 -1.565389633178710938e-01 -7.223811745643615723e-02 7.127245664596557617e-01 -4.048960208892822266e-01
-3.241070210933685303e-01 3.697183728218078613e-01 4.761922359466552734e-01 5.760490894317626953e-01 1.315847933292388916e-01 1.099984049797058105e-01 2.113202065229415894e-01 3.544023931026458740e-01
-5.101734399795532227e-01 -3.946129679679870605e-01 6.788858175277709961e-01 5.231105256825685501e-03 -1.587214916944503784e-01 1.872758418321609497e-01 2.340545803308486938e-01 -8.968897908926010132e-02
-1.631519943475723267e-01 -7.487823814153671265e-02 -1.005359739065170288e-01 2.932867109775543213e-01 -5.874645709991455078e-01 -1.601704657077789307e-01 7.023981213569641113e-01 8.670544624328613281e-02
-1.462436765432357788e-01 3.582123816013336182e-01 5.714915990829467773e-01 3.145364820957183838e-01 -4.209650754928588867e-01 6.906397640705108643e-02 3.624125421047210693e-01 -3.338211476802825928e-01
-6.122583746910095215e-01 1.695690602064132690e-01 -5.743332579731941223e-02 5.311256051063537598e-01 9.295980632305145264e-02 3.684665858745574951e-01 2.559937536716461182e-01 -3.178853392601013184e-01
-4.672637879848480225e-01 2.954697906970977783e-01 3.483384847640991211e-01 4.206388890743255615e-01 2.914315164089202881e-01 5.031716078519821167e-02 2.271409779787063599e-01 5.069796442985534668e-01
-1.123638600111007690e-01 -1.256605088710784912e-01 -1.891134828329086304e-01 4.453066885471343994e-01 3.217152059078216553e-01 -4.225061088800430298e-02 7.051935791969299316e-01 3.673391640186309814e-01
-6.163546442985534668e-01 5.101125836372375488e-01 5.779547989368438721e-02 -2.638020813465118408e-01 1.484799385070800781e-01 -1.972508728504180908e-01 4.565107226371765137e-01 1.326794922351837158e-01
-2.811732888221740723e-01 -1.212678402662277222e-01 3.609028458595275879e-01 1.787610650062561035e-01 2.464441508054733276e-01 -5.659048557281494141e-01 5.288774371147155762e-01 2.886779904365539551e-01
-2.130377292633056641e-01 -2.629612982273101807e-01 2.002987265586853027e-01 -2.886692285537719727e-01 -2.571107447147369385e-01 2.879295647144317627e-01 7.293587923049926758e-01 -2.846811115741729736e-01
-4.371760189533233643e-01 4.129008352756500244e-01 4.269000589847564697e-01 5.222331285476684570e-01 1.257072240114212036e-01 2.047808170318603516e-01 1.728891581296920776e-01 3.095009624958038330e-01
-4.100134670734405518e-01 4.547209739685058594e-01 2.249175757169723511e-01 -2.712298333644866943e-01 2.969688475131988525e-01 -2.704944908618927002e-01 5.690068602561950684e-01 1.258478462696075439e-01
-6.235724687576293945e-01 -8.128853887319564819e-02 6.082866191864013672e-01 -2.582484185695648193e-01 1.048770621418952942e-01 2.943545579910278320e-01 2.375863343477249146e-01 -1.172759979963302612e-01
5.970004945993423462e-02 -8.485738188028335571e-02 -7.384468335658311844e-03 4.724833369255065918e-02 -3.128581643104553223e-01 3.194894194602966309e-01 8.871257305145263672e-01 1.574281835928559303e-03
-2.236127406358718872e-01 -1.011148318648338318e-01 5.141600966453552246e-01 -4.010616540908813477e-01 -3.705294728279113770e-01 3.015018403530120850e-01 5.345830321311950684e-01 -2.424227446317672729e-02
-4.735498726367950439e-01 4.243651926517486572e-01 2.550257742404937744e-01 -1.685394942760467529e-01 6.314208358526229858e-02 -4.952551126480102539e-01 5.029322504997253418e-01 -3.952084574848413467e-03
-1.768808960914611816e-01 -2.859873473644256592e-01 2.729913294315338135e-01 2.199256569147109985e-01 -3.779803514480590820e-01 5.826495289802551270e-01 5.241451859474182129e-01 8.339740335941314697e-02
-5.184126645326614380e-02 2.419582605361938477e-01 6.269316673278808594e-01 1.197677031159400940e-01 -4.701652228832244873e-01 1.213798224925994873e-01 4.679901599884033203e-01 -2.767272889614105225e-01
-5.946002528071403503e-02 -4.735661447048187256e-01 3.744071722030639648e-01 9.471664088778197765e-05 -4.233932495117187500e-01 -7.068973779678344727e-02 6.660859584808349609e-01 6.394977122545242310e-02
-2.979081571102142334e-01 -3.175971210002899170e-01 1.365003734827041626e-01 2.533021271228790283e-01 -4.267228245735168457e-01 5.276626348495483398e-01 4.910441339015960693e-01 1.610711365938186646e-01
-7.749301195144653320e-02 2.270462177693843842e-02 -2.291164547204971313e-01 5.664935708045959473e-01 4.491959139704704285e-02 -3.578012287616729736e-01 6.729511022567749023e-01 1.927883177995681763e-01
-3.263332545757293701e-01 -9.743908792734146118e-02 6.890903115272521973e-01 -1.444251537322998047e-01 -4.564138129353523254e-02 5.377912521362304688e-01 3.078595399856567383e-01 4.720148071646690369e-02
-1.506229862570762634e-02 3.972327709197998047e-02 1.045580506324768066e-01 6.226038932800292969e-02 -6.185649633407592773e-01 1.041509062051773071e-01 7.620676755905151367e-01 9.575758874416351318e-02
1.103480979800224304e-01 4.488825201988220215e-01 1.537256687879562378e-01 -9.137431532144546509e-02 2.788099348545074463e-01 2.828055620193481445e-01 7.155506014823913574e-01 2.908960878849029541e-01
-4.529201090335845947e-01 -1.948901861906051636e-01 5.722973942756652832e-01 3.362864553928375244e-01 1.917787492275238037e-01 -4.816983640193939209e-01 2.178398966789245605e-01 -1.341763301752507687e-03
-2.126304358243942261e-01 -2.762740552425384521e-01 3.424970209598541260e-01 3.728399574756622314e-01 2.621427774429321289e-01 -3.570691347122192383e-01 4.949700236320495605e-01 4.253641366958618164e-01
-1.356539428234100342e-01 -4.687628746032714844e-01 -4.027266800403594971e-02 4.967398941516876221e-01 1.165747866034507751e-01 1.768217682838439941e-01 6.819162964820861816e-01 6.017992272973060608e-02
-1.391591597348451614e-02 4.138742983341217041e-01 -4.772568494081497192e-02 -2.083986066281795502e-02 -8.220201730728149414e-02 1.119977310299873352e-01 6.220441460609436035e-01 6.477366089820861816e-01
-2.839753627777099609e-01 -2.605475187301635742e-01 -1.532313674688339233e-01 3.087823688983917236e-01 4.366268813610076904e-01 -2.074817419052124023e-01 6.505386233329772949e-01 -2.752352058887481689e-01
-2.360572814941406250e-01 -1.170924454927444458e-01 -8.081127703189849854e-02 -4.560467600822448730e-02 4.663066565990447998e-01 3.549709916114807129e-01 6.478357315063476562e-01 3.985206484794616699e-01
-2.296839952468872070e-01 -3.008117340505123138e-02 2.236406505107879639e-01 1.771571934223175049e-01 2.941462695598602295e-01 -5.994850397109985352e-01 6.473272442817687988e-01 1.931294449605047703e-03
-3.649930655956268311e-01 -4.530481100082397461e-01 5.255444645881652832e-01 -1.712060272693634033e-01 -4.092968702316284180e-01 1.380180381238460541e-02 4.233269989490509033e-01 9.538684785366058350e-02
-1.936035901308059692e-01 3.108779788017272949e-01 3.328996002674102783e-01 8.857230842113494873e-02 4.825217723846435547e-01 -3.898411691188812256e-01 5.932567119598388672e-01 1.022177115082740784e-01
-3.348115980625152588e-01 -4.405364990234375000e-01 -2.045983523130416870e-01 1.393429283052682877e-02 3.431881964206695557e-01 -1.963442414999008179e-01 6.923206448554992676e-01 -1.270315647125244141e-01
-7.064735889434814453e-01 1.579846739768981934e-01 2.223545014858245850e-01 5.267059803009033203e-01 -1.699714809656143188e-01 7.244248688220977783e-02 2.578180432319641113e-01 -2.201520949602127075e-01
-3.413753509521484375e-01 2.033115923404693604e-01 -3.566700965166091919e-02 8.624046295881271362e-02 -3.172737061977386475e-01 2.385199218988418579e-01 6.088413000106811523e-01 -5.524271130561828613e-01
1.089741215109825134e-01 -2.096046805381774902e-01 3.753070533275604248e-01 -2.231335341930389404e-01 -1.193841621279716492e-01 -1.104397978633642197e-02 8.326072096824645996e-01 -2.143295109272003174e-01
-4.466502666473388672e-01 -4.278163611888885498e-01 5.165360569953918457e-01 1.604468673467636108e-01 -2.416895925998687744e-01 4.357779324054718018e-01 2.764319181442260742e-01 1.390186604112386703e-02
-6.459338665008544922e-01 2.508790194988250732e-01 1.563154458999633789e-01 4.630810916423797607e-01 -1.080744192004203796e-01 3.297550678253173828e-01 2.250369489192962646e-01 -3.314973711967468262e-01
-7.355733960866928101e-02 -7.828205078840255737e-02 4.036948382854461670e-01 -1.509376764297485352e-01 -4.277755320072174072e-01 4.560768604278564453e-01 5.328426361083984375e-01 3.574774265289306641e-01
-3.150872588157653809e-01 -8.377923816442489624e-02 -2.084433138370513916e-01 3.296130895614624023e-01 2.482157945632934570e-01 -4.919865727424621582e-01 6.484298706054687500e-01 -1.322289109230041504e-01
-3.744353353977203369e-01 2.226068265736103058e-02 1.733609102666378021e-02 -7.418545335531234741e-02 3.909721374511718750e-01 3.558868765830993652e-01 5.051192641258239746e-01 5.646578073501586914e-01
-5.258023738861083984e-01 4.576914012432098389e-01 9.817250072956085205e-02 1.194019541144371033e-01 6.871397048234939575e-02 -4.724363684654235840e-01 4.672492742538452148e-01 -2.095617353916168213e-01
-2.862726747989654541e-01 2.705678939819335938e-01 -1.451947391033172607e-01 1.700068414211273193e-01 2.800570428371429443e-01 5.875999927520751953e-01 6.092121005058288574e-01 -3.476168494671583176e-03
-6.242495775222778320e-01 -1.144597157835960388e-01 2.068551480770111084e-01 -4.469513148069381714e-02 3.300444483757019043e-01 4.683814644813537598e-01 3.348809480667114258e-01 -3.346176445484161377e-01
-1.727371513843536377e-01 -2.722467780113220215e-01 -2.635464668273925781e-01 5.128861069679260254e-01 6.854620878584682941e-04 -2.629673182964324951e-01 6.679015159606933594e-01 2.197497040033340454e-01
-2.827880680561065674e-01 -1.462737768888473511e-01 5.455681085586547852e-01 6.324307620525360107e-02 2.754835784435272217e-01 -4.886891245841979980e-01 4.981444776058197021e-01 1.847549825906753540e-01
-1.688019782304763794e-01 -4.868356287479400635e-01 -2.719617635011672974e-02 3.788154423236846924e-01 1.833046227693557739e-01 -1.070666089653968811e-01 7.155668735504150391e-01 -1.820887029170989990e-01
-6.037731766700744629e-01 5.702364444732666016e-01 1.774212270975112915e-01 3.622877299785614014e-01 7.138336077332496643e-03 -8.259612321853637695e-02 2.730303704738616943e-01 2.571754455566406250e-01
-1.520650386810302734e-01 -5.148380994796752930e-01 1.840695589780807495e-01 -3.977726772427558899e-02 -2.777247130870819092e-01 4.668072797358036041e-04 7.603598833084106445e-01 -1.451747715473175049e-01
-2.578823566436767578e-01 -2.747803330421447754e-01 2.264249771833419800e-01 2.590138018131256104e-01 -4.587070345878601074e-01 5.441188216209411621e-01 4.561981260776519775e-01 1.582460999488830566e-01
-5.084080100059509277e-01 6.137660741806030273e-01 7.432051002979278564e-02 2.212156206369400024e-01 1.280678063631057739e-01 -1.414856165647506714e-01 3.922480642795562744e-01 3.465180099010467529e-01
-2.416190207004547119e-01 1.009797379374504089e-01 2.216021716594696045e-01 1.613259613513946533e-01 4.285435676574707031e-01 -3.832744657993316650e-01 5.595304369926452637e-01 4.611580073833465576e-01
5.590087920427322388e-02 2.882797420024871826e-01 4.766705036163330078e-01 2.385959960520267487e-02 2.608743309974670410e-01 -4.325324296951293945e-01 6.563788056373596191e-01 -3.596599446609616280e-03
-3.303380012512207031e-01 -2.042410075664520264e-01 6.921706348657608032e-02 1.513216942548751831e-01 3.216760754585266113e-01 3.635873198509216309e-01 4.359368979930877686e-01 6.290954947471618652e-01
-5.581279993057250977e-01 4.886102974414825439e-01 3.077639043331146240e-01 -3.907240927219390869e-01 1.606146395206451416e-01 -1.314828991889953613e-01 3.964030742645263672e-01 -4.635558649897575378e-02
-3.467169404029846191e-01 -2.627785876393318176e-02 -2.854799926280975342e-01 5.807108283042907715e-01 3.535617589950561523e-01 5.270454660058021545e-02 5.664722323417663574e-01 1.081615015864372253e-01
-1.906698644161224365e-01 -1.711283624172210693e-02 2.609041333198547363e-01 -1.614769361913204193e-02 3.166611194610595703e-01 -5.540418624877929688e-01 6.973822116851806641e-01 -3.797286748886108398e-02
-3.415557444095611572e-01 3.474083840847015381e-01 8.004830032587051392e-02 2.540346980094909668e-01 1.944028437137603760e-01 -5.302863121032714844e-01 5.633026361465454102e-01 -2.353714108467102051e-01
-5.233581066131591797e-01 1.723635196685791016e-01 3.935688436031341553e-01 -1.419991403818130493e-01 -2.827796936035156250e-01 6.235318779945373535e-01 2.290058284997940063e-01 1.125884614884853363e-02
-6.205924749374389648e-01 4.272177219390869141e-01 3.089043498039245605e-01 4.224622994661331177e-02 1.101655140519142151e-01 -5.692397058010101318e-02 2.023946791887283325e-01 5.280178189277648926e-01
-1.341595798730850220e-01 4.810627922415733337e-02 3.060143589973449707e-01 -1.081839427351951599e-01 2.746813893318176270e-01 -5.706767439842224121e-01 6.851288080215454102e-01 6.176770478487014771e-02
-1.720983348786830902e-02 -2.829179726541042328e-02 7.451418042182922363e-02 1.322610229253768921e-01 -4.978874325752258301e-01 -2.641502618789672852e-01 7.883631587028503418e-01 -1.915051788091659546e-01
-4.856748580932617188e-01 -5.298330783843994141e-01 2.445084303617477417e-01 4.190359413623809814e-01 2.106557786464691162e-02 3.905217349529266357e-01 2.990578413009643555e-01 -7.506496459245681763e-02
-1.925403922796249390e-01 -1.985034942626953125e-01 2.034098505973815918e-01 -4.135175421833992004e-02 -6.674754023551940918e-01 -1.361859440803527832e-01 5.943300127983093262e-01 2.512782216072082520e-01
-1.044849008321762085e-01 -1.075130924582481384e-01 -1.707065850496292114e-01 5.680897235870361328e-01 2.850259840488433838e-01 -2.018239349126815796e-01 6.511582732200622559e-01 2.822719812393188477e-01
-3.142429888248443604e-01 -3.271968960762023926e-01 2.755222916603088379e-01 1.011630985885858536e-02 -5.340396761894226074e-01 8.392456173896789551e-02 6.519528627395629883e-01 -2.990689501166343689e-02
7.986109703779220581e-02 4.709712266921997070e-01 -3.072430007159709930e-02 1.906136572360992432e-01 1.680868864059448242e-01 2.263198047876358032e-01 7.597082257270812988e-01 2.791065573692321777e-01
-5.732601284980773926e-01 5.580237507820129395e-01 3.531030192971229553e-02 -1.767651587724685669e-01 1.586751937866210938e-01 -1.695034950971603394e-01 4.727084338665008545e-01 2.238904684782028198e-01
-7.500176876783370972e-02 -2.386469841003417969e-01 -7.252464443445205688e-02 6.843696832656860352e-01 -3.599840030074119568e-02 -2.641056776046752930e-01 6.176458597183227539e-01 1.061434745788574219e-01
-2.069635242223739624e-01 -1.314088106155395508e-01 -1.164810359477996826e-01 9.442096576094627380e-03 4.174474477767944336e-01 2.746697664260864258e-01 6.558446288108825684e-01 4.963897168636322021e-01
-5.263828635215759277e-01 -2.900716364383697510e-01 4.920847415924072266e-01 3.718331083655357361e-02 -2.644076645374298096e-01 4.642446637153625488e-01 3.159125745296478271e-01 1.000701636075973511e-01
-5.268855094909667969e-01 3.088760748505592346e-02 4.588791728019714355e-01 4.708564281463623047e-01 1.115488708019256592e-01 2.729698717594146729e-01 2.086537331342697144e-01 -3.983336389064788818e-01
-2.430890500545501709e-01 2.837491221725940704e-02 3.108753263950347900e-01 2.539643086493015289e-02 3.178351819515228271e-01 -5.721286535263061523e-01 6.313499808311462402e-01 -1.259403824806213379e-01
-2.031017094850540161e-01 -3.060759902000427246e-01 3.451298177242279053e-01 3.163671791553497314e-01 2.431837320327758789e-01 -4.160066545009613037e-01 5.386986136436462402e-01 3.513804972171783447e-01
-2.964480817317962646e-01 3.697740733623504639e-01 4.159074127674102783e-01 4.298797547817230225e-01 4.592880904674530029e-01 1.310458630323410034e-01 2.852227091789245605e-01 3.288460075855255127e-01
-4.655978083610534668e-01 -2.698310315608978271e-01 6.499324440956115723e-01 1.353466883301734924e-02 1.381139010190963745e-01 4.613035023212432861e-01 2.364965677261352539e-01 -2.784108510240912437e-03
-3.300278186798095703e-01 4.691685736179351807e-01 6.570879369974136353e-02 1.049080789089202881e-01 2.061595320701599121e-01 -4.664016067981719971e-01 6.289641857147216797e-01 3.301332704722881317e-03
-3.377223908901214600e-01 3.925498425960540771e-01 2.624808549880981445e-01 1.017004996538162231e-01 4.110563993453979492e-01 -2.222858816385269165e-01 4.852718114852905273e-01 4.458047151565551758e-01
-6.366038322448730469e-01 -2.180862724781036377e-01 3.226149976253509521e-01 2.392428964376449585e-01 8.432896807789802551e-03 5.004358887672424316e-01 2.516548633575439453e-01 -2.683638036251068115e-01
-3.003758788108825684e-01 -4.589271247386932373e-01 -2.857339084148406982e-01 1.328432857990264893e-01 -2.752971649169921875e-01 5.304097384214401245e-02 7.219839096069335938e-01 -2.552860882133245468e-03
-4.114651083946228027e-01 -1.919991225004196167e-01 6.441212892532348633e-01 -1.558630615472793579e-01 7.205798476934432983e-02 5.101858973503112793e-01 2.686122059822082520e-01 1.304327696561813354e-01
-1.487924009561538696e-01 2.408628314733505249e-01 1.863008178770542145e-02 -2.205420136451721191e-01 1.208167970180511475e-01 4.851369857788085938e-01 7.382178902626037598e-01 -2.755721807479858398e-01
-4.768957495689392090e-01 -4.727208614349365234e-01 4.232559502124786377e-01 3.669134154915809631e-02 -1.735088787972927094e-02 4.722872078418731689e-01 3.688814640045166016e-01 -9.583280235528945923e-02
-1.481697708368301392e-01 -2.930697500705718994e-01 -2.473769336938858032e-01 5.017809867858886719e-01 1.407835036516189575e-01 -1.549267321825027466e-01 7.264491915702819824e-01 8.732484281063079834e-02
-7.645921707153320312e-01 5.688829813152551651e-03 3.974452018737792969e-01 3.059154748916625977e-01 -2.337153851985931396e-01 -4.233128949999809265e-02 7.102677226066589355e-02 -3.199370801448822021e-01
-3.088799417018890381e-01 3.942111730575561523e-01 -3.871170431375503540e-02 1.745981574058532715e-01 3.371984139084815979e-02 7.209567427635192871e-01 4.425405263900756836e-01 -2.121109329164028168e-02
-4.458205997943878174e-01 5.075826644897460938e-01 1.429158076643943787e-02 6.717491149902343750e-02 2.250582426786422729e-01 -2.263281196355819702e-01 5.242253541946411133e-01 4.027394354343414307e-01
-1.105347946286201477e-01 -4.876137077808380127e-01 -1.253947429358959198e-02 5.668156147003173828e-01 1.089969947934150696e-01 5.282402038574218750e-02 6.415635347366333008e-01 4.799221828579902649e-02
-8.020462095737457275e-02 3.687376081943511963e-01 -6.284230202436447144e-02 -4.524934291839599609e-02 3.110166788101196289e-01 4.008623957633972168e-01 6.887898445129394531e-01 3.460486531257629395e-01
-2.366362512111663818e-01 -2.047436684370040894e-01 3.289688527584075928e-01 3.693125247955322266e-01 2.871816754341125488e-01 -3.239462375640869141e-01 4.656286835670471191e-01 5.032361745834350586e-01
-2.888097465038299561e-01 -8.818747848272323608e-02 5.734194517135620117e-01 9.315916895866394043e-02 2.780231535434722900e-01 -4.764923155307769775e-01 4.524198174476623535e-01 2.495959699153900146e-01
-6.018748283386230469e-01 2.218491584062576294e-01 2.512316405773162842e-01 -4.007605463266372681e-02 4.013530015945434570e-01 5.120373368263244629e-01 2.682569921016693115e-01 -1.690503209829330444e-01
-8.504981398582458496e-01 -1.815292984247207642e-01 2.410273998975753784e-01 4.873486235737800598e-02 2.098989635705947876e-01 2.322705984115600586e-01 1.500604450702667236e-01 2.504107952117919922e-01
4.389512166380882263e-02 1.206899434328079224e-01 -9.514664858579635620e-02 1.494578421115875244e-01 -6.243680045008659363e-02 4.582853019237518311e-01 8.469977378845214844e-01 -1.441794633865356445e-01
-2.795366048812866211e-01 -2.897356748580932617e-01 2.078932225704193115e-01 -3.133200854063034058e-02 -3.542217314243316650e-01 5.907173156738281250e-01 5.248118042945861816e-01 2.094367891550064087e-01
-4.535299241542816162e-01 4.887180328369140625e-01 2.095423042774200439e-01 2.763591408729553223e-01 6.829887628555297852e-02 4.001578688621520996e-01 4.044078290462493896e-01 -3.268736004829406738e-01
-3.490729629993438721e-01 1.656320840120315552e-01 -2.209091931581497192e-01 3.579515814781188965e-01 1.305656321346759796e-02 6.076365709304809570e-01 5.414946675300598145e-01 -1.057110279798507690e-01
-2.513217628002166748e-01 -5.875256285071372986e-02 4.495688676834106445e-01 2.672650516033172607e-01 3.474707901477813721e-01 -4.200564324855804443e-01 4.511430859565734863e-01 3.989101648330688477e-01
5.683489143848419189e-02 6.087173521518707275e-02 -6.101012229919433594e-02 5.427066683769226074e-01 2.767550647258758545e-01 2.630834579467773438e-01 7.319721579551696777e-01 1.149871721863746643e-01
-6.099722981452941895e-01 1.503828316926956177e-01 4.538164138793945312e-01 -3.489424884319305420e-01 -8.761741966009140015e-02 4.684571325778961182e-01 2.196234613656997681e-01 -4.738553613424301147e-02
-4.935166835784912109e-01 3.102931678295135498e-01 2.427320927381515503e-02 1.223923638463020325e-01 -3.642879128456115723e-01 2.981886267662048340e-01 3.947871327400207520e-01 -5.168280601501464844e-01
-3.337619304656982422e-01 -4.193993806838989258e-01 3.786967992782592773e-01 -3.051464557647705078e-01 -2.422019243240356445e-01 3.233339786529541016e-01 5.467280149459838867e-01 -1.185892894864082336e-01
-5.940108895301818848e-01 4.844239652156829834e-01 -1.298078242689371109e-02 -3.031920492649078369e-01 9.756603837013244629e-02 -2.348083406686782837e-01 5.055904388427734375e-01 -1.071669161319732666e-02
-3.803466558456420898e-01 1.797264367341995239e-01 2.258896976709365845e-01 6.287677586078643799e-02 3.913930654525756836e-01 -2.613625526428222656e-01 4.621109068393707275e-01 5.770699977874755859e-01
-1.568129360675811768e-01 -4.694522917270660400e-01 2.034083008766174316e-02 7.844557985663414001e-03 -1.660156697034835815e-01 -5.598316341638565063e-02 7.982543110847473145e-01 -2.943530678749084473e-01
-2.415222227573394775e-01 -1.998940259218215942e-01 1.148195043206214905e-01 -1.731982380151748657e-01 -5.079845711588859558e-02 3.170590102672576904e-01 7.438122630119323730e-01 -4.496273696422576904e-01
-2.400118559598922729e-01 -3.424590826034545898e-01 3.049530684947967529e-01 3.088715076446533203e-01 2.169053256511688232e-01 -3.072347939014434814e-01 4.527013003826141357e-01 5.388306379318237305e-01
-3.409469127655029297e-02 -4.812792837619781494e-01 -1.412255968898534775e-02 4.393693208694458008e-01 2.205444872379302979e-01 1.661236584186553955e-01 7.049147486686706543e-01 2.865932136774063110e-02
-4.777871072292327881e-01 3.360484540462493896e-01 3.621505796909332275e-01 -1.771085411310195923e-01 3.916323184967041016e-01 -7.714426517486572266e-02 3.321430981159210205e-01 4.760507047176361084e-01
-4.009107947349548340e-01 5.082260370254516602e-01 -2.172867069020867348e-03 5.887356400489807129e-01 6.537038087844848633e-02 -9.781133383512496948e-02 3.552255034446716309e-01 -3.071432113647460938e-01
-3.090169429779052734e-01 -1.230040565133094788e-01 3.887770473957061768e-01 2.671849429607391357e-01 2.966561317443847656e-01 -4.553979933261871338e-01 4.696638286113739014e-01 3.884160220623016357e-01
-6.624600291252136230e-01 2.553694546222686768e-01 2.294592112302780151e-01 5.926822498440742493e-02 -1.376473158597946167e-02 6.316170096397399902e-01 1.631570309400558472e-01 1.184028759598731995e-01
-3.944462835788726807e-01 -2.639476656913757324e-01 4.160397648811340332e-01 3.804148435592651367e-01 -5.623028278350830078e-01 1.128619089722633362e-01 3.164539635181427002e-01 1.669547110795974731e-01
-4.978261291980743408e-01 4.557015597820281982e-01 8.055791258811950684e-02 7.835572212934494019e-02 2.973880171775817871e-01 -3.004449307918548584e-01 5.091684460639953613e-01 3.064582943916320801e-01
-7.731176018714904785e-01 1.316005885601043701e-01 4.156804978847503662e-01 -1.050567347556352615e-02 1.571983397006988525e-01 4.173865318298339844e-01 8.509743213653564453e-02 7.684662938117980957e-02
-1.522241979837417603e-01 -4.206447920296341181e-04 6.284837126731872559e-01 6.973242759704589844e-02 3.393602967262268066e-01 -4.328729808330535889e-01 4.996074140071868896e-01 1.575477719306945801e-01
-4.826240614056587219e-02 -3.867539763450622559e-01 5.189112424850463867e-01 1.772501170635223389e-01 -3.642203509807586670e-01 6.489610671997070312e-02 4.773450493812561035e-01 4.274099767208099365e-01
-6.736079454421997070e-01 3.814880251884460449e-01 2.896353900432586670e-01 4.995473027229309082e-01 -6.096946075558662415e-02 1.226315051317214966e-01 8.383211493492126465e-02 -2.037144452333450317e-01
-7.078675031661987305e-01 2.317676991224288940e-01 4.767099618911743164e-01 -1.215690821409225464e-01 -1.523901671171188354e-01 2.685708999633789062e-01 8.666055649518966675e-02 -3.167218267917633057e-01
-7.347314953804016113e-01 1.022201031446456909e-01 3.162553608417510986e-01 2.630940675735473633e-01 -1.452469825744628906e-01 4.125604033470153809e-01 1.239627823233604431e-01 -2.716894745826721191e-01
-5.693210959434509277e-01 -1.199504733085632324e-01 5.347292423248291016e-01 -9.838634729385375977e-02 3.117619454860687256e-01 4.618020057678222656e-01 2.206299453973770142e-01 8.207303285598754883e-02
-6.231816411018371582e-01 -4.019008576869964600e-02 -1.615194082260131836e-01 1.422268748283386230e-01 -6.379430294036865234e-01 -3.685523197054862976e-02 3.506236076354980469e-01 1.801272183656692505e-01
-2.408227771520614624e-01 -1.741733253002166748e-01 3.406489491462707520e-01 2.494503408670425415e-01 -6.789858937263488770e-01 2.115983963012695312e-01 4.572336673736572266e-01 1.361699104309082031e-01
2.229587435722351074e-01 4.459463059902191162e-01 3.199390470981597900e-01 1.229379773139953613e-01 2.524234354496002197e-01 1.191342324018478394e-01 6.962660551071166992e-01 2.669262290000915527e-01
1.824606508016586304e-01 4.866488873958587646e-01 2.332449108362197876e-01 -6.939091533422470093e-02 6.501501053571701050e-02 2.433411031961441040e-01 6.773941516876220703e-01 3.851725459098815918e-01
1.859042607247829437e-02 -7.277926057577133179e-02 2.112578302621841431e-01 6.910405308008193970e-02 -3.387832045555114746e-01 4.593201875686645508e-01 7.692683339118957520e-01 -1.656185090541839600e-01
-3.067851364612579346e-01 4.683413729071617126e-02 6.470227241516113281e-01 -3.553308546543121338e-01 -1.110130101442337036e-01 3.800677359104156494e-01 3.948385715484619141e-01 -2.147517204284667969e-01
-1.269828826189041138e-01 6.249013822525739670e-03 4.432425796985626221e-01 7.839474081993103027e-02 -7.004368305206298828e-01 -1.155915260314941406e-01 5.258226394653320312e-01 2.764098718762397766e-02
-5.924710631370544434e-01 4.731010198593139648e-01 -4.616343881934881210e-03 -3.190785646438598633e-01 2.431755661964416504e-01 -8.188879489898681641e-02 4.741107225418090820e-01 1.808314323425292969e-01
-7.053731083869934082e-01 3.999437019228935242e-02 -1.870900094509124756e-01 4.722636938095092773e-01 1.796598918735980988e-02 2.480884790420532227e-01 2.279107421636581421e-01 -3.591651022434234619e-01
-3.579441905021667480e-01 6.787020564079284668e-01 -1.578399911522865295e-02 2.734997868537902832e-01 -1.728297770023345947e-01 4.361660182476043701e-01 3.277394771575927734e-01 9.308227151632308960e-02
-3.103292286396026611e-01 -2.060529589653015137e-01 -4.569015279412269592e-02 3.292639553546905518e-01 5.363526344299316406e-01 -1.384841054677963257e-01 6.320033073425292969e-01 -2.108447998762130737e-01
3.216383978724479675e-02 -3.687864542007446289e-01 3.013592958450317383e-01 -1.963887065649032593e-01 -1.370617896318435669e-01 6.102045625448226929e-02 8.376764059066772461e-01 -9.677299112081527710e-02
-3.301267325878143311e-01 -5.093887448310852051e-01 4.087724983692169189e-01 5.958838462829589844e-01 -1.975904405117034912e-01 4.867527633905410767e-02 2.561963200569152832e-01 -4.815668240189552307e-02
-3.772538900375366211e-01 1.093802973628044128e-01 1.799071729183197021e-01 -1.942504197359085083e-01 -7.140148878097534180e-01 1.855504810810089111e-01 4.574962556362152100e-01 1.485480219125747681e-01
-5.414064526557922363e-01 1.409064680337905884e-01 2.533247470855712891e-01 -2.576473653316497803e-01 1.720334738492965698e-01 6.655038595199584961e-01 2.884939610958099365e-01 2.737193927168846130e-02
-6.907413154840469360e-02 5.136248469352722168e-01 -5.211185291409492493e-02 1.857293993234634399e-01 1.869599074125289917e-01 4.754118323326110840e-01 6.501969695091247559e-01 1.023759171366691589e-01
-2.649033665657043457e-01 -3.200570344924926758e-01 5.273078680038452148e-01 1.892277598381042480e-02 1.139916628599166870e-01 -3.000881373882293701e-01 4.263057112693786621e-01 5.139986872673034668e-01
-2.438475042581558228e-01 6.319557428359985352e-01 3.236765861511230469e-01 2.097552418708801270e-01 -2.832781076431274414e-01 2.997635900974273682e-01 3.560591042041778564e-01 -3.090692758560180664e-01
-4.726470708847045898e-01 -5.820415616035461426e-01 3.889711340889334679e-03 4.851512983441352844e-02 1.785156130790710449e-01 -6.921584159135818481e-02 5.694670677185058594e-01 -2.729689180850982666e-01
-3.136463463306427002e-01 3.155497834086418152e-02 2.843192219734191895e-01 7.842200398445129395e-01 -3.210955858230590820e-01 2.042641043663024902e-01 1.635079085826873779e-01 1.822932809591293335e-01
-7.575381398200988770e-01 -5.659088492393493652e-02 5.078158378601074219e-01 -7.390242815017700195e-02 2.102770209312438965e-01 2.928501069545745850e-01 3.957730531692504883e-02 1.674839556217193604e-01
-2.489951997995376587e-01 3.151361644268035889e-01 6.581051349639892578e-01 3.924804925918579102e-01 1.800719797611236572e-01 -3.928449749946594238e-01 2.473962157964706421e-01 -5.991109460592269897e-02
-1.177457422018051147e-01 4.781271517276763916e-01 3.720543086528778076e-01 4.037512540817260742e-01 2.796058356761932373e-01 4.977038875222206116e-02 4.052742421627044678e-01 4.595508873462677002e-01
-4.066725075244903564e-01 5.649454146623611450e-02 5.069472193717956543e-01 -6.729529798030853271e-02 3.679526746273040771e-01 5.473974347114562988e-01 2.371142953634262085e-01 2.804379463195800781e-01
-5.226076245307922363e-01 3.759431242942810059e-01 3.805589377880096436e-01 1.790829151868820190e-01 7.952123135328292847e-02 9.916979074478149414e-02 1.524187475442886353e-01 6.076697111129760742e-01
-6.743108034133911133e-01 -7.477004081010818481e-03 3.154436647891998291e-01 1.918808221817016602e-01 2.250622957944869995e-01 3.639501035213470459e-01 1.783775985240936279e-01 -4.404483735561370850e-01
-6.089411377906799316e-01 -3.804257214069366455e-01 4.769222736358642578e-01 -3.227152228355407715e-01 -1.061195731163024902e-01 1.357797235250473022e-01 3.277033865451812744e-01 -1.256197094917297363e-01
-5.670021772384643555e-01 -3.487182557582855225e-01 4.087522327899932861e-01 2.899132072925567627e-01 1.722474694252014160e-01 3.784947395324707031e-01 2.331648021936416626e-01 -2.801474928855895996e-01
-1.398223191499710083e-01 -2.882055938243865967e-01 4.939020872116088867e-01 3.671260923147201538e-02 -5.552816987037658691e-01 1.191089823842048645e-01 4.792307317256927490e-01 3.160907924175262451e-01
-6.652775406837463379e-01 -1.618613600730895996e-01 5.171160697937011719e-01 -2.311568409204483032e-01 1.201556771993637085e-01 3.457481265068054199e-01 1.620432883501052856e-01 2.238910198211669922e-01
-4.299860894680023193e-01 -1.931874603033065796e-01 7.509377002716064453e-01 -4.947884008288383484e-02 9.405872225761413574e-02 4.030005931854248047e-01 1.641324758529663086e-01 1.150605604052543640e-01
-3.643161654472351074e-01 -2.435693293809890747e-01 -8.199994266033172607e-02 4.327371343970298767e-02 5.878806710243225098e-01 1.492320001125335693e-01 6.375333070755004883e-01 1.582042276859283447e-01
-4.229295253753662109e-01 -1.860978156328201294e-01 6.125140935182571411e-02 -4.236019402742385864e-02 5.767034292221069336e-01 3.635512888431549072e-01 4.890490770339965820e-01 2.775372862815856934e-01
-4.658324718475341797e-01 8.561680465936660767e-02 2.040241211652755737e-01 -1.069381609559059143e-01 4.915027022361755371e-01 3.549603223800659180e-01 3.568555414676666260e-01 4.771695137023925781e-01
-4.754765033721923828e-01 -3.868163824081420898e-01 6.152752637863159180e-01 3.498618900775909424e-01 -2.827092409133911133e-01 9.932587295770645142e-02 1.438120901584625244e-01 1.133854687213897705e-01
-2.015925496816635132e-01 -5.034617185592651367e-01 2.349455505609512329e-01 -1.704088151454925537e-01 4.454693570733070374e-02 1.291049122810363770e-01 7.034029364585876465e-01 -3.289682269096374512e-01
-4.318656325340270996e-01 -7.181322574615478516e-02 2.070198357105255127e-01 -1.379611641168594360e-01 -7.260135412216186523e-01 1.313455551862716675e-01 4.210189878940582275e-01 1.576078385114669800e-01
-3.815432488918304443e-01 4.103766381740570068e-01 3.193644881248474121e-01 1.037075072526931763e-01 2.593893706798553467e-01 -5.074478313326835632e-02 3.180227875709533691e-01 6.342478990554809570e-01
-3.689453005790710449e-01 -4.715125262737274170e-01 1.745208650827407837e-01 2.365654408931732178e-01 -9.945719689130783081e-02 3.523507416248321533e-01 5.571151971817016602e-01 -3.327381312847137451e-01
1.810135394334793091e-01 -6.588201969861984253e-02 1.107665374875068665e-01 1.116903778165578842e-02 -3.606580793857574463e-01 1.346958130598068237e-01 8.760977983474731445e-01 1.863739639520645142e-01
-2.377002388238906860e-01 -3.231690227985382080e-01 4.464627802371978760e-01 1.848830282688140869e-01 2.668032646179199219e-01 -2.842442691326141357e-01 4.546250402927398682e-01 4.968772232532501221e-01
-1.818269789218902588e-01 -3.943865597248077393e-01 2.434341050684452057e-02 4.708794951438903809e-01 8.324306458234786987e-02 2.522715032100677490e-01 6.880434155464172363e-01 -2.123771011829376221e-01
-7.094190716743469238e-01 3.139004111289978027e-01 -2.097061425447463989e-01 4.153908491134643555e-01 -1.268299221992492676e-01 5.440938100218772888e-02 3.121258020401000977e-01 -2.553353905677795410e-01
-6.100101470947265625e-01 -5.372022986412048340e-01 4.127528965473175049e-01 2.176688164472579956e-01 -2.564133107662200928e-01 7.622231543064117432e-02 1.970086395740509033e-01 1.057670861482620239e-01
-3.106915950775146484e-01 8.619942516088485718e-02 1.793228536844253540e-01 2.271411716938018799e-01 2.869424819946289062e-01 -5.963866114616394043e-01 5.596573948860168457e-01 2.471057176589965820e-01
-2.098462134599685669e-01 -5.505653619766235352e-01 -1.654363125562667847e-01 4.440387487411499023e-01 2.477703243494033813e-02 3.892361372709274292e-02 6.508963108062744141e-01 -5.007910728454589844e-02
-9.392208606004714966e-02 2.949079275131225586e-01 6.644847244024276733e-02 6.281116604804992676e-01 1.771888285875320435e-01 3.392215967178344727e-01 5.966296195983886719e-01 5.323817580938339233e-02
-2.652085125446319580e-01 3.148833811283111572e-01 -1.555324047803878784e-01 5.984992980957031250e-01 2.624865174293518066e-01 -1.671896874904632568e-01 5.402989983558654785e-01 2.436117529869079590e-01
-2.383627444505691528e-01 -1.045077070593833923e-01 5.529458168894052505e-03 8.358935713768005371e-01 -2.592574357986450195e-01 1.777499020099639893e-01 3.472378551959991455e-01 1.188661977648735046e-01
-1.535527557134628296e-01 -1.919497549533843994e-01 2.911107987165451050e-02 2.195772714912891388e-02 -1.107318475842475891e-01 -1.455830484628677368e-01 7.537138462066650391e-01 -5.802643895149230957e-01
-2.453069984912872314e-01 -1.248153671622276306e-01 2.562649548053741455e-01 -1.715656816959381104e-01 -1.428102850914001465e-01 2.121491730213165283e-01 6.957375407218933105e-01 -5.288538932800292969e-01
-4.807990193367004395e-01 1.211716830730438232e-01 5.093806982040405273e-01 -1.149412840604782104e-01 3.594984486699104309e-02 6.022232770919799805e-01 3.313896656036376953e-01 -8.766628056764602661e-02
-6.960859298706054688e-01 1.138651892542839050e-01 4.083333611488342285e-01 -8.199900388717651367e-02 7.832750678062438965e-02 4.756020307540893555e-01 2.006776630878448486e-01 -2.375605106353759766e-01
1.301014609634876251e-02 -2.729835510253906250e-01 -2.265389636158943176e-02 -6.049695983529090881e-02 2.602244019508361816e-01 -1.325449347496032715e-01 9.007447957992553711e-01 -1.565620154142379761e-01
-4.494755566120147705e-01 -3.909867405891418457e-01 3.939021825790405273e-01 -2.623413922265172005e-03 5.495293065905570984e-03 4.478742778301239014e-01 4.697768092155456543e-01 -2.619605660438537598e-01
-3.746644854545593262e-01 -2.916699051856994629e-01 6.758192181587219238e-01 -3.726773709058761597e-02 -1.803875714540481567e-01 4.594837129116058350e-01 2.409400194883346558e-01 1.213169917464256287e-01
-3.038346171379089355e-01 -3.929292261600494385e-01 2.134076207876205444e-01 3.920469582080841064e-01 -5.488051176071166992e-01 9.346754103899002075e-02 3.727984428405761719e-01 3.242616951465606689e-01
-3.210136890411376953e-01 -2.410086542367935181e-01 4.735912382602691650e-01 4.073174893856048584e-01 -4.931185543537139893e-01 2.995609939098358154e-01 3.106950819492340088e-01 1.386889964342117310e-01
-1.307331584393978119e-02 -4.165118336677551270e-01 5.304821766912937164e-03 3.804556727409362793e-01 1.665239334106445312e-01 3.725974559783935547e-01 7.171741724014282227e-01 -2.597462199628353119e-02
-1.216083541512489319e-01 2.936162650585174561e-01 -3.378068655729293823e-02 1.358558386564254761e-01 -3.342342674732208252e-01 3.703288733959197998e-01 7.213976383209228516e-01 -3.318619728088378906e-01
-4.849632978439331055e-01 -1.234358921647071838e-02 2.634876668453216553e-01 -2.008363157510757446e-01 4.466961622238159180e-01 5.112567543983459473e-01 4.399221241474151611e-01 2.109209261834621429e-02
-1.893893033266067505e-01 -4.994552209973335266e-02 2.686519324779510498e-01 1.195986568927764893e-01 2.438933104276657104e-01 -6.107306480407714844e-01 6.632628440856933594e-01 5.259242653846740723e-02
-9.250777214765548706e-02 -4.151878952980041504e-01 4.169849753379821777e-01 -6.439492106437683105e-02 -2.091906666755676270e-01 -2.031464427709579468e-01 6.700349450111389160e-01 -3.272034823894500732e-01
-2.439250200986862183e-01 -1.080505363643169403e-02 3.692657053470611572e-01 1.194979101419448853e-01 -6.861515045166015625e-01 1.975412517786026001e-01 5.197604894638061523e-01 9.884012490510940552e-02
-1.366351544857025146e-01 -2.494365163147449493e-02 5.229684710502624512e-01 8.586020022630691528e-02 2.353421151638031006e-01 -5.155367255210876465e-01 5.916901230812072754e-01 1.690544784069061279e-01
-4.029954671859741211e-01 2.116622179746627808e-01 -6.299369502812623978e-03 7.318613678216934204e-02 3.828035295009613037e-01 9.715744853019714355e-02 5.298570394515991211e-01 5.921750068664550781e-01
-1.368157193064689636e-02 -8.503538370132446289e-02 -1.407538354396820068e-01 6.394334137439727783e-02 -3.669294994324445724e-03 3.902953267097473145e-01 9.021317958831787109e-01 -4.995738714933395386e-02
-2.561199963092803955e-01 2.524762153625488281e-01 4.107449948787689209e-01 4.356836676597595215e-01 3.802380263805389404e-01 -1.500774770975112915e-01 3.617287874221801758e-01 4.627899825572967529e-01
-3.863873183727264404e-01 3.741585910320281982e-01 1.500826925039291382e-01 2.554991245269775391e-01 2.355308458209037781e-02 -6.034383177757263184e-01 5.081225037574768066e-01 4.952023737132549286e-03
-2.482649683952331543e-01 3.586255013942718506e-01 2.251252830028533936e-01 -4.325651526451110840e-01 2.260668426752090454e-01 4.638459384441375732e-01 5.309883356094360352e-01 -1.541121304035186768e-01
-4.385325908660888672e-01 2.512274384498596191e-01 1.519799381494522095e-01 -1.234290841966867447e-02 4.587087035179138184e-01 -1.455173827707767487e-02 4.190739095211029053e-01 5.788568854331970215e-01
-7.761626839637756348e-01 1.149919927120208740e-01 2.969710528850555420e-01 1.506811380386352539e-01 -3.311207517981529236e-02 3.334938287734985352e-01 7.886119931936264038e-02 -3.935963511466979980e-01
-1.768467575311660767e-01 4.949400667101144791e-03 3.140056431293487549e-01 1.429889053106307983e-01 1.980271935462951660e-01 -6.302252411842346191e-01 6.404374837875366211e-01 -5.564577504992485046e-02
-2.302452027797698975e-01 1.545279473066329956e-01 -3.097917437553405762e-01 5.193089842796325684e-01 3.622047305107116699e-01 4.068669676780700684e-02 6.516191959381103516e-01 -5.202479078434407711e-04
-8.869462609291076660e-01 1.202637422829866409e-02 3.531461060047149658e-01 -1.843477040529251099e-01 3.277243301272392273e-02 1.603831052780151367e-01 6.678176671266555786e-02 -1.524100154638290405e-01
-7.480103969573974609e-01 -1.825750321149826050e-01 1.794470250606536865e-01 -1.028852388262748718e-01 3.162166178226470947e-01 3.573846220970153809e-01 2.769207358360290527e-01 -2.448644191026687622e-01
-3.139212131500244141e-01 -2.478037923574447632e-01 -1.353396028280258179e-01 9.327156096696853638e-02 -5.893576890230178833e-02 5.652621984481811523e-01 6.986957788467407227e-01 -4.312381520867347717e-02
-4.685843884944915771e-01 4.212600588798522949e-01 3.927814364433288574e-01 3.502438962459564209e-01 -3.548859059810638428e-02 -1.997786313295364380e-01 5.311013460159301758e-01 5.273387953639030457e-02
-6.508710980415344238e-02 -6.963561475276947021e-02 6.045514345169067383e-01 -1.209114789962768555e-01 -4.219907522201538086e-01 3.555076420307159424e-01 5.453507900238037109e-01 9.456853568553924561e-02
-8.020203560590744019e-02 2.473256289958953857e-01 4.537408053874969482e-01 -1.404506862163543701e-01 -7.053883373737335205e-02 6.530761718750000000e-01 5.138426423072814941e-01 1.061702072620391846e-01
-6.375580281019210815e-02 2.044799476861953735e-01 -9.504073858261108398e-02 -4.797779489308595657e-03 -8.865713328123092651e-02 5.614067912101745605e-01 7.801283001899719238e-01 -1.158860772848129272e-01
-1.785293072462081909e-01 -1.145561188459396362e-01 5.521973371505737305e-01 1.531123518943786621e-01 1.455760896205902100e-01 -4.397956430912017822e-01 4.978788495063781738e-01 4.051457047462463379e-01
-3.463549017906188965e-01 -2.616595625877380371e-01 6.539390683174133301e-01 1.946396529674530029e-01 -9.756283462047576904e-02 4.409988522529602051e-01 1.756538599729537964e-01 3.334652781486511230e-01
-2.388166487216949463e-01 1.667198538780212402e-01 -1.558549255132675171e-01 6.172301173210144043e-01 3.557235896587371826e-01 1.120191290974617004e-01 6.010533571243286133e-01 9.774848073720932007e-02
-4.003055393695831299e-02 -1.915742754936218262e-01 3.457015156745910645e-01 2.223056256771087646e-01 1.423428654670715332e-01 -3.702082037925720215e-01 6.665543913841247559e-01 4.372152388095855713e-01
-5.821442008018493652e-01 1.370842754840850830e-01 8.734055794775485992e-03 1.717776805162429810e-02 -7.201591730117797852e-01 9.264358878135681152e-02 3.034504354000091553e-01 1.505007594823837280e-01
-3.261217772960662842e-01 9.631141275167465210e-02 4.504468142986297607e-01 1.980375498533248901e-01 2.487627416849136353e-01 -4.140017628669738770e-01 3.987142443656921387e-01 4.999940693378448486e-01
-1.431889235973358154e-01 -3.934802412986755371e-01 -1.573811401613056660e-03 1.006250604987144470e-01 1.794201731681823730e-01 2.699498236179351807e-01 8.001241087913513184e-01 -2.632095217704772949e-01
-2.673791944980621338e-01 -8.800813555717468262e-02 4.941493868827819824e-01 3.516453877091407776e-02 1.638463437557220459e-01 -5.848723053932189941e-01 5.021774172782897949e-01 2.328938394784927368e-01
-5.664207972586154938e-03 3.853839337825775146e-01 2.056803405284881592e-01 1.031091064214706421e-01 -5.078195333480834961e-01 1.502955406904220581e-01 6.760833263397216797e-01 -2.468872517347335815e-01
-5.797283649444580078e-01 9.585323184728622437e-02 2.394597679376602173e-01 3.464958965778350830e-01 1.741403192281723022e-01 -3.526954948902130127e-01 2.167953997850418091e-01 5.249834656715393066e-01
-5.121243596076965332e-01 3.883928060531616211e-01 4.757496416568756104e-01 1.907908469438552856e-01 -3.028214722871780396e-02 8.102076500654220581e-02 1.144766882061958313e-01 5.509579777717590332e-01
-1.538116484880447388e-01 3.136404156684875488e-01 4.484293758869171143e-01 -2.629615366458892822e-01 -5.953338369727134705e-02 5.456125736236572266e-01 5.535987615585327148e-01 -5.007938481867313385e-03
1.482849754393100739e-02 7.163930684328079224e-02 3.564069420099258423e-02 1.151645034551620483e-01 3.556564152240753174e-01 -2.355239540338516235e-01 7.602785229682922363e-01 4.691784381866455078e-01
-7.055187225341796875e-01 3.257141113281250000e-01 1.273563802242279053e-01 4.791947007179260254e-01 -1.694492995738983154e-01 1.131229177117347717e-01 1.964620351791381836e-01 -2.649516165256500244e-01
-2.491480857133865356e-01 3.501368314027786255e-02 -3.072385489940643311e-01 4.746798276901245117e-01 3.742284178733825684e-01 1.757257878780364990e-01 6.672841310501098633e-01 2.807397395372390747e-02
-5.018082261085510254e-01 1.886182278394699097e-01 -2.611142694950103760e-01 4.353058338165283203e-01 1.572735011577606201e-01 -9.388279169797897339e-02 5.181125998497009277e-01 -3.910887539386749268e-01
-1.598831862211227417e-01 -2.148034870624542236e-01 -5.679369717836380005e-02 5.461964383721351624e-02 -1.837895214557647705e-01 -3.895840793848037720e-02 8.085837364196777344e-01 -4.826842248439788818e-01
-8.255311101675033569e-02 -1.936105340719223022e-01 2.714223414659500122e-02 -2.486654669046401978e-01 -1.995633840560913086e-01 1.655844449996948242e-01 7.100422382354736328e-01 5.672081708908081055e-01
-5.191545486450195312e-01 2.056389153003692627e-01 -8.552894927561283112e-03 -1.937932074069976807e-01 -6.351143121719360352e-01 2.480259090662002563e-01 4.302120208740234375e-01 -2.434823662042617798e-02
-2.717570662498474121e-01 -3.020712137222290039e-01 -2.886426150798797607e-01 5.060575008392333984e-01 5.741856247186660767e-02 3.164910972118377686e-01 6.159675121307373047e-01 1.123072579503059387e-01
-1.702288682281505316e-05 -2.133395820856094360e-01 -1.389850229024887085e-01 -1.364520341157913208e-01 -1.791406571865081787e-01 -3.466271460056304932e-01 8.500433564186096191e-01 2.042906731367111206e-01
-8.246250152587890625e-01 1.142163798213005066e-01 1.509352177381515503e-01 2.322186529636383057e-01 2.763410843908786774e-02 2.925169765949249268e-01 7.576362043619155884e-02 -3.717139363288879395e-01
-6.080128550529479980e-01 2.036939561367034912e-01 5.749293565750122070e-01 -1.458294540643692017e-01 -1.794171333312988281e-01 3.548495471477508545e-01 2.787456810474395752e-01 -3.480426222085952759e-02
-1.678196340799331665e-01 -1.320529580116271973e-01 -1.415064930915832520e-01 5.575253367424011230e-01 4.323202669620513916e-01 9.711063653230667114e-02 6.510354876518249512e-01 5.798078700900077820e-02
3.085009939968585968e-02 -1.504710167646408081e-01 4.018992185592651367e-01 8.036909997463226318e-02 -4.626727402210235596e-01 3.156659305095672607e-01 6.682819724082946777e-01 2.193461358547210693e-01
-7.918143868446350098e-01 4.607138410210609436e-02 2.201852053403854370e-01 2.731945216655731201e-01 1.113193556666374207e-01 3.486502468585968018e-01 7.334075123071670532e-02 -3.293368816375732422e-01
-1.787907332181930542e-01 4.039320051670074463e-01 3.189470171928405762e-01 9.674371778964996338e-02 -8.022553473711013794e-02 -4.135718941688537598e-01 5.668454766273498535e-01 4.415819942951202393e-01
-1.766534149646759033e-01 -1.258347034454345703e-01 1.191370859742164612e-01 1.475019305944442749e-01 -3.209780156612396240e-01 5.936163663864135742e-01 6.502196788787841797e-01 -1.970173269510269165e-01
-3.450599014759063721e-01 -1.729528009891510010e-01 6.984000653028488159e-02 2.371062058955430984e-03 -6.873965263366699219e-01 -1.582358330488204956e-01 5.860291719436645508e-01 7.179830968379974365e-02
-3.285287916660308838e-01 3.115330636501312256e-01 3.676358759403228760e-01 5.422212481498718262e-01 4.601089358329772949e-01 2.685546875000000000e-01 2.725102007389068604e-01 8.816118538379669189e-02
-4.034327268600463867e-01 -3.255091309547424316e-01 4.287866652011871338e-01 5.108522772789001465e-01 -2.475385554134845734e-02 4.524535834789276123e-01 2.284442335367202759e-01 -1.701302230358123779e-01
-4.205387532711029053e-01 -2.740278840065002441e-01 6.251429319381713867e-01 6.270078569650650024e-02 1.354287564754486084e-01 -2.747006118297576904e-01 2.310138940811157227e-01 4.540396034717559814e-01
-3.046061992645263672e-01 1.242048852145671844e-02 4.096024334430694580e-01 7.317522168159484863e-02 2.216148376464843750e-01 -4.022488892078399658e-01 4.593063294887542725e-01 5.586164593696594238e-01
-3.085174262523651123e-01 -4.373936355113983154e-01 3.444651067256927490e-01 6.766234636306762695e-01 -2.207936495542526245e-01 2.492150291800498962e-02 2.239657342433929443e-01 1.936405450105667114e-01
-2.212820947170257568e-01 2.884936332702636719e-01 5.760377645492553711e-01 4.958484172821044922e-01 3.105746507644653320e-01 2.037118673324584961e-01 2.159109413623809814e-01 3.248810768127441406e-01
-2.541722655296325684e-01 -4.443234577775001526e-02 5.616093277931213379e-01 -3.367287516593933105e-01 -4.706834256649017334e-01 2.801963686943054199e-01 4.195252358913421631e-01 1.690460592508316040e-01
-2.502081692218780518e-01 -3.333171308040618896e-01 6.071286201477050781e-01 3.432517945766448975e-01 -2.829729020595550537e-01 3.564899265766143799e-01 2.021522819995880127e-01 3.030586242675781250e-01
-3.723552823066711426e-01 -2.990185916423797607e-01 -2.269026786088943481e-01 2.910145819187164307e-01 4.308526217937469482e-01 -1.239972263574600220e-01 6.251938343048095703e-01 -2.094960808753967285e-01
-3.492282629013061523e-01 -2.515822649002075195e-01 2.690602540969848633e-01 7.537329792976379395e-01 -1.999908834695816040e-01 1.693617701530456543e-01 1.727258712053298950e-01 2.751820683479309082e-01
-1.358543187379837036e-01 -2.039357721805572510e-01 2.599846720695495605e-01 1.199651062488555908e-01 -2.629041671752929688e-01 5.359646677970886230e-01 6.567482352256774902e-01 -2.650950551033020020e-01
-9.839395433664321899e-02 4.238579273223876953e-01 4.099966287612915039e-01 -1.259447932243347168e-01 -1.052220351994037628e-02 6.485648155212402344e-01 4.332664906978607178e-01 1.350448578596115112e-01
1.622641384601593018e-01 4.212388694286346436e-01 1.622969806194305420e-01 1.930090636014938354e-01 8.904781937599182129e-02 2.106396257877349854e-01 6.281030774116516113e-01 5.346245765686035156e-01
-3.005765676498413086e-01 2.118403762578964233e-01 -5.430784076452255249e-02 7.739038020372390747e-02 -5.804474949836730957e-01 1.774319708347320557e-01 6.661226749420166016e-01 -2.090879827737808228e-01
-2.405415624380111694e-01 -3.218748867511749268e-01 2.590760290622711182e-01 4.268112182617187500e-01 -4.004796743392944336e-01 -7.532180845737457275e-02 6.345229744911193848e-01 1.434282958507537842e-01
-2.752630412578582764e-01 6.631749123334884644e-02 4.725485667586326599e-02 2.505090534687042236e-01 1.422926783561706543e-01 6.647241711616516113e-01 5.866578221321105957e-01 -2.203898429870605469e-01
-6.269474625587463379e-01 1.790550947189331055e-01 -1.561048328876495361e-01 5.166774392127990723e-01 3.712896257638931274e-02 3.909374177455902100e-01 3.034937977790832520e-01 -1.929576694965362549e-01
-6.282824873924255371e-01 -1.058254092931747437e-01 3.434422016143798828e-01 2.953562736511230469e-01 2.315049618482589722e-01 3.400293886661529541e-01 1.869188696146011353e-01 -4.297919869422912598e-01
-6.520869731903076172e-01 3.146011829376220703e-01 4.236702620983123779e-01 -2.426908016204833984e-01 -2.267872542142868042e-01 3.659745752811431885e-01 2.015855461359024048e-01 -1.068029925227165222e-01
-2.561033666133880615e-01 -9.972897171974182129e-02 -2.071376144886016846e-01 6.701621413230895996e-01 3.070460557937622070e-01 2.751230821013450623e-02 5.802534222602844238e-01 2.671367861330509186e-02
-4.031550884246826172e-01 -3.566362857818603516e-01 2.800447642803192139e-01 -1.862545907497406006e-01 -2.487287074327468872e-01 3.801812529563903809e-01 5.522336959838867188e-01 -2.929074764251708984e-01
-2.032083123922348022e-01 -2.218691557645797729e-01 2.641020715236663818e-01 7.450693249702453613e-01 -3.301119208335876465e-01 2.078719884157180786e-01 2.635164558887481689e-01 2.509515285491943359e-01
-5.891305208206176758e-01 -4.410390555858612061e-01 5.069559216499328613e-01 2.551289200782775879e-01 -1.143776774406433105e-01 2.804250419139862061e-01 1.859367042779922485e-01 -1.001088768243789673e-01
-7.858645319938659668e-01 -3.144067227840423584e-01 3.870256245136260986e-01 4.167820885777473450e-02 1.515101194381713867e-01 2.379648536443710327e-01 1.948475092649459839e-01 1.203796491026878357e-01
-1.167974919080734253e-01 -2.190512865781784058e-01 -1.780869811773300171e-01 5.675387978553771973e-01 2.416323274374008179e-01 1.774595528841018677e-01 6.953573226928710938e-01 -1.056397855281829834e-01
-9.869568049907684326e-02 -4.880589246749877930e-01 1.603430509567260742e-01 2.767028510570526123e-01 -3.706092238426208496e-01 2.846510708332061768e-01 6.464690566062927246e-01 1.161187291145324707e-01
-5.372295975685119629e-01 2.095495313405990601e-01 3.603009879589080811e-01 -7.467180490493774414e-02 1.823485344648361206e-01 6.107148528099060059e-01 3.469395935535430908e-01 -7.409466058015823364e-02
-2.330069690942764282e-01 -2.097286581993103027e-01 7.422564625740051270e-01 -1.899701803922653198e-01 -2.898949086666107178e-01 1.608091145753860474e-01 4.301086962223052979e-01 1.406985819339752197e-01
-4.150930047035217285e-01 5.444163680076599121e-01 -1.899669468402862549e-01 4.839635193347930908e-01 1.058249473571777344e-01 2.835512161254882812e-01 4.013739228248596191e-01 9.110081940889358521e-02
-3.440227210521697998e-01 -4.613020718097686768e-01 4.241456389427185059e-01 5.048621296882629395e-01 -3.133429586887359619e-01 1.242014989256858826e-01 3.313809633255004883e-01 -1.031527891755104065e-01
-2.033311426639556885e-01 6.561650335788726807e-02 5.357635393738746643e-02 -1.058296784758567810e-01 -2.866874933242797852e-01 9.286566078662872314e-02 7.547911405563354492e-01 -5.289207100868225098e-01
-1.370206177234649658e-01 9.987545013427734375e-02 5.809629335999488831e-02 1.341249942779541016e-01 -2.120967805385589600e-01 4.238176643848419189e-01 7.298703789710998535e-01 -4.388259351253509521e-01
-4.805485606193542480e-01 4.997860193252563477e-01 5.117888376116752625e-02 5.336247384548187256e-02 3.722024336457252502e-02 5.796654820442199707e-01 3.279681801795959473e-01 -2.624113857746124268e-01
-2.331469506025314331e-01 -5.166081786155700684e-01 -2.139743231236934662e-02 4.730313718318939209e-01 1.686020940542221069e-01 1.068252846598625183e-01 6.013912558555603027e-01 -2.302874773740768433e-01
-3.382710218429565430e-01 4.210833907127380371e-01 4.919967353343963623e-01 1.155603677034378052e-01 -7.030203193426132202e-02 -1.523677166551351547e-02 2.546659409999847412e-01 6.187223196029663086e-01
-3.610836863517761230e-01 -1.410667300224304199e-01 4.037730097770690918e-01 -2.704406976699829102e-01 -4.176115691661834717e-01 4.547443389892578125e-01 4.770948886871337891e-01 -6.882344186305999756e-02
7.040623575448989868e-02 1.643747091293334961e-01 3.558796048164367676e-01 2.474062293767929077e-01 -5.979713201522827148e-01 -1.666005402803421021e-01 6.266862154006958008e-01 4.585610330104827881e-02
-1.641601473093032837e-01 1.634955704212188721e-01 -1.582429111003875732e-01 2.469088137149810791e-02 -5.269960761070251465e-01 2.135804295539855957e-01 7.698061466217041016e-01 -6.875501573085784912e-02
-5.656830072402954102e-01 -4.109032154083251953e-01 -2.693600580096244812e-02 -8.835253119468688965e-02 4.269404709339141846e-01 1.545988768339157104e-01 4.860582053661346436e-01 2.453530728816986084e-01
-3.414737284183502197e-01 1.834325492382049561e-01 2.297587245702743530e-01 2.374643534421920776e-01 1.925480812788009644e-01 -6.614542007446289062e-01 5.120419263839721680e-01 -6.153300404548645020e-02
-3.411944508552551270e-01 -3.404332399368286133e-01 3.492217361927032471e-01 -3.963740542531013489e-02 -1.762980967760086060e-01 3.831616640090942383e-01 5.412662625312805176e-01 -4.162951409816741943e-01
-5.504009723663330078e-01 -1.499536335468292236e-01 5.397421717643737793e-01 3.379314392805099487e-02 1.902568638324737549e-01 5.114485621452331543e-01 1.920453757047653198e-01 -2.178311496973037720e-01
-4.257483482360839844e-01 1.313935518264770508e-01 1.611512005329132080e-01 1.108199208974838257e-01 -6.399022340774536133e-01 2.710481882095336914e-01 4.705077707767486572e-01 -2.427004277706146240e-01
-5.226036906242370605e-01 4.942647516727447510e-01 1.916350126266479492e-01 1.964839994907379150e-01 2.280636578798294067e-01 4.094367921352386475e-01 2.726877927780151367e-01 -3.365234136581420898e-01
-3.620310127735137939e-01 -3.339033126831054688e-01 3.216940164566040039e-02 8.167818784713745117e-01 2.517716586589813232e-02 9.518489241600036621e-02 2.587618231773376465e-01 1.123517081141471863e-01
-1.981520950794219971e-01 1.327637583017349243e-01 -1.369592398405075073e-01 2.003670930862426758e-01 6.920585408806800842e-03 6.934990286827087402e-01 6.345353126525878906e-01 2.410065568983554840e-02
-6.103194952011108398e-01 -2.196293473243713379e-01 6.715441346168518066e-01 -1.870582401752471924e-01 -2.427062690258026123e-01 5.607138574123382568e-02 1.712284386157989502e-01 -4.406047984957695007e-02
-2.650510668754577637e-01 9.678053110837936401e-02 4.495720565319061279e-01 7.151988148689270020e-01 -1.516141295433044434e-01 3.634169101715087891e-01 1.086283624172210693e-01 1.997456997632980347e-01
-2.285111695528030396e-01 3.199467957019805908e-01 4.509034380316734314e-02 1.256316006183624268e-01 1.300948858261108398e-01 6.853042244911193848e-01 5.816465616226196289e-01 5.216363817453384399e-02
-6.307244896888732910e-01 -2.482898533344268799e-01 1.377490758895874023e-01 2.735162079334259033e-01 2.341336011886596680e-01 3.320002555847167969e-01 3.199193477630615234e-01 -4.235112965106964111e-01
-3.401334583759307861e-01 3.632083162665367126e-02 5.537307262420654297e-01 -4.384880661964416504e-01 1.604443765245378017e-03 2.696724832057952881e-01 4.540143609046936035e-01 -3.244159221649169922e-01
-3.874837458133697510e-01 -8.905822038650512695e-02 8.829046040773391724e-02 -5.790280643850564957e-03 -6.793388724327087402e-01 1.358470767736434937e-01 5.613793730735778809e-01 1.974685490131378174e-01
-2.032752335071563721e-01 -4.898962751030921936e-02 4.768027458339929581e-03 -1.388518214225769043e-01 4.319006502628326416e-01 2.886472046375274658e-01 6.452278494834899902e-01 5.008016824722290039e-01
-1.970507055521011353e-01 -2.814939022064208984e-01 3.471629619598388672e-01 -3.517945110797882080e-01 -2.076780796051025391e-01 3.265838921070098877e-01 6.949792504310607910e-01 -6.976509839296340942e-02
-1.498508006334304810e-01 -2.142613977193832397e-01 1.148604154586791992e-01 7.229046225547790527e-01 1.753149032592773438e-01 -1.215191185474395752e-02 6.039164662361145020e-01 -1.596374064683914185e-02
-2.859315574169158936e-01 7.240850012749433517e-03 3.503861650824546814e-02 5.127179995179176331e-02 -1.506737470626831055e-01 1.561640948057174683e-01 6.518974900245666504e-01 -6.650367379188537598e-01
-2.541409432888031006e-01 1.859877556562423706e-01 -2.135599106550216675e-01 8.049846291542053223e-01 7.094488292932510376e-02 1.161422431468963623e-01 4.165782928466796875e-01 1.230991110205650330e-01
-2.705070376396179199e-01 6.744836270809173584e-02 6.698970198631286621e-01 -4.893563091754913330e-01 -1.700397580862045288e-01 2.428429126739501953e-01 3.810370862483978271e-01 -3.113851323723793030e-02
-3.622928559780120850e-01 -2.392650842666625977e-01 -2.607583999633789062e-01 5.916028022766113281e-01 -4.155500233173370361e-02 -1.313374042510986328e-01 6.115087270736694336e-01 -2.424495108425617218e-02
-3.931287229061126709e-01 -2.899468243122100830e-01 5.190913677215576172e-01 -2.983812987804412842e-02 2.819447219371795654e-01 -1.992255151271820068e-01 3.420692682266235352e-01 5.048162937164306641e-01
-1.128968521952629089e-01 -2.128997445106506348e-01 1.350049525499343872e-01 3.229213356971740723e-01 -4.344654679298400879e-01 3.056029379367828369e-01 7.305391430854797363e-01 5.985710024833679199e-02
-2.730419039726257324e-01 5.069175362586975098e-02 2.704268097877502441e-01 2.936584055423736572e-01 -1.633445769548416138e-01 -5.716209411621093750e-01 4.378384053707122803e-01 4.673094451427459717e-01
-3.741289973258972168e-01 -3.120258748531341553e-01 -1.687830537557601929e-01 -1.695617660880088806e-02 -1.230163350701332092e-01 -9.351985901594161987e-02 7.329431772232055664e-01 -4.157010614871978760e-01
-7.084818482398986816e-01 -1.228638812899589539e-01 3.724240064620971680e-01 -2.360068857669830322e-01 3.643542230129241943e-01 3.168539404869079590e-01 2.242004126310348511e-01 -7.171395421028137207e-02
-5.437625646591186523e-01 1.209735125303268433e-02 5.110549926757812500e-01 -2.374657839536666870e-01 -1.569623947143554688e-01 4.722969233989715576e-01 3.676680922508239746e-01 -6.105345860123634338e-02
-1.954263299703598022e-01 4.125476777553558350e-01 4.847792983055114746e-01 3.958739340305328369e-01 2.321037501096725464e-01 1.615753769874572754e-01 2.927509248256683350e-01 4.839462637901306152e-01
-7.559331506490707397e-02 4.541248083114624023e-01 5.839881896972656250e-01 2.969105839729309082e-01 -3.488328158855438232e-01 -1.487246751785278320e-01 3.422897458076477051e-01 -3.128781616687774658e-01
-8.980911970138549805e-01 -2.903621643781661987e-04 1.260467767715454102e-01 1.641879826784133911e-01 -1.876758038997650146e-01 2.768316864967346191e-01 7.442451268434524536e-02 -1.821797937154769897e-01
-3.610659837722778320e-01 2.727227509021759033e-01 1.326712518930435181e-01 -3.151695057749748230e-02 2.660561800003051758e-01 4.237897098064422607e-01 4.207950234413146973e-01 5.909370183944702148e-01
-2.161437720060348511e-01 -7.686408609151840210e-02 -3.314734995365142822e-01 4.425241947174072266e-01 3.521377146244049072e-01 -6.262009590864181519e-02 7.158831357955932617e-01 3.550533205270767212e-02
-5.456687808036804199e-01 -2.345891594886779785e-01 4.371170103549957275e-01 2.430547475814819336e-01 -4.127483963966369629e-01 1.095066219568252563e-01 2.716296017169952393e-01 3.754079341888427734e-01
-5.580344796180725098e-01 3.277055025100708008e-01 6.260091662406921387e-01 3.766963481903076172e-01 4.017989709973335266e-02 -1.147653982043266296e-01 1.396205462515354156e-02 1.801071763038635254e-01
-1.168337017297744751e-01 -1.825501918792724609e-01 6.161655187606811523e-01 1.146763637661933899e-01 -3.274927437305450439e-01 3.825241625308990479e-01 4.044251143932342529e-01 3.782576322555541992e-01
-5.852745175361633301e-01 -2.513878345489501953e-01 2.361248731613159180e-01 5.056964159011840820e-01 1.753033101558685303e-01 3.516516089439392090e-01 2.326404154300689697e-01 2.725112736225128174e-01
-2.057248502969741821e-01 -1.334794163703918457e-01 7.761638164520263672e-01 -1.039906218647956848e-02 -2.800346612930297852e-01 3.833846449851989746e-01 3.345428407192230225e-01 -4.356871431809850037e-05
-9.010083973407745361e-02 -2.464246004819869995e-01 -8.324326574802398682e-02 -5.982935056090354919e-02 1.605639159679412842e-01 -2.081687301397323608e-01 8.540934920310974121e-01 -3.493667542934417725e-01
-7.391555905342102051e-01 8.055144548416137695e-02 3.120639920234680176e-01 -2.289889454841613770e-01 2.298360913991928101e-01 4.145851731300354004e-01 1.775217205286026001e-01 2.027833014726638794e-01
-7.036639451980590820e-01 1.142415702342987061e-01 3.193455040454864502e-01 -2.167286276817321777e-01 2.914732992649078369e-01 4.379574656486511230e-01 2.435812801122665405e-01 -8.220649510622024536e-02
-2.943833470344543457e-01 -3.028649389743804932e-01 -3.063169121742248535e-01 5.451368689537048340e-01 4.229496046900749207e-02 -1.790884435176849365e-01 5.818595886230468750e-01 2.412156462669372559e-01
-1.219530031085014343e-01 -1.722320765256881714e-01 2.431139349937438965e-01 2.693500816822052002e-01 -5.359036326408386230e-01 2.092265337705612183e-01 6.952401995658874512e-01 9.737727046012878418e-02
-4.500119686126708984e-01 9.434936940670013428e-02 5.570654273033142090e-01 2.066748589277267456e-01 -5.656914114952087402e-01 1.704797446727752686e-01 1.780532598495483398e-01 -2.340468764305114746e-01
-2.854302227497100830e-01 -2.556159906089305878e-02 2.360651046037673950e-01 2.293228209018707275e-01 4.241125285625457764e-01 3.892561197280883789e-01 3.956192731857299805e-01 5.671456456184387207e-01
-2.628501653671264648e-01 2.026592046022415161e-01 4.801781773567199707e-01 2.877507507801055908e-01 2.690736949443817139e-01 -4.376849830150604248e-01 3.985023796558380127e-01 3.920391798019409180e-01
-1.617187112569808960e-01 -2.192939966917037964e-01 -4.309802129864692688e-02 8.151037991046905518e-02 -5.410141348838806152e-01 -2.236813455820083618e-01 7.324541211128234863e-01 1.950315088033676147e-01
-3.539105355739593506e-01 2.294408231973648071e-01 4.060555696487426758e-01 4.318780601024627686e-01 -4.785035848617553711e-01 3.371857106685638428e-01 3.549723327159881592e-01 -4.515618830919265747e-02
-5.220450162887573242e-01 2.821117341518402100e-01 2.346281558275222778e-01 9.892189502716064453e-02 -6.967516243457794189e-02 5.836336612701416016e-01 4.857614934444427490e-01 3.998658806085586548e-02
-4.081112742424011230e-01 -1.929990053176879883e-01 5.656288266181945801e-01 2.359285578131675720e-02 -2.897695600986480713e-01 3.428503870964050293e-01 2.816008031368255615e-01 4.414660036563873291e-01
-2.073986232280731201e-01 5.606652498245239258e-01 -1.392771005630493164e-01 3.916754722595214844e-01 -2.026027143001556396e-01 -5.357402190566062927e-02 5.951685905456542969e-01 -2.677476704120635986e-01
-1.977149695158004761e-01 4.007307291030883789e-01 -1.521797478199005127e-01 6.955123692750930786e-02 2.267501205205917358e-01 -2.288512769155204296e-05 6.397098302841186523e-01 5.582860112190246582e-01
-3.144125640392303467e-01 -1.884825676679611206e-01 6.672673821449279785e-01 -1.031646654009819031e-01 5.305103957653045654e-02 5.229612588882446289e-01 3.624987900257110596e-01 4.496689885854721069e-02
-7.218859791755676270e-01 5.174920558929443359e-01 1.308633387088775635e-01 1.269335299730300903e-01 1.341134458780288696e-01 -2.409077137708663940e-01 3.048165142536163330e-01 9.438919275999069214e-02
-1.563225984573364258e-01 -1.030095517635345459e-01 4.944280982017517090e-01 -6.647998094558715820e-02 -5.168085694313049316e-01 4.554155766963958740e-01 4.827841818332672119e-01 9.218806028366088867e-02
-3.604728281497955322e-01 1.506081372499465942e-01 3.006632328033447266e-01 2.567835748195648193e-01 3.152455687522888184e-01 -1.924096792936325073e-01 5.224707722663879395e-01 5.307198166847229004e-01
-5.243487954139709473e-01 1.034961864352226257e-01 3.418592214584350586e-01 1.791707426309585571e-01 2.199077010154724121e-01 3.421885967254638672e-01 2.933708131313323975e-01 -5.602303743362426758e-01
-6.665866971015930176e-01 1.803110241889953613e-01 4.037749767303466797e-02 1.243533790111541748e-01 3.154506981372833252e-01 4.049618542194366455e-01 2.748393118381500244e-01 -4.086759388446807861e-01
-6.787893772125244141e-01 1.333124041557312012e-01 3.922663629055023193e-01 -1.622684448957443237e-01 -2.999413907527923584e-01 4.441557824611663818e-01 2.094835788011550903e-01 1.007286831736564636e-01
1.022938936948776245e-01 4.549610614776611328e-01 2.144491113722324371e-02 4.981406405568122864e-02 -6.656828522682189941e-02 3.006594479084014893e-01 8.216042518615722656e-01 9.871266782283782959e-02
-7.153252959251403809e-01 8.219530433416366577e-02 1.781921237707138062e-01 -1.535615026950836182e-01 2.288680672645568848e-01 2.688236236572265625e-01 1.822512000799179077e-01 5.180327296257019043e-01
-1.929782629013061523e-01 -2.187673598527908325e-01 -1.849016398191452026e-01 5.219234228134155273e-01 3.094229102134704590e-01 1.220274269580841064e-01 7.037373781204223633e-01 -4.927517846226692200e-02
-4.562411606311798096e-01 -7.119460403919219971e-02 1.130058616399765015e-01 1.229170039296150208e-01 2.405924052000045776e-01 4.718676209449768066e-01 5.433376431465148926e-01 -4.279449582099914551e-01
-2.077915221452713013e-01 -1.312318146228790283e-01 2.202644348144531250e-01 -2.133697122335433960e-01 5.447453856468200684e-01 1.315656155347824097e-01 6.173254847526550293e-01 3.878274857997894287e-01
-2.660596966743469238e-01 3.614511191844940186e-01 4.515690505504608154e-01 -2.197798788547515869e-01 7.892229408025741577e-02 5.988265275955200195e-01 4.228444397449493408e-01 -5.223024636507034302e-02
-6.653415560722351074e-01 -6.290707737207412720e-02 3.015777170658111572e-01 1.125936210155487061e-01 3.927046954631805420e-01 3.897233009338378906e-01 3.749070763587951660e-01 5.550181120634078979e-02
-2.768889069557189941e-01 -1.076731160283088684e-01 4.532875120639801025e-01 2.838534712791442871e-01 -5.332203507423400879e-01 3.595560491085052490e-01 4.455407559871673584e-01 1.165570616722106934e-01
-4.778344333171844482e-01 1.613316535949707031e-01 3.710200786590576172e-01 4.841828942298889160e-01 1.575744301080703735e-01 5.036945343017578125e-01 1.280157715082168579e-01 2.804132103919982910e-01
-5.043209195137023926e-01 4.150288701057434082e-01 -6.516186520457267761e-03 1.711409240961074829e-01 2.910110168159008026e-02 6.342811584472656250e-01 3.177874982357025146e-01 1.998285353183746338e-01
-4.389191865921020508e-01 7.113888114690780640e-02 2.424530684947967529e-01 2.576794326305389404e-01 5.497670769691467285e-01 3.620760142803192139e-01 2.730017304420471191e-01 4.113808572292327881e-01
-1.804298609495162964e-01 3.146046996116638184e-01 -3.702596202492713928e-02 1.439900100231170654e-01 -4.546375200152397156e-02 5.741429328918457031e-01 7.172579169273376465e-01 -1.410970650613307953e-02
-1.782590001821517944e-01 -1.767821460962295532e-01 5.049456357955932617e-01 2.243680208921432495e-01 1.541568711400032043e-02 -4.025062322616577148e-01 5.086106657981872559e-01 4.590500295162200928e-01
-2.418897449970245361e-01 -5.362673103809356689e-02 6.076616048812866211e-01 -3.091367185115814209e-01 -1.045351251959800720e-01 3.616982102394104004e-01 4.147621393203735352e-01 4.000182151794433594e-01
-8.621569275856018066e-01 -2.856619954109191895e-01 1.498515605926513672e-01 -3.307013213634490967e-02 2.988332808017730713e-01 6.431623362004756927e-03 2.488039433956146240e-01 -1.695712842047214508e-02
-2.219972312450408936e-01 6.753161549568176270e-02 1.442044321447610855e-02 2.212723344564437866e-01 -4.493139386177062988e-01 2.765192985534667969e-01 6.919410824775695801e-01 -3.739769458770751953e-01
-2.515486180782318115e-01 1.127462461590766907e-01 5.451301932334899902e-01 2.550951838493347168e-01 9.494221769273281097e-03 -3.953615427017211914e-01 2.915246784687042236e-01 5.660242438316345215e-01
-4.849681854248046875e-01 4.942242801189422607e-01 3.010086119174957275e-01 1.240403652191162109e-01 1.734079867601394653e-01 -4.550852626562118530e-02 3.094740509986877441e-01 5.353879928588867188e-01
-6.151347160339355469e-01 5.836849212646484375e-01 1.302583962678909302e-01 -1.120021790266036987e-01 -4.362578317523002625e-02 -2.906064689159393311e-01 3.613201081752777100e-01 1.857474744319915771e-01
-4.610040485858917236e-01 2.397051751613616943e-01 6.934052705764770508e-02 9.298556298017501831e-02 8.139932900667190552e-02 -3.085621297359466553e-01 4.121463894844055176e-01 6.669793128967285156e-01
-5.087409019470214844e-01 -2.340952306985855103e-01 5.863411724567413330e-02 9.409124962985515594e-03 2.553773224353790283e-01 4.851168096065521240e-01 4.574822485446929932e-01 4.159445166587829590e-01
-1.937947124242782593e-01 -1.090497989207506180e-02 5.323510766029357910e-01 9.401909261941909790e-02 2.510983645915985107e-01 -5.335997939109802246e-01 5.414684414863586426e-01 1.706471145153045654e-01
-2.447811067104339600e-01 -3.324320912361145020e-02 7.211367487907409668e-01 -1.868620216846466064e-01 -1.544492244720458984e-01 3.208232223987579346e-01 4.301793277263641357e-01 -2.686728835105895996e-01
