# Supplementary material for: Where is your field going? A machine learning approach to study the relative motion of the domains of physics
Source: PLoS One. 2020 Jun 18;15(6):e0233997. doi: 10.1371/journal.pone.0233997 (PMC7302634; doi:10.1371/journal.pone.0233997)
Supplement: S9 Data — (ZIP) [file pone.0233997.s009.zip › 8/Pacs4Run_8_VS_500_embeddings1997-2001ED8.txt]

6.947442293167114258e-01 3.038265109062194824e-01 -2.797201834619045258e-02 2.645932435989379883e-01 -4.323704242706298828e-01 -3.044710159301757812e-01 2.574421465396881104e-01 -9.112863242626190186e-02
4.079581797122955322e-01 -2.812055051326751709e-01 -1.204992979764938354e-01 8.129978775978088379e-01 4.199989140033721924e-03 -1.332364082336425781e-01 -1.646092236042022705e-01 -1.847762167453765869e-01
5.497160553932189941e-01 -8.677238970994949341e-02 3.019939363002777100e-01 3.691532909870147705e-01 -1.632783263921737671e-01 3.050732985138893127e-02 -2.923665642738342285e-01 -5.913880467414855957e-01
4.615682661533355713e-01 3.947294503450393677e-02 -1.041150391101837158e-01 3.544792234897613525e-01 -3.826171755790710449e-01 -1.262113302946090698e-01 -6.937859058380126953e-01 -7.236661016941070557e-02
2.060872465372085571e-01 -1.637001894414424896e-02 2.820690572261810303e-01 4.732943177223205566e-01 -6.485310196876525879e-01 -3.638622164726257324e-01 -1.334023326635360718e-01 -2.879326641559600830e-01
1.441191583871841431e-01 8.928641676902770996e-02 -1.808623373508453369e-01 8.773248195648193359e-01 1.141190975904464722e-01 -2.475093305110931396e-01 2.486688047647476196e-01 -1.809071451425552368e-01
7.312526106834411621e-01 -4.673237800598144531e-01 2.120454236865043640e-02 2.969071269035339355e-01 3.882651403546333313e-02 -1.594916582107543945e-01 3.592345416545867920e-01 4.774802178144454956e-02
1.420887708663940430e-01 -1.804620921611785889e-01 -1.074721105396747589e-02 4.308097362518310547e-01 -2.602226138114929199e-01 -5.164475440979003906e-01 5.751566886901855469e-01 -3.103104829788208008e-01
4.050320386886596680e-01 2.871457338333129883e-01 7.047820836305618286e-02 4.477031528949737549e-01 -7.994647324085235596e-02 -1.155590564012527466e-01 -4.900547564029693604e-01 -5.368353724479675293e-01
1.886764317750930786e-01 1.941659115254878998e-02 2.553234398365020752e-01 5.687479972839355469e-01 -4.965701699256896973e-01 -2.910411953926086426e-01 3.774100244045257568e-01 -3.188017010688781738e-01
4.815753400325775146e-01 -5.281584262847900391e-01 2.216219455003738403e-01 1.715658605098724365e-01 -1.856992840766906738e-01 -5.472525358200073242e-01 1.543682366609573364e-01 -2.297467142343521118e-01
3.471610844135284424e-01 -4.861797690391540527e-01 -4.667140245437622070e-01 2.125849723815917969e-01 -3.002091348171234131e-01 -5.351736545562744141e-01 -5.830054357647895813e-02 -1.260468922555446625e-02
6.149835586547851562e-01 -4.388976991176605225e-01 1.403252333402633667e-01 4.086840748786926270e-01 8.685299009084701538e-02 -3.962985873222351074e-01 2.732252776622772217e-01 -5.658752843737602234e-02
1.617893874645233154e-01 -8.547073602676391602e-02 5.355392023921012878e-02 3.717119693756103516e-01 -3.814406991004943848e-01 -3.941252231597900391e-01 5.956606864929199219e-01 -4.121138453483581543e-01
5.271696448326110840e-01 -3.621785640716552734e-01 -6.229149177670478821e-02 6.681082844734191895e-01 -3.398731946945190430e-01 1.463873535394668579e-01 -2.948493137955665588e-02 5.345591902732849121e-02
3.326175808906555176e-01 3.450968302786350250e-03 -1.260004788637161255e-01 2.927990555763244629e-01 -5.065565463155508041e-03 -6.417150497436523438e-01 5.661208629608154297e-01 2.354348450899124146e-01
3.319758772850036621e-01 3.131056427955627441e-01 -3.020287156105041504e-01 1.851826310157775879e-01 -6.367442011833190918e-01 1.886177957057952881e-01 2.149770259857177734e-01 -4.230932891368865967e-01
7.570401430130004883e-01 5.230175331234931946e-02 4.514067899435758591e-03 4.668910801410675049e-02 -4.316191375255584717e-01 2.533348202705383301e-01 1.708956956863403320e-01 -3.771943151950836182e-01
2.890518605709075928e-01 -4.271381497383117676e-01 -5.808007121086120605e-01 3.853345215320587158e-01 -2.038768231868743896e-01 -3.272540867328643799e-01 3.102493882179260254e-01 -5.722104385495185852e-02
4.588438570499420166e-01 2.060485184192657471e-01 2.879052162170410156e-01 4.355456233024597168e-01 -2.102736532688140869e-01 -4.314717650413513184e-01 -4.631725549697875977e-01 1.717711836099624634e-01
5.777871012687683105e-01 -1.978636384010314941e-01 1.880836673080921173e-02 3.558327630162239075e-02 -5.485290884971618652e-01 1.357047259807586670e-01 2.288388758897781372e-01 -5.037110447883605957e-01
5.679932832717895508e-01 -5.491333603858947754e-01 -2.338583618402481079e-01 3.823240995407104492e-01 -1.766997203230857849e-02 -1.674826890230178833e-01 -9.068982303142547607e-02 -3.720047473907470703e-01
6.274675726890563965e-01 -1.839811801910400391e-01 -3.392600119113922119e-01 5.171521902084350586e-01 2.919364571571350098e-01 -2.686167657375335693e-01 1.422573626041412354e-01 1.107817441225051880e-01
5.472522974014282227e-01 -5.508505105972290039e-01 1.145012769848108292e-02 5.337213873863220215e-01 -2.654351592063903809e-01 -1.931130886077880859e-01 -6.550393998622894287e-02 7.066700607538223267e-03
5.933640003204345703e-01 -2.871769070625305176e-01 -3.698952496051788330e-01 4.939886927604675293e-01 3.050919175148010254e-01 -2.946839630603790283e-01 4.679782688617706299e-02 4.991644993424415588e-02
5.374264717102050781e-01 4.393370077013969421e-02 -1.182216852903366089e-01 6.484567523002624512e-01 -4.279357567429542542e-02 -9.518004953861236572e-02 -2.816107571125030518e-01 4.296219646930694580e-01
6.319603919982910156e-01 9.755628556013107300e-02 -2.153992652893066406e-01 -3.298288583755493164e-01 6.936946511268615723e-02 -5.450363159179687500e-01 6.375710666179656982e-02 -3.605320751667022705e-01
5.504329800605773926e-01 -4.606193006038665771e-01 6.210227496922016144e-03 2.506698668003082275e-01 -4.076961800456047058e-02 -3.890510797500610352e-01 4.823411405086517334e-01 -1.905347853899002075e-01
4.345769584178924561e-01 9.081193804740905762e-02 4.481240361928939819e-02 -4.418168216943740845e-02 -8.187848925590515137e-01 -1.232923939824104309e-01 3.331396877765655518e-01 4.841752722859382629e-02
6.265662312507629395e-01 -2.666523754596710205e-01 -1.864143274724483490e-02 4.148559272289276123e-02 -4.475589394569396973e-01 7.763569802045822144e-02 2.575515806674957275e-01 -5.114429593086242676e-01
6.512722969055175781e-01 -1.531154662370681763e-01 8.871706575155258179e-02 4.821529090404510498e-01 2.925864420831203461e-02 -3.580347597599029541e-01 -1.499663889408111572e-01 4.006532728672027588e-01
3.173988759517669678e-01 -3.513535261154174805e-01 -1.164413690567016602e-01 2.021062523126602173e-01 -3.283577561378479004e-01 -2.939678132534027100e-01 -2.748538851737976074e-01 -6.720286011695861816e-01
7.355461120605468750e-01 2.699216306209564209e-01 7.425905764102935791e-02 1.677185744047164917e-01 -1.894485056400299072e-01 2.914073765277862549e-01 4.617838561534881592e-01 -1.357099413871765137e-01
5.140992999076843262e-01 -3.507423400878906250e-01 5.388159304857254028e-02 6.579256653785705566e-01 1.149912644177675247e-02 -2.627985179424285889e-01 3.276615440845489502e-01 1.884061843156814575e-02
5.020605921745300293e-01 4.209780097007751465e-01 -2.602303326129913330e-01 -1.789903044700622559e-01 -1.534219980239868164e-01 -3.269291818141937256e-01 -4.666403681039810181e-02 -5.816844105720520020e-01
2.458038628101348877e-01 -4.119134843349456787e-01 -3.208438456058502197e-01 1.853382438421249390e-01 -6.234637498855590820e-01 -3.960380256175994873e-01 2.658475339412689209e-01 1.280183345079421997e-01
3.075766861438751221e-01 -2.642875611782073975e-01 -2.749619185924530029e-01 5.136660337448120117e-01 -5.813332274556159973e-02 -6.677435636520385742e-01 -1.416758894920349121e-01 1.635811328887939453e-01
3.480894267559051514e-01 -7.149246335029602051e-02 3.365849331021308899e-02 5.968398973345756531e-02 -1.802285611629486084e-01 -6.103055477142333984e-01 -4.957318603992462158e-01 -4.672495126724243164e-01
6.771822571754455566e-01 -5.165461301803588867e-01 -2.632724642753601074e-01 3.176321685314178467e-01 7.342819124460220337e-02 -2.460203468799591064e-01 8.584393560886383057e-02 -1.763938069343566895e-01
4.001380801200866699e-01 -5.590175390243530273e-01 -4.624172449111938477e-01 1.552541404962539673e-01 -4.333866536617279053e-01 -2.464433759450912476e-01 9.961958974599838257e-02 -1.759911328554153442e-01
6.082421541213989258e-01 -6.359662860631942749e-02 -5.001456141471862793e-01 9.069760143756866455e-02 -3.685205876827239990e-01 2.700174152851104736e-01 1.160932853817939758e-01 -3.813540339469909668e-01
5.812107920646667480e-01 -5.191707015037536621e-01 -2.059782296419143677e-01 5.090295076370239258e-01 2.132320031523704529e-02 -2.822890281677246094e-01 1.762596331536769867e-02 -1.032733246684074402e-01
4.754887819290161133e-01 -2.357533872127532959e-01 -1.666785925626754761e-01 4.591634273529052734e-01 -3.819303819909691811e-04 -5.803052186965942383e-01 -1.610133051872253418e-01 3.421086668968200684e-01
4.267659783363342285e-01 -4.117190837860107422e-01 -8.921957761049270630e-02 6.494920849800109863e-01 -4.125991761684417725e-01 1.156312674283981323e-01 -1.250911653041839600e-01 -1.389300525188446045e-01
2.212816029787063599e-01 -4.305365681648254395e-02 -5.625896453857421875e-01 6.503368616104125977e-01 8.949594199657440186e-02 -4.360006451606750488e-01 1.663002930581569672e-02 1.065500155091285706e-01
6.564280986785888672e-01 -2.358484864234924316e-01 -4.620334804058074951e-01 4.431148767471313477e-01 9.088470786809921265e-02 1.263107061386108398e-01 9.650561958551406860e-02 2.648099660873413086e-01
2.708657979965209961e-01 1.327313631772994995e-01 -2.769227623939514160e-01 7.741623520851135254e-01 2.298267371952533722e-02 -5.392779037356376648e-02 4.695422947406768799e-01 9.536324441432952881e-02
3.150540590286254883e-01 2.322711050510406494e-01 -5.314038991928100586e-01 -6.442762911319732666e-02 -1.925755888223648071e-01 -2.764357626438140869e-01 4.211594164371490479e-01 -5.190112590789794922e-01
3.942094743251800537e-01 -3.762721121311187744e-01 -7.701431214809417725e-02 7.578293085098266602e-01 -3.495194315910339355e-01 -1.853214018046855927e-02 -1.543084718286991119e-02 6.039797328412532806e-03
1.206000000238418579e-01 8.972355164587497711e-03 -2.125160247087478638e-01 5.788319110870361328e-01 -2.138563059270381927e-02 -7.336814999580383301e-01 2.576202154159545898e-01 7.196678314357995987e-03
3.788881897926330566e-01 3.428288996219635010e-01 -5.100733041763305664e-01 4.917884767055511475e-01 -1.431599352508783340e-02 2.942230179905891418e-02 -3.871181011199951172e-01 -2.931728065013885498e-01
4.583356976509094238e-01 4.351207241415977478e-02 -2.481636255979537964e-01 3.983404040336608887e-01 2.073970437049865723e-01 -4.262023270130157471e-01 4.505502581596374512e-01 3.743224740028381348e-01
4.152614772319793701e-01 -1.996271610260009766e-01 -3.861693143844604492e-01 6.807388663291931152e-01 2.015852183103561401e-02 -3.395949900150299072e-01 -1.968670785427093506e-01 1.438290774822235107e-01
2.236929088830947876e-01 -4.362024068832397461e-01 -4.132063090801239014e-01 2.801946401596069336e-01 -6.865963339805603027e-01 -1.657530814409255981e-01 -1.011972427368164062e-01 3.621083498001098633e-02
6.274223327636718750e-01 7.375425845384597778e-02 -5.922822654247283936e-02 3.605933785438537598e-01 2.515901029109954834e-01 -1.487238109111785889e-01 -3.127238452434539795e-01 -5.330603718757629395e-01
2.921899259090423584e-01 2.969382144510746002e-02 -3.388640582561492920e-01 8.354485034942626953e-01 -5.970930308103561401e-02 4.139252379536628723e-02 2.894083261489868164e-01 1.091080754995346069e-01
6.308794617652893066e-01 -1.274542063474655151e-01 -4.960484430193901062e-02 6.114658117294311523e-01 4.856598004698753357e-02 -1.803125441074371338e-01 -3.554243147373199463e-01 2.195397317409515381e-01
3.660642504692077637e-01 -1.562965512275695801e-01 4.974698647856712341e-02 4.056887626647949219e-01 -1.353658884763717651e-01 -4.548186957836151123e-01 2.689504325389862061e-01 -6.139967441558837891e-01
1.334327608346939087e-01 1.525261905044317245e-02 2.994467020034790039e-01 4.494341015815734863e-01 -4.130425751209259033e-01 -4.381259083747863770e-01 1.922951340675354004e-01 -5.392289161682128906e-01
7.084444761276245117e-01 2.578414678573608398e-01 -1.321761608123779297e-01 -1.767874695360660553e-02 -5.395345687866210938e-01 1.818874478340148926e-01 2.935472130775451660e-01 -5.908039957284927368e-02
4.681477546691894531e-01 -1.432654857635498047e-01 2.271159738302230835e-01 2.357734292745590210e-01 -5.395111441612243652e-01 -1.954751461744308472e-01 -4.991946518421173096e-01 -2.732472121715545654e-01
5.355321764945983887e-01 1.246542669832706451e-02 -1.373184472322463989e-01 6.487768888473510742e-01 5.996708199381828308e-02 -2.509536147117614746e-01 -3.146455883979797363e-01 3.281867504119873047e-01
5.137048959732055664e-01 -2.786552011966705322e-01 -1.707690767943859100e-02 7.922859191894531250e-01 -1.598634123802185059e-01 5.667556077241897583e-02 -1.834918186068534851e-02 3.667279705405235291e-02
2.450212091207504272e-01 4.513796567916870117e-01 -3.372121155261993408e-01 -1.759158521890640259e-01 -2.916396856307983398e-01 -5.044209361076354980e-01 9.129098057746887207e-02 -4.936948120594024658e-01
4.062519371509552002e-01 -2.390620065852999687e-03 1.056610718369483948e-01 -9.210034459829330444e-02 -8.447834849357604980e-01 -2.569665908813476562e-01 1.340236067771911621e-01 -1.328675895929336548e-01
1.783084571361541748e-01 1.309548169374465942e-01 1.740646064281463623e-01 3.554268777370452881e-01 -3.998750150203704834e-01 -5.035291910171508789e-01 2.303095310926437378e-01 -5.726656317710876465e-01
7.269675135612487793e-01 -2.285616248846054077e-01 -2.668523788452148438e-01 3.249666690826416016e-01 2.919038534164428711e-01 -3.008140921592712402e-01 1.152231320738792419e-01 2.312807738780975342e-01
4.192645251750946045e-01 -3.873614370822906494e-01 -7.287581264972686768e-02 7.172806859016418457e-01 -2.762252986431121826e-01 -2.416337430477142334e-01 -1.239822208881378174e-01 6.562852859497070312e-02
4.338718056678771973e-01 -4.547164142131805420e-01 -1.351837664842605591e-01 6.854150295257568359e-01 -3.065962791442871094e-01 -9.269936382770538330e-02 -1.180897280573844910e-01 -1.949763670563697815e-02
2.946056425571441650e-01 -2.354968637228012085e-01 2.130044251680374146e-01 3.374603390693664551e-01 -2.781068980693817139e-01 -2.736002206802368164e-01 6.415401101112365723e-01 -3.670478761196136475e-01
5.750622153282165527e-01 1.166517585515975952e-01 -5.132881999015808105e-01 -7.048705965280532837e-02 -4.886054694652557373e-01 1.353009045124053955e-01 3.607386946678161621e-01 9.405996650457382202e-03
6.168542504310607910e-01 -4.143824279308319092e-01 -3.223821520805358887e-01 5.328774452209472656e-01 4.295784607529640198e-02 -1.926387846469879150e-01 -1.333661228418350220e-01 -5.610652640461921692e-02
7.664886713027954102e-01 4.862720370292663574e-01 1.102782785892486572e-02 -1.392659246921539307e-01 -3.591906726360321045e-01 1.055433750152587891e-01 3.800296410918235779e-02 -1.221332326531410217e-01
6.761124134063720703e-01 -1.588723659515380859e-01 3.069107830524444580e-01 1.450518965721130371e-01 -5.305954217910766602e-01 1.107597574591636658e-01 2.346267849206924438e-01 -2.314049601554870605e-01
4.971421882510185242e-02 2.181833386421203613e-01 6.515776738524436951e-03 7.578764557838439941e-01 -1.575605385005474091e-02 -3.203492760658264160e-01 1.754300743341445923e-01 -4.917903840541839600e-01
5.407670140266418457e-01 -6.409341841936111450e-02 1.105322465300559998e-01 6.468285322189331055e-01 -1.672248542308807373e-02 -3.301478922367095947e-01 -3.466186225414276123e-01 2.084149271249771118e-01
2.057174295186996460e-01 2.286398559808731079e-01 -6.504568457603454590e-02 3.683761656284332275e-01 1.885091960430145264e-01 -7.984563112258911133e-01 2.939456701278686523e-01 -7.745920121669769287e-02
3.023103475570678711e-01 7.228161096572875977e-01 4.745305981487035751e-03 3.343656659126281738e-01 -4.833567738533020020e-01 -1.327758654952049255e-02 -6.220905855298042297e-02 1.914216578006744385e-01
4.583258032798767090e-01 3.949156403541564941e-01 -3.212791681289672852e-01 -4.970348998904228210e-02 2.217807024717330933e-01 -4.823372662067413330e-01 1.061598025262355804e-02 -4.963261485099792480e-01
1.361497789621353149e-01 3.791865110397338867e-01 2.590310946106910706e-02 4.574730396270751953e-01 1.003977563232183456e-02 -7.325822710990905762e-01 3.015601038932800293e-01 -3.531535621732473373e-03
8.167526721954345703e-01 1.399049311876296997e-01 -1.066778749227523804e-01 1.457121074199676514e-01 -2.738260328769683838e-01 3.771629929542541504e-01 2.223693877458572388e-01 -1.185272186994552612e-01
1.087834686040878296e-01 3.399109840393066406e-01 7.110583782196044922e-02 5.209820866584777832e-01 5.582748446613550186e-03 -7.561756372451782227e-01 1.010445058345794678e-01 1.187667623162269592e-01
-6.867330055683851242e-03 4.658338427543640137e-01 -5.121498182415962219e-02 4.754455983638763428e-01 -5.805496573448181152e-01 -3.384951353073120117e-01 3.041663765907287598e-01 1.007294878363609314e-01
5.928285121917724609e-01 1.708187162876129150e-01 -4.854524433612823486e-01 1.435102075338363647e-01 -2.275978773832321167e-01 2.609751224517822266e-01 3.263897001743316650e-01 -3.696988523006439209e-01
2.201380729675292969e-01 3.157560229301452637e-01 4.146802723407745361e-01 5.215288996696472168e-01 -1.925349682569503784e-01 -2.554151713848114014e-01 2.760191857814788818e-01 -4.789488613605499268e-01
5.743311047554016113e-01 -6.221984326839447021e-02 3.206951916217803955e-01 -1.683093160390853882e-01 -6.125079393386840820e-01 -3.335867226123809814e-01 1.797048747539520264e-01 -1.279036402702331543e-01
6.053701043128967285e-01 1.075635179877281189e-01 -6.783596277236938477e-01 -5.647198110818862915e-02 -2.610516250133514404e-01 1.058972552418708801e-01 2.748520076274871826e-01 -6.074890494346618652e-02
3.080647885799407959e-01 7.020965218544006348e-02 -4.791965782642364502e-01 -9.462050348520278931e-02 -4.688883721828460693e-01 -1.014763116836547852e-01 4.135861694812774658e-01 -5.102716088294982910e-01
1.212257444858551025e-01 1.182612478733062744e-01 -2.030532062053680420e-01 8.347389101982116699e-01 -1.129798293113708496e-01 -4.169192016124725342e-01 1.841596961021423340e-01 1.131298616528511047e-01
5.794624090194702148e-01 -4.774791300296783447e-01 -5.304884910583496094e-02 1.667217165231704712e-01 -6.430584937334060669e-02 -5.806229114532470703e-01 2.146269530057907104e-01 1.352916210889816284e-01
4.912925064563751221e-01 -4.205614030361175537e-01 -5.587738007307052612e-02 6.909509301185607910e-01 -1.485085636377334595e-01 -2.644983828067779541e-01 2.664671465754508972e-02 9.219510853290557861e-02
4.444894492626190186e-01 1.301774233579635620e-01 2.177459150552749634e-01 5.013037323951721191e-01 -3.653467297554016113e-01 -3.370808660984039307e-01 -4.024659395217895508e-01 2.787181735038757324e-01
4.628798663616180420e-01 1.504097729921340942e-01 -6.736274957656860352e-01 1.371484249830245972e-02 -2.245264649391174316e-01 2.291336655616760254e-02 1.120006367564201355e-01 -4.956570267677307129e-01
1.583620905876159668e-01 2.679484784603118896e-01 -1.574825942516326904e-01 8.226658701896667480e-01 1.154180243611335754e-01 -8.710907399654388428e-02 3.337858319282531738e-01 -2.631020545959472656e-01
3.997175097465515137e-01 7.839572429656982422e-01 -5.598014220595359802e-03 1.471816301345825195e-01 -2.591937184333801270e-01 -3.441672623157501221e-01 -1.243618130683898926e-01 -5.333684757351875305e-02
9.628161787986755371e-02 1.014318689703941345e-02 -4.363686740398406982e-01 5.419688224792480469e-01 -1.536705344915390015e-01 -6.501834988594055176e-01 1.733820587396621704e-01 1.733916252851486206e-01
5.798231959342956543e-01 2.400415688753128052e-01 -5.981296896934509277e-01 1.824196800589561462e-02 -2.363091111183166504e-01 1.626759022474288940e-01 1.986235827207565308e-01 -3.554382622241973877e-01
1.850925385951995850e-02 -3.970399498939514160e-02 4.944249615073204041e-02 5.963798165321350098e-01 -5.388320088386535645e-01 -3.711865842342376709e-01 1.184497252106666565e-01 -4.447672069072723389e-01
6.697130203247070312e-01 -3.703756928443908691e-01 -7.574581354856491089e-02 5.702506899833679199e-01 4.547719284892082214e-02 -2.088844925165176392e-01 -1.670153141021728516e-01 9.893378615379333496e-02
-9.202142804861068726e-02 4.616586863994598389e-01 -9.840239584445953369e-02 3.520312905311584473e-01 -6.343620419502258301e-01 -4.275666475296020508e-01 7.184743881225585938e-02 -2.332460582256317139e-01
2.702079415321350098e-01 -4.538981020450592041e-01 -1.900227665901184082e-01 4.106274247169494629e-01 -6.329437494277954102e-01 -2.661196887493133545e-01 1.180600076913833618e-01 1.756846606731414795e-01
6.501579880714416504e-01 -3.766252100467681885e-01 -9.941386431455612183e-02 3.506906926631927490e-01 1.508894264698028564e-01 -3.045579195022583008e-01 4.313006699085235596e-01 3.221023827791213989e-02
7.564830183982849121e-01 1.263085752725601196e-01 -3.881611824035644531e-01 -4.144062474370002747e-02 -3.776480257511138916e-01 2.261134982109069824e-01 8.219061046838760376e-02 -2.426777780055999756e-01
6.337614655494689941e-01 -5.701300501823425293e-01 -1.378541290760040283e-01 3.490426540374755859e-01 -1.128052826970815659e-03 -2.917491495609283447e-01 9.761212021112442017e-02 -1.944656372070312500e-01
7.222918272018432617e-01 -7.123916596174240112e-02 -2.362117618322372437e-01 2.041435688734054565e-01 -4.634510874748229980e-01 1.237365230917930603e-01 2.587554156780242920e-01 -2.805295586585998535e-01
6.000179648399353027e-01 2.274402976036071777e-01 3.005873858928680420e-01 -3.034666925668716431e-02 -6.081821918487548828e-01 -5.979955196380615234e-02 2.617831230163574219e-01 -2.344862818717956543e-01
3.682862520217895508e-01 -4.825523495674133301e-01 -5.375253558158874512e-01 3.951006233692169189e-01 -9.072327613830566406e-02 -3.617778420448303223e-01 2.125647366046905518e-01 -4.661409556865692139e-02
5.701882839202880859e-01 2.744809091091156006e-01 -1.006508916616439819e-01 6.219394207000732422e-01 3.926653861999511719e-01 -1.028199270367622375e-01 -5.074454471468925476e-02 -1.878115981817245483e-01
4.697652161121368408e-01 1.649752259254455566e-01 2.297575473785400391e-01 5.086801052093505859e-01 -1.327232718467712402e-01 -3.851709365844726562e-01 -2.431155145168304443e-01 4.642011821269989014e-01
1.730856597423553467e-01 1.448282301425933838e-01 -1.644684225320816040e-01 8.814250826835632324e-01 -1.903179474174976349e-02 -1.357060670852661133e-01 3.547751009464263916e-01 2.150211669504642487e-02
5.378714799880981445e-01 2.351498454809188843e-01 -5.491589307785034180e-01 -3.241158723831176758e-01 -1.986741870641708374e-01 -2.938616275787353516e-01 7.675938308238983154e-02 -3.421315848827362061e-01
4.627350270748138428e-01 -2.862123847007751465e-01 -1.202510818839073181e-01 1.251478791236877441e-01 7.513605803251266479e-02 -7.276197075843811035e-01 3.259722590446472168e-01 1.802845150232315063e-01
8.091306686401367188e-01 -4.400605335831642151e-02 -3.898397684097290039e-01 1.960343122482299805e-02 -2.991078197956085205e-01 2.246227711439132690e-01 1.223114132881164551e-01 -1.900806277990341187e-01
3.693200647830963135e-01 -3.996487855911254883e-01 -5.875316858291625977e-01 2.718538641929626465e-01 -2.788564562797546387e-01 -3.401038050651550293e-01 1.983069628477096558e-01 2.280972898006439209e-01
5.058219432830810547e-01 2.033222466707229614e-01 -4.710844531655311584e-02 6.745874881744384766e-01 4.152104556560516357e-01 -2.349387556314468384e-01 8.714888989925384521e-02 1.016167178750038147e-01
-1.687937974929809570e-02 4.332576394081115723e-01 3.043509460985660553e-02 6.117497682571411133e-01 -5.709302425384521484e-01 -2.741307318210601807e-01 1.751057803630828857e-01 7.118793576955795288e-02
1.919371634721755981e-01 3.001788556575775146e-01 -3.597970306873321533e-02 2.926869094371795654e-01 1.714774370193481445e-01 -8.069636821746826172e-01 3.082420825958251953e-01 -1.023943349719047546e-01
9.286113083362579346e-02 3.601869344711303711e-01 -1.946358829736709595e-01 6.075806617736816406e-01 -3.592325374484062195e-02 -3.570849299430847168e-01 5.700539350509643555e-01 -2.903870493173599243e-02
5.404019951820373535e-01 -4.694696068763732910e-01 -9.133404493331909180e-02 4.975091814994812012e-01 -7.812970131635665894e-02 -4.591834247112274170e-01 -8.329270035028457642e-02 8.840483427047729492e-02
3.102902770042419434e-01 -2.132956311106681824e-02 -4.200053513050079346e-01 3.652703762054443359e-01 2.249914407730102539e-01 -6.804834604263305664e-01 2.671582400798797607e-01 9.157304465770721436e-02
4.705010950565338135e-01 3.274774551391601562e-01 -6.636551767587661743e-02 3.258816301822662354e-01 1.770609766244888306e-01 -4.340344965457916260e-01 -5.314638018608093262e-01 -2.420610934495925903e-01
5.598934888839721680e-01 -3.432092070579528809e-01 2.902270257472991943e-01 4.568672180175781250e-01 -1.128667891025543213e-01 -2.310447841882705688e-01 4.578068852424621582e-01 7.718366105109453201e-03
7.388420701026916504e-01 1.407624483108520508e-01 1.431113183498382568e-01 1.687341183423995972e-01 -1.518981307744979858e-01 2.371142059564590454e-01 -1.698682457208633423e-01 -5.264931917190551758e-01
3.379297554492950439e-01 -4.613475129008293152e-02 -3.195160925388336182e-01 2.748572528362274170e-01 2.649436593055725098e-01 -7.941560745239257812e-01 -5.000135395675897598e-03 7.165165245532989502e-02
4.927536472678184509e-02 -1.564210504293441772e-01 -3.963470458984375000e-01 2.582254409790039062e-01 -3.798746466636657715e-01 -5.126234889030456543e-01 -2.446248531341552734e-01 -5.314170718193054199e-01
5.989436507225036621e-01 -6.459101289510726929e-02 -3.285504505038261414e-02 -4.534332454204559326e-01 -4.910507202148437500e-01 -4.020994007587432861e-01 1.486161649227142334e-01 -7.424225658178329468e-02
3.316094875335693359e-01 2.370530962944030762e-01 -5.666723251342773438e-01 6.841271519660949707e-01 1.356376111507415771e-01 8.216086775064468384e-02 -1.223390325903892517e-01 -6.766687333583831787e-02
4.382852017879486084e-01 3.750629425048828125e-01 2.335986346006393433e-01 6.181493997573852539e-01 -2.362000346183776855e-01 -5.792975053191184998e-02 -4.028700292110443115e-01 9.542589634656906128e-02
4.207881391048431396e-01 7.281524688005447388e-02 -6.215518712997436523e-01 -4.253116622567176819e-02 -4.103285968303680420e-01 -3.900440782308578491e-02 3.277253508567810059e-01 -3.901346325874328613e-01
6.549319624900817871e-01 4.006392359733581543e-01 2.567447423934936523e-01 -1.590431034564971924e-01 -3.289963901042938232e-01 -1.395654827356338501e-01 4.374289512634277344e-01 -1.669382303953170776e-02
7.341209799051284790e-02 -5.619449913501739502e-02 -3.921881914138793945e-01 6.890571117401123047e-01 -1.126010939478874207e-01 -5.734476447105407715e-01 1.427970826625823975e-01 -3.048135526478290558e-02
7.989703416824340820e-01 -4.871560726314783096e-03 -3.767918646335601807e-01 2.921499498188495636e-02 -2.961616814136505127e-01 2.466605901718139648e-01 1.636291891336441040e-01 -2.084928900003433228e-01
3.417835235595703125e-01 3.077402412891387939e-01 4.196361303329467773e-01 4.464041888713836670e-01 1.298148483037948608e-01 -5.079733133316040039e-01 3.432685136795043945e-01 -1.427822709083557129e-01
4.410776495933532715e-01 9.971054643392562866e-02 1.902059912681579590e-01 3.299977481365203857e-01 -5.848510265350341797e-01 -2.657298445701599121e-01 -2.047565877437591553e-01 4.425416290760040283e-01
6.687628626823425293e-01 4.323461949825286865e-01 -5.947846919298171997e-02 -1.240321099758148193e-01 9.857583045959472656e-02 -3.123147487640380859e-01 2.550711929798126221e-01 -4.178422391414642334e-01
5.326744318008422852e-01 -4.032306671142578125e-01 -1.699309647083282471e-01 6.401887536048889160e-01 7.270444184541702271e-02 -3.057391047477722168e-01 -9.790689498186111450e-02 -8.122117817401885986e-02
8.539376407861709595e-02 2.736590504646301270e-01 -3.426908552646636963e-01 6.635216474533081055e-01 1.159976944327354431e-01 -3.642361462116241455e-01 4.421268999576568604e-01 -1.360914558172225952e-01
5.527677536010742188e-01 3.694328069686889648e-01 -4.305734634399414062e-01 2.919873893260955811e-01 9.463812224566936493e-03 1.481725089251995087e-02 -4.767366945743560791e-01 -2.443976849317550659e-01
5.499374866485595703e-01 8.185973018407821655e-02 -5.317504405975341797e-01 -2.104863524436950684e-01 -1.753423511981964111e-01 -2.341855466365814209e-01 2.538033202290534973e-02 -5.268516540527343750e-01
6.484053730964660645e-01 5.395169556140899658e-02 2.912184596061706543e-01 -1.855596601963043213e-01 -5.450712442398071289e-01 -3.920739889144897461e-01 6.134901568293571472e-02 5.320328101515769958e-02
5.779424309730529785e-01 1.873356848955154419e-02 2.418947964906692505e-01 -2.760033356025815010e-03 -5.629708766937255859e-01 -5.097676441073417664e-02 4.087575376033782959e-01 -3.471213877201080322e-01
4.051525890827178955e-01 6.987704634666442871e-01 -1.320719718933105469e-01 1.310390830039978027e-01 -1.889140158891677856e-01 -3.622567355632781982e-01 -2.453671991825103760e-01 2.929733991622924805e-01
1.002786085009574890e-01 5.916137620806694031e-02 -2.061652988195419312e-01 7.815700173377990723e-01 -1.358430236577987671e-01 -2.715287208557128906e-01 4.907056689262390137e-01 -1.072889659553766251e-02
5.489352941513061523e-01 1.187629401683807373e-01 2.924332320690155029e-01 -2.485743910074234009e-01 -5.819705724716186523e-01 -4.129807949066162109e-01 7.210446894168853760e-02 -1.510533690452575684e-01
6.293690800666809082e-01 4.178565368056297302e-02 3.668243288993835449e-01 -3.786532208323478699e-02 -6.098756194114685059e-01 -1.258696168661117554e-01 3.240416571497917175e-02 -2.780524790287017822e-01
3.655642867088317871e-01 -4.627960268408060074e-03 4.842581227421760559e-02 5.047025680541992188e-01 -3.275014832615852356e-02 -5.915935039520263672e-01 1.590907871723175049e-01 4.826035797595977783e-01
3.493398427963256836e-01 1.385260000824928284e-02 -4.006302952766418457e-01 -1.514198780059814453e-01 -3.710205852985382080e-01 -2.517748475074768066e-01 2.736144959926605225e-01 -6.468580365180969238e-01
2.545708417892456055e-01 -5.046277642250061035e-01 -2.512230873107910156e-01 3.011860549449920654e-01 -6.540198326110839844e-01 -2.641504406929016113e-01 1.468580961227416992e-01 8.736998587846755981e-02
6.826229691505432129e-01 4.350070953369140625e-01 -3.990609571337699890e-02 1.716207414865493774e-01 4.039404913783073425e-02 -1.107082813978195190e-01 -5.139074325561523438e-01 -1.891023963689804077e-01
3.878428936004638672e-01 4.621525853872299194e-02 -3.849553763866424561e-01 7.366797327995300293e-01 1.373125761747360229e-01 3.153259679675102234e-02 3.610832691192626953e-01 7.952594012022018433e-02
6.602817773818969727e-01 -8.375117927789688110e-02 3.484688997268676758e-01 -2.463612705469131470e-02 -5.333534479141235352e-01 -1.289229393005371094e-01 2.644463814795017242e-02 -3.649520277976989746e-01
4.064533114433288574e-01 -1.390608251094818115e-01 4.060909152030944824e-01 2.926517724990844727e-01 -4.593364298343658447e-01 -2.323719114065170288e-01 -3.213590383529663086e-01 -4.434464275836944580e-01
6.256924867630004883e-01 3.885627686977386475e-01 2.043030858039855957e-01 -2.666922807693481445e-01 -4.882302582263946533e-01 -2.762532830238342285e-01 1.372148748487234116e-02 -1.725990027189254761e-01
5.463228821754455566e-01 6.660966575145721436e-02 2.481664121150970459e-01 -2.172123193740844727e-01 -6.394392848014831543e-01 -3.953074812889099121e-01 1.148406341671943665e-01 -9.993830323219299316e-02
9.102906286716461182e-02 1.014448925852775574e-01 -7.094798982143402100e-02 4.936079084873199463e-01 -1.272417157888412476e-01 -6.034756302833557129e-01 5.876023769378662109e-01 -8.420534431934356689e-02
3.253698348999023438e-01 1.458615530282258987e-02 -1.757854521274566650e-01 8.700469136238098145e-01 1.936774887144565582e-02 -2.056870013475418091e-01 1.763574779033660889e-01 1.795981079339981079e-01
6.053405404090881348e-01 -2.833583950996398926e-01 -4.145623743534088135e-02 6.853290200233459473e-01 -7.070504128932952881e-02 2.837551012635231018e-02 -2.686017751693725586e-01 -6.264998763799667358e-02
1.662645041942596436e-01 -8.994204550981521606e-02 2.058984041213989258e-01 4.539282321929931641e-01 -3.447556793689727783e-01 -4.109179973602294922e-01 3.998565673828125000e-01 -5.179055333137512207e-01
3.906756639480590820e-01 -8.979368209838867188e-02 -4.207993745803833008e-01 3.874767422676086426e-01 2.792540192604064941e-01 -5.466081500053405762e-01 3.286033570766448975e-01 1.653955429792404175e-01
5.577270984649658203e-01 4.080637395381927490e-01 -4.641132354736328125e-01 -2.093680053949356079e-01 2.491582185029983521e-02 -3.161052465438842773e-01 2.779411077499389648e-01 -2.922218739986419678e-01
7.031688690185546875e-01 -4.137905240058898926e-01 -2.806122004985809326e-01 3.630121946334838867e-01 2.390571683645248413e-01 -2.194015532732009888e-01 5.209489166736602783e-02 -1.257398575544357300e-01
-1.362054944038391113e-01 3.242620527744293213e-01 -2.206081598997116089e-01 5.398368239402770996e-01 -4.725776612758636475e-01 -4.661826491355895996e-01 2.672158777713775635e-01 -1.554035693407058716e-01
5.746767520904541016e-01 -9.026940166950225830e-02 -1.576460599899291992e-01 5.791574120521545410e-01 8.791171014308929443e-02 -3.369022309780120850e-01 -2.353776842355728149e-01 3.531122207641601562e-01
8.487691879272460938e-01 1.239129304885864258e-01 5.197916179895401001e-03 7.660795748233795166e-02 2.249503284692764282e-01 3.156252205371856689e-02 -2.776963710784912109e-01 -3.600371181964874268e-01
3.549533486366271973e-01 -2.318070828914642334e-02 5.877641588449478149e-02 5.174546837806701660e-01 3.960223123431205750e-02 -7.164033055305480957e-01 8.963944017887115479e-02 2.818149924278259277e-01
8.335984498262405396e-02 -1.233917661011219025e-02 -4.365074932575225830e-01 6.226779818534851074e-01 -1.592455506324768066e-01 -5.594879388809204102e-01 1.923482269048690796e-01 1.981119364500045776e-01
1.745391935110092163e-01 -3.391842246055603027e-01 -5.065211057662963867e-01 3.922018408775329590e-01 -5.545591711997985840e-01 -3.056989610195159912e-01 1.493177264928817749e-01 1.442929655313491821e-01
4.691292047500610352e-01 4.443809017539024353e-02 -3.835638463497161865e-01 6.674717068672180176e-01 3.434291481971740723e-01 -2.422962933778762817e-01 8.989279717206954956e-02 2.391047962009906769e-02
6.219893097877502441e-01 -3.371859788894653320e-01 -1.334731280803680420e-01 4.799270629882812500e-01 5.442452430725097656e-02 -4.312644004821777344e-01 1.650710031390190125e-02 2.491311579942703247e-01
2.473552711308002472e-02 4.594928920269012451e-01 1.517443507909774780e-01 6.932227015495300293e-01 -3.940023779869079590e-01 -1.646447330713272095e-01 2.078202068805694580e-01 -2.431779205799102783e-01
6.706991195678710938e-01 1.445790678262710571e-01 -3.830271363258361816e-01 2.671309188008308411e-02 -4.137117862701416016e-01 2.185758352279663086e-01 4.016236364841461182e-01 4.002241045236587524e-02
1.187175884842872620e-01 -4.219596832990646362e-02 -3.396951258182525635e-01 5.215787887573242188e-01 5.033622682094573975e-02 -6.240866184234619141e-01 4.511467516422271729e-01 -3.371956199407577515e-02
3.856665194034576416e-01 4.058846831321716309e-01 -3.618854880332946777e-01 4.149800240993499756e-01 -2.748113591223955154e-03 2.168953791260719299e-02 -4.040789008140563965e-01 -4.686061441898345947e-01
7.074992656707763672e-01 4.684405326843261719e-01 -1.089875474572181702e-01 7.895798236131668091e-02 1.008497700095176697e-01 -1.680816709995269775e-01 -4.419259727001190186e-01 -1.678543090820312500e-01
5.142670869827270508e-01 1.674418151378631592e-01 -5.750507116317749023e-01 -1.747183687984943390e-02 -4.666709899902343750e-01 9.213510155677795410e-02 2.513523399829864502e-01 -2.950514256954193115e-01
3.702365458011627197e-01 4.314832985401153564e-01 -4.062242507934570312e-01 1.783462613821029663e-01 -5.267706513404846191e-01 -3.676046058535575867e-02 -2.867897748947143555e-01 3.447240293025970459e-01
2.974500060081481934e-01 -4.881457611918449402e-02 8.330726623535156250e-02 4.750770926475524902e-01 -1.479478478431701660e-01 -6.764289736747741699e-01 1.915283054113388062e-01 4.004677236080169678e-01
6.871816515922546387e-01 2.527263164520263672e-01 -4.290891587734222412e-01 -3.770111799240112305e-01 -2.139385640621185303e-01 -2.125839143991470337e-01 8.374685049057006836e-02 -1.992002129554748535e-01
6.032326817512512207e-01 1.929908841848373413e-01 -5.973620414733886719e-01 -9.459666907787322998e-02 -3.965060710906982422e-01 1.104584261775016785e-01 2.519215345382690430e-01 1.386841386556625366e-02
3.599378168582916260e-01 -6.946454197168350220e-02 2.566535472869873047e-01 3.122284114360809326e-01 -6.098185777664184570e-01 -3.851383328437805176e-01 1.302863508462905884e-01 -4.062967598438262939e-01
3.218608200550079346e-01 1.117535009980201721e-01 2.321055680513381958e-01 3.634638190269470215e-01 -7.397025227546691895e-01 -1.873501837253570557e-01 -9.945954196155071259e-03 -3.399689793586730957e-01
5.690089464187622070e-01 1.903701275587081909e-01 -6.659584641456604004e-01 -1.197209507226943970e-01 -6.423077732324600220e-02 -1.797894388437271118e-01 -5.191374197602272034e-02 -3.781656026840209961e-01
3.582634925842285156e-01 -2.526406049728393555e-01 2.445231191813945770e-02 8.015556931495666504e-01 -3.913834691047668457e-01 1.226486638188362122e-02 -1.061565652489662170e-01 1.139858458191156387e-02
1.724160611629486084e-01 2.181954830884933472e-01 7.801806926727294922e-02 5.579110980033874512e-01 3.694034740328788757e-02 -6.149514317512512207e-01 4.751011729240417480e-01 7.810725830495357513e-03
2.221116870641708374e-01 1.015174388885498047e-02 -6.728707551956176758e-01 6.081664562225341797e-01 -3.888965398073196411e-02 -2.655720412731170654e-01 -8.842734992504119873e-02 2.192750871181488037e-01
3.935328125953674316e-01 4.428843855857849121e-01 -5.359289050102233887e-01 4.674114584922790527e-01 1.310852020978927612e-01 4.496067762374877930e-02 -2.570152282714843750e-01 -2.408949136734008789e-01
7.249993681907653809e-01 -3.173425048589706421e-02 1.310917586088180542e-01 -6.218735501170158386e-02 -5.881907343864440918e-01 2.796247601509094238e-02 2.644376456737518311e-01 -1.887834966182708740e-01
8.770854026079177856e-02 1.316204518079757690e-01 1.115587055683135986e-01 4.495413899421691895e-01 -6.810521483421325684e-01 -4.801877439022064209e-01 -1.846408247947692871e-01 1.787346452474594116e-01
4.111677706241607666e-01 7.974194884300231934e-01 -1.124717071652412415e-01 2.263311594724655151e-01 -7.135376334190368652e-02 -2.390438616275787354e-01 -1.848175525665283203e-01 1.865384429693222046e-01
3.704496622085571289e-01 3.412822782993316650e-01 -2.392310202121734619e-01 3.424139916896820068e-01 3.272035419940948486e-01 -4.684722125530242920e-01 -4.337640702724456787e-01 -2.390296757221221924e-01
3.544089496135711670e-01 7.859768867492675781e-01 -3.952062502503395081e-02 1.819910407066345215e-01 -3.836602568626403809e-01 -2.136730998754501343e-01 -1.091326251626014709e-01 1.311132162809371948e-01
6.337523460388183594e-01 4.567682147026062012e-01 -8.219465613365173340e-02 -1.462003588676452637e-01 1.476920098066329956e-01 -3.247100114822387695e-01 2.533176541328430176e-01 -4.125176966190338135e-01
3.699390292167663574e-01 3.471716940402984619e-01 -5.453647375106811523e-01 -2.114614471793174744e-02 -4.330073297023773193e-01 -2.414947450160980225e-01 -1.540389657020568848e-01 4.185737967491149902e-01
2.806018292903900146e-01 2.118939161300659180e-01 -2.051500380039215088e-01 5.225200206041336060e-02 -1.426194012165069580e-01 -3.222174346446990967e-01 3.221403658390045166e-01 -7.769222259521484375e-01
1.971967518329620361e-01 -3.383421897888183594e-02 -2.685312628746032715e-01 4.042359590530395508e-01 2.855644188821315765e-02 -8.277131915092468262e-01 -3.759495448321104050e-04 1.962858885526657104e-01
1.664555631577968597e-02 2.928195297718048096e-01 -2.914264053106307983e-02 4.326786398887634277e-01 -3.158715665340423584e-01 -6.854009628295898438e-01 3.148727416992187500e-01 2.392181605100631714e-01
-9.325677156448364258e-02 2.149048000574111938e-01 -9.905558824539184570e-02 5.255320668220520020e-01 -5.414454936981201172e-01 -5.461145639419555664e-01 2.436444759368896484e-01 -9.141141921281814575e-02
6.192983984947204590e-01 -4.620922729372978210e-02 -3.978146612644195557e-01 2.895585633814334869e-02 -4.361393749713897705e-01 1.925890594720840454e-01 1.691485792398452759e-01 -4.464526176452636719e-01
7.072314620018005371e-01 2.532114982604980469e-01 -3.090094029903411865e-01 1.884222775697708130e-01 6.745909154415130615e-02 1.618318706750869751e-01 -2.932552099227905273e-01 -4.335652291774749756e-01
3.061373233795166016e-01 3.781956434249877930e-01 1.601213812828063965e-01 5.000380873680114746e-01 -2.859481275081634521e-01 -4.215903282165527344e-01 -4.730863869190216064e-01 6.523506343364715576e-02
6.770378351211547852e-01 1.623180061578750610e-01 1.637679934501647949e-01 -1.468559503555297852e-01 -4.329406619071960449e-01 -9.897527843713760376e-02 5.152947902679443359e-01 6.421545147895812988e-02
5.187411904335021973e-01 3.893218636512756348e-01 -5.167944431304931641e-01 -1.944949030876159668e-01 -3.226556479930877686e-01 -1.645106226205825806e-01 -1.170531585812568665e-01 -3.599437177181243896e-01
6.654323339462280273e-01 -4.325545430183410645e-01 -4.964255392551422119e-01 3.012251853942871094e-01 7.995530217885971069e-02 -1.318065375089645386e-01 7.121285796165466309e-02 6.390950083732604980e-02
3.527236580848693848e-01 3.069613277912139893e-01 -3.549167811870574951e-01 5.592305660247802734e-01 1.414090096950531006e-01 -1.498262435197830200e-01 -2.873931229114532471e-01 -4.664939939975738525e-01
4.877493381500244141e-01 2.960836291313171387e-01 -3.880641162395477295e-01 -2.095837146043777466e-01 -4.306558519601821899e-02 -4.417035579681396484e-01 2.358719706535339355e-01 -4.767849147319793701e-01
8.190890550613403320e-01 7.791313529014587402e-02 -1.934597939252853394e-01 8.137899637222290039e-02 2.848609983921051025e-01 -1.133151799440383911e-01 -3.822340071201324463e-01 -1.971920132637023926e-01
3.975866436958312988e-01 7.752134799957275391e-01 6.638906896114349365e-03 7.343601435422897339e-02 -1.634072065353393555e-01 -4.156063497066497803e-01 -9.183590114116668701e-02 1.663361936807632446e-01
8.082739710807800293e-01 1.616345047950744629e-01 -1.338870525360107422e-01 -3.424987494945526123e-01 5.041612684726715088e-02 -2.852050662040710449e-01 3.067984990775585175e-02 -3.170354366302490234e-01
5.817548632621765137e-01 1.320718079805374146e-01 -4.820485413074493408e-01 3.278762334957718849e-03 -3.650249540805816650e-01 1.044705510139465332e-01 9.733368456363677979e-02 -5.080409049987792969e-01
3.773343861103057861e-01 8.939292281866073608e-02 -2.613390386104583740e-01 8.234097957611083984e-01 4.049487039446830750e-02 -1.353418640792369843e-02 3.064224123954772949e-01 8.722533285617828369e-02
6.899200677871704102e-01 2.335534691810607910e-01 -1.088953670114278793e-02 1.181058436632156372e-01 -1.033803597092628479e-01 -5.815018713474273682e-02 -5.240615606307983398e-01 -4.082719981670379639e-01
4.791066348552703857e-01 2.752399146556854248e-01 -7.572121620178222656e-01 -1.972197443246841431e-01 -6.382034718990325928e-02 -1.773110330104827881e-01 -8.569174096919596195e-04 -2.166128903627395630e-01
8.630710840225219727e-01 1.017069444060325623e-01 7.617843896150588989e-02 -4.770427942276000977e-02 -4.040667414665222168e-01 1.457637399435043335e-01 2.111522108316421509e-01 -8.707997947931289673e-02
5.190660953521728516e-01 2.343969941139221191e-01 -7.477048039436340332e-01 -1.980403512716293335e-01 -1.167381405830383301e-01 -2.075214236974716187e-01 6.071271747350692749e-02 -1.302576661109924316e-01
8.140718936920166016e-01 2.430580258369445801e-01 -1.989977061748504639e-01 -3.579975664615631104e-01 -2.361847460269927979e-01 -8.294096589088439941e-02 1.940489560365676880e-01 1.006472408771514893e-01
8.073683381080627441e-01 2.602054476737976074e-01 -7.519397139549255371e-02 1.584563218057155609e-02 1.464692056179046631e-01 -1.856804192066192627e-01 -4.040910899639129639e-01 -2.352110445499420166e-01
3.229463994503021240e-01 -1.479116976261138916e-01 -2.833788394927978516e-01 5.653373599052429199e-01 1.893086433410644531e-01 -6.165598630905151367e-01 2.287410199642181396e-01 -7.490997016429901123e-02
7.293083667755126953e-01 -1.801042854785919189e-01 3.203067928552627563e-02 1.504970788955688477e-01 3.125059902667999268e-01 -4.113203883171081543e-01 2.818387448787689209e-01 2.563572525978088379e-01
3.275856971740722656e-01 3.546129167079925537e-01 3.239603936672210693e-01 4.343844056129455566e-01 2.528821229934692383e-01 -5.621801614761352539e-01 2.227473407983779907e-01 -2.090090960264205933e-01
5.717704892158508301e-01 2.945561110973358154e-01 -2.414814829826354980e-01 2.211402505636215210e-01 -4.667798876762390137e-01 6.470097601413726807e-02 -3.905121684074401855e-01 3.233105540275573730e-01
8.111689984798431396e-02 5.355507507920265198e-02 1.759092509746551514e-01 5.562121868133544922e-01 -6.509745717048645020e-01 -1.813195049762725830e-01 4.302822649478912354e-01 -9.191483259201049805e-02
4.663693010807037354e-01 7.286889851093292236e-02 -5.501468181610107422e-01 -3.080770745873451233e-02 -5.216571092605590820e-01 7.993909716606140137e-02 4.284685552120208740e-01 1.071322485804557800e-01
4.340173006057739258e-01 1.450160145759582520e-01 5.839782953262329102e-01 3.576097488403320312e-01 -2.993094921112060547e-01 -4.261116087436676025e-01 2.127282470464706421e-01 -7.261834293603897095e-02
5.245075821876525879e-01 7.353752851486206055e-01 -1.749466359615325928e-02 2.059593796730041504e-01 -8.890663087368011475e-02 -2.237178534269332886e-01 -2.395302653312683105e-01 1.614342629909515381e-01
6.481439471244812012e-01 7.294434309005737305e-02 3.593476414680480957e-01 -2.265858203172683716e-01 -4.525780379772186279e-01 -4.138085842132568359e-01 -1.824647188186645508e-02 1.331141591072082520e-01
7.653259038925170898e-01 4.587651789188385010e-02 -1.248067989945411682e-02 2.092079222202301025e-01 3.966624438762664795e-01 -1.066997647285461426e-01 -2.043381333351135254e-01 -3.972000479698181152e-01
5.222184583544731140e-02 4.914857149124145508e-01 5.534614622592926025e-02 4.750728309154510498e-01 -1.678310930728912354e-01 -6.472411751747131348e-01 2.812080979347229004e-01 -2.812406979501247406e-02
4.584192857146263123e-02 1.190933063626289368e-01 -9.747327119112014771e-02 5.355451703071594238e-01 -1.200422719120979309e-01 -7.906524538993835449e-01 1.892505884170532227e-01 -1.097658202052116394e-01
6.921489238739013672e-01 1.708104908466339111e-01 -2.894761860370635986e-01 2.176296710968017578e-02 -4.826260507106781006e-01 2.466262727975845337e-01 3.362472057342529297e-01 2.586243674159049988e-02
7.308936715126037598e-01 3.360402211546897888e-02 -4.618396759033203125e-01 -5.161194130778312683e-02 -3.622961938381195068e-01 1.516687721014022827e-01 -2.129248715937137604e-02 -3.065782487392425537e-01
8.305509686470031738e-01 2.997246384620666504e-01 -1.504963785409927368e-01 -5.491485446691513062e-02 -3.267812728881835938e-01 2.402886748313903809e-01 1.726025044918060303e-01 1.921276189386844635e-02
4.380051791667938232e-01 3.706200122833251953e-01 -4.542247653007507324e-01 -3.135148882865905762e-01 -1.029982939362525940e-01 -4.428759813308715820e-01 3.331014215946197510e-01 -2.201725095510482788e-01
4.161184281110763550e-02 3.927646279335021973e-01 -2.370771318674087524e-01 5.461818575859069824e-01 -7.613392919301986694e-02 -4.612681567668914795e-01 5.197056531906127930e-01 2.873247675597667694e-02
5.187643170356750488e-01 6.089026108384132385e-02 3.761131167411804199e-01 4.551380872726440430e-01 -3.604616522789001465e-01 -2.294772565364837646e-01 -3.478712737560272217e-01 2.737834453582763672e-01
2.242562621831893921e-01 4.295431971549987793e-01 4.463042914867401123e-01 5.380530953407287598e-01 -3.333870470523834229e-01 -1.623144894838333130e-01 2.875067889690399170e-01 -2.374029904603958130e-01
2.241666894406080246e-03 4.625340700149536133e-01 -1.121203675866127014e-01 3.724179863929748535e-01 -2.127751260995864868e-01 -7.065222859382629395e-01 2.858223319053649902e-01 9.300307184457778931e-02
2.979951202869415283e-01 -6.066596135497093201e-02 -2.169061750173568726e-01 7.478065490722656250e-01 -4.286248236894607544e-02 -4.496927261352539062e-01 -1.966756433248519897e-01 2.418958693742752075e-01
6.036479473114013672e-01 4.233622848987579346e-01 -1.102795973420143127e-01 -8.403750509023666382e-02 1.257105469703674316e-01 -2.904186546802520752e-01 2.230015546083450317e-01 -5.359791517257690430e-01
6.707233190536499023e-01 3.994767665863037109e-01 -4.471294209361076355e-02 -1.353407651185989380e-01 1.412175446748733521e-01 -2.928649485111236572e-01 2.885448336601257324e-01 -4.257485568523406982e-01
2.786124348640441895e-01 1.669703274965286255e-01 1.905841380357742310e-01 4.617067277431488037e-01 -5.555222630500793457e-01 -3.365134000778198242e-01 -4.422425925731658936e-01 1.660597473382949829e-01
3.080188035964965820e-01 1.416272670030593872e-01 -8.296418190002441406e-02 9.224781394004821777e-01 -4.033053293824195862e-02 -8.428466320037841797e-02 -1.177724543958902359e-02 1.354561448097229004e-01
5.579944849014282227e-01 3.349931165575981140e-02 -6.893329024314880371e-01 -1.440836936235427856e-01 -1.176240965723991394e-01 -1.123167499899864197e-01 2.000905107706785202e-03 -4.063564836978912354e-01
1.277138739824295044e-01 1.702413856983184814e-01 -2.525173127651214600e-01 6.747093796730041504e-01 -2.890811562538146973e-01 -3.487009108066558838e-01 -4.768074750900268555e-01 5.660300701856613159e-02
6.550466418266296387e-01 3.834952712059020996e-01 2.187532931566238403e-01 2.743298113346099854e-01 -3.456171180005185306e-05 -3.331318795680999756e-01 -4.316520988941192627e-01 5.860951915383338928e-02
-8.372014015913009644e-02 1.244189962744712830e-01 -1.365861743688583374e-01 5.573593974113464355e-01 -4.299714267253875732e-01 -6.801352500915527344e-01 2.722276188433170319e-02 -2.286213450133800507e-03
6.399041414260864258e-01 -1.319822575896978378e-02 -4.703763127326965332e-02 6.219073534011840820e-01 4.148088097572326660e-01 -1.316044628620147705e-01 -5.699083954095840454e-02 -9.345111250877380371e-02
2.040142118930816650e-01 1.856601387262344360e-01 -1.408025771379470825e-01 7.156043052673339844e-01 5.242140591144561768e-02 -4.134079515933990479e-01 4.172912836074829102e-01 2.102558165788650513e-01
6.334943771362304688e-01 -4.870063662528991699e-01 2.801776230335235596e-01 2.439992576837539673e-01 -1.441736370325088501e-01 -3.519839048385620117e-01 2.756511270999908447e-01 -5.303171649575233459e-02
7.924398779869079590e-01 2.888812422752380371e-01 -1.402759402990341187e-01 -3.657190799713134766e-01 -1.097648637369275093e-03 -2.244476079940795898e-01 2.770667374134063721e-01 8.952698111534118652e-02
5.149335265159606934e-01 7.357626408338546753e-02 -2.436918020248413086e-01 6.977090835571289062e-01 3.647430539131164551e-01 -9.608954936265945435e-02 1.468155831098556519e-01 -1.393597424030303955e-01
2.409495413303375244e-01 -4.092448353767395020e-01 4.175499454140663147e-02 6.712242960929870605e-01 -5.307829380035400391e-01 -1.701847314834594727e-01 1.631278917193412781e-02 -1.059104800224304199e-01
2.052712738513946533e-01 4.131799340248107910e-01 3.018933832645416260e-01 5.839326977729797363e-01 1.087450142949819565e-02 -3.019147515296936035e-01 4.640637636184692383e-01 -2.200067341327667236e-01
5.325489640235900879e-01 2.757634967565536499e-02 1.301585733890533447e-01 6.131986379623413086e-01 -8.918473869562149048e-02 -3.053709864616394043e-01 -4.148873388767242432e-01 2.221269309520721436e-01
4.941597580909729004e-01 3.286818861961364746e-01 -3.694695606827735901e-02 3.598310351371765137e-01 3.421461284160614014e-01 -4.455218017101287842e-01 -3.518278896808624268e-01 -2.785577178001403809e-01
-5.141023173928260803e-02 4.572568237781524658e-01 -1.124677434563636780e-01 2.693865299224853516e-01 -3.605219125747680664e-01 -6.468364596366882324e-01 -1.161123141646385193e-01 -3.757652640342712402e-01
6.668459773063659668e-01 2.946071028709411621e-01 -1.372080445289611816e-01 -2.284677475690841675e-01 -2.678527534008026123e-01 -8.869067579507827759e-02 4.881592392921447754e-01 2.821151316165924072e-01
3.472856879234313965e-01 -3.428915888071060181e-02 1.176276728510856628e-01 5.136097669601440430e-01 3.407189249992370605e-02 -6.931728124618530273e-01 7.422498613595962524e-02 3.367888927459716797e-01
2.528025209903717041e-01 1.085870340466499329e-01 -6.119120121002197266e-01 5.710489153861999512e-01 1.202598735690116882e-01 -4.133683443069458008e-01 2.390263974666595459e-02 1.945748776197433472e-01
3.272297084331512451e-01 -8.393355645239353180e-03 -4.846799671649932861e-01 5.429945513606071472e-02 2.386740297079086304e-01 -7.351844310760498047e-01 2.357178330421447754e-01 4.430307447910308838e-02
7.324167340993881226e-02 2.989484369754791260e-01 -6.565357744693756104e-02 3.466899991035461426e-01 -2.546860873699188232e-01 -6.963291168212890625e-01 4.343386888504028320e-01 2.058443874120712280e-01
5.976648926734924316e-01 1.363037154078483582e-02 2.058773934841156006e-01 2.254005223512649536e-01 -4.819274842739105225e-01 1.513833105564117432e-01 -2.489825189113616943e-01 -4.819302558898925781e-01
4.649801254272460938e-01 5.197763442993164062e-01 -8.581263571977615356e-02 2.540121376514434814e-01 -3.864497840404510498e-01 -7.088715583086013794e-02 -2.807065248489379883e-01 4.567004740238189697e-01
6.407561302185058594e-01 2.037764787673950195e-01 -2.439450919628143311e-01 2.703246474266052246e-01 2.381634563207626343e-01 -1.317941248416900635e-01 -4.940478503704071045e-01 -3.116845786571502686e-01
7.140970230102539062e-01 -4.399685859680175781e-01 5.039610341191291809e-02 4.216696918010711670e-01 -2.320367991924285889e-01 1.624213755130767822e-01 -1.545110642910003662e-01 -1.097831353545188904e-01
9.097529649734497070e-01 1.090607643127441406e-01 -1.524567455053329468e-01 -8.954313397407531738e-02 -2.169170975685119629e-01 1.782536059617996216e-01 2.216145992279052734e-01 -3.541157394647598267e-02
4.956344142556190491e-02 4.509179592132568359e-01 1.153717488050460815e-01 5.013838410377502441e-01 -7.027261257171630859e-01 -1.701958179473876953e-01 7.569345831871032715e-02 -3.162169083952903748e-02
6.523072719573974609e-01 4.101698100566864014e-01 -1.776834726333618164e-01 -2.157952636480331421e-01 1.182642765343189240e-02 -3.378168642520904541e-01 2.905946969985961914e-01 -3.597383499145507812e-01
-6.717100739479064941e-02 1.858282238245010376e-01 -1.832965761423110962e-01 3.122138082981109619e-01 -8.331382870674133301e-01 -3.655948340892791748e-01 3.663266450166702271e-02 2.756674773991107941e-02
3.571592569351196289e-01 -3.295603394508361816e-01 -1.344802975654602051e-01 3.100362122058868408e-01 9.916490875184535980e-03 -8.013123273849487305e-01 8.583266288042068481e-02 -7.275153882801532745e-03
5.256611108779907227e-01 4.753679931163787842e-01 7.097965572029352188e-03 -3.328002616763114929e-02 9.092479199171066284e-02 -3.368860185146331787e-01 2.671474516391754150e-01 -5.508359670639038086e-01
-7.549244165420532227e-02 4.698621034622192383e-01 -2.354177087545394897e-01 3.271781802177429199e-01 -5.468049049377441406e-01 -4.904816150665283203e-01 2.641917765140533447e-01 -4.120987653732299805e-02
3.646335005760192871e-01 5.517140775918960571e-02 2.948059439659118652e-01 3.668936789035797119e-01 -6.846899390220642090e-01 -9.789409115910530090e-03 2.003494650125503540e-01 -3.652957379817962646e-01
1.685863286256790161e-01 2.623695433139801025e-01 3.539216220378875732e-01 6.913455128669738770e-01 -1.719520241022109985e-01 -3.927065432071685791e-01 2.895025014877319336e-01 -1.786731779575347900e-01
5.970057249069213867e-01 4.360740482807159424e-01 -2.245052754878997803e-01 -1.947140544652938843e-01 1.246711239218711853e-02 -3.307058215141296387e-01 3.612323999404907227e-01 -3.536900579929351807e-01
5.377858877182006836e-02 -2.154180705547332764e-01 -3.430413901805877686e-01 1.052216812968254089e-01 -4.586100876331329346e-01 -5.534582138061523438e-01 -1.731317341327667236e-01 -5.247287154197692871e-01
-4.578209295868873596e-02 3.026199936866760254e-01 -2.437507547438144684e-02 1.984141021966934204e-01 -7.138929367065429688e-01 -5.502855777740478516e-01 1.534911692142486572e-01 -1.742008477449417114e-01
4.244055747985839844e-01 3.849711716175079346e-01 -3.738557696342468262e-01 3.550748229026794434e-01 2.234228104352951050e-01 -3.454448580741882324e-01 -4.611912369728088379e-01 -1.545437127351760864e-01
1.812001913785934448e-01 1.376609504222869873e-02 3.778509795665740967e-01 4.655481576919555664e-01 -4.981268048286437988e-01 -4.977531433105468750e-01 1.955910623073577881e-01 -2.707878351211547852e-01
4.870006442070007324e-01 -8.844212442636489868e-02 1.694565564393997192e-01 1.892090886831283569e-01 -7.688750624656677246e-01 1.140283327549695969e-02 -1.711879670619964600e-01 2.643642723560333252e-01
5.858166217803955078e-01 -3.871504664421081543e-01 3.085385262966156006e-01 3.570997714996337891e-01 -1.408846974372863770e-01 -3.776045441627502441e-01 2.882108986377716064e-01 1.967684775590896606e-01
4.010951220989227295e-01 -5.399646759033203125e-01 -3.181354999542236328e-01 2.207910716533660889e-01 -2.258961945772171021e-01 -5.188513994216918945e-01 2.510587275028228760e-01 1.197317540645599365e-01
4.637772738933563232e-01 -7.082832604646682739e-02 -3.179562091827392578e-01 -3.980200588703155518e-01 -5.065601468086242676e-01 -3.655088543891906738e-01 1.689791083335876465e-01 -3.187851905822753906e-01
1.090976819396018982e-01 -2.810877561569213867e-01 2.169467275962233543e-03 3.829691708087921143e-01 -8.300780057907104492e-01 -2.268256545066833496e-01 -1.436111778020858765e-01 3.624607250094413757e-02
2.107197344303131104e-01 1.851179599761962891e-01 4.571255147457122803e-01 4.691891074180603027e-01 -4.777682125568389893e-01 -2.500607967376708984e-01 3.416141271591186523e-01 -2.910902500152587891e-01
8.643148466944694519e-03 2.814421057701110840e-01 1.854609511792659760e-02 5.896283984184265137e-01 -5.320427417755126953e-01 -5.378249883651733398e-01 -1.911540888249874115e-02 4.402620252221822739e-03
5.670257210731506348e-01 3.961910903453826904e-01 3.165371716022491455e-01 -1.405518054962158203e-01 -4.553470313549041748e-01 -1.783290952444076538e-01 4.023481309413909912e-01 -2.319277822971343994e-02
4.404913187026977539e-01 3.714790344238281250e-01 -3.990182876586914062e-01 -2.755719125270843506e-01 -1.766655743122100830e-01 -5.239869356155395508e-01 1.024339497089385986e-01 -3.413934409618377686e-01
5.729312300682067871e-01 7.798992842435836792e-02 -5.325807332992553711e-01 1.055878475308418274e-01 -4.338486194610595703e-01 2.471618503332138062e-01 3.458955883979797363e-01 -4.380628466606140137e-02
2.234313488006591797e-01 2.679681777954101562e-01 -4.815853536128997803e-01 1.969983130693435669e-01 -6.605469584465026855e-01 -7.972624152898788452e-02 -2.216195762157440186e-01 3.402132093906402588e-01
3.234784305095672607e-01 4.196462333202362061e-01 -5.892251729965209961e-01 -4.995627701282501221e-02 -4.838829934597015381e-01 -2.354144155979156494e-01 -2.563384175300598145e-01 1.196020394563674927e-01
4.698030352592468262e-01 2.339632809162139893e-01 3.034032285213470459e-01 6.851048469543457031e-01 2.267340719699859619e-01 -2.839429378509521484e-01 1.671247035264968872e-01 5.622700974345207214e-02
7.600707411766052246e-01 2.419383823871612549e-01 2.473137974739074707e-01 -2.851469516754150391e-01 -3.232850134372711182e-01 -3.032781779766082764e-01 -6.396616226993501186e-04 1.574622392654418945e-01
2.021639347076416016e-01 4.365392327308654785e-01 -2.194293290376663208e-01 6.938505172729492188e-01 2.026795148849487305e-01 -9.831729531288146973e-02 1.538847684860229492e-01 -4.056597352027893066e-01
-1.347488313913345337e-01 4.798725545406341553e-01 -1.543261259794235229e-01 2.640688717365264893e-01 -4.597235321998596191e-01 -5.842530727386474609e-01 1.252643316984176636e-01 -2.993787229061126709e-01
1.644671559333801270e-01 -3.546195477247238159e-02 -1.273284256458282471e-01 1.061027273535728455e-01 -5.959406495094299316e-02 -8.424086570739746094e-01 4.385652542114257812e-01 -1.966712474822998047e-01
2.298123240470886230e-01 2.041388601064682007e-01 -3.855314850807189941e-01 8.385007977485656738e-01 1.071674376726150513e-01 -1.338559091091156006e-01 1.561344861984252930e-01 -3.888360224664211273e-03
2.480253428220748901e-01 2.812514007091522217e-01 4.996285736560821533e-01 4.967587888240814209e-01 -3.534765839576721191e-01 -2.489226162433624268e-01 3.706485331058502197e-01 -1.967092007398605347e-01
3.642955124378204346e-01 5.104030966758728027e-01 -1.191985532641410828e-01 -9.141995012760162354e-02 -6.028380617499351501e-02 -5.317023992538452148e-01 2.081254720687866211e-01 -5.045330524444580078e-01
3.746588826179504395e-01 7.699797749519348145e-01 -5.670993775129318237e-02 4.334336221218109131e-01 -1.512504667043685913e-01 -1.583228446543216705e-02 -1.717983037233352661e-01 -1.517870277166366577e-01
-4.093079641461372375e-02 4.786192178726196289e-01 -6.357318907976150513e-02 2.797859609127044678e-01 -3.493503630161285400e-01 -7.266749739646911621e-01 1.729243546724319458e-01 -8.319687098264694214e-02
3.087132573127746582e-01 -3.291662931442260742e-01 -1.437083482742309570e-01 2.790558040142059326e-01 3.136524930596351624e-02 -8.042410016059875488e-01 1.274679154157638550e-01 -1.838098466396331787e-01
-4.451210796833038330e-02 4.072983190417289734e-02 -5.673884153366088867e-01 4.090922474861145020e-01 -2.866702154278755188e-02 -5.580295324325561523e-01 1.269003599882125854e-01 -4.227898120880126953e-01
2.800495326519012451e-01 2.534835636615753174e-01 -9.808524698019027710e-02 8.348869085311889648e-01 1.453022807836532593e-01 -3.659169375896453857e-02 3.274543285369873047e-01 -1.448567062616348267e-01
4.533998072147369385e-01 4.935900866985321045e-01 -3.547218739986419678e-01 3.232043981552124023e-01 -1.101138070225715637e-02 4.065668955445289612e-02 -3.374275863170623779e-01 -4.526335299015045166e-01
7.672760486602783203e-01 3.406819403171539307e-01 7.492958009243011475e-02 -2.234747707843780518e-01 -2.280458062887191772e-01 -1.565682142972946167e-01 3.448905944824218750e-01 2.102383077144622803e-01
2.733359336853027344e-01 8.304290771484375000e-01 4.487090557813644409e-02 3.488062322139739990e-01 -2.657862305641174316e-01 -1.850848644971847534e-01 -7.750292122364044189e-02 -3.302425891160964966e-02
-8.297116309404373169e-02 3.636331260204315186e-01 -6.679866462945938110e-02 4.514933228492736816e-01 -7.027238607406616211e-01 -3.937700986862182617e-01 1.937701180577278137e-02 5.768272653222084045e-02
1.923046708106994629e-01 1.358463801443576813e-02 1.601765006780624390e-01 4.697544872760772705e-01 -6.877681612968444824e-01 -4.267528951168060303e-01 -1.806914806365966797e-01 -1.694578826427459717e-01
5.365285277366638184e-01 -3.498021662235260010e-01 9.072795510292053223e-02 4.776828885078430176e-01 -1.303169690072536469e-02 -3.675177693367004395e-01 4.333197474479675293e-01 1.742351204156875610e-01
3.684262335300445557e-01 1.568791121244430542e-01 -1.606214605271816254e-02 4.810057878494262695e-01 2.455772310495376587e-01 -6.004405021667480469e-01 -3.051267266273498535e-01 -3.067361712455749512e-01
7.405112385749816895e-01 1.632677763700485229e-01 -3.042864501476287842e-01 3.025606647133827209e-02 -3.348731994628906250e-01 2.305167615413665771e-01 3.970679044723510742e-01 9.241274744272232056e-02
8.455920219421386719e-01 2.734739780426025391e-01 3.124563694000244141e-01 9.363267570734024048e-03 -5.186036601662635803e-02 -1.595732569694519043e-02 -1.837786138057708740e-01 -2.752287089824676514e-01
1.474843621253967285e-01 1.218756362795829773e-01 -9.471195936203002930e-02 4.473460912704467773e-01 6.987842172384262085e-02 -5.607700943946838379e-01 5.947629809379577637e-01 -2.849854826927185059e-01
9.896624833345413208e-02 5.110524892807006836e-01 -9.855652227997779846e-03 1.895343661308288574e-01 -6.010176539421081543e-01 -4.139053225517272949e-01 2.981840372085571289e-01 2.675015330314636230e-01
3.804141283035278320e-01 -1.388419270515441895e-01 4.057384431362152100e-01 3.724039196968078613e-01 -4.585401415824890137e-01 -2.266991287469863892e-01 -2.361441105604171753e-01 -4.639870822429656982e-01
3.357252478599548340e-01 7.694504261016845703e-01 3.081822581589221954e-02 2.777039632201194763e-02 -4.352500736713409424e-01 -2.961963713169097900e-01 1.006954237818717957e-01 7.873390614986419678e-02
4.786379933357238770e-01 2.122031599283218384e-01 9.315378218889236450e-02 2.638678550720214844e-01 -6.000339388847351074e-01 -6.965623050928115845e-02 -3.360261321067810059e-01 4.120259582996368408e-01
3.214066028594970703e-01 2.679386138916015625e-01 4.348888695240020752e-01 4.158792793750762939e-01 1.232272088527679443e-01 -5.754877924919128418e-01 3.085429370403289795e-01 -1.457837373018264771e-01
3.877200186252593994e-01 -7.755214720964431763e-02 -2.708649933338165283e-01 7.932639122009277344e-01 3.436690568923950195e-02 2.681526839733123779e-01 6.987063586711883545e-02 -2.511064410209655762e-01
3.134789466857910156e-01 -3.653500378131866455e-01 -4.964100196957588196e-02 4.334040582180023193e-01 -3.004752099514007568e-01 -6.846311688423156738e-01 -3.850790858268737793e-02 1.321322917938232422e-01
2.128779590129852295e-01 -2.349512726068496704e-01 -3.491402566432952881e-01 2.134416848421096802e-01 -2.598021626472473145e-01 -4.968699812889099121e-01 -4.510052800178527832e-01 -4.628626704216003418e-01
5.059414505958557129e-01 3.879536390304565430e-01 -6.241965293884277344e-02 -1.639893054962158203e-01 3.218276053667068481e-02 -5.340589880943298340e-01 1.094141602516174316e-01 -5.142960548400878906e-01
9.429928660392761230e-02 4.632585942745208740e-01 -1.036117300391197205e-01 5.188790559768676758e-01 -1.716220527887344360e-01 -2.651574015617370605e-01 6.297601461410522461e-01 -1.295555848628282547e-02
4.101679921150207520e-01 -3.011123538017272949e-01 1.193780265748500824e-02 6.548537015914916992e-01 -3.671786189079284668e-01 -2.607966363430023193e-01 -2.289499640464782715e-01 2.384631931781768799e-01
1.600643992424011230e-01 4.461558535695075989e-02 -2.483458220958709717e-01 9.330840706825256348e-01 -1.474680602550506592e-01 -1.351830363273620605e-01 -3.601326141506433487e-03 5.749466363340616226e-03
6.751598119735717773e-01 -4.351590201258659363e-02 4.406208917498588562e-02 6.509578824043273926e-01 3.075133264064788818e-01 5.480973422527313232e-02 -9.389501810073852539e-02 -1.009620577096939087e-01
5.283734202384948730e-01 -1.120414659380912781e-01 2.653053700923919678e-01 3.401008248329162598e-01 -4.133813381195068359e-01 -1.909634917974472046e-01 -2.741402685642242432e-01 -4.896005392074584961e-01
-1.415667473338544369e-03 1.863637119531631470e-01 9.264153242111206055e-02 4.991048574447631836e-01 -6.714543700218200684e-01 -4.146351516246795654e-01 2.595723271369934082e-01 -1.320127993822097778e-01
3.787631988525390625e-01 -1.761859506368637085e-01 -4.309263825416564941e-01 4.995460510253906250e-01 6.666546314954757690e-02 -5.361503362655639648e-01 -2.576076686382293701e-01 1.788577139377593994e-01
4.329609498381614685e-02 4.778003096580505371e-01 -3.103900887072086334e-02 2.419118583202362061e-01 -2.652134299278259277e-01 -6.441878080368041992e-01 4.742019474506378174e-01 1.280539017170667648e-02
3.688425123691558838e-01 1.200630664825439453e-01 -5.291323065757751465e-01 5.796754956245422363e-01 2.443229258060455322e-01 -1.862507015466690063e-01 3.586056828498840332e-01 1.027351543307304382e-01
-5.816858261823654175e-02 1.810319274663925171e-01 -3.337079286575317383e-01 5.467650890350341797e-01 -2.593318223953247070e-01 -3.471728265285491943e-01 6.021993756294250488e-01 -5.571950227022171021e-02
6.189541816711425781e-01 -2.967791259288787842e-01 8.972737938165664673e-02 6.346292495727539062e-01 -2.082684934139251709e-01 2.370275557041168213e-01 -1.308859288692474365e-01 -3.638334199786186218e-02
7.216599583625793457e-01 -1.009123027324676514e-01 8.063741028308868408e-02 1.525273174047470093e-01 -5.839676260948181152e-01 -1.157787144184112549e-01 2.887052595615386963e-01 -3.851103037595748901e-02
4.997065663337707520e-01 2.943832278251647949e-01 -3.057594895362854004e-01 4.463635981082916260e-01 3.867689073085784912e-01 -2.970649302005767822e-01 -3.348143398761749268e-01 -1.447899937629699707e-01
5.686034560203552246e-01 -2.843359410762786865e-01 1.332542151212692261e-01 6.167014837265014648e-01 -2.795120179653167725e-01 1.307084262371063232e-01 -2.991122305393218994e-01 -1.143938079476356506e-01
3.162439465522766113e-01 3.783065080642700195e-01 -6.617735028266906738e-01 5.124164819717407227e-01 5.914230272173881531e-02 4.598585143685340881e-02 -2.139392644166946411e-01 -7.054454088211059570e-02
6.503608077764511108e-02 4.133215546607971191e-01 -1.373610086739063263e-02 7.531811594963073730e-01 1.866331323981285095e-02 -4.424027502536773682e-01 2.414155453443527222e-01 -5.581502616405487061e-02
6.425284147262573242e-01 2.825927138328552246e-01 1.652432838454842567e-03 -4.312789738178253174e-01 -3.159628808498382568e-01 -4.351286590099334717e-01 1.036972776055335999e-01 -1.461908221244812012e-01
7.304554581642150879e-01 7.850210368633270264e-02 3.875021636486053467e-01 1.916037946939468384e-01 -2.931568920612335205e-01 -2.066476643085479736e-01 -3.796035349369049072e-01 2.567638270556926727e-02
3.108077943325042725e-01 -2.222811728715896606e-01 -3.716163933277130127e-01 1.973093748092651367e-01 5.367851257324218750e-02 -8.030898571014404297e-01 1.238972768187522888e-01 1.173648238182067871e-01
-7.146405428647994995e-02 1.265560984611511230e-01 -3.282536566257476807e-01 6.187936663627624512e-01 -3.923746645450592041e-01 -5.482421517372131348e-01 1.268686503171920776e-01 1.326546669006347656e-01
6.973640918731689453e-01 2.684286981821060181e-02 9.133752435445785522e-02 6.162177920341491699e-01 6.953888386487960815e-02 3.432056680321693420e-02 -2.615785598754882812e-01 2.246311902999877930e-01
-1.285695936530828476e-02 5.156483054161071777e-01 -2.372772246599197388e-01 3.543681204319000244e-01 -4.501386284828186035e-01 -5.652388334274291992e-01 -1.653610765933990479e-01 -5.099224299192428589e-02
-7.299344986677169800e-02 2.065844833850860596e-01 1.063728332519531250e-02 3.708431720733642578e-01 -6.028018593788146973e-01 -5.158068537712097168e-01 2.545344531536102295e-01 -3.466156721115112305e-01
7.024058103561401367e-01 2.441493421792984009e-01 -3.820354938507080078e-01 -2.150511592626571655e-01 -1.066988930106163025e-01 -7.518694549798965454e-02 9.623142331838607788e-02 -4.780384004116058350e-01
2.729706168174743652e-01 1.412269324064254761e-01 5.236108899116516113e-01 4.365993142127990723e-01 -4.176800847053527832e-01 -3.034418225288391113e-01 2.765572965145111084e-01 -3.126292526721954346e-01
5.506801605224609375e-01 1.961373835802078247e-01 -1.443303823471069336e-01 6.091343164443969727e-01 7.055386155843734741e-02 -2.189385294914245605e-01 -3.301482200622558594e-01 3.232580125331878662e-01
-1.171525940299034119e-01 2.206570059061050415e-01 -4.390818774700164795e-01 4.939255714416503906e-01 -5.080003738403320312e-01 -3.823694586753845215e-01 -3.013972043991088867e-01 7.562572509050369263e-02
7.676940411329269409e-02 2.768876850605010986e-01 -7.004377990961074829e-02 2.017256915569305420e-01 -8.503483980894088745e-02 -8.972306251525878906e-01 2.375366389751434326e-01 -5.624091252684593201e-02
3.773229718208312988e-01 3.134720325469970703e-01 -2.252520062029361725e-02 6.856385469436645508e-01 -5.170277319848537445e-03 -3.565345108509063721e-01 -2.625630497932434082e-01 3.044207096099853516e-01
4.427591264247894287e-01 6.950515508651733398e-01 -1.257717460393905640e-01 1.269300580024719238e-01 -1.623878180980682373e-01 -3.357903361320495605e-01 -1.644051373004913330e-01 3.504053652286529541e-01
2.492192834615707397e-01 -2.042109966278076172e-01 -4.830705747008323669e-02 3.001346290111541748e-01 -2.993021719157695770e-02 -8.772748112678527832e-01 1.646328866481781006e-01 -7.850170880556106567e-02
5.937044024467468262e-01 2.343471348285675049e-01 -6.319774389266967773e-01 -1.599101722240447998e-01 -1.683870144188404083e-02 -1.886895149946212769e-01 9.578943252563476562e-02 -3.500953018665313721e-01
5.517805814743041992e-01 1.686719357967376709e-01 -5.605501532554626465e-01 -1.014996543526649475e-01 -6.461588293313980103e-02 -1.639121323823928833e-01 -4.550125822424888611e-02 -5.562884807586669922e-01
2.528103291988372803e-01 -1.341113746166229248e-01 -2.377269417047500610e-01 3.791750967502593994e-01 -2.042422443628311157e-01 -7.362312674522399902e-01 8.159648627042770386e-02 3.569369316101074219e-01
5.870042443275451660e-01 4.485527276992797852e-01 -2.483871728181838989e-01 -3.322149217128753662e-01 -1.157433465123176575e-01 -4.140134453773498535e-01 2.692771255970001221e-01 -1.576382964849472046e-01
1.803861856460571289e-01 -1.593560874462127686e-01 -4.661979973316192627e-01 3.841213881969451904e-01 1.267755329608917236e-01 -6.460178494453430176e-01 -3.591587021946907043e-02 -3.774594664573669434e-01
4.410898685455322266e-01 4.238297939300537109e-01 -3.133887946605682373e-01 -1.429396867752075195e-01 -2.803478017449378967e-02 -4.489724636077880859e-01 4.830488935112953186e-02 -5.499709844589233398e-01
4.188613295555114746e-01 1.211416721343994141e-02 8.852194994688034058e-02 5.990516543388366699e-01 -3.261520713567733765e-02 -4.677749276161193848e-01 4.105736315250396729e-02 4.859491884708404541e-01
2.139725089073181152e-01 4.586368799209594727e-01 4.261913001537322998e-01 5.031206011772155762e-01 -2.421627491712570190e-01 -2.652565836906433105e-01 3.089965581893920898e-01 -2.908884584903717041e-01
4.740284681320190430e-01 3.975282907485961914e-01 -5.815874934196472168e-01 -1.932839155197143555e-01 -7.364761084318161011e-02 -3.628153204917907715e-01 2.505522407591342926e-02 -3.224571645259857178e-01
8.820243924856185913e-02 4.304341673851013184e-01 -2.367516458034515381e-01 4.369234144687652588e-01 -1.092575341463088989e-01 -3.500015735626220703e-01 6.496814489364624023e-01 5.890026316046714783e-02
-1.756964810192584991e-02 5.219053030014038086e-01 2.940503694117069244e-02 5.516526699066162109e-01 -4.833748638629913330e-01 -2.813974320888519287e-01 1.174336597323417664e-01 -3.090215921401977539e-01
3.968699574470520020e-01 3.471129834651947021e-01 -6.180757656693458557e-02 5.116040706634521484e-01 2.302969992160797119e-01 -3.944891691207885742e-01 -4.746349453926086426e-01 -1.500369459390640259e-01
6.691929697990417480e-01 2.472330257296562195e-02 -2.837775647640228271e-01 -2.782218344509601593e-02 -3.369199335575103760e-01 1.338165253400802612e-01 6.103964149951934814e-02 -5.788938403129577637e-01
5.348377227783203125e-01 -4.831922054290771484e-01 3.290411531925201416e-01 3.054740726947784424e-01 -2.057198286056518555e-01 -4.617313146591186523e-01 1.483944058418273926e-01 -3.679821267724037170e-02
4.774163663387298584e-01 -6.268842518329620361e-02 -2.944518327713012695e-01 7.957240343093872070e-01 1.268229782581329346e-01 7.791461795568466187e-02 -1.479522138833999634e-01 -6.496474891901016235e-02
6.711012721061706543e-01 2.492297589778900146e-01 2.702850997447967529e-01 1.575836390256881714e-01 -1.989721655845642090e-01 -2.345913946628570557e-01 -5.186644196510314941e-01 -1.611992567777633667e-01
5.914187431335449219e-01 4.337716996669769287e-01 -2.628678679466247559e-01 -1.664790660142898560e-01 1.474260836839675903e-01 -4.776753485202789307e-01 3.240849450230598450e-02 -3.380723297595977783e-01
3.486272096633911133e-01 -1.828917264938354492e-01 3.551852107048034668e-01 2.034110724925994873e-01 -5.685377717018127441e-01 -3.037966787815093994e-01 8.456376940011978149e-02 -5.047754645347595215e-01
6.943689584732055664e-01 3.024191260337829590e-01 2.284826934337615967e-01 -1.991550624370574951e-01 -2.292859405279159546e-01 -1.760313361883163452e-01 4.541332423686981201e-01 -2.114976346492767334e-01
5.803052783012390137e-01 -3.509914875030517578e-01 2.929574847221374512e-01 5.024858117103576660e-01 -2.997598052024841309e-01 -8.875839412212371826e-02 1.671065688133239746e-01 2.758193016052246094e-01
7.635468244552612305e-01 5.543068051338195801e-01 4.100820049643516541e-02 -9.784431010484695435e-02 -7.207705825567245483e-02 -1.064888294786214828e-02 2.851452529430389404e-01 1.089432612061500549e-01
4.152610301971435547e-01 4.319211244583129883e-01 -5.725983977317810059e-01 -2.188657820224761963e-01 -1.004394367337226868e-01 -3.842430412769317627e-01 2.893482446670532227e-01 -1.542005389928817749e-01
-7.042368873953819275e-03 1.268871575593948364e-01 -4.344724118709564209e-01 4.464132487773895264e-01 -4.598596990108489990e-01 -5.315090417861938477e-01 -2.914583086967468262e-01 1.299163103103637695e-01
4.785068929195404053e-01 3.471621274948120117e-01 3.067795038223266602e-01 -3.835706412792205811e-02 -4.952304661273956299e-01 -2.207882851362228394e-01 5.105039477348327637e-01 1.759915053844451904e-02
4.601199328899383545e-01 1.458422392606735229e-01 3.038650155067443848e-01 6.521103382110595703e-01 -2.279727309942245483e-01 -3.433999121189117432e-01 -2.503095567226409912e-01 1.299536675214767456e-01
5.135674495249986649e-03 -5.776681751012802124e-02 -4.563794657588005066e-02 4.623440206050872803e-01 -6.379376649856567383e-01 -5.936128497123718262e-01 7.031014654785394669e-03 -1.462932974100112915e-01
2.446028739213943481e-01 -9.744572639465332031e-02 -1.619531959295272827e-01 5.722390860319137573e-02 -4.205927997827529907e-02 -8.449618220329284668e-01 4.306216239929199219e-01 2.462916774675250053e-03
3.857276141643524170e-01 3.747454658150672913e-02 -4.479279741644859314e-02 5.350830554962158203e-01 -2.079518735408782959e-01 -4.164811968803405762e-01 -4.984178245067596436e-01 3.104330301284790039e-01
5.913023948669433594e-01 2.784490883350372314e-01 -7.687025517225265503e-02 2.178540527820587158e-01 -1.799452900886535645e-01 -5.413596332073211670e-02 -6.429818272590637207e-01 -2.659353017807006836e-01
3.985442221164703369e-01 7.259677052497863770e-01 -2.411051653325557709e-02 7.364472746849060059e-02 -2.536986768245697021e-01 -4.199015200138092041e-01 -1.743464022874832153e-01 1.924881935119628906e-01
8.670974522829055786e-02 9.035459160804748535e-02 -2.436554580926895142e-01 4.395709037780761719e-01 -4.395634233951568604e-01 -6.085307002067565918e-01 -1.722719222307205200e-01 3.721881806850433350e-01
6.413558125495910645e-01 2.909280657768249512e-01 -2.873349562287330627e-02 2.215567976236343384e-01 -1.673270016908645630e-01 -8.059506118297576904e-02 -6.348323225975036621e-01 -1.288590729236602783e-01
3.104152381420135498e-01 -3.949491679668426514e-01 -2.453752905130386353e-01 4.847453832626342773e-01 -5.331026911735534668e-01 -2.955996990203857422e-01 -1.788419336080551147e-01 2.211525887250900269e-01
5.038211345672607422e-01 6.631523370742797852e-01 -7.498575747013092041e-02 1.507038902491331100e-02 -5.103430747985839844e-01 -8.336718380451202393e-02 -1.798291355371475220e-01 2.836504578590393066e-02
7.378700971603393555e-01 -3.736485242843627930e-01 5.049026012420654297e-02 3.316733539104461670e-01 1.564374119043350220e-01 -2.991823256015777588e-01 2.752859294414520264e-01 1.166748553514480591e-01
1.944318413734436035e-01 2.032694369554519653e-01 3.562166690826416016e-01 5.060912966728210449e-01 -5.253904461860656738e-01 -1.466448009014129639e-01 2.087883949279785156e-01 -4.435388445854187012e-01
6.094053387641906738e-01 3.049488365650177002e-01 -2.218009084463119507e-01 1.257335245609283447e-01 2.394686192274093628e-01 -3.768626153469085693e-01 2.058872720226645470e-03 5.208184719085693359e-01
5.908689498901367188e-01 2.411549985408782959e-01 -4.207238927483558655e-02 2.906540632247924805e-01 1.685021072626113892e-01 -4.262240529060363770e-01 -5.345115661621093750e-01 -1.034692600369453430e-01
-2.471368387341499329e-02 -6.478061527013778687e-02 -5.421978831291198730e-01 2.253964096307754517e-01 -7.202428579330444336e-02 -6.114304661750793457e-01 -5.702254176139831543e-02 -5.178071260452270508e-01
4.681131243705749512e-01 5.205674171447753906e-01 -6.058402657508850098e-01 -1.312437802553176880e-01 -9.204341471195220947e-02 -2.546063363552093506e-01 -2.270626872777938843e-01 -2.754053287208080292e-02
5.219926834106445312e-01 3.773364424705505371e-01 -1.325075477361679077e-01 2.567041218280792236e-01 -5.677355080842971802e-02 -1.633799672126770020e-01 -6.204046010971069336e-01 -2.947326004505157471e-01
7.519084215164184570e-02 -1.149529665708541870e-01 -2.791956365108489990e-01 8.112600445747375488e-02 -2.340039610862731934e-01 -8.167912960052490234e-01 -2.053481042385101318e-01 -3.640427589416503906e-01
1.155207008123397827e-01 1.852456778287887573e-01 -1.796385347843170166e-01 2.925392389297485352e-01 -4.789452850818634033e-01 -6.541859507560729980e-01 -2.632252871990203857e-01 3.284121751785278320e-01
3.859646320343017578e-01 4.017542675137519836e-02 9.531479328870773315e-02 6.954546570777893066e-01 -5.855932831764221191e-02 -3.716011941432952881e-01 9.889248013496398926e-02 4.531874656677246094e-01
1.505652368068695068e-01 -9.451583772897720337e-02 -2.569140493869781494e-01 3.596541285514831543e-01 -2.628903090953826904e-01 -7.723008394241333008e-01 1.010238006711006165e-01 3.118895888328552246e-01
5.368021130561828613e-01 1.193195059895515442e-01 2.665661275386810303e-01 -2.732548713684082031e-01 -4.537133276462554932e-01 -5.844092965126037598e-01 2.471511997282505035e-02 6.228810176253318787e-02
5.347520112991333008e-01 4.571996629238128662e-01 -2.919456660747528076e-01 -3.045023083686828613e-01 -8.284351229667663574e-02 -4.574004709720611572e-01 2.979605197906494141e-01 -1.489834338426589966e-01
-2.867110818624496460e-02 2.648002207279205322e-01 -3.849984407424926758e-01 6.322461366653442383e-01 -4.135228693485260010e-01 -3.909151256084442139e-01 1.577361077070236206e-01 1.800103634595870972e-01
6.041943430900573730e-01 3.153643757104873657e-02 -6.341769695281982422e-01 2.968694567680358887e-01 3.182996213436126709e-01 2.981216879561543465e-03 4.278118908405303955e-02 2.012187242507934570e-01
2.958500087261199951e-01 4.509465694427490234e-01 4.058369994163513184e-01 5.850312113761901855e-01 -4.972089454531669617e-02 -9.277002513408660889e-02 2.883971333503723145e-01 -3.284865915775299072e-01
2.335563898086547852e-01 2.919889390468597412e-01 -2.510241866111755371e-01 7.651875615119934082e-01 7.735895365476608276e-02 -2.173996567726135254e-01 -3.517314195632934570e-01 -1.862980425357818604e-01
2.817009985446929932e-01 4.716452658176422119e-01 -1.246574148535728455e-01 -3.772334009408950806e-02 -1.137011498212814331e-01 -4.756621420383453369e-01 3.024923205375671387e-01 -5.920715928077697754e-01
4.163529872894287109e-01 3.087965846061706543e-01 -4.127485752105712891e-01 2.373623102903366089e-02 -6.198738813400268555e-01 -1.123846396803855896e-01 -2.259650975465774536e-01 3.353145718574523926e-01
5.400112867355346680e-01 2.086721807718276978e-01 4.866039156913757324e-01 2.060423977673053741e-02 -5.234485268592834473e-01 -3.862087726593017578e-01 8.255959255620837212e-04 6.692984700202941895e-02
3.742530941963195801e-01 -8.116007596254348755e-02 1.409000903367996216e-01 2.815522253513336182e-01 1.176752522587776184e-01 -8.218330740928649902e-01 2.506510019302368164e-01 -4.626284912228584290e-02
6.135545372962951660e-01 2.924517393112182617e-01 -5.588459372520446777e-01 -6.933959573507308960e-02 -4.060802459716796875e-01 5.044265184551477432e-03 2.089296132326126099e-01 -1.110303029417991638e-01
2.408930510282516479e-01 -1.255981624126434326e-01 -3.184769451618194580e-01 4.651841223239898682e-01 3.597564250230789185e-02 -7.726169824600219727e-01 -2.843097411096096039e-02 9.660385549068450928e-02
4.300169944763183594e-01 2.695237696170806885e-01 -2.234044373035430908e-01 2.505990564823150635e-01 -1.254099309444427490e-01 -2.274075746536254883e-01 -5.686453580856323242e-01 -4.888082444667816162e-01
4.232037067413330078e-01 -4.214327335357666016e-01 -9.788354486227035522e-02 7.243222594261169434e-01 -1.705164313316345215e-01 -2.722528576850891113e-01 -7.115005701780319214e-02 -2.845183573663234711e-02
4.034139215946197510e-01 1.333817690610885620e-01 1.442312747240066528e-01 5.165878534317016602e-01 -2.786901593208312988e-01 -4.030984342098236084e-01 -4.520663321018218994e-01 2.954324185848236084e-01
5.918362140655517578e-01 1.332256942987442017e-01 1.762702614068984985e-01 3.547419095411896706e-03 -6.945440769195556641e-01 -3.326145932078361511e-02 -3.277336657047271729e-01 -9.994883835315704346e-02
-3.248890489339828491e-02 3.784917294979095459e-01 -1.045399382710456848e-01 2.561828792095184326e-01 -3.014593422412872314e-01 -7.636411190032958984e-01 1.550924926996231079e-01 -2.846947610378265381e-01
4.285847246646881104e-01 4.247168004512786865e-01 -3.348180055618286133e-01 4.003315567970275879e-01 -1.477386243641376495e-02 3.814628720283508301e-02 -4.525720179080963135e-01 -3.963175117969512939e-01
4.033424854278564453e-01 -1.235524788498878479e-01 -2.444986850023269653e-01 5.166250467300415039e-01 3.479074835777282715e-01 -6.069714426994323730e-01 -5.602275207638740540e-02 -5.268925055861473083e-02
1.966520585119724274e-02 2.867451310157775879e-01 -9.711375087499618530e-02 3.612905740737915039e-01 -7.997701764106750488e-01 -3.608111739158630371e-01 8.700308948755264282e-02 -6.484045181423425674e-03
3.477545678615570068e-01 -2.353936135768890381e-01 -2.936095595359802246e-01 8.041199445724487305e-01 -2.643934488296508789e-01 9.681343287229537964e-02 9.449975192546844482e-02 5.132437869906425476e-02
2.658535242080688477e-01 1.354018300771713257e-01 1.077050492167472839e-01 7.719094753265380859e-01 -1.410904526710510254e-01 -2.123886793851852417e-01 3.926410377025604248e-01 2.904499173164367676e-01
5.471456795930862427e-02 -4.103515669703483582e-02 -7.639648020267486572e-02 7.666683793067932129e-01 -1.707527488470077515e-01 -5.867759585380554199e-01 1.616762280464172363e-01 4.586718976497650146e-02
-6.450498849153518677e-02 3.482476770877838135e-01 -5.792808905243873596e-02 3.033421337604522705e-01 -7.086268663406372070e-01 -4.859510958194732666e-01 2.017429322004318237e-01 1.378635969012975693e-02
2.950369417667388916e-01 3.700277535244822502e-03 3.121824562549591064e-01 3.976993560791015625e-01 -5.309526324272155762e-01 -3.594440817832946777e-01 -3.836164772510528564e-01 -3.147133886814117432e-01
4.738313555717468262e-01 -8.833616971969604492e-02 1.588234901428222656e-01 7.983006238937377930e-01 -1.447194963693618774e-01 -1.752311438322067261e-01 -2.147536426782608032e-01 8.604198694229125977e-02
1.086314320564270020e-01 4.566553980112075806e-02 -4.664272964000701904e-01 2.921369969844818115e-01 -1.077101752161979675e-01 -7.755826115608215332e-01 2.399524748325347900e-01 1.118416711688041687e-01
-1.092809960246086121e-01 9.282851219177246094e-02 -4.810849726200103760e-01 5.412499904632568359e-01 -2.605697214603424072e-01 -6.099093556404113770e-01 1.213368698954582214e-01 2.092175930738449097e-02
5.702181458473205566e-01 3.758500218391418457e-01 2.253693342208862305e-01 -7.982920855283737183e-02 -4.051834642887115479e-01 -1.322914063930511475e-01 5.183022618293762207e-01 1.615929454565048218e-01
2.523285523056983948e-02 3.612924739718437195e-02 6.653295457363128662e-02 5.614591240882873535e-01 -5.475034117698669434e-01 -5.923843979835510254e-01 1.193491518497467041e-01 -1.160670518875122070e-01
4.997418224811553955e-01 -5.094422101974487305e-01 -5.135615468025207520e-01 2.145065963268280029e-01 -2.077132165431976318e-01 -3.285029530525207520e-01 1.629956960678100586e-01 5.780575796961784363e-02
4.474394023418426514e-01 2.582013309001922607e-01 -1.628783643245697021e-01 3.850773274898529053e-01 9.383224695920944214e-02 -3.849928975105285645e-01 -5.886545777320861816e-01 -2.340466529130935669e-01
3.666099309921264648e-01 1.651547998189926147e-01 -1.280232071876525879e-01 2.046175301074981689e-01 -3.676715493202209473e-01 -1.731827855110168457e-01 -5.760580301284790039e-01 -5.320199728012084961e-01
-9.012067317962646484e-02 1.076492965221405029e-01 -1.984543800354003906e-01 5.177023410797119141e-01 -4.842641651630401611e-01 -4.710422754287719727e-01 4.379858374595642090e-01 -1.570535898208618164e-01
4.605168700218200684e-01 1.250600069761276245e-01 3.562980145215988159e-02 8.009825348854064941e-01 1.387235373258590698e-01 -1.755832284688949585e-01 1.748398393392562866e-01 2.209046483039855957e-01
3.686139360070228577e-02 -1.013162173330783844e-02 -2.098741829395294189e-01 -7.055895030498504639e-02 -6.575639843940734863e-01 -6.443982124328613281e-01 -1.402082145214080811e-01 -2.867319285869598389e-01
4.441565871238708496e-01 -1.483089476823806763e-01 -2.429096847772598267e-01 3.517395853996276855e-01 1.982878297567367554e-01 -6.771812438964843750e-01 -9.691359102725982666e-02 -3.011958599090576172e-01
4.070225358009338379e-01 4.436672478914260864e-02 -5.769871175289154053e-02 3.512684106826782227e-01 -5.131895542144775391e-01 -3.673695772886276245e-02 -3.939850330352783203e-01 -5.345168113708496094e-01
3.591614067554473877e-01 -2.272857129573822021e-01 4.283191859722137451e-01 3.429289460182189941e-01 -3.710238933563232422e-01 -2.619232833385467529e-01 -1.953690871596336365e-02 -5.582495331764221191e-01
2.070110589265823364e-01 8.452293872833251953e-01 -1.765699535608291626e-01 3.876691460609436035e-01 -1.185024976730346680e-01 -2.078546136617660522e-01 6.181020755320787430e-03 -6.312613934278488159e-02
6.616895794868469238e-01 1.775552332401275635e-01 2.651940882205963135e-01 -2.142364084720611572e-01 -4.527757167816162109e-01 -3.467766344547271729e-01 7.924781739711761475e-02 2.878816723823547363e-01
1.158003658056259155e-01 -1.607094407081604004e-01 -3.207147121429443359e-01 1.556926071643829346e-01 -1.009458228945732117e-01 -8.199210166931152344e-01 -2.413064390420913696e-01 -3.049187362194061279e-01
3.722058236598968506e-01 3.214398622512817383e-01 1.731235086917877197e-01 5.629245042800903320e-01 -4.080101549625396729e-01 -1.687535941600799561e-01 -3.112694323062896729e-01 3.456074595451354980e-01
3.691621720790863037e-01 -1.514105051755905151e-01 -4.745393246412277222e-02 8.494026660919189453e-01 -1.716167628765106201e-01 1.786937117576599121e-01 -1.175571233034133911e-02 -2.356595247983932495e-01
2.152586579322814941e-01 2.007368803024291992e-01 -1.809827983379364014e-02 3.462464511394500732e-01 -7.162770628929138184e-01 -4.656971991062164307e-01 -5.470439791679382324e-02 2.454281896352767944e-01
3.167822957038879395e-01 3.629874289035797119e-01 -2.138504534959793091e-01 6.210404038429260254e-01 2.426451295614242554e-01 -2.934432625770568848e-01 -2.792491316795349121e-01 -3.368980288505554199e-01
6.215935349464416504e-01 -3.941477537155151367e-01 1.961342096328735352e-01 5.959013700485229492e-01 -2.425304949283599854e-01 4.030617699027061462e-02 6.448987126350402832e-02 -9.863452054560184479e-03
2.106105238199234009e-01 1.945958137512207031e-01 -2.381727993488311768e-01 7.235445976257324219e-01 5.398263409733772278e-02 -4.983258247375488281e-01 2.215624600648880005e-01 1.928728222846984863e-01
4.083301723003387451e-01 -4.704375267028808594e-01 6.321949511766433716e-02 6.122865080833435059e-01 -3.324028253555297852e-01 -3.092029690742492676e-01 1.192136853933334351e-01 1.129320710897445679e-01
2.866098880767822266e-01 1.971819400787353516e-01 4.205990731716156006e-01 4.974024295806884766e-01 -6.545308232307434082e-01 -7.758205384016036987e-02 -2.457841672003269196e-02 -1.400985419750213623e-01
5.429971218109130859e-01 -3.115116953849792480e-01 -2.269698381423950195e-01 6.392947435379028320e-01 -1.589799374341964722e-01 -1.455898731946945190e-01 -2.630650699138641357e-01 1.795198619365692139e-01
1.058911979198455811e-01 1.013185363262891769e-02 -4.062429368495941162e-01 1.431834548711776733e-01 -1.310592293739318848e-01 -6.307445168495178223e-01 -3.601094484329223633e-01 -5.083853006362915039e-01
1.803656369447708130e-01 7.938118278980255127e-02 3.915529251098632812e-01 4.907390475273132324e-01 -3.384296298027038574e-01 -4.011278152465820312e-01 2.569895088672637939e-01 -4.749174118041992188e-01
3.900078833103179932e-01 -8.037356659770011902e-03 -1.748871505260467529e-01 8.009892702102661133e-01 -3.567677224054932594e-03 1.908698230981826782e-01 -8.620733022689819336e-02 -3.630210757255554199e-01
6.629717350006103516e-01 1.757621318101882935e-01 1.421416401863098145e-01 1.338449567556381226e-01 2.300787717103958130e-01 -6.287373304367065430e-01 -1.486192643642425537e-01 -1.453372240066528320e-01
5.052612423896789551e-01 7.491878271102905273e-01 2.118324860930442810e-02 2.219291478395462036e-01 -2.764768898487091064e-01 -8.241612464189529419e-02 -3.382895514369010925e-02 2.221513390541076660e-01
-5.300347879528999329e-02 5.979530215263366699e-01 -7.086206972599029541e-02 3.716011345386505127e-01 -4.785358607769012451e-01 -3.430641889572143555e-01 3.496146202087402344e-01 -1.661746501922607422e-01
4.866199493408203125e-01 4.351120293140411377e-01 -2.877076566219329834e-01 2.546120285987854004e-01 -5.063458904623985291e-02 -6.931607425212860107e-02 -5.483466386795043945e-01 -3.438358008861541748e-01
3.074719905853271484e-01 1.497629880905151367e-01 4.285841286182403564e-01 4.389447867870330811e-01 -6.244933009147644043e-01 -2.794327139854431152e-01 -1.055030375719070435e-01 1.657401621341705322e-01
1.831817924976348877e-01 -2.516219913959503174e-01 -4.333889782428741455e-01 5.286871194839477539e-01 -2.038864977657794952e-02 -5.766937136650085449e-01 -2.464734464883804321e-01 -2.050715386867523193e-01
6.078488230705261230e-01 -2.671315968036651611e-01 3.013948202133178711e-01 4.193852841854095459e-01 3.747552260756492615e-02 -5.311130285263061523e-01 6.288564950227737427e-02 7.069506496191024780e-02
7.053586840629577637e-02 4.832481741905212402e-01 -1.161243766546249390e-01 3.083233535289764404e-01 -2.736196815967559814e-01 -6.705760955810546875e-01 3.257278800010681152e-01 1.493625938892364502e-01
2.306561172008514404e-01 2.396191358566284180e-01 2.406340390443801880e-01 5.067946314811706543e-01 -6.519841402769088745e-02 -5.604153275489807129e-01 4.889675676822662354e-01 -1.312605738639831543e-01
6.762560009956359863e-01 9.688700735569000244e-02 -2.132124006748199463e-01 2.908182442188262939e-01 1.165612116456031799e-01 -1.380614191293716431e-01 -4.120789766311645508e-01 -4.481064379215240479e-01
6.536059379577636719e-01 1.712741702795028687e-01 -1.522930860519409180e-01 -4.527037143707275391e-01 -2.779179215431213379e-01 -3.822641670703887939e-01 9.637196362018585205e-02 -2.875389456748962402e-01
4.888243675231933594e-01 6.060550212860107422e-01 -7.355498382821679115e-04 1.729022827930748463e-03 -4.308492243289947510e-01 -2.225131988525390625e-01 5.062956735491752625e-02 3.950163424015045166e-01
6.160379648208618164e-01 -1.413931697607040405e-01 9.487503208220005035e-03 3.874228298664093018e-01 1.550797373056411743e-01 -6.088592410087585449e-01 1.028410494327545166e-01 2.120926678180694580e-01
2.827485203742980957e-01 1.016513183712959290e-01 1.518342550843954086e-02 -2.335148453712463379e-01 -7.213355898857116699e-01 -4.608784914016723633e-01 2.394082844257354736e-01 -2.547749578952789307e-01
2.737854719161987305e-01 1.689165979623794556e-01 2.521951869130134583e-02 8.141270875930786133e-01 3.477699309587478638e-02 -2.518425583839416504e-01 3.990536034107208252e-01 9.587481617927551270e-02
1.532526165246963501e-01 3.670057952404022217e-01 -1.612305641174316406e-01 1.190582886338233948e-01 -3.547202646732330322e-01 -7.500988245010375977e-01 -4.468806087970733643e-02 -3.334344327449798584e-01
1.133242901414632797e-02 2.975281774997711182e-01 -1.115350648760795593e-01 5.681270956993103027e-01 -5.362703204154968262e-01 -5.048244595527648926e-01 -1.414810419082641602e-01 1.170035973191261292e-01
7.292011380195617676e-01 -2.554363310337066650e-01 -1.095615699887275696e-01 3.446922600269317627e-01 3.077321946620941162e-01 -3.681180179119110107e-01 1.799698472023010254e-01 9.799173474311828613e-02
7.518438100814819336e-01 -2.374865412712097168e-01 1.875404268503189087e-01 3.885085284709930420e-01 1.447169929742813110e-01 -1.387181729078292847e-01 3.436417877674102783e-01 1.842430680990219116e-01
5.605493783950805664e-01 2.987595796585083008e-01 -2.190275341272354126e-01 -8.831720054149627686e-02 -2.311990261077880859e-01 -1.157929468899965286e-02 1.004262194037437439e-01 -6.907109022140502930e-01
7.495300173759460449e-01 2.551963552832603455e-02 -1.707711666822433472e-01 8.183968067169189453e-02 2.051582485437393188e-01 -2.749720215797424316e-01 -4.933811426162719727e-01 -2.014162689447402954e-01
4.415760040283203125e-01 3.664189577102661133e-01 -9.150512632913887501e-04 -1.104568690061569214e-01 -1.001158449798822403e-02 -4.470963180065155029e-01 2.924081385135650635e-01 -6.107769012451171875e-01
-7.278899103403091431e-02 4.467771649360656738e-01 -1.195690557360649109e-01 4.668114781379699707e-01 -6.717126369476318359e-01 -3.101468682289123535e-01 9.907959401607513428e-02 -7.534227520227432251e-02
1.843101158738136292e-02 4.720719456672668457e-01 1.232617795467376709e-01 5.255159139633178711e-01 -3.541385829448699951e-01 -5.386055707931518555e-01 2.159700244665145874e-01 -1.526258736848831177e-01
1.164930537343025208e-01 5.956093221902847290e-02 -2.525660097599029541e-01 2.539306282997131348e-01 -4.838993400335311890e-02 -9.187828302383422852e-01 7.579962909221649170e-02 -4.860549047589302063e-02
4.455526471138000488e-01 6.348865032196044922e-01 5.479545146226882935e-02 -5.921415239572525024e-02 -2.966731786727905273e-01 -4.526939690113067627e-01 -8.487250655889511108e-02 3.028912246227264404e-01
1.336407512426376343e-01 -1.416576057672500610e-01 6.027070060372352600e-02 3.267990648746490479e-01 -4.491133987903594971e-01 -8.040696382522583008e-01 3.714964538812637329e-02 4.507994651794433594e-02
8.094864487648010254e-01 -3.305739462375640869e-01 4.280804842710494995e-02 1.830643117427825928e-01 -3.662040829658508301e-01 3.014718182384967804e-02 -2.551300525665283203e-01 -1.357426866888999939e-03
3.610632121562957764e-01 -5.522372722625732422e-01 -4.806240797042846680e-01 1.956583112478256226e-01 -4.773410558700561523e-01 -2.382994592189788818e-01 7.842205464839935303e-02 -6.778391450643539429e-02
4.882250130176544189e-01 3.116736114025115967e-01 -4.689160585403442383e-01 -1.693726032972335815e-01 -9.959043562412261963e-02 -3.460284769535064697e-01 2.132227867841720581e-01 -4.907226562500000000e-01
4.062156677246093750e-01 4.710927903652191162e-01 5.251472592353820801e-01 3.191540837287902832e-01 -2.846106886863708496e-01 -3.040088415145874023e-01 2.126379907131195068e-01 -1.295449882745742798e-01
-3.492306545376777649e-02 1.646506935358047485e-01 -2.151201814413070679e-01 5.947613716125488281e-01 -4.398044049739837646e-01 -5.675820112228393555e-01 2.251395434141159058e-01 7.339923828840255737e-02
7.193549871444702148e-01 4.070282354950904846e-02 1.227105259895324707e-01 3.028649985790252686e-01 -2.636815905570983887e-01 -1.582058668136596680e-01 -3.115127980709075928e-01 4.271875321865081787e-01
5.285608172416687012e-01 3.578087687492370605e-01 -4.660792350769042969e-01 5.450028181076049805e-01 1.914588809013366699e-01 1.654836833477020264e-01 -1.188846975564956665e-01 1.278435345739126205e-02
5.569525063037872314e-02 4.292902648448944092e-01 -5.305679515004158020e-02 5.345189571380615234e-01 -1.883209645748138428e-01 -4.331583678722381592e-01 5.431385636329650879e-01 -7.740705460309982300e-02
7.489883899688720703e-01 4.750665426254272461e-01 3.889197856187820435e-02 -5.023954808712005615e-02 -3.855771124362945557e-01 -5.026390030980110168e-02 2.384869754314422607e-01 -3.491962328553199768e-02
6.914549320936203003e-02 4.585891366004943848e-01 -7.752282917499542236e-02 4.841654896736145020e-01 -2.316742576658725739e-02 -6.127305030822753906e-01 4.105001091957092285e-01 -1.795283751562237740e-03
3.220179677009582520e-01 3.612775802612304688e-01 3.882594108581542969e-01 7.145614624023437500e-01 -1.382162272930145264e-01 -2.544265985488891602e-01 7.916585355997085571e-02 -1.197322458028793335e-01
3.135080933570861816e-01 3.939344882965087891e-01 4.985650181770324707e-01 5.115608572959899902e-01 -3.431150913238525391e-01 -1.157426387071609497e-01 1.964271515607833862e-01 -2.579897642135620117e-01
5.722623467445373535e-01 8.473050594329833984e-02 2.911694347858428955e-01 1.421887129545211792e-01 1.219343468546867371e-01 -5.731807351112365723e-01 4.553740024566650391e-01 -9.782478958368301392e-02
1.131904646754264832e-01 4.290342703461647034e-02 -2.400233447551727295e-01 1.554998308420181274e-01 -2.000501304864883423e-01 -8.965913057327270508e-01 2.410275340080261230e-01 3.956593573093414307e-02
1.250119656324386597e-01 8.981903642416000366e-02 -8.141849935054779053e-02 6.167775988578796387e-01 -5.278794169425964355e-01 -4.425193369388580322e-01 3.161839246749877930e-01 1.216911152005195618e-01
1.633282303810119629e-01 -4.945959746837615967e-01 -2.372178137302398682e-01 3.134942650794982910e-01 -5.177952647209167480e-01 -3.380529284477233887e-01 3.847466409206390381e-01 -2.091079503297805786e-01
4.512386620044708252e-01 6.058617830276489258e-01 -6.538464874029159546e-02 5.593277215957641602e-01 -7.862431555986404419e-02 -7.846792042255401611e-02 -2.581938803195953369e-01 1.821801066398620605e-01
7.286728620529174805e-01 9.561438858509063721e-02 -1.664812713861465454e-01 -6.579872220754623413e-02 -5.088165998458862305e-01 1.748939156532287598e-01 2.977339625358581543e-01 -2.229806780815124512e-01
5.311058163642883301e-01 4.153508245944976807e-01 -2.450298145413398743e-02 4.575441777706146240e-01 6.602814048528671265e-02 -1.469937711954116821e-01 -5.101340413093566895e-01 -2.219454497098922729e-01
7.484781742095947266e-01 3.847104907035827637e-01 -3.201755285263061523e-01 -8.404342830181121826e-02 -3.140260875225067139e-01 8.992524445056915283e-02 -2.476950585842132568e-01 1.189572736620903015e-01
7.096761465072631836e-01 2.917479872703552246e-01 1.138925030827522278e-01 -1.145844608545303345e-01 -3.632990717887878418e-01 -4.277296364307403564e-02 4.447576701641082764e-01 2.313369363546371460e-01
