# Supplementary material for: Where is your field going? A machine learning approach to study the relative motion of the domains of physics
Source: PLoS One. 2020 Jun 18;15(6):e0233997. doi: 10.1371/journal.pone.0233997 (PMC7302634; doi:10.1371/journal.pone.0233997)
Supplement: S9 Data — (ZIP) [file pone.0233997.s009.zip › 8/Pacs4Run_8_VS_500_embeddings1998-2002ED8.txt]

1.169752031564712524e-01 1.028772294521331787e-01 2.318214625120162964e-01 -2.046484798192977905e-01 -2.653841078281402588e-01 5.638918280601501465e-01 5.757798552513122559e-01 4.002320468425750732e-01
-1.565507799386978149e-01 2.580342590808868408e-01 5.895607471466064453e-01 -5.250080227851867676e-01 2.571139633655548096e-01 3.323095738887786865e-01 -4.243239387869834900e-02 3.276540935039520264e-01
2.659424440935254097e-03 1.699821650981903076e-01 -5.728332325816154480e-02 -6.679952144622802734e-01 2.081200629472732544e-01 3.345743417739868164e-01 3.898301124572753906e-01 4.630101621150970459e-01
-2.393118590116500854e-01 3.948905766010284424e-01 -7.356880605220794678e-02 -4.234086275100708008e-01 2.312968075275421143e-01 7.270073294639587402e-01 6.827820837497711182e-02 1.241130307316780090e-01
2.225301712751388550e-01 -1.819059019908308983e-03 4.157815575599670410e-01 -6.082798242568969727e-01 1.252949088811874390e-01 5.065817832946777344e-01 8.721064776182174683e-03 -3.676933348178863525e-01
3.200068473815917969e-01 -4.025400876998901367e-01 -1.579228416085243225e-02 -2.701567709445953369e-01 -1.575064286589622498e-02 8.073058128356933594e-01 4.694746062159538269e-02 9.015726298093795776e-02
-1.611075922846794128e-02 -2.987048327922821045e-01 1.794891208410263062e-01 -3.849183022975921631e-01 3.047322668135166168e-02 4.404970407485961914e-01 6.498790383338928223e-01 -3.358994126319885254e-01
-3.907254040241241455e-01 3.832887411117553711e-01 3.006086349487304688e-01 -4.228872060775756836e-01 -2.499726414680480957e-01 5.217850208282470703e-01 -1.165322586894035339e-01 2.879209518432617188e-01
1.254238933324813843e-01 -5.593621730804443359e-01 3.428116440773010254e-01 -4.007966518402099609e-01 -5.920174345374107361e-02 1.767700165510177612e-01 4.994731843471527100e-01 3.301503658294677734e-01
6.722636055201292038e-03 -1.369339972734451294e-01 2.749598622322082520e-01 -6.564770340919494629e-01 1.270377635955810547e-01 1.335367858409881592e-01 5.412523150444030762e-01 3.843360245227813721e-01
7.994422316551208496e-01 -2.193288952112197876e-01 2.637271285057067871e-01 -2.974098324775695801e-01 -1.240163519978523254e-01 2.804756462574005127e-01 2.445803731679916382e-01 -3.026969358325004578e-02
7.171865552663803101e-02 -4.155717194080352783e-01 8.985683321952819824e-02 -6.388912796974182129e-01 -1.362702623009681702e-02 4.901136159896850586e-01 1.694089770317077637e-01 3.698702156543731689e-01
2.265991568565368652e-01 -5.061851143836975098e-01 -1.151758898049592972e-02 -3.499740660190582275e-01 -8.526496589183807373e-02 7.220724225044250488e-01 1.741587817668914795e-01 1.040432974696159363e-01
-1.093835663050413132e-02 -4.638764858245849609e-01 3.127903938293457031e-01 -4.978505373001098633e-01 -3.518816083669662476e-02 1.931259781122207642e-01 5.270290970802307129e-01 3.503003120422363281e-01
1.214970648288726807e-01 -1.201208531856536865e-01 8.793689608573913574e-01 2.466062456369400024e-02 1.293185502290725708e-01 2.844298183917999268e-01 2.601031661033630371e-01 1.778605133295059204e-01
2.061427980661392212e-01 4.301733523607254028e-02 5.589983463287353516e-01 1.073306873440742493e-01 2.954169511795043945e-01 6.247885823249816895e-01 5.153977870941162109e-02 3.890596926212310791e-01
-2.154941484332084656e-02 -3.788133263587951660e-01 4.508565366268157959e-02 -3.926894664764404297e-01 -6.261520981788635254e-01 3.680365383625030518e-01 4.130908250808715820e-01 -4.046063497662544250e-02
2.928779721260070801e-01 2.889787778258323669e-02 5.992697924375534058e-02 -6.169396042823791504e-01 3.534809052944183350e-01 6.224686503410339355e-01 1.146118938922882080e-01 -6.024996563792228699e-02
-1.834874749183654785e-01 4.526802003383636475e-01 -1.141483634710311890e-01 -6.711389422416687012e-01 -3.233099281787872314e-01 3.997032046318054199e-01 1.483713090419769287e-01 1.079331263899803162e-01
3.185248076915740967e-01 -2.240718603134155273e-01 5.262997150421142578e-01 -5.454129576683044434e-01 -5.883477628231048584e-03 4.447189867496490479e-01 -2.539398968219757080e-01 1.075735688209533691e-01
8.381743729114532471e-02 -1.352293789386749268e-01 5.299108028411865234e-01 -1.079673320055007935e-01 3.867190182209014893e-01 4.478220045566558838e-01 2.378852218389511108e-01 5.249187350273132324e-01
7.621931433677673340e-01 -8.501216769218444824e-02 -4.057919234037399292e-02 -5.524529889225959778e-02 -9.775181859731674194e-02 6.257150769233703613e-01 4.530320316553115845e-02 6.331306695938110352e-02
8.859546855092048645e-03 -2.019574493169784546e-01 3.957789242267608643e-01 -5.171184539794921875e-01 -3.103580474853515625e-01 5.490541458129882812e-01 -8.427594602108001709e-02 -3.608284294605255127e-01
2.329847067594528198e-01 -1.944480538368225098e-01 2.952299118041992188e-01 -3.676800429821014404e-01 -2.594403326511383057e-01 6.787838935852050781e-01 -8.885574340820312500e-02 -3.867901265621185303e-01
4.187499880790710449e-01 -9.107922017574310303e-02 2.250523269176483154e-01 -7.105721235275268555e-01 8.140357583761215210e-02 5.037524104118347168e-01 7.814116775989532471e-03 1.837659813463687897e-02
2.856959998607635498e-01 -5.671033859252929688e-01 1.127056181430816650e-01 -2.686919271945953369e-01 -2.995933033525943756e-02 6.205705404281616211e-01 1.709201484918594360e-01 3.108932375907897949e-01
4.622028470039367676e-01 5.047646164894104004e-01 5.960921645164489746e-01 -9.611620008945465088e-02 -2.317169457674026489e-01 2.435218989849090576e-01 -9.480097144842147827e-02 2.122121304273605347e-01
3.910092115402221680e-01 1.862589865922927856e-01 2.406102567911148071e-01 9.529351443052291870e-02 2.946609258651733398e-01 3.485864996910095215e-01 6.176052689552307129e-01 3.945522308349609375e-01
8.466123789548873901e-02 5.280801057815551758e-01 1.834138333797454834e-01 -5.810586810111999512e-01 2.178144901990890503e-01 3.541543483734130859e-01 3.821763023734092712e-02 4.103232920169830322e-01
-3.761217892169952393e-01 1.285536140203475952e-01 3.012992739677429199e-01 -4.980589449405670166e-01 -2.825045585632324219e-01 3.526062071323394775e-01 5.390722304582595825e-03 5.468031167984008789e-01
-3.281874954700469971e-02 -2.009421214461326599e-02 2.463658452033996582e-01 -4.896939098834991455e-01 -7.527974247932434082e-02 4.960931837558746338e-01 -1.727139949798583984e-01 6.453040242195129395e-01
3.251961469650268555e-01 -2.558327615261077881e-01 -1.496815681457519531e-01 -4.262707233428955078e-01 1.683353930711746216e-01 6.916869878768920898e-01 3.393954336643218994e-01 -5.223799496889114380e-02
1.476002186536788940e-01 1.084740236401557922e-01 6.671239733695983887e-01 2.666177153587341309e-01 2.560396492481231689e-01 5.178546309471130371e-01 3.247058093547821045e-01 -1.055682450532913208e-01
3.904221951961517334e-02 -2.047342360019683838e-01 4.086777269840240479e-01 -3.108869132120162249e-04 2.426604032516479492e-01 5.925062894821166992e-01 1.903199702501296997e-01 5.859801173210144043e-01
1.339069604873657227e-01 3.216018080711364746e-01 -2.169469930231571198e-02 -5.475496053695678711e-01 -1.806301325559616089e-01 5.844201445579528809e-01 1.292307376861572266e-01 -4.329957067966461182e-01
4.755280539393424988e-02 7.300794124603271484e-02 -8.013494312763214111e-02 -5.941280126571655273e-01 -3.078404664993286133e-01 6.961256265640258789e-01 1.594444038346409798e-03 -2.316022515296936035e-01
3.962602615356445312e-01 1.985539495944976807e-01 1.987303197383880615e-01 -6.253130435943603516e-01 4.050264656543731689e-01 4.438782632350921631e-01 9.911589324474334717e-02 4.632227495312690735e-02
1.503774672746658325e-01 3.228751718997955322e-01 7.541247010231018066e-01 -1.594644486904144287e-01 -4.877768158912658691e-01 8.947822451591491699e-02 3.652488440275192261e-02 1.781533807516098022e-01
6.503478884696960449e-01 3.251324524171650410e-04 1.494679134339094162e-02 -4.827768504619598389e-01 -3.508171737194061279e-01 2.583303153514862061e-01 1.655630767345428467e-01 3.557133674621582031e-01
5.445296168327331543e-01 -8.178164809942245483e-02 1.815082281827926636e-01 -4.233478605747222900e-01 -1.620497107505798340e-01 4.772104024887084961e-01 -1.367346048355102539e-01 4.603741765022277832e-01
3.510454297065734863e-01 5.086559429764747620e-02 9.487032890319824219e-02 -5.726024508476257324e-01 -5.819447040557861328e-01 3.446919918060302734e-01 1.183032616972923279e-01 -2.565894424915313721e-01
3.767234981060028076e-01 -3.157631754875183105e-01 3.443187475204467773e-01 -3.858186304569244385e-01 -1.032152026891708374e-01 6.695064306259155273e-01 -1.788676679134368896e-01 8.711513131856918335e-03
4.032903611660003662e-01 -2.342499047517776489e-01 3.347166180610656738e-01 -5.489290952682495117e-01 -7.066152989864349365e-02 5.881124734878540039e-01 -8.012004196643829346e-02 -1.087978854775428772e-01
2.049418389797210693e-01 6.077929958701133728e-02 5.715134367346763611e-02 -6.183344721794128418e-01 -5.419280529022216797e-01 4.426353871822357178e-01 2.365301363170146942e-03 -2.812175452709197998e-01
1.557821780443191528e-01 -6.905109435319900513e-02 6.934153437614440918e-01 8.481676876544952393e-02 -2.773203141987323761e-02 5.646815299987792969e-01 -4.911443591117858887e-02 4.011215269565582275e-01
1.881066411733627319e-01 -1.116367727518081665e-01 2.926000766456127167e-02 -2.172889411449432373e-01 -3.775168955326080322e-01 5.666952729225158691e-01 4.023586511611938477e-01 -5.277569890022277832e-01
2.637342084199190140e-03 -3.357119560241699219e-01 1.212422400712966919e-01 -3.259603381156921387e-01 5.128425732254981995e-02 4.961504340171813965e-01 6.028392314910888672e-01 -3.925943672657012939e-01
4.330112785100936890e-02 -2.813801765441894531e-01 3.741525411605834961e-01 -5.303717255592346191e-01 -1.554546505212783813e-01 6.182080507278442383e-01 -6.959848105907440186e-02 -2.940657436847686768e-01
2.371005266904830933e-01 -3.007878363132476807e-01 1.297267079353332520e-01 -4.772504866123199463e-01 -4.483107030391693115e-01 2.738606333732604980e-01 5.175588726997375488e-01 -2.546834349632263184e-01
-9.864217601716518402e-03 -1.628240197896957397e-01 3.178683519363403320e-01 -6.076607108116149902e-01 1.294270753860473633e-01 1.066323146224021912e-01 5.237506628036499023e-01 4.479539394378662109e-01
2.267039753496646881e-02 -4.108445346355438232e-01 1.019506976008415222e-01 -3.692532479763031006e-01 -4.706317484378814697e-01 5.751630067825317383e-01 2.525180578231811523e-01 -2.605354189872741699e-01
4.230647981166839600e-01 1.024625375866889954e-01 2.623420953750610352e-01 -6.713090538978576660e-01 2.520955204963684082e-01 4.208552241325378418e-01 1.436294615268707275e-01 -1.724464297294616699e-01
8.754256367683410645e-02 1.281209439039230347e-01 6.351003646850585938e-01 8.117220364511013031e-03 -4.506011903285980225e-01 9.756421297788619995e-02 2.725425660610198975e-01 5.344749689102172852e-01
-5.480685234069824219e-01 -1.146133020520210266e-01 2.371841818094253540e-01 -1.642975211143493652e-01 -1.613330468535423279e-02 7.741540074348449707e-01 5.256053805351257324e-02 2.995586767792701721e-02
5.304119586944580078e-01 1.076279506087303162e-01 6.637045741081237793e-02 -6.622175574302673340e-01 6.300685461610555649e-03 2.553331553936004639e-01 5.568293854594230652e-02 4.425007402896881104e-01
-2.813765406608581543e-01 -1.150685828179121017e-03 5.481072068214416504e-01 -2.456173449754714966e-01 -2.527867853641510010e-01 6.421547532081604004e-01 -2.756945490837097168e-01 -8.834658563137054443e-02
-1.575066596269607544e-01 -3.472331762313842773e-01 5.416092872619628906e-01 -5.539636015892028809e-01 -7.718931138515472412e-02 2.188745290040969849e-01 2.548956573009490967e-01 3.681961297988891602e-01
1.320250984281301498e-02 2.677106261253356934e-01 1.359265893697738647e-01 -6.217659115791320801e-01 -2.204597145318984985e-01 5.960754156112670898e-01 -1.472266465425491333e-01 -3.122560977935791016e-01
3.986111283302307129e-01 -2.870970405638217926e-03 4.107336401939392090e-01 3.187729716300964355e-01 1.637416481971740723e-01 5.697913765907287598e-01 3.974409401416778564e-01 2.476889044046401978e-01
7.698281109333038330e-02 4.175031483173370361e-01 3.794057071208953857e-01 4.194028377532958984e-01 1.152927801012992859e-02 6.039062738418579102e-01 2.957495450973510742e-01 2.182056903839111328e-01
3.648976385593414307e-01 9.749393910169601440e-02 8.182984590530395508e-02 -4.070834517478942871e-01 -2.096919566392898560e-01 5.855985283851623535e-01 1.539140492677688599e-01 -5.237802863121032715e-01
1.420243233442306519e-01 -2.581100463867187500e-01 1.265895813703536987e-01 -3.199578821659088135e-01 -4.238004684448242188e-01 7.504737973213195801e-01 -1.288365274667739868e-01 -1.881321668624877930e-01
1.768976002931594849e-01 4.346400797367095947e-01 3.437854349613189697e-01 -3.941891342401504517e-02 2.996857166290283203e-01 2.911857068538665771e-01 5.912093520164489746e-01 3.686787486076354980e-01
7.253099232912063599e-02 3.123589754104614258e-01 1.465024501085281372e-01 -5.383750200271606445e-01 -2.876998782157897949e-01 5.253114104270935059e-01 7.963295094668865204e-03 -4.765225648880004883e-01
7.941272109746932983e-02 -5.058416724205017090e-01 3.401572108268737793e-01 -4.995639324188232422e-01 1.453177481889724731e-01 2.503478825092315674e-01 3.695484995841979980e-01 3.901143968105316162e-01
2.728123068809509277e-01 4.040612652897834778e-02 2.784787118434906006e-01 -6.028123497962951660e-01 2.166757881641387939e-01 4.982579052448272705e-01 1.707431226968765259e-01 -3.983028531074523926e-01
-3.427464142441749573e-02 -2.302584201097488403e-01 2.369661927223205566e-01 -4.480293989181518555e-01 -1.259166896343231201e-01 1.603098064661026001e-01 4.985114932060241699e-01 6.315497756004333496e-01
1.594172716140747070e-01 -7.184067368507385254e-02 4.750691950321197510e-01 -3.150850161910057068e-02 4.900329411029815674e-01 4.414518177509307861e-01 4.916065335273742676e-01 2.570067644119262695e-01
4.788883328437805176e-01 9.393958747386932373e-02 2.415616214275360107e-01 -6.355018019676208496e-01 1.953883171081542969e-01 4.973058402538299561e-01 4.192143678665161133e-02 -1.112639009952545166e-01
8.555157482624053955e-02 3.278676569461822510e-01 -1.001307927072048187e-02 -6.650269031524658203e-01 -2.714179158210754395e-01 5.431618094444274902e-01 -9.070171043276786804e-03 -2.721174061298370361e-01
3.495776653289794922e-01 9.209726750850677490e-02 7.098115682601928711e-01 -2.169106751680374146e-01 -4.902284145355224609e-01 -1.224291976541280746e-02 1.147576943039894104e-01 2.545343637466430664e-01
-1.003495380282402039e-01 -1.036126911640167236e-01 1.498016566038131714e-01 -3.586849868297576904e-01 -6.057012081146240234e-01 1.222151070833206177e-01 6.657114028930664062e-01 -5.582833290100097656e-02
2.285491973161697388e-01 -1.173171326518058777e-01 3.566846847534179688e-01 -5.649499297142028809e-01 -2.198108583688735962e-01 5.940783023834228516e-01 -2.182218581438064575e-01 -1.968324482440948486e-01
4.318518042564392090e-01 9.673847258090972900e-02 1.817011684179306030e-01 -7.090426683425903320e-01 1.129775717854499817e-01 4.494216740131378174e-01 1.096362024545669556e-01 -2.040221095085144043e-01
9.637559205293655396e-02 -2.252637445926666260e-01 4.690754413604736328e-01 3.799175620079040527e-01 -1.646931171417236328e-01 6.204687356948852539e-01 2.637273371219635010e-01 3.064988553524017334e-01
2.799938917160034180e-01 7.927392423152923584e-02 5.533533692359924316e-01 2.706791758537292480e-01 1.620484292507171631e-01 6.935587525367736816e-01 1.236985474824905396e-01 1.151832416653633118e-01
-4.086484014987945557e-02 -2.911995947360992432e-01 2.761928141117095947e-01 -3.963946700096130371e-01 -6.760805845260620117e-01 1.272982358932495117e-01 4.546069800853729248e-01 1.281656697392463684e-02
7.542778253555297852e-01 -1.354371458292007446e-01 1.527590956538915634e-02 -7.333379238843917847e-02 -1.277831494808197021e-01 6.228168606758117676e-01 5.178201571106910706e-02 -1.413841918110847473e-02
3.414224386215209961e-01 -1.402114331722259521e-02 6.941459178924560547e-01 1.265730112791061401e-01 -2.995042316615581512e-02 5.360472202301025391e-01 -3.622541902586817741e-03 3.116378188133239746e-01
-1.090155690908432007e-01 -2.156876027584075928e-02 3.389395773410797119e-02 -5.293902754783630371e-01 -6.029382348060607910e-01 1.810204684734344482e-01 5.283372402191162109e-01 -1.755119115114212036e-01
-1.760298013687133789e-01 4.902529120445251465e-01 -2.380595654249191284e-01 9.485049173235893250e-03 -3.233166933059692383e-01 4.899530708789825439e-01 5.552064776420593262e-01 1.380627751350402832e-01
1.575870662927627563e-01 -1.917133033275604248e-01 -2.991951256990432739e-02 -4.088472425937652588e-01 -1.278930604457855225e-01 4.444312751293182373e-01 6.896163821220397949e-01 -2.844549119472503662e-01
-1.199607774615287781e-01 2.944461405277252197e-01 5.217201113700866699e-01 1.630825689062476158e-03 3.009124696254730225e-01 2.108208984136581421e-01 6.752492785453796387e-01 1.891053318977355957e-01
2.264523506164550781e-01 5.090546607971191406e-01 7.398129701614379883e-01 -5.786678194999694824e-02 -2.644728124141693115e-01 4.156043007969856262e-02 2.586823701858520508e-01 1.792206801474094391e-02
-2.765426337718963623e-01 -2.366769164800643921e-01 3.686491847038269043e-01 -5.699488520622253418e-01 2.859390340745449066e-02 1.802382022142410278e-01 5.874855518341064453e-01 1.682905256748199463e-01
2.543031275272369385e-01 2.093295603990554810e-01 3.200919330120086670e-01 -5.129564404487609863e-01 2.205912917852401733e-01 6.194542050361633301e-01 -1.411945819854736328e-01 -2.713076472282409668e-01
-5.972297862172126770e-03 5.182556509971618652e-01 -1.302922219038009644e-01 -6.180095076560974121e-01 -1.498625874519348145e-01 4.939477443695068359e-01 2.384466528892517090e-01 -9.572780132293701172e-02
7.990581542253494263e-02 -2.126253247261047363e-01 3.255424797534942627e-01 -5.409606695175170898e-01 5.358677357435226440e-02 3.514832854270935059e-01 4.580963850021362305e-01 -4.620874524116516113e-01
4.817472025752067566e-02 1.091438829898834229e-01 2.455777078866958618e-01 1.717545688152313232e-01 3.377677798271179199e-01 5.693709254264831543e-01 6.173440217971801758e-01 2.767217159271240234e-01
-2.234812527894973755e-01 4.920627921819686890e-02 -1.631898581981658936e-01 -3.395178318023681641e-01 -2.719812393188476562e-01 3.065004348754882812e-01 7.829264402389526367e-01 1.576124429702758789e-01
9.460957348346710205e-02 -9.953742474317550659e-02 5.229734778404235840e-01 3.593102991580963135e-01 -3.404574394226074219e-01 5.787182450294494629e-01 1.059956923127174377e-01 3.412841260433197021e-01
2.037901282310485840e-01 -3.257555365562438965e-01 -3.062053816393017769e-03 -6.128494739532470703e-01 -3.608739078044891357e-01 5.710357427597045898e-01 2.972028404474258423e-02 1.398720592260360718e-01
4.233160521835088730e-03 9.634654968976974487e-02 4.783554971218109131e-01 -5.673961043357849121e-01 -2.836361154913902283e-02 -1.212137043476104736e-01 6.381437182426452637e-01 1.311960816383361816e-01
3.602803647518157959e-01 -1.441384404897689819e-01 5.436427593231201172e-01 4.288673773407936096e-02 -2.508773505687713623e-01 2.645921111106872559e-01 1.827109903097152710e-01 6.210503578186035156e-01
4.205579161643981934e-01 -3.259550780057907104e-02 2.308299988508224487e-01 -6.604574918746948242e-01 -7.086310535669326782e-02 4.475585520267486572e-01 1.372910588979721069e-01 -3.292457759380340576e-01
4.875482320785522461e-01 -2.204497158527374268e-01 2.315590381622314453e-01 -1.396604180335998535e-01 -2.760012149810791016e-01 1.463281810283660889e-01 6.435277462005615234e-01 -3.589672148227691650e-01
1.446118056774139404e-01 3.515189886093139648e-02 9.246221929788589478e-02 -6.536438465118408203e-01 8.457651734352111816e-02 1.975693255662918091e-01 4.913982450962066650e-01 5.043738484382629395e-01
1.255990844219923019e-02 9.916874766349792480e-02 7.738255262374877930e-01 1.328471451997756958e-01 -2.992115914821624756e-01 4.008612334728240967e-01 -4.123235121369361877e-02 3.487638831138610840e-01
5.159511789679527283e-02 8.594271540641784668e-02 7.779933810234069824e-01 2.337954640388488770e-01 -1.868500858545303345e-01 4.798198342323303223e-01 6.874014437198638916e-02 2.452600300312042236e-01
3.402172029018402100e-01 -4.719642102718353271e-01 3.455875848885625601e-04 -1.671628504991531372e-01 -1.303417384624481201e-01 7.730664014816284180e-01 1.370888054370880127e-01 -1.202025264501571655e-02
9.785900264978408813e-02 -2.435467839241027832e-01 6.476274132728576660e-01 -2.809794843196868896e-01 1.798691749572753906e-01 5.539717078208923340e-01 -1.245554909110069275e-02 3.055242300033569336e-01
-4.204919561743736267e-02 4.297241866588592529e-01 -1.327542960643768311e-01 -6.143768429756164551e-01 -4.010322988033294678e-01 3.866053819656372070e-01 2.364422082901000977e-01 -2.286717444658279419e-01
-2.708949148654937744e-01 2.793184220790863037e-01 -1.674899756908416748e-01 7.851721346378326416e-02 -3.214787542819976807e-01 6.439924240112304688e-01 4.535721540451049805e-01 3.009599149227142334e-01
2.177198827266693115e-01 -4.643585160374641418e-02 7.501570880413055420e-02 -5.582367777824401855e-01 -5.976280942559242249e-02 7.664970159530639648e-01 -9.748869389295578003e-02 -1.805355250835418701e-01
7.254570126533508301e-01 1.339118480682373047e-01 -9.102999418973922729e-02 -4.346868097782135010e-01 3.183542191982269287e-02 4.252951443195343018e-01 2.020628899335861206e-01 1.892663538455963135e-01
1.305600106716156006e-01 6.549181789159774780e-02 6.426483392715454102e-01 2.406422793865203857e-01 -8.710875362157821655e-02 6.460675597190856934e-01 -3.159150108695030212e-02 2.859542369842529297e-01
-5.149062350392341614e-02 -1.392414867877960205e-01 2.693834006786346436e-01 -2.435548156499862671e-01 -4.202147200703620911e-02 7.350388169288635254e-01 1.889850497245788574e-01 -5.179872512817382812e-01
4.212481975555419922e-01 -3.897224366664886475e-01 1.889755874872207642e-01 -3.571068644523620605e-01 -2.273118309676647186e-02 7.114142775535583496e-01 -2.294981107115745544e-02 1.660306937992572784e-02
-3.572290837764739990e-01 -1.169296577572822571e-01 3.353663980960845947e-01 -1.457825154066085815e-01 -2.039836198091506958e-01 7.774736285209655762e-01 6.853406876325607300e-02 -2.724341750144958496e-01
3.431881964206695557e-02 -1.120289638638496399e-01 4.659493863582611084e-01 2.669840157032012939e-01 -7.889904826879501343e-02 8.038448095321655273e-01 6.233009975403547287e-03 2.131948620080947876e-01
-7.769671082496643066e-02 2.418953776359558105e-01 -1.690528914332389832e-02 -3.236018717288970947e-01 -4.035184979438781738e-01 7.277137041091918945e-02 6.728837490081787109e-01 4.577670097351074219e-01
-2.623118460178375244e-01 2.200790494680404663e-01 -7.164409756660461426e-02 -3.762209117412567139e-01 -1.029689759016036987e-01 2.229780554771423340e-01 8.204340338706970215e-01 5.146794766187667847e-02
-8.103628456592559814e-02 -1.909985542297363281e-01 5.708770826458930969e-02 -3.902697861194610596e-01 7.302362471818923950e-02 4.275789558887481689e-01 6.865512728691101074e-01 -3.766619265079498291e-01
-4.618794843554496765e-02 -3.242542147636413574e-01 3.451574742794036865e-01 -5.485646128654479980e-01 3.430409729480743408e-02 1.600468456745147705e-01 4.543051421642303467e-01 4.893711805343627930e-01
1.348782926797866821e-01 -3.420432806015014648e-01 -1.594926714897155762e-01 -3.720368146896362305e-01 2.061760723590850830e-01 7.504338026046752930e-01 2.517758905887603760e-01 1.786462366580963135e-01
7.336496114730834961e-01 -1.139160096645355225e-01 9.437208995223045349e-03 -2.876308560371398926e-01 -3.874753117561340332e-01 4.202044010162353516e-01 1.828495115041732788e-01 7.627587765455245972e-02
5.899823457002639771e-02 -4.034444391727447510e-01 1.132906079292297363e-01 -4.191939234733581543e-01 -6.507852077484130859e-01 4.400447905063629150e-01 1.429495513439178467e-01 8.716609328985214233e-02
4.508064389228820801e-01 1.434208899736404419e-01 5.573180317878723145e-01 1.687457710504531860e-01 -4.426568448543548584e-01 3.765567541122436523e-01 -2.868060022592544556e-02 3.139476776123046875e-01
-3.004882633686065674e-01 -3.219666779041290283e-01 4.010269939899444580e-01 -4.092076122760772705e-01 2.994420193135738373e-02 3.843411207199096680e-01 4.561226963996887207e-01 -3.480059802532196045e-01
-9.059493988752365112e-02 -2.740153297781944275e-02 5.642616152763366699e-01 -5.436007976531982422e-01 -3.112646043300628662e-01 -7.377897948026657104e-02 5.168091058731079102e-01 -8.791041374206542969e-02
-1.960682868957519531e-01 -1.363819837570190430e-01 3.371990844607353210e-02 -4.042371809482574463e-01 -3.246709108352661133e-01 4.577412903308868408e-01 9.879822842776775360e-03 6.807177066802978516e-01
3.057945072650909424e-01 -4.104898869991302490e-01 2.873577475547790527e-01 -1.954075098037719727e-01 -5.864545702934265137e-01 4.007529616355895996e-01 1.979703903198242188e-01 -2.711181342601776123e-01
3.180713653564453125e-01 -4.540957510471343994e-02 1.974851936101913452e-01 -6.858690977096557617e-01 -2.541837096214294434e-01 5.328683257102966309e-01 -7.177400588989257812e-02 -1.834185868501663208e-01
-1.723012477159500122e-01 -2.698108255863189697e-01 2.880987226963043213e-01 -2.634065747261047363e-01 -7.006015777587890625e-01 1.934842914342880249e-01 4.646677970886230469e-01 -3.058695979416370392e-02
-5.173275470733642578e-01 3.836405873298645020e-01 3.128028810024261475e-01 -3.604426980018615723e-01 -2.726167142391204834e-01 4.929988682270050049e-01 8.827743679285049438e-02 -1.796297430992126465e-01
1.219383440911769867e-02 -1.763864904642105103e-01 3.596169948577880859e-01 -4.739326238632202148e-01 1.846849322319030762e-01 4.282203316688537598e-01 3.937925398349761963e-01 -4.921880662441253662e-01
-3.695715451613068581e-03 3.640595376491546631e-01 4.355139136314392090e-01 2.016191184520721436e-01 -4.674661904573440552e-02 3.162642419338226318e-01 4.955578446388244629e-01 5.379020571708679199e-01
-1.808662116527557373e-01 3.158777654170989990e-01 7.289325594902038574e-01 -6.698302924633026123e-02 3.281940817832946777e-01 4.571713507175445557e-01 -2.023583510890603065e-03 1.223038285970687866e-01
-1.162682250142097473e-01 6.587461829185485840e-01 -9.992024302482604980e-02 -4.841390550136566162e-01 -1.310007125139236450e-01 4.594725966453552246e-01 2.725146114826202393e-01 -7.496629655361175537e-02
1.013152673840522766e-01 3.625609576702117920e-01 -2.386951148509979248e-01 -5.089474916458129883e-01 6.443181633949279785e-02 5.974702239036560059e-01 3.763850927352905273e-01 1.987310647964477539e-01
-2.160654217004776001e-02 1.765237599611282349e-01 3.153012394905090332e-01 4.136869013309478760e-01 1.104852999560534954e-03 4.585761427879333496e-01 6.981477141380310059e-01 1.082497648894786835e-02
1.871595233678817749e-01 -2.707495391368865967e-01 2.070165574550628662e-01 -2.155116349458694458e-01 -7.581179141998291016e-01 4.187685847282409668e-01 1.293652653694152832e-01 -1.884665042161941528e-01
-4.050866067409515381e-01 -1.886439770460128784e-01 7.851202785968780518e-02 -1.873207837343215942e-01 -9.613421559333801270e-02 7.797014117240905762e-01 2.229308187961578369e-01 -3.036295473575592041e-01
3.278375267982482910e-01 -1.112386211752891541e-01 3.470167219638824463e-01 -6.167462468147277832e-01 -1.626517921686172485e-01 4.790688753128051758e-01 -1.641339994966983795e-02 -3.508849143981933594e-01
1.771432608366012573e-01 7.483540102839469910e-03 5.335054397583007812e-01 2.458182126283645630e-01 -3.376675024628639221e-02 7.441737651824951172e-01 1.248372439295053482e-02 2.615704536437988281e-01
2.578584849834442139e-01 -1.548210978507995605e-01 1.109779477119445801e-01 -3.970238864421844482e-01 -2.759982049465179443e-01 4.069546163082122803e-01 5.767096877098083496e-01 -4.064655601978302002e-01
5.774864926934242249e-02 -1.085224375128746033e-01 6.590675115585327148e-01 1.684298664331436157e-01 -3.169206082820892334e-01 3.311910033226013184e-01 2.129110544919967651e-01 5.164226293563842773e-01
-4.721555858850479126e-02 -3.513566404581069946e-02 -1.247112154960632324e-01 -5.223586559295654297e-01 -6.355164051055908203e-01 4.562858343124389648e-01 2.618367373943328857e-01 -1.657962799072265625e-01
2.732473909854888916e-01 6.269238591194152832e-01 3.874899446964263916e-01 -2.787990309298038483e-02 -5.153895020484924316e-01 2.325323522090911865e-01 1.041261777281761169e-01 2.254698425531387329e-01
-1.524173617362976074e-01 4.331785142421722412e-01 3.070909380912780762e-01 8.374898880720138550e-02 3.836737945675849915e-02 3.058904707431793213e-01 7.172212004661560059e-01 2.799272537231445312e-01
1.744613200426101685e-01 2.799153327941894531e-01 6.619067192077636719e-01 1.198419183492660522e-02 -3.665143549442291260e-01 2.947272658348083496e-01 -3.075813688337802887e-02 4.804200828075408936e-01
-5.211370587348937988e-01 1.164119020104408264e-01 2.718998789787292480e-01 -3.858568146824836731e-02 -8.329804241657257080e-02 7.944642901420593262e-01 2.922208607196807861e-02 2.191079035401344299e-02
-3.570677340030670166e-02 -1.328772753477096558e-01 3.772296309471130371e-01 6.330395489931106567e-02 3.084131479263305664e-01 4.860447943210601807e-01 5.363940000534057617e-01 4.644160270690917969e-01
2.304978519678115845e-01 1.612012647092342377e-02 -1.013069152832031250e-01 -3.026961088180541992e-01 -2.099338024854660034e-01 1.208939105272293091e-01 8.723557591438293457e-01 1.582113355398178101e-01
6.574836373329162598e-01 5.842027068138122559e-02 2.793255262076854706e-02 -5.438467860221862793e-01 -6.461559981107711792e-02 2.802872359752655029e-01 1.524304896593093872e-01 4.022209048271179199e-01
2.625421620905399323e-02 -3.049395978450775146e-01 1.469971984624862671e-01 -4.079821109771728516e-01 -3.834145516157150269e-02 3.231896758079528809e-01 7.057487964630126953e-01 -3.380265533924102783e-01
-1.999449878931045532e-01 3.754004836082458496e-01 2.609222531318664551e-01 2.249913066625595093e-01 -7.439159601926803589e-02 3.954998850822448730e-01 5.969825983047485352e-01 4.266760051250457764e-01
-2.982435822486877441e-01 -2.728310525417327881e-01 9.951153397560119629e-02 -3.630104064941406250e-01 -2.589894831180572510e-01 3.105407059192657471e-01 6.968847513198852539e-01 -2.139519602060317993e-01
-1.498898607678711414e-03 -1.271101832389831543e-01 1.215784549713134766e-01 -5.309480428695678711e-01 -1.668581180274486542e-02 4.953910708427429199e-01 4.711364209651947021e-01 -4.685012698173522949e-01
-5.995102599263191223e-02 4.534707069396972656e-01 4.188683629035949707e-01 9.078551083803176880e-02 8.350591361522674561e-02 1.558134555816650391e-01 7.240816354751586914e-01 2.270072102546691895e-01
-3.690416514873504639e-01 5.415253639221191406e-01 2.671032845973968506e-01 -6.997902691364288330e-02 -2.325721830129623413e-01 6.630437970161437988e-01 -1.815429329872131348e-02 -1.645925827324390411e-02
1.460072696208953857e-01 1.130108684301376343e-01 7.347025871276855469e-01 -9.896157681941986084e-02 -2.302846908569335938e-01 1.264847517013549805e-01 1.558617353439331055e-01 5.683368444442749023e-01
-6.613430101424455643e-03 -3.478371798992156982e-01 3.313529193401336670e-01 -3.765757083892822266e-01 8.217479102313518524e-03 4.912906587123870850e-01 3.925155401229858398e-01 -4.815173745155334473e-01
-1.135567501187324524e-01 3.210074305534362793e-01 -3.221314847469329834e-01 5.638987943530082703e-02 -2.016011476516723633e-01 7.537029385566711426e-01 3.440222740173339844e-01 2.237138450145721436e-01
-2.704183161258697510e-01 1.768270581960678101e-01 4.688749611377716064e-01 -8.872806280851364136e-02 4.211648702621459961e-01 3.932272493839263916e-01 5.310987830162048340e-01 2.319833189249038696e-01
-9.092700481414794922e-02 1.688980460166931152e-01 3.476126790046691895e-01 -4.880032315850257874e-02 4.025081396102905273e-01 4.755812585353851318e-01 5.410265326499938965e-01 3.988605141639709473e-01
2.087161988019943237e-01 -4.454460442066192627e-01 2.836909294128417969e-01 -2.309195846319198608e-01 -5.630970001220703125e-01 4.144808948040008545e-01 1.815791726112365723e-01 -3.199490606784820557e-01
-1.828170418739318848e-01 1.940610110759735107e-01 3.918631672859191895e-01 -6.756865978240966797e-01 3.217180967330932617e-01 2.169386595487594604e-01 2.711379826068878174e-01 3.077799379825592041e-01
1.168182790279388428e-01 -2.063332349061965942e-01 4.024605751037597656e-01 -2.524431049823760986e-01 -2.349637597799301147e-01 5.213357210159301758e-01 2.120713740587234497e-01 -5.883067250251770020e-01
5.391049757599830627e-02 -4.021237418055534363e-02 8.967362344264984131e-02 -6.997141838073730469e-01 -6.030836701393127441e-01 2.446810156106948853e-01 2.187740355730056763e-01 -1.624639183282852173e-01
-2.831522822380065918e-01 1.170984804630279541e-01 1.277282536029815674e-01 -5.666097998619079590e-01 -6.968963425606489182e-03 1.160483285784721375e-01 7.289115190505981445e-01 1.546731442213058472e-01
7.439361810684204102e-01 5.460852384567260742e-02 -1.538624316453933716e-01 -3.902459442615509033e-01 -1.268660575151443481e-01 3.842802345752716064e-01 2.697500288486480713e-01 1.762953251600265503e-01
-8.009081706404685974e-03 3.154351711273193359e-01 3.123432099819183350e-01 8.978170156478881836e-02 4.721302539110183716e-02 2.360325604677200317e-01 7.028231024742126465e-01 4.928658008575439453e-01
2.992196381092071533e-02 -5.120509266853332520e-01 1.497601270675659180e-01 -3.329918980598449707e-01 -4.007607102394104004e-01 2.622181773185729980e-01 6.070370674133300781e-01 7.573197036981582642e-02
-3.554496914148330688e-03 -1.393289268016815186e-01 -5.978044867515563965e-02 -6.487609744071960449e-01 -5.872315764427185059e-01 3.742318153381347656e-01 2.498786002397537231e-01 -9.370484203100204468e-02
-9.338187985122203827e-03 -8.568196743726730347e-02 6.621351093053817749e-02 -3.112455606460571289e-01 -2.554434239864349365e-01 1.332131624221801758e-01 8.804866075515747070e-01 1.818227171897888184e-01
3.029767870903015137e-01 4.333277642726898193e-01 4.370741248130798340e-01 1.282483339309692383e-01 -5.387903451919555664e-01 2.480103075504302979e-01 1.206873208284378052e-01 3.828591406345367432e-01
-3.299739062786102295e-01 -3.831946253776550293e-01 1.591096520423889160e-01 -3.807440400123596191e-01 -2.794694900512695312e-01 3.661184310913085938e-01 5.657474398612976074e-01 -2.044040262699127197e-01
-6.715472042560577393e-02 1.195902377367019653e-01 2.507083415985107422e-01 -5.511751174926757812e-01 1.192704886198043823e-01 2.381502091884613037e-01 3.768806159496307373e-01 6.336875557899475098e-01
3.437744081020355225e-01 -2.251452654600143433e-01 9.314478375017642975e-03 -1.586224883794784546e-01 -2.536017000675201416e-01 3.077864646911621094e-01 7.210260033607482910e-01 -3.563089072704315186e-01
5.532089993357658386e-02 1.941950023174285889e-01 4.992660135030746460e-02 -4.916050732135772705e-01 -3.764989674091339111e-01 6.310663223266601562e-01 -1.205544732511043549e-02 -4.182320535182952881e-01
3.933969438076019287e-01 -8.292022347450256348e-02 -9.387479722499847412e-02 -4.086558520793914795e-01 -2.411976903676986694e-01 7.400323748588562012e-01 5.808167904615402222e-02 -2.309827953577041626e-01
2.947452366352081299e-01 -3.690975904464721680e-01 4.021966457366943359e-01 -3.279458284378051758e-01 -1.506038904190063477e-01 6.577647328376770020e-01 -9.652614593505859375e-02 -2.071916460990905762e-01
2.446720153093338013e-01 -4.601061809808015823e-03 3.536694347858428955e-01 -5.772089362144470215e-01 2.827413082122802734e-01 5.795629024505615234e-01 -2.111440747976303101e-01 1.464397162199020386e-01
3.415957391262054443e-01 2.172083705663681030e-01 3.619758784770965576e-01 -4.859231710433959961e-01 4.437659680843353271e-01 4.988929331302642822e-01 6.794353481382131577e-03 -1.520412415266036987e-01
2.759305573999881744e-02 -4.476749524474143982e-02 3.994015157222747803e-01 -4.387860000133514404e-01 1.272481083869934082e-01 2.484207302331924438e-01 3.775148689746856689e-01 6.517341732978820801e-01
-2.564254701137542725e-01 3.862863481044769287e-01 -2.221783846616744995e-01 8.171279728412628174e-02 -2.075093239545822144e-01 7.113819122314453125e-01 4.240014851093292236e-01 9.322547353804111481e-03
-2.199613302946090698e-01 3.366492092609405518e-01 5.528165698051452637e-01 -1.502608973532915115e-02 -3.738904371857643127e-02 6.846666932106018066e-01 -2.296801507472991943e-01 -9.763646870851516724e-02
1.992850303649902344e-01 5.934591889381408691e-01 -2.167995274066925049e-01 -1.198563911020755768e-02 -4.192458093166351318e-01 5.589520931243896484e-01 1.510092765092849731e-01 2.234901785850524902e-01
2.211368232965469360e-01 -4.558255076408386230e-01 1.131554469466209412e-01 -2.810659110546112061e-01 -4.485505521297454834e-01 2.882443070411682129e-01 5.817486643791198730e-01 -1.697215884923934937e-01
-6.472088098526000977e-01 -4.427043721079826355e-03 3.538192808628082275e-01 -1.006600707769393921e-01 -1.901019811630249023e-01 6.147733330726623535e-01 1.080522909760475159e-01 1.414931118488311768e-01
8.619179576635360718e-02 -1.192356199026107788e-01 -1.203266717493534088e-02 -8.562725037336349487e-02 -2.302327007055282593e-01 7.291487455368041992e-01 3.821881115436553955e-01 -4.900454282760620117e-01
9.711416810750961304e-02 3.242104649543762207e-01 5.541527271270751953e-01 7.283636182546615601e-02 -4.717521667480468750e-01 3.839829862117767334e-01 -4.243128374218940735e-02 4.486343264579772949e-01
7.613673061132431030e-02 4.822271466255187988e-01 2.526374161243438721e-01 -4.510492980480194092e-01 1.320503205060958862e-01 5.855075120925903320e-01 -5.560487136244773865e-02 -3.619956374168395996e-01
1.105488687753677368e-01 1.067820265889167786e-01 3.467712402343750000e-01 1.372806876897811890e-01 3.757394552230834961e-01 5.687196254730224609e-01 5.272369384765625000e-01 3.077004253864288330e-01
1.927302181720733643e-01 1.244328077882528305e-02 -6.448969244956970215e-02 -4.569883346557617188e-01 2.062341272830963135e-01 1.742283999919891357e-01 7.599018216133117676e-01 3.152204155921936035e-01
3.915382623672485352e-01 2.656409740447998047e-01 6.094574928283691406e-01 2.157835960388183594e-01 -2.983726859092712402e-01 4.429031014442443848e-01 -2.456386014819145203e-02 2.689589560031890869e-01
-2.422397583723068237e-01 -2.559124827384948730e-01 4.883991181850433350e-01 -2.868372201919555664e-01 1.312472373247146606e-01 3.890029489994049072e-01 4.623634517192840576e-01 -4.155603051185607910e-01
2.057247012853622437e-01 -1.857896447181701660e-01 4.845665395259857178e-01 3.794366419315338135e-01 -1.064753010869026184e-01 6.601459383964538574e-01 2.195214033126831055e-01 2.215022593736648560e-01
2.579906284809112549e-01 -1.220171228051185608e-01 4.856494665145874023e-01 3.986389636993408203e-01 -2.886877059936523438e-01 6.279357671737670898e-01 6.184848397970199585e-02 2.057062387466430664e-01
-3.462878465652465820e-01 4.229667782783508301e-01 2.042003571987152100e-01 8.584802970290184021e-03 -3.447641432285308838e-01 7.247148156166076660e-01 -1.204688027501106262e-01 -2.873761765658855438e-02
2.062960416078567505e-01 4.110096693038940430e-01 -1.345876157283782959e-01 6.545298546552658081e-02 -5.995376706123352051e-01 5.786011815071105957e-01 3.357378393411636353e-02 2.660134732723236084e-01
-1.045072451233863831e-02 -2.708802819252014160e-01 3.026175498962402344e-01 -4.032895863056182861e-01 -4.389479458332061768e-01 1.128157898783683777e-01 6.550638675689697266e-01 -1.943796724081039429e-01
2.060129493474960327e-01 -1.142731681466102600e-01 7.964364886283874512e-01 1.698996275663375854e-01 -2.085231691598892212e-01 4.113149344921112061e-01 8.565156161785125732e-02 2.476396560668945312e-01
5.471639633178710938e-01 -1.804541945457458496e-01 3.443118035793304443e-01 -3.026864826679229736e-01 -1.770086288452148438e-01 5.846858620643615723e-01 -9.673489630222320557e-02 -2.744642794132232666e-01
1.545793712139129639e-01 4.768242686986923218e-02 2.214819490909576416e-01 4.208072721958160400e-01 7.843837141990661621e-02 5.543009638786315918e-01 6.446009278297424316e-01 1.370624899864196777e-01
-1.376257240772247314e-01 3.216232955455780029e-01 -2.586846649646759033e-01 1.020023897290229797e-01 -3.521648943424224854e-01 5.911229252815246582e-01 5.093453526496887207e-01 2.596466541290283203e-01
-1.608583182096481323e-01 5.951390862464904785e-01 -1.426710933446884155e-01 -5.237606763839721680e-01 -1.720490902662277222e-01 4.173198640346527100e-01 3.467045128345489502e-01 3.595860674977302551e-02
-5.637213587760925293e-01 1.074307505041360855e-02 2.666879892349243164e-01 -2.325387205928564072e-03 -5.223972722887992859e-02 7.236852645874023438e-01 2.171833068132400513e-01 -1.932791322469711304e-01
-4.928072392940521240e-01 2.111030369997024536e-01 3.353417813777923584e-01 -2.989057898521423340e-01 -4.081904888153076172e-01 5.337329506874084473e-01 5.169844254851341248e-02 -2.379384338855743408e-01
2.143136560916900635e-01 1.224096417427062988e-01 5.008651316165924072e-02 -6.640918254852294922e-01 3.338294923305511475e-01 5.299218893051147461e-01 2.624288499355316162e-01 -1.855551898479461670e-01
2.478816807270050049e-01 6.404331326484680176e-01 4.329310655593872070e-01 -7.118378579616546631e-02 -4.960859715938568115e-01 1.984436064958572388e-01 1.255592554807662964e-01 1.861649304628372192e-01
1.758893728256225586e-01 1.779827773571014404e-01 6.862659454345703125e-01 -3.264127969741821289e-01 -3.044779300689697266e-01 -9.868454188108444214e-02 2.057922184467315674e-01 4.637703597545623779e-01
-3.511844873428344727e-01 2.082330174744129181e-02 5.291662812232971191e-01 1.008656546473503113e-01 -1.735390126705169678e-01 7.328740358352661133e-01 -8.026979863643646240e-02 1.112717017531394958e-01
5.146193876862525940e-02 3.299732506275177002e-01 3.584664762020111084e-01 -4.718790352344512939e-01 1.103550009429454803e-02 -1.085903719067573547e-01 7.220967411994934082e-01 -6.295941770076751709e-02
6.910067051649093628e-02 -1.057417243719100952e-01 6.744102239608764648e-01 1.132111847400665283e-01 2.164663933217525482e-02 5.763906836509704590e-01 2.473460510373115540e-02 4.278915226459503174e-01
-5.355802178382873535e-01 -1.560274958610534668e-01 3.222306966781616211e-01 -2.499729096889495850e-01 -2.831546366214752197e-01 6.591411232948303223e-01 9.400864131748676300e-03 8.808078616857528687e-02
2.573817074298858643e-01 1.252325475215911865e-01 7.492133378982543945e-01 1.129337102174758911e-01 -3.740615546703338623e-01 4.143179357051849365e-01 -1.191848590970039368e-01 1.349454075098037720e-01
3.701049387454986572e-01 5.451538413763046265e-02 -9.300013631582260132e-02 -3.955480158329010010e-01 -6.278349161148071289e-01 2.906898856163024902e-01 3.858190774917602539e-01 -2.596331536769866943e-01
2.270375043153762817e-01 1.480605304241180420e-01 3.639142811298370361e-01 2.786816060543060303e-01 2.856551706790924072e-01 6.749233603477478027e-01 3.623060882091522217e-01 2.192009836435317993e-01
2.589553594589233398e-01 3.664542436599731445e-01 5.168198943138122559e-01 4.120671749114990234e-01 -9.273316245526075363e-04 4.957758486270904541e-01 3.244563043117523193e-01 1.033673584461212158e-01
-2.760348618030548096e-01 1.881981194019317627e-01 4.369544088840484619e-01 -1.040496453642845154e-01 -2.915705740451812744e-01 6.946952342987060547e-01 -3.194752037525177002e-01 -1.301978528499603271e-01
1.000177860260009766e-01 1.008789241313934326e-01 4.813655614852905273e-01 -3.207116723060607910e-01 1.892744600772857666e-01 6.321436166763305664e-01 -1.298154145479202271e-01 -4.392821490764617920e-01
-2.551708519458770752e-01 2.222518026828765869e-01 -1.951215565204620361e-01 1.140655130147933960e-01 -3.767300546169281006e-01 6.260958909988403320e-01 4.056946039199829102e-01 3.686448037624359131e-01
3.950621187686920166e-01 3.874389529228210449e-01 6.141581535339355469e-01 -5.586427450180053711e-02 -4.124369919300079346e-01 1.192960068583488464e-01 1.432322263717651367e-01 3.296282589435577393e-01
-2.581887841224670410e-01 4.417707920074462891e-01 4.135443568229675293e-01 7.653561420738697052e-03 -1.502377688884735107e-01 7.048828005790710449e-01 -2.125215828418731689e-01 -5.002940818667411804e-02
1.282967533916234970e-02 6.563126444816589355e-01 3.892535269260406494e-01 -7.307085208594799042e-03 3.007352948188781738e-01 2.508810758590698242e-01 5.137174725532531738e-01 1.512150187045335770e-02
3.635583519935607910e-01 6.032986640930175781e-01 5.989798903465270996e-01 9.445364773273468018e-02 -1.075354218482971191e-01 3.258554041385650635e-01 1.922238618135452271e-02 1.343224048614501953e-01
1.045584231615066528e-01 5.084135103970766068e-03 1.836801171302795410e-01 -5.819156169891357422e-01 3.144541084766387939e-01 9.760636091232299805e-02 6.765882968902587891e-01 2.247164398431777954e-01
2.709484994411468506e-01 7.023076415061950684e-01 -1.017774567008018494e-01 -1.036359071731567383e-01 -1.258939355611801147e-01 6.073511242866516113e-01 1.187761053442955017e-01 1.158426031470298767e-01
-1.008689478039741516e-01 2.588789463043212891e-01 5.164020657539367676e-01 -5.105000138282775879e-01 1.397571116685867310e-01 4.509444907307624817e-02 5.997411012649536133e-01 1.194608360528945923e-01
-5.092853307723999023e-02 2.051616646349430084e-02 5.003851056098937988e-01 -4.149098992347717285e-01 -1.042670682072639465e-01 -7.587390393018722534e-02 7.182752490043640137e-01 -2.047007679939270020e-01
3.532138764858245850e-01 1.894158720970153809e-01 2.300191521644592285e-01 -5.848861336708068848e-01 -3.716236650943756104e-01 2.357943803071975708e-01 1.976881772279739380e-01 -4.599750936031341553e-01
1.799022257328033447e-01 1.646591871976852417e-01 4.143551886081695557e-01 2.069845050573348999e-01 -5.701904296875000000e-01 4.868766367435455322e-01 -9.968785196542739868e-02 3.922830522060394287e-01
7.474501430988311768e-02 -7.089085876941680908e-02 1.911856234073638916e-02 -2.441845685243606567e-01 -5.557630062103271484e-01 1.205320209264755249e-01 7.766038775444030762e-01 -5.368498340249061584e-02
1.011415570974349976e-01 -3.751845657825469971e-01 -1.023995056748390198e-01 -2.621369361877441406e-01 -3.431955575942993164e-01 7.985433936119079590e-01 9.456478804349899292e-02 -7.354011386632919312e-02
3.382610157132148743e-02 5.931263044476509094e-02 7.779600620269775391e-01 1.189475413411855698e-02 -5.886214599013328552e-02 4.284720718860626221e-01 -1.930656097829341888e-02 4.500541090965270996e-01
-4.418508112430572510e-01 4.530021548271179199e-01 3.701303005218505859e-01 -1.765255331993103027e-01 -8.281975239515304565e-02 6.067504286766052246e-01 -1.532811671495437622e-02 2.369790673255920410e-01
-2.346828766167163849e-02 8.544698357582092285e-03 2.931345701217651367e-01 -2.098393291234970093e-01 -4.679460823535919189e-01 -3.211838379502296448e-02 7.943357229232788086e-01 -1.357998102903366089e-01
-2.922736704349517822e-01 3.881720006465911865e-01 -1.289928853511810303e-01 1.407568156719207764e-01 -4.298891127109527588e-01 6.367581486701965332e-01 3.658411204814910889e-01 5.780670791864395142e-02
3.335657119750976562e-01 -4.044974446296691895e-01 1.870940625667572021e-01 -3.567157983779907227e-01 -3.295067250728607178e-01 4.632807970046997070e-01 3.815958797931671143e-01 -3.066693544387817383e-01
-1.731884777545928955e-01 -7.165827602148056030e-02 6.067020297050476074e-01 -4.953613579273223877e-01 -4.567546248435974121e-01 -3.584186732769012451e-02 3.360774517059326172e-01 -1.689470857381820679e-01
4.685733616352081299e-01 2.385032624006271362e-01 3.929871022701263428e-01 1.225267499685287476e-01 -5.861003994941711426e-01 2.181894928216934204e-01 1.952383965253829956e-01 3.533624112606048584e-01
-2.541007995605468750e-01 7.122492045164108276e-02 6.264674067497253418e-01 -1.737076789140701294e-01 -3.290053904056549072e-01 5.444851517677307129e-01 -2.624872922897338867e-01 -1.847048401832580566e-01
6.457757204771041870e-02 6.963857263326644897e-02 2.804916799068450928e-01 -5.956763029098510742e-01 2.144098132848739624e-01 1.157700084149837494e-02 6.806654930114746094e-01 2.192332297563552856e-01
3.046216070652008057e-02 2.901759743690490723e-02 -3.573136404156684875e-02 -3.473325967788696289e-01 -5.320950150489807129e-01 1.025678142905235291e-01 7.611361742019653320e-01 -5.779313668608665466e-02
2.618515789508819580e-01 1.449940502643585205e-01 4.455669820308685303e-01 2.259656935930252075e-01 -5.866246223449707031e-01 4.863651096820831299e-01 -9.229560941457748413e-02 2.676232457160949707e-01
-1.872399151325225830e-01 4.480062425136566162e-01 -1.569210886955261230e-01 -6.295638084411621094e-01 -8.795741945505142212e-02 5.236857533454895020e-01 2.338695377111434937e-01 -8.110943436622619629e-02
3.876156359910964966e-02 -1.796492040157318115e-01 8.955156803131103516e-02 -4.749067127704620361e-01 -5.533561110496520996e-01 1.594198495149612427e-01 6.308965682983398438e-01 5.495372414588928223e-02
1.371791511774063110e-01 -2.926282286643981934e-01 -1.739197969436645508e-01 -2.626855671405792236e-01 1.268097311258316040e-01 7.773833870887756348e-01 1.472811102867126465e-01 3.926850259304046631e-01
3.116081058979034424e-01 -1.326595842838287354e-01 5.128298997879028320e-01 3.085574507713317871e-01 4.510335251688957214e-02 6.216492056846618652e-01 2.633953690528869629e-01 2.631361186504364014e-01
-3.220786750316619873e-01 -2.778433263301849365e-01 1.373747885227203369e-01 -3.160405755043029785e-01 -3.432329893112182617e-01 3.175790309906005859e-01 6.893871426582336426e-01 -7.996902614831924438e-02
-7.384607940912246704e-02 1.633555293083190918e-01 1.545352488756179810e-01 -4.847192764282226562e-01 2.264724075794219971e-01 5.048797130584716797e-01 4.155312180519104004e-01 -4.797585308551788330e-01
2.361745834350585938e-01 -3.478873074054718018e-01 4.857849776744842529e-01 3.373437523841857910e-01 -2.667470872402191162e-01 5.244770050048828125e-01 2.382732480764389038e-01 2.653374373912811279e-01
1.511026918888092041e-01 1.190414279699325562e-01 6.256853938102722168e-01 2.136514186859130859e-01 -1.573710888624191284e-01 6.372548341751098633e-01 -8.444057404994964600e-02 2.964425384998321533e-01
1.647781729698181152e-01 2.005778849124908447e-01 4.231565892696380615e-01 4.321305155754089355e-01 2.272096648812294006e-02 7.065261006355285645e-01 2.162184119224548340e-01 1.427328586578369141e-01
3.815148472785949707e-01 -4.409635961055755615e-01 2.769822776317596436e-01 -4.714185893535614014e-01 -4.614452421665191650e-01 3.080160021781921387e-01 2.307053953409194946e-01 -3.499808721244335175e-03
4.668911993503570557e-01 1.248659268021583557e-01 1.891456991434097290e-01 -6.917749643325805664e-01 3.146437406539916992e-01 2.370425611734390259e-01 3.105951547622680664e-01 2.081369794905185699e-02
5.110777020454406738e-01 4.218727052211761475e-01 3.485729396343231201e-01 3.617735803127288818e-01 -9.671404212713241577e-02 4.789625704288482666e-01 2.624621391296386719e-01 -2.818994037806987762e-02
-1.272930204868316650e-01 6.406176090240478516e-01 -8.430908620357513428e-02 -5.236159563064575195e-01 2.459964156150817871e-02 3.552222549915313721e-01 4.047689437866210938e-01 3.870454058051109314e-02
-2.742791771888732910e-01 6.720926761627197266e-01 1.814783662557601929e-01 -3.277007639408111572e-01 -2.864274978637695312e-01 4.721864163875579834e-01 1.045072674751281738e-01 -1.296832859516143799e-01
-1.354191601276397705e-01 3.769749402999877930e-01 5.421857237815856934e-01 -2.818458676338195801e-01 4.429563581943511963e-01 4.083874821662902832e-01 6.794698536396026611e-02 3.139137625694274902e-01
-6.195297837257385254e-02 -3.109972476959228516e-01 7.633522152900695801e-02 -3.971086442470550537e-01 -2.577384114265441895e-01 3.772178888320922852e-01 6.493958830833435059e-01 -3.247810006141662598e-01
2.913531959056854248e-01 6.784012317657470703e-01 3.654993474483489990e-01 -6.184863857924938202e-03 -4.670966863632202148e-01 2.361163794994354248e-01 1.493176966905593872e-01 1.582122296094894409e-01
3.845787793397903442e-02 -3.636984154582023621e-02 1.330255866050720215e-01 -1.182805225253105164e-01 -5.306056141853332520e-01 5.377750843763351440e-02 8.192800283432006836e-01 -9.928929060697555542e-02
3.400330245494842529e-02 1.521147191524505615e-01 2.559726834297180176e-01 -6.041380763053894043e-01 1.207220852375030518e-01 -2.036168985068798065e-02 7.179005146026611328e-01 1.217806786298751831e-01
4.270267486572265625e-01 2.497711330652236938e-01 3.943268060684204102e-01 4.195098280906677246e-01 -3.794847428798675537e-02 4.104553759098052979e-01 5.026290416717529297e-01 3.507984057068824768e-02
-1.388902515172958374e-01 -2.475802153348922729e-01 3.297854065895080566e-01 -2.847777903079986572e-01 -8.097173273563385010e-02 7.156720757484436035e-01 1.437593996524810791e-01 -4.360584914684295654e-01
1.468208059668540955e-02 4.576275944709777832e-01 5.795160681009292603e-02 -6.425628662109375000e-01 -3.319375514984130859e-01 4.325052499771118164e-01 2.065466716885566711e-02 -2.764887511730194092e-01
8.388981223106384277e-02 -1.101861447095870972e-01 -1.029268745332956314e-02 -8.527328819036483765e-02 -3.132152855396270752e-01 6.178680062294006348e-01 4.541889727115631104e-01 -5.359959602355957031e-01
8.614160865545272827e-02 4.652083218097686768e-01 -8.352019637823104858e-02 -3.594744205474853516e-01 -3.520915284752845764e-02 5.634151101112365723e-01 4.055962264537811279e-01 -3.959531486034393311e-01
-4.563341438770294189e-01 1.162813827395439148e-01 4.851514101028442383e-01 -3.072102963924407959e-01 -4.188380539417266846e-01 5.099431276321411133e-01 -5.443388596177101135e-02 -1.002865806221961975e-01
1.967287063598632812e-01 1.099204123020172119e-01 6.341056227684020996e-01 6.277831643819808960e-02 -3.978973925113677979e-01 4.108776152133941650e-01 -1.288766711950302124e-01 4.465784430503845215e-01
4.271692410111427307e-02 -8.110595494508743286e-02 -1.314580589532852173e-01 -5.208728909492492676e-01 -6.310556530952453613e-01 4.441237747669219971e-01 2.954375445842742920e-01 -1.422911584377288818e-01
3.734363615512847900e-01 3.202097117900848389e-01 -1.281950026750564575e-01 -6.054034829139709473e-01 2.128386795520782471e-01 2.907932996749877930e-01 2.136750221252441406e-01 4.467053115367889404e-01
1.861356943845748901e-01 3.151224553585052490e-01 3.262531161308288574e-01 -5.239298939704895020e-01 4.230344891548156738e-01 5.340833067893981934e-01 -6.154135614633560181e-02 -1.308329701423645020e-01
1.566190272569656372e-01 1.559685319662094116e-01 4.845559895038604736e-01 4.695131257176399231e-02 -1.856466978788375854e-01 2.192230075597763062e-01 2.633161842823028564e-01 7.498576641082763672e-01
1.690568625926971436e-01 -3.902705907821655273e-01 3.410152494907379150e-01 -7.181894779205322266e-02 -7.680621147155761719e-01 3.112250864505767822e-01 1.038078665733337402e-01 -1.013618428260087967e-02
2.808028161525726318e-01 2.206295132637023926e-01 4.277530312538146973e-01 3.639465868473052979e-01 6.894505023956298828e-02 7.125183939933776855e-01 1.411910355091094971e-01 1.570728272199630737e-01
-1.309933662414550781e-01 2.940291166305541992e-01 -2.485845088958740234e-01 -5.118947029113769531e-01 -3.160852938890457153e-02 4.170748293399810791e-01 6.066129207611083984e-01 1.721258461475372314e-01
3.620398044586181641e-01 6.715083867311477661e-02 -5.759089067578315735e-02 -4.145221412181854248e-01 3.900902569293975830e-01 7.315299510955810547e-01 4.285040870308876038e-02 1.139944791793823242e-02
-8.278868347406387329e-02 -1.246771141886711121e-01 -6.171067804098129272e-02 -2.166472226381301880e-01 -2.994953691959381104e-01 3.230150043964385986e-01 5.765967369079589844e-01 6.327381134033203125e-01
-1.775637567043304443e-01 3.434140384197235107e-01 -3.293139338493347168e-01 -4.955460131168365479e-02 -3.234790861606597900e-01 6.831137537956237793e-01 3.626775145530700684e-01 1.918764859437942505e-01
2.130898386240005493e-01 -2.274357229471206665e-01 -2.772303819656372070e-01 -3.926164805889129639e-01 4.436944797635078430e-02 7.634770274162292480e-01 2.258609831333160400e-01 1.896900534629821777e-01
-3.998542428016662598e-01 1.666799634695053101e-01 3.837489187717437744e-01 -1.908894926309585571e-01 -3.414081931114196777e-01 6.772922277450561523e-01 -2.170086205005645752e-01 -7.909104228019714355e-02
3.436515033245086670e-01 5.746222734451293945e-01 4.785871207714080811e-01 6.570960581302642822e-02 -4.328633248805999756e-01 2.484094351530075073e-01 1.078384742140769958e-01 2.400887161493301392e-01
2.652971744537353516e-01 6.172506213188171387e-01 5.226304531097412109e-01 -9.404662996530532837e-02 -4.159168303012847900e-01 1.886716336011886597e-01 1.100473999977111816e-01 2.143301516771316528e-01
1.189292073249816895e-01 -7.342350482940673828e-02 6.293119788169860840e-01 -5.325495004653930664e-01 -2.685809433460235596e-01 -1.695557385683059692e-01 4.100085198879241943e-01 -1.784108728170394897e-01
-1.285347621887922287e-02 -6.422571837902069092e-02 3.682975172996520996e-01 -3.181599080562591553e-01 4.567105174064636230e-01 3.210369348526000977e-01 4.511811733245849609e-01 4.935861229896545410e-01
2.623171806335449219e-01 6.157473921775817871e-01 4.281912744045257568e-01 -1.591030061244964600e-01 -4.514598846435546875e-01 7.006914168596267700e-02 2.207818031311035156e-01 2.931093871593475342e-01
1.447108983993530273e-01 4.111949205398559570e-01 1.674824766814708710e-02 -3.056167662143707275e-01 4.257729947566986084e-01 5.466816425323486328e-01 3.146817982196807861e-01 3.703072071075439453e-01
-5.237702652812004089e-02 -4.463147372007369995e-02 3.643800616264343262e-01 -3.367068171501159668e-01 -1.243519932031631470e-01 6.821978688240051270e-01 -3.563909977674484253e-02 -5.167133808135986328e-01
-1.443782001733779907e-01 2.038842067122459412e-02 -2.255542427301406860e-01 -3.378883004188537598e-01 -2.520238459110260010e-01 3.252209126949310303e-01 5.793107748031616211e-01 5.557070970535278320e-01
1.850065737962722778e-01 1.784900277853012085e-01 -3.226300701498985291e-02 -5.107494592666625977e-01 -1.968616545200347900e-01 1.330166161060333252e-01 7.670246362686157227e-01 1.650240570306777954e-01
-4.220798984169960022e-02 -1.890366822481155396e-01 9.984388016164302826e-03 -3.613325655460357666e-01 -2.911735773086547852e-01 4.336676299571990967e-01 1.495579350739717484e-02 7.474954128265380859e-01
-1.409105807542800903e-01 4.486425220966339111e-02 3.670979142189025879e-01 -6.019986271858215332e-01 -1.386775523424148560e-01 2.752402424812316895e-01 3.928727507591247559e-01 -4.812802970409393311e-01
4.843003153800964355e-01 -2.894927263259887695e-01 -2.020073533058166504e-01 -2.834972143173217773e-01 -3.318866193294525146e-01 6.164415478706359863e-01 1.852263361215591431e-01 1.897677183151245117e-01
3.591095507144927979e-01 5.176936388015747070e-01 3.847408592700958252e-01 7.206935435533523560e-02 -5.478439331054687500e-01 1.819528341293334961e-01 2.252714484930038452e-01 2.565675675868988037e-01
-2.714431285858154297e-01 -3.461671769618988037e-01 1.945350468158721924e-01 -2.103368192911148071e-01 -3.530276417732238770e-01 3.095940351486206055e-01 6.816087365150451660e-01 -1.983283907175064087e-01
4.698789492249488831e-02 6.106514334678649902e-01 4.233814775943756104e-01 1.681813597679138184e-01 1.355659365653991699e-01 2.950083613395690918e-01 5.247445702552795410e-01 -1.912992298603057861e-01
6.562060862779617310e-02 1.449601054191589355e-01 2.103412747383117676e-01 3.491561412811279297e-01 -3.668399900197982788e-02 3.862415254116058350e-01 7.921924591064453125e-01 1.744417697191238403e-01
-1.867921650409698486e-01 -8.449938148260116577e-03 3.222494199872016907e-02 -2.912559509277343750e-01 -2.325377613306045532e-01 2.390619367361068726e-01 6.814094185829162598e-01 5.510222315788269043e-01
-2.180151194334030151e-01 5.838542804121971130e-02 4.180504009127616882e-02 -1.569817662239074707e-01 -5.000942945480346680e-01 1.261498779058456421e-01 7.821924686431884766e-01 2.117466777563095093e-01
-3.006089627742767334e-01 -2.510324418544769287e-01 2.252129316329956055e-01 -3.243337273597717285e-01 -3.064514696598052979e-01 2.529127299785614014e-01 7.167288064956665039e-01 -1.382972449064254761e-01
-1.915299296379089355e-01 1.011386513710021973e-01 -2.539130449295043945e-01 7.078643888235092163e-02 -3.241556286811828613e-01 6.542625427246093750e-01 4.545040428638458252e-01 3.793341815471649170e-01
5.043840792495757341e-05 2.517216093838214874e-02 2.514667510986328125e-01 -2.769142389297485352e-01 1.728810369968414307e-01 5.848721861839294434e-01 3.625567257404327393e-01 -5.966896414756774902e-01
2.558202110230922699e-02 -3.878855705261230469e-02 3.033934533596038818e-01 -6.535452604293823242e-01 5.442250519990921021e-02 3.807557746767997742e-02 5.583066344261169434e-01 4.031800329685211182e-01
-2.631814479827880859e-01 3.787259161472320557e-01 6.495355814695358276e-02 -4.464662969112396240e-01 -2.316377162933349609e-01 9.813439100980758667e-02 6.465335488319396973e-01 3.200920522212982178e-01
1.018816828727722168e-01 6.255977749824523926e-01 -3.083335459232330322e-01 -6.593470275402069092e-02 -2.621969282627105713e-01 5.737102031707763672e-01 3.020101487636566162e-01 9.864099323749542236e-02
3.674667775630950928e-01 5.812677145004272461e-01 -2.413894683122634888e-01 -1.062684953212738037e-01 -3.254185616970062256e-01 4.580676257610321045e-01 1.775802671909332275e-01 3.320788443088531494e-01
2.220735251903533936e-01 4.825713038444519043e-01 -4.898969829082489014e-02 8.705426752567291260e-02 -3.961251974105834961e-01 5.912334918975830078e-01 4.868610296398401260e-03 4.487026035785675049e-01
1.023569330573081970e-01 -4.650382399559020996e-01 4.679865539073944092e-01 -1.474225223064422607e-01 -5.095247626304626465e-01 2.403817512094974518e-02 4.814895689487457275e-01 2.012270987033843994e-01
-2.004036903381347656e-01 -2.808731608092784882e-02 1.585645675659179688e-01 -1.577295958995819092e-01 -3.502863049507141113e-01 9.657804667949676514e-02 7.611901164054870605e-01 4.445108473300933838e-01
-4.930573999881744385e-01 2.284853458404541016e-01 2.754934430122375488e-01 -2.795216739177703857e-01 -3.574164509773254395e-01 5.965641736984252930e-01 8.242179639637470245e-03 -2.587594687938690186e-01
1.845645904541015625e-01 3.162104785442352295e-01 2.674805521965026855e-01 4.485952854156494141e-01 9.479116648435592651e-03 4.801683425903320312e-01 6.019061207771301270e-01 1.485491544008255005e-02
-4.923563897609710693e-01 -2.967384457588195801e-01 3.101071417331695557e-01 -2.019815742969512939e-01 -4.987550154328346252e-02 5.490872263908386230e-01 4.289711117744445801e-01 -2.111113220453262329e-01
-1.779573112726211548e-01 -1.560005396604537964e-01 3.182635605335235596e-01 -2.650884985923767090e-01 -4.068118333816528320e-02 4.570435583591461182e-01 4.810670912265777588e-01 -5.748584270477294922e-01
-4.632944166660308838e-01 1.800330132246017456e-01 -4.061924293637275696e-02 1.224217936396598816e-01 -2.516727447509765625e-01 7.157418727874755859e-01 3.672482669353485107e-01 1.606622040271759033e-01
-3.642185926437377930e-01 -5.005060434341430664e-01 1.849381625652313232e-01 -3.100077509880065918e-01 -4.653567075729370117e-01 4.189234673976898193e-01 1.720084995031356812e-01 2.547370493412017822e-01
3.854691088199615479e-01 5.484887957572937012e-01 4.830251634120941162e-01 -2.021723091602325439e-01 -4.459586441516876221e-01 -8.155720308423042297e-03 2.429012209177017212e-01 1.357943713665008545e-01
1.620255559682846069e-01 -3.113259971141815186e-01 5.709810853004455566e-01 2.800509631633758545e-01 -1.082354113459587097e-01 6.493174433708190918e-01 1.148418337106704712e-01 1.608082801103591919e-01
-2.682546973228454590e-01 1.872311532497406006e-01 -3.200009465217590332e-01 -1.008260399103164673e-01 -8.680672943592071533e-02 6.139336824417114258e-01 5.985804200172424316e-01 1.940846890211105347e-01
-2.355892397463321686e-02 2.900371849536895752e-01 -2.380635887384414673e-01 1.415759176015853882e-01 -2.047244906425476074e-01 5.009927153587341309e-01 6.552354097366333008e-01 3.411246836185455322e-01
4.740763306617736816e-01 2.764224410057067871e-01 5.567351579666137695e-01 1.043840944766998291e-01 -4.998537600040435791e-01 2.193430364131927490e-01 9.989777952432632446e-02 2.646653056144714355e-01
4.890722334384918213e-01 -2.109846659004688263e-02 -1.425463557243347168e-01 -5.801821947097778320e-01 -3.335830867290496826e-01 4.053887426853179932e-01 3.528906404972076416e-01 -5.729545280337333679e-02
-2.077584266662597656e-01 1.936038136482238770e-01 -8.813796937465667725e-02 -6.036473810672760010e-02 -4.039562344551086426e-01 2.907375693321228027e-01 7.665169835090637207e-01 2.696011364459991455e-01
-2.481660246849060059e-02 3.034333884716033936e-02 6.829059869050979614e-02 -2.533990144729614258e-01 -5.127959847450256348e-01 2.202663384377956390e-02 7.967449426651000977e-01 1.770350486040115356e-01
1.611105650663375854e-01 -2.385777384042739868e-01 -3.282494470477104187e-02 -2.654015719890594482e-01 2.521306276321411133e-01 8.754290342330932617e-01 9.918703883886337280e-02 -7.631842046976089478e-02
-1.153450459241867065e-01 -5.871556401252746582e-01 3.004892468452453613e-01 -2.388586252927780151e-01 -3.456726968288421631e-01 2.871880829334259033e-01 5.323340296745300293e-01 9.617897123098373413e-02
8.071988075971603394e-02 -1.882383376359939575e-01 4.831890761852264404e-01 -4.337967038154602051e-01 3.080853223800659180e-01 5.092309713363647461e-01 1.276978254318237305e-01 -4.072591960430145264e-01
2.457730025053024292e-01 -4.284917116165161133e-01 -1.103599593043327332e-01 -3.226073384284973145e-01 -1.586205810308456421e-01 7.355181574821472168e-01 2.686863243579864502e-01 -3.736172616481781006e-02
1.373656392097473145e-01 1.925649046897888184e-01 3.393796980381011963e-01 -6.184819936752319336e-01 1.793250143527984619e-01 -5.135388672351837158e-02 5.886750221252441406e-01 2.549861669540405273e-01
-2.780590057373046875e-01 6.064648628234863281e-01 5.072111487388610840e-01 9.095788002014160156e-02 1.475724577903747559e-01 4.829575717449188232e-01 1.746507138013839722e-01 -6.179298460483551025e-02
2.191221117973327637e-01 -1.284895390272140503e-01 4.341725707054138184e-01 4.254843592643737793e-01 -2.262182533740997314e-02 6.977329850196838379e-01 2.534613013267517090e-01 1.197806149721145630e-01
1.578066498041152954e-01 -7.106707990169525146e-02 2.683306634426116943e-01 -2.109346091747283936e-01 1.785956621170043945e-01 6.253021955490112305e-01 4.215884208679199219e-01 5.029073357582092285e-01
-7.789934426546096802e-02 1.889521479606628418e-01 5.210909247398376465e-01 -5.046870112419128418e-01 2.423958778381347656e-01 4.318211078643798828e-01 -7.318925112485885620e-02 4.259134232997894287e-01
-1.894225031137466431e-01 2.432769238948822021e-01 -1.314040720462799072e-01 -3.931168317794799805e-01 -3.980973064899444580e-01 1.841709017753601074e-01 6.831726431846618652e-01 2.720337212085723877e-01
2.068333625793457031e-01 7.036821246147155762e-01 -1.854325681924819946e-01 -3.247764408588409424e-01 -3.598538925871253014e-03 4.142510890960693359e-01 2.813294231891632080e-01 2.672514617443084717e-01
-3.410726785659790039e-02 2.286154180765151978e-01 3.312690258026123047e-01 -5.252752304077148438e-01 1.687193289399147034e-02 -8.330663293600082397e-02 7.439182996749877930e-01 -1.671732962131500244e-02
-4.304901659488677979e-01 1.388060674071311951e-02 2.465561181306838989e-01 -5.230818390846252441e-01 -4.454737901687622070e-01 5.186280608177185059e-01 -3.013364225625991821e-02 -1.084028109908103943e-01
-4.212917685508728027e-01 6.393519788980484009e-02 3.310086727142333984e-01 -2.249437421560287476e-01 -1.742228269577026367e-01 7.187297940254211426e-01 -1.175469532608985901e-01 -3.122752904891967773e-01
-1.898804455995559692e-01 -3.982474505901336670e-01 1.028645485639572144e-01 -3.151057660579681396e-01 -2.852073013782501221e-01 6.365400552749633789e-01 3.426379263401031494e-01 -3.025632202625274658e-01
-2.579067647457122803e-01 -7.516463100910186768e-02 3.031593859195709229e-01 -3.638814389705657959e-01 -2.212861329317092896e-01 1.552221179008483887e-01 7.335587739944458008e-01 -3.038902580738067627e-01
-3.660089895129203796e-02 3.059435822069644928e-02 6.533405184745788574e-02 -6.056715846061706543e-01 -2.091823220252990723e-01 1.101755723357200623e-01 6.874641180038452148e-01 3.132330477237701416e-01
-3.065104484558105469e-01 1.333100646734237671e-01 -9.926079213619232178e-02 -8.626900613307952881e-02 -3.403010070323944092e-01 4.268362820148468018e-01 7.244298458099365234e-01 2.195270806550979614e-01
2.408314794301986694e-01 -2.060327492654323578e-02 -7.159373909235000610e-02 -4.171387553215026855e-01 -2.955441176891326904e-01 8.751038461923599243e-02 8.100074529647827148e-01 1.064372137188911438e-01
2.654355168342590332e-01 4.134657382965087891e-01 6.792074441909790039e-01 1.507723331451416016e-01 -1.962167024612426758e-01 4.016631543636322021e-01 -3.745601326227188110e-02 2.707353830337524414e-01
1.659627854824066162e-01 4.762869179248809814e-01 5.603945255279541016e-01 2.451123595237731934e-01 -1.728810966014862061e-01 1.372580379247665405e-01 5.086324214935302734e-01 2.530821859836578369e-01
1.610079258680343628e-01 -1.089881546795368195e-02 6.074710749089717865e-03 -3.574313819408416748e-01 -5.536891892552375793e-02 1.140607371926307678e-01 7.649388313293457031e-01 4.949310421943664551e-01
7.335860282182693481e-02 2.688792943954467773e-01 7.325046658515930176e-01 -2.680584415793418884e-02 -3.791205585002899170e-01 3.567627966403961182e-01 -1.444148421287536621e-01 3.052427768707275391e-01
-2.097972631454467773e-01 -3.417794406414031982e-02 6.167354434728622437e-02 -4.055985212326049805e-01 -4.282241761684417725e-01 5.712691545486450195e-01 -1.738532036542892456e-01 4.965418875217437744e-01
2.700240910053253174e-01 1.031836643815040588e-01 -1.209908574819564819e-01 -1.943943351507186890e-01 -3.529349863529205322e-01 7.514006495475769043e-01 9.008942544460296631e-02 -4.083258807659149170e-01
-2.813799679279327393e-01 1.953834295272827148e-01 -1.538809537887573242e-01 -5.714973807334899902e-01 -2.664590775966644287e-01 6.050397753715515137e-01 2.624682486057281494e-01 -1.624778509140014648e-01
-5.667209029197692871e-01 8.207640051841735840e-02 3.665661513805389404e-01 2.151504531502723694e-02 -2.665644884109497070e-01 6.608584523200988770e-01 5.704247578978538513e-02 1.619039028882980347e-01
3.772663176059722900e-01 3.674948811531066895e-01 4.926493167877197266e-01 2.636625766754150391e-01 -4.268005788326263428e-01 1.360178291797637939e-01 4.293608665466308594e-01 1.593299806118011475e-01
-1.193872839212417603e-01 7.318612933158874512e-01 2.034905850887298584e-01 -2.740031480789184570e-01 2.098154872655868530e-01 4.831587970256805420e-01 2.246326506137847900e-01 7.559768110513687134e-02
2.415221631526947021e-01 -4.383698403835296631e-01 2.140227705240249634e-01 -5.308052301406860352e-01 -4.980524778366088867e-01 3.289118111133575439e-01 2.519707083702087402e-01 4.701435938477516174e-02
7.359933108091354370e-02 4.579289257526397705e-01 -1.501145362854003906e-01 -2.048760056495666504e-01 -1.491530835628509521e-01 2.925551533699035645e-01 7.492203712463378906e-01 -2.262949049472808838e-01
-2.169041335582733154e-02 7.787535339593887329e-02 3.185892850160598755e-02 -6.687508225440979004e-01 -5.833885669708251953e-01 3.446652293205261230e-01 1.289241909980773926e-01 -2.635612785816192627e-01
3.614239096641540527e-01 6.562059521675109863e-01 4.929131269454956055e-01 -1.146522983908653259e-01 -3.406407535076141357e-01 8.406478166580200195e-02 1.857084333896636963e-01 1.583265215158462524e-01
3.915411829948425293e-01 2.087013721466064453e-01 1.185526102781295776e-01 -7.055384516716003418e-01 -1.607675664126873016e-02 4.663341641426086426e-01 7.488526403903961182e-02 -2.607033848762512207e-01
3.885858654975891113e-01 8.137485384941101074e-02 -3.103213012218475342e-02 -4.736593365669250488e-01 -3.540009558200836182e-01 1.365867555141448975e-01 6.068706512451171875e-01 3.237255215644836426e-01
-5.473690852522850037e-02 1.111230179667472839e-01 9.370168298482894897e-02 -4.977444112300872803e-01 5.994436517357826233e-02 4.956751167774200439e-01 5.346753001213073730e-01 -4.392738044261932373e-01
-8.584900945425033569e-02 -2.664240300655364990e-01 1.888447850942611694e-01 -2.822248935699462891e-01 -7.088715434074401855e-01 1.040111780166625977e-01 5.193461179733276367e-01 1.526350378990173340e-01
-4.035072028636932373e-01 6.395043432712554932e-02 1.200637817382812500e-01 -3.632194995880126953e-01 -9.625397622585296631e-02 2.135605812072753906e-01 7.271361947059631348e-01 3.211673498153686523e-01
-1.072484031319618225e-01 -3.946799039840698242e-01 -8.097912184894084930e-03 -2.451697140932083130e-01 -1.869464367628097534e-01 3.681980073451995850e-01 7.746710181236267090e-01 -4.379280656576156616e-02
-2.071136087179183960e-01 5.018602311611175537e-02 2.733005285263061523e-01 -6.542859077453613281e-01 -2.138855457305908203e-01 2.413947321474552155e-02 6.361612677574157715e-01 -2.777489461004734039e-02
-4.674630239605903625e-02 2.111859470605850220e-01 -8.636979758739471436e-02 -4.528967142105102539e-01 -2.398501783609390259e-01 7.662670016288757324e-01 3.554802760481834412e-02 -3.077066540718078613e-01
3.958926200866699219e-01 -5.947267264127731323e-02 -1.145193576812744141e-01 -4.745582640171051025e-01 -4.825416803359985352e-01 3.685314953327178955e-01 4.271689057350158691e-01 -2.242247909307479858e-01
1.308220904320478439e-02 1.258204411715269089e-02 4.112474024295806885e-01 -4.596895277500152588e-01 2.002608180046081543e-01 6.101913452148437500e-01 3.289154544472694397e-02 -4.535547494888305664e-01
-5.143385529518127441e-01 2.315161377191543579e-01 1.794135421514511108e-01 -4.238280057907104492e-01 -2.209510803222656250e-01 6.479172110557556152e-01 2.538183005526661873e-03 -3.760536015033721924e-02
-1.807561665773391724e-01 3.431844413280487061e-01 4.804600030183792114e-02 -7.173888683319091797e-01 -6.826608628034591675e-02 4.678675532341003418e-01 2.843733131885528564e-01 -1.678334474563598633e-01
-4.220635443925857544e-02 1.282203644514083862e-01 4.713380634784698486e-01 4.285922944545745850e-01 -2.377707213163375854e-01 3.465152978897094727e-01 5.707547068595886230e-01 2.712168991565704346e-01
-3.777489066123962402e-01 6.462037563323974609e-01 2.913610339164733887e-01 -2.396027147769927979e-01 1.568397581577301025e-01 4.814803600311279297e-01 2.013081014156341553e-01 2.187907509505748749e-02
-1.696904376149177551e-02 -7.781042158603668213e-02 2.817761898040771484e-01 -6.370273232460021973e-01 3.861900269985198975e-01 1.636805236339569092e-01 4.532144367694854736e-01 3.565371930599212646e-01
3.996331691741943359e-01 3.518576323986053467e-01 6.546810269355773926e-01 -8.089987933635711670e-02 -4.950551688671112061e-01 8.052495121955871582e-02 1.614828258752822876e-01 6.080066785216331482e-02
3.503425121307373047e-01 2.622790932655334473e-01 5.776705741882324219e-01 1.084279268980026245e-01 -5.780497789382934570e-01 2.818252146244049072e-01 1.849905960261821747e-02 2.215867489576339722e-01
1.303620357066392899e-02 -6.552030891180038452e-02 2.727857530117034912e-01 -1.660168468952178955e-01 -4.713524580001831055e-01 -5.434522777795791626e-02 8.174870014190673828e-01 1.232327613979578018e-02
5.906169116497039795e-02 -1.256985068321228027e-01 3.637120425701141357e-01 -5.227869749069213867e-01 2.750402092933654785e-01 2.213524430990219116e-01 2.615032494068145752e-01 6.181350946426391602e-01
-3.673593103885650635e-01 -5.148956924676895142e-02 9.789837524294853210e-03 -6.746784597635269165e-02 -8.304928243160247803e-02 8.685100078582763672e-01 1.941563487052917480e-01 -2.425792515277862549e-01
1.783103793859481812e-01 -3.723636567592620850e-01 -6.164646521210670471e-02 -3.673402965068817139e-01 -8.491112291812896729e-02 8.089689016342163086e-01 1.674463450908660889e-01 3.365646302700042725e-02
-7.681333273649215698e-02 -3.938423097133636475e-01 1.082091704010963440e-01 -2.881269156932830811e-01 -5.955920815467834473e-01 5.991167426109313965e-01 6.788583844900131226e-02 1.611901074647903442e-01
1.086850538849830627e-01 5.678615067154169083e-03 2.277157753705978394e-01 3.253781795501708984e-01 -1.226556487381458282e-02 3.624088764190673828e-01 8.174659013748168945e-01 1.751823574304580688e-01
1.507820338010787964e-01 3.640924990177154541e-01 5.452277064323425293e-01 1.652661263942718506e-01 -4.598764777183532715e-01 3.984207510948181152e-01 -4.235941916704177856e-02 3.848316967487335205e-01
2.582218945026397705e-01 -9.919225424528121948e-02 -2.396891266107559204e-01 -4.099950194358825684e-01 1.762630194425582886e-01 7.556398510932922363e-01 1.268687397241592407e-01 2.824530899524688721e-01
1.206754446029663086e-01 -4.544169008731842041e-01 1.321668624877929688e-01 -3.699510693550109863e-01 -6.401560902595520020e-01 2.718613147735595703e-01 3.355765044689178467e-01 1.681990474462509155e-01
2.303430587053298950e-01 3.876988291740417480e-01 2.008222192525863647e-01 3.831285238265991211e-01 -3.401602432131767273e-02 6.239899992942810059e-01 4.094146192073822021e-01 2.266580462455749512e-01
-1.039513871073722839e-01 -2.995468974113464355e-01 5.484059453010559082e-01 -2.761013209819793701e-01 1.170222982764244080e-01 3.060778081417083740e-01 4.573256373405456543e-01 -4.538283348083496094e-01
-2.455287128686904907e-01 -3.632014691829681396e-01 1.977554112672805786e-01 -2.372244745492935181e-01 -5.290709137916564941e-01 4.078804254531860352e-01 2.933208132162690163e-03 5.158743858337402344e-01
2.692155539989471436e-01 5.487830638885498047e-01 -8.148676902055740356e-02 -2.196599394083023071e-01 -3.509663343429565430e-01 1.298753023147583008e-01 6.336508989334106445e-01 -1.729483157396316528e-01
3.869537413120269775e-01 3.597227931022644043e-01 3.144900128245353699e-02 -2.835573852062225342e-01 -4.440520405769348145e-01 7.227332890033721924e-02 5.708423256874084473e-01 -3.334755301475524902e-01
-4.208879172801971436e-01 3.719829916954040527e-01 2.651665806770324707e-01 -3.694565594196319580e-01 -2.810683548450469971e-01 5.094818472862243652e-01 3.216275200247764587e-02 -3.715710341930389404e-01
4.263617992401123047e-01 -4.148849546909332275e-01 1.687098294496536255e-01 -2.439932972192764282e-01 -5.960028171539306641e-01 3.105911612510681152e-01 3.054327666759490967e-01 -1.145207509398460388e-01
-2.200569510459899902e-01 8.489801734685897827e-02 4.091544747352600098e-01 -7.162349224090576172e-01 2.511844038963317871e-01 2.103394865989685059e-01 2.730859518051147461e-01 2.864527404308319092e-01
1.136965826153755188e-01 2.169772088527679443e-01 8.056216835975646973e-01 5.931508541107177734e-02 5.786480009555816650e-02 4.305470287799835205e-01 1.794442161917686462e-02 3.137013018131256104e-01
4.322232306003570557e-01 1.999312043190002441e-01 3.719359636306762695e-01 1.740584373474121094e-01 -6.138715147972106934e-01 2.894904315471649170e-01 1.100521758198738098e-01 3.630753457546234131e-01
-4.143457114696502686e-02 -6.762848794460296631e-02 2.143900096416473389e-02 -6.941379904747009277e-01 -3.953762650489807129e-01 4.374891817569732666e-01 2.620342373847961426e-01 -3.082877099514007568e-01
3.247308135032653809e-01 4.540536105632781982e-01 4.097858667373657227e-01 -2.662593126296997070e-02 -6.630284786224365234e-01 2.752898633480072021e-01 4.342090804129838943e-03 -6.589271873235702515e-02
1.829271167516708374e-01 -2.328431978821754456e-02 -2.760051786899566650e-01 -4.212181270122528076e-01 2.652273178100585938e-01 7.716779112815856934e-01 1.920407861471176147e-01 9.838704019784927368e-02
4.511408507823944092e-02 8.190447464585304260e-03 1.308827698230743408e-01 -2.002035379409790039e-01 -5.018740892410278320e-01 3.737600147724151611e-02 8.130652308464050293e-01 -1.622841954231262207e-01
2.994048893451690674e-01 -6.159415468573570251e-02 8.654406666755676270e-02 -1.173606067895889282e-01 -3.331191092729568481e-02 2.058928012847900391e-01 8.359135389328002930e-01 -3.782147169113159180e-01
2.707476913928985596e-01 -2.962845563888549805e-01 2.950509190559387207e-01 -5.972007513046264648e-01 -5.353123545646667480e-01 1.636027246713638306e-01 2.840559184551239014e-01 3.456010669469833374e-02
-5.196831747889518738e-02 2.495352029800415039e-01 4.622485637664794922e-01 -4.695196151733398438e-01 3.022253327071666718e-02 -7.022044062614440918e-02 6.833233237266540527e-01 -1.677319705486297607e-01
5.178940296173095703e-01 -1.171138137578964233e-01 -7.906366884708404541e-02 -3.396403789520263672e-01 -4.101422727108001709e-01 2.651118934154510498e-01 5.660982131958007812e-01 -1.936369240283966064e-01
6.749305129051208496e-02 4.613469243049621582e-01 2.824787497520446777e-01 1.087143719196319580e-01 1.301258355379104614e-01 2.335132211446762085e-01 7.860528826713562012e-01 -4.062289744615554810e-02
3.338653147220611572e-01 4.278838038444519043e-01 -3.205933049321174622e-02 -2.062903493642807007e-01 -3.629153668880462646e-01 2.075732499361038208e-01 6.559032201766967773e-01 -2.384588271379470825e-01
5.354171991348266602e-01 -1.178374588489532471e-01 1.859330832958221436e-01 -1.090033724904060364e-01 -1.652113348245620728e-01 -1.037074718624353409e-03 7.599266767501831055e-01 -2.195576280355453491e-01
-5.217837691307067871e-01 4.405466020107269287e-01 2.254541367292404175e-01 -1.461368799209594727e-01 -2.193567156791687012e-01 6.400457024574279785e-01 4.950268566608428955e-02 3.533334285020828247e-02
5.324613302946090698e-02 4.832109510898590088e-01 -1.428100317716598511e-01 -5.721219182014465332e-01 -1.730022132396697998e-01 5.621831417083740234e-01 1.137851178646087646e-01 -2.388037294149398804e-01
4.364635050296783447e-01 3.667433559894561768e-01 4.467326104640960693e-01 2.347603440284729004e-01 -4.889182746410369873e-01 1.765575110912322998e-01 3.570014834403991699e-01 1.505087018013000488e-01
6.997250020503997803e-02 -1.890189647674560547e-01 4.866422116756439209e-01 -3.941894471645355225e-01 -3.040230572223663330e-01 -4.320522025227546692e-02 6.805793046951293945e-01 -9.841097891330718994e-02
5.495155602693557739e-02 1.528072059154510498e-01 -1.186813861131668091e-01 -1.008132398128509521e-01 -5.858253240585327148e-01 7.102689743041992188e-01 2.071087807416915894e-01 -2.425164580345153809e-01
1.808371245861053467e-01 -2.339650988578796387e-01 4.477303028106689453e-01 -5.036055445671081543e-01 -6.250857710838317871e-01 1.905300468206405640e-02 2.595643997192382812e-01 -2.887911396101117134e-03
9.059460833668708801e-03 5.537654161453247070e-01 -1.367191225290298462e-01 -6.101722717285156250e-01 -1.783519238233566284e-01 4.897630512714385986e-01 1.436673402786254883e-01 -9.970822185277938843e-02
-3.574872612953186035e-01 5.829920768737792969e-01 1.449239850044250488e-01 -2.759290635585784912e-01 -1.784268319606781006e-01 6.340814828872680664e-01 -2.538823988288640976e-03 3.579687699675559998e-02
8.286247402429580688e-02 -1.913173347711563110e-01 2.700933218002319336e-01 -4.498182833194732666e-01 -5.459170341491699219e-01 4.692968130111694336e-01 5.995469167828559875e-02 -3.992308378219604492e-01
3.554506897926330566e-01 -1.856223195791244507e-01 1.244949698448181152e-01 -2.249440699815750122e-01 -6.986612081527709961e-01 2.031349688768386841e-01 4.905495345592498779e-01 -5.541047826409339905e-02
-7.978048920631408691e-02 5.753491520881652832e-01 3.741302490234375000e-01 8.785869926214218140e-02 1.499759498983621597e-02 1.094220951199531555e-01 7.051117420196533203e-01 7.439878582954406738e-02
1.746519841253757477e-02 7.021554112434387207e-01 1.771772652864456177e-01 -1.981867104768753052e-01 1.757391393184661865e-01 1.893445998430252075e-01 5.899499058723449707e-01 1.456928849220275879e-01
-4.407361447811126709e-01 2.313066571950912476e-01 2.020619809627532959e-01 -3.110610842704772949e-01 -2.985846996307373047e-01 6.484348773956298828e-01 -1.331353187561035156e-01 2.954915463924407959e-01
-2.107367962598800659e-01 -1.547099947929382324e-01 3.530619665980339050e-02 -3.911720812320709229e-01 -5.404886603355407715e-01 3.778035640716552734e-01 4.133811965584754944e-02 5.837981700897216797e-01
-4.427033364772796631e-01 4.624571800231933594e-01 2.790450751781463623e-01 -2.348755598068237305e-01 -1.730974167585372925e-01 6.271239519119262695e-01 -2.684594318270683289e-02 1.820616871118545532e-01
2.298512905836105347e-01 1.274333447217941284e-01 4.958615005016326904e-01 -4.695406854152679443e-01 4.498625695705413818e-01 3.586172163486480713e-01 1.444882154464721680e-01 -3.357418477535247803e-01
-8.844877034425735474e-02 -2.317136079072952271e-01 1.713939458131790161e-01 1.105612814426422119e-01 -3.070341050624847412e-01 8.450111150741577148e-01 -5.270574986934661865e-02 -2.929065525531768799e-01
-9.360818564891815186e-02 6.134090423583984375e-01 3.369446396827697754e-01 -1.953474134206771851e-01 3.043047189712524414e-01 4.323258697986602783e-01 1.633954346179962158e-01 3.963198959827423096e-01
-1.275312453508377075e-01 -1.412892937660217285e-01 4.443447105586528778e-03 -9.170978516340255737e-02 -5.556696653366088867e-01 2.858501672744750977e-01 7.500508427619934082e-01 4.782867804169654846e-02
1.517276465892791748e-01 2.876293063163757324e-01 -1.438775360584259033e-01 -4.601838886737823486e-01 -1.757278293371200562e-01 2.606237828731536865e-01 6.333610415458679199e-01 4.022772908210754395e-01
9.216008335351943970e-02 2.592629194259643555e-01 6.314896792173385620e-02 -6.622987985610961914e-01 -6.803642958402633667e-02 2.883603572845458984e-01 3.142847418785095215e-01 5.432369112968444824e-01
2.695420682430267334e-01 5.648354291915893555e-01 -1.699746698141098022e-01 -2.491521276533603668e-02 -3.778300881385803223e-01 5.780627131462097168e-01 1.301672756671905518e-01 2.914451360702514648e-01
5.055969357490539551e-01 1.661772876977920532e-01 -1.407314687967300415e-01 -6.509590148925781250e-01 9.700564667582511902e-03 4.942301511764526367e-01 1.658847332000732422e-01 3.645019233226776123e-02
1.521812379360198975e-01 1.119986772537231445e-01 2.208798080682754517e-01 3.483439385890960693e-01 -2.694612368941307068e-02 3.003729581832885742e-01 8.362041711807250977e-01 6.307587027549743652e-02
7.688401639461517334e-02 6.222737431526184082e-01 -2.445234209299087524e-01 -1.946223154664039612e-02 -1.597974002361297607e-01 6.528480052947998047e-01 2.917782068252563477e-01 9.906200319528579712e-02
-6.042988598346710205e-02 3.822708129882812500e-01 1.934112012386322021e-01 2.155500501394271851e-01 -6.660734415054321289e-01 4.756188690662384033e-01 6.509904563426971436e-02 3.037147819995880127e-01
-1.987110525369644165e-01 3.089725971221923828e-01 1.956461966037750244e-01 -2.684530913829803467e-01 5.169904232025146484e-02 6.971145272254943848e-01 -1.312383711338043213e-01 4.988391101360321045e-01
3.324124217033386230e-01 4.970911890268325806e-02 1.398540884256362915e-01 -2.878162562847137451e-01 -2.518045902252197266e-01 6.025107204914093018e-02 7.773757576942443848e-01 -3.365777432918548584e-01
2.502271234989166260e-01 4.525319933891296387e-01 -2.825146168470382690e-02 -2.694553732872009277e-01 -1.712601035833358765e-01 9.353303164243698120e-02 7.681491374969482422e-01 -1.762532740831375122e-01
-9.139735251665115356e-02 -2.258352190256118774e-01 -4.606212675571441650e-02 -1.346849650144577026e-01 -3.891309201717376709e-01 3.340521156787872314e-01 6.608799099922180176e-01 4.696884453296661377e-01
-1.242229565978050232e-01 -7.046916335821151733e-02 1.715387254953384399e-01 -2.734332680702209473e-01 2.088716179132461548e-01 5.097399950027465820e-01 5.679309964179992676e-01 -4.994033277034759521e-01
1.465288698673248291e-01 -4.394916072487831116e-02 2.931862175464630127e-01 -6.357774734497070312e-01 1.424533873796463013e-01 2.592692384496331215e-03 6.138252019882202148e-01 2.989069819450378418e-01
3.618394732475280762e-01 4.771424829959869385e-01 4.647015035152435303e-01 -2.683153748512268066e-01 -3.759297132492065430e-01 -9.608314186334609985e-02 3.035149276256561279e-01 3.328516781330108643e-01
-4.827854782342910767e-02 8.365533500909805298e-02 4.185570478439331055e-01 -2.692334651947021484e-01 4.421814084053039551e-01 5.823891162872314453e-01 1.412126123905181885e-01 -4.339951276779174805e-01
-3.560986518859863281e-01 -6.959497183561325073e-02 8.317813277244567871e-03 -2.816805541515350342e-01 -3.722506463527679443e-01 2.652828097343444824e-01 5.993437170982360840e-01 4.698709249496459961e-01
-8.748485893011093140e-02 -2.015230804681777954e-01 4.165649041533470154e-02 -3.783015310764312744e-01 -1.706075072288513184e-01 4.102560877799987793e-01 6.770943999290466309e-01 -3.886047303676605225e-01
1.317554265260696411e-01 4.089282155036926270e-01 3.787215948104858398e-01 -6.636441349983215332e-01 3.309594467282295227e-02 3.121691048145294189e-01 2.209217846393585205e-02 -3.640489280223846436e-01
-4.433249533176422119e-01 3.011629916727542877e-02 1.399610787630081177e-01 -4.533978998661041260e-01 -1.637732088565826416e-01 6.456667780876159668e-01 1.351157873868942261e-01 -3.397555351257324219e-01
1.920637041330337524e-01 -6.774041801691055298e-02 3.230947256088256836e-01 -6.250882148742675781e-01 1.898407042026519775e-01 4.967131316661834717e-01 2.034621536731719971e-01 -3.731448650360107422e-01
-5.176026225090026855e-01 -3.609494119882583618e-02 3.175528049468994141e-01 -2.925634384155273438e-01 -1.868997961282730103e-01 7.048077583312988281e-01 3.399074822664260864e-02 -1.072877496480941772e-01
3.308677375316619873e-01 3.717698156833648682e-01 4.154621064662933350e-01 2.800879478454589844e-01 -2.798579037189483643e-01 6.348521113395690918e-01 -1.687920279800891876e-02 1.400464624166488647e-01
-5.144355297088623047e-01 2.575392425060272217e-01 2.500666081905364990e-01 -4.526062309741973877e-01 -2.261952757835388184e-01 5.914427042007446289e-01 2.301698736846446991e-02 1.205575559288263321e-02
-5.804196596145629883e-01 9.701748937368392944e-02 2.134161144495010376e-01 -1.386175453662872314e-01 3.749025613069534302e-02 7.567936182022094727e-01 1.048949360847473145e-01 6.160057336091995239e-02
1.918514072895050049e-01 4.554116725921630859e-01 6.206253170967102051e-01 1.671991348266601562e-01 -1.639749854803085327e-01 2.059763073921203613e-01 3.549998402595520020e-01 3.838267624378204346e-01
-5.149444192647933960e-02 4.272162020206451416e-01 -4.905074834823608398e-02 2.228431105613708496e-01 -3.689413368701934814e-01 5.979436039924621582e-01 3.545795083045959473e-01 3.786673247814178467e-01
-2.869693934917449951e-01 1.124930530786514282e-01 1.715517416596412659e-02 -3.747979402542114258e-01 -2.225359678268432617e-01 2.529793977737426758e-01 6.768759489059448242e-01 4.387986361980438232e-01
5.172923803329467773e-01 1.887840777635574341e-02 1.709765493869781494e-01 -6.325570940971374512e-01 9.501606971025466919e-02 4.895849525928497314e-01 1.357589513063430786e-01 -1.885178536176681519e-01
2.089043855667114258e-01 -2.423295527696609497e-01 -1.778173744678497314e-01 -3.612527847290039062e-01 -1.697236746549606323e-01 4.646923542022705078e-01 6.582238674163818359e-01 -2.398105263710021973e-01
-3.799560964107513428e-01 6.274373270571231842e-03 3.079172074794769287e-01 -4.404177963733673096e-01 -3.467495739459991455e-01 6.478202939033508301e-01 -3.525942156556993723e-05 1.640331298112869263e-01
-9.686061739921569824e-02 -2.280057035386562347e-02 4.290372878313064575e-02 -2.147212624549865723e-01 -4.363652765750885010e-01 2.444544881582260132e-01 2.394893318414688110e-01 7.966332435607910156e-01
-3.556852042675018311e-01 -2.728901430964469910e-02 -2.069454044103622437e-01 1.437422237358987331e-03 -2.308225929737091064e-01 6.424231529235839844e-01 5.323601961135864258e-01 2.837621867656707764e-01
1.868969202041625977e-01 -5.214053392410278320e-02 2.236181944608688354e-01 -1.868009418249130249e-01 -2.776723206043243408e-01 2.981365323066711426e-01 6.953381896018981934e-01 -4.774608314037322998e-01
-1.801699846982955933e-01 -2.534375488758087158e-01 2.676434516906738281e-01 -3.515329957008361816e-01 4.483556747436523438e-02 6.210875511169433594e-01 3.229424059391021729e-01 -4.648096859455108643e-01
1.724397540092468262e-01 -1.758988946676254272e-01 -2.978069148957729340e-02 -3.355239629745483398e-01 -1.474738121032714844e-01 1.713112741708755493e-01 8.430925011634826660e-01 2.529027760028839111e-01
7.184630036354064941e-01 -1.085929498076438904e-01 1.273279786109924316e-01 -3.317361772060394287e-01 -3.320894837379455566e-01 4.795499145984649658e-01 2.417445369064807892e-02 7.015185803174972534e-02
2.745311260223388672e-01 1.821351200342178345e-01 4.695845544338226318e-01 -2.101675570011138916e-01 1.817907206714153290e-02 3.187782466411590576e-01 3.332296609878540039e-01 -6.432630419731140137e-01
1.598721952177584171e-03 6.760206818580627441e-01 -1.258358061313629150e-01 -4.173949062824249268e-01 -7.418391853570938110e-02 4.226878881454467773e-01 3.984168469905853271e-01 -1.001820191740989685e-01
3.117088228464126587e-02 -1.237780302762985229e-01 1.836692094802856445e-01 -3.478554189205169678e-01 -7.060291171073913574e-01 5.423062443733215332e-01 1.079019457101821899e-01 -1.573332697153091431e-01
-3.654752671718597412e-01 -2.001964598894119263e-01 1.206678897142410278e-01 -3.494179844856262207e-01 -4.030208289623260498e-01 2.321807295083999634e-01 6.827410459518432617e-01 8.500913530588150024e-02
3.079621195793151855e-01 3.265094012022018433e-02 -2.572244592010974884e-02 -5.209068059921264648e-01 -6.402159333229064941e-01 3.636013269424438477e-01 2.161551564931869507e-01 -2.080439180135726929e-01
4.530261754989624023e-01 2.064473181962966919e-01 -1.379187554121017456e-01 -3.436911702156066895e-01 3.114559920504689217e-03 1.331201493740081787e-01 7.614264488220214844e-01 1.322906464338302612e-01
4.934932589530944824e-01 -1.442501991987228394e-01 1.665350198745727539e-01 -7.029058933258056641e-01 6.371997296810150146e-02 2.808193266391754150e-01 3.539970517158508301e-01 -7.491289079189300537e-02
-1.279659867286682129e-01 4.585157036781311035e-01 -1.787765026092529297e-01 1.528756618499755859e-01 -2.538988888263702393e-01 6.789461970329284668e-01 4.290693700313568115e-01 9.232028573751449585e-02
-4.205942749977111816e-01 6.614355742931365967e-02 1.745909899473190308e-01 -2.329284995794296265e-01 -2.202450335025787354e-01 1.725451052188873291e-01 8.013809919357299805e-01 1.161746978759765625e-01
3.590797781944274902e-01 -7.299681007862091064e-02 7.597093284130096436e-02 -6.361442804336547852e-01 -5.367115736007690430e-01 3.567129969596862793e-01 1.994520574808120728e-01 1.405200920999050140e-02
-1.662066131830215454e-01 9.495031088590621948e-02 2.112925648689270020e-01 -6.141566038131713867e-01 1.926913484930992126e-02 5.870734453201293945e-01 1.665101200342178345e-01 -4.108219742774963379e-01
3.758539212867617607e-03 4.180940091609954834e-01 2.987972795963287354e-01 -5.824254155158996582e-01 1.301268786191940308e-01 3.689056029543280602e-04 6.113523244857788086e-01 7.745564728975296021e-02
2.826529741287231445e-01 1.974773854017257690e-01 4.740372598171234131e-01 1.113677844405174255e-01 -5.801323056221008301e-01 3.626375198364257812e-01 5.557356029748916626e-02 4.157496690750122070e-01
3.737107813358306885e-01 -8.119075000286102295e-02 1.854706406593322754e-01 -1.144648939371109009e-01 -7.021725922822952271e-02 1.461510360240936279e-01 8.646641969680786133e-01 -1.797556728124618530e-01
4.732507467269897461e-01 1.163098886609077454e-01 9.339867532253265381e-02 -4.729755818843841553e-01 -8.166627585887908936e-02 6.493777036666870117e-01 -6.430791318416595459e-02 -3.123782575130462646e-01
-3.658064603805541992e-01 -2.297420352697372437e-01 5.647897720336914062e-02 -2.713595032691955566e-01 -4.065995514392852783e-01 5.933878421783447266e-01 -6.263310462236404419e-02 4.639217257499694824e-01
1.867160648107528687e-01 2.300664782524108887e-02 1.146692410111427307e-01 -5.253106355667114258e-01 -2.115795202553272247e-02 2.122771590948104858e-01 7.814280986785888672e-01 1.391701996326446533e-01
-1.902261972427368164e-01 -1.938882470130920410e-01 1.721109300851821899e-01 -4.366148114204406738e-01 -6.714709997177124023e-01 3.441265225410461426e-01 1.236388576216995716e-03 3.696873784065246582e-01
-9.805411845445632935e-02 3.837679922580718994e-01 3.265021741390228271e-01 -3.929406106472015381e-01 4.703062772750854492e-02 4.471276700496673584e-02 7.592265009880065918e-01 3.828009590506553650e-02
1.574752032756805420e-01 2.281517386436462402e-01 5.532449483871459961e-02 -2.786490917205810547e-01 1.164222136139869690e-01 8.094017505645751953e-01 -1.451977789402008057e-01 3.907357454299926758e-01
2.188274860382080078e-01 5.015798807144165039e-01 2.094190567731857300e-01 -5.737387537956237793e-01 1.085331439971923828e-01 3.848045319318771362e-02 4.795664250850677490e-01 2.902678549289703369e-01
-3.403060883283615112e-02 -1.739832311868667603e-01 2.521593272686004639e-01 -4.848113954067230225e-01 -9.797582775354385376e-02 3.395117223262786865e-01 5.525134801864624023e-01 -4.897006452083587646e-01
-3.856916725635528564e-01 -9.430155903100967407e-02 2.612896263599395752e-01 1.945561319589614868e-01 -2.893386483192443848e-01 8.072999715805053711e-01 -2.905574860051274300e-03 2.768067456781864166e-02
-4.463562071323394775e-01 -3.527759388089179993e-02 4.529713094234466553e-01 -2.437225580215454102e-01 -4.258904978632926941e-02 7.020958065986633301e-01 -9.241187572479248047e-02 1.778922230005264282e-01
2.153704874217510223e-02 -2.334991693496704102e-01 -2.464454025030136108e-01 -4.917049407958984375e-01 -4.624669998884201050e-02 7.503513693809509277e-01 2.758885920047760010e-01 3.499926254153251648e-02
1.442217677831649780e-01 -1.836836934089660645e-01 3.943372666835784912e-01 3.208039999008178711e-01 1.859603524208068848e-01 6.921635866165161133e-01 3.420572280883789062e-01 2.374202609062194824e-01
-2.373360097408294678e-02 -1.280519529245793819e-03 3.518394827842712402e-01 -6.134743094444274902e-01 3.200291693210601807e-01 9.319258481264114380e-02 5.610695481300354004e-01 2.709076404571533203e-01
-4.968270659446716309e-01 2.166487127542495728e-01 1.918623149394989014e-01 -1.094807311892509460e-01 -1.269724369049072266e-01 7.881089448928833008e-01 -6.080530211329460144e-02 1.284286677837371826e-01
-2.951947450637817383e-01 2.561634778976440430e-01 7.152255773544311523e-01 9.197358042001724243e-02 -1.655844599008560181e-01 2.717849016189575195e-01 2.082757651805877686e-01 4.272814989089965820e-01
1.409622281789779663e-01 5.950480103492736816e-01 3.779000788927078247e-02 -5.413860082626342773e-01 9.521514922380447388e-02 1.260482370853424072e-01 5.200699567794799805e-01 1.899841874837875366e-01
-1.679820418357849121e-01 3.958128392696380615e-01 1.599964499473571777e-01 -6.414675116539001465e-01 1.643159836530685425e-01 2.759407460689544678e-01 3.638005554676055908e-01 3.775459825992584229e-01
-5.726049542427062988e-01 3.327291309833526611e-01 3.378893136978149414e-01 -3.312178552150726318e-01 -2.534623742103576660e-01 5.061339139938354492e-01 1.145821362733840942e-01 -6.321931630373001099e-02
-7.588195055723190308e-02 1.777915656566619873e-01 3.128307163715362549e-01 1.064183935523033142e-01 -1.390285044908523560e-01 1.537816524505615234e-01 6.814487576484680176e-01 5.882976651191711426e-01
-3.635688498616218567e-02 1.214177999645471573e-02 5.209230780601501465e-01 -3.709488511085510254e-01 -4.551233723759651184e-02 -1.046753600239753723e-01 7.570119500160217285e-01 -5.892087519168853760e-02
2.045934498310089111e-01 7.230944633483886719e-01 -7.745879143476486206e-02 -3.866578638553619385e-01 -1.069482192397117615e-01 5.003519654273986816e-01 1.313452869653701782e-01 2.702260948717594147e-02
-1.467375755310058594e-01 2.096380293369293213e-01 -8.887849748134613037e-02 -2.500938177108764648e-01 -2.501213252544403076e-01 2.221651077270507812e-01 7.746128439903259277e-01 3.900394141674041748e-01
3.677238523960113525e-02 5.046868920326232910e-01 -1.704852432012557983e-01 1.059726104140281677e-01 -2.838861644268035889e-01 5.171653628349304199e-01 4.775760173797607422e-01 3.570901155471801758e-01
2.645763754844665527e-01 -2.944124042987823486e-01 -6.662816274911165237e-03 -1.797492504119873047e-01 -3.040922284126281738e-01 8.076513409614562988e-01 4.889543727040290833e-02 -2.525923848152160645e-01
6.800934672355651855e-01 -1.494575589895248413e-01 1.433626413345336914e-01 -4.565173685550689697e-01 -1.698751896619796753e-01 3.611447811126708984e-01 5.974119529128074646e-02 3.511728048324584961e-01
3.947193622589111328e-01 1.714229136705398560e-01 3.002671599388122559e-01 4.094204604625701904e-01 4.858459904789924622e-02 4.325799643993377686e-01 6.058438420295715332e-01 2.219680137932300568e-02
-2.498110681772232056e-01 -2.185533940792083740e-01 2.497994601726531982e-01 -6.650502085685729980e-01 -3.641857802867889404e-01 3.962768614292144775e-01 3.068344593048095703e-01 -3.637715429067611694e-02
-2.814987897872924805e-01 1.388093084096908569e-01 3.889155983924865723e-01 -4.374079704284667969e-01 1.065586209297180176e-01 5.123484134674072266e-01 -5.621740594506263733e-02 5.309361815452575684e-01
2.221475392580032349e-01 -1.691825836896896362e-01 3.678817674517631531e-02 -2.078486382961273193e-01 -7.776830792427062988e-01 1.904628425836563110e-01 4.691474437713623047e-01 1.276983618736267090e-01
-4.681884646415710449e-01 2.862789034843444824e-01 4.672666788101196289e-01 -2.425354421138763428e-01 -1.484653502702713013e-01 6.204759478569030762e-01 -1.205483973026275635e-01 -1.087567768990993500e-02
2.129450142383575439e-01 2.699848450720310211e-02 -4.423360805958509445e-03 -7.298792004585266113e-01 -4.394007623195648193e-01 1.929005682468414307e-01 4.233499467372894287e-01 1.080437079071998596e-01
-6.706128269433975220e-02 1.881874948740005493e-01 4.667614698410034180e-01 -5.265968441963195801e-01 3.176322206854820251e-02 5.084025114774703979e-02 6.335754990577697754e-01 -2.447579205036163330e-01
-1.598219126462936401e-01 -2.448722124099731445e-01 7.400490343570709229e-02 -5.079125240445137024e-02 -4.025097787380218506e-01 4.562610685825347900e-01 4.301241934299468994e-01 5.926575660705566406e-01
-6.509437412023544312e-02 3.660587668418884277e-01 3.430970907211303711e-01 2.942869961261749268e-01 -1.222449168562889099e-01 4.539837241172790527e-01 6.318024396896362305e-01 1.929350644350051880e-01
