# Supplementary material for: Where is your field going? A machine learning approach to study the relative motion of the domains of physics
Source: PLoS One. 2020 Jun 18;15(6):e0233997. doi: 10.1371/journal.pone.0233997 (PMC7302634; doi:10.1371/journal.pone.0233997)
Supplement: S9 Data — (ZIP) [file pone.0233997.s009.zip › 8/Pacs4Run_8_VS_500_embeddings1999-2003ED8.txt]

6.056395173072814941e-01 8.287493139505386353e-03 1.559700816869735718e-01 2.008352801203727722e-02 -2.821229994297027588e-01 2.802932560443878174e-01 -3.937454521656036377e-01 5.433315038681030273e-01
3.053377270698547363e-01 1.060717031359672546e-01 -4.637300372123718262e-01 1.773053705692291260e-01 -5.624411702156066895e-01 2.482692450284957886e-01 -5.105018615722656250e-01 1.022012159228324890e-01
2.936063408851623535e-01 -1.717483699321746826e-01 -1.536151766777038574e-01 3.013030290603637695e-01 -1.034673899412155151e-01 2.187024056911468506e-01 -7.769960165023803711e-01 3.281123638153076172e-01
2.042697370052337646e-01 3.112171292304992676e-01 -3.701161444187164307e-01 5.446839332580566406e-01 -2.683960497379302979e-01 1.982834935188293457e-02 -3.440359532833099365e-01 4.867863655090332031e-01
2.909148931503295898e-01 4.259972870349884033e-01 5.391221046447753906e-01 -1.862838119268417358e-01 -5.756747722625732422e-01 1.696942597627639771e-01 -2.143790125846862793e-01 -4.883152619004249573e-02
5.088997483253479004e-01 1.260171085596084595e-01 6.071659922599792480e-01 3.144575357437133789e-01 -3.792783617973327637e-01 1.828341931104660034e-01 -2.180359065532684326e-01 -1.810704022645950317e-01
1.899890154600143433e-01 -3.370505571365356445e-02 -3.025549650192260742e-01 4.212253391742706299e-01 -7.373808026313781738e-01 1.641075015068054199e-01 -2.207404226064682007e-01 2.727814614772796631e-01
2.631822228431701660e-01 2.841706871986389160e-01 4.678665995597839355e-01 -3.531373441219329834e-01 -5.758979916572570801e-01 5.397593230009078979e-02 -4.144930839538574219e-01 7.409911486320197582e-04
3.796692788600921631e-01 5.919483304023742676e-01 7.537398487329483032e-02 2.342168837785720825e-01 -3.652262389659881592e-01 -2.855628132820129395e-01 -4.478826522827148438e-01 1.713896542787551880e-01
5.025068521499633789e-01 1.207353547215461731e-01 8.314123004674911499e-02 -2.770452797412872314e-01 -1.966812908649444580e-01 -5.049121379852294922e-01 -5.043356418609619141e-01 3.182279467582702637e-01
3.659022152423858643e-01 -2.300347834825515747e-01 -8.683986216783523560e-02 -2.141831070184707642e-01 -1.572606414556503296e-01 2.613131888210773468e-02 -8.064480423927307129e-01 2.898481786251068115e-01
3.653877973556518555e-01 8.141346275806427002e-03 5.449765548110008240e-02 -3.995923399925231934e-01 -6.489872932434082031e-01 2.744618989527225494e-02 -5.215720534324645996e-01 -9.902634471654891968e-02
5.313872694969177246e-01 -2.765212655067443848e-01 1.496914029121398926e-01 -4.729018509387969971e-01 -2.591037750244140625e-01 9.380141645669937134e-02 -5.627483129501342773e-01 5.000724270939826965e-02
5.919095873832702637e-01 -9.565166383981704712e-02 -1.210340186953544617e-01 -4.054774641990661621e-01 -4.626995027065277100e-01 4.454518854618072510e-01 1.244137883186340332e-01 1.828541010618209839e-01
5.804058313369750977e-01 -3.486584424972534180e-01 -5.828735232353210449e-02 -4.222780466079711914e-01 -1.652917116880416870e-01 7.334458082914352417e-02 -5.607147216796875000e-01 1.129080131649971008e-01
8.847402036190032959e-02 1.026820689439773560e-01 -6.661618500947952271e-02 4.100934863090515137e-01 -4.708987474441528320e-01 4.811025857925415039e-01 -5.842494368553161621e-01 1.202569454908370972e-01
5.248619318008422852e-01 2.976246774196624756e-01 -3.554754853248596191e-01 -2.428954541683197021e-01 -4.689689874649047852e-01 4.690163135528564453e-01 -2.483891509473323822e-02 1.002671122550964355e-01
2.938203215599060059e-01 -4.193702638149261475e-01 4.085926413536071777e-01 -1.756919771432876587e-01 -4.970271885395050049e-01 -1.928777843713760376e-01 -3.555529117584228516e-01 3.596203029155731201e-01
-1.445126440376043320e-02 8.578423410654067993e-03 -7.216275483369827271e-02 3.778791129589080811e-01 -4.832426309585571289e-01 6.202817708253860474e-02 -4.906386435031890869e-01 6.112447381019592285e-01
4.561928212642669678e-01 2.427741885185241699e-01 1.771903596818447113e-02 7.657562941312789917e-02 -7.447170019149780273e-01 5.105628445744514465e-02 -3.302280604839324951e-01 -2.459881901741027832e-01
5.402802228927612305e-01 1.434694230556488037e-01 -3.061221837997436523e-01 -2.271112352609634399e-01 -4.145230948925018311e-01 5.122473835945129395e-01 -3.197880685329437256e-01 -7.571171969175338745e-02
2.723813652992248535e-01 6.688908487558364868e-02 1.529815793037414551e-01 -4.998074844479560852e-02 -8.123473525047302246e-01 -4.047504067420959473e-01 -2.053611576557159424e-01 1.718392521142959595e-01
6.859186291694641113e-01 3.466210067272186279e-01 5.468369722366333008e-01 -4.470755159854888916e-02 -9.753771871328353882e-02 -1.525006350129842758e-02 -2.702346444129943848e-01 -1.598971635103225708e-01
3.197391629219055176e-01 4.714106321334838867e-01 1.516468171030282974e-02 1.074684634804725647e-01 -3.350938856601715088e-01 -1.209483966231346130e-01 -7.315577864646911621e-01 4.082101583480834961e-02
4.179146587848663330e-01 3.415512442588806152e-01 3.633107244968414307e-01 9.462051093578338623e-03 -6.793373227119445801e-01 -3.069266676902770996e-01 -1.212552264332771301e-01 7.873985171318054199e-02
2.472591847181320190e-01 -3.688339889049530029e-01 -2.634612619876861572e-01 2.059341967105865479e-01 -7.253644466400146484e-01 2.111949175596237183e-01 -3.266573548316955566e-01 1.163687258958816528e-01
4.872706532478332520e-01 4.156913459300994873e-01 1.165347620844841003e-01 -2.305200695991516113e-01 9.076534211635589600e-02 6.206261515617370605e-01 -3.293149471282958984e-01 1.455493718385696411e-01
2.316033393144607544e-01 8.218004368245601654e-03 4.282711744308471680e-01 -2.603794634342193604e-01 -5.795205831527709961e-01 3.008244037628173828e-01 -5.166314840316772461e-01 -4.279097914695739746e-02
3.584531247615814209e-01 2.882294356822967529e-01 1.238402053713798523e-01 6.804120540618896484e-02 -4.755783975124359131e-01 -6.633360683917999268e-02 -7.297379970550537109e-01 -7.332552224397659302e-02
3.255576193332672119e-01 5.247821211814880371e-01 -4.592227563261985779e-02 1.312945932149887085e-01 -2.156046628952026367e-01 2.484647929668426514e-02 -7.430710196495056152e-01 3.433137666434049606e-03
7.686513662338256836e-01 1.679355464875698090e-02 8.585865795612335205e-02 5.104066729545593262e-01 -1.915794312953948975e-01 -1.290163211524486542e-02 2.581139802932739258e-01 1.936863660812377930e-01
5.057022571563720703e-01 -2.889388203620910645e-01 -2.972447574138641357e-01 2.980375289916992188e-01 -5.104396343231201172e-01 1.255591511726379395e-01 -4.464929699897766113e-01 -8.904461562633514404e-02
2.885804176330566406e-01 5.304962396621704102e-01 4.303191602230072021e-01 -2.825272679328918457e-01 -2.909526228904724121e-01 -4.981338977813720703e-02 -5.215527415275573730e-01 1.055786386132240295e-01
4.619542658329010010e-01 3.026662468910217285e-01 -2.728619873523712158e-01 -5.149295330047607422e-01 -1.529004424810409546e-01 3.435727655887603760e-01 -2.839221060276031494e-02 4.616909325122833252e-01
6.668455004692077637e-01 1.847260296344757080e-01 -3.475944399833679199e-01 -2.304895967245101929e-01 -2.796554267406463623e-01 3.538184762001037598e-01 -3.615436553955078125e-01 -1.146194934844970703e-01
4.498517513275146484e-02 2.250048965215682983e-01 3.838812708854675293e-01 2.239754647016525269e-01 -6.587888002395629883e-01 -1.452882140874862671e-01 -4.633525907993316650e-01 2.828643321990966797e-01
6.886179447174072266e-01 -2.794278971850872040e-02 1.367602944374084473e-01 1.715231537818908691e-01 -3.829664289951324463e-01 5.392091348767280579e-02 -4.534876644611358643e-01 -3.488255143165588379e-01
7.581606507301330566e-01 -1.838312894105911255e-01 -1.361476480960845947e-01 3.816546201705932617e-01 -8.356583863496780396e-02 2.065082788467407227e-01 1.488076150417327881e-01 3.942455053329467773e-01
4.664073586463928223e-01 2.931954562664031982e-01 3.441865146160125732e-01 -2.522656926885247231e-03 -6.984482407569885254e-01 1.874433830380439758e-02 -2.377868145704269409e-01 -1.824994385242462158e-01
2.666184902191162109e-01 5.075441673398017883e-02 5.975159406661987305e-01 2.960986793041229248e-01 -5.509650111198425293e-01 -1.429999917745590210e-01 -3.282235264778137207e-01 2.233756631612777710e-01
3.727355003356933594e-01 3.863723278045654297e-01 3.373087942600250244e-01 7.803841680288314819e-02 -6.326736807823181152e-01 -1.336584091186523438e-01 -4.088742733001708984e-01 -8.123213052749633789e-02
1.284270733594894409e-02 3.788903951644897461e-01 2.393018007278442383e-01 2.457026243209838867e-01 -5.024862289428710938e-01 -2.325371354818344116e-01 -4.302943944931030273e-01 4.969133734703063965e-01
1.594520062208175659e-01 3.272585570812225342e-02 4.432869851589202881e-01 2.484500855207443237e-01 -6.742213368415832520e-01 -2.618297338485717773e-01 -3.365026414394378662e-01 2.809093296527862549e-01
4.835443496704101562e-01 8.177896030247211456e-03 4.493967890739440918e-01 1.437654793262481689e-01 -3.249482810497283936e-01 -4.917830228805541992e-01 -1.972260624170303345e-01 3.964240252971649170e-01
7.649539113044738770e-01 1.071625724434852600e-01 -3.268792331218719482e-01 -2.627996206283569336e-01 -4.338065683841705322e-01 1.924284249544143677e-01 4.056706652045249939e-02 2.419762872159481049e-02
3.981508612632751465e-01 -1.514539271593093872e-01 -1.625844091176986694e-01 -2.684757411479949951e-01 -8.190245181322097778e-02 1.490279734134674072e-01 -7.971986532211303711e-01 2.357578128576278687e-01
2.350733429193496704e-01 6.314526200294494629e-01 -5.370320007205009460e-02 2.936435341835021973e-01 -4.925084114074707031e-01 -1.171814277768135071e-01 -4.082421958446502686e-01 1.842276453971862793e-01
3.287519812583923340e-01 3.474383428692817688e-02 4.488362967967987061e-01 -2.591196298599243164e-01 -6.066087484359741211e-01 -3.496851325035095215e-01 -2.043087482452392578e-01 3.002036213874816895e-01
5.137330293655395508e-01 2.922416627407073975e-01 1.923144161701202393e-01 -3.665335774421691895e-01 -3.053718619048595428e-02 -4.817477166652679443e-01 -3.518320322036743164e-01 3.500604629516601562e-01
6.752812266349792480e-01 -1.518827378749847412e-01 3.859807252883911133e-01 1.938434839248657227e-01 -1.890065670013427734e-01 -2.393912151455879211e-02 -5.244828462600708008e-01 -1.516297906637191772e-01
4.907992482185363770e-01 1.720819473266601562e-01 4.252411052584648132e-02 3.881448134779930115e-02 -6.464079022407531738e-01 -5.107588768005371094e-01 -2.125260084867477417e-01 4.799792915582656860e-02
5.672111511230468750e-01 5.379108712077140808e-02 2.274688147008419037e-02 3.013944625854492188e-01 -1.599769592285156250e-01 5.545935034751892090e-02 -7.157077789306640625e-01 -2.076441943645477295e-01
3.601145148277282715e-01 1.285340040922164917e-01 -2.051810771226882935e-01 1.013969704508781433e-01 -8.801457881927490234e-01 -8.632412552833557129e-02 -2.337669022381305695e-03 1.389313638210296631e-01
3.954476118087768555e-01 -2.722261846065521240e-01 4.556152522563934326e-01 -8.897106349468231201e-02 -3.447791039943695068e-01 -3.536779582500457764e-01 -3.599250316619873047e-01 4.248601198196411133e-01
9.379115700721740723e-01 -2.302267402410507202e-01 -1.871476024389266968e-01 -5.259382538497447968e-03 3.944706259062513709e-05 -6.749285757541656494e-02 -7.010198663920164108e-03 1.663173139095306396e-01
3.539201617240905762e-01 4.937132894992828369e-01 5.605530738830566406e-02 1.974227130413055420e-01 -2.582835555076599121e-01 -1.897746771574020386e-01 -6.912358999252319336e-01 9.131205081939697266e-02
4.404814541339874268e-01 -1.250842306762933731e-02 -4.295314252376556396e-01 2.682828903198242188e-01 -4.880424439907073975e-01 -3.109443783760070801e-01 -5.826270673424005508e-03 4.630779027938842773e-01
4.764093458652496338e-01 -2.683778405189514160e-01 -1.999590694904327393e-01 -2.434276193380355835e-01 -5.744021534919738770e-01 -3.218550607562065125e-02 -5.166038274765014648e-01 6.255782395601272583e-02
1.152062118053436279e-01 2.808343768119812012e-01 1.815741211175918579e-01 4.118980765342712402e-01 -6.879727244377136230e-01 -2.168500274419784546e-01 -2.922682762145996094e-01 3.154034018516540527e-01
5.896049141883850098e-01 4.679493308067321777e-01 -3.458288908004760742e-01 -7.623314857482910156e-02 9.167834371328353882e-02 2.159119993448257446e-01 3.854854777455329895e-02 5.014692544937133789e-01
3.284513652324676514e-01 2.672295570373535156e-01 3.965653479099273682e-01 3.665536344051361084e-01 -4.488544464111328125e-01 -3.641593754291534424e-01 -3.298439383506774902e-01 2.936038374900817871e-01
3.644556701183319092e-01 2.261552810668945312e-01 3.819784820079803467e-01 3.263578563928604126e-02 -7.845755815505981445e-01 -1.865816712379455566e-01 -1.226659789681434631e-01 6.028968840837478638e-02
4.930890798568725586e-01 1.773288697004318237e-01 -2.078905254602432251e-01 -2.015390098094940186e-01 -2.610504627227783203e-01 6.489540934562683105e-01 -3.859282135963439941e-01 5.789385363459587097e-02
6.643193364143371582e-01 3.672104477882385254e-01 5.694434642791748047e-01 -2.513661980628967285e-02 -1.938040703535079956e-01 -3.333142772316932678e-02 -1.925527006387710571e-01 -1.522864252328872681e-01
3.392133414745330811e-01 -2.452893406152725220e-01 8.272505365312099457e-03 -3.659166693687438965e-01 -3.995681703090667725e-01 1.931280642747879028e-01 -7.016236782073974609e-01 3.968653082847595215e-02
6.857260465621948242e-01 3.787313401699066162e-01 -1.123620048165321350e-01 -2.738336026668548584e-01 -9.608033299446105957e-02 4.770455062389373779e-01 -1.190108712762594223e-02 2.485694140195846558e-01
2.896488010883331299e-01 3.095966577529907227e-01 1.422475725412368774e-01 -1.052804738283157349e-01 -2.108695060014724731e-01 7.702162265777587891e-01 -3.409415781497955322e-01 1.870696246623992920e-01
4.310355782508850098e-01 -4.751948714256286621e-01 -2.118244580924510956e-02 -2.022857517004013062e-01 -2.600104510784149170e-01 2.012965083122253418e-01 -6.126593351364135742e-01 2.520968019962310791e-01
8.748424798250198364e-02 2.839456498622894287e-01 2.806331813335418701e-01 3.527353107929229736e-01 -5.614805221557617188e-01 -2.804086506366729736e-01 -3.099734485149383545e-01 4.675161242485046387e-01
3.760420382022857666e-01 4.820020198822021484e-01 1.310198456048965454e-01 2.380523830652236938e-01 -3.411267697811126709e-01 -7.650619745254516602e-02 -6.557027101516723633e-01 1.626189984381198883e-02
2.191037386655807495e-01 -3.036409616470336914e-01 3.810562193393707275e-01 -3.638855218887329102e-01 -2.911919951438903809e-01 7.045661658048629761e-02 -2.055388689041137695e-01 6.709516644477844238e-01
-1.479562651365995407e-02 2.511340975761413574e-01 2.626018524169921875e-01 3.445278108119964600e-01 -6.465557813644409180e-01 -1.008122861385345459e-01 -4.044395983219146729e-01 3.965914845466613770e-01
-4.343527555465698242e-02 2.691088616847991943e-01 1.407195627689361572e-01 3.973168134689331055e-01 -3.615748584270477295e-01 1.865151226520538330e-01 -5.062431693077087402e-01 5.711609721183776855e-01
2.133922427892684937e-01 4.208310544490814209e-01 3.105536699295043945e-01 2.473350763320922852e-01 -3.612192571163177490e-01 -8.075449615716934204e-02 -6.757993698120117188e-01 1.613730043172836304e-01
2.938902080059051514e-01 -4.472006857395172119e-01 3.409069776535034180e-01 -3.246018588542938232e-01 -4.990564882755279541e-01 -1.149270385503768921e-01 -1.294554620981216431e-01 4.615539312362670898e-01
3.128707706928253174e-01 5.621908903121948242e-01 1.311316490173339844e-01 8.708841353654861450e-02 -3.293026983737945557e-01 -3.369504213333129883e-01 -5.453598499298095703e-01 2.046460807323455811e-01
3.672296404838562012e-01 2.076643258333206177e-01 -7.439661026000976562e-02 -3.365520536899566650e-01 -1.447857469320297241e-01 6.978077292442321777e-01 -2.342437356710433960e-01 3.747629225254058838e-01
3.422109186649322510e-01 4.054481983184814453e-01 5.846321955323219299e-02 -2.696686387062072754e-01 -2.709493637084960938e-01 -5.152676105499267578e-01 -3.722145259380340576e-01 4.060865938663482666e-01
8.401323109865188599e-02 -1.097838282585144043e-01 5.269345641136169434e-01 -2.362954914569854736e-01 -3.161162436008453369e-01 -7.950901985168457031e-02 -1.918040961027145386e-01 7.101786732673645020e-01
3.915280401706695557e-01 1.385545283555984497e-01 4.683262705802917480e-01 -1.689632833003997803e-01 -1.455801427364349365e-01 -3.407214581966400146e-01 -4.724966585636138916e-01 4.680732786655426025e-01
5.179619193077087402e-01 4.804206788539886475e-01 -2.706078588962554932e-01 -3.848891854286193848e-01 -2.918477952480316162e-01 2.766935527324676514e-01 1.079389974474906921e-01 3.258189260959625244e-01
8.175666928291320801e-01 -3.993824720382690430e-01 7.750856876373291016e-02 3.014806210994720459e-01 -9.586215019226074219e-03 7.268746942281723022e-02 4.023201391100883484e-02 2.611247897148132324e-01
3.711963593959808350e-01 2.542937099933624268e-01 1.849503517150878906e-01 2.061255425214767456e-01 -7.386686801910400391e-01 -2.451503723859786987e-01 -3.392628431320190430e-01 4.899713210761547089e-03
4.020787477493286133e-01 -2.761159837245941162e-01 -1.117152646183967590e-01 -3.460218012332916260e-01 -3.105244040489196777e-01 1.474633514881134033e-01 -7.036379575729370117e-01 1.288572251796722412e-01
7.560123205184936523e-01 6.182313710451126099e-02 -3.389619588851928711e-01 -2.902508080005645752e-01 -3.592478930950164795e-01 1.553406417369842529e-01 1.466977894306182861e-01 2.253276109695434570e-01
3.004712462425231934e-01 1.091808676719665527e-01 -2.429597638547420502e-02 -3.499929234385490417e-02 -2.288237065076828003e-01 8.294674158096313477e-01 -2.865619361400604248e-01 2.710846662521362305e-01
7.898904085159301758e-01 2.433568537235260010e-01 5.213391035795211792e-02 -4.324667751789093018e-01 -1.255207359790802002e-01 3.093512058258056641e-01 6.761389970779418945e-02 1.052612140774726868e-01
1.929902434349060059e-01 -3.894327878952026367e-01 2.973503470420837402e-01 3.421618640422821045e-01 -2.530869543552398682e-01 4.283635616302490234e-01 -6.761781871318817139e-02 5.945456027984619141e-01
-1.299109905958175659e-01 1.771162599325180054e-01 2.684834599494934082e-01 2.631110250949859619e-01 -4.611287117004394531e-01 2.570622973144054413e-02 -3.929048180580139160e-01 6.654080152511596680e-01
1.988887190818786621e-01 4.094284772872924805e-01 1.093343570828437805e-01 -3.041733801364898682e-01 -5.605619549751281738e-01 -3.834735751152038574e-01 -8.498612046241760254e-02 4.688622653484344482e-01
2.648726701736450195e-01 3.932256400585174561e-01 3.315564990043640137e-01 9.823104739189147949e-02 -4.947597384452819824e-01 -2.070832997560501099e-01 -5.932890176773071289e-01 1.263901591300964355e-01
8.826385736465454102e-01 2.182131260633468628e-01 -5.831307545304298401e-02 -2.918174266815185547e-01 -2.370271831750869751e-01 3.662199154496192932e-02 1.565496027469635010e-01 5.237864702939987183e-02
3.288884162902832031e-01 3.877628743648529053e-01 5.683690905570983887e-01 -2.843074798583984375e-01 -5.159740447998046875e-01 4.670292139053344727e-02 -2.629338204860687256e-01 7.315626367926597595e-03
3.999325037002563477e-01 -1.107160747051239014e-01 1.821856647729873657e-01 -1.055298075079917908e-01 -7.014325857162475586e-01 -1.482611596584320068e-01 -5.145454406738281250e-01 -6.871465593576431274e-02
4.321016967296600342e-01 -2.433832138776779175e-01 -1.345679163932800293e-01 9.098637849092483521e-02 -1.538687646389007568e-01 2.739634551107883453e-02 -8.287702202796936035e-01 1.279824376106262207e-01
2.201939076185226440e-01 4.208524823188781738e-01 2.542220950126647949e-01 1.526655256748199463e-01 -7.152565121650695801e-01 -1.110007688403129578e-01 -3.936577141284942627e-01 8.707889169454574585e-02
9.391867518424987793e-01 -1.332044005393981934e-01 -6.590019166469573975e-02 -1.060624569654464722e-01 -6.242771446704864502e-02 2.629678547382354736e-01 -1.053012609481811523e-01 -2.133482880890369415e-02
7.488799691200256348e-01 1.585261374711990356e-01 -1.982450783252716064e-01 3.662813901901245117e-01 -9.737472049891948700e-03 -1.883224695920944214e-01 1.575736701488494873e-01 4.244942367076873779e-01
4.732984006404876709e-01 -8.931515738368034363e-03 6.827673912048339844e-01 -1.614319533109664917e-01 2.333659678697586060e-03 -1.905827373266220093e-01 -2.004570662975311279e-01 4.551560878753662109e-01
7.122948765754699707e-01 4.226533472537994385e-01 -2.227244377136230469e-01 -3.355054557323455811e-01 -3.527134060859680176e-01 1.161003485321998596e-02 1.089761406183242798e-01 1.241481825709342957e-01
3.547269403934478760e-01 -3.175701498985290527e-01 1.010153591632843018e-01 6.443692836910486221e-03 7.423499971628189087e-02 -7.058309763669967651e-02 -3.983711004257202148e-01 7.706360816955566406e-01
4.563811421394348145e-01 -2.760845124721527100e-01 -2.613764107227325439e-01 -2.633380889892578125e-01 -2.942607104778289795e-01 -2.937256097793579102e-01 -5.146345496177673340e-01 3.743208646774291992e-01
7.681557536125183105e-01 9.273023158311843872e-02 -1.045510321855545044e-01 -1.590326130390167236e-01 -4.513768851757049561e-01 2.304380834102630615e-01 3.073947429656982422e-01 1.173937544226646423e-01
2.382822036743164062e-01 1.150230169296264648e-01 -6.939263641834259033e-02 -1.258704811334609985e-01 -7.344785928726196289e-01 -3.362285196781158447e-01 7.880827039480209351e-02 5.006132721900939941e-01
6.104950308799743652e-01 1.626129746437072754e-01 -3.649871945381164551e-01 -1.048415303230285645e-01 -5.847578048706054688e-01 1.667034327983856201e-01 -2.805672585964202881e-01 -9.052938967943191528e-02
3.141102194786071777e-01 7.112714648246765137e-01 -1.038051098585128784e-01 1.662034988403320312e-01 -2.811182439327239990e-01 -3.710168972611427307e-02 -5.190815925598144531e-01 8.472801744937896729e-02
6.965696215629577637e-01 2.696674466133117676e-01 -1.946111917495727539e-01 -1.178515106439590454e-01 -4.318027198314666748e-01 3.565205335617065430e-01 2.454185783863067627e-01 1.285189092159271240e-01
1.274882853031158447e-01 3.681318759918212891e-01 3.224663436412811279e-01 -4.497131407260894775e-01 -3.968965113162994385e-01 1.317959576845169067e-01 -5.799229145050048828e-01 1.754756718873977661e-01
1.109760776162147522e-01 -1.549830436706542969e-01 -1.281847655773162842e-01 -3.541088402271270752e-01 -2.006943076848983765e-01 2.287473380565643311e-01 -6.114956736564636230e-01 5.960785746574401855e-01
4.356583356857299805e-01 3.311630487442016602e-01 3.503708839416503906e-01 -1.368223875761032104e-01 -6.432968378067016602e-01 9.762934409081935883e-03 -3.486514389514923096e-01 -1.535219401121139526e-01
8.058333396911621094e-01 -8.995299041271209717e-02 -1.645481586456298828e-01 -4.170228168368339539e-02 -4.622999131679534912e-01 1.392570734024047852e-01 2.691124379634857178e-01 9.050308167934417725e-02
-1.428113225847482681e-02 6.016726493835449219e-01 1.766264438629150391e-03 1.588625609874725342e-01 -5.500537157058715820e-01 -1.022366434335708618e-01 -3.049505949020385742e-01 4.544660747051239014e-01
4.198513180017471313e-02 -4.173029959201812744e-02 -5.520673468708992004e-02 -5.403054952621459961e-01 -4.659372568130493164e-01 4.919903352856636047e-03 -3.053312301635742188e-01 6.254349350929260254e-01
2.389829009771347046e-01 -4.088873267173767090e-01 1.105596646666526794e-01 2.125206738710403442e-01 -4.418706893920898438e-01 3.951246142387390137e-01 1.175187528133392334e-01 5.942441225051879883e-01
4.073177278041839600e-01 2.257569879293441772e-01 2.513824403285980225e-01 -2.060877829790115356e-01 -2.598356269299983978e-02 -4.588122665882110596e-01 -5.154091119766235352e-01 4.479179978370666504e-01
3.033877015113830566e-01 -2.484522312879562378e-01 1.397138833999633789e-01 7.855246961116790771e-02 1.196299269795417786e-01 -6.929523497819900513e-02 -5.347855687141418457e-01 7.179332375526428223e-01
3.696254491806030273e-01 -1.577512025833129883e-01 4.737434387207031250e-01 -2.221213132143020630e-01 -6.493837833404541016e-01 -1.631205230951309204e-01 -3.337749242782592773e-01 7.076380401849746704e-02
4.910656213760375977e-01 -4.251811206340789795e-01 -4.489332810044288635e-02 9.427667595446109772e-03 1.296433061361312866e-01 1.766697019338607788e-01 -3.378873467445373535e-01 6.432604193687438965e-01
6.321455836296081543e-01 5.230741947889328003e-02 6.108191609382629395e-01 1.142808645963668823e-01 -2.947817146778106689e-01 -6.766037642955780029e-02 -3.335168659687042236e-01 -9.374566376209259033e-02
3.702319860458374023e-01 -1.875360459089279175e-01 4.404338896274566650e-01 -1.683444529771804810e-01 1.774163544178009033e-01 1.776955276727676392e-01 -5.448971390724182129e-01 4.954507350921630859e-01
4.631410241127014160e-01 -8.794169127941131592e-02 5.965443849563598633e-01 -1.488669812679290771e-01 -5.105507373809814453e-01 -3.022796213626861572e-01 1.117361150681972504e-02 2.181289941072463989e-01
8.977779150009155273e-01 -1.157113909721374512e-01 1.708535403013229370e-01 7.833546400070190430e-02 -1.444168090820312500e-01 2.057289630174636841e-01 2.564676403999328613e-01 1.277586221694946289e-01
1.182083878666162491e-02 4.710186272859573364e-02 -2.834838330745697021e-01 1.053837314248085022e-01 -7.393064498901367188e-01 -2.727487869560718536e-02 -2.558817900717258453e-02 5.984982252120971680e-01
5.276397466659545898e-01 2.153347730636596680e-01 4.353985488414764404e-01 2.208022773265838623e-01 -8.948573470115661621e-02 7.946376502513885498e-02 -6.443769931793212891e-01 -8.577860891819000244e-02
5.212756395339965820e-01 -4.763806164264678955e-01 -1.869824379682540894e-01 3.397264480590820312e-01 -4.273956418037414551e-01 -4.313416406512260437e-02 -4.071004688739776611e-01 2.642501704394817352e-02
3.098710477352142334e-01 2.993919551372528076e-01 -9.806004911661148071e-02 1.208310350775718689e-01 -6.608942747116088867e-01 1.684073917567729950e-02 -5.857680439949035645e-01 -9.969709813594818115e-02
1.435766927897930145e-02 1.746655628085136414e-02 2.901528961956501007e-02 5.666277408599853516e-01 -3.653887212276458740e-01 1.375335305929183960e-01 -4.098666608333587646e-01 5.976326465606689453e-01
5.369058623909950256e-02 -1.404308620840311050e-02 6.130362153053283691e-01 -9.988029301166534424e-02 -5.062114000320434570e-01 -1.346122473478317261e-01 -3.165819048881530762e-01 4.863500297069549561e-01
9.002434089779853821e-04 1.226740330457687378e-01 2.621905505657196045e-01 3.113400638103485107e-01 -2.860512733459472656e-01 2.535335123538970947e-01 -5.699898004531860352e-01 5.901531577110290527e-01
2.487190961837768555e-01 -3.164632916450500488e-01 3.026787042617797852e-01 -4.040290117263793945e-01 -5.495796799659729004e-01 -9.866362810134887695e-02 -7.461559027433395386e-02 5.155541896820068359e-01
4.630130231380462646e-01 2.274138033390045166e-01 1.141848117113113403e-01 -1.218544617295265198e-01 -2.124826461076736450e-01 -6.082723736763000488e-01 -4.055411517620086670e-01 3.555383384227752686e-01
4.262096881866455078e-01 2.273420244455337524e-01 -1.821283251047134399e-01 -3.165497183799743652e-01 -2.565457224845886230e-01 -5.247443318367004395e-01 -2.875973582267761230e-01 4.576045572757720947e-01
2.736147344112396240e-01 -9.730777144432067871e-02 6.653596758842468262e-01 -8.797256648540496826e-02 -5.923910140991210938e-01 -9.835562855005264282e-02 9.835652261972427368e-02 3.081375062465667725e-01
4.706574976444244385e-01 2.420288622379302979e-01 -1.513323485851287842e-01 -9.647101163864135742e-02 1.506000757217407227e-01 5.504462718963623047e-01 -1.093635410070419312e-01 5.916616320610046387e-01
2.185578495264053345e-01 2.484772354364395142e-01 3.463353216648101807e-01 2.216092944145202637e-01 -6.622338294982910156e-01 -1.238617226481437683e-01 -5.074492096900939941e-01 1.001630872488021851e-01
3.489421308040618896e-01 2.404565513134002686e-01 -4.105980396270751953e-01 -9.166069328784942627e-03 -6.131502985954284668e-01 4.856632351875305176e-01 1.992728188633918762e-02 1.988117992877960205e-01
3.124729394912719727e-01 2.338080704212188721e-01 3.117313086986541748e-01 1.661499440670013428e-01 -6.713719367980957031e-01 -2.736944854259490967e-01 -4.319417774677276611e-01 1.033909544348716736e-01
5.150249004364013672e-01 1.167583167552947998e-01 1.837885230779647827e-01 8.807712048292160034e-02 -1.988762319087982178e-01 7.819926738739013672e-01 -6.680651102215051651e-03 1.687367707490921021e-01
9.240355491638183594e-01 -1.010029613971710205e-01 -1.445211917161941528e-01 -2.043088674545288086e-01 -2.207926660776138306e-01 1.492372453212738037e-01 4.659031331539154053e-02 1.168263796716928482e-02
4.754705727100372314e-01 1.286824196577072144e-01 -1.302366703748703003e-01 1.994892209768295288e-01 -4.704335033893585205e-01 -5.927324295043945312e-01 -5.162270739674568176e-02 3.539870083332061768e-01
4.670591950416564941e-01 -1.907861977815628052e-01 3.796821534633636475e-01 1.603652983903884888e-01 -1.975289732217788696e-01 -4.669651985168457031e-01 -4.058678150177001953e-01 3.921455144882202148e-01
2.029001116752624512e-01 -5.862474814057350159e-02 1.245457027107477188e-02 -1.633502393960952759e-01 1.643769326619803905e-03 2.779802978038787842e-01 -8.210392594337463379e-01 4.209220111370086670e-01
2.999795973300933838e-01 3.570485115051269531e-01 1.847169101238250732e-01 -1.137835755944252014e-01 -3.199845552444458008e-01 -4.672530889511108398e-01 -4.147637486457824707e-01 4.926633238792419434e-01
1.615472882986068726e-01 6.435468196868896484e-01 -9.498798102140426636e-02 -1.253618150949478149e-01 -6.056485176086425781e-01 -2.415246963500976562e-01 -1.934187859296798706e-01 2.691778838634490967e-01
8.649924993515014648e-01 -6.445010006427764893e-02 -5.987907573580741882e-02 2.661391198635101318e-01 -3.193423449993133545e-01 1.829902231693267822e-01 1.925914585590362549e-01 2.573180571198463440e-02
6.630735993385314941e-01 3.949705958366394043e-01 -2.037458568811416626e-01 -3.224398195743560791e-01 -4.387851059436798096e-01 1.410578489303588867e-01 1.695632040500640869e-01 1.329302191734313965e-01
2.906376421451568604e-01 1.354427337646484375e-01 1.593948602676391602e-01 1.608937531709671021e-01 -7.642772048711776733e-02 8.018395304679870605e-01 -2.725044190883636475e-01 3.504924178123474121e-01
3.367175459861755371e-01 -1.986129209399223328e-02 -3.633629083633422852e-01 3.095028400421142578e-01 -5.447307229042053223e-01 -7.687411457300186157e-02 1.348040103912353516e-01 5.810239315032958984e-01
4.456612765789031982e-01 -1.887563802301883698e-02 -1.755736619234085083e-01 -2.452055513858795166e-01 -3.095216751098632812e-01 -5.944080352783203125e-01 -3.380670249462127686e-01 3.829675912857055664e-01
5.609642267227172852e-01 7.997215539216995239e-02 -2.211963683366775513e-01 -2.402867674827575684e-01 -1.611230373382568359e-01 6.323472857475280762e-01 -3.658182621002197266e-01 1.123010963201522827e-01
6.289853453636169434e-01 8.741252869367599487e-02 1.939618885517120361e-01 2.045756280422210693e-01 -1.170447319746017456e-01 8.537977188825607300e-02 -6.708036661148071289e-01 -2.151685655117034912e-01
3.962873518466949463e-01 -3.334795311093330383e-02 5.879863724112510681e-02 3.757859393954277039e-02 -1.231798082590103149e-01 7.902379035949707031e-01 -7.130295783281326294e-02 4.384535551071166992e-01
7.355833053588867188e-01 2.951962351799011230e-01 -1.146322581917047501e-02 5.304689407348632812e-01 -3.921693935990333557e-02 1.897141635417938232e-01 7.623638212680816650e-02 2.165786176919937134e-01
2.934994995594024658e-01 -2.101216912269592285e-01 -1.876596212387084961e-01 -5.519629269838333130e-02 3.924672678112983704e-02 -9.019823372364044189e-02 -6.008599400520324707e-01 6.787748932838439941e-01
1.916559934616088867e-01 1.337816864252090454e-01 1.413542032241821289e-01 -8.466979116201400757e-02 -1.664744317531585693e-01 7.985311746597290039e-01 -1.106274425983428955e-01 4.905266761779785156e-01
3.498139977455139160e-02 -1.092877089977264404e-01 5.947935581207275391e-01 -6.777033209800720215e-02 -5.300480723381042480e-01 -3.130515664815902710e-02 -3.938338756561279297e-01 4.375203549861907959e-01
4.854912757873535156e-01 -6.097386404871940613e-02 5.024996399879455566e-01 -1.289791166782379150e-01 -5.083810091018676758e-01 -4.371977150440216064e-01 -5.317399278283119202e-02 1.975303143262863159e-01
3.461398780345916748e-01 2.749235928058624268e-01 2.042981833219528198e-01 -9.305997192859649658e-02 -5.962818264961242676e-01 -4.946506619453430176e-01 -2.808610349893569946e-02 3.913898468017578125e-01
8.802529573440551758e-01 -2.059980332851409912e-01 -8.530022203922271729e-02 1.661126315593719482e-01 -2.188407778739929199e-01 3.010017275810241699e-01 -3.508526086807250977e-02 -9.014377743005752563e-02
4.692529141902923584e-01 -9.509119205176830292e-03 2.402223050594329834e-01 -3.398176133632659912e-01 -2.543815039098262787e-02 -3.769703209400177002e-01 -4.915871024131774902e-01 4.712927341461181641e-01
2.914716005325317383e-01 -1.749027371406555176e-01 1.832768023014068604e-01 -1.103268638253211975e-01 9.421000629663467407e-02 2.256858199834823608e-01 -7.728030681610107422e-01 4.262120127677917480e-01
2.543145716190338135e-01 2.899967133998870850e-01 4.528383314609527588e-01 9.291610121726989746e-02 -5.895506143569946289e-01 -2.408705353736877441e-01 -4.323302805423736572e-01 2.122077196836471558e-01
1.558642834424972534e-01 4.313313961029052734e-02 -3.766554296016693115e-01 -4.057629406452178955e-02 -4.123148322105407715e-01 2.952910363674163818e-01 -7.135883569717407227e-01 2.528271973133087158e-01
4.485959187150001526e-02 2.207401767373085022e-02 6.610011458396911621e-01 -1.095380932092666626e-01 -4.477091133594512939e-01 -3.745158016681671143e-02 -3.577877283096313477e-01 4.676762819290161133e-01
1.472774744033813477e-01 5.122321844100952148e-02 -1.606772243976593018e-01 4.081181883811950684e-01 -7.095808386802673340e-01 1.978693753480911255e-01 1.447564214468002319e-01 4.687176644802093506e-01
5.105854272842407227e-01 2.791790366172790527e-01 8.380915224552154541e-02 -2.644295990467071533e-01 -2.298583388328552246e-01 -5.799224972724914551e-01 -2.992891669273376465e-01 3.251089751720428467e-01
3.999741077423095703e-01 4.638909921050071716e-02 2.283821105957031250e-01 -1.432177331298589706e-02 -7.808917760848999023e-02 8.164227604866027832e-01 -2.368432134389877319e-01 2.382571995258331299e-01
1.462885737419128418e-01 4.661840572953224182e-02 -1.986743360757827759e-01 -2.844760119915008545e-01 6.150827184319496155e-02 1.534859836101531982e-01 -5.471760034561157227e-01 7.275200486183166504e-01
9.079842567443847656e-01 1.670206338167190552e-01 8.786395937204360962e-02 2.775829434394836426e-01 3.898980095982551575e-02 1.179323941469192505e-01 1.399434506893157959e-01 1.669847071170806885e-01
3.468511104583740234e-01 -2.660005688667297363e-01 -2.696313858032226562e-01 4.933216050267219543e-02 -2.950689196586608887e-01 4.009751081466674805e-01 -6.658174395561218262e-01 2.065036743879318237e-01
3.521216511726379395e-01 1.230712905526161194e-01 -1.880207955837249756e-01 -2.016509510576725006e-02 -3.199315071105957031e-01 7.721491456031799316e-01 -2.890618443489074707e-01 2.073118388652801514e-01
4.844372868537902832e-01 -3.554342687129974365e-01 1.351811885833740234e-01 -1.230437755584716797e-01 1.101056933403015137e-01 -6.752280890941619873e-02 -4.950658679008483887e-01 5.863450169563293457e-01
4.291814565658569336e-01 -3.833443820476531982e-01 3.371773064136505127e-01 -3.981462121009826660e-01 -3.607000112533569336e-01 -1.159186288714408875e-01 -3.705461919307708740e-01 3.402871489524841309e-01
1.019138544797897339e-01 3.047303557395935059e-01 3.816801607608795166e-01 2.253907173871994019e-01 -6.764044761657714844e-01 -2.559643387794494629e-01 -1.827909499406814575e-01 3.792345821857452393e-01
2.952484488487243652e-01 1.545794159173965454e-01 -1.385193318128585815e-01 -1.143590360879898071e-01 -3.205417990684509277e-01 7.708011865615844727e-01 -3.225454986095428467e-01 2.361164540052413940e-01
4.680668115615844727e-01 1.477333009243011475e-01 6.098195910453796387e-01 -1.584693938493728638e-01 1.885958015918731689e-02 -2.802638411521911621e-01 -2.634323835372924805e-01 4.623804390430450439e-01
5.786740183830261230e-01 4.034746885299682617e-01 -2.189843803644180298e-01 -9.769076108932495117e-02 1.332343518733978271e-01 4.853783249855041504e-01 -1.777734011411666870e-01 3.998750150203704834e-01
1.428542733192443848e-01 -1.440178416669368744e-02 1.903288811445236206e-02 -5.695697665214538574e-01 -2.053118795156478882e-01 -1.941729709506034851e-02 -3.517028391361236572e-01 6.988479495048522949e-01
3.506458699703216553e-01 -1.948685199022293091e-01 -8.147056400775909424e-02 -1.722861379384994507e-01 -4.738083481788635254e-01 4.041120111942291260e-01 -6.154955029487609863e-01 1.900477111339569092e-01
4.819124937057495117e-01 1.192379090934991837e-02 3.462348282337188721e-01 2.957917749881744385e-01 -2.206003963947296143e-01 -5.708794593811035156e-01 -1.359819769859313965e-01 4.088861346244812012e-01
3.941136896610260010e-01 3.717090189456939697e-01 3.215630948543548584e-01 -3.186728432774543762e-02 -7.498300671577453613e-01 -1.602595299482345581e-01 -9.408583492040634155e-02 -7.285666465759277344e-02
5.482851862907409668e-01 3.491350710391998291e-01 3.729598820209503174e-01 1.071750372648239136e-01 -5.655488967895507812e-01 -2.639615237712860107e-01 -1.708975583314895630e-01 -9.041627496480941772e-02
8.081387877464294434e-01 -6.568760424852371216e-02 -1.467505842447280884e-01 2.423986643552780151e-01 -3.755587637424468994e-01 8.896008133888244629e-02 2.977694272994995117e-01 1.570960134267807007e-01
1.248506456613540649e-01 -2.455680668354034424e-01 2.308729290962219238e-01 2.342856526374816895e-01 -4.725789427757263184e-01 1.690689623355865479e-01 2.335893213748931885e-01 7.137489914894104004e-01
5.055618286132812500e-01 -2.131994366645812988e-01 5.914468169212341309e-01 -3.262290060520172119e-01 -2.090787440538406372e-01 -2.291876226663589478e-01 -2.393573820590972900e-01 2.986401915550231934e-01
4.134809672832489014e-01 -1.510747969150543213e-01 -3.937797844409942627e-01 2.010323852300643921e-01 -5.864761471748352051e-01 -2.162827402353286743e-01 9.673115611076354980e-02 4.589596688747406006e-01
4.577074646949768066e-01 3.561713099479675293e-01 -1.364827901124954224e-01 -2.795897722244262695e-01 -2.100386917591094971e-01 6.473513245582580566e-01 -2.314145714044570923e-01 2.238642126321792603e-01
7.301402688026428223e-01 1.462873518466949463e-01 1.054690256714820862e-01 1.154739856719970703e-01 -2.874827980995178223e-01 3.691660165786743164e-01 4.144816100597381592e-01 1.741048097610473633e-01
2.950667440891265869e-01 3.527626097202301025e-01 -3.246717154979705811e-01 2.599126696586608887e-01 -7.147488594055175781e-01 1.189071983098983765e-01 1.949401795864105225e-01 2.291753590106964111e-01
1.840700209140777588e-01 -1.933797150850296021e-01 5.082848072052001953e-01 -3.004437685012817383e-01 -1.231601610779762268e-01 5.812785774469375610e-02 -3.396251797676086426e-01 6.679894924163818359e-01
1.215666010975837708e-01 -1.210176870226860046e-01 1.706373095512390137e-01 2.775166332721710205e-01 -2.939898669719696045e-01 3.750616610050201416e-01 1.260023415088653564e-01 7.883310914039611816e-01
-4.000241681933403015e-02 9.016197919845581055e-02 2.992267347872257233e-02 4.839986264705657959e-01 -2.696370482444763184e-01 1.695702075958251953e-01 -4.452827870845794678e-01 6.748227477073669434e-01
1.976584345102310181e-01 6.347765326499938965e-01 1.263173818588256836e-01 4.960794001817703247e-03 -3.768546879291534424e-01 1.077950969338417053e-01 -6.206055283546447754e-01 5.673449859023094177e-02
7.883356809616088867e-01 5.575367063283920288e-02 -1.184698194265365601e-01 -2.967620790004730225e-01 -3.899095058441162109e-01 2.168299257755279541e-01 2.343452721834182739e-01 1.391165852546691895e-01
7.346763610839843750e-01 3.566296398639678955e-01 -5.689065530896186829e-02 -4.459070563316345215e-01 -1.667901724576950073e-01 2.431964576244354248e-01 7.732548564672470093e-02 1.950731128454208374e-01
2.255692183971405029e-01 5.141845345497131348e-02 -1.457842290401458740e-01 4.709163010120391846e-01 -6.340547204017639160e-01 1.119136214256286621e-01 2.496306598186492920e-01 4.760189950466156006e-01
6.356228590011596680e-01 1.362231671810150146e-01 5.451365113258361816e-01 1.463919132947921753e-01 3.718623146414756775e-02 -3.545740619301795959e-02 -5.049193501472473145e-01 -3.519627824425697327e-02
1.547000557184219360e-01 8.281536400318145752e-02 -2.088266611099243164e-01 1.368497163057327271e-01 -7.340748310089111328e-01 -2.097999751567840576e-01 4.252503439784049988e-02 5.676114559173583984e-01
2.496476322412490845e-01 -1.552993804216384888e-02 -1.101379245519638062e-01 -3.444022834300994873e-01 -3.981089964509010315e-02 1.883318126201629639e-01 -7.427594065666198730e-01 4.668473005294799805e-01
8.512829542160034180e-01 -3.516584336757659912e-01 -2.171755731105804443e-01 1.743505597114562988e-01 5.793825536966323853e-02 -2.980712242424488068e-02 -2.407985776662826538e-01 1.089085638523101807e-01
8.428887277841567993e-02 4.564328193664550781e-01 -1.229149550199508667e-01 3.279357450082898140e-03 -8.239614218473434448e-02 6.093530058860778809e-01 -2.865302860736846924e-01 5.560988783836364746e-01
3.658632934093475342e-01 -2.367578912526369095e-03 -3.384697735309600830e-01 1.137347146868705750e-01 -4.663197100162506104e-01 -3.559730350971221924e-01 1.716014593839645386e-01 6.041715145111083984e-01
8.040968775749206543e-01 2.376894205808639526e-01 2.908332645893096924e-02 -3.279585838317871094e-01 -2.146560847759246826e-01 2.323921471834182739e-01 2.393771559000015259e-01 1.764777302742004395e-01
2.128319889307022095e-01 -1.374772042036056519e-01 2.970092892646789551e-01 -4.935895800590515137e-01 -3.203364014625549316e-01 -1.802962273359298706e-01 -2.932499945163726807e-01 6.187404990196228027e-01
1.558389663696289062e-01 -3.503372669219970703e-01 2.838664352893829346e-01 2.428218722343444824e-01 -2.690763473510742188e-01 4.090511202812194824e-01 8.996039628982543945e-02 6.823619008064270020e-01
5.034250020980834961e-01 4.361408948898315430e-01 -2.036940455436706543e-01 -2.248376905918121338e-01 -2.199801504611968994e-01 5.667794346809387207e-01 -4.474616050720214844e-02 3.044151961803436279e-01
2.166193425655364990e-01 2.328808605670928955e-01 4.741341769695281982e-01 2.839227616786956787e-01 -4.100160598754882812e-01 -3.182571232318878174e-01 -3.227093815803527832e-01 4.689190685749053955e-01
3.869654834270477295e-01 -1.362040340900421143e-01 -3.480440676212310791e-01 2.323087304830551147e-01 -6.754178404808044434e-01 -2.658875286579132080e-01 -5.302647501230239868e-02 3.562400043010711670e-01
3.903299272060394287e-01 -2.006433159112930298e-01 7.694245874881744385e-02 -3.118186891078948975e-01 -1.858145147562026978e-01 -4.661979973316192627e-01 -3.430781960487365723e-01 5.785012841224670410e-01
7.657532095909118652e-01 2.679574191570281982e-01 -1.220287661999464035e-02 5.043416619300842285e-01 -2.520323358476161957e-02 1.693613380193710327e-01 1.065108999609947205e-01 2.159823477268218994e-01
5.865983366966247559e-01 3.923938274383544922e-01 5.014447867870330811e-02 -8.291318267583847046e-02 -5.310998857021331787e-02 4.850850701332092285e-01 2.726128399372100830e-01 4.243752658367156982e-01
2.587839066982269287e-01 1.151298284530639648e-01 -1.607766300439834595e-01 1.960251480340957642e-01 -8.786525130271911621e-01 -4.059174284338951111e-02 1.973852366209030151e-01 2.070322930812835693e-01
7.078796029090881348e-01 4.742793273180723190e-03 -8.473300258629024029e-04 1.415814161300659180e-01 -3.055998384952545166e-01 3.373112082481384277e-01 4.220041334629058838e-01 3.059089779853820801e-01
2.606118321418762207e-01 4.428332298994064331e-02 2.758617103099822998e-01 6.390461921691894531e-01 -2.346210777759552002e-01 3.784669041633605957e-01 1.658673398196697235e-02 4.970728158950805664e-01
4.818707704544067383e-01 1.928984224796295166e-01 -4.414028823375701904e-01 1.890988200902938843e-01 -6.013497710227966309e-01 -8.864743262529373169e-02 1.914165019989013672e-01 3.063915371894836426e-01
7.457212805747985840e-01 9.159418195486068726e-02 -2.750705182552337646e-01 -2.469974160194396973e-01 -4.479843676090240479e-01 3.064233064651489258e-01 6.497000902891159058e-02 5.694101564586162567e-03
9.113409519195556641e-01 -4.693029820919036865e-02 1.845964938402175903e-01 1.768010407686233521e-01 1.384252756834030151e-01 1.612329632043838501e-01 9.819051623344421387e-02 2.170753479003906250e-01
1.519939452409744263e-01 1.785744726657867432e-01 -2.114638835191726685e-01 -1.838317215442657471e-01 -3.977799415588378906e-02 2.882134318351745605e-01 -6.112464666366577148e-01 6.389259696006774902e-01
1.902005821466445923e-01 -2.566829621791839600e-01 3.500816598534584045e-02 8.323555439710617065e-02 -2.955996096134185791e-01 4.153551459312438965e-01 1.491481214761734009e-01 7.795125246047973633e-01
2.291960567235946655e-01 6.537622213363647461e-01 -2.070603668689727783e-01 1.633004099130630493e-01 -3.234655559062957764e-01 -1.810498535633087158e-02 -5.663437843322753906e-01 1.575440019369125366e-01
-9.902194142341613770e-02 1.712153106927871704e-01 -6.255266815423965454e-02 2.380067557096481323e-01 -3.498986661434173584e-01 3.101642057299613953e-02 -5.157179236412048340e-01 7.148173451423645020e-01
3.130302131175994873e-01 4.849041402339935303e-01 7.440614048391580582e-03 2.946785092353820801e-01 -1.661910414695739746e-01 -2.554639279842376709e-01 -6.395028233528137207e-01 2.795428335666656494e-01
3.159224092960357666e-01 2.817324399948120117e-01 -3.603230416774749756e-01 2.811095416545867920e-01 -6.216048598289489746e-01 1.597184836864471436e-01 2.280946671962738037e-01 3.847529888153076172e-01
4.854433238506317139e-01 -2.262994050979614258e-01 1.312651187181472778e-01 -2.736922800540924072e-01 -2.223419398069381714e-01 -5.218273401260375977e-01 -2.054024189710617065e-01 5.070163011550903320e-01
6.502895355224609375e-01 4.361363351345062256e-01 -3.321628272533416748e-02 3.714016675949096680e-01 -1.029955372214317322e-01 2.071801573038101196e-01 3.133037984371185303e-01 3.101211190223693848e-01
9.330692887306213379e-01 -9.172847121953964233e-02 4.225610569119453430e-02 2.869302332401275635e-01 1.127167884260416031e-02 8.121019927784800529e-04 8.436537533998489380e-02 1.720695495605468750e-01
2.288812845945358276e-01 -1.184946075081825256e-01 7.151877880096435547e-01 1.634341776371002197e-01 -3.472014367580413818e-01 -1.896938383579254150e-01 -2.244071364402770996e-01 4.341392219066619873e-01
4.733656346797943115e-02 -6.638470292091369629e-02 -2.689355611801147461e-02 -3.844748735427856445e-01 -6.479176282882690430e-01 -1.208144500851631165e-01 -2.492281943559646606e-01 5.901694893836975098e-01
2.237302660942077637e-01 -1.272685527801513672e-01 3.334597051143646240e-01 -4.588800370693206787e-01 -1.024992614984512329e-01 2.631425298750400543e-02 -2.298413068056106567e-01 7.402402162551879883e-01
8.428834378719329834e-02 -4.734830930829048157e-02 -2.281103469431400299e-02 -3.166447281837463379e-01 -1.220842748880386353e-01 2.609636187553405762e-01 -6.914584636688232422e-01 5.733653903007507324e-01
4.516087472438812256e-01 2.649681083858013153e-02 5.951116085052490234e-01 -1.254030019044876099e-01 -4.368298053741455078e-01 -3.617788851261138916e-01 -2.230200171470642090e-01 2.324257045984268188e-01
4.441648423671722412e-01 -1.104376837611198425e-01 5.040560960769653320e-01 -1.685484349727630615e-01 -6.352264881134033203e-01 -1.292764097452163696e-01 -2.945517301559448242e-01 3.246377035975456238e-02
2.429877817630767822e-01 3.020939230918884277e-01 2.470609694719314575e-01 6.325667500495910645e-01 -2.187668383121490479e-01 3.172355890274047852e-01 -6.255301833152770996e-02 4.859074354171752930e-01
7.291942238807678223e-01 3.140055760741233826e-02 -2.299453765153884888e-01 -7.417150586843490601e-02 -5.010835528373718262e-01 3.788002431392669678e-01 1.163832768797874451e-01 -2.818147838115692139e-02
1.165586709976196289e-01 2.226310670375823975e-01 2.764597237110137939e-01 -2.008336484432220459e-01 -6.505268812179565430e-01 3.173654079437255859e-01 -5.442184805870056152e-01 2.343785250559449196e-03
1.675014793872833252e-01 -3.279270529747009277e-01 1.071345806121826172e-01 8.941230177879333496e-02 -3.542526364326477051e-01 4.148462712764739990e-01 1.118317916989326477e-01 7.313247919082641602e-01
1.755896061658859253e-01 5.582377314567565918e-01 9.855183213949203491e-02 -2.493141591548919678e-01 -2.667478919029235840e-01 -3.779216110706329346e-01 -2.954971790313720703e-01 5.332646369934082031e-01
2.845410704612731934e-01 1.547534614801406860e-01 -1.723198294639587402e-01 1.559088677167892456e-01 -8.635337352752685547e-01 4.992944188416004181e-03 2.285797744989395142e-01 2.076582908630371094e-01
2.271848171949386597e-01 -6.496580783277750015e-03 -3.667950630187988281e-01 3.175809383392333984e-01 -6.583765745162963867e-01 2.815566956996917725e-01 7.712635397911071777e-02 4.407564401626586914e-01
8.456900119781494141e-01 4.823819268494844437e-03 9.290719777345657349e-02 1.025121882557868958e-01 -2.821157276630401611e-01 1.126343905925750732e-01 3.964863717555999756e-01 1.271516382694244385e-01
5.985134840011596680e-02 -7.218378782272338867e-02 -1.528660580515861511e-02 -5.126911401748657227e-01 -5.286027789115905762e-01 -3.565518185496330261e-02 -3.720035254955291748e-01 5.559159517288208008e-01
9.906382858753204346e-02 5.722163915634155273e-01 1.608781963586807251e-01 -3.985783457756042480e-01 -5.509420633316040039e-01 4.726034402847290039e-02 -3.663251698017120361e-01 1.950470209121704102e-01
6.743623316287994385e-02 -1.149200350046157837e-01 1.852711439132690430e-01 2.453202307224273682e-01 -3.472973108291625977e-01 2.913830578327178955e-01 1.091549918055534363e-01 8.187208771705627441e-01
1.270931810140609741e-01 4.996981918811798096e-01 6.055139005184173584e-02 -1.520403753966093063e-02 -1.462912410497665405e-01 -3.109996318817138672e-01 -5.134068131446838379e-01 5.903754830360412598e-01
3.244813680648803711e-01 3.250607550144195557e-01 1.018817499279975891e-01 1.444123536348342896e-01 -1.154431551694869995e-01 2.341262437403202057e-02 -8.621150255203247070e-01 2.636148408055305481e-02
1.647232025861740112e-01 -2.210395783185958862e-01 1.344650834798812866e-01 3.392697274684906006e-01 -5.297689437866210938e-01 2.580004036426544189e-01 2.782151699066162109e-01 6.051446199417114258e-01
8.718800544738769531e-01 -7.571872323751449585e-02 8.613015711307525635e-02 1.025704219937324524e-01 -2.188648134469985962e-01 8.327449113130569458e-02 3.524519503116607666e-01 1.925984770059585571e-01
2.264464199542999268e-01 1.859773993492126465e-01 4.770554006099700928e-01 -2.439282387495040894e-01 -7.503095269203186035e-01 -3.480406478047370911e-02 -2.225626409053802490e-01 1.155066341161727905e-01
3.316307365894317627e-01 1.622535735368728638e-01 4.015542268753051758e-01 -3.058478236198425293e-01 -1.104635745286941528e-01 -3.856318593025207520e-01 -3.703152835369110107e-01 5.575470328330993652e-01
4.541767835617065430e-01 -2.518229186534881592e-01 1.468226462602615356e-01 -3.757522702217102051e-01 -1.485274285078048706e-01 -3.579901456832885742e-01 -1.907546818256378174e-01 6.172174811363220215e-01
3.775855302810668945e-01 1.140422895550727844e-01 -1.475406885147094727e-01 3.197107315063476562e-01 -1.021695211529731750e-01 1.917400509119033813e-01 -8.203006982803344727e-01 -1.854971237480640411e-02
3.793189525604248047e-01 -4.455182254314422607e-01 3.515116870403289795e-01 -1.319922655820846558e-01 -3.297909498214721680e-01 -1.786384582519531250e-01 -3.611394464969635010e-01 4.955327808856964111e-01
3.307439014315605164e-02 2.830391228199005127e-01 -2.273897528648376465e-01 3.841665983200073242e-01 -4.433196485042572021e-01 2.136977314949035645e-01 -6.729863584041595459e-02 6.875875592231750488e-01
5.976915955543518066e-01 4.853717982769012451e-01 1.755249947309494019e-01 4.952329024672508240e-02 1.893733628094196320e-02 2.322798222303390503e-01 3.288027644157409668e-01 4.598843157291412354e-01
7.325829267501831055e-01 2.637504637241363525e-01 -1.659414917230606079e-01 -5.259367637336254120e-03 -4.302300214767456055e-01 2.917510569095611572e-01 2.933020293712615967e-01 9.975611418485641479e-02
6.889484524726867676e-01 3.423408269882202148e-01 -9.067696332931518555e-02 -4.223399460315704346e-01 -2.150831371545791626e-01 4.007188677787780762e-01 5.215973593294620514e-03 1.212266236543655396e-01
4.059794247150421143e-01 -2.749581634998321533e-01 1.132349893450737000e-01 -3.328795731067657471e-01 -1.156328245997428894e-01 -3.282592892646789551e-01 -2.324004769325256348e-01 6.788318157196044922e-01
4.230359792709350586e-01 -2.320037484169006348e-01 9.944947808980941772e-02 -3.577761650085449219e-01 -1.067333668470382690e-01 -3.278921842575073242e-01 -2.508141994476318359e-01 6.689603328704833984e-01
5.438970327377319336e-01 3.968652188777923584e-01 8.437978476285934448e-02 -2.019646912813186646e-01 1.215785741806030273e-01 4.638771116733551025e-01 1.091516464948654175e-01 5.068403482437133789e-01
-9.090553969144821167e-02 3.994746506214141846e-02 4.152884706854820251e-02 3.146395385265350342e-01 -2.485788315534591675e-01 3.080767393112182617e-01 -5.302010178565979004e-01 6.720132827758789062e-01
2.581398189067840576e-01 1.916298568248748779e-01 -3.407572805881500244e-01 1.108265295624732971e-01 -5.990288853645324707e-01 5.727909207344055176e-01 -2.847206890583038330e-01 -1.589704677462577820e-02
7.455357313156127930e-01 3.037731349468231201e-01 -3.926965594291687012e-02 5.228398442268371582e-01 -1.908329129219055176e-02 1.568475961685180664e-01 8.461210131645202637e-02 2.118257284164428711e-01
3.201167583465576172e-01 1.199942827224731445e-01 3.237566947937011719e-01 5.800920128822326660e-01 -1.609068363904953003e-01 3.918891847133636475e-01 1.347149461507797241e-01 4.941512644290924072e-01
-6.012263521552085876e-02 2.452087402343750000e-01 2.252675890922546387e-01 3.535259962081909180e-01 -6.277663707733154297e-01 -1.297070179134607315e-02 -3.717395365238189697e-01 4.775803089141845703e-01
4.842684566974639893e-01 3.476021811366081238e-02 4.243617355823516846e-01 1.741811931133270264e-01 -2.567989230155944824e-01 -5.461965799331665039e-01 -4.858333617448806763e-02 4.326858520507812500e-01
2.079594880342483521e-01 3.465079367160797119e-01 5.297211408615112305e-01 -2.238992601633071899e-01 -4.385249912738800049e-01 1.579325199127197266e-01 -5.344466567039489746e-01 5.540502443909645081e-02
7.589573860168457031e-01 -1.219275966286659241e-02 6.570193171501159668e-02 1.537960767745971680e-01 -2.135805636644363403e-01 5.787332653999328613e-01 -2.976380474865436554e-02 -1.201260536909103394e-01
3.082269430160522461e-01 -2.455379813909530640e-01 2.707472741603851318e-01 9.650384634733200073e-02 -5.033915396779775620e-03 1.400708258152008057e-01 -6.820966601371765137e-01 5.264873504638671875e-01
5.106018781661987305e-01 -3.022753000259399414e-01 4.903976023197174072e-01 -1.202424168586730957e-01 -5.630730390548706055e-01 -1.289582103490829468e-01 2.032642364501953125e-01 1.340512633323669434e-01
7.054182887077331543e-02 3.066598623991012573e-02 6.343041062355041504e-01 -1.277424991130828857e-01 -4.806894958019256592e-01 -9.510846436023712158e-02 -2.956406772136688232e-01 4.979079663753509521e-01
2.861680388450622559e-01 4.711438715457916260e-01 4.380099177360534668e-01 -2.079165577888488770e-01 -4.198763072490692139e-01 6.236397847533226013e-02 -5.297151803970336914e-01 1.630746386945247650e-02
6.537818908691406250e-01 4.837318360805511475e-01 -1.689191907644271851e-01 -1.997130364179611206e-01 -1.548533439636230469e-01 3.584080040454864502e-01 1.200830563902854919e-01 3.213998377323150635e-01
8.035824894905090332e-01 1.971021443605422974e-01 1.748097687959671021e-01 -4.505498409271240234e-01 -1.136103644967079163e-01 2.296449244022369385e-01 1.011579483747482300e-01 7.729901373386383057e-02
3.401054143905639648e-01 -2.448773831129074097e-01 4.449643194675445557e-01 -3.173244297504425049e-01 -1.019429694861173630e-02 -1.251293718814849854e-02 -2.237953841686248779e-01 6.894422769546508789e-01
1.255148649215698242e-01 9.865301102399826050e-02 -2.539481818675994873e-01 -9.504678100347518921e-02 -8.065356612205505371e-01 -7.355748862028121948e-02 4.555220901966094971e-02 4.929548203945159912e-01
4.236273765563964844e-01 2.993214726448059082e-01 6.377136707305908203e-02 -1.789248920977115631e-02 -4.511594772338867188e-01 -5.720505118370056152e-01 -1.702958941459655762e-01 4.083774387836456299e-01
2.987172268331050873e-02 3.118818700313568115e-01 5.852048844099044800e-02 -3.463142514228820801e-01 -4.509207904338836670e-01 -2.208172678947448730e-01 -3.951251506805419922e-01 6.084943413734436035e-01
1.979033052921295166e-01 4.936008751392364502e-01 -1.674295812845230103e-01 1.363615132868289948e-02 -4.288761876523494720e-03 4.368467330932617188e-01 -1.143064051866531372e-01 6.964584589004516602e-01
6.015958786010742188e-01 6.005153656005859375e-01 -2.105600088834762573e-01 -2.293809056282043457e-01 -1.985998004674911499e-01 1.849676668643951416e-01 1.503030508756637573e-01 2.902872264385223389e-01
5.477706789970397949e-01 -4.479332640767097473e-02 5.392555594444274902e-01 -5.916432663798332214e-02 -4.545593261718750000e-01 -5.277068912982940674e-02 -4.199696183204650879e-01 -1.336433142423629761e-01
1.650478988885879517e-01 2.742379307746887207e-01 6.967255473136901855e-02 2.123998999595642090e-01 -2.233459949493408203e-01 6.520348787307739258e-01 -5.452467799186706543e-01 2.743316888809204102e-01
4.836273789405822754e-01 -5.239698886871337891e-01 1.670369356870651245e-01 2.125158309936523438e-01 7.136847823858261108e-02 2.804972231388092041e-01 -4.297280907630920410e-01 3.873723745346069336e-01
2.125010341405868530e-01 -2.621265053749084473e-01 4.636213183403015137e-01 -1.971102058887481689e-01 -2.486912906169891357e-02 -1.608416438102722168e-03 -3.460056781768798828e-01 7.155380845069885254e-01
5.170323252677917480e-01 -4.509147703647613525e-01 -2.746185986325144768e-03 -2.606559395790100098e-01 7.519584894180297852e-02 2.228973507881164551e-01 -2.737500369548797607e-01 5.754368901252746582e-01
2.790148556232452393e-01 2.381037175655364990e-01 1.153951734304428101e-01 5.302941799163818359e-01 3.831472247838973999e-02 -2.331592440605163574e-01 -3.876218199729919434e-01 6.040260195732116699e-01
8.443005084991455078e-01 2.343522757291793823e-01 1.019690036773681641e-01 3.893356323242187500e-01 5.827089771628379822e-02 2.022786289453506470e-01 9.517358988523483276e-02 1.299456357955932617e-01
4.621087908744812012e-01 1.712258309125900269e-01 4.501000046730041504e-02 -1.018472835421562195e-01 2.147809118032455444e-01 5.991249680519104004e-01 -1.783786714076995850e-01 5.548313260078430176e-01
4.860011041164398193e-01 -5.531618595123291016e-01 8.762099593877792358e-02 -1.139730736613273621e-01 -1.630130037665367126e-02 2.709012329578399658e-01 -3.723870515823364258e-01 4.741544723510742188e-01
4.259027242660522461e-01 4.109403491020202637e-01 -1.915877684950828552e-02 -6.753675639629364014e-02 1.373067349195480347e-01 4.851799905300140381e-01 -1.098472741432487965e-03 6.249421238899230957e-01
3.397575318813323975e-01 -9.566463530063629150e-02 -2.567573785781860352e-01 -3.150405585765838623e-01 -3.590286970138549805e-01 5.465832948684692383e-01 -4.995642900466918945e-01 1.817109584808349609e-01
3.811826705932617188e-01 -6.546260714530944824e-01 6.615154445171356201e-02 2.120299190282821655e-01 -2.541024386882781982e-01 2.394785135984420776e-01 -3.745987117290496826e-01 3.385109007358551025e-01
5.145779848098754883e-01 -5.094583630561828613e-01 -8.548237383365631104e-02 2.798610329627990723e-01 -4.440277218818664551e-01 9.326969087123870850e-02 -4.269114136695861816e-01 -4.380766674876213074e-02
2.561723887920379639e-01 1.001804769039154053e-01 -3.403889536857604980e-01 2.122230529785156250e-01 -7.740085124969482422e-01 -1.166774854063987732e-01 1.193315759301185608e-01 3.694502115249633789e-01
4.422637224197387695e-01 2.961362600326538086e-01 -1.269193589687347412e-01 -3.735858201980590820e-01 -2.019887566566467285e-01 -5.567916035652160645e-01 -2.336920052766799927e-01 3.944652378559112549e-01
7.689085602760314941e-01 8.585915714502334595e-02 -1.506347507238388062e-01 5.335011482238769531e-01 8.101982623338699341e-02 2.372000738978385925e-02 -7.901710271835327148e-02 2.841174900531768799e-01
8.599599003791809082e-01 -1.240191087126731873e-01 -2.523136697709560394e-02 8.264061063528060913e-02 -3.833357989788055420e-01 3.136738017201423645e-02 2.941655516624450684e-01 5.620024353265762329e-02
3.679086267948150635e-01 -6.362734735012054443e-02 -2.385363578796386719e-01 -1.119818016886711121e-01 -3.980940282344818115e-01 -5.438825488090515137e-01 -1.264044791460037231e-01 5.664715766906738281e-01
4.765937030315399170e-01 -4.985768198966979980e-01 3.419681191444396973e-01 -4.398394525051116943e-01 -3.853434026241302490e-01 6.816746294498443604e-02 -1.409977823495864868e-01 2.021433115005493164e-01
3.901441991329193115e-01 -3.302205204963684082e-01 1.267384588718414307e-01 -1.699617505073547363e-01 1.073933690786361694e-01 4.445754736661911011e-02 -1.947165727615356445e-01 8.014786243438720703e-01
8.149253129959106445e-01 2.584880590438842773e-01 1.451504696160554886e-02 4.494839012622833252e-01 1.708258688449859619e-02 1.566658318042755127e-01 8.102601021528244019e-02 1.882366836071014404e-01
2.657947838306427002e-01 -3.761156797409057617e-01 -1.074128001928329468e-01 1.544024795293807983e-01 -4.278275668621063232e-01 1.783371418714523315e-01 2.225689589977264404e-01 6.986666321754455566e-01
3.628186583518981934e-01 -3.523998856544494629e-01 -5.842911824584007263e-02 -2.406929582357406616e-01 -2.053460031747817993e-01 2.664691805839538574e-01 -7.104099988937377930e-01 2.549012601375579834e-01
7.669319510459899902e-01 2.133754491806030273e-01 -9.795548021793365479e-02 5.372614264488220215e-01 -4.078097641468048096e-02 5.067389085888862610e-02 6.429084390401840210e-02 2.442890107631683350e-01
8.345150947570800781e-02 -2.211906202137470245e-02 -1.923329830169677734e-01 -3.327474296092987061e-01 -1.046775877475738525e-01 1.122758165001869202e-01 -5.261171460151672363e-01 7.378830313682556152e-01
5.122318267822265625e-01 2.219896763563156128e-01 5.585635453462600708e-02 -2.059702388942241669e-02 -1.276587992906570435e-01 -6.490605473518371582e-01 -2.161857038736343384e-01 4.477527439594268799e-01
2.574855983257293701e-01 3.945474326610565186e-01 -3.773482441902160645e-01 2.527851164340972900e-01 -3.480966389179229736e-01 4.523781239986419678e-01 1.682505197823047638e-02 4.956220090389251709e-01
3.294696509838104248e-01 -4.668956249952316284e-02 6.469008326530456543e-01 2.109674215316772461e-01 -2.975486218929290771e-01 -4.454090073704719543e-02 -5.480079650878906250e-01 1.882821619510650635e-01
7.321044802665710449e-02 -7.755869626998901367e-02 -3.222818300127983093e-02 -2.646597623825073242e-01 -1.728313714265823364e-01 3.813977837562561035e-01 -6.916605234146118164e-01 5.136265754699707031e-01
8.269287943840026855e-01 -9.808234870433807373e-02 1.466960310935974121e-01 2.297664284706115723e-01 5.218635126948356628e-02 1.964113563299179077e-01 2.319702804088592529e-01 3.703310191631317139e-01
3.370099365711212158e-01 -2.360160052776336670e-01 -1.175670698285102844e-01 2.463411837816238403e-01 1.685475707054138184e-01 3.418977931141853333e-02 -4.874007999897003174e-01 6.993411779403686523e-01
2.484293133020401001e-01 -2.856507897377014160e-01 2.597378790378570557e-01 7.513962686061859131e-02 -2.404931485652923584e-01 5.452632904052734375e-01 1.159098371863365173e-01 6.441993117332458496e-01
5.960933566093444824e-01 -4.011604189872741699e-01 -4.435259103775024414e-02 -1.794440299272537231e-01 -4.676794111728668213e-01 -4.212822616100311279e-01 -2.135043144226074219e-01 8.825547248125076294e-02
5.028835535049438477e-01 -3.423041105270385742e-01 1.963858753442764282e-01 -4.737818241119384766e-01 -4.026398658752441406e-01 -2.270264625549316406e-01 -2.704798281192779541e-01 2.829843759536743164e-01
8.012057542800903320e-01 -1.248131617903709412e-01 5.482021253556013107e-03 4.586083590984344482e-01 8.940471708774566650e-02 -1.372029483318328857e-01 -5.159185826778411865e-02 3.204057216644287109e-01
1.323674172163009644e-01 1.771780997514724731e-01 -3.173163831233978271e-01 1.816776245832443237e-01 -6.076882481575012207e-01 -2.436312586069107056e-01 6.967277824878692627e-02 6.195924282073974609e-01
3.404262363910675049e-01 -5.962047725915908813e-02 -6.771130859851837158e-02 -2.577015757560729980e-01 -1.412741392850875854e-01 -4.342814683914184570e-01 -4.242790639400482178e-01 6.488366127014160156e-01
2.573640942573547363e-01 3.238948285579681396e-01 6.288435459136962891e-01 -3.186946809291839600e-01 -3.943072855472564697e-01 3.588295355439186096e-02 -3.971044719219207764e-01 1.318624168634414673e-01
1.946403235197067261e-01 -4.366205334663391113e-01 2.121379412710666656e-02 2.302314937114715576e-01 -2.907383143901824951e-01 2.788940668106079102e-01 -5.403107404708862305e-02 7.434992194175720215e-01
6.735044717788696289e-01 2.791438698768615723e-01 2.312684059143066406e-01 1.884280145168304443e-02 -1.510088145732879639e-01 1.043401286005973816e-02 -5.744264721870422363e-01 -2.485000938177108765e-01
2.923771739006042480e-01 -3.296448588371276855e-01 2.772776782512664795e-01 -3.190939128398895264e-02 3.784738853573799133e-02 3.557436466217041016e-01 -2.349174469709396362e-01 7.380898594856262207e-01
2.201785147190093994e-01 -2.956971228122711182e-01 3.211183249950408936e-01 -3.190311789512634277e-01 -6.976582575589418411e-03 1.141288727521896362e-01 -2.786593735218048096e-01 7.539638280868530273e-01
1.918556541204452515e-01 -8.444797992706298828e-02 4.852462112903594971e-01 -3.606768250465393066e-01 1.132284477353096008e-02 9.598009288311004639e-02 -2.376605421304702759e-01 7.243517041206359863e-01
-4.151236265897750854e-02 2.087948918342590332e-01 5.462347269058227539e-01 -1.168153248727321625e-02 -4.349423646926879883e-01 -1.026207804679870605e-01 -4.445328414440155029e-01 5.087800621986389160e-01
3.719286918640136719e-01 1.467789858579635620e-01 -4.377683997154235840e-01 1.317950785160064697e-01 -5.077739357948303223e-01 3.349500894546508789e-01 -4.761363863945007324e-01 1.854238212108612061e-01
5.532996058464050293e-01 2.700176835060119629e-01 -7.662446796894073486e-02 -1.228401735424995422e-01 -4.118289351463317871e-01 4.569515585899353027e-01 -4.691878259181976318e-01 3.799884766340255737e-02
1.726568788290023804e-01 -1.151830106973648071e-01 -1.009049862623214722e-01 -1.993014514446258545e-01 -2.385436743497848511e-01 3.091784715652465820e-01 -8.375729322433471680e-01 2.302102893590927124e-01
-9.419127553701400757e-02 3.155756592750549316e-01 4.766160249710083008e-02 5.610648542642593384e-02 -3.857302367687225342e-01 -9.065707214176654816e-03 -5.098191499710083008e-01 6.908943653106689453e-01
1.739233285188674927e-01 4.763770103454589844e-01 1.220069378614425659e-01 -7.619281113147735596e-02 -7.161871194839477539e-01 -3.178908526897430420e-01 -1.430246382951736450e-01 2.961246371269226074e-01
3.824180662631988525e-01 -3.982025086879730225e-01 1.092706695199012756e-01 1.142954677343368530e-01 8.834824711084365845e-02 -5.280373152345418930e-03 -4.271028637886047363e-01 6.927753686904907227e-01
1.833517104387283325e-01 2.823646366596221924e-01 -2.368883639574050903e-01 3.005456738173961639e-02 -7.150988578796386719e-01 -3.412140607833862305e-01 7.179368287324905396e-02 4.434920251369476318e-01
5.594972372055053711e-01 1.273405104875564575e-01 2.942561507225036621e-01 2.399664074182510376e-01 -1.457265615463256836e-01 6.130920052528381348e-01 2.385175973176956177e-01 2.693845331668853760e-01
7.855519652366638184e-01 2.360860705375671387e-01 2.272975593805313110e-01 2.715193927288055420e-01 1.253500729799270630e-01 2.903721630573272705e-01 1.882474571466445923e-01 2.575242221355438232e-01
1.265209168195724487e-01 1.706748306751251221e-01 1.290551722049713135e-01 5.596109628677368164e-01 -1.529759168624877930e-01 4.200645387172698975e-01 -3.618958592414855957e-01 5.424191355705261230e-01
4.754338562488555908e-01 -2.726343274116516113e-02 2.071398794651031494e-01 -1.993495523929595947e-01 -5.005141496658325195e-01 -5.480005741119384766e-01 -2.184681445360183716e-01 3.033557236194610596e-01
4.483254551887512207e-01 5.357148647308349609e-01 -8.476611971855163574e-02 -7.562838494777679443e-02 -3.263818919658660889e-01 -4.959848523139953613e-01 -3.261625468730926514e-01 2.005019485950469971e-01
1.195010989904403687e-01 -3.425953164696693420e-02 2.949953377246856689e-01 4.661005735397338867e-01 -3.260089755058288574e-01 3.893140852451324463e-01 2.083589509129524231e-02 6.496094465255737305e-01
4.279426932334899902e-01 -2.782672345638275146e-01 1.480582952499389648e-01 -1.080066710710525513e-01 1.582322865724563599e-01 2.630851864814758301e-01 -7.086789011955261230e-01 3.307096064090728760e-01
1.037569046020507812e-01 -2.411109209060668945e-02 1.998588293790817261e-01 -5.554978251457214355e-01 -3.612051308155059814e-01 1.971956080524250865e-04 -3.284102380275726318e-01 6.338842511177062988e-01
1.653627008199691772e-01 4.476747512817382812e-01 4.154725000262260437e-02 -3.986265361309051514e-01 -1.758065819740295410e-01 -3.422858715057373047e-01 -3.321798443794250488e-01 5.943079590797424316e-01
7.226706147193908691e-01 1.254910975694656372e-01 -3.352988511323928833e-02 5.419760346412658691e-01 1.594261676073074341e-01 4.305460955947637558e-03 -6.587544828653335571e-02 3.706238567829132080e-01
1.123361587524414062e-01 4.428734183311462402e-01 -3.038842082023620605e-01 3.442928493022918701e-01 -1.970966160297393799e-01 2.746595442295074463e-01 -4.003432691097259521e-01 5.529925227165222168e-01
7.967983484268188477e-01 -1.054587215185165405e-01 -1.787010580301284790e-01 2.085416018962860107e-01 -3.653965890407562256e-01 1.253472417593002319e-01 3.118425607681274414e-01 1.791500598192214966e-01
5.435652285814285278e-02 7.807671278715133667e-02 -2.937439084053039551e-01 2.152823507785797119e-01 -6.366950273513793945e-01 -1.333862543106079102e-01 -1.023401170969009399e-01 6.516683101654052734e-01
1.362170130014419556e-01 -1.566948890686035156e-01 -1.296380758285522461e-01 1.995536088943481445e-01 -8.078328967094421387e-01 -2.404827922582626343e-01 -1.615841984748840332e-01 4.046339690685272217e-01
4.338940978050231934e-01 -3.695382177829742432e-01 3.408234715461730957e-01 2.062545865774154663e-01 -4.738555848598480225e-02 1.703132838010787964e-01 -6.681683063507080078e-01 1.969130784273147583e-01
3.393633067607879639e-01 5.910363197326660156e-01 -4.268644005060195923e-02 1.343296468257904053e-02 -4.968943893909454346e-01 -3.650533854961395264e-01 -3.560942411422729492e-01 1.628956347703933716e-01
6.704983711242675781e-01 4.434013664722442627e-01 -9.783836454153060913e-02 -4.511820673942565918e-01 -1.139898523688316345e-01 2.333999723196029663e-01 4.985067993402481079e-02 2.659611999988555908e-01
4.329370558261871338e-01 -3.549058139324188232e-01 -1.283350288867950439e-01 4.679787755012512207e-01 -6.183513998985290527e-01 -4.932496324181556702e-02 -2.569718360900878906e-01 -1.753025501966476440e-02
-1.502781268209218979e-02 2.849614918231964111e-01 2.044259905815124512e-01 6.121334806084632874e-02 -3.759483695030212402e-01 -2.146229445934295654e-01 -2.106926590204238892e-01 8.007762432098388672e-01
3.899613618850708008e-01 9.017793834209442139e-02 1.635123640298843384e-01 5.899671316146850586e-01 -1.715296506881713867e-01 3.741766810417175293e-01 1.017306670546531677e-01 5.340607762336730957e-01
5.976067781448364258e-01 -5.084373950958251953e-01 -1.242453381419181824e-01 1.544473320245742798e-01 -5.268045663833618164e-01 -1.941764056682586670e-01 -1.635452210903167725e-01 -5.560692027211189270e-02
3.706602156162261963e-01 -5.613602399826049805e-01 2.648552656173706055e-01 -2.093733549118041992e-01 -3.219983279705047607e-01 -6.446449458599090576e-02 -1.664257794618606567e-01 5.458611845970153809e-01
4.067298173904418945e-01 -3.273366689682006836e-01 -5.905861780047416687e-02 -1.729688607156276703e-02 9.883599728345870972e-02 -4.061926156282424927e-02 -5.761481523513793945e-01 6.166597604751586914e-01
8.068864345550537109e-01 1.426004469394683838e-01 -2.722893953323364258e-01 1.783381551504135132e-01 -2.058422118425369263e-01 1.494879275560379028e-01 2.619366645812988281e-01 2.988730072975158691e-01
4.019035995006561279e-01 -4.990235269069671631e-01 1.325325816869735718e-01 2.216223329305648804e-01 -6.709428876638412476e-02 7.898594439029693604e-02 -2.106506377458572388e-01 6.838520169258117676e-01
4.105566442012786865e-01 -3.873852193355560303e-01 -1.484942138195037842e-01 1.985925622284412384e-02 1.191875934600830078e-01 3.802964463829994202e-02 -4.839870929718017578e-01 6.395587921142578125e-01
1.059668213129043579e-01 3.911535143852233887e-01 -4.369116723537445068e-01 3.186872899532318115e-01 -3.211955726146697998e-01 2.101021409034729004e-01 -4.169650375843048096e-02 6.279078722000122070e-01
3.085553832352161407e-02 2.887689881026744843e-02 -9.186975657939910889e-02 -2.609396874904632568e-01 -2.135435044765472412e-01 1.563255339860916138e-01 -5.653926134109497070e-01 7.293676733970642090e-01
2.696457505226135254e-01 -9.347313642501831055e-02 4.546201825141906738e-01 3.691569268703460693e-01 1.687463372945785522e-01 3.366598393768072128e-03 -4.044357240200042725e-01 6.193081140518188477e-01
1.547319740056991577e-01 1.304473429918289185e-01 5.076705813407897949e-01 2.720561027526855469e-01 1.579382121562957764e-01 1.351133435964584351e-01 -3.698840439319610596e-01 6.687926054000854492e-01
3.429020345211029053e-01 -4.965474084019660950e-02 7.610911726951599121e-01 7.814826071262359619e-02 -2.373149693012237549e-01 -6.887272745370864868e-02 -3.754507005214691162e-01 3.042377233505249023e-01
3.023849129676818848e-01 1.451186537742614746e-01 4.276236891746520996e-01 3.949103653430938721e-01 -5.084233880043029785e-01 -3.760841786861419678e-01 -2.436859607696533203e-01 2.989504337310791016e-01
2.275432348251342773e-01 4.153619408607482910e-01 2.429689019918441772e-01 3.754048943519592285e-01 -3.563025891780853271e-01 -1.354701519012451172e-01 -6.264980435371398926e-01 1.947624385356903076e-01
3.904376327991485596e-01 1.962039172649383545e-01 5.022056102752685547e-01 -1.219030320644378662e-01 3.048429489135742188e-01 -1.512314677238464355e-01 -3.520290553569793701e-01 5.497882962226867676e-01
7.347489595413208008e-01 1.428572088479995728e-01 -7.640161365270614624e-02 -5.178009867668151855e-01 -3.165703713893890381e-01 1.219712495803833008e-01 1.472022235393524170e-01 1.703479588031768799e-01
2.493452280759811401e-01 8.231169730424880981e-02 9.910924360156059265e-03 2.854162454605102539e-01 -2.877179384231567383e-01 -4.242252111434936523e-01 -5.538910627365112305e-01 5.291002392768859863e-01
4.601359367370605469e-01 2.559190094470977783e-01 -1.159466281533241272e-01 -1.776339560747146606e-01 -2.887603342533111572e-01 -6.383912563323974609e-01 -1.639236360788345337e-01 3.999826014041900635e-01
3.318634629249572754e-01 7.059344649314880371e-01 -2.076745927333831787e-01 -2.708060666918754578e-02 -1.314614415168762207e-01 -1.949412971735000610e-01 -4.904522597789764404e-01 2.276693880558013916e-01
2.853276133537292480e-01 -2.161779701709747314e-01 3.711002469062805176e-01 -4.297256469726562500e-01 -8.400510251522064209e-02 1.340062916278839111e-01 -1.563454866409301758e-01 7.071188688278198242e-01
2.688211500644683838e-01 5.878769755363464355e-01 2.459300607442855835e-01 -2.839630246162414551e-01 -2.716840207576751709e-01 -2.545602023601531982e-01 -1.920735985040664673e-01 5.152802467346191406e-01
4.244426786899566650e-01 -1.162337958812713623e-01 -5.354979634284973145e-01 4.504492506384849548e-02 -5.559603571891784668e-01 -9.731087833642959595e-02 1.058364361524581909e-01 4.333457052707672119e-01
5.462953448295593262e-01 -5.948064103722572327e-02 6.015216112136840820e-01 -2.207838594913482666e-01 2.633297145366668701e-01 -8.794577419757843018e-02 -2.566411495208740234e-01 3.801420331001281738e-01
5.006684064865112305e-01 2.101273238658905029e-01 -8.211193233728408813e-02 -1.427181065082550049e-01 2.694600224494934082e-01 5.248560309410095215e-01 -3.005994856357574463e-01 4.895144104957580566e-01
3.575612306594848633e-01 -4.822120964527130127e-01 3.985528945922851562e-01 -1.305674612522125244e-01 -5.825549364089965820e-01 -9.347601234912872314e-02 -2.655605673789978027e-01 2.123644649982452393e-01
4.922628700733184814e-01 -3.728380501270294189e-01 2.545485794544219971e-01 6.279483437538146973e-02 -6.002691984176635742e-01 -3.250400722026824951e-01 -2.449146062135696411e-01 1.548343896865844727e-01
2.930420339107513428e-01 -1.326215416193008423e-01 -1.490160971879959106e-01 -2.788216173648834229e-01 -4.143081605434417725e-01 4.589295983314514160e-01 -6.434863209724426270e-01 -1.575556397438049316e-02
4.425419569015502930e-01 1.247355118393898010e-01 -1.648053079843521118e-01 2.769281566143035889e-01 -3.106987476348876953e-01 -5.281480550765991211e-01 5.334138870239257812e-02 5.535598397254943848e-01
2.863560616970062256e-01 3.280975520610809326e-01 -1.692098677158355713e-01 2.083412744104862213e-02 2.100478559732437134e-01 4.556038081645965576e-01 -3.494684100151062012e-01 6.383282542228698730e-01
2.280513793230056763e-01 1.170247644186019897e-01 2.341438531875610352e-01 6.332982778549194336e-01 -1.207777857780456543e-02 3.525861799716949463e-01 -1.222255006432533264e-01 5.822421312332153320e-01
1.532252281904220581e-01 3.290749192237854004e-01 4.775514900684356689e-01 -2.038904577493667603e-01 -6.238971948623657227e-01 6.478235870599746704e-02 -4.340778589248657227e-01 1.293713748455047607e-01
5.913306027650833130e-02 1.527473479509353638e-01 5.419476032257080078e-01 -3.675952926278114319e-02 -3.331722617149353027e-01 -1.900188624858856201e-01 -5.262835621833801270e-01 5.040117502212524414e-01
8.474393486976623535e-01 6.908144336193799973e-03 4.912012442946434021e-02 3.664142787456512451e-01 2.895819395780563354e-02 4.564992710947990417e-02 1.630892157554626465e-01 3.400090336799621582e-01
6.591894030570983887e-01 1.256698817014694214e-01 -1.955202370882034302e-01 1.121555492281913757e-01 9.170087426900863647e-02 5.216656327247619629e-01 7.186855375766754150e-02 4.616928994655609131e-01
1.925219595432281494e-01 -7.058782130479812622e-02 3.426797688007354736e-01 5.651224851608276367e-01 -3.022133409976959229e-01 3.828832507133483887e-01 4.542481899261474609e-02 5.302490592002868652e-01
1.966070979833602905e-01 1.259165108203887939e-01 7.087444663047790527e-01 1.036878004670143127e-01 7.566756755113601685e-02 9.242335706949234009e-02 -3.243204355239868164e-01 5.594367384910583496e-01
2.058867365121841431e-01 3.722038865089416504e-01 -3.823314011096954346e-01 2.642509639263153076e-01 -3.016682565212249756e-01 5.645000338554382324e-01 -3.578292429447174072e-01 2.556621730327606201e-01
1.927853822708129883e-01 3.112863302230834961e-01 4.349195957183837891e-01 1.556283701211214066e-02 -5.538817048072814941e-01 2.911143898963928223e-01 -5.319927334785461426e-01 -4.459352791309356689e-02
3.446674346923828125e-01 -3.471881449222564697e-01 2.162555009126663208e-01 2.722992375493049622e-02 -6.544944643974304199e-02 2.751098871231079102e-01 -5.906842350959777832e-01 5.331791043281555176e-01
-2.086774818599224091e-02 1.668368279933929443e-01 -1.298998892307281494e-01 1.789360493421554565e-01 -6.713499426841735840e-01 -2.053817808628082275e-01 -1.103589460253715515e-01 6.463484764099121094e-01
6.832845807075500488e-01 1.949229743331670761e-03 7.907682098448276520e-03 5.553398728370666504e-01 -3.259396180510520935e-02 -2.928500249981880188e-02 1.298006176948547363e-01 4.537457525730133057e-01
2.347146347165107727e-02 2.540084719657897949e-01 2.467550188302993774e-01 2.499276995658874512e-01 -5.929874777793884277e-01 -2.051452994346618652e-01 -2.261795550584793091e-01 6.055583953857421875e-01
8.751231431961059570e-01 -8.127424120903015137e-02 6.494559347629547119e-02 1.502381712198257446e-01 -1.684530824422836304e-01 7.607848942279815674e-02 3.175082802772521973e-01 2.564932405948638916e-01
8.135111927986145020e-01 2.395964413881301880e-01 2.741494476795196533e-01 2.165229320526123047e-01 1.900422126054763794e-01 1.689167916774749756e-01 1.644639968872070312e-01 2.589514851570129395e-01
1.254109293222427368e-01 3.408102691173553467e-01 -2.506911382079124451e-02 1.066917032003402710e-01 -4.103772640228271484e-01 -4.641050398349761963e-01 -3.600444197654724121e-01 5.853835344314575195e-01
1.161480844020843506e-01 4.541442692279815674e-01 3.531408309936523438e-01 -1.696752905845642090e-01 -2.566807568073272705e-01 1.135899275541305542e-01 -7.102681398391723633e-01 2.085564881563186646e-01
9.118919372558593750e-01 5.168066825717687607e-03 2.177795171737670898e-01 1.777474433183670044e-01 7.620808482170104980e-02 1.389779746532440186e-01 1.667562276124954224e-01 1.909820586442947388e-01
2.933418154716491699e-01 1.190550252795219421e-02 6.092478632926940918e-01 3.038111925125122070e-01 9.962037950754165649e-02 1.556314527988433838e-02 -4.187768697738647461e-01 5.145717263221740723e-01
2.289303094148635864e-01 -3.136623650789260864e-02 -7.689809799194335938e-02 -2.107315063476562500e-01 -7.332621514797210693e-02 2.510103583335876465e-01 -8.542174100875854492e-01 3.133938312530517578e-01
2.283685505390167236e-01 1.342592090368270874e-01 4.994864761829376221e-01 2.253260910511016846e-01 2.440394610166549683e-01 4.463114961981773376e-02 -4.161354899406433105e-01 6.283691525459289551e-01
8.703536987304687500e-01 1.716694980859756470e-02 -4.504377767443656921e-02 1.881745606660842896e-01 -2.421672195196151733e-01 1.163904666900634766e-01 3.299462199211120605e-01 1.539320200681686401e-01
-3.972121700644493103e-02 3.055326640605926514e-01 1.104410663247108459e-01 4.715067148208618164e-01 -2.936127483844757080e-01 1.280131936073303223e-01 -3.502131104469299316e-01 6.673163175582885742e-01
4.193072617053985596e-01 -3.041042685508728027e-01 4.124206304550170898e-01 -1.724152117967605591e-01 -6.180180311203002930e-01 -7.838563621044158936e-02 -3.790189921855926514e-01 1.177289150655269623e-02
1.579826623201370239e-01 1.645521372556686401e-01 -2.681338191032409668e-01 4.248206019401550293e-01 -5.913063883781433105e-01 4.192704707384109497e-02 8.993682265281677246e-02 5.797464251518249512e-01
4.402556419372558594e-01 -3.658788278698921204e-02 7.345486879348754883e-01 6.379456073045730591e-02 -4.315739497542381287e-02 -1.242761760950088501e-01 -3.670307099819183350e-01 3.304330706596374512e-01
4.174095094203948975e-01 2.970747947692871094e-01 -1.871063858270645142e-01 -9.815128892660140991e-02 9.505091607570648193e-02 3.077028691768646240e-01 1.448928713798522949e-01 7.537664771080017090e-01
3.436007797718048096e-01 -4.005241692066192627e-01 3.981395959854125977e-01 -8.103394508361816406e-02 -5.333858132362365723e-01 -7.480216771364212036e-02 -4.817335307598114014e-01 1.851329654455184937e-01
5.414667725563049316e-02 3.506904840469360352e-01 1.682328730821609497e-01 5.385724902153015137e-01 -3.933891952037811279e-01 -9.957763552665710449e-02 -3.963795006275177002e-01 4.836675524711608887e-01
5.683861970901489258e-01 -2.480680495500564575e-01 4.206909835338592529e-01 -3.151057362556457520e-01 1.825435087084770203e-02 -2.903378307819366455e-01 -3.813860416412353516e-01 3.302154242992401123e-01
4.287133812904357910e-01 3.363216668367385864e-02 -4.396987855434417725e-01 5.636779665946960449e-01 -4.034946560859680176e-01 1.283200383186340332e-01 -2.946631014347076416e-01 1.946936249732971191e-01
1.907173395156860352e-01 1.411645710468292236e-01 3.661479353904724121e-01 -3.356519639492034912e-01 -1.038381680846214294e-01 -2.967363893985748291e-01 -3.159607350826263428e-01 7.059085965156555176e-01
7.602749466896057129e-01 6.255307793617248535e-02 -3.363648355007171631e-01 -1.340158432722091675e-01 -3.739042282104492188e-01 3.422406911849975586e-01 1.154031604528427124e-01 1.292930990457534790e-01
1.814630925655364990e-01 -2.874705940485000610e-02 3.847878575325012207e-01 -4.348737001419067383e-02 -7.596299648284912109e-01 -3.504860997200012207e-01 -1.008860394358634949e-01 3.259381353855133057e-01
3.662243187427520752e-01 -1.994493007659912109e-01 7.305400967597961426e-01 -3.653367608785629272e-02 -3.806868493556976318e-01 1.471664756536483765e-02 -1.514338850975036621e-01 3.507204949855804443e-01
4.621024429798126221e-01 2.719902098178863525e-01 7.521903514862060547e-02 -1.588563472032546997e-01 2.830162644386291504e-01 5.150814652442932129e-01 -2.297512441873550415e-01 5.323501229286193848e-01
4.543821811676025391e-01 -3.509144186973571777e-01 4.018052518367767334e-01 -1.382764428853988647e-01 -6.265159845352172852e-01 -1.441990733146667480e-01 -1.529810428619384766e-01 2.304545342922210693e-01
-2.049073344096541405e-03 3.509323000907897949e-01 9.683294594287872314e-02 3.374676704406738281e-01 -5.219143629074096680e-01 -9.889661520719528198e-02 -5.305637717247009277e-01 4.357845187187194824e-01
7.549222111701965332e-01 1.483236253261566162e-01 1.557742357254028320e-01 2.826376855373382568e-01 7.756672799587249756e-03 4.884176254272460938e-01 1.814915090799331665e-01 1.799771636724472046e-01
2.716123759746551514e-01 -1.970715522766113281e-01 -3.585196137428283691e-01 3.408523201942443848e-01 -6.471948623657226562e-01 3.382198512554168701e-02 -1.007963716983795166e-01 4.609858989715576172e-01
4.526122510433197021e-01 2.111412882804870605e-01 1.109943613409996033e-01 1.200270093977451324e-02 -6.316316723823547363e-01 -4.079026281833648682e-01 3.273047208786010742e-01 2.561763226985931396e-01
4.853513836860656738e-01 -5.592241287231445312e-01 1.255194842815399170e-01 1.322899665683507919e-02 8.297739177942276001e-02 1.506044119596481323e-01 -3.326146602630615234e-01 5.436659455299377441e-01
4.572951197624206543e-01 -1.973162442445755005e-01 6.698127388954162598e-01 -7.745871692895889282e-02 -4.518810808658599854e-01 -1.865504980087280273e-01 -1.071993485093116760e-01 2.163547277450561523e-01
1.236864924430847168e-01 3.355741202831268311e-01 4.279146194458007812e-01 4.291108250617980957e-02 -3.330347836017608643e-01 -7.195574045181274414e-02 2.659772038459777832e-01 7.073229551315307617e-01
4.547863304615020752e-01 5.479984879493713379e-01 2.079870551824569702e-01 2.689024247229099274e-02 -1.778108328580856323e-01 -4.041788280010223389e-01 -4.699028134346008301e-01 1.819331645965576172e-01
1.205718964338302612e-01 1.975767910480499268e-01 -1.809851676225662231e-01 1.069146022200584412e-01 8.288038894534111023e-03 5.120586156845092773e-01 -4.611904621124267578e-01 6.536589860916137695e-01
9.251131117343902588e-02 1.370917558670043945e-01 -2.523393929004669189e-01 4.549010694026947021e-01 -6.213299632072448730e-01 1.144697517156600952e-01 -4.537313431501388550e-02 5.484744906425476074e-01
2.441141903400421143e-01 7.297440171241760254e-01 1.445502042770385742e-01 -1.327603608369827271e-01 -2.768977880477905273e-01 1.518286466598510742e-01 -5.165625810623168945e-01 5.292005091905593872e-02
4.846888482570648193e-01 3.180442154407501221e-01 1.332090944051742554e-01 1.719337701797485352e-01 -1.743510067462921143e-01 1.975674182176589966e-01 -7.183442711830139160e-01 -1.765480488538742065e-01
7.729122638702392578e-01 -1.601918935775756836e-01 -2.417385950684547424e-02 4.618692398071289062e-01 2.148532420396804810e-01 1.856974698603153229e-02 -2.327045351266860962e-01 2.497591376304626465e-01
2.869759500026702881e-01 -1.125070452690124512e-01 -1.570332348346710205e-01 -2.334592938423156738e-01 -1.226293519139289856e-01 1.931499242782592773e-01 -8.063779473304748535e-01 3.510470390319824219e-01
1.239929348230361938e-01 2.857449650764465332e-01 1.879404038190841675e-01 -4.807990416884422302e-02 -7.047365605831146240e-02 7.101029157638549805e-01 -2.292831540107727051e-01 5.509616136550903320e-01
4.062615334987640381e-01 -6.833897829055786133e-01 1.009003520011901855e-01 8.647195249795913696e-02 -2.861008048057556152e-01 1.790006011724472046e-01 -1.894565969705581665e-01 4.477530121803283691e-01
2.922591567039489746e-01 -3.012459576129913330e-01 6.308996677398681641e-02 -2.785377204418182373e-01 -6.005292013287544250e-02 -1.555335670709609985e-01 -2.526932656764984131e-01 8.066107034683227539e-01
2.884231805801391602e-01 -3.559380471706390381e-01 2.591367959976196289e-01 -4.747209846973419189e-01 -1.195280700922012329e-01 5.360019207000732422e-02 -1.922564655542373657e-01 6.659473180770874023e-01
7.666088342666625977e-01 3.932202756404876709e-01 -8.418632298707962036e-02 1.918366402387619019e-01 2.553876489400863647e-02 8.933663368225097656e-02 1.930568516254425049e-01 4.097511172294616699e-01
3.755767643451690674e-01 -5.175550580024719238e-01 -6.171512603759765625e-02 1.261292994022369385e-01 -3.416888713836669922e-01 1.336024701595306396e-01 5.660151317715644836e-02 6.584503650665283203e-01
3.332391381263732910e-01 3.370709121227264404e-01 1.884972155094146729e-01 3.430841267108917236e-01 -4.049049913883209229e-01 -8.160835504531860352e-02 -6.710972189903259277e-01 3.343032300472259521e-02
6.656911969184875488e-01 1.431743949651718140e-01 4.833294153213500977e-01 1.357481628656387329e-01 -4.188488423824310303e-01 1.829627901315689087e-02 -2.414270341396331787e-01 -2.241989076137542725e-01
3.422289192676544189e-01 6.754847764968872070e-01 -2.699387669563293457e-01 5.937776714563369751e-02 -2.586032450199127197e-01 -3.054290413856506348e-01 -2.484568208456039429e-01 3.582088649272918701e-01
4.747102856636047363e-01 -2.899916172027587891e-01 -3.106708079576492310e-02 5.587201938033103943e-02 1.734526902437210083e-01 1.182892918586730957e-01 -4.631308317184448242e-01 6.541404724121093750e-01
4.516387283802032471e-01 -5.796119570732116699e-01 7.138847559690475464e-02 2.062309831380844116e-01 -5.182586908340454102e-01 -3.939269110560417175e-02 -3.757238090038299561e-01 3.365456685423851013e-02
6.323867440223693848e-01 -2.012845687568187714e-02 2.318490743637084961e-01 6.364585459232330322e-02 -3.077438175678253174e-01 1.915672719478607178e-01 -5.675974488258361816e-01 -2.971630990505218506e-01
1.644866466522216797e-01 6.972349435091018677e-02 -2.686206698417663574e-01 4.209817852824926376e-03 -7.210278511047363281e-01 -2.735711932182312012e-01 -4.937604814767837524e-02 5.465779304504394531e-01
3.044315576553344727e-01 1.762394905090332031e-01 5.173522233963012695e-01 -2.936767637729644775e-01 1.835499256849288940e-01 6.705692410469055176e-02 -4.696894288063049316e-01 5.133872032165527344e-01
1.337032020092010498e-01 -4.807025939226150513e-02 -3.424003422260284424e-01 -4.009802266955375671e-02 -3.749418258666992188e-01 1.658263057470321655e-01 -7.838900089263916016e-01 2.800067961215972900e-01
9.232303500175476074e-02 -1.133968122303485870e-03 -2.162836343050003052e-01 3.905590772628784180e-01 -7.162157893180847168e-01 1.342464238405227661e-01 -2.319287322461605072e-02 5.105243921279907227e-01
4.254199564456939697e-01 -1.660684347152709961e-01 4.078874289989471436e-01 -4.532723128795623779e-02 1.653451025485992432e-01 4.969162493944168091e-02 -6.446127295494079590e-01 4.215193986892700195e-01
1.001702845096588135e-01 6.663068383932113647e-02 -3.003980219364166260e-01 2.942421734333038330e-01 -7.191393971443176270e-01 -8.688069880008697510e-02 -1.243274360895156860e-01 5.182101726531982422e-01
5.526658892631530762e-01 -1.784813553094863892e-01 3.223108053207397461e-01 -1.420578062534332275e-01 2.729532420635223389e-01 6.613200157880783081e-02 -5.521460175514221191e-01 3.935708403587341309e-01
1.669938862323760986e-01 -1.399301141500473022e-01 -2.195295691490173340e-01 6.596566736698150635e-02 -8.429166674613952637e-01 -2.179753594100475311e-02 -2.851298153400421143e-01 3.281846046447753906e-01
1.983575969934463501e-01 7.493763417005538940e-02 3.692428171634674072e-01 -8.729860931634902954e-02 1.856914311647415161e-01 2.625606060028076172e-01 -6.610080599784851074e-01 5.203136801719665527e-01
3.999464213848114014e-01 -2.321863770484924316e-01 6.887326389551162720e-02 -2.809760272502899170e-01 2.027247697114944458e-01 9.064733237028121948e-02 -2.533836960792541504e-01 7.674136757850646973e-01
4.797646105289459229e-01 2.114412188529968262e-01 -2.869401872158050537e-01 1.836086809635162354e-01 -5.797027945518493652e-01 -2.505862116813659668e-01 2.993445694446563721e-01 3.472977876663208008e-01
2.926629185676574707e-01 3.931562900543212891e-01 1.173740327358245850e-01 -3.388071954250335693e-01 -3.960733413696289062e-01 -3.523575961589813232e-01 -3.345564901828765869e-01 4.881103038787841797e-01
2.978330254554748535e-01 1.808401197195053101e-01 4.643925428390502930e-01 -2.052944600582122803e-01 -1.993063390254974365e-01 -2.952764332294464111e-01 -2.005476206541061401e-01 6.735395789146423340e-01
-1.409590523689985275e-02 1.491494178771972656e-01 8.092837780714035034e-02 4.560786485671997070e-01 -1.978208124637603760e-01 1.615253984928131104e-01 -3.716091811656951904e-01 7.481188178062438965e-01
3.436865806579589844e-01 -1.858714595437049866e-02 5.166932940483093262e-01 -1.392446607351303101e-01 -2.712739408016204834e-01 -3.721270561218261719e-01 -4.328816533088684082e-01 4.424009025096893311e-01
2.430598884820938110e-01 -2.143258601427078247e-01 -1.091560423374176025e-01 -4.621461406350135803e-02 -6.365813612937927246e-01 -2.731177210807800293e-01 -5.484308004379272461e-01 3.167489767074584961e-01
9.044095873832702637e-01 -1.317547112703323364e-01 1.414951831102371216e-01 2.156444489955902100e-01 -1.635459214448928833e-01 1.717807203531265259e-01 1.421942561864852905e-01 1.472603678703308105e-01
2.746085226535797119e-01 8.056867122650146484e-02 2.547367811203002930e-01 6.357374191284179688e-01 -8.661225438117980957e-02 3.790917992591857910e-01 -4.167354851961135864e-02 5.441479682922363281e-01
4.427773877978324890e-02 2.844378948211669922e-01 -2.932785451412200928e-01 -3.709957003593444824e-01 -3.597464859485626221e-01 -1.921903938055038452e-01 -3.746315836906433105e-01 6.219170689582824707e-01
6.146883964538574219e-01 -2.341446876525878906e-01 6.331234425306320190e-02 4.089656472206115723e-01 -3.800124526023864746e-01 2.548483610153198242e-01 3.085592687129974365e-01 3.025014102458953857e-01
3.300399780273437500e-01 -6.330458074808120728e-02 -5.107642412185668945e-01 1.513400077819824219e-01 -5.779269337654113770e-01 -1.171128526329994202e-01 7.403921335935592651e-02 5.000854730606079102e-01
1.789203733205795288e-01 2.189686521887779236e-02 -2.113487422466278076e-01 2.008351534605026245e-01 -5.128558874130249023e-01 -4.623722732067108154e-01 -1.986081749200820923e-01 6.051863431930541992e-01
6.411654353141784668e-01 3.297178745269775391e-01 -2.950692474842071533e-01 -2.933882176876068115e-01 -1.428613960742950439e-01 4.674589037895202637e-01 -1.096725389361381531e-01 2.368443757295608521e-01
4.720459580421447754e-01 -6.404943466186523438e-01 -2.897148765623569489e-02 2.341435402631759644e-01 -3.586927652359008789e-01 2.789467573165893555e-01 -3.079703152179718018e-01 9.979790449142456055e-02
4.566413164138793945e-01 -3.083287179470062256e-01 3.362605273723602295e-01 2.734014987945556641e-01 -4.519817233085632324e-01 -2.209903746843338013e-01 -5.019462704658508301e-01 5.931494012475013733e-02
1.975353956222534180e-01 2.312540635466575623e-02 2.595894597470760345e-02 -4.393053054809570312e-01 -8.249657601118087769e-02 6.176439672708511353e-02 -5.512133836746215820e-01 6.725512146949768066e-01
4.622705280780792236e-01 -3.221930861473083496e-01 1.330747157335281372e-01 1.021821275353431702e-01 2.545925378799438477e-01 1.556622087955474854e-01 -3.633304536342620850e-01 6.582480072975158691e-01
5.979921668767929077e-02 -1.363363415002822876e-01 -2.054675370454788208e-01 -2.413585186004638672e-01 -3.289509713649749756e-01 1.355662941932678223e-01 -2.460039556026458740e-01 8.308193087577819824e-01
3.525069355964660645e-01 5.208114385604858398e-01 3.359030485153198242e-01 3.139506876468658447e-01 -4.560709893703460693e-01 -1.844964027404785156e-01 -3.814417719841003418e-01 7.457162439823150635e-02
2.651954889297485352e-01 -3.120926022529602051e-01 1.545580476522445679e-01 3.811095058917999268e-01 -4.352744519710540771e-01 4.545952379703521729e-01 1.446097642183303833e-01 4.960889220237731934e-01
3.269964754581451416e-01 3.585184514522552490e-01 2.801029086112976074e-01 2.406123727560043335e-01 -4.999253451824188232e-01 -1.416109651327133179e-01 -5.957502722740173340e-01 5.734539777040481567e-02
3.210459351539611816e-01 1.804010272026062012e-01 2.999188303947448730e-01 3.029588423669338226e-02 -2.663577497005462646e-01 -1.014619469642639160e-01 -8.280715942382812500e-01 8.106917142868041992e-02
2.204125374555587769e-01 -3.846097290515899658e-01 2.178301513195037842e-01 3.579029142856597900e-01 -2.734668254852294922e-01 2.948533296585083008e-01 4.585449770092964172e-02 6.812664270401000977e-01
7.617276906967163086e-02 2.510096728801727295e-01 -2.426223754882812500e-01 2.444287240505218506e-01 -5.852509140968322754e-01 -3.172335326671600342e-01 -2.046510279178619385e-01 5.723137855529785156e-01
3.151180446147918701e-01 -5.045065283775329590e-01 1.901666074991226196e-01 1.369490027427673340e-01 -7.429900765419006348e-01 -2.024134993553161621e-02 -1.548447757959365845e-01 1.217976063489913940e-01
3.665557801723480225e-01 2.300087362527847290e-01 1.902387738227844238e-01 -1.445235759019851685e-01 -1.725034713745117188e-01 -4.878210127353668213e-01 -5.180826187133789062e-01 4.685280621051788330e-01
-7.677798275835812092e-04 1.712204366922378540e-01 8.122359216213226318e-02 3.786241710186004639e-01 -2.483022063970565796e-01 4.670247733592987061e-01 -4.624581933021545410e-01 5.719228982925415039e-01
6.905922293663024902e-01 3.060303628444671631e-01 -1.748822480440139771e-01 -3.618995845317840576e-01 -3.179813325405120850e-01 2.972668111324310303e-01 1.788034737110137939e-01 2.154579609632492065e-01
7.037923932075500488e-01 8.511234074831008911e-02 1.799677014350891113e-01 3.524910286068916321e-02 -3.004216551780700684e-01 4.432893171906471252e-02 -5.228414535522460938e-01 -3.134007155895233154e-01
7.797931134700775146e-02 4.384400323033332825e-02 -1.665665507316589355e-01 -1.525115072727203369e-01 -6.296870112419128418e-02 1.735750436782836914e-01 -6.517055630683898926e-01 6.943913698196411133e-01
2.264014780521392822e-01 1.629901081323623657e-01 6.033679246902465820e-01 2.886706888675689697e-01 2.022968083620071411e-01 1.081664860248565674e-01 -3.770094811916351318e-01 5.291812419891357422e-01
3.409678637981414795e-01 -7.748352736234664917e-02 1.591868102550506592e-01 -4.452287405729293823e-02 -1.301257014274597168e-01 1.707394272089004517e-01 -7.624309659004211426e-01 4.722595512866973877e-01
4.174793958663940430e-01 -2.172823250293731689e-01 -2.801883220672607422e-01 -3.232307359576225281e-02 1.030527637340128422e-03 -2.016918510198593140e-01 -3.481441438198089600e-01 7.328466773033142090e-01
4.352947771549224854e-01 -2.663416862487792969e-01 6.027232408523559570e-01 -1.413019001483917236e-01 -3.267802596092224121e-01 -2.419864982366561890e-01 -3.412092328071594238e-01 2.730799317359924316e-01
3.003911674022674561e-01 -2.740413844585418701e-01 4.265224337577819824e-01 3.942018449306488037e-01 -4.083843529224395752e-01 -1.152808591723442078e-01 -5.133140087127685547e-01 2.319293618202209473e-01
1.124663427472114563e-01 -1.070445328950881958e-01 -2.440332025289535522e-01 -4.231361150741577148e-01 -2.233238220214843750e-01 7.023862097412347794e-03 -3.565014302730560303e-01 7.485187649726867676e-01
-2.545065619051456451e-02 3.120798468589782715e-01 3.353014290332794189e-01 2.017112821340560913e-01 -3.249069154262542725e-01 9.992410987615585327e-02 -2.891707047820091248e-02 7.952724695205688477e-01
4.743925034999847412e-01 -2.752409279346466064e-01 1.401130557060241699e-01 -3.825699910521507263e-02 2.992883557453751564e-03 7.206231951713562012e-01 -2.216692268848419189e-01 3.311418294906616211e-01
2.315851747989654541e-01 1.782406866550445557e-01 -8.985753357410430908e-02 -3.789389505982398987e-02 -7.319502234458923340e-01 5.153937339782714844e-01 -2.568846344947814941e-01 1.942077279090881348e-01
1.377231031656265259e-01 1.040445342659950256e-01 2.298665791749954224e-01 5.398643016815185547e-01 -4.390818476676940918e-01 4.442614316940307617e-01 -4.111414551734924316e-01 2.582957446575164795e-01
4.549796581268310547e-01 -6.071078181266784668e-01 8.271036669611930847e-03 7.458761334419250488e-02 -1.673225760459899902e-01 1.768616437911987305e-01 -2.835085988044738770e-01 5.283256173133850098e-01
2.161660641431808472e-01 -1.267090290784835815e-01 1.129803583025932312e-01 1.588301509618759155e-01 -6.576196104288101196e-02 5.986697673797607422e-01 -4.272187501192092896e-02 7.312114834785461426e-01
3.275015354156494141e-01 4.479437172412872314e-01 -2.079751044511795044e-01 1.903749853372573853e-01 -2.455375939607620239e-01 1.569199003279209137e-02 -7.261485457420349121e-01 1.573732942342758179e-01
5.459571480751037598e-01 4.195886254310607910e-01 4.684592783451080322e-01 -2.701745927333831787e-01 -1.280947923660278320e-01 2.532683014869689941e-01 2.611610293388366699e-01 2.909804284572601318e-01
3.017338514328002930e-01 -2.853651344776153564e-01 -3.568685054779052734e-01 3.638431131839752197e-01 -6.560984253883361816e-01 9.077565371990203857e-02 -2.526239752769470215e-01 2.554649710655212402e-01
1.190758273005485535e-01 9.062156826257705688e-02 -3.779436647891998291e-01 3.159551620483398438e-01 -6.836595535278320312e-01 1.191636845469474792e-01 -1.483960896730422974e-01 4.809657335281372070e-01
3.386240005493164062e-01 1.599171012639999390e-01 -4.576978087425231934e-01 4.189539849758148193e-01 -5.188453197479248047e-01 -1.110425963997840881e-01 4.864970967173576355e-02 4.368670582771301270e-01
2.568791806697845459e-01 -2.369736433029174805e-01 -1.259052846580743790e-02 2.182043194770812988e-01 -1.045961864292621613e-02 3.430664241313934326e-01 -3.481445610523223877e-01 7.688148617744445801e-01
3.769271373748779297e-01 3.126560151576995850e-02 -3.887556493282318115e-01 2.183201014995574951e-01 -7.562507390975952148e-01 2.761811576783657074e-02 -1.130955442786216736e-01 2.696016132831573486e-01
