# Supplementary material for: Where is your field going? A machine learning approach to study the relative motion of the domains of physics
Source: PLoS One. 2020 Jun 18;15(6):e0233997. doi: 10.1371/journal.pone.0233997 (PMC7302634; doi:10.1371/journal.pone.0233997)
Supplement: S9 Data — (ZIP) [file pone.0233997.s009.zip › 8/Pacs4Run_8_VS_500_embeddings2000-2004ED8.txt]

1.563434153795242310e-01 -5.274257063865661621e-01 1.165420189499855042e-01 2.335872054100036621e-01 -4.630950689315795898e-01 5.327869579195976257e-02 2.451245784759521484e-01 5.931713581085205078e-01
6.611667275428771973e-01 -2.254811376333236694e-01 -1.682952493429183960e-01 -1.807633936405181885e-01 -4.736563265323638916e-01 5.703037604689598083e-02 8.290671557188034058e-02 4.653405845165252686e-01
1.232561171054840088e-01 -5.862654447555541992e-01 -2.884130775928497314e-01 -7.212415337562561035e-02 -2.910459935665130615e-01 1.632450073957443237e-01 -3.410942852497100830e-02 6.634731888771057129e-01
2.665281891822814941e-01 -2.668059989809989929e-02 -1.529192328453063965e-01 -2.237092256546020508e-01 -3.549799025058746338e-01 -1.507625263184309006e-02 1.925946772098541260e-01 8.315588235855102539e-01
1.599718481302261353e-01 -3.518566787242889404e-01 -1.083067525178194046e-02 -7.055242359638214111e-02 -8.450458049774169922e-01 4.327779635787010193e-02 2.271854430437088013e-01 -2.791455090045928955e-01
-2.128356322646141052e-02 -2.124028205871582031e-01 -4.417752027511596680e-01 3.594680428504943848e-01 -4.486536979675292969e-01 -3.767867088317871094e-01 5.027515888214111328e-01 -1.844777464866638184e-01
9.069300256669521332e-03 -4.151866137981414795e-01 -1.305451244115829468e-01 -3.459181636571884155e-02 -7.179005146026611328e-01 1.427325457334518433e-01 4.362032413482666016e-01 -2.885690629482269287e-01
4.522070586681365967e-01 1.750161647796630859e-01 1.303637176752090454e-01 1.828091144561767578e-01 -6.050760746002197266e-01 1.087921708822250366e-01 -9.533100575208663940e-02 5.722092986106872559e-01
2.955655157566070557e-01 -1.582889556884765625e-01 -6.363657712936401367e-01 1.806942075490951538e-01 -3.171336948871612549e-01 2.342361658811569214e-01 1.985938996076583862e-01 5.050681829452514648e-01
-2.573633380234241486e-02 -6.989577412605285645e-01 -3.211610615253448486e-01 1.403967738151550293e-01 -3.586814105510711670e-01 1.583859473466873169e-01 -1.860798001289367676e-01 4.467391371726989746e-01
2.299076020717620850e-01 -4.721863269805908203e-01 -3.769214153289794922e-01 2.403951883316040039e-01 -6.180661916732788086e-01 3.345477581024169922e-01 1.498161405324935913e-01 -8.916255086660385132e-02
-5.537492036819458008e-01 -4.897455275058746338e-01 2.059428766369819641e-02 -6.381744891405105591e-02 -5.761563777923583984e-01 -3.250004649162292480e-01 6.974922865629196167e-02 8.104285597801208496e-02
-8.248438825830817223e-04 -8.119537830352783203e-01 -1.345826238393783569e-01 3.886796832084655762e-01 -3.940958380699157715e-01 5.249009281396865845e-02 -1.102688387036323547e-01 -3.633196651935577393e-02
-1.437629461288452148e-01 -6.481386721134185791e-02 -2.377973645925521851e-01 -2.245913743972778320e-01 -8.155038356781005859e-01 -3.462963104248046875e-01 5.251445993781089783e-02 2.835790514945983887e-01
3.558485805988311768e-01 -6.557281017303466797e-01 1.600352860987186432e-02 5.498192086815834045e-02 -1.638225167989730835e-01 -1.044327467679977417e-01 6.339054703712463379e-01 2.309287153184413910e-02
7.431824505329132080e-02 -6.421498209238052368e-02 -1.744786202907562256e-01 -1.076834090054035187e-02 -4.979298710823059082e-01 3.580753803253173828e-01 9.599450975656509399e-02 7.579098343849182129e-01
9.696643054485321045e-02 -8.090444207191467285e-01 -1.949938684701919556e-01 4.186640977859497070e-01 -3.310765624046325684e-01 4.421490058302879333e-02 -1.001740992069244385e-01 3.378010168671607971e-02
3.705415427684783936e-01 -4.857799783349037170e-02 -3.929798603057861328e-01 9.616746753454208374e-02 -7.675012350082397461e-01 -1.213831454515457153e-01 3.027385771274566650e-01 -3.485850244760513306e-02
-1.245462819933891296e-01 1.103929802775382996e-01 -5.925948172807693481e-02 1.872974038124084473e-01 -9.240388870239257812e-01 -2.237191051244735718e-01 1.285025626420974731e-01 1.153198704123497009e-01
3.967349529266357422e-01 -2.967470586299896240e-01 -9.721432626247406006e-02 1.375841349363327026e-01 -1.727555692195892334e-01 1.216410659253597260e-02 7.880896329879760742e-01 2.740159630775451660e-01
-4.086149036884307861e-01 -4.465339779853820801e-01 -5.286082997918128967e-02 6.081498861312866211e-01 -4.670996665954589844e-01 1.102701574563980103e-01 1.744704097509384155e-01 -1.481327973306179047e-02
5.123320817947387695e-01 -4.748090207576751709e-01 -2.594079673290252686e-01 3.393844664096832275e-01 -1.341476291418075562e-01 4.089119657874107361e-02 5.224842429161071777e-01 1.921990662813186646e-01
4.505935013294219971e-01 -6.449004262685775757e-02 -3.863837122917175293e-01 5.474521517753601074e-01 -3.923152685165405273e-01 -4.162780568003654480e-02 -1.373999118804931641e-01 4.114456474781036377e-01
-1.257335841655731201e-01 5.014921352267265320e-02 -1.377517729997634888e-01 1.162763088941574097e-01 -9.382239580154418945e-01 -1.410352289676666260e-01 2.201255708932876587e-01 -2.387540787458419800e-02
2.368761450052261353e-01 -5.795381069183349609e-01 2.708828747272491455e-01 4.213145971298217773e-01 -5.633500404655933380e-03 2.725969851016998291e-01 3.978414833545684814e-01 3.528781533241271973e-01
-9.915375709533691406e-02 -2.684458196163177490e-01 -5.295545458793640137e-01 3.905102610588073730e-01 -6.266197562217712402e-01 -2.502807974815368652e-01 1.662294566631317139e-01 -4.747705161571502686e-02
4.022582247853279114e-02 -3.396738767623901367e-01 -6.005159020423889160e-01 -2.328060120344161987e-01 -5.325342416763305664e-01 -1.903116106986999512e-01 2.119472175836563110e-01 3.216408789157867432e-01
2.154478281736373901e-01 -5.113330483436584473e-01 -5.829957127571105957e-02 6.956254690885543823e-02 -7.404443025588989258e-01 4.992229118943214417e-02 1.225799843668937683e-01 -3.436671495437622070e-01
7.408709079027175903e-02 -2.674576044082641602e-01 -4.144619107246398926e-01 -3.860368132591247559e-01 -6.028013825416564941e-01 -2.114742845296859741e-01 3.689007461071014404e-01 2.408233582973480225e-01
5.699197649955749512e-01 -2.649517655372619629e-01 -3.016164898872375488e-01 2.363158315420150757e-01 -5.098998546600341797e-01 -2.433225065469741821e-01 -2.404818832874298096e-01 2.848492562770843506e-01
3.887464702129364014e-01 -1.705399155616760254e-01 3.716255128383636475e-01 3.713639974594116211e-01 -4.612672328948974609e-01 -5.352509021759033203e-01 2.103007882833480835e-01 1.697999984025955200e-02
1.215483173727989197e-01 -2.804584801197052002e-01 -4.861356019973754883e-01 -1.484869271516799927e-01 -7.455244064331054688e-01 -1.312731802463531494e-01 2.595332562923431396e-01 8.829608559608459473e-02
1.139027923345565796e-01 1.601939089596271515e-02 -3.668687045574188232e-01 -2.775635421276092529e-01 -7.356745004653930664e-01 -1.160975918173789978e-01 3.040856719017028809e-01 3.577314913272857666e-01
4.253128170967102051e-01 -4.191349148750305176e-01 -3.154923319816589355e-01 4.718225300312042236e-01 -7.914236932992935181e-02 -2.271432429552078247e-02 5.093868970870971680e-01 2.345816940069198608e-01
1.948343068361282349e-01 -3.016840219497680664e-01 1.918422877788543701e-01 3.184401392936706543e-01 -2.357177883386611938e-01 2.597406506538391113e-02 8.214868903160095215e-01 -4.172402620315551758e-02
-2.840642631053924561e-01 -4.478235244750976562e-01 -2.556488513946533203e-01 -2.154972553253173828e-01 -6.678181886672973633e-01 2.915133349597454071e-02 3.901958763599395752e-01 -8.878380060195922852e-02
3.598550558090209961e-01 -2.836022973060607910e-01 -3.302820920944213867e-01 2.525154650211334229e-01 -6.520574688911437988e-01 -4.113628566265106201e-01 7.180765271186828613e-02 -1.329248696565628052e-01
-1.154610887169837952e-01 2.188323624432086945e-02 -1.718602180480957031e-01 -6.429173052310943604e-02 -7.868771553039550781e-01 3.437623083591461182e-01 4.155411422252655029e-01 2.061501145362854004e-01
2.002420872449874878e-01 -3.650593012571334839e-02 -3.251810669898986816e-01 2.422284930944442749e-01 -8.211623430252075195e-01 -5.677784234285354614e-02 3.146203160285949707e-01 -1.328002810478210449e-01
5.692222714424133301e-01 -2.292348295450210571e-01 3.779103457927703857e-01 2.379177808761596680e-01 -3.366762995719909668e-01 -4.608945548534393311e-01 8.964089304208755493e-02 3.003433048725128174e-01
6.210710108280181885e-02 -1.456476747989654541e-01 -3.857861161231994629e-01 9.830186516046524048e-02 -8.629093766212463379e-01 -3.531642258167266846e-02 2.570669651031494141e-01 -6.702427566051483154e-02
-2.248626798391342163e-01 -4.956594668328762054e-03 -4.102237522602081299e-01 3.391253948211669922e-01 -7.374694943428039551e-01 1.983786970376968384e-01 1.878278702497482300e-01 2.182382792234420776e-01
-3.103455305099487305e-01 -5.700056627392768860e-02 2.631196379661560059e-01 4.921347275376319885e-02 -9.056121706962585449e-01 2.591270022094249725e-03 -1.675747893750667572e-02 9.144196659326553345e-02
1.723130643367767334e-01 -8.906649947166442871e-01 -1.663942337036132812e-01 5.750796943902969360e-02 -2.144773006439208984e-01 -5.157715082168579102e-02 -1.135604605078697205e-01 2.906425297260284424e-01
-2.432193309068679810e-01 6.927146762609481812e-02 -3.486167490482330322e-01 3.300740122795104980e-01 -7.584362626075744629e-01 1.429243683815002441e-01 2.890846729278564453e-01 1.622975617647171021e-01
3.748399019241333008e-01 -2.973167002201080322e-01 -1.502408087253570557e-01 1.722675561904907227e-01 -1.340831667184829712e-01 -4.158389568328857422e-01 7.082433700561523438e-01 1.622972041368484497e-01
-4.628651142120361328e-01 -2.105279117822647095e-01 -5.697376653552055359e-02 2.791501283645629883e-01 -7.588064670562744141e-01 -8.160614967346191406e-02 2.742398083209991455e-01 -5.107808858156204224e-02
-5.295426845550537109e-01 -3.072807192802429199e-01 -7.464512437582015991e-02 -1.288143247365951538e-01 -6.292783021926879883e-01 -3.729727268218994141e-01 7.860687375068664551e-02 2.484334111213684082e-01
-2.103023231029510498e-01 9.554354101419448853e-02 -1.496186703443527222e-01 -1.601856648921966553e-01 -7.423059940338134766e-01 1.917931288480758667e-01 3.741639554500579834e-01 4.132770597934722900e-01
-8.578011393547058105e-02 2.918641082942485809e-02 -3.926607221364974976e-02 -8.476126194000244141e-02 -8.608389496803283691e-01 -4.274539649486541748e-01 2.411684393882751465e-01 -3.377537056803703308e-02
1.984739154577255249e-01 3.088285326957702637e-01 -1.538534909486770630e-01 4.367339611053466797e-01 -6.410725712776184082e-01 -2.239873856306076050e-01 1.893695592880249023e-01 3.921993970870971680e-01
-9.569416195154190063e-02 -1.732939332723617554e-01 -4.908525645732879639e-01 4.022361338138580322e-01 -6.856909394264221191e-01 -2.126148641109466553e-01 1.974121183156967163e-01 -6.109838932752609253e-02
-3.912350237369537354e-01 -2.723508775234222412e-01 -5.630620196461677551e-02 4.021264910697937012e-01 -7.390059828758239746e-01 1.747508794069290161e-01 -8.960912376642227173e-02 1.522715389728546143e-01
-5.370305180549621582e-01 -4.284432828426361084e-01 1.009405776858329773e-01 -1.267983913421630859e-01 -6.469676494598388672e-01 -2.680508792400360107e-01 8.674445003271102905e-02 6.184519454836845398e-02
1.969817578792572021e-01 1.181081682443618774e-01 -4.187509417533874512e-03 9.703269600868225098e-02 -5.269986987113952637e-01 -4.602872431278228760e-01 -1.073227003216743469e-01 6.608369946479797363e-01
2.267817407846450806e-01 -5.197946429252624512e-01 -2.153400331735610962e-01 4.744000732898712158e-01 -5.191244482994079590e-01 -8.834284543991088867e-02 -2.608715593814849854e-01 2.482099682092666626e-01
3.251931369304656982e-01 -4.540373980998992920e-01 -4.855830371379852295e-01 1.200487744063138962e-02 -4.664436280727386475e-01 -4.774369597434997559e-01 6.446049362421035767e-02 4.993867129087448120e-02
-1.125172972679138184e-01 1.676567196846008301e-01 -2.606234550476074219e-01 -1.321499645709991455e-01 -6.024550199508666992e-01 1.237104907631874084e-01 5.017117857933044434e-01 4.938338696956634521e-01
2.847279310226440430e-01 -5.103543996810913086e-01 1.494412869215011597e-01 2.914487421512603760e-01 -2.087280154228210449e-01 -6.825639605522155762e-01 1.710225343704223633e-01 1.117297634482383728e-01
4.965224117040634155e-02 3.933699056506156921e-02 5.971625447273254395e-02 1.049444451928138733e-01 -9.417711496353149414e-01 -6.499680131673812866e-02 2.744145691394805908e-01 -1.222579628229141235e-01
4.060288965702056885e-01 -3.736994266510009766e-01 -2.055199444293975830e-01 4.931350052356719971e-01 -1.847342550754547119e-01 2.931418120861053467e-01 5.151482820510864258e-01 1.569462865591049194e-01
5.205716565251350403e-02 -1.925559937953948975e-01 -4.619504809379577637e-01 -3.290079832077026367e-01 -5.561789274215698242e-01 -3.298816382884979248e-01 2.996226251125335693e-01 3.614376187324523926e-01
-1.401581615209579468e-02 -2.885894179344177246e-01 -4.376671314239501953e-01 -3.113405108451843262e-01 -7.182956337928771973e-01 -1.553580313920974731e-01 1.749230772256851196e-01 2.394818514585494995e-01
-1.019839271903038025e-01 -1.345192044973373413e-01 -8.729130029678344727e-02 -1.532037556171417236e-01 -4.608589410781860352e-01 4.131178855895996094e-01 2.922775745391845703e-01 6.869709491729736328e-01
1.608451753854751587e-01 -7.672197222709655762e-01 -3.266202807426452637e-01 2.801479399204254150e-01 -4.006332457065582275e-01 6.426534056663513184e-02 -1.479869484901428223e-01 1.174814254045486450e-01
3.305855095386505127e-01 -3.339286744594573975e-01 1.360533833503723145e-01 2.836292684078216553e-01 -3.149487972259521484e-01 4.650349915027618408e-01 5.937012434005737305e-01 1.109839528799057007e-01
2.279793322086334229e-01 -6.541192531585693359e-02 3.997978270053863525e-01 4.185438454151153564e-01 -1.412774920463562012e-01 -3.866300359368324280e-02 6.924292445182800293e-01 3.283549845218658447e-01
4.866682887077331543e-01 -5.069373250007629395e-01 2.644924223423004150e-01 3.795296549797058105e-01 -1.390180885791778564e-01 2.783716619014739990e-01 2.116807550191879272e-01 3.879998028278350830e-01
-1.100454032421112061e-01 4.661240056157112122e-02 8.288020268082618713e-03 -3.432553261518478394e-02 -9.658799171447753906e-01 1.170957535505294800e-01 1.423409394919872284e-02 1.939901858568191528e-01
5.247883126139640808e-02 1.906363517045974731e-01 -2.090443521738052368e-01 -1.203093156218528748e-01 -8.197579979896545410e-01 8.871595561504364014e-02 2.722145020961761475e-01 3.856883943080902100e-01
2.730396091938018799e-01 -8.326205611228942871e-01 -1.187232658267021179e-01 1.061520725488662720e-01 -4.306765198707580566e-01 4.711161926388740540e-02 -1.064272373914718628e-01 -8.831961452960968018e-02
-5.119150280952453613e-01 -4.852589666843414307e-01 -4.738491773605346680e-02 5.308422446250915527e-01 -3.270393013954162598e-01 1.449223905801773071e-01 1.167138386517763138e-02 3.005568683147430420e-01
2.114976197481155396e-01 -2.047312110662460327e-01 1.126936450600624084e-01 1.343819648027420044e-01 -1.997628957033157349e-01 -1.105229556560516357e-02 9.030120968818664551e-01 1.647345870733261108e-01
9.584826231002807617e-02 -3.347511887550354004e-01 1.166846081614494324e-01 3.293923437595367432e-01 -5.617935210466384888e-02 1.104757413268089294e-01 8.077578544616699219e-01 2.980039119720458984e-01
-2.250239998102188110e-01 -5.758978053927421570e-02 -1.014485210180282593e-01 1.343161053955554962e-02 -4.788100421428680420e-01 4.605323672294616699e-01 3.202556967735290527e-01 6.258296966552734375e-01
-5.173009037971496582e-01 3.979408740997314453e-02 -2.394111156463623047e-01 2.842635214328765869e-01 -5.607497692108154297e-01 -3.217620253562927246e-01 2.165045738220214844e-01 3.575576245784759521e-01
1.347469091415405273e-01 -7.380153536796569824e-01 -1.545510590076446533e-01 4.728108644485473633e-01 -2.686346471309661865e-01 6.836980581283569336e-02 -2.034659832715988159e-01 2.674010992050170898e-01
-2.451645135879516602e-01 1.249492764472961426e-01 -2.045547515153884888e-01 -2.550505660474300385e-02 -7.720296382904052734e-01 1.727503389120101929e-01 2.542697191238403320e-01 4.373368024826049805e-01
-1.083274036645889282e-01 8.913740515708923340e-02 -3.815346956253051758e-01 3.751985030248761177e-03 -7.185603976249694824e-01 2.140017747879028320e-01 2.898658215999603271e-01 4.342682063579559326e-01
5.574556067585945129e-02 -2.608841359615325928e-01 -5.143094062805175781e-01 -2.207037955522537231e-01 -7.139241099357604980e-01 -1.625401079654693604e-01 1.720274090766906738e-01 2.233992367982864380e-01
-5.248967409133911133e-01 -2.909671664237976074e-01 1.147676073014736176e-02 2.801781892776489258e-01 -4.864481389522552490e-01 3.912143111228942871e-01 -2.672100998461246490e-02 4.132741093635559082e-01
-3.413220345973968506e-01 -2.810574471950531006e-01 -5.357220023870468140e-02 7.189112305641174316e-01 -4.745515882968902588e-01 9.982755780220031738e-02 -8.972495794296264648e-02 2.039295732975006104e-01
4.899178445339202881e-01 -3.154252767562866211e-01 1.250989139080047607e-01 5.527811646461486816e-01 -2.494350969791412354e-01 3.645124137401580811e-01 2.302814424037933350e-01 3.019171357154846191e-01
-5.150074362754821777e-01 -3.299443721771240234e-01 1.018213033676147461e-01 1.115074008703231812e-01 -7.519665360450744629e-01 1.044370904564857483e-01 6.013687327504158020e-02 1.520708054304122925e-01
2.151263207197189331e-01 -3.544344604015350342e-01 -1.563425660133361816e-01 5.962961539626121521e-02 -1.429074704647064209e-01 -3.821669518947601318e-01 7.761094570159912109e-01 1.768565475940704346e-01
1.009861007332801819e-01 -4.383847415447235107e-01 -3.510178327560424805e-01 3.189949691295623779e-01 -5.240968465805053711e-01 -5.195820927619934082e-01 6.646987795829772949e-02 -1.535837054252624512e-01
-5.000095441937446594e-02 -2.230210006237030029e-01 -4.904997944831848145e-01 -1.249100118875503540e-01 -7.933253049850463867e-01 -4.743527155369520187e-03 1.361436247825622559e-01 2.089169770479202271e-01
2.653586911037564278e-03 -1.350369155406951904e-01 5.774605274200439453e-01 1.708792597055435181e-01 -3.517938852310180664e-01 1.947446614503860474e-01 -6.199211254715919495e-02 6.734762191772460938e-01
3.853155970573425293e-01 -5.427804589271545410e-01 4.380600154399871826e-01 1.475168019533157349e-01 -2.902406454086303711e-01 -4.961835443973541260e-01 -2.963518910109996796e-02 1.093041822314262390e-01
3.885618597269058228e-02 1.058322638273239136e-01 -3.706878721714019775e-01 2.001313269138336182e-01 -8.478151559829711914e-01 -9.905166923999786377e-02 2.705721855163574219e-01 8.953699469566345215e-02
1.120980754494667053e-01 -4.735182039439678192e-03 -1.834247261285781860e-01 -1.987810581922531128e-01 -8.586992621421813965e-01 1.241485029458999634e-01 3.984180092811584473e-01 5.233423784375190735e-02
9.401497989892959595e-02 -3.255206048488616943e-01 1.321007497608661652e-02 9.481169283390045166e-02 -7.000213023275136948e-03 -2.646709382534027100e-01 7.342115044593811035e-01 5.165922641754150391e-01
-1.595878787338733673e-02 -8.439459204673767090e-01 -1.526066362857818604e-01 -1.721420139074325562e-01 -2.492275387048721313e-01 2.190936058759689331e-01 3.904386982321739197e-02 3.506254255771636963e-01
-9.387589991092681885e-02 -2.802183330059051514e-01 1.746005564928054810e-02 2.772377990186214447e-02 -7.658364772796630859e-01 3.354906104505062103e-03 4.523664116859436035e-01 -3.470439910888671875e-01
-4.088381826877593994e-01 -3.554587960243225098e-01 3.277079463005065918e-01 2.604851126670837402e-01 -7.101435065269470215e-01 3.566906601190567017e-02 1.551787555217742920e-01 -3.998573124408721924e-02
-1.712840199470520020e-01 -2.051027566194534302e-01 -4.217968583106994629e-01 -1.346351057291030884e-01 -7.856650352478027344e-01 4.531616810709238052e-03 2.803293466567993164e-01 1.915228664875030518e-01
-1.407326012849807739e-01 -1.365499645471572876e-01 -2.831898331642150879e-01 -3.329077064990997314e-01 -7.885439395904541016e-01 -1.728584319353103638e-01 2.354818135499954224e-01 2.517760694026947021e-01
-4.941264688968658447e-01 -2.914307117462158203e-01 -1.612125337123870850e-02 -4.940775223076343536e-03 -5.809789299964904785e-01 -4.876022338867187500e-01 -3.831160068511962891e-02 3.063698410987854004e-01
3.725679516792297363e-01 -1.068827435374259949e-01 -5.151085257530212402e-01 -9.828241169452667236e-02 -6.718106269836425781e-01 -7.039705663919448853e-02 2.716435194015502930e-01 2.114178240299224854e-01
-1.271457411348819733e-02 -3.858265280723571777e-01 3.260458633303642273e-02 7.618778198957443237e-02 -1.305411010980606079e-02 -5.601158142089843750e-01 6.699621081352233887e-01 2.852355837821960449e-01
1.491374969482421875e-01 -6.600398421287536621e-01 -4.216486811637878418e-01 1.365014351904392242e-02 -3.536709845066070557e-01 -1.299255639314651489e-01 -1.653553545475006104e-01 4.413903951644897461e-01
9.145161509513854980e-02 -5.685781240463256836e-01 1.404919922351837158e-01 2.226045876741409302e-01 8.912304416298866272e-03 -2.834790945053100586e-01 6.810276508331298828e-01 2.341496795415878296e-01
3.052352964878082275e-01 -4.301835298538208008e-01 7.048855721950531006e-02 -9.201048314571380615e-02 -1.160459443926811218e-01 -4.494814574718475342e-01 6.172214150428771973e-01 3.344793021678924561e-01
8.388505876064300537e-02 -5.556865334510803223e-01 5.134490877389907837e-02 -2.914174497127532959e-01 -6.573074460029602051e-01 1.438615024089813232e-01 2.971428930759429932e-01 -2.357379496097564697e-01
-2.450892180204391479e-01 -6.185713410377502441e-01 3.772909641265869141e-01 3.913405910134315491e-02 -3.582656979560852051e-01 1.548670083284378052e-01 -1.369715780019760132e-01 4.922617375850677490e-01
-4.132604300975799561e-01 -4.658995270729064941e-01 -3.941152691841125488e-01 4.161631464958190918e-01 -9.652978926897048950e-02 -8.152476698160171509e-02 1.024328321218490601e-01 5.071271657943725586e-01
4.650225043296813965e-01 -3.688757121562957764e-01 -2.921508252620697021e-01 1.226444467902183533e-01 -3.261519074440002441e-01 -8.356036245822906494e-02 5.971197485923767090e-01 2.781756818294525146e-01
-2.516624331474304199e-01 2.146442085504531860e-01 -5.222829803824424744e-02 3.594510853290557861e-01 -5.744739174842834473e-01 -4.518439769744873047e-01 1.461440771818161011e-01 4.506878852844238281e-01
-2.552520632743835449e-01 8.962039649486541748e-02 -4.011408984661102295e-01 -1.271518040448427200e-02 -5.646919012069702148e-01 -3.046515882015228271e-01 4.668174684047698975e-01 3.689592182636260986e-01
2.887962758541107178e-01 -3.520851135253906250e-01 -1.286635100841522217e-01 1.144777312874794006e-01 -8.544546365737915039e-01 -6.803750526160001755e-03 -3.011542372405529022e-02 -1.786819249391555786e-01
3.296164870262145996e-01 -7.392563670873641968e-02 4.599415659904479980e-01 2.296158820390701294e-01 -4.884790182113647461e-01 -5.715218186378479004e-01 5.974909663200378418e-02 2.297813594341278076e-01
3.294373750686645508e-01 -6.494675278663635254e-01 6.642242521047592163e-02 3.016860187053680420e-01 4.757926240563392639e-02 -4.261544644832611084e-01 2.583706974983215332e-01 3.515815138816833496e-01
-2.275414317846298218e-01 -8.265632390975952148e-01 2.933470010757446289e-01 -1.681335037574172020e-03 -3.050090670585632324e-01 1.983350664377212524e-01 -1.317532500252127647e-03 2.158556133508682251e-01
3.632307946681976318e-01 -2.616297006607055664e-01 8.176668733358383179e-02 -2.719647996127605438e-02 -8.285993337631225586e-02 -2.524910569190979004e-01 7.394438982009887695e-01 4.180827438831329346e-01
-2.692771553993225098e-01 -5.710042119026184082e-01 2.238647788763046265e-01 -6.031176075339317322e-02 -3.882088661193847656e-01 2.028946578502655029e-01 -2.353465706110000610e-01 5.481154322624206543e-01
-1.567920893430709839e-01 -7.534754276275634766e-01 -3.125824630260467529e-01 1.366810947656631470e-01 -1.549547761678695679e-01 7.774235308170318604e-02 4.011647310107946396e-03 5.111073851585388184e-01
2.041647434234619141e-01 -2.027931660413742065e-01 -2.231929153203964233e-01 6.084039062261581421e-02 -8.216031193733215332e-01 4.613132216036319733e-03 3.618623614311218262e-01 -2.401615083217620850e-01
-2.331347577273845673e-02 -4.693002998828887939e-01 -2.017933577299118042e-01 2.214852422475814819e-01 -4.362037479877471924e-01 -3.550811111927032471e-01 -3.722601234912872314e-01 4.842557907104492188e-01
-5.471878647804260254e-01 -4.718839824199676514e-01 -8.602909743785858154e-02 -1.205903962254524231e-01 -6.273610591888427734e-01 -1.761772781610488892e-01 2.282138727605342865e-02 1.755751371383666992e-01
-1.081007812172174454e-02 -7.302004098892211914e-01 4.522781372070312500e-01 1.430515348911285400e-01 -2.275673300027847290e-01 -4.316108301281929016e-02 -2.209952771663665771e-01 3.730718493461608887e-01
5.005772113800048828e-01 -3.431844711303710938e-01 6.515432894229888916e-02 -5.799611285328865051e-02 -2.413995116949081421e-01 -5.243116021156311035e-01 5.011028647422790527e-01 1.993935704231262207e-01
-6.989096873439848423e-04 -2.058823034167289734e-02 4.449583590030670166e-01 4.220517277717590332e-01 -2.889703512191772461e-01 6.081470288336277008e-03 -2.858139947056770325e-02 7.342358827590942383e-01
-3.552928268909454346e-01 -4.531703516840934753e-02 9.896698594093322754e-02 5.366259813308715820e-01 -7.277862429618835449e-01 -3.749381750822067261e-02 1.743782311677932739e-01 -1.116477623581886292e-01
-1.082558259367942810e-01 -1.601298153400421143e-01 -5.262474529445171356e-03 -1.686773151159286499e-01 -4.368356168270111084e-01 4.358398020267486572e-01 4.532746970653533936e-01 5.898471474647521973e-01
-2.108800560235977173e-01 -4.066247940063476562e-01 -1.804795861244201660e-01 4.070287346839904785e-01 -7.221204042434692383e-01 2.190254256129264832e-02 1.330186426639556885e-01 -2.287120670080184937e-01
-5.430927276611328125e-01 -2.170567065477371216e-01 -1.334053277969360352e-01 2.632063627243041992e-01 -4.402239322662353516e-01 2.950491309165954590e-01 5.328119397163391113e-01 7.824555039405822754e-02
7.349628955125808716e-02 2.528300285339355469e-01 -1.386679708957672119e-01 4.154469668865203857e-01 -4.906126558780670166e-01 2.952857688069343567e-02 -5.391226336359977722e-02 7.031154036521911621e-01
4.237071275711059570e-01 -2.217358797788619995e-01 -1.205255165696144104e-01 4.376231729984283447e-01 -5.440990924835205078e-01 -9.531264007091522217e-02 -4.081637859344482422e-01 3.058412969112396240e-01
1.274609267711639404e-01 -1.461941301822662354e-01 4.894394576549530029e-01 4.371275305747985840e-01 -3.133480846881866455e-01 3.353720307350158691e-01 5.518172383308410645e-01 1.287859529256820679e-01
3.164235651493072510e-01 -4.526129662990570068e-01 4.429938197135925293e-01 4.401955381035804749e-02 -2.637533843517303467e-01 -5.729857087135314941e-01 3.012992143630981445e-01 9.042618423700332642e-02
-4.422486573457717896e-02 -2.958953678607940674e-01 -2.680557668209075928e-01 3.628189563751220703e-01 -6.212839484214782715e-01 -4.524875581264495850e-01 2.487781941890716553e-01 -2.331725209951400757e-01
-2.849594950675964355e-01 2.551095746457576752e-02 9.009931981563568115e-02 5.976332426071166992e-01 -6.981701254844665527e-01 1.593705713748931885e-01 1.945421844720840454e-01 -4.665688052773475647e-02
-1.952916570007801056e-02 -1.009760722517967224e-01 2.758517861366271973e-02 -2.038727402687072754e-01 -4.958734214305877686e-01 2.749976515769958496e-01 1.551010645925998688e-02 7.907862067222595215e-01
8.451059460639953613e-02 -3.041390776634216309e-01 -3.938001692295074463e-01 -3.844080567359924316e-01 -6.148601174354553223e-01 -2.141461148858070374e-02 4.536396563053131104e-01 1.149294376373291016e-01
5.971622467041015625e-01 -4.430884122848510742e-01 3.877189457416534424e-01 3.331440389156341553e-01 -2.902440428733825684e-01 1.296875476837158203e-01 2.523477971553802490e-01 1.449796706438064575e-01
-4.862252473831176758e-01 -2.036041170358657837e-01 -2.869936227798461914e-01 -1.024578418582677841e-02 -6.876122951507568359e-01 -2.135612815618515015e-01 1.475813835859298706e-01 3.153738081455230713e-01
-4.146909713745117188e-01 -3.017709255218505859e-01 -1.209915652871131897e-01 7.152730226516723633e-01 -3.831738829612731934e-01 2.740320377051830292e-02 -3.060706518590450287e-02 2.494018077850341797e-01
-1.131201088428497314e-01 1.021234169602394104e-01 2.186243236064910889e-01 -1.396547108888626099e-01 -7.617033123970031738e-01 -4.770656228065490723e-01 -6.066499277949333191e-02 3.130666315555572510e-01
-4.654952883720397949e-02 -4.025278612971305847e-02 -5.157425999641418457e-01 1.165296658873558044e-01 -7.387299537658691406e-01 6.570436805486679077e-02 3.879385292530059814e-01 1.269171833992004395e-01
5.051488280296325684e-01 -3.250573873519897461e-01 1.774545609951019287e-01 9.127231687307357788e-02 -3.689777553081512451e-01 -5.976315140724182129e-01 3.110764324665069580e-01 9.625568240880966187e-02
-4.622497130185365677e-03 -4.228626936674118042e-02 -2.533544003963470459e-01 1.679090224206447601e-02 -9.538192152976989746e-01 -1.628846302628517151e-02 8.872967958450317383e-02 1.257413923740386963e-01
6.036962866783142090e-01 7.802182435989379883e-02 -1.012017428874969482e-01 1.319302469491958618e-01 -3.083611726760864258e-01 1.505078841000795364e-02 5.767554044723510742e-01 4.169605076313018799e-01
4.522927403450012207e-01 -4.102228283882141113e-01 4.567776918411254883e-01 3.071522116661071777e-01 -3.804920315742492676e-01 3.795108497142791748e-01 1.181356683373451233e-01 1.462927907705307007e-01
1.657952815294265747e-01 -3.886226415634155273e-01 3.442326188087463379e-02 2.224020194262266159e-03 -2.583247423171997070e-02 -1.685435771942138672e-01 7.363992929458618164e-01 4.989352226257324219e-01
-2.733953297138214111e-01 -1.807045191526412964e-01 1.145102158188819885e-01 2.719036936759948730e-01 -8.188151121139526367e-01 -5.334304645657539368e-02 -2.786049544811248779e-01 2.337358891963958740e-01
-1.970304846763610840e-01 -6.895955204963684082e-01 7.042199373245239258e-02 -7.812006026506423950e-02 -2.801556885242462158e-01 2.198735624551773071e-02 -1.940527707338333130e-01 5.982874631881713867e-01
-4.007604420185089111e-01 -2.069568485021591187e-01 -2.706334292888641357e-01 3.367894887924194336e-01 -5.697092413902282715e-01 4.034098088741302490e-01 2.598749697208404541e-01 2.346217036247253418e-01
2.794626355171203613e-01 -6.056684255599975586e-01 2.943744137883186340e-02 2.151431739330291748e-01 -9.908639825880527496e-03 -5.051090717315673828e-01 4.496019184589385986e-01 2.248060107231140137e-01
4.881836771965026855e-01 -3.098020553588867188e-01 4.381472170352935791e-01 3.879681229591369629e-01 -3.212080597877502441e-01 3.289000689983367920e-01 1.171322092413902283e-01 3.132685720920562744e-01
4.189085364341735840e-01 -3.477076888084411621e-01 4.675626456737518311e-01 4.716884493827819824e-01 -2.058232277631759644e-01 2.009027004241943359e-01 2.101224213838577271e-01 3.682847619056701660e-01
1.470871418714523315e-01 -4.937554597854614258e-01 -5.040850639343261719e-01 9.685082733631134033e-02 -4.902124702930450439e-01 -4.683341979980468750e-01 1.069543138146400452e-01 2.182630589231848717e-03
-1.092271655797958374e-01 -7.671375870704650879e-01 -5.175383761525154114e-02 -1.470981687307357788e-01 -2.182643674314022064e-02 -3.389915451407432556e-02 7.555170357227325439e-02 6.065635681152343750e-01
-3.202114999294281006e-02 -8.460732102394104004e-01 1.901523582637310028e-02 -3.169681504368782043e-02 -3.172533810138702393e-01 3.153712153434753418e-01 -3.570312634110450745e-02 2.835226953029632568e-01
1.974324733018875122e-01 1.221700310707092285e-01 2.819174528121948242e-02 1.731322407722473145e-01 -3.241151273250579834e-01 -4.656631946563720703e-01 9.713537245988845825e-02 7.641972303390502930e-01
3.982426822185516357e-01 -3.798758387565612793e-01 -9.800406545400619507e-02 5.342717170715332031e-01 -2.048349082469940186e-01 2.557258903980255127e-01 5.391250252723693848e-01 6.353777647018432617e-02
1.000971943140029907e-01 -1.887120604515075684e-01 3.211694061756134033e-01 5.168606638908386230e-01 -1.899295300245285034e-01 2.774361073970794678e-01 6.454955339431762695e-01 2.331630438566207886e-01
4.080300033092498779e-01 -6.339709758758544922e-01 -2.466293126344680786e-01 1.112164407968521118e-01 -2.154110223054885864e-01 1.183796375989913940e-01 -4.748000355903059244e-04 5.458768010139465332e-01
-4.617920517921447754e-01 -2.756687104701995850e-01 -1.394029408693313599e-01 2.584654688835144043e-01 -5.501285195350646973e-01 3.520972132682800293e-01 4.446195065975189209e-01 1.473411172628402710e-02
2.591114044189453125e-01 -2.472416311502456665e-02 3.506709337234497070e-01 6.077362298965454102e-01 -3.340484797954559326e-01 -4.957462847232818604e-01 1.509452015161514282e-01 2.445396035909652710e-01
-5.165596008300781250e-01 -5.577201247215270996e-01 9.231290966272354126e-02 3.321148157119750977e-01 -3.538544476032257080e-01 3.150994479656219482e-01 1.304601728916168213e-01 2.485398799180984497e-01
8.116275817155838013e-02 -4.115531742572784424e-01 -5.501025915145874023e-01 5.937901511788368225e-02 -5.056023001670837402e-01 -4.441567957401275635e-01 2.513977289199829102e-01 4.228705540299415588e-02
-4.805305600166320801e-01 -6.679012179374694824e-01 -1.957204490900039673e-01 2.840688824653625488e-01 -8.016739040613174438e-02 -1.296962201595306396e-01 1.015528813004493713e-01 4.128386676311492920e-01
5.615217685699462891e-01 -4.506481289863586426e-01 3.285138309001922607e-02 3.719629347324371338e-01 -2.350277304649353027e-01 -4.983258545398712158e-01 1.888951957225799561e-01 5.409238114953041077e-02
-3.853686749935150146e-01 -1.017576530575752258e-01 1.562224179506301880e-01 4.277975559234619141e-01 -7.137237191200256348e-01 -1.167901307344436646e-01 2.592923641204833984e-01 -2.084374874830245972e-01
-1.511572450399398804e-01 -3.696024417877197266e-01 -3.489686846733093262e-01 -1.287402212619781494e-01 -6.947795152664184570e-01 4.216125234961509705e-02 4.566581547260284424e-01 -9.570518881082534790e-02
-5.040764212608337402e-01 1.896394416689872742e-02 -4.994472116231918335e-02 1.786511093378067017e-01 -7.160775661468505859e-01 -3.080996274948120117e-01 2.518456876277923584e-01 2.000457346439361572e-01
9.903870522975921631e-02 -9.640592336654663086e-02 9.969847649335861206e-02 -1.448483318090438843e-01 -9.434159994125366211e-01 1.946582794189453125e-01 1.290913373231887817e-01 -7.339151203632354736e-02
-1.932235956192016602e-01 -3.669974505901336670e-01 -2.568008601665496826e-01 -2.350600659847259521e-01 -6.738352179527282715e-01 7.543138414621353149e-02 4.920828938484191895e-01 -6.991589069366455078e-02
4.363276958465576172e-01 -5.051468014717102051e-01 3.902071416378021240e-01 4.203659892082214355e-01 -2.777709960937500000e-01 3.315285742282867432e-01 1.186448559165000916e-01 1.559848338365554810e-01
-5.114773660898208618e-02 -8.458714485168457031e-01 -2.367203831672668457e-01 9.222553670406341553e-02 -1.954013407230377197e-01 1.778294891119003296e-01 2.016188576817512512e-02 3.835780024528503418e-01
-5.333142876625061035e-01 -5.987762808799743652e-01 -1.437159441411495209e-02 5.323399975895881653e-02 -5.667573213577270508e-01 -1.049947217106819153e-01 -5.512569844722747803e-02 1.368425488471984863e-01
1.592222005128860474e-01 -2.308723628520965576e-01 4.408002197742462158e-01 2.998581230640411377e-01 -2.905035018920898438e-01 -6.677097678184509277e-01 2.409889549016952515e-01 2.209578901529312134e-01
5.504534244537353516e-01 -2.129663378000259399e-01 -3.425031155347824097e-02 4.379642903804779053e-01 -3.301566839218139648e-01 3.789035975933074951e-01 3.836841583251953125e-01 2.426427453756332397e-01
-5.865830183029174805e-01 -1.138525530695915222e-01 -2.316431403160095215e-01 -2.297469973564147949e-02 -5.488196015357971191e-01 -2.589393556118011475e-01 3.239960968494415283e-01 3.399197757244110107e-01
4.133088588714599609e-01 -5.683982968330383301e-01 -3.282646536827087402e-01 -1.221823245286941528e-01 -2.888051867485046387e-01 2.259957343339920044e-01 5.581835284829139709e-02 4.957970976829528809e-01
-2.505186498165130615e-01 -6.941015720367431641e-01 3.636631071567535400e-01 3.156010434031486511e-02 -4.028915464878082275e-01 2.286944724619388580e-02 -2.355740368366241455e-01 3.222993016242980957e-01
2.738648653030395508e-01 3.419491350650787354e-01 9.941654652357101440e-02 3.850345611572265625e-01 -3.945843279361724854e-01 -3.035918250679969788e-02 1.723834127187728882e-01 6.808811426162719727e-01
-3.478212654590606689e-01 -6.093445420265197754e-01 -1.829418353736400604e-02 4.483834207057952881e-01 -5.355050563812255859e-01 1.258370876312255859e-01 2.482699602842330933e-02 -5.586036667227745056e-02
4.315002858638763428e-01 -6.045244932174682617e-01 -1.896898001432418823e-01 3.017241358757019043e-01 -4.079718589782714844e-01 2.704180479049682617e-01 -4.538375511765480042e-02 2.823321521282196045e-01
8.363553881645202637e-02 -1.860204269178211689e-03 -8.283014595508575439e-02 3.964538872241973877e-02 -7.927345633506774902e-01 -3.875093162059783936e-01 4.125215709209442139e-01 -1.892174631357192993e-01
-4.850553572177886963e-01 -2.897709906101226807e-01 2.983498619869351387e-03 -2.639503777027130127e-02 -7.285692095756530762e-01 -3.793534338474273682e-01 5.925049632787704468e-02 4.261155426502227783e-02
-4.737098813056945801e-01 -3.816280961036682129e-01 3.524471223354339600e-01 8.840644732117652893e-03 -6.675884127616882324e-01 9.975485503673553467e-02 2.185641527175903320e-01 -4.760466143488883972e-02
1.254222691059112549e-01 -1.357545703649520874e-01 -4.545330405235290527e-01 -3.480943143367767334e-01 -4.950718879699707031e-01 -2.145295143127441406e-01 3.517833650112152100e-01 4.724396765232086182e-01
5.361108779907226562e-01 -3.491566777229309082e-01 -2.628680784255266190e-03 3.311383128166198730e-01 -3.111859858036041260e-01 4.224330186843872070e-01 3.901329934597015381e-01 2.313553839921951294e-01
-3.924893438816070557e-01 -3.133002221584320068e-01 -1.184569019824266434e-02 1.081035751849412918e-02 -5.753211379051208496e-01 -4.665164649486541748e-01 -2.444476187229156494e-01 3.730298578739166260e-01
-3.042125105857849121e-01 9.325152635574340820e-02 3.462607264518737793e-01 3.592718839645385742e-01 -3.058237433433532715e-01 2.318944316357374191e-03 1.314267069101333618e-01 7.341523766517639160e-01
-1.780033707618713379e-01 -1.704186201095581055e-01 2.869259119033813477e-01 4.823780357837677002e-01 -1.204197779297828674e-01 -9.260721504688262939e-02 3.541531041264533997e-02 7.745488882064819336e-01
4.703730344772338867e-01 -2.065516263246536255e-01 3.574188798666000366e-02 -5.529010668396949768e-02 -3.096801042556762695e-01 -6.814069151878356934e-01 2.888727486133575439e-01 2.967936098575592041e-01
-2.728936672210693359e-01 1.366357598453760147e-02 3.143123090267181396e-01 1.386527866125106812e-01 -2.234713435173034668e-01 -2.989879064261913300e-02 2.191188782453536987e-01 8.417119383811950684e-01
-1.996729969978332520e-01 1.279407441616058350e-01 -6.772082298994064331e-02 -3.019493259489536285e-02 -8.946822285652160645e-01 1.270831674337387085e-01 2.333100885152816772e-01 2.592756748199462891e-01
-2.713684439659118652e-01 -6.441403180360794067e-02 2.216056436300277710e-01 2.986480249091982841e-03 -9.025840163230895996e-01 -1.246603727340698242e-01 -1.477219015359878540e-01 1.451629102230072021e-01
5.081408023834228516e-01 -2.413429468870162964e-01 3.995649516582489014e-01 1.406381577253341675e-01 -2.867557406425476074e-01 4.279308617115020752e-01 2.890538871288299561e-01 3.939661085605621338e-01
-2.565302699804306030e-02 -7.063096761703491211e-02 5.641959905624389648e-01 -2.819862961769104004e-01 -3.814059197902679443e-01 -2.741003036499023438e-02 2.170447558164596558e-01 6.349720358848571777e-01
8.410304784774780273e-02 8.022285252809524536e-02 -1.346646696329116821e-01 1.546274572610855103e-01 -8.126529455184936523e-01 -7.226222753524780273e-02 5.053030252456665039e-01 -1.532607376575469971e-01
2.643787860870361328e-01 2.058385312557220459e-01 3.687584772706031799e-02 1.351781785488128662e-01 -4.948235750198364258e-01 -5.116653442382812500e-01 -1.488674525171518326e-02 6.010224819183349609e-01
3.426850140094757080e-01 3.157054781913757324e-01 -5.625062622129917145e-03 4.991497695446014404e-01 -3.283981084823608398e-01 -1.902138590812683105e-01 4.343182742595672607e-01 4.483923912048339844e-01
-3.959302604198455811e-01 4.731447622179985046e-02 -4.779573678970336914e-01 3.138493895530700684e-01 -5.127016901969909668e-01 2.018038742244243622e-02 3.454718589782714844e-01 3.625397086143493652e-01
-3.345619142055511475e-02 -1.135128363966941833e-01 -1.319813281297683716e-01 -4.505370557308197021e-02 -3.191408216953277588e-01 3.514421582221984863e-01 1.690367013216018677e-01 8.441627621650695801e-01
-3.976565301418304443e-01 -4.637778103351593018e-01 1.381139308214187622e-01 3.458030819892883301e-01 -6.849588155746459961e-01 8.959296345710754395e-02 4.313810914754867554e-02 -9.522486478090286255e-02
4.177403450012207031e-01 -3.361651301383972168e-01 4.679323434829711914e-01 -1.701120287179946899e-02 -2.623877227306365967e-01 -3.598108589649200439e-01 5.284088253974914551e-01 1.253361850976943970e-01
-5.214834213256835938e-01 -6.011722683906555176e-01 2.076897472143173218e-01 3.508066236972808838e-01 -3.658839464187622070e-01 -1.986495256423950195e-01 -8.971297740936279297e-02 1.380783617496490479e-01
3.152920305728912354e-01 -3.464301824569702148e-01 3.616063296794891357e-02 3.531657457351684570e-01 -1.693571209907531738e-01 4.009493589401245117e-01 6.187880635261535645e-01 2.867102324962615967e-01
-3.841127082705497742e-02 -4.388816058635711670e-01 1.097057163715362549e-01 5.231240764260292053e-02 -1.197063922882080078e-02 -4.041236639022827148e-01 7.366746664047241211e-01 2.915249168872833252e-01
2.623568773269653320e-01 3.265433013439178467e-01 1.584386676549911499e-01 3.186419010162353516e-01 -4.035907685756683350e-01 -8.359086513519287109e-02 2.397796809673309326e-01 6.859558820724487305e-01
-4.112542271614074707e-01 -4.461027383804321289e-01 -4.919089376926422119e-01 3.818877041339874268e-01 -1.889307349920272827e-01 -7.456237077713012695e-02 1.324009895324707031e-01 4.304245710372924805e-01
8.271672576665878296e-02 -4.965761899948120117e-01 5.842847749590873718e-02 1.518583148717880249e-01 1.209593936800956726e-02 -1.832595169544219971e-01 7.595068216323852539e-01 3.309293687343597412e-01
-1.137475594878196716e-01 -1.689894199371337891e-01 5.750080943107604980e-01 2.709852159023284912e-01 -2.593134641647338867e-01 3.861769288778305054e-02 1.858837157487869263e-02 6.966751813888549805e-01
-1.252551674842834473e-01 -2.447224259376525879e-01 -2.410585135221481323e-01 5.457661747932434082e-01 -6.996375322341918945e-01 1.030127182602882385e-01 2.013274133205413818e-01 -1.667784899473190308e-01
3.861441463232040405e-02 1.865819990634918213e-01 1.428722292184829712e-01 1.635545343160629272e-01 -4.743278920650482178e-01 -5.364363789558410645e-01 -5.278305709362030029e-02 6.332427263259887695e-01
2.592510282993316650e-01 -5.380759239196777344e-01 2.122311107814311981e-02 1.462543662637472153e-02 -8.984547853469848633e-02 -3.856246471405029297e-01 6.568873524665832520e-01 2.330650687217712402e-01
-1.151908487081527710e-01 -7.875131964683532715e-01 -2.327397614717483521e-01 2.141129784286022186e-02 -9.922585636377334595e-02 2.176563441753387451e-01 1.382300704717636108e-01 4.853866100311279297e-01
-3.469385206699371338e-02 2.740842103958129883e-01 -1.815487742424011230e-01 4.591792225837707520e-01 -4.374529719352722168e-01 -1.901271045207977295e-01 3.342241048812866211e-02 6.717426180839538574e-01
4.041700959205627441e-01 -5.653697848320007324e-01 2.380950003862380981e-02 2.984474003314971924e-01 -2.161134481430053711e-01 -5.659561157226562500e-01 -1.371937245130538940e-01 2.037953734397888184e-01
1.541914045810699463e-01 -4.646355807781219482e-01 5.560010075569152832e-01 1.676346361637115479e-01 -2.124944627285003662e-01 -5.726531147956848145e-01 1.122077554464340210e-01 1.934539973735809326e-01
2.944591343402862549e-01 -2.372698187828063965e-01 1.687214076519012451e-01 2.375539839267730713e-01 -1.835776269435882568e-01 2.446804642677307129e-01 7.572428584098815918e-01 3.242099881172180176e-01
1.036292463541030884e-01 1.454072296619415283e-01 -2.811851352453231812e-02 3.697575926780700684e-01 -5.817821621894836426e-01 -3.532455861568450928e-01 -1.888182163238525391e-01 5.759350061416625977e-01
-5.763594508171081543e-01 -5.173271298408508301e-01 -2.320649474859237671e-01 4.417770206928253174e-01 -3.207482993602752686e-01 2.227289229631423950e-02 1.255200952291488647e-01 1.789696067571640015e-01
-1.277515143156051636e-01 -1.165868863463401794e-01 -4.982783645391464233e-02 -2.211014330387115479e-01 -4.416565597057342529e-01 4.210036695003509521e-01 3.150638937950134277e-01 6.686916351318359375e-01
4.679684937000274658e-01 -4.344804286956787109e-01 -5.352231264114379883e-01 -8.906870335340499878e-02 -3.550477027893066406e-01 -2.589046657085418701e-01 6.453328579664230347e-02 3.171437978744506836e-01
-4.886307120323181152e-01 -2.504928708076477051e-01 4.117942601442337036e-02 -3.999262675642967224e-02 -6.286082863807678223e-01 -4.802829325199127197e-01 -5.333911627531051636e-02 2.579404115676879883e-01
3.012548685073852539e-01 -3.726989403367042542e-02 3.882478475570678711e-01 5.518181920051574707e-01 -3.492427766323089600e-01 -4.916287064552307129e-01 1.576919704675674438e-01 2.531417012214660645e-01
2.444883063435554504e-02 -3.514564037322998047e-02 3.054699301719665527e-01 -3.868733942508697510e-01 -3.897821605205535889e-01 1.300330832600593567e-02 3.655044734477996826e-01 6.851944923400878906e-01
3.478254079818725586e-01 -2.495722174644470215e-01 5.289722681045532227e-01 1.676867306232452393e-01 -1.796138137578964233e-01 -1.011134609580039978e-01 6.321285963058471680e-01 2.583197951316833496e-01
2.080413103103637695e-01 -7.436556816101074219e-01 -1.358744222670793533e-02 -1.087306141853332520e-01 -3.006278276443481445e-01 2.851963639259338379e-01 1.166573241353034973e-01 4.542741775512695312e-01
2.149495482444763184e-01 4.115287065505981445e-01 -1.617570966482162476e-01 4.722867310047149658e-01 -4.628725349903106689e-01 -2.513593137264251709e-01 2.723031044006347656e-01 4.285315275192260742e-01
4.639545679092407227e-01 -3.573710620403289795e-01 3.616648614406585693e-01 -6.269862502813339233e-02 -2.417347431182861328e-01 -4.719023406505584717e-01 4.385977387428283691e-01 2.209163904190063477e-01
-4.109399020671844482e-01 -3.440438807010650635e-01 -5.069600418210029602e-02 -2.192711979150772095e-01 -7.311752438545227051e-01 -2.949179112911224365e-01 1.256793085485696793e-02 2.008985579013824463e-01
1.419989019632339478e-01 -4.271680712699890137e-01 -4.447112977504730225e-01 1.160067133605480194e-02 -5.380672216415405273e-01 -5.496412515640258789e-01 8.773276209831237793e-02 1.192702539265155792e-02
-1.699890643358230591e-01 -1.847533583641052246e-01 3.961484730243682861e-01 4.016108214855194092e-01 -3.327505663037300110e-02 -4.540046676993370056e-02 1.609660089015960693e-01 7.678974866867065430e-01
4.257666170597076416e-01 2.299307584762573242e-01 -1.938856439664959908e-03 1.141167134046554565e-01 -3.365375995635986328e-01 -4.623672664165496826e-01 3.962780237197875977e-01 5.184120535850524902e-01
-5.417216420173645020e-01 -5.695781111717224121e-01 1.333893090486526489e-01 4.132768511772155762e-01 -2.009335458278656006e-01 1.062167584896087646e-01 1.186620518565177917e-01 3.574786782264709473e-01
7.474330812692642212e-02 -5.198257565498352051e-01 -5.772566795349121094e-01 -2.583024799823760986e-01 -4.192925393581390381e-01 -2.097700387239456177e-01 1.901995539665222168e-01 2.612728476524353027e-01
4.435093104839324951e-01 -4.204559624195098877e-01 -2.074800580739974976e-01 1.239057704806327820e-01 -1.183037906885147095e-01 -3.008111417293548584e-01 6.379894018173217773e-01 2.379119098186492920e-01
-3.824649155139923096e-01 -2.830974161624908447e-01 -3.802220821380615234e-01 5.950880646705627441e-01 -2.288923710584640503e-01 -4.634510725736618042e-02 4.868145287036895752e-02 4.668709337711334229e-01
-5.138679146766662598e-01 -5.443450212478637695e-01 1.677009910345077515e-01 3.739581704139709473e-01 -4.020423293113708496e-01 -2.351033240556716919e-01 -9.938542544841766357e-02 2.118273973464965820e-01
3.603025376796722412e-01 3.338922262191772461e-01 9.781148284673690796e-02 4.599478244781494141e-01 -3.527945876121520996e-01 -1.584450751543045044e-01 3.140350580215454102e-01 5.379517674446105957e-01
4.881574511528015137e-01 -5.835025012493133545e-02 5.577920675277709961e-01 1.685726642608642578e-01 -3.622001111507415771e-01 -2.709826529026031494e-01 4.332723319530487061e-01 1.624913513660430908e-01
-6.741828471422195435e-02 -2.178717404603958130e-01 4.513946473598480225e-01 -3.203613758087158203e-01 -1.973702907562255859e-01 -3.069563210010528564e-01 2.568498551845550537e-01 6.651683449745178223e-01
2.838308811187744141e-01 -4.495904445648193359e-01 -1.246135160326957703e-01 -1.007382869720458984e-01 -7.683469057083129883e-01 2.830427885055541992e-01 8.055405318737030029e-02 -1.211303770542144775e-01
-1.325217932462692261e-01 -7.256396114826202393e-02 4.473884105682373047e-01 9.011433273553848267e-02 -1.644485592842102051e-01 -1.081468984484672546e-01 1.251973509788513184e-01 8.452704548835754395e-01
2.432998120784759521e-01 -3.088228106498718262e-01 3.498382568359375000e-01 2.929164469242095947e-01 -3.482130765914916992e-01 -6.945116519927978516e-01 1.585078239440917969e-01 9.232199192047119141e-02
-6.723026931285858154e-02 1.119152456521987915e-01 4.914142489433288574e-01 3.207409083843231201e-01 -3.276803791522979736e-01 8.131595328450202942e-03 1.213928461074829102e-01 7.186207175254821777e-01
1.617667973041534424e-01 4.220631718635559082e-01 -7.338013499975204468e-02 5.255964994430541992e-01 -5.258114337921142578e-01 -2.540608048439025879e-01 2.654937505722045898e-01 3.202286362648010254e-01
-3.640723526477813721e-01 -8.898139744997024536e-02 -2.481849342584609985e-01 5.511670708656311035e-01 -6.146866083145141602e-01 2.667015492916107178e-01 1.272099465131759644e-01 1.702964305877685547e-01
-1.538488268852233887e-01 -4.774328172206878662e-01 -4.174917042255401611e-01 2.178330719470977783e-01 -4.241601526737213135e-01 -5.427144765853881836e-01 2.199995964765548706e-01 -6.154169142246246338e-02
6.006247177720069885e-02 -1.343599259853363037e-01 2.613189816474914551e-01 5.361183360219001770e-02 -8.647104501724243164e-01 2.162926942110061646e-01 2.132276147603988647e-01 -2.592400610446929932e-01
-3.671750128269195557e-01 -2.187566310167312622e-01 -4.522802680730819702e-02 2.716756165027618408e-01 -8.564906716346740723e-01 9.362518787384033203e-03 8.835773915052413940e-02 -1.935429521836340427e-03
-6.372342705726623535e-01 -4.802744686603546143e-01 -5.680394917726516724e-02 8.091349154710769653e-02 -5.340074896812438965e-01 -8.425833284854888916e-02 2.372962385416030884e-01 7.015887647867202759e-02
-3.839729726314544678e-01 -2.217205464839935303e-01 -1.680414974689483643e-01 -3.919358551502227783e-01 -5.540688633918762207e-01 -5.613765493035316467e-02 3.247981965541839600e-01 4.537791609764099121e-01
4.121468663215637207e-01 1.693432480096817017e-01 -5.749822407960891724e-02 3.939193785190582275e-01 -3.280034065246582031e-01 -8.420320600271224976e-02 1.667104214429855347e-01 7.074677348136901855e-01
5.444526672363281250e-01 -4.149667024612426758e-01 1.074157729744911194e-01 5.803948044776916504e-01 -2.026529461145401001e-01 -2.820405066013336182e-01 2.414313256740570068e-01 6.382393836975097656e-02
6.316970288753509521e-02 -2.663239836692810059e-01 6.129346415400505066e-02 -8.810328692197799683e-02 -3.738381266593933105e-01 5.126142501831054688e-01 7.556594163179397583e-02 7.108612656593322754e-01
1.300778687000274658e-01 2.261996567249298096e-01 -5.900830775499343872e-02 1.818353980779647827e-01 -3.474542200565338135e-01 1.850732117891311646e-01 3.171637356281280518e-01 7.998738884925842285e-01
-2.838489413261413574e-01 -4.065962135791778564e-01 -6.626125425100326538e-02 5.016965270042419434e-01 -5.273711085319519043e-01 6.401771306991577148e-02 -3.003500699996948242e-01 3.543875813484191895e-01
7.112011313438415527e-02 -4.693389236927032471e-01 -1.482686260715126991e-03 2.786257863044738770e-01 -2.942386455833911896e-02 -4.158044606447219849e-02 7.989914417266845703e-01 2.367410659790039062e-01
2.341842651367187500e-01 -3.895830214023590088e-01 -1.251029670238494873e-01 -5.467933416366577148e-02 -2.058033347129821777e-01 5.683262348175048828e-01 4.510269165039062500e-01 4.538362026214599609e-01
1.859394647181034088e-02 -4.425346255302429199e-01 -5.798564106225967407e-02 -2.380525469779968262e-01 -6.661026477813720703e-01 1.740595847368240356e-01 4.671262800693511963e-01 -2.271332740783691406e-01
-1.236079353839159012e-02 -2.635401189327239990e-01 -2.318670302629470825e-01 -4.910165369510650635e-01 -6.980990171432495117e-01 -1.185456439852714539e-01 1.598288565874099731e-01 3.295354843139648438e-01
6.371144652366638184e-01 -1.667042374610900879e-01 -3.027406036853790283e-01 2.196159213781356812e-01 -2.904421091079711914e-01 2.450210601091384888e-01 3.692831397056579590e-01 3.816409111022949219e-01
5.335134267807006836e-01 -3.867526948451995850e-01 -4.627735912799835205e-02 3.306507691740989685e-02 -1.464799493551254272e-01 -4.043096005916595459e-01 5.466328859329223633e-01 2.807504236698150635e-01
2.337725907564163208e-01 -2.892831861972808838e-01 2.813367843627929688e-01 -5.434517934918403625e-02 -2.810423076152801514e-01 -6.991606950759887695e-01 3.947563171386718750e-01 2.364719361066818237e-01
3.595660030841827393e-01 -1.863978356122970581e-01 3.789988579228520393e-03 7.433981448411941528e-02 -1.460837423801422119e-01 -4.067449271678924561e-01 7.284671068191528320e-01 3.361264765262603760e-01
-5.689219236373901367e-01 -5.014857053756713867e-01 2.449985295534133911e-01 3.101972639560699463e-01 -3.868181109428405762e-01 -1.175584197044372559e-01 -1.399970054626464844e-01 2.924828231334686279e-01
-5.779382586479187012e-01 -3.095603287220001221e-01 -2.722401618957519531e-01 7.500599324703216553e-02 -4.547886550426483154e-01 -1.328258812427520752e-01 3.648921251296997070e-01 3.644139468669891357e-01
4.608748257160186768e-01 -1.109372228384017944e-01 5.431360006332397461e-01 -5.324976984411478043e-03 -3.948234915733337402e-01 3.699511885643005371e-01 2.647579014301300049e-01 3.426599800586700439e-01
1.639403551816940308e-01 -2.152952849864959717e-01 2.337967902421951294e-01 -5.227559013292193413e-04 -1.983155310153961182e-01 -7.519068717956542969e-01 4.144041538238525391e-01 3.093321621417999268e-01
2.168729156255722046e-01 -2.730159759521484375e-01 6.981000304222106934e-01 2.218640036880970001e-02 -2.648755013942718506e-01 -1.595570296049118042e-01 5.280712246894836426e-01 1.269492805004119873e-01
8.811245858669281006e-02 -1.979899257421493530e-01 5.016078948974609375e-01 5.070028901100158691e-01 -2.587349116802215576e-01 4.119137227535247803e-01 4.137031435966491699e-01 1.913288682699203491e-01
-3.734168782830238342e-02 1.371602416038513184e-01 -2.567484080791473389e-01 -5.103602632880210876e-02 -5.977770090103149414e-01 3.391467630863189697e-01 4.061089158058166504e-01 5.234366059303283691e-01
-4.561645388603210449e-01 -6.085287928581237793e-01 2.785857915878295898e-01 3.775029778480529785e-01 -2.947419583797454834e-01 1.609262824058532715e-01 6.641481537371873856e-03 2.977816462516784668e-01
-3.465507626533508301e-01 -1.850721240043640137e-02 3.674567937850952148e-01 6.860829889774322510e-02 -8.470804095268249512e-01 -2.030085213482379913e-02 -6.753911077976226807e-02 1.315660029649734497e-01
1.802398562431335449e-01 -3.780956864356994629e-01 6.374508142471313477e-01 2.208702564239501953e-01 -1.256788372993469238e-01 7.288885861635208130e-02 5.043209195137023926e-01 3.065654635429382324e-01
-1.747533977031707764e-01 -3.622333332896232605e-02 1.635403484106063843e-01 7.756500840187072754e-01 -5.558375716209411621e-01 -1.530326064676046371e-02 1.389044970273971558e-01 -1.062395125627517700e-01
1.134677976369857788e-01 -3.979650139808654785e-01 -2.085987627506256104e-01 2.642290890216827393e-01 -7.505127191543579102e-01 -1.656704396009445190e-01 1.607951074838638306e-01 -3.143999874591827393e-01
2.269847542047500610e-01 -2.648720741271972656e-01 6.574550271034240723e-01 1.917307376861572266e-01 -3.059998452663421631e-01 2.710741758346557617e-01 4.685321152210235596e-01 1.505776196718215942e-01
-7.393132150173187256e-02 -6.931188106536865234e-01 4.763971269130706787e-01 3.645114600658416748e-01 -2.399273812770843506e-01 2.623178530484437943e-03 -1.918879151344299316e-01 2.447542548179626465e-01
2.291889190673828125e-01 -2.039859294891357422e-01 2.823502123355865479e-01 1.554575115442276001e-01 -1.313504576683044434e-01 -5.815614387392997742e-02 8.194136023521423340e-01 3.315115571022033691e-01
-2.968283593654632568e-01 1.265663187950849533e-02 1.731617897748947144e-01 -5.164958536624908447e-02 -8.318981528282165527e-01 -3.854867517948150635e-01 4.135903343558311462e-02 1.916114985942840576e-01
3.690101206302642822e-03 2.581303715705871582e-01 -1.402391493320465088e-01 4.074164628982543945e-01 -5.733845829963684082e-01 -1.723640263080596924e-01 2.675518952310085297e-02 6.233017444610595703e-01
2.997691631317138672e-01 -4.025781527161598206e-02 3.506156206130981445e-01 6.276921033859252930e-01 -3.291529417037963867e-01 -4.590460360050201416e-01 1.381174772977828979e-01 2.311878651380538940e-01
-9.943395853042602539e-02 -6.351835727691650391e-01 1.013153791427612305e-01 1.138114258646965027e-01 7.770618796348571777e-02 -3.364473283290863037e-01 6.085520982742309570e-01 2.717835307121276855e-01
-4.585648775100708008e-01 -2.360464036464691162e-01 -1.864944249391555786e-01 2.504335939884185791e-01 -6.295619606971740723e-01 3.791031837463378906e-01 2.637243866920471191e-01 1.639673709869384766e-01
-2.330611646175384521e-01 -6.523414850234985352e-01 4.979163408279418945e-01 2.184364497661590576e-01 -3.127986788749694824e-01 2.520740777254104614e-02 -1.930776536464691162e-01 2.978933155536651611e-01
1.814628839492797852e-01 -2.340268045663833618e-01 4.858034253120422363e-01 4.468925893306732178e-01 -2.605735063552856445e-01 -5.651502609252929688e-01 2.172029614448547363e-01 2.052184939384460449e-01
-1.054109185934066772e-01 -8.239798247814178467e-02 2.617924809455871582e-01 -3.361653387546539307e-01 -7.659925818443298340e-01 2.131282985210418701e-01 2.783530578017234802e-02 4.094062745571136475e-01
3.812905550003051758e-01 -6.267585158348083496e-01 -2.705295085906982422e-01 2.590990066528320312e-01 -1.337915062904357910e-01 3.114946186542510986e-01 3.121632039546966553e-01 3.302995264530181885e-01
1.797594279050827026e-01 -5.175285935401916504e-01 3.930929899215698242e-01 1.784671992063522339e-01 -4.656447470188140869e-01 1.195632070302963257e-01 -4.052163362503051758e-01 3.437403738498687744e-01
-5.653982162475585938e-01 -5.879946351051330566e-01 2.034148722887039185e-01 3.127004802227020264e-01 -2.495169490575790405e-01 1.550332754850387573e-01 1.470317691564559937e-01 2.958303391933441162e-01
-5.649173259735107422e-01 -3.984358012676239014e-01 -3.171824216842651367e-01 4.180562794208526611e-01 -1.995745152235031128e-01 -2.157000266015529633e-02 1.347455382347106934e-01 4.339238703250885010e-01
-3.326229751110076904e-01 -6.880177855491638184e-01 -1.810784786939620972e-01 4.195480048656463623e-02 -4.175772890448570251e-02 -6.145801022648811340e-02 8.315576612949371338e-02 6.074602603912353516e-01
-5.334862470626831055e-01 -5.701096653938293457e-01 1.368172913789749146e-01 2.408000677824020386e-01 -3.736610114574432373e-01 -3.681060075759887695e-01 -4.311862587928771973e-02 1.915201395750045776e-01
1.762557178735733032e-01 -8.025111556053161621e-01 -2.832390666007995605e-01 -5.313433334231376648e-02 -3.135593831539154053e-01 2.053716480731964111e-01 -1.739210821688175201e-02 3.179034888744354248e-01
7.179178297519683838e-02 -4.283798038959503174e-01 1.605018228292465210e-01 5.079859495162963867e-01 -3.463183343410491943e-01 1.497247070074081421e-01 -3.588210344314575195e-01 5.063791871070861816e-01
-5.269270539283752441e-01 -4.111466705799102783e-01 -1.036784797906875610e-02 1.255251318216323853e-01 -4.400971829891204834e-01 -3.711277246475219727e-01 -1.333177983760833740e-01 4.338747859001159668e-01
-6.904395222663879395e-01 -3.120144903659820557e-01 -1.332539618015289307e-01 1.831173524260520935e-02 -4.224896430969238281e-01 -2.537453770637512207e-01 1.600160002708435059e-01 3.733081817626953125e-01
4.366824030876159668e-01 -2.871864140033721924e-01 -1.698865592479705811e-01 4.257462918758392334e-01 -5.908411741256713867e-01 -1.176374033093452454e-01 -3.539320230484008789e-01 1.688535809516906738e-01
1.001084670424461365e-01 -6.550169587135314941e-01 3.521027863025665283e-01 3.590429425239562988e-01 -3.298915028572082520e-01 1.544568091630935669e-01 -2.674883604049682617e-01 3.221914768218994141e-01
-3.632133007049560547e-01 -1.003681197762489319e-01 -1.053525321185588837e-02 1.663735210895538330e-01 -5.048304796218872070e-01 -5.153777003288269043e-01 -1.971128284931182861e-01 5.204703807830810547e-01
1.566589325666427612e-01 -8.060849308967590332e-01 -1.767826527357101440e-01 2.946384847164154053e-01 -2.492203414440155029e-01 1.716717779636383057e-01 -1.567656993865966797e-01 3.024294078350067139e-01
-7.884491235017776489e-02 -6.402827501296997070e-01 3.062915755435824394e-03 1.290408223867416382e-01 -4.216205179691314697e-01 3.355743587017059326e-01 -3.043505735695362091e-02 5.252239704132080078e-01
-2.480065375566482544e-01 -3.894439935684204102e-01 5.035654082894325256e-02 2.366971969604492188e-02 -6.660982966423034668e-01 1.871412992477416992e-01 4.580368995666503906e-01 -3.085833787918090820e-01
-4.081496894359588623e-01 -5.356708168983459473e-01 -5.419090762734413147e-02 5.110679864883422852e-01 -5.166540145874023438e-01 -1.218664869666099548e-01 -7.773996796458959579e-03 -2.236125804483890533e-02
7.704574614763259888e-02 -3.605175614356994629e-01 -2.915377318859100342e-01 -4.730155169963836670e-01 -5.832097530364990234e-01 -8.442856371402740479e-02 4.469932317733764648e-01 9.104044735431671143e-02
-4.102416932582855225e-01 -1.760887950658798218e-01 2.052045017480850220e-01 -1.256778985261917114e-01 -7.216131091117858887e-01 -3.789569735527038574e-01 -1.391987353563308716e-01 2.430650293827056885e-01
-1.202183812856674194e-01 -1.445444077253341675e-01 -2.580953575670719147e-02 -3.160309791564941406e-01 -5.910370349884033203e-01 3.821582794189453125e-01 3.318865001201629639e-01 5.085218548774719238e-01
1.090862322598695755e-02 1.207750290632247925e-02 4.392048418521881104e-01 3.490806818008422852e-01 -3.132570981979370117e-01 -2.072151750326156616e-01 -1.150779277086257935e-01 7.284681200981140137e-01
-4.118847101926803589e-02 -7.721256613731384277e-01 -1.813946664333343506e-01 2.997272647917270660e-02 -9.154809266328811646e-02 2.598036825656890869e-01 1.438283771276473999e-01 5.213036537170410156e-01
-1.615415513515472412e-01 -3.025546073913574219e-01 -5.591186881065368652e-01 3.816551268100738525e-01 -5.650571584701538086e-01 1.051529273390769958e-01 2.962943315505981445e-01 7.715907692909240723e-02
6.080953404307365417e-02 -2.600901126861572266e-01 5.637772083282470703e-01 4.185751378536224365e-01 -1.297405511140823364e-01 8.943206816911697388e-02 -2.914547920227050781e-03 6.409105062484741211e-01
4.734868705272674561e-01 1.645421534776687622e-01 1.738322824239730835e-01 3.047553598880767822e-01 -3.616722226142883301e-01 1.762897670269012451e-01 4.528433084487915039e-01 5.086163878440856934e-01
2.431223690509796143e-01 -5.592069774866104126e-02 3.699450492858886719e-01 5.190995931625366211e-01 -3.367251753807067871e-01 -5.807239413261413574e-01 2.038567811250686646e-01 1.981386989355087280e-01
-1.526123136281967163e-01 -4.942038953304290771e-01 5.662693977355957031e-01 3.347264826297760010e-01 -3.057323396205902100e-01 2.568909823894500732e-01 -4.779317602515220642e-02 3.715099692344665527e-01
-4.151902347803115845e-02 -6.237928271293640137e-01 3.423834741115570068e-01 -1.333269178867340088e-01 -3.456304669380187988e-01 2.015231847763061523e-01 -2.068520635366439819e-01 5.208611488342285156e-01
1.374088525772094727e-01 -2.519318461418151855e-01 3.091847300529479980e-01 2.122195512056350708e-01 -9.285535663366317749e-02 -1.027277708053588867e-01 7.950291037559509277e-01 3.546410202980041504e-01
3.109978735446929932e-01 -2.186405658721923828e-01 2.738356590270996094e-01 4.989014267921447754e-01 -3.019266426563262939e-01 -5.935100317001342773e-01 -3.672751039266586304e-02 2.946614623069763184e-01
-1.656610220670700073e-01 -4.824546575546264648e-01 -2.221041359007358551e-02 7.761460542678833008e-01 -3.583873808383941650e-01 -2.432792680338025093e-03 7.604781072586774826e-03 -9.161204099655151367e-02
2.894859015941619873e-01 -3.233377933502197266e-01 3.977434039115905762e-01 4.191473722457885742e-01 -3.962152302265167236e-01 -5.253546237945556641e-01 -1.104435473680496216e-01 1.805122345685958862e-01
-5.015168190002441406e-01 -4.675793647766113281e-01 7.820431143045425415e-02 3.204745650291442871e-01 -5.111648440361022949e-01 -2.228203713893890381e-01 -1.847349107265472412e-01 2.756178677082061768e-01
3.910880386829376221e-01 -3.247113525867462158e-01 1.240176334977149963e-01 2.721382863819599152e-02 -2.472165673971176147e-01 -6.532849073410034180e-01 4.723440110683441162e-01 1.203559115529060364e-01
2.993136048316955566e-01 -3.311761617660522461e-01 6.060048937797546387e-01 7.461603730916976929e-02 -3.254344165325164795e-01 -4.995617866516113281e-01 1.548971682786941528e-01 2.201396673917770386e-01
3.227928578853607178e-01 -8.009932190179824829e-02 3.514496088027954102e-01 5.144594311714172363e-01 -3.415508568286895752e-01 -5.663653016090393066e-01 1.062091067433357239e-01 2.291209250688552856e-01
-5.373879671096801758e-01 -8.574533462524414062e-02 -3.060972690582275391e-01 8.426011353731155396e-02 -4.165505468845367432e-01 -2.715125381946563721e-01 4.823698699474334717e-01 3.509311974048614502e-01
-1.685646325349807739e-01 -2.150376737117767334e-01 -4.613304138183593750e-01 -3.057309389114379883e-01 -4.678014516830444336e-01 -3.821041285991668701e-01 2.067530006170272827e-01 4.598465561866760254e-01
1.970909833908081055e-01 3.471789062023162842e-01 -4.019854217767715454e-02 4.209567308425903320e-01 -5.251218080520629883e-01 -3.014127910137176514e-01 3.749843314290046692e-02 5.420266985893249512e-01
2.245454639196395874e-01 -4.630530774593353271e-01 -5.069662928581237793e-01 -1.529262214899063110e-01 -4.403697252273559570e-01 -4.123631119728088379e-01 2.962391376495361328e-01 5.507717654109001160e-02
1.208548322319984436e-01 -2.144879847764968872e-01 5.156421065330505371e-01 -3.210027217864990234e-01 -2.395399063825607300e-01 -2.807578444480895996e-01 1.993050128221511841e-01 6.281182169914245605e-01
-1.492406614124774933e-02 2.582974135875701904e-01 -1.328507959842681885e-01 2.997272908687591553e-01 -5.462776422500610352e-01 -1.937455683946609497e-01 -2.208429359598085284e-04 6.997267603874206543e-01
-4.564584791660308838e-01 -6.159202456474304199e-01 2.492372840642929077e-01 3.383296132087707520e-01 -1.944638490676879883e-01 2.360083162784576416e-01 2.405324205756187439e-02 3.763073980808258057e-01
-1.382509171962738037e-01 -2.233677655458450317e-01 3.950472176074981689e-01 1.464958637952804565e-01 -2.314702272415161133e-01 -1.181007921695709229e-01 -1.455579549074172974e-01 8.153262138366699219e-01
4.842679575085639954e-02 -8.678488135337829590e-01 -2.391530871391296387e-01 -5.483571067452430725e-02 -2.577894032001495361e-01 1.356427371501922607e-01 -4.250313714146614075e-02 3.124601542949676514e-01
-1.474212110042572021e-01 -6.196824368089437485e-03 4.845297038555145264e-01 -1.381669342517852783e-01 -2.423631697893142700e-01 -1.043524034321308136e-02 3.351598381996154785e-01 7.437663674354553223e-01
-1.526678204536437988e-01 2.953643500804901123e-01 -2.047027349472045898e-01 3.278367817401885986e-01 -5.668743252754211426e-01 -3.378534615039825439e-01 -2.213741280138492584e-02 5.514442920684814453e-01
2.890678644180297852e-01 -4.619951248168945312e-01 -4.822753667831420898e-01 1.495596915483474731e-01 -4.952202141284942627e-01 -4.381356835365295410e-01 8.987907320261001587e-02 -5.252096056938171387e-02
4.438219964504241943e-01 1.357542574405670166e-01 1.195958480238914490e-01 6.660328060388565063e-02 -3.148382902145385742e-01 1.263379007577896118e-01 3.370211720466613770e-01 7.329297661781311035e-01
-4.447107911109924316e-01 -1.839947253465652466e-01 -1.557326912879943848e-01 1.042119693011045456e-02 -6.024558544158935547e-01 3.339159786701202393e-01 5.063483715057373047e-01 1.147840097546577454e-01
-7.429585605859756470e-02 -2.588497996330261230e-01 -4.483710974454879761e-02 5.573489069938659668e-01 -5.660468935966491699e-01 -4.098030626773834229e-01 -3.375414609909057617e-01 1.120141297578811646e-01
-2.963557243347167969e-01 -6.060969829559326172e-01 -3.364622592926025391e-01 6.394626945257186890e-02 -6.385283172130584717e-02 9.491930156946182251e-02 1.597548723220825195e-01 6.236307621002197266e-01
-3.971130847930908203e-01 -1.436066329479217529e-01 1.061448156833648682e-01 -1.246374398469924927e-01 -7.084356546401977539e-01 -4.619632363319396973e-01 -7.082977890968322754e-02 2.730738520622253418e-01
2.610421180725097656e-02 -2.664704024791717529e-01 6.088984012603759766e-02 -4.274745285511016846e-01 -2.208684980869293213e-01 1.612824052572250366e-01 4.096401631832122803e-01 7.065904736518859863e-01
1.701401323080062866e-01 -2.790279686450958252e-01 6.613181829452514648e-01 4.028260111808776855e-01 -2.864530086517333984e-01 -3.549897968769073486e-01 2.811000347137451172e-01 8.058996498584747314e-02
-2.594132721424102783e-01 -1.681444644927978516e-01 -2.076320052146911621e-01 -3.524144887924194336e-01 -7.114261984825134277e-01 -3.611851930618286133e-01 1.763506382703781128e-01 2.635216712951660156e-01
-2.136513292789459229e-01 -3.496304526925086975e-02 -2.899627685546875000e-01 -2.057190537452697754e-01 -7.791930437088012695e-01 -3.147985935211181641e-01 2.783672511577606201e-01 2.073733359575271606e-01
4.251386821269989014e-01 -1.792059987783432007e-01 5.464418530464172363e-01 5.121576189994812012e-01 -3.800219297409057617e-01 -7.288477569818496704e-02 2.702826559543609619e-01 5.879204720258712769e-02
4.291866123676300049e-01 -8.637650310993194580e-02 1.414379477500915527e-01 -1.926354020833969116e-01 -5.396372675895690918e-01 3.729190826416015625e-01 2.703065276145935059e-01 4.978775978088378906e-01
2.850719541311264038e-02 -1.606194674968719482e-01 3.982261121273040771e-01 5.357127189636230469e-01 -2.515895664691925049e-01 4.594049453735351562e-01 4.242653548717498779e-01 2.710444927215576172e-01
4.484265148639678955e-01 -2.433091551065444946e-01 -3.807954788208007812e-01 4.303125664591789246e-02 -3.713364601135253906e-01 2.024212032556533813e-01 3.187611401081085205e-01 5.589129924774169922e-01
-2.251249402761459351e-01 -4.369564652442932129e-01 2.989605665206909180e-01 -1.925372928380966187e-01 -3.855069279670715332e-01 5.068874955177307129e-01 3.996287882328033447e-01 2.582367062568664551e-01
5.365898013114929199e-01 -2.031865864992141724e-01 1.316334158182144165e-01 3.543365374207496643e-02 -3.342099785804748535e-01 -5.827378034591674805e-01 3.786268830299377441e-01 2.399285435676574707e-01
3.339818120002746582e-02 1.999052315950393677e-01 -2.132200598716735840e-01 2.530710101127624512e-01 -4.987648725509643555e-01 -7.733794301748275757e-02 1.532268431037664413e-02 7.709943056106567383e-01
-4.032558798789978027e-01 -3.790467232465744019e-02 -5.271619185805320740e-02 -2.898202240467071533e-01 -6.763329505920410156e-01 -5.552075430750846863e-02 1.095977127552032471e-01 5.259779691696166992e-01
1.257095579057931900e-02 -1.847292184829711914e-01 4.826214015483856201e-01 -3.885277509689331055e-01 -3.233457803726196289e-01 -5.407635495066642761e-02 2.067137360572814941e-01 6.569874286651611328e-01
-9.555793553590774536e-02 -2.910405695438385010e-01 5.095295906066894531e-01 2.654154002666473389e-01 -5.034236311912536621e-01 2.193389683961868286e-01 -2.588826119899749756e-01 4.555580615997314453e-01
3.004152774810791016e-01 -3.740074932575225830e-01 4.748726487159729004e-01 1.922491639852523804e-01 -3.528824150562286377e-01 4.568997025489807129e-01 2.438131123781204224e-01 3.386403322219848633e-01
7.640111446380615234e-02 -6.506958603858947754e-01 -3.441069126129150391e-01 3.006752431392669678e-01 -4.542704522609710693e-01 9.643160551786422729e-02 -1.671712696552276611e-01 3.439993858337402344e-01
-3.739852905273437500e-01 -6.203426122665405273e-01 3.471153974533081055e-01 3.930373191833496094e-01 -3.378317058086395264e-01 1.642688065767288208e-01 -3.105240921286167577e-06 2.433683723211288452e-01
1.933600194752216339e-02 -5.693690776824951172e-01 4.309377968311309814e-01 -5.967993754893541336e-03 -4.114430248737335205e-01 2.735760509967803955e-01 -2.700164020061492920e-01 4.155282080173492432e-01
2.280242368578910828e-02 -8.399660587310791016e-01 8.460284024477005005e-02 7.686588913202285767e-02 -2.843341827392578125e-01 3.106067180633544922e-01 -1.127948760986328125e-01 3.013733625411987305e-01
3.547585606575012207e-01 -2.413055896759033203e-01 3.882660567760467529e-01 4.816298484802246094e-01 -3.826529681682586670e-01 -4.995101988315582275e-01 -4.621255025267601013e-02 1.874319612979888916e-01
-6.512097083032131195e-03 1.960688084363937378e-01 -2.581266462802886963e-01 4.635151624679565430e-01 -6.149495244026184082e-01 -7.582083344459533691e-02 3.732511773705482483e-02 5.428941249847412109e-01
3.908013105392456055e-01 -1.292856968939304352e-02 -1.355672031641006470e-01 4.417930245399475098e-01 -6.295980215072631836e-01 -9.108974039554595947e-02 -3.374835550785064697e-01 3.390600383281707764e-01
-1.273623257875442505e-01 1.292179375886917114e-01 3.570239841938018799e-01 -8.142083883285522461e-02 -6.884762644767761230e-01 -4.084565043449401855e-01 -1.163799315690994263e-01 4.226174950599670410e-01
-1.235885322093963623e-01 -6.873121261596679688e-01 7.351201772689819336e-02 1.577985882759094238e-01 -3.488383293151855469e-01 1.545653939247131348e-01 -2.883361876010894775e-01 5.032961964607238770e-01
-3.759430050849914551e-01 -8.508669584989547729e-02 1.031583547592163086e-01 -7.339533418416976929e-02 -6.289786696434020996e-01 3.104520142078399658e-01 1.571473181247711182e-01 5.645427703857421875e-01
5.142706036567687988e-01 -2.030233293771743774e-01 -8.872342854738235474e-02 6.904284935444593430e-03 -1.889567822217941284e-01 3.223268687725067139e-01 4.365586042404174805e-01 5.968292951583862305e-01
-1.110415086150169373e-01 -3.647149205207824707e-01 4.741854965686798096e-01 -1.720744669437408447e-01 -5.856561064720153809e-01 4.316758513450622559e-01 3.924611955881118774e-02 2.632757127285003662e-01
-5.649910569190979004e-01 -3.061766326427459717e-01 -1.887994706630706787e-01 3.676868975162506104e-02 -4.050205349922180176e-01 2.374786585569381714e-01 5.621206760406494141e-01 1.167320236563682556e-01
2.989509105682373047e-01 6.627166271209716797e-02 5.998635292053222656e-02 9.362674318253993988e-03 -3.834939301013946533e-01 -5.743752121925354004e-01 1.118838116526603699e-01 6.426957249641418457e-01
3.155579268932342529e-01 -6.791027188301086426e-01 -4.342354536056518555e-01 2.807964682579040527e-01 -2.299780696630477905e-01 2.222415208816528320e-01 2.337653934955596924e-02 2.626935541629791260e-01
-3.090390469878911972e-03 -6.413681507110595703e-01 1.147204563021659851e-01 1.383216083049774170e-01 -3.557579517364501953e-01 2.157039493322372437e-01 -1.218098104000091553e-01 6.069711446762084961e-01
-3.858651816844940186e-01 -1.520183980464935303e-01 1.689100414514541626e-01 1.967507451772689819e-01 -8.389559984207153320e-01 -2.318474650382995605e-01 -3.243035450577735901e-02 4.588074982166290283e-02
-1.001607403159141541e-01 -3.305447399616241455e-01 -1.199334934353828430e-01 7.207143306732177734e-01 -5.684438943862915039e-01 1.422975212335586548e-01 -5.690361931920051575e-02 -1.672068610787391663e-02
-3.877223283052444458e-02 4.045854881405830383e-02 1.236893162131309509e-01 -1.440444290637969971e-01 -9.277727007865905762e-01 1.988319456577301025e-01 -5.182837694883346558e-02 2.404771000146865845e-01
-2.144646830856800079e-02 -7.943049818277359009e-02 -1.541325543075799942e-02 -2.066128998994827271e-01 -5.118732452392578125e-01 4.039613306522369385e-01 1.868389546871185303e-01 7.001403570175170898e-01
-1.570512652397155762e-01 -6.885124444961547852e-01 2.927196919918060303e-01 -7.096383720636367798e-02 -2.743676602840423584e-01 1.733486773446202278e-03 -2.399839311838150024e-01 5.269648432731628418e-01
-4.795067906379699707e-01 -4.505226612091064453e-01 4.739262759685516357e-01 -1.359274983406066895e-01 -5.429623723030090332e-01 7.348284125328063965e-02 1.212261989712715149e-01 9.548047930002212524e-02
-4.530528783798217773e-01 -5.159158110618591309e-01 1.740494519472122192e-01 3.160390853881835938e-01 -3.651033043861389160e-01 3.873527646064758301e-01 6.293850392103195190e-02 3.333109021186828613e-01
-1.084695383906364441e-01 -1.795236766338348389e-01 -4.456619620323181152e-01 -2.668807506561279297e-01 -6.826423406600952148e-01 7.860583811998367310e-02 2.920981943607330322e-01 3.586989343166351318e-01
3.499739170074462891e-01 -1.820112764835357666e-01 -1.127708256244659424e-01 5.494744181632995605e-01 -5.416862368583679199e-01 -2.624255418777465820e-01 -3.735346198081970215e-01 1.671268343925476074e-01
4.595262706279754639e-01 -1.152891516685485840e-01 3.020960688591003418e-01 1.626248508691787720e-01 -2.590870261192321777e-01 -5.385517477989196777e-01 4.493302702903747559e-01 3.142822086811065674e-01
2.240068018436431885e-01 -4.552370309829711914e-02 6.134658455848693848e-01 2.094345241785049438e-01 -4.494690597057342529e-01 -4.723686575889587402e-01 2.784806676208972931e-02 3.187710344791412354e-01
5.343712866306304932e-02 -1.994736194610595703e-01 7.925006560981273651e-03 5.446484088897705078e-01 -7.688279151916503906e-01 -6.350270658731460571e-02 -2.557716071605682373e-01 -1.009661145508289337e-02
-3.086980283260345459e-01 -4.859955608844757080e-01 2.139877974987030029e-01 -2.050382345914840698e-01 -3.446448147296905518e-01 4.692049026489257812e-01 4.140104949474334717e-01 2.652253210544586182e-01
-2.218994498252868652e-01 -4.099678397178649902e-01 3.092103600502014160e-01 -1.479905545711517334e-01 -5.361968278884887695e-01 4.563438594341278076e-01 3.838836848735809326e-01 1.484969258308410645e-01
6.674110144376754761e-02 -5.118139982223510742e-01 2.482409216463565826e-02 4.057073220610618591e-02 2.359394915401935577e-03 -1.612831056118011475e-01 7.836023569107055664e-01 3.021252453327178955e-01
-3.152849674224853516e-01 -5.125932097434997559e-01 5.588580369949340820e-01 1.364756375551223755e-01 -5.079843997955322266e-01 1.299015283584594727e-01 9.677998721599578857e-02 -1.503549218177795410e-01
-1.030700877308845520e-01 -3.432638943195343018e-01 1.784983128309249878e-01 2.548564076423645020e-01 -7.784621790051460266e-03 -8.654900640249252319e-02 8.105762600898742676e-01 3.318852484226226807e-01
-3.428699970245361328e-01 -2.547131776809692383e-01 6.507591903209686279e-02 3.681060373783111572e-01 -6.523953080177307129e-01 3.891632854938507080e-01 3.169906139373779297e-01 1.653796620666980743e-02
-4.464659988880157471e-01 -3.204865753650665283e-01 -1.661626249551773071e-02 1.105831190943717957e-01 -4.699006080627441406e-01 4.078954756259918213e-01 4.969220161437988281e-01 2.265717089176177979e-01
3.146425783634185791e-01 -6.214535236358642578e-01 -2.637769579887390137e-01 1.812331974506378174e-01 -2.360305935144424438e-01 9.406965970993041992e-02 5.421800613403320312e-01 2.320626974105834961e-01
-2.975032627582550049e-01 -4.119772911071777344e-01 9.081270545721054077e-02 6.978400349617004395e-01 -3.892830014228820801e-01 -2.270611561834812164e-02 -1.860103607177734375e-01 2.447081953287124634e-01
-3.488330915570259094e-02 -5.344097018241882324e-01 -1.436710953712463379e-01 -4.092255532741546631e-01 -6.186388731002807617e-01 1.056794151663780212e-01 3.599389195442199707e-01 -4.055130854249000549e-02
2.708728611469268799e-01 -5.808668583631515503e-02 4.410364925861358643e-01 6.249486207962036133e-01 -2.693398892879486084e-01 -2.463157055899500847e-03 5.077934861183166504e-01 8.818046003580093384e-02
-2.485908865928649902e-01 -1.741617023944854736e-01 2.457184195518493652e-01 4.168345630168914795e-01 -7.333617210388183594e-01 2.730993926525115967e-01 2.409510612487792969e-01 -5.728363990783691406e-02
2.412166744470596313e-01 -4.713273644447326660e-01 -2.090076804161071777e-01 -1.756018847227096558e-01 -7.585790157318115234e-01 1.280487477779388428e-01 2.079155445098876953e-01 -1.003864035010337830e-01
-3.421594500541687012e-01 -3.822185099124908447e-01 1.797309666872024536e-01 3.437720239162445068e-01 -7.006524205207824707e-01 5.700122937560081482e-02 2.653341591358184814e-01 -1.476086974143981934e-01
-3.095917869359254837e-03 -4.271167516708374023e-01 5.487567186355590820e-01 3.978648483753204346e-01 -2.308860421180725098e-01 3.665525615215301514e-01 3.826811015605926514e-01 1.549744457006454468e-01
-4.647567123174667358e-02 -3.192954063415527344e-01 -7.026018202304840088e-02 -2.202859148383140564e-02 -7.975001335144042969e-01 3.106731772422790527e-01 3.609873950481414795e-01 -1.662303209304809570e-01
1.623516678810119629e-01 -3.665008842945098877e-01 4.145541191101074219e-01 9.960380941629409790e-02 -2.408917397260665894e-01 -7.050108909606933594e-01 1.861038804054260254e-01 2.604595422744750977e-01
8.394386619329452515e-02 -2.491517513990402222e-01 6.457842588424682617e-01 3.303717970848083496e-01 -3.227201104164123535e-01 -4.412408471107482910e-01 3.174084424972534180e-01 7.144260406494140625e-02
-4.241129755973815918e-02 -1.566708902828395367e-03 4.723367393016815186e-01 -1.070517972111701965e-01 -2.775143086910247803e-01 1.051161959767341614e-01 2.422478348016738892e-01 7.854229807853698730e-01
-7.857955247163772583e-02 2.064349204301834106e-01 -1.638238728046417236e-01 2.334286272525787354e-01 -5.067719221115112305e-01 -4.214588925242424011e-02 1.494251005351543427e-02 7.817068099975585938e-01
-4.741627275943756104e-01 -5.955422520637512207e-01 2.764495611190795898e-01 2.997487783432006836e-01 -3.721731901168823242e-01 7.086478918790817261e-02 -1.107824817299842834e-01 3.137164115905761719e-01
-3.939388990402221680e-01 -2.579774558544158936e-01 -4.057780206203460693e-01 1.091572567820549011e-01 -1.948828995227813721e-01 -3.702346086502075195e-01 1.012430414557456970e-01 6.452795863151550293e-01
-1.471731215715408325e-01 -2.416031360626220703e-01 6.226367875933647156e-02 -1.574422121047973633e-01 -8.194679021835327148e-01 1.306606233119964600e-01 -2.286244928836822510e-01 3.878584206104278564e-01
3.026884198188781738e-01 -2.917728722095489502e-01 4.000083506107330322e-01 5.959235131740570068e-02 -2.415894567966461182e-01 -6.451438665390014648e-01 2.766256332397460938e-01 3.295340240001678467e-01
-1.454504728317260742e-01 -8.483881503343582153e-02 -2.547547221183776855e-01 -2.732535898685455322e-01 -7.093415260314941406e-01 1.837147921323776245e-01 1.973576545715332031e-01 5.061742663383483887e-01
3.394811749458312988e-01 -4.161719679832458496e-01 5.592787861824035645e-01 3.860995769500732422e-01 -2.569936215877532959e-01 -2.941895127296447754e-01 3.101376295089721680e-01 3.015025332570075989e-02
1.483361870050430298e-01 3.091067075729370117e-01 2.738824812695384026e-03 2.110109478235244751e-01 -4.839259088039398193e-01 -1.051094606518745422e-01 1.352814286947250366e-01 7.578806281089782715e-01
4.225859045982360840e-01 -2.627798914909362793e-01 4.641862213611602783e-01 1.641475111246109009e-01 -3.929798007011413574e-01 -5.373964905738830566e-01 3.619885444641113281e-02 2.557657361030578613e-01
-1.196477338671684265e-01 1.092784553766250610e-01 6.097213923931121826e-02 -1.604469865560531616e-01 -8.005602955818176270e-01 2.744704782962799072e-01 2.921788692474365234e-01 3.777331113815307617e-01
5.658599734306335449e-01 -2.589382464066147804e-03 5.016719922423362732e-02 2.460317462682723999e-01 -4.147626161575317383e-01 -5.928524583578109741e-02 -1.351894885301589966e-01 6.503295898437500000e-01
-5.727671980857849121e-01 -9.229923039674758911e-02 -3.316534757614135742e-01 3.132328689098358154e-01 -4.836864471435546875e-01 -2.642097771167755127e-01 2.182840555906295776e-01 3.223390281200408936e-01
-6.832505464553833008e-01 -4.991606473922729492e-01 1.463326532393693924e-02 1.162633746862411499e-01 -4.298801720142364502e-01 1.954891718924045563e-02 1.788107901811599731e-01 2.304852902889251709e-01
3.711015284061431885e-01 -1.807062327861785889e-01 3.181371688842773438e-01 2.346492186188697815e-02 -2.950561046600341797e-01 -6.397224664688110352e-01 4.292042851448059082e-01 2.175954729318618774e-01
2.117593394359573722e-04 -5.605692863464355469e-01 -5.681341513991355896e-02 2.211649343371391296e-02 -1.140089798718690872e-02 -2.702423930168151855e-01 7.376617193222045898e-01 2.544395625591278076e-01
-1.200179755687713623e-01 1.623829454183578491e-01 -7.007236778736114502e-02 5.628474056720733643e-02 -6.552715897560119629e-01 -2.838140353560447693e-02 -8.862001448869705200e-02 7.163166403770446777e-01
1.600905358791351318e-01 -3.767644762992858887e-01 -6.472996622323989868e-02 2.954410016536712646e-02 -7.990196943283081055e-01 1.208938360214233398e-01 -3.038586080074310303e-01 2.863196134567260742e-01
-2.354976534843444824e-01 2.323288470506668091e-01 -2.007639706134796143e-01 6.922037899494171143e-02 -7.647230625152587891e-01 -3.199397623538970947e-01 2.642252445220947266e-01 2.974706888198852539e-01
1.968694627285003662e-01 8.377335965633392334e-02 -7.508724182844161987e-02 2.747569978237152100e-01 -5.314748883247375488e-01 -1.346706598997116089e-01 -2.138914912939071655e-01 7.257710099220275879e-01
-2.812607884407043457e-01 -3.142524957656860352e-01 -2.671562135219573975e-01 6.816850900650024414e-01 -4.840956926345825195e-01 1.617600172758102417e-01 1.208423599600791931e-01 1.046550944447517395e-01
-4.631889462471008301e-01 -6.699412465095520020e-01 1.415010541677474976e-01 1.980196535587310791e-01 -5.205778479576110840e-01 -1.066825725138187408e-02 4.938699770718812943e-03 -7.912622392177581787e-02
2.478598654270172119e-01 2.456973940134048462e-01 3.737947717308998108e-02 1.011369526386260986e-01 -4.833547472953796387e-01 1.078442037105560303e-01 1.314971745014190674e-01 7.771864533424377441e-01
-2.058740705251693726e-01 -3.528047204017639160e-01 -3.364282548427581787e-01 5.993692874908447266e-01 -5.021470189094543457e-01 2.769882977008819580e-01 1.695870608091354370e-01 5.552740767598152161e-02
1.777409017086029053e-02 1.329716891050338745e-01 -2.267296910285949707e-01 4.240082502365112305e-01 -4.878543317317962646e-01 -3.238774240016937256e-01 -1.497832089662551880e-01 6.208701133728027344e-01
1.568723917007446289e-01 -3.710567653179168701e-01 6.576994657516479492e-01 8.856886625289916992e-02 -1.045516505837440491e-01 -4.562748223543167114e-02 4.377952516078948975e-01 4.388816356658935547e-01
-2.287065982818603516e-01 1.956058889627456665e-01 4.891615211963653564e-01 9.554770588874816895e-02 -5.508629083633422852e-01 9.475304931402206421e-02 5.224900841712951660e-01 2.749537229537963867e-01
-1.312583219259977341e-02 -5.245709419250488281e-01 3.916945755481719971e-01 2.395709156990051270e-01 -4.493061304092407227e-01 2.426380664110183716e-01 -3.333123028278350830e-01 3.768125772476196289e-01
1.048154756426811218e-01 -3.209450244903564453e-01 -5.880419015884399414e-01 -8.883612602949142456e-02 -2.818402349948883057e-01 -2.231273651123046875e-01 1.754192262887954712e-01 6.101893186569213867e-01
4.630555957555770874e-02 -1.312796771526336670e-01 -2.640735208988189697e-01 4.272991120815277100e-01 -7.337294816970825195e-01 -2.618338167667388916e-01 2.641436159610748291e-01 -2.271880209445953369e-01
4.102642834186553955e-01 -3.601157367229461670e-01 4.037073999643325806e-02 6.591034680604934692e-02 -1.261835843324661255e-01 -2.809294164180755615e-01 7.178342342376708984e-01 2.930804491043090820e-01
-2.240967750549316406e-01 1.075788512825965881e-01 -1.867595016956329346e-01 -1.841610223054885864e-01 -6.170614957809448242e-01 1.131285578012466431e-01 3.074363172054290771e-01 6.175217032432556152e-01
1.031105313450098038e-02 -7.164672613143920898e-01 2.103031724691390991e-01 9.615508466958999634e-02 -5.021766424179077148e-01 3.415782451629638672e-01 -1.263707131147384644e-01 2.197011858224868774e-01
4.496726691722869873e-01 -4.936417937278747559e-01 2.773874998092651367e-01 9.340732544660568237e-02 -2.874909937381744385e-01 3.838579952716827393e-01 -1.345821842551231384e-02 4.881233274936676025e-01
-2.492956668138504028e-01 1.322026364505290985e-02 -1.286796629428863525e-01 3.154590725898742676e-01 -8.751990795135498047e-01 1.902108192443847656e-01 8.848582208156585693e-02 1.077999770641326904e-01
-1.481398195028305054e-01 -7.572744488716125488e-01 6.378155201673507690e-02 -1.951105743646621704e-01 -2.640060186386108398e-01 4.244129955768585205e-01 1.917744576930999756e-01 2.754102051258087158e-01
-3.636378943920135498e-01 -2.677830755710601807e-01 -1.216204464435577393e-01 5.520104169845581055e-01 -6.209471821784973145e-01 2.620062828063964844e-01 -4.682178050279617310e-02 1.419075131416320801e-01
-5.554859042167663574e-01 -5.842760205268859863e-01 1.210758313536643982e-01 -5.328864976763725281e-02 -4.136145710945129395e-01 1.768473684787750244e-01 3.028166294097900391e-01 1.962352395057678223e-01
2.887732908129692078e-02 -5.985548496246337891e-01 4.600166082382202148e-01 6.497652828693389893e-02 -3.565242290496826172e-01 2.301458567380905151e-01 -1.596347838640213013e-01 4.685094952583312988e-01
-3.526087105274200439e-01 -1.525964140892028809e-01 -1.850012987852096558e-01 -2.499977499246597290e-01 -7.061124444007873535e-01 -3.607458472251892090e-01 3.389934003353118896e-01 1.095819994807243347e-01
2.531847059726715088e-01 3.284160494804382324e-01 1.571639329195022583e-01 8.995337784290313721e-02 -5.931526422500610352e-01 -4.905784428119659424e-01 2.256434857845306396e-01 3.896614909172058105e-01
3.167316317558288574e-01 -4.028354287147521973e-01 1.908714771270751953e-01 4.667715132236480713e-01 -2.254967987537384033e-01 -5.595824718475341797e-01 -1.884160637855529785e-01 2.891628742218017578e-01
3.861082196235656738e-01 -1.522472798824310303e-01 5.977326631546020508e-01 4.893358796834945679e-02 -4.363837838172912598e-01 -1.214716136455535889e-01 5.126096606254577637e-01 1.037076860666275024e-02
-2.606677711009979248e-01 3.035770542919635773e-02 -2.635994851589202881e-01 -1.506830006837844849e-01 -4.274775385856628418e-01 -4.968583583831787109e-01 4.060299694538116455e-01 4.944441914558410645e-01
-3.094888031482696533e-01 -1.506472378969192505e-01 5.589268803596496582e-01 1.727495491504669189e-01 -2.791963219642639160e-01 5.197392031550407410e-02 9.745589643716812134e-02 6.701722741127014160e-01
4.617694914340972900e-01 -5.850113183259963989e-02 -1.284808367490768433e-01 2.516307234764099121e-01 -4.447676241397857666e-01 -1.498044133186340332e-01 -2.216563224792480469e-01 6.588854789733886719e-01
-9.777730703353881836e-02 2.732938826084136963e-01 3.424092531204223633e-01 5.642698705196380615e-02 -7.461044788360595703e-01 -3.689825832843780518e-01 3.192412257194519043e-01 2.422923408448696136e-02
4.871675968170166016e-01 -3.217240869998931885e-01 5.615143179893493652e-01 1.843312084674835205e-01 -3.850944340229034424e-01 3.158554136753082275e-01 8.278121054172515869e-02 2.344567626714706421e-01
4.629613365978002548e-03 -3.992887139320373535e-01 2.174192667007446289e-01 5.478330254554748535e-01 -2.834254503250122070e-01 -4.072931036353111267e-02 -3.314470946788787842e-01 5.489158630371093750e-01
-3.648051992058753967e-02 -1.048235520720481873e-01 1.145017519593238831e-01 -1.499582231044769287e-01 -4.625170230865478516e-01 4.353493154048919678e-01 1.841416060924530029e-01 7.174425125122070312e-01
4.494534805417060852e-02 -8.735726475715637207e-01 -2.147917598485946655e-01 -3.751379251480102539e-02 -2.478301376104354858e-01 -1.365250675007700920e-03 -7.462985813617706299e-02 3.468666672706604004e-01
-3.219073414802551270e-01 -5.688228011131286621e-01 -2.625431716442108154e-01 1.841870248317718506e-01 -6.968303024768829346e-02 -2.122337371110916138e-01 -4.080358147621154785e-02 6.468374729156494141e-01
-2.497503459453582764e-01 -3.551678061485290527e-01 -1.916775256395339966e-01 1.955232173204421997e-01 -2.340849488973617554e-02 -2.594867050647735596e-01 1.375858187675476074e-01 8.060395717620849609e-01
-1.700956523418426514e-01 -7.013540863990783691e-01 3.475546538829803467e-01 1.527159959077835083e-01 -2.569757103919982910e-01 1.305477619171142578e-01 -1.089198142290115356e-01 4.900109469890594482e-01
2.611670196056365967e-01 2.084469348192214966e-01 3.859307244420051575e-02 1.485110819339752197e-01 -4.808220565319061279e-01 -4.128218293190002441e-01 -1.440598908811807632e-02 6.804244518280029297e-01
-4.102286696434020996e-01 -7.017847299575805664e-01 -1.405865997076034546e-01 2.054586857557296753e-01 -9.670459479093551636e-02 -7.664875686168670654e-02 1.932997256517410278e-01 4.739632308483123779e-01
-1.428247080184519291e-03 -1.425774097442626953e-01 5.641610622406005859e-01 -3.037688434123992920e-01 -2.872332632541656494e-01 -8.234699815511703491e-02 1.974208503961563110e-01 6.639710664749145508e-01
3.280149698257446289e-01 -3.418732285499572754e-01 1.744580268859863281e-01 6.122512221336364746e-01 -4.135202169418334961e-01 -2.086704596877098083e-03 -3.919114768505096436e-01 2.136444896459579468e-01
1.036303117871284485e-01 1.837863624095916748e-01 -1.835790574550628662e-01 2.684616744518280029e-01 -5.355334281921386719e-01 -8.694041520357131958e-02 -1.008195802569389343e-01 7.383705973625183105e-01
5.348969101905822754e-01 -7.429048418998718262e-02 -7.306862622499465942e-02 1.212403625249862671e-01 -7.308720946311950684e-01 -9.408662468194961548e-02 -1.009887754917144775e-01 3.675636947154998779e-01
-2.216717898845672607e-01 -3.363892436027526855e-01 2.160025686025619507e-01 -1.951691061258316040e-01 -3.900382518768310547e-01 5.280135869979858398e-01 5.248686671257019043e-01 2.157322317361831665e-01
-1.955642104148864746e-01 -8.135856389999389648e-01 2.027965486049652100e-01 6.517248600721359253e-02 -3.678451776504516602e-01 1.764530092477798462e-01 -1.362216919660568237e-01 2.635471224784851074e-01
2.072975635528564453e-01 -2.009760886430740356e-01 -1.972410976886749268e-01 6.574921011924743652e-01 -5.819234251976013184e-01 -5.757620185613632202e-02 -2.921035885810852051e-01 1.347663700580596924e-01
3.916790708899497986e-02 -6.318075060844421387e-01 5.315875411033630371e-01 3.263003425672650337e-03 -3.351234495639801025e-01 1.943574398756027222e-01 -1.996170431375503540e-01 3.560332655906677246e-01
2.589407861232757568e-01 -4.810439348220825195e-01 4.385542869567871094e-01 2.855932526290416718e-02 -3.507921099662780762e-01 -6.035733222961425781e-01 1.114102080464363098e-01 9.291294962167739868e-02
-5.774559974670410156e-01 -2.515636980533599854e-01 1.818124800920486450e-01 -1.951454579830169678e-02 -6.652759909629821777e-01 1.147635504603385925e-01 2.413589060306549072e-01 2.362349331378936768e-01
2.696329960599541664e-03 5.558170750737190247e-02 5.303291678428649902e-01 1.377567499876022339e-01 -2.398948669433593750e-01 -1.249016895890235901e-01 1.990297883749008179e-01 7.641431093215942383e-01
-1.948966681957244873e-01 9.974728524684906006e-02 -1.356634050607681274e-01 1.279972493648529053e-01 -6.063500642776489258e-01 -9.728607535362243652e-02 -1.873151063919067383e-01 7.106799483299255371e-01
-9.972188621759414673e-02 -2.552844285964965820e-01 4.036249518394470215e-01 2.890541553497314453e-01 -2.356333434581756592e-01 -2.071872651576995850e-01 -2.446269094944000244e-01 7.211990952491760254e-01
5.240590125322341919e-02 -1.024892255663871765e-01 -4.813097119331359863e-01 -2.025092542171478271e-01 -7.172433733940124512e-01 -1.826824098825454712e-01 2.854820489883422852e-01 2.911520898342132568e-01
-2.118739336729049683e-01 -4.077225327491760254e-01 2.202981412410736084e-01 1.488668769598007202e-01 -3.731557428836822510e-01 -2.021372914314270020e-01 -3.536849617958068848e-01 6.426361799240112305e-01
-4.527794569730758667e-02 -1.791291683912277222e-01 -3.712188899517059326e-01 4.334706366062164307e-01 -7.741817235946655273e-01 8.842969685792922974e-02 -3.878387063741683960e-02 1.774290651082992554e-01
-4.722416996955871582e-01 -3.629665374755859375e-01 1.348218023777008057e-01 1.334312856197357178e-01 -7.606028318405151367e-01 1.471941471099853516e-01 9.425350278615951538e-02 1.399469096213579178e-02
1.564667224884033203e-01 -3.420216739177703857e-01 3.584809601306915283e-02 2.603992521762847900e-01 -6.855549663305282593e-02 1.101861596107482910e-01 8.261269927024841309e-01 3.001994490623474121e-01
6.795611977577209473e-02 -1.084582805633544922e-01 5.463755130767822266e-01 6.265927106142044067e-02 -2.699659466743469238e-01 -4.792851507663726807e-01 1.451129466295242310e-01 5.979238152503967285e-01
-3.893148154020309448e-02 -5.417199134826660156e-01 3.237946629524230957e-01 3.932049274444580078e-01 -3.232745528221130371e-01 -1.051412746310234070e-01 -3.322516679763793945e-01 4.686346352100372314e-01
2.068886300548911095e-03 -1.770823597908020020e-01 3.836879506707191467e-02 -2.515053451061248779e-01 -2.904512286186218262e-01 4.312433302402496338e-01 4.394941329956054688e-01 6.636434793472290039e-01
-2.919921651482582092e-02 -7.330945134162902832e-01 9.739127755165100098e-02 -1.306977123022079468e-01 -3.088988065719604492e-01 -8.373244851827621460e-02 5.815553665161132812e-02 5.738825201988220215e-01
1.729066669940948486e-01 -1.171515583992004395e-01 -1.979335099458694458e-01 -3.629157245159149170e-01 -4.155093431472778320e-01 1.287859212607145309e-02 4.592324197292327881e-01 6.338649988174438477e-01
-5.953037738800048828e-01 -4.419030249118804932e-01 -2.246771454811096191e-01 3.146344721317291260e-01 -1.274701803922653198e-01 -1.626161187887191772e-01 2.254008948802947998e-01 4.553704261779785156e-01
5.531634688377380371e-01 -2.603227496147155762e-01 3.734995052218437195e-02 -1.687159985303878784e-01 -5.980168581008911133e-01 2.581191360950469971e-01 3.736754059791564941e-01 1.802754253149032593e-01
-5.869348049163818359e-01 -3.723675906658172607e-01 -2.260905057191848755e-01 9.279275313019752502e-03 -5.380382537841796875e-01 -2.129620164632797241e-01 1.662276685237884521e-01 3.212120532989501953e-01
3.126233220100402832e-01 2.554772496223449707e-01 -1.109955757856369019e-01 2.672061622142791748e-01 -5.172789096832275391e-01 3.076663985848426819e-02 8.376497030258178711e-02 6.911861896514892578e-01
-2.181615307927131653e-02 5.921612959355115891e-03 -2.641238570213317871e-01 -2.338294684886932373e-01 -8.316864371299743652e-01 -1.162779256701469421e-01 3.903291821479797363e-01 1.321802884340286255e-01
3.347612023353576660e-01 -3.846478164196014404e-01 -4.212196767330169678e-01 2.933302223682403564e-01 -5.310019850730895996e-01 -4.132507741451263428e-01 1.409175097942352295e-01 -6.257189810276031494e-02
7.341832667589187622e-02 -2.271542251110076904e-01 -4.365882277488708496e-01 -1.871047466993331909e-01 -7.899008989334106445e-01 1.068073883652687073e-02 2.519122064113616943e-01 1.728473454713821411e-01
-1.180822476744651794e-01 -5.062497258186340332e-01 -4.749024212360382080e-01 -1.444405615329742432e-01 -6.667608618736267090e-01 -3.468161821365356445e-02 1.933000236749649048e-01 1.531710848212242126e-02
-1.947750449180603027e-01 1.138421073555946350e-01 3.224403262138366699e-01 -7.321593165397644043e-02 -4.526844024658203125e-01 2.525514960289001465e-01 4.589665234088897705e-01 6.003487110137939453e-01
8.253303170204162598e-02 -3.461579680442810059e-01 6.434868574142456055e-01 9.121791273355484009e-02 -2.059362530708312988e-01 1.573340445756912231e-01 1.804585754871368408e-01 5.926533341407775879e-01
-1.287760138511657715e-01 -6.083095669746398926e-01 -2.176152467727661133e-01 -1.221630200743675232e-01 -1.350931227207183838e-01 4.174504056572914124e-02 6.675019115209579468e-02 7.257049083709716797e-01
3.409207463264465332e-01 -6.490252017974853516e-01 4.961527585983276367e-01 3.597820699214935303e-01 -1.998317986726760864e-01 1.682158708572387695e-01 3.939386829733848572e-02 1.309489607810974121e-01
-4.231642484664916992e-01 -2.666344642639160156e-01 -2.260019034147262573e-01 2.027361840009689331e-01 -6.083424687385559082e-01 3.076367974281311035e-01 4.390905797481536865e-01 1.174422446638345718e-02
-1.192571222782135010e-01 -3.664958477020263672e-01 5.161546468734741211e-01 2.503803968429565430e-01 -6.157525349408388138e-03 7.964582182466983795e-03 2.959975898265838623e-01 6.592697501182556152e-01
-4.837241768836975098e-02 -1.331948675215244293e-02 5.483041405677795410e-01 2.881847023963928223e-01 -4.046791791915893555e-01 2.004054002463817596e-02 6.570242047309875488e-01 -1.339663565158843994e-01
-8.092023432254791260e-03 -3.860177993774414062e-01 -2.332546263933181763e-01 5.886219739913940430e-01 -6.531558036804199219e-01 1.343629360198974609e-01 -4.551488161087036133e-02 -5.747954174876213074e-02
1.674182862043380737e-01 -5.882856845855712891e-01 6.823863089084625244e-02 -1.921049207448959351e-01 -1.705958694219589233e-01 1.969678401947021484e-01 1.649406105279922485e-01 6.994467377662658691e-01
-2.252741307020187378e-01 -1.773039251565933228e-01 -3.486545756459236145e-02 6.316793560981750488e-01 -6.886848807334899902e-01 7.430566847324371338e-02 1.705147922039031982e-01 -9.325782954692840576e-02
3.559881150722503662e-01 2.275276631116867065e-01 1.543167084455490112e-01 1.355693936347961426e-01 -5.274870991706848145e-01 -2.154084593057632446e-01 -4.281123727560043335e-02 6.729298830032348633e-01
-1.274677067995071411e-01 -4.188222810626029968e-02 -5.163441300392150879e-01 4.999254643917083740e-01 -5.882326364517211914e-01 1.233808472752571106e-01 2.522227764129638672e-01 2.015054076910018921e-01
1.002597063779830933e-01 -1.180421561002731323e-01 -1.678030639886856079e-01 7.370249032974243164e-01 -5.702526569366455078e-01 -5.134475603699684143e-02 -2.459774911403656006e-01 1.277549713850021362e-01
2.579351067543029785e-01 1.917567402124404907e-01 -7.062540203332901001e-02 3.010386228561401367e-01 -5.583546161651611328e-01 1.306347250938415527e-01 -7.698528934270143509e-03 6.871694922447204590e-01
