# Supplementary material for: Where is your field going? A machine learning approach to study the relative motion of the domains of physics
Source: PLoS One. 2020 Jun 18;15(6):e0233997. doi: 10.1371/journal.pone.0233997 (PMC7302634; doi:10.1371/journal.pone.0233997)
Supplement: S9 Data — (ZIP) [file pone.0233997.s009.zip › 8/Pacs4Run_8_VS_500_embeddings2001-2005ED8.txt]

-4.599153697490692139e-01 2.651015520095825195e-01 7.701043784618377686e-02 2.518654167652130127e-01 -5.169413089752197266e-01 1.527105122804641724e-01 -4.512889683246612549e-01 3.932195603847503662e-01
-3.677377402782440186e-01 -1.183104887604713440e-01 3.025490939617156982e-01 4.529275000095367432e-01 3.514660149812698364e-02 3.024001717567443848e-01 -1.374939084053039551e-01 6.652116775512695312e-01
-5.755465626716613770e-01 3.902291059494018555e-01 1.344784647226333618e-01 1.428569108247756958e-01 6.244944036006927490e-02 2.263036817312240601e-01 -3.894486427307128906e-01 5.207599997520446777e-01
-2.868953645229339600e-01 4.118079245090484619e-01 -1.145107578486204147e-02 4.434767067432403564e-01 -6.033874675631523132e-02 3.716150522232055664e-01 1.904095858335494995e-01 6.109895706176757812e-01
-1.534421592950820923e-01 2.768263518810272217e-01 1.661595851182937622e-01 1.471789330244064331e-01 5.950344353914260864e-02 3.592882454395294189e-01 -2.452747672796249390e-01 8.110262155532836914e-01
1.159664168953895569e-01 1.063814312219619751e-01 1.764742881059646606e-01 -1.526346653699874878e-01 -4.670169055461883545e-01 8.028419017791748047e-01 -1.853601783514022827e-01 1.541947871446609497e-01
-2.104874700307846069e-02 -3.402391076087951660e-01 3.425186276435852051e-01 -4.098843038082122803e-01 -4.412885308265686035e-01 2.477914392948150635e-01 -4.493855535984039307e-01 3.746821284294128418e-01
1.515405178070068359e-01 -8.904916793107986450e-02 2.515403032302856445e-01 -1.459442079067230225e-01 -5.782571434974670410e-01 7.286375164985656738e-01 -1.125569269061088562e-01 8.105871826410293579e-02
-4.009816348552703857e-01 1.344159897416830063e-02 4.084826409816741943e-01 3.275196552276611328e-01 -1.677320599555969238e-01 -9.143497049808502197e-02 1.820293962955474854e-01 7.037591338157653809e-01
-6.685258746147155762e-01 2.298075109720230103e-01 1.957425475120544434e-02 1.516438722610473633e-01 -9.379678964614868164e-02 3.885625600814819336e-01 -5.370855927467346191e-01 1.692425906658172607e-01
-1.300040632486343384e-02 2.958666980266571045e-01 4.066888988018035889e-01 1.191981285810470581e-01 -2.671471536159515381e-01 6.304609179496765137e-01 -4.503682255744934082e-01 2.470011115074157715e-01
-3.836258053779602051e-01 3.107936978340148926e-01 2.627494335174560547e-01 -3.648168966174125671e-02 -3.891164362430572510e-01 4.557572901248931885e-01 -5.672866106033325195e-01 -7.021401077508926392e-02
-6.168148517608642578e-01 2.150429040193557739e-01 2.526358366012573242e-01 -4.908434748649597168e-01 -4.752165675163269043e-01 1.802239120006561279e-01 3.338140621781349182e-02 9.548850357532501221e-02
-1.301991380751132965e-02 -3.674751818180084229e-01 -1.436885297298431396e-01 3.812300860881805420e-01 -4.667784869670867920e-01 5.578415393829345703e-01 -3.474140465259552002e-01 2.214584201574325562e-01
-3.608026206493377686e-01 4.640635251998901367e-01 3.447362780570983887e-02 6.191735714673995972e-02 -3.520816937088966370e-02 1.651950478553771973e-01 3.262395411729812622e-02 7.873061895370483398e-01
-2.055817544460296631e-01 1.444832980632781982e-01 5.947256088256835938e-01 3.141684234142303467e-01 -1.881059408187866211e-01 -1.111982464790344238e-01 -2.650751769542694092e-01 6.053481698036193848e-01
5.102429538965225220e-03 -1.085361167788505554e-01 7.038490176200866699e-01 3.431392461061477661e-02 -3.317972421646118164e-01 4.429124295711517334e-01 1.498812809586524963e-03 4.305227696895599365e-01
-5.946785956621170044e-02 2.142802625894546509e-01 5.408331155776977539e-01 -1.268396973609924316e-01 -6.290275454521179199e-01 4.133935868740081787e-01 2.178500890731811523e-01 1.671230345964431763e-01
-4.132713675498962402e-01 3.295615613460540771e-01 2.910357713699340820e-01 1.409008353948593140e-01 -2.532111406326293945e-01 3.684605956077575684e-01 -6.447929739952087402e-01 2.009731158614158630e-02
-1.217852681875228882e-01 6.366462111473083496e-01 1.861400604248046875e-01 -1.202263161540031433e-01 -5.993074774742126465e-01 2.810813784599304199e-01 -2.940644621849060059e-01 7.808510959148406982e-02
-3.858169913291931152e-01 -2.530944161117076874e-02 3.344950377941131592e-01 -4.838052093982696533e-01 -3.067238330841064453e-01 2.805441915988922119e-01 2.745496630668640137e-01 5.063481330871582031e-01
2.361004799604415894e-01 -2.557927966117858887e-01 -6.986246258020401001e-02 3.635466694831848145e-01 -4.686404466629028320e-01 2.750457823276519775e-01 -2.475696504116058350e-01 6.206569671630859375e-01
5.118517577648162842e-02 -1.202639490365982056e-01 -2.647614106535911560e-02 4.589936733245849609e-01 -2.684612870216369629e-01 3.259509801864624023e-01 -5.221309065818786621e-01 5.662193894386291504e-01
-3.621996343135833740e-01 -4.112088978290557861e-01 2.937365472316741943e-01 -1.282965242862701416e-01 -7.074686139822006226e-02 5.243640542030334473e-01 1.367151588201522827e-01 5.461900830268859863e-01
-2.471498250961303711e-01 1.011402085423469543e-01 3.461123108863830566e-01 -1.285123825073242188e-01 -2.388229668140411377e-01 5.153982639312744141e-01 3.458062112331390381e-01 5.917134284973144531e-01
5.477820336818695068e-02 6.220237165689468384e-02 4.016031324863433838e-01 -2.600850462913513184e-01 -6.788286566734313965e-01 3.912479579448699951e-01 2.983402609825134277e-01 2.476100027561187744e-01
-3.491406887769699097e-02 -8.686019480228424072e-02 -1.304495930671691895e-01 7.784784585237503052e-02 -4.503732621669769287e-01 -1.788894683122634888e-01 -6.642324328422546387e-01 5.404780507087707520e-01
1.474801152944564819e-01 -5.856061354279518127e-02 1.310048699378967285e-01 -5.144528746604919434e-01 -4.126974344253540039e-01 2.441181838512420654e-01 -3.383524417877197266e-01 5.904243588447570801e-01
-5.383689701557159424e-02 1.089705899357795715e-01 4.204691052436828613e-01 9.659767895936965942e-02 -4.346348047256469727e-01 6.962904334068298340e-01 -3.539704978466033936e-01 8.886023424565792084e-03
-3.573794364929199219e-01 5.053806304931640625e-02 6.885060667991638184e-01 3.713289201259613037e-01 -1.037911623716354370e-01 1.849383413791656494e-01 -3.477022051811218262e-01 3.031967282295227051e-01
2.348611801862716675e-01 -5.254247039556503296e-02 4.607217311859130859e-01 -1.462692469358444214e-01 -5.386390089988708496e-01 4.735728204250335693e-01 -1.098690330982208252e-01 4.265511631965637207e-01
-3.539528250694274902e-01 -5.726727247238159180e-01 3.314519822597503662e-01 1.450327932834625244e-01 -5.829071998596191406e-01 -1.401320099830627441e-01 -3.594274073839187622e-02 2.348589301109313965e-01
-9.807324409484863281e-02 -9.645964205265045166e-02 6.238051652908325195e-01 -1.455633044242858887e-01 -3.102871179580688477e-01 2.332836687564849854e-01 -4.599836468696594238e-01 4.565868675708770752e-01
2.099082246422767639e-02 3.658035099506378174e-01 6.322461366653442383e-02 -2.746128737926483154e-01 -3.472661077976226807e-01 4.201153218746185303e-01 1.771881878376007080e-01 6.766471862792968750e-01
1.888455301523208618e-01 -3.549352288246154785e-01 -3.372711241245269775e-01 1.953258551657199860e-02 -5.986242294311523438e-01 3.111814558506011963e-01 -3.794636130332946777e-01 3.536208271980285645e-01
-5.887507200241088867e-01 1.375555098056793213e-01 2.696129977703094482e-01 -5.042084455490112305e-01 -4.060521125793457031e-01 3.237865567207336426e-01 1.383749991655349731e-01 1.366378515958786011e-01
-1.804900914430618286e-01 -9.071910381317138672e-02 5.528595447540283203e-01 -2.782695889472961426e-01 -2.412588596343994141e-01 5.605337619781494141e-01 -1.207406818866729736e-01 4.348833858966827393e-01
-1.157482191920280457e-01 6.356027722358703613e-02 3.908835351467132568e-02 -4.247483313083648682e-01 -3.421511054039001465e-01 7.608043551445007324e-01 -1.009723544120788574e-01 3.074689209461212158e-01
-1.812484711408615112e-01 1.348221898078918457e-01 8.966043591499328613e-02 -1.098284497857093811e-01 -2.773943841457366943e-01 4.120844900608062744e-01 4.874068796634674072e-01 6.667414903640747070e-01
-5.834785476326942444e-02 -3.466118574142456055e-01 1.409256011247634888e-01 4.156289994716644287e-01 -2.425566911697387695e-01 2.209791541099548340e-01 -5.026952624320983887e-01 5.687533617019653320e-01
-4.301533699035644531e-01 -1.292704790830612183e-01 3.541853725910186768e-01 -1.920104622840881348e-01 -1.148517280817031860e-01 6.222280263900756836e-01 2.249878495931625366e-01 4.300742149353027344e-01
-3.843167722225189209e-01 -1.283115148544311523e-01 3.321728110313415527e-01 -2.447358071804046631e-01 -1.238586530089378357e-01 6.290900707244873047e-01 7.859887182712554932e-02 4.983266592025756836e-01
9.769901633262634277e-02 -5.348353460431098938e-02 5.054711103439331055e-01 -2.292482554912567139e-01 -4.622419476509094238e-01 5.258919596672058105e-01 5.823823623359203339e-03 4.350569844245910645e-01
-1.999025940895080566e-01 -3.677933812141418457e-01 4.051732420921325684e-01 2.773326039314270020e-01 -7.334558367729187012e-01 7.819983363151550293e-02 -1.976957470178604126e-01 -2.306423895061016083e-02
-6.382498145103454590e-01 1.459058374166488647e-01 4.365265741944313049e-02 1.634717583656311035e-01 -7.683763653039932251e-02 5.160674452781677246e-01 -5.111631751060485840e-01 9.593024849891662598e-02
-9.416002780199050903e-02 1.274506747722625732e-01 3.481370210647583008e-02 -4.446213543415069580e-01 -7.185056209564208984e-01 4.128223657608032227e-01 2.362565994262695312e-01 1.830313056707382202e-01
3.622718527913093567e-02 4.393144547939300537e-01 2.964963316917419434e-01 -3.688679337501525879e-01 -4.777672588825225830e-01 1.926934272050857544e-01 -6.485112011432647705e-02 5.586759448051452637e-01
-2.399412542581558228e-01 4.600970447063446045e-01 3.017393052577972412e-01 -3.652606010437011719e-01 -6.368473172187805176e-01 3.139106929302215576e-01 -2.958717569708824158e-02 3.587756305932998657e-02
-1.390818599611520767e-02 5.525095462799072266e-01 3.398642838001251221e-01 -2.650566101074218750e-01 -4.692910909652709961e-01 2.222940325736999512e-01 9.901005774736404419e-02 4.788791537284851074e-01
-1.197695434093475342e-01 -5.768402218818664551e-01 2.542754262685775757e-02 4.123186171054840088e-01 -3.547657430171966553e-01 3.707222938537597656e-01 -4.257713258266448975e-02 4.659943282604217529e-01
2.283199280500411987e-01 -2.408717758953571320e-02 1.698368638753890991e-01 -4.356455802917480469e-01 -4.595218896865844727e-01 2.530571222305297852e-01 -3.156265318393707275e-01 5.948445796966552734e-01
-6.198900938034057617e-02 2.842103242874145508e-01 4.674148261547088623e-01 4.631671905517578125e-01 -5.560716986656188965e-01 2.172300815582275391e-01 2.841409742832183838e-01 2.126984447240829468e-01
-2.392835170030593872e-01 9.821754693984985352e-02 6.206985116004943848e-01 -3.826936185359954834e-01 -5.090793967247009277e-01 1.975260674953460693e-01 1.546738147735595703e-01 2.815550565719604492e-01
-5.859060883522033691e-01 1.313303112983703613e-01 -2.191352844238281250e-01 -6.166831031441688538e-02 -3.758803009986877441e-03 5.095837116241455078e-01 -5.142193436622619629e-01 2.520553171634674072e-01
-4.218043088912963867e-01 3.848893940448760986e-01 3.969144225120544434e-01 3.140606284141540527e-01 -3.502387106418609619e-01 3.469299376010894775e-01 -4.158947169780731201e-01 4.207541048526763916e-02
-1.803065836429595947e-01 3.978244960308074951e-01 -2.479316443204879761e-01 -1.012203320860862732e-01 -1.143065541982650757e-01 2.105127871036529541e-01 2.622614987194538116e-02 8.242816329002380371e-01
-5.103238224983215332e-01 3.197881877422332764e-01 2.698398530483245850e-01 1.977976262569427490e-01 -1.632145941257476807e-01 4.332331418991088867e-01 -5.543103218078613281e-01 6.146309524774551392e-02
-2.390949279069900513e-01 5.202881097793579102e-01 1.248705573379993439e-02 -2.089537829160690308e-01 -6.808688044548034668e-01 3.568266630172729492e-01 -1.930541843175888062e-01 1.178243104368448257e-02
-3.900223970413208008e-01 3.929094374179840088e-01 2.094979733228683472e-01 -9.775011986494064331e-02 -5.379300713539123535e-01 4.408181607723236084e-01 3.928822576999664307e-01 4.488217830657958984e-02
-4.997894763946533203e-01 1.074231266975402832e-01 4.509267508983612061e-01 3.220329582691192627e-01 -3.937733769416809082e-01 -1.593580842018127441e-01 3.280909061431884766e-01 3.788595199584960938e-01
8.352030813694000244e-02 1.725045740604400635e-01 4.484038054943084717e-01 -1.351053714752197266e-01 -7.109047770500183105e-01 4.200308322906494141e-01 1.365628838539123535e-01 2.085332274436950684e-01
-3.489911854267120361e-01 -2.529145479202270508e-01 5.136842131614685059e-01 -1.590260565280914307e-01 -1.337093021720647812e-02 3.033573925495147705e-01 -4.073328673839569092e-01 5.166761875152587891e-01
-5.202375054359436035e-01 1.145808845758438110e-01 1.220759972929954529e-01 -5.304011702537536621e-01 -5.235249996185302734e-01 3.732104003429412842e-01 6.601125746965408325e-02 -4.768776521086692810e-02
-2.527174949645996094e-01 4.990512132644653320e-01 -1.415368467569351196e-01 -2.083998769521713257e-01 -1.955505162477493286e-01 1.369502097368240356e-01 1.287530511617660522e-01 7.416506409645080566e-01
8.515339344739913940e-02 7.391593605279922485e-02 -2.828360199928283691e-01 3.384349346160888672e-01 -3.335247933864593506e-01 3.546202480792999268e-01 -4.854695796966552734e-01 5.657527446746826172e-01
2.582150101661682129e-01 1.561702936887741089e-01 -1.117342114448547363e-01 2.989588975906372070e-01 -6.063668727874755859e-01 8.977118134498596191e-02 -4.819846451282501221e-01 4.461233317852020264e-01
-4.107739329338073730e-01 5.762333869934082031e-01 -2.717055082321166992e-01 -5.692922323942184448e-02 -5.079418420791625977e-01 3.706044554710388184e-01 -1.621609330177307129e-01 -2.250374667346477509e-02
-1.166070178151130676e-01 -8.005880564451217651e-02 5.533096194267272949e-01 1.148873846977949142e-02 -1.261282563209533691e-01 5.001158118247985840e-01 -1.370727177709341049e-02 6.383556127548217773e-01
-3.583582043647766113e-01 1.971980929374694824e-01 3.242871761322021484e-01 2.700784802436828613e-01 -2.081949412822723389e-01 5.961444377899169922e-01 -5.026495456695556641e-01 -5.654988065361976624e-02
-6.492961049079895020e-01 1.134240776300430298e-01 3.613896667957305908e-01 -3.652925789356231689e-01 -4.450624287128448486e-01 1.569921523332595825e-01 2.758900225162506104e-01 5.163336545228958130e-02
-3.250046372413635254e-01 2.196106910705566406e-01 4.371291100978851318e-01 -6.109138578176498413e-02 -3.797167241573333740e-01 5.466388463973999023e-01 3.985173106193542480e-01 2.225176841020584106e-01
-5.037870407104492188e-01 -3.443877398967742920e-01 8.738872408866882324e-02 5.986446738243103027e-01 -4.640579223632812500e-01 1.689470410346984863e-01 -1.310137957334518433e-01 -2.293627336621284485e-02
1.575426459312438965e-01 -2.017307430505752563e-01 -2.699691951274871826e-01 3.246825933456420898e-01 -7.805809974670410156e-01 -5.984139442443847656e-02 -7.540675252676010132e-02 3.709568381309509277e-01
-1.046437621116638184e-01 1.202175989747047424e-01 -1.994764432311058044e-02 3.375196158885955811e-01 -4.136607944965362549e-01 -1.298758089542388916e-01 -6.339381337165832520e-01 5.200185179710388184e-01
9.755811095237731934e-02 -4.780646562576293945e-01 -2.062246203422546387e-01 1.444081813097000122e-01 -5.296863317489624023e-01 2.321474403142929077e-01 -1.548641771078109741e-01 5.831906795501708984e-01
-3.317852318286895752e-01 -1.916528940200805664e-01 4.883907735347747803e-01 -2.230109274387359619e-01 -1.545100957155227661e-01 5.416156053543090820e-01 6.715349853038787842e-02 4.931510090827941895e-01
8.107651770114898682e-02 1.062292158603668213e-01 1.508114784955978394e-01 -2.628248035907745361e-01 -5.947890281677246094e-01 4.655359983444213867e-01 3.658071160316467285e-01 4.312866628170013428e-01
1.705667003989219666e-02 -2.323652356863021851e-01 -4.291350841522216797e-01 2.872335612773895264e-01 -4.737367033958435059e-01 1.442689597606658936e-01 -2.502778470516204834e-01 6.092424988746643066e-01
-1.298748701810836792e-01 3.643986582756042480e-01 2.273895293474197388e-01 -2.305969446897506714e-01 -2.771564722061157227e-01 3.259060978889465332e-01 2.621383368968963623e-01 7.026507854461669922e-01
-5.106852054595947266e-01 3.606470525264739990e-01 1.477581560611724854e-01 2.124633193016052246e-01 -3.256987035274505615e-01 2.814345657825469971e-01 -5.960355997085571289e-01 -4.022305086255073547e-02
-3.160461783409118652e-02 2.920252084732055664e-01 2.591501772403717041e-01 -2.853899449110031128e-02 -3.297543227672576904e-01 4.048570394515991211e-01 3.612194061279296875e-01 6.652989983558654785e-01
-3.712518215179443359e-01 -1.698361486196517944e-01 3.229628205299377441e-01 -3.200064599514007568e-01 -1.481049656867980957e-01 5.644402503967285156e-01 8.532682806253433228e-02 5.280247926712036133e-01
-1.275804191827774048e-01 2.978236675262451172e-01 -5.082115530967712402e-03 -2.695358097553253174e-01 -3.499372601509094238e-01 3.562492132186889648e-01 3.923427760601043701e-01 6.473381519317626953e-01
4.244120791554450989e-02 3.805009648203849792e-02 3.563525974750518799e-01 -1.063624694943428040e-01 -2.986013293266296387e-01 6.537323594093322754e-01 1.853864043951034546e-01 5.545752048492431641e-01
-4.829892143607139587e-02 3.652661144733428955e-01 7.236589491367340088e-02 -1.317116320133209229e-01 -3.910362422466278076e-01 4.317325055599212646e-01 4.092043936252593994e-01 5.787163972854614258e-01
-2.167498320341110229e-02 -5.931142568588256836e-01 -2.750631980597972870e-02 1.600299328565597534e-01 -5.596753358840942383e-01 1.477321982383728027e-01 -1.208587586879730225e-01 5.212595462799072266e-01
-1.663590818643569946e-01 -5.202584862709045410e-01 -1.149066090583801270e-01 3.597249388694763184e-01 -3.570831418037414551e-01 4.429077804088592529e-01 -1.647100411355495453e-02 4.848745167255401611e-01
-3.416088223457336426e-01 6.803489923477172852e-01 -2.469231337308883667e-01 -2.113520205020904541e-01 -4.662256836891174316e-01 2.377922683954238892e-01 -4.813117533922195435e-02 1.963666826486587524e-01
-1.829207837581634521e-01 -1.137562245130538940e-01 1.638689786195755005e-01 -1.586046963930130005e-01 -1.050794944167137146e-01 7.571942210197448730e-01 8.315903693437576294e-02 5.570376515388488770e-01
-4.048964083194732666e-01 2.670958936214447021e-01 -2.974355034530162811e-02 -4.814158976078033447e-01 -5.584576725959777832e-01 4.401037693023681641e-01 -1.133406832814216614e-01 1.168782562017440796e-01
-1.518470346927642822e-01 2.324486672878265381e-01 -2.882533967494964600e-01 4.603255093097686768e-01 -3.798480033874511719e-01 1.226041242480278015e-01 -5.578215122222900391e-01 3.967862725257873535e-01
-2.784452140331268311e-01 5.875526070594787598e-01 5.021487548947334290e-02 1.116993203759193420e-01 -6.965931653976440430e-01 1.670584380626678467e-01 -1.467048525810241699e-01 -1.660697460174560547e-01
-2.092788815498352051e-01 -8.526341617107391357e-02 2.865600585937500000e-01 -3.104635477066040039e-01 -2.153219580650329590e-01 6.004421114921569824e-01 1.505467295646667480e-01 5.838405489921569824e-01
-2.183116823434829712e-01 1.168052032589912415e-01 -7.094416767358779907e-02 -4.101146161556243896e-01 -7.651797533035278320e-01 3.649987578392028809e-01 -1.645474731922149658e-01 -1.402482241392135620e-01
-5.573915839195251465e-01 -1.685131900012493134e-02 -1.849874854087829590e-01 -5.385985225439071655e-02 -4.279718399047851562e-01 -4.737411737442016602e-01 -6.089085713028907776e-02 4.905212819576263428e-01
-1.414648890495300293e-01 7.718545384705066681e-03 1.204608604311943054e-01 -2.313988357782363892e-01 -3.636606335639953613e-01 8.517729043960571289e-01 -2.069860547780990601e-01 1.061262264847755432e-01
-7.814788841642439365e-05 -1.988846510648727417e-01 3.551697432994842529e-01 3.869209289550781250e-01 -3.632712960243225098e-01 4.491612613201141357e-01 -2.276897430419921875e-01 5.468428134918212891e-01
1.367471069097518921e-01 -1.018625497817993164e-02 1.918035149574279785e-01 -2.387467622756958008e-01 -5.997854471206665039e-01 6.925366520881652832e-01 -1.536637395620346069e-01 1.563512533903121948e-01
-5.403947830200195312e-01 3.161992728710174561e-01 -2.260124087333679199e-01 2.541869580745697021e-01 -3.126770257949829102e-01 6.093414425849914551e-01 9.722556173801422119e-02 -1.173976659774780273e-01
-4.618144929409027100e-01 -4.791992306709289551e-01 2.386216819286346436e-01 1.626773774623870850e-01 -4.996481835842132568e-01 2.413103133440017700e-01 -3.709779381752014160e-01 -1.678918898105621338e-01
-6.863510012626647949e-01 8.089797943830490112e-02 3.934294879436492920e-01 7.050795853137969971e-02 1.574354059994220734e-02 3.577963113784790039e-01 -3.670675158500671387e-01 3.156184554100036621e-01
1.780590415000915527e-02 1.013595387339591980e-01 5.816973447799682617e-01 -2.170421183109283447e-01 -4.600620865821838379e-01 2.755889594554901123e-01 1.251633167266845703e-01 5.483227968215942383e-01
-1.749860644340515137e-01 -6.188283488154411316e-02 3.194179236888885498e-01 -2.723502218723297119e-01 -2.864496111869812012e-01 7.095440626144409180e-01 1.739260703325271606e-01 4.166430830955505371e-01
-3.111148774623870850e-01 -5.105065107345581055e-01 -2.023619562387466431e-01 4.668785929679870605e-01 -4.612551033496856689e-01 1.855534762144088745e-01 8.640964329242706299e-02 3.591822385787963867e-01
-4.608117640018463135e-01 3.240592479705810547e-01 2.981967628002166748e-01 1.574416756629943848e-01 -5.185843706130981445e-01 1.935237944126129150e-01 5.069100260734558105e-01 7.476507872343063354e-02
-2.566125988960266113e-01 -4.296241402626037598e-01 -3.707560598850250244e-01 3.653047680854797363e-01 -4.477272331714630127e-01 2.583992779254913330e-01 -2.675931155681610107e-01 3.739379346370697021e-01
-1.194268465042114258e-01 -3.981249332427978516e-01 -1.913303583860397339e-01 5.334410071372985840e-01 -5.230866074562072754e-01 3.825500309467315674e-01 1.031995788216590881e-01 2.746870517730712891e-01
-5.582401156425476074e-01 6.593151390552520752e-02 -3.392883241176605225e-01 -3.081432878971099854e-01 -3.405686616897583008e-01 2.431746721267700195e-01 -5.464180111885070801e-01 1.607887260615825653e-02
1.249527093023061752e-02 1.920612454414367676e-01 5.115643143653869629e-01 6.245072465389966965e-03 -3.687570989131927490e-01 6.074489355087280273e-01 -3.177867829799652100e-01 3.086339235305786133e-01
-6.793699264526367188e-01 3.019558191299438477e-01 -1.356364935636520386e-01 -2.836985290050506592e-01 -3.425945937633514404e-01 -1.472953110933303833e-01 -3.579704165458679199e-01 2.849335074424743652e-01
-1.882299333810806274e-01 4.588476121425628662e-01 -3.875555396080017090e-01 -4.135948792099952698e-02 -1.558522433042526245e-01 4.139242768287658691e-01 4.824280738830566406e-02 6.357420086860656738e-01
2.437821589410305023e-02 -2.163257636129856110e-02 1.282692849636077881e-01 -3.349504172801971436e-01 -4.002855122089385986e-01 7.618663311004638672e-01 -7.704952359199523926e-02 3.516923785209655762e-01
-4.128400683403015137e-01 -3.400575518608093262e-01 3.444953262805938721e-01 1.259501278400421143e-01 -7.415284514427185059e-01 -7.597929984331130981e-02 1.170814856886863708e-01 -1.001903116703033447e-01
2.452822029590606689e-02 4.377736151218414307e-01 3.413824737071990967e-01 -1.498997509479522705e-01 -6.388013362884521484e-01 4.454265832901000977e-01 -2.437099814414978027e-01 5.361005663871765137e-02
-4.081796109676361084e-01 -5.435640811920166016e-01 3.225471824407577515e-03 3.710130751132965088e-01 -2.728026211261749268e-01 2.536002993583679199e-01 -4.237481355667114258e-01 2.863034307956695557e-01
-1.073328778147697449e-02 3.539763987064361572e-01 2.406852692365646362e-01 -2.649982273578643799e-01 -8.349507451057434082e-01 2.110650837421417236e-01 -6.580347567796707153e-02 -2.026721835136413574e-02
-3.178677260875701904e-01 2.853042483329772949e-01 3.114163577556610107e-01 2.025874853134155273e-01 -3.578219413757324219e-01 -1.226626113057136536e-01 3.940595686435699463e-01 6.173931956291198730e-01
-6.029965355992317200e-02 5.255106687545776367e-01 -2.048239558935165405e-01 -4.295186698436737061e-01 -4.326568841934204102e-01 3.359045684337615967e-01 -2.180076837539672852e-01 3.823771774768829346e-01
-1.256950795650482178e-01 9.799235314130783081e-02 7.419210672378540039e-02 -9.373296797275543213e-02 -2.632878124713897705e-01 9.186400771141052246e-01 3.369158506393432617e-02 2.143657803535461426e-01
-3.311728537082672119e-01 -1.217109858989715576e-01 2.961952984333038330e-01 -3.674888610839843750e-01 -2.248592674732208252e-01 5.703620910644531250e-01 2.421298921108245850e-01 4.671507179737091064e-01
5.478446930646896362e-02 -5.668994411826133728e-02 4.980442225933074951e-01 -1.575872004032135010e-01 -4.913518726825714111e-01 6.492822766304016113e-01 -8.299513906240463257e-02 2.258774042129516602e-01
-6.748723387718200684e-01 2.060427665710449219e-01 -2.941802144050598145e-01 1.924042850732803345e-01 -6.091783568263053894e-02 5.489370822906494141e-01 -2.404688000679016113e-01 1.251567006111145020e-01
-5.556786656379699707e-01 1.643774956464767456e-01 1.364119648933410645e-01 -5.506582260131835938e-01 -3.966736197471618652e-01 4.259904921054840088e-01 -4.442712292075157166e-02 3.971095755696296692e-02
-4.472802579402923584e-02 -4.497019946575164795e-01 -9.960970282554626465e-02 4.832477569580078125e-01 -5.353009104728698730e-01 2.080958932638168335e-01 3.781450539827346802e-02 4.701447188854217529e-01
-6.913363337516784668e-01 7.429939508438110352e-02 -1.939200563356280327e-03 -1.287215352058410645e-01 -3.106608986854553223e-01 -2.639351487159729004e-01 -5.474991798400878906e-01 1.844810396432876587e-01
-7.413448095321655273e-01 3.197519779205322266e-01 -1.359475255012512207e-01 -2.463468909263610840e-01 -1.861880123615264893e-01 -7.884453982114791870e-02 -3.688788414001464844e-01 3.033873736858367920e-01
-5.301885604858398438e-01 3.275316655635833740e-01 3.197356164455413818e-01 -3.376310467720031738e-01 -3.463939130306243896e-01 3.698864281177520752e-01 2.482738643884658813e-01 2.774039804935455322e-01
-8.444096893072128296e-02 -4.880146980285644531e-01 9.968106448650360107e-02 4.770323634147644043e-01 -5.758249163627624512e-01 3.962253332138061523e-01 2.935464307665824890e-02 1.666874587535858154e-01
3.695970773696899414e-02 1.138158217072486877e-01 -5.049600005149841309e-01 2.194863557815551758e-01 -7.155847549438476562e-01 3.776288032531738281e-02 -3.340474665164947510e-01 2.396785616874694824e-01
-3.396987915039062500e-01 3.702652752399444580e-01 6.257675290107727051e-01 1.852721273899078369e-01 -2.976174950599670410e-01 -1.545940041542053223e-01 -3.344221413135528564e-01 3.119039535522460938e-01
-2.941314280033111572e-01 -6.879601627588272095e-02 4.182153046131134033e-01 -4.195000827312469482e-01 -3.335814177989959717e-01 1.730220578610897064e-02 -5.609444975852966309e-01 3.628150224685668945e-01
-5.765822529792785645e-01 1.129897013306617737e-01 -5.962415039539337158e-02 1.081430613994598389e-01 -5.100247859954833984e-01 -4.932455420494079590e-01 9.116170555353164673e-02 3.575041890144348145e-01
-4.852069020271301270e-01 2.424654960632324219e-01 1.628270745277404785e-01 -2.644908428192138672e-01 -4.233509302139282227e-01 5.500915050506591797e-01 3.435425460338592529e-01 9.730572998523712158e-02
1.267938762903213501e-01 5.068222284317016602e-01 1.943098306655883789e-01 -2.157192528247833252e-01 -7.721071243286132812e-01 8.132195472717285156e-02 -1.066359877586364746e-01 1.692036241292953491e-01
-7.971346974372863770e-01 2.523390650749206543e-01 3.780466616153717041e-01 1.139765381813049316e-01 -2.004180848598480225e-01 2.790238261222839355e-01 -1.639247089624404907e-01 -9.925452060997486115e-03
-2.838384918868541718e-02 -7.937015593051910400e-02 3.483690321445465088e-01 -5.107142329216003418e-01 -4.926173686981201172e-01 2.058772593736648560e-01 -4.518428444862365723e-01 3.485475480556488037e-01
-4.685124009847640991e-02 6.183476448059082031e-01 8.362806402146816254e-03 -3.100704848766326904e-01 -4.695148766040802002e-01 3.416555821895599365e-01 -2.045934200286865234e-01 3.744412064552307129e-01
-3.564617931842803955e-01 4.708202779293060303e-01 -4.094102978706359863e-01 -2.405763119459152222e-01 -5.078635215759277344e-01 2.588289380073547363e-01 -3.165286183357238770e-01 2.571694552898406982e-02
-2.033579051494598389e-01 -5.184966325759887695e-01 3.420168161392211914e-02 1.695277690887451172e-01 -6.614288091659545898e-01 4.150493741035461426e-01 -1.704893261194229126e-01 -1.451783478260040283e-01
-6.167647242546081543e-01 2.066484540700912476e-01 -1.369240283966064453e-01 -3.909969329833984375e-02 -2.675727568566799164e-02 6.526438891887664795e-02 2.450885772705078125e-01 7.011255621910095215e-01
-2.980489730834960938e-01 -4.664713442325592041e-01 3.173489272594451904e-01 4.730020463466644287e-01 -5.633091926574707031e-01 2.118198722600936890e-01 -3.107470460236072540e-02 7.732732594013214111e-02
-5.326213836669921875e-01 -5.000746622681617737e-02 4.584195017814636230e-01 -2.046886086463928223e-01 -4.590831995010375977e-01 -7.090112566947937012e-02 4.368282556533813477e-01 2.348717302083969116e-01
-9.146206378936767578e-01 3.434706106781959534e-02 -4.093309119343757629e-02 -1.615101099014282227e-01 -7.085943222045898438e-02 1.224714964628219604e-01 -2.710240781307220459e-01 2.026175260543823242e-01
-5.641352385282516479e-02 3.084594905376434326e-01 -6.354328989982604980e-02 3.889256119728088379e-01 -5.893810391426086426e-01 -2.040523588657379150e-01 -4.617443680763244629e-01 3.796763718128204346e-01
4.742780700325965881e-02 1.428476125001907349e-01 4.669462442398071289e-01 -2.286027818918228149e-01 -4.042604863643646240e-01 4.721702635288238525e-01 9.555692225694656372e-02 5.581620335578918457e-01
-2.416755445301532745e-02 -3.101136349141597748e-02 2.850177139043807983e-02 5.329576730728149414e-01 -6.595191359519958496e-01 -1.352031826972961426e-01 -4.309497475624084473e-01 2.731939852237701416e-01
-1.236167922616004944e-02 -5.286962985992431641e-01 -7.572563737630844116e-02 3.118913173675537109e-01 -5.200992226600646973e-01 2.105165272951126099e-01 -6.958072632551193237e-02 5.455776453018188477e-01
-7.953956723213195801e-01 -2.190416492521762848e-02 -3.935385048389434814e-01 6.407862156629562378e-02 -5.520355328917503357e-02 3.241055011749267578e-01 -2.169882059097290039e-01 2.295903116464614868e-01
-2.582270205020904541e-01 2.487343251705169678e-01 -2.746300399303436279e-01 4.568377435207366943e-01 -4.784718453884124756e-01 -1.260299235582351685e-01 -4.281873404979705811e-01 3.989543318748474121e-01
6.191320717334747314e-02 -2.888414449989795685e-02 -4.745417535305023193e-01 1.955487579107284546e-01 -6.440429091453552246e-01 -1.262957323342561722e-02 -3.523594737052917480e-01 4.390845894813537598e-01
-4.361400306224822998e-01 1.153957098722457886e-01 1.442480534315109253e-01 -3.210429251194000244e-01 -6.702536344528198242e-01 4.677062928676605225e-01 5.098392441868782043e-02 -4.473515972495079041e-02
-2.535059154033660889e-01 5.983342528343200684e-01 -5.457384884357452393e-02 9.825113415718078613e-02 -6.639663577079772949e-01 2.968516647815704346e-01 -1.134648621082305908e-01 -1.524880379438400269e-01
2.064058370888233185e-02 7.137547433376312256e-02 4.510553181171417236e-01 -2.282252758741378784e-01 -5.486772060394287109e-01 5.126695632934570312e-01 1.576225906610488892e-01 3.875824511051177979e-01
-6.842527985572814941e-01 3.408800363540649414e-01 -3.026679456233978271e-01 2.887709252536296844e-02 -2.995819151401519775e-01 4.715011417865753174e-01 -7.816764712333679199e-02 -7.059852778911590576e-02
-2.247892916202545166e-01 1.232094839215278625e-01 -1.068240478634834290e-01 4.636757373809814453e-01 -5.913858413696289062e-01 -2.855881750583648682e-01 -4.176352620124816895e-01 3.196336925029754639e-01
5.357598885893821716e-02 3.027202188968658447e-01 2.201363295316696167e-01 -3.046496212482452393e-01 -8.303973078727722168e-01 2.529593408107757568e-01 -8.995998650789260864e-02 -5.077064037322998047e-02
-5.893855094909667969e-01 2.015739977359771729e-01 -1.849538683891296387e-01 -2.102030515670776367e-01 -1.335894316434860229e-01 3.237558007240295410e-01 -6.068880558013916016e-01 2.064518779516220093e-01
-3.396703004837036133e-01 -2.294479161500930786e-01 4.522154033184051514e-01 -3.432823419570922852e-01 -1.485329717397689819e-01 2.273113727569580078e-01 -4.415389299392700195e-01 4.908635914325714111e-01
-1.911442913115024567e-02 4.712277948856353760e-01 -1.703487783670425415e-01 -4.582625031471252441e-01 -4.509858787059783936e-01 4.128210544586181641e-01 -2.528231143951416016e-01 3.175327479839324951e-01
-4.926897287368774414e-01 -9.676200151443481445e-02 2.668893039226531982e-01 -3.597680851817131042e-02 -1.069121062755584717e-02 5.939583778381347656e-01 2.516073584556579590e-01 5.090802311897277832e-01
1.414947658777236938e-01 -8.131492882966995239e-02 1.744559705257415771e-01 5.731925368309020996e-01 -3.837707936763763428e-01 1.040935069322586060e-01 2.988593280315399170e-02 6.748140454292297363e-01
-4.594800472259521484e-01 1.089724227786064148e-01 2.370618432760238647e-01 5.028763413429260254e-01 -4.095282852649688721e-01 -6.205842643976211548e-02 4.338708221912384033e-01 3.288033902645111084e-01
-2.911785542964935303e-01 -5.801127478480339050e-02 3.676669001579284668e-01 -4.313163459300994873e-01 -1.448296755552291870e-01 3.456630408763885498e-01 -3.993282616138458252e-01 5.391802787780761719e-01
-6.685090065002441406e-01 1.359861940145492554e-01 -2.052967697381973267e-01 1.995035111904144287e-01 -6.896512210369110107e-02 4.793327748775482178e-01 -4.545856416225433350e-01 1.071961522102355957e-01
-5.295613408088684082e-01 1.752925366163253784e-01 1.168613731861114502e-01 3.491446077823638916e-01 2.683096751570701599e-02 2.093286812305450439e-01 -4.738171696662902832e-01 5.331395864486694336e-01
-3.175736963748931885e-01 -3.926183283329010010e-01 -1.080433204770088196e-01 6.210253238677978516e-01 -4.622375369071960449e-01 2.572115659713745117e-01 -1.343784183263778687e-01 2.230990380048751831e-01
-5.781350135803222656e-01 3.060725331306457520e-01 -2.409961074590682983e-01 2.686566710472106934e-01 -5.558792352676391602e-01 -2.896375954151153564e-01 1.384587883949279785e-01 1.725157350301742554e-01
-6.155129671096801758e-01 9.138645231723785400e-02 3.338063359260559082e-01 -4.146274030208587646e-01 -4.934302270412445068e-01 1.606045365333557129e-01 2.452727556228637695e-01 4.878887906670570374e-03
-4.799557626247406006e-01 3.494480848312377930e-01 -2.757457196712493896e-01 9.130814671516418457e-02 -5.158204436302185059e-01 -2.210932075977325439e-01 3.684028387069702148e-01 3.353832960128784180e-01
-2.118282318115234375e-01 -3.819225728511810303e-01 3.593381941318511963e-01 5.210905671119689941e-01 -4.456668198108673096e-01 2.125192284584045410e-01 -3.872306048870086670e-01 1.219579204916954041e-01
-3.384425938129425049e-01 -2.611631751060485840e-01 2.741879224777221680e-01 2.214186489582061768e-01 -7.652654051780700684e-01 -2.783653140068054199e-01 -1.728861927986145020e-01 -6.086540408432483673e-03
1.456098258495330811e-01 5.922761186957359314e-02 -1.168226376175880432e-01 3.660325407981872559e-01 -4.871704578399658203e-01 3.095381855964660645e-01 -5.814833641052246094e-01 3.954626917839050293e-01
-5.780299901962280273e-01 4.875362217426300049e-01 1.460529118776321411e-01 -2.793841958045959473e-01 -5.288344621658325195e-01 -4.722043499350547791e-02 -2.159060835838317871e-01 1.708278991281986237e-02
1.174458116292953491e-01 9.402071684598922729e-02 1.370746344327926636e-01 -7.635437883436679840e-03 -4.560577273368835449e-01 8.008844256401062012e-01 1.507253646850585938e-01 2.939323484897613525e-01
-1.048563867807388306e-01 1.763723790645599365e-01 -3.021612763404846191e-02 3.706858754158020020e-01 -5.910314321517944336e-01 -1.888809204101562500e-01 -5.789309144020080566e-01 3.153120279312133789e-01
-6.264333128929138184e-01 2.139425128698348999e-01 1.746158599853515625e-01 -4.131135940551757812e-01 -4.167639613151550293e-01 3.377720713615417480e-01 -2.591514885425567627e-01 -7.559619843959808350e-02
-6.661881804466247559e-01 2.369765490293502808e-01 -8.405056595802307129e-02 -3.609821796417236328e-01 -4.170208275318145752e-01 -5.764879286289215088e-02 -4.070362448692321777e-01 1.405508071184158325e-01
-3.870015144348144531e-01 -2.734638750553131104e-01 3.183615505695343018e-01 6.964392960071563721e-02 1.470745205879211426e-01 3.805768191814422607e-01 -2.937418818473815918e-01 6.453596353530883789e-01
7.017980515956878662e-02 -2.010103166103363037e-01 5.135250687599182129e-01 -3.499722182750701904e-01 -6.039704680442810059e-01 2.739261686801910400e-01 4.291205480694770813e-02 3.561232388019561768e-01
-3.966172337532043457e-01 -3.574790358543395996e-01 1.098132785409688950e-02 3.211887180805206299e-01 -7.647717595100402832e-01 -6.927316635847091675e-02 -1.184592172503471375e-01 -8.895821124315261841e-02
-1.440558880567550659e-01 3.035443723201751709e-01 -3.125181198120117188e-01 3.599661290645599365e-01 -3.526458144187927246e-01 -1.527160853147506714e-01 -2.924572825431823730e-01 6.531868577003479004e-01
-5.668188333511352539e-01 -2.055117338895797729e-01 -3.126999735832214355e-01 -7.655367255210876465e-02 -3.257361650466918945e-01 -1.012098044157028198e-01 3.677793443202972412e-01 5.303117036819458008e-01
-4.124047458171844482e-01 1.880737990140914917e-01 1.231256872415542603e-02 4.743272364139556885e-01 9.840942174196243286e-02 5.344718098640441895e-01 -2.106126397848129272e-01 4.792811274528503418e-01
-3.097779750823974609e-01 -3.501533567905426025e-01 2.069138586521148682e-01 5.882474780082702637e-01 -5.089537501335144043e-01 3.189540803432464600e-01 1.752143502235412598e-01 3.341076895594596863e-02
-3.688478767871856689e-01 4.438202977180480957e-01 1.090781614184379578e-01 -9.547367691993713379e-02 -4.881207644939422607e-01 4.291353225708007812e-01 -4.487857520580291748e-01 -1.487752348184585571e-01
-5.241223573684692383e-01 4.013435244560241699e-01 -1.740043461322784424e-01 1.792393922805786133e-01 -2.899256348609924316e-01 6.384278535842895508e-01 8.156047761440277100e-02 -5.929474905133247375e-02
-2.774495780467987061e-01 3.616388738155364990e-01 1.976914107799530029e-01 4.449290335178375244e-01 -1.385861188173294067e-01 4.109313786029815674e-01 -5.206150412559509277e-01 3.099747300148010254e-01
-2.884477376937866211e-01 5.656042098999023438e-01 3.288570940494537354e-01 -3.164826333522796631e-01 -4.040706455707550049e-01 1.802019625902175903e-01 1.060540080070495605e-01 4.261317253112792969e-01
-3.516783714294433594e-01 2.887954711914062500e-01 3.187582492828369141e-01 -1.427933871746063232e-01 -6.234568953514099121e-01 3.675757646560668945e-01 3.820810317993164062e-01 -3.356380015611648560e-02
-4.312744438648223877e-01 1.299407482147216797e-01 2.884643673896789551e-01 -5.937026143074035645e-01 -5.438286066055297852e-01 2.306331843137741089e-01 4.454605653882026672e-02 1.024588346481323242e-01
9.744830429553985596e-02 2.899288833141326904e-01 -1.053431853652000427e-01 4.922938346862792969e-01 -3.676904141902923584e-01 2.673231065273284912e-01 -4.311696887016296387e-01 5.103228688240051270e-01
-3.172028958797454834e-01 8.804260939359664917e-02 2.466269023716449738e-02 -3.675676584243774414e-01 -7.281495332717895508e-01 1.527487039566040039e-01 4.407260417938232422e-01 9.023998677730560303e-02
1.283102184534072876e-01 2.222462743520736694e-01 -9.991706907749176025e-02 4.387219250202178955e-01 -4.072102308273315430e-01 2.182076424360275269e-01 -4.542014896869659424e-01 5.585238933563232422e-01
-2.708787322044372559e-01 6.666316837072372437e-02 -1.997026801109313965e-01 -5.204609632492065430e-01 -6.067200899124145508e-01 4.847597777843475342e-01 -5.925373733043670654e-02 -6.933766603469848633e-02
-1.011713966727256775e-01 2.158835232257843018e-01 1.853023916482925415e-01 3.833417594432830811e-01 -5.188912153244018555e-01 -2.259075045585632324e-01 3.630835115909576416e-01 5.565597414970397949e-01
-4.557551145553588867e-01 2.971647083759307861e-01 -7.665701210498809814e-02 3.993573132902383804e-03 -5.620182156562805176e-01 -4.279319345951080322e-01 3.004851937294006348e-01 3.298585116863250732e-01
-1.718357801437377930e-01 -5.431651473045349121e-01 -5.238720029592514038e-02 4.108514785766601562e-01 -6.493241786956787109e-01 2.147995978593826294e-01 -1.124787032604217529e-01 1.532592326402664185e-01
-1.777655035257339478e-01 3.458054959774017334e-01 1.476749628782272339e-01 -3.651857376098632812e-01 -6.829015612602233887e-01 2.462436258792877197e-01 -4.044336676597595215e-01 -5.560979247093200684e-02
1.786754578351974487e-01 -1.173799484968185425e-02 4.572975337505340576e-01 -2.316818833351135254e-01 -6.592161655426025391e-01 4.208666086196899414e-01 4.041181132197380066e-02 3.030046522617340088e-01
7.933643460273742676e-02 4.099157154560089111e-01 4.015884101390838623e-01 -1.597520411014556885e-01 -6.282709836959838867e-01 3.129295706748962402e-01 -3.387154340744018555e-01 1.774917393922805786e-01
-5.022528767585754395e-01 -3.230067342519760132e-02 3.885401189327239990e-01 4.552419483661651611e-01 -3.679481148719787598e-01 -8.076818287372589111e-02 3.719522058963775635e-01 3.289867043495178223e-01
2.191135138273239136e-01 1.339915990829467773e-01 2.085190266370773315e-01 5.696759819984436035e-01 -5.986908674240112305e-01 1.671375036239624023e-01 2.531315982341766357e-01 3.399755656719207764e-01
1.230017095804214478e-02 3.494505882263183594e-01 1.653676629066467285e-01 -2.282965928316116333e-01 -4.575148522853851318e-01 3.765954673290252686e-01 3.732118308544158936e-01 5.548298358917236328e-01
-2.613882720470428467e-01 5.170043706893920898e-01 -2.470933794975280762e-01 -9.562038630247116089e-02 -1.280732899904251099e-01 3.557698130607604980e-01 1.424179822206497192e-01 6.564499139785766602e-01
-2.447436749935150146e-01 -4.196313917636871338e-01 -3.417450487613677979e-01 4.572965502738952637e-01 -4.300290942192077637e-01 2.419949322938919067e-01 5.407958477735519409e-02 4.378230869770050049e-01
-6.527040004730224609e-01 6.824681907892227173e-02 -1.827244162559509277e-01 5.242090299725532532e-02 -4.833966195583343506e-01 -3.898891210556030273e-01 1.375853419303894043e-01 3.585641086101531982e-01
-1.970617175102233887e-01 -4.238911271095275879e-01 -3.540322780609130859e-01 3.835198879241943359e-01 -4.458326101303100586e-01 2.192155718803405762e-01 -1.398350596427917480e-01 4.926260113716125488e-01
1.541226506233215332e-01 3.681963309645652771e-02 -1.076676473021507263e-01 2.556838393211364746e-01 -5.214906334877014160e-01 7.281120121479034424e-02 -5.158574581146240234e-01 5.954502224922180176e-01
-4.802831709384918213e-01 3.849267363548278809e-01 -1.663579195737838745e-01 2.213242650032043457e-02 -7.081898301839828491e-02 5.715731903910636902e-02 1.694068014621734619e-01 7.456634044647216797e-01
-3.491427302360534668e-01 3.189228475093841553e-01 5.541961789131164551e-01 4.087018966674804688e-01 -4.367919862270355225e-01 -3.988253325223922729e-02 2.095797061920166016e-01 2.567400336265563965e-01
-1.518781930208206177e-01 1.849903017282485962e-01 1.521264612674713135e-01 4.270724952220916748e-01 -5.603148937225341797e-01 -1.908054053783416748e-01 3.930948078632354736e-01 4.819700419902801514e-01
-4.965606331825256348e-01 3.462471663951873779e-01 -3.961466848850250244e-01 -8.707417547702789307e-02 -5.662961006164550781e-01 3.291802704334259033e-01 -1.354585289955139160e-01 -1.470594257116317749e-01
-6.992723345756530762e-01 1.872147917747497559e-01 -2.792902588844299316e-01 2.294781953096389771e-01 -5.654714629054069519e-02 3.981668055057525635e-01 -3.482743799686431885e-01 2.495519220829010010e-01
-5.225905776023864746e-01 -1.439516097307205200e-01 2.806434631347656250e-01 -2.060387730598449707e-01 4.904672503471374512e-02 6.044993400573730469e-01 -1.954597234725952148e-01 4.230065941810607910e-01
-5.668200254440307617e-01 4.798468053340911865e-01 1.728170812129974365e-01 -2.666952610015869141e-01 -5.652905702590942383e-01 -3.434312529861927032e-03 -1.602243781089782715e-01 -4.725464060902595520e-02
-5.594415664672851562e-01 -1.484991461038589478e-01 -4.769164025783538818e-01 1.154347658157348633e-01 -4.670086205005645752e-01 4.569289833307266235e-02 3.795968890190124512e-01 2.447856068611145020e-01
-4.358799159526824951e-01 -1.158837080001831055e-01 -3.691351413726806641e-01 1.157854050397872925e-01 -3.528297543525695801e-01 1.354671921581029892e-02 3.973783254623413086e-01 6.035982966423034668e-01
-2.444008737802505493e-01 -1.701511591672897339e-01 3.298514783382415771e-01 -4.773405194282531738e-01 -1.966536492109298706e-01 3.458567857742309570e-01 -3.630702495574951172e-01 5.334334969520568848e-01
-4.609141051769256592e-01 -5.090681314468383789e-01 -3.578783478587865829e-03 1.408466398715972900e-01 -6.674906015396118164e-01 1.310411542654037476e-01 -1.666220724582672119e-01 -1.344574242830276489e-01
2.512218952178955078e-01 -1.312250196933746338e-01 -2.232599705457687378e-01 2.230452895164489746e-01 -5.638290643692016602e-01 1.016128212213516235e-01 -3.110644519329071045e-01 6.285569667816162109e-01
-1.689635217189788818e-01 -4.566708803176879883e-01 -1.142133176326751709e-01 5.119238495826721191e-01 -4.260022640228271484e-01 4.375560581684112549e-01 -6.791788339614868164e-02 3.320335745811462402e-01
1.277656108140945435e-01 2.646689414978027344e-01 3.453837931156158447e-01 4.990738034248352051e-01 -6.098937988281250000e-01 1.195396110415458679e-01 3.139503896236419678e-01 2.458385229110717773e-01
-2.582646012306213379e-01 -9.727124124765396118e-02 1.244117766618728638e-01 -1.502375751733779907e-01 -1.283539831638336182e-01 8.382756114006042480e-01 4.611377790570259094e-02 4.055624306201934814e-01
-1.619237102568149567e-02 -5.225048661231994629e-01 1.905638128519058228e-01 1.442120671272277832e-01 -7.254888415336608887e-01 -2.494226694107055664e-01 -1.078591495752334595e-01 2.635059058666229248e-01
-1.916991546750068665e-02 -3.556946218013763428e-01 -2.734856903553009033e-01 3.070656955242156982e-01 -7.335173487663269043e-01 -6.307311356067657471e-02 -1.596816331148147583e-01 3.694671988487243652e-01
-6.309714913368225098e-01 -3.897962272167205811e-01 3.482267558574676514e-01 3.493586480617523193e-01 -1.898970901966094971e-01 1.627938300371170044e-01 -3.786267936229705811e-01 2.645039185881614685e-02
-2.396698892116546631e-01 4.146959185600280762e-01 2.595218420028686523e-01 4.080464839935302734e-01 -4.429320096969604492e-01 7.910154759883880615e-02 4.229254424571990967e-01 3.942340314388275146e-01
-2.115446031093597412e-01 -1.498223841190338135e-01 3.288028240203857422e-01 5.378879904747009277e-01 -5.246691703796386719e-01 7.827233523130416870e-02 3.783126771450042725e-01 3.329302668571472168e-01
-4.774310290813446045e-01 4.153586328029632568e-01 -2.867510020732879639e-01 4.205584228038787842e-01 -2.440795153379440308e-01 4.189635217189788818e-01 -1.660048365592956543e-01 2.788877785205841064e-01
-4.828539490699768066e-01 4.109967127442359924e-02 4.084625840187072754e-01 2.060149461030960083e-01 -5.000265240669250488e-01 -1.258832663297653198e-01 4.859279692173004150e-01 2.321202754974365234e-01
-4.205275475978851318e-01 5.208769440650939941e-01 -2.021484971046447754e-01 -1.399569809436798096e-01 -4.825598299503326416e-01 4.926766455173492432e-01 -1.043487191200256348e-01 -7.006417959928512573e-02
-3.342604339122772217e-01 -2.145988643169403076e-01 3.101932406425476074e-01 2.318769246339797974e-01 -7.848394513130187988e-01 -2.176837027072906494e-01 -1.651031225919723511e-01 -4.015377908945083618e-02
-4.191085100173950195e-01 5.212993621826171875e-01 -5.128970835357904434e-03 2.723339498043060303e-01 -4.092082977294921875e-01 5.505251288414001465e-01 8.206272125244140625e-02 -3.375232592225074768e-02
9.818872809410095215e-02 1.130404323339462280e-01 2.640217244625091553e-01 5.104849934577941895e-01 -6.382710337638854980e-01 -9.608536958694458008e-02 2.732841670513153076e-01 3.949325680732727051e-01
4.865077137947082520e-02 1.880646646022796631e-01 3.608738481998443604e-01 4.995730221271514893e-01 -6.025366187095642090e-01 1.543024778366088867e-01 3.804002702236175537e-01 2.256048768758773804e-01
-2.487116903066635132e-01 -5.570033788681030273e-01 2.281376719474792480e-02 3.635020852088928223e-01 -6.602156758308410645e-01 2.363663166761398315e-01 4.229735955595970154e-02 4.114158824086189270e-02
8.488537371158599854e-02 2.600236237049102783e-01 1.322004646062850952e-01 1.700928509235382080e-01 -2.200269848108291626e-01 8.002465367317199707e-01 -2.052081674337387085e-01 3.845219612121582031e-01
-5.141574144363403320e-01 2.191647142171859741e-01 -2.970953881740570068e-01 2.179582118988037109e-01 -6.008206605911254883e-01 -3.605780601501464844e-01 4.350736364722251892e-02 2.427812218666076660e-01
-7.751918435096740723e-01 1.197958439588546753e-01 4.318525791168212891e-01 -2.204484343528747559e-01 -3.435211777687072754e-01 1.123838350176811218e-01 1.356791704893112183e-01 2.422111108899116516e-02
-2.449545264244079590e-02 -4.007625877857208252e-01 -4.583315923810005188e-03 5.286032557487487793e-01 -3.866675198078155518e-01 4.306001663208007812e-01 -1.834929883480072021e-01 4.367482662200927734e-01
-4.156926274299621582e-01 4.627136290073394775e-01 -2.966579794883728027e-01 1.149996072053909302e-01 -4.373631477355957031e-01 5.532438158988952637e-01 5.669013038277626038e-02 -1.062359660863876343e-01
-1.923182159662246704e-01 -2.797295749187469482e-01 2.051491588354110718e-01 5.550788640975952148e-01 -5.315012335777282715e-01 -1.210044398903846741e-01 -3.938773274421691895e-01 2.868649065494537354e-01
-4.906062185764312744e-01 9.061075747013092041e-02 -7.912761718034744263e-02 7.500167936086654663e-02 -5.495445132255554199e-01 -4.621226191520690918e-01 2.581660747528076172e-01 3.962358236312866211e-01
-5.395721197128295898e-01 -4.722815752029418945e-01 1.511731594800949097e-01 3.184480369091033936e-01 -5.960232615470886230e-01 1.218205504119396210e-02 -7.616161555051803589e-02 -1.888627186417579651e-02
-6.253540515899658203e-01 2.282416820526123047e-01 -6.423601508140563965e-02 -3.354978561401367188e-01 -3.864896595478057861e-01 4.867042601108551025e-01 2.319306880235671997e-01 -1.028988696634769440e-02
-1.534332633018493652e-01 2.893969118595123291e-01 2.264473885297775269e-01 -5.138022303581237793e-01 -6.508032679557800293e-01 3.320175707340240479e-01 -9.011845104396343231e-03 2.087449729442596436e-01
-5.260989665985107422e-01 2.888967692852020264e-01 -2.000808417797088623e-01 5.348222702741622925e-02 6.054138764739036560e-02 1.535604596138000488e-01 5.691622197628021240e-02 7.525824904441833496e-01
-2.212624847888946533e-01 -3.772785961627960205e-01 5.540367215871810913e-03 6.372179388999938965e-01 -3.200346231460571289e-01 4.102318286895751953e-01 -1.386750340461730957e-01 3.356833755970001221e-01
-4.917079508304595947e-01 3.302459716796875000e-01 -1.941245794296264648e-02 -5.218163728713989258e-01 -4.756005108356475830e-01 3.803655505180358887e-01 -5.963690578937530518e-02 4.540411010384559631e-02
1.407501250505447388e-01 1.901013553142547607e-01 2.173232734203338623e-01 -5.466226860880851746e-02 -6.488324999809265137e-01 6.845608353614807129e-01 1.680747047066688538e-02 6.279969215393066406e-02
-4.949994981288909912e-01 2.293431311845779419e-01 -6.741794943809509277e-02 -4.331506490707397461e-01 -1.560534685850143433e-01 4.726677536964416504e-01 1.968220323324203491e-01 4.729758501052856445e-01
-3.784151077270507812e-01 -3.408731818199157715e-01 3.693904280662536621e-01 -2.663529217243194580e-01 -7.646097242832183838e-02 4.878520071506500244e-01 -3.333717882633209229e-01 4.221747815608978271e-01
-8.225906640291213989e-02 2.096724957227706909e-01 -3.697736263275146484e-01 3.557987809181213379e-01 -5.606724619865417480e-01 -1.671966761350631714e-01 -9.119664877653121948e-02 5.790687203407287598e-01
-3.351211920380592346e-02 6.004277989268302917e-02 -1.517730299383401871e-02 -2.612334787845611572e-01 -3.162989020347595215e-01 8.684083819389343262e-01 -1.446277797222137451e-01 2.273832708597183228e-01
-1.673860698938369751e-01 2.128807008266448975e-01 2.113075256347656250e-01 6.111938953399658203e-01 -4.061559438705444336e-01 -6.355901062488555908e-02 2.555675506591796875e-01 5.235815048217773438e-01
1.005396768450737000e-01 1.897239238023757935e-01 9.505362808704376221e-02 4.952775537967681885e-01 -1.472076177597045898e-01 2.845275402069091797e-01 -2.870233654975891113e-01 7.173234820365905762e-01
-5.047573447227478027e-01 3.472958505153656006e-01 -4.528102278709411621e-01 -2.038117796182632446e-01 -5.518742799758911133e-01 1.819195151329040527e-01 -1.926894038915634155e-01 -5.692215636372566223e-02
6.382480729371309280e-03 1.427573859691619873e-01 -4.139625132083892822e-01 1.922926306724548340e-01 -7.338511347770690918e-01 -7.236369699239730835e-02 -4.272444844245910645e-01 2.119583040475845337e-01
-3.597621023654937744e-01 -4.016757905483245850e-01 3.007221035659313202e-02 4.680572748184204102e-01 -5.816285014152526855e-01 3.509429395198822021e-01 1.666234433650970459e-01 5.445714574307203293e-03
-2.226399779319763184e-01 3.613295853137969971e-01 -6.876558065414428711e-02 2.787910103797912598e-01 -2.819182872772216797e-01 -7.327029109001159668e-02 2.434643805027008057e-01 7.702582478523254395e-01
-5.003058910369873047e-01 5.203514099121093750e-01 2.463579177856445312e-02 4.083376377820968628e-02 -5.602920055389404297e-01 3.388551771640777588e-01 -2.020877748727798462e-01 -8.405168354511260986e-02
-2.106490731239318848e-01 3.400313854217529297e-01 4.780683666467666626e-02 -2.083941251039505005e-01 -2.220984548330307007e-01 1.964332759380340576e-01 3.041042387485504150e-01 7.835168242454528809e-01
6.346220523118972778e-02 5.939788222312927246e-01 5.835079401731491089e-02 -2.369661033153533936e-01 -6.837971210479736328e-01 1.481935679912567139e-01 -9.787163883447647095e-02 2.906632423400878906e-01
-4.266602396965026855e-01 3.990050256252288818e-01 -2.137008756399154663e-01 -5.382798612117767334e-02 -3.808687627315521240e-01 6.031816005706787109e-01 2.992975413799285889e-01 1.082693487405776978e-01
-3.016463294625282288e-02 -4.791872501373291016e-01 -1.203587651252746582e-02 4.614508152008056641e-01 -5.393804907798767090e-01 2.197300344705581665e-01 1.482158601284027100e-01 4.418228268623352051e-01
-1.572963595390319824e-01 -2.973855435848236084e-01 -4.158640205860137939e-01 3.827867209911346436e-01 -3.582268357276916504e-01 2.027146071195602417e-01 -1.688646525144577026e-01 6.077960729598999023e-01
-4.879865944385528564e-01 3.593568503856658936e-01 -4.442322626709938049e-02 2.526624500751495361e-01 -8.006368763744831085e-03 5.409026145935058594e-01 -4.450910687446594238e-01 2.759965360164642334e-01
-6.343658315017819405e-04 9.145298972725868225e-03 -4.308245778083801270e-01 2.480289489030838013e-01 -7.368999123573303223e-01 -1.925113350152969360e-01 -1.999290883541107178e-01 3.643271327018737793e-01
-6.276176571846008301e-01 2.087197601795196533e-01 -6.500161439180374146e-02 4.590813070535659790e-02 -5.498774051666259766e-01 -1.724566817283630371e-01 -4.633566439151763916e-01 -9.692101925611495972e-02
-6.317119598388671875e-01 4.726956784725189209e-01 -4.270230978727340698e-02 -3.642733693122863770e-01 -4.785604774951934814e-01 -3.134019672870635986e-02 -1.094066947698593140e-01 3.174997121095657349e-02
-5.153576731681823730e-01 3.381498754024505615e-01 -3.464805185794830322e-01 -1.644096821546554565e-01 -6.128605604171752930e-01 9.847058355808258057e-02 -2.826593220233917236e-01 -8.826579898595809937e-02
-3.137656450271606445e-01 3.562309741973876953e-01 2.932701408863067627e-01 4.651130735874176025e-01 -3.992970883846282959e-01 1.957843601703643799e-01 4.206145405769348145e-01 3.124530911445617676e-01
-7.333841174840927124e-02 2.758423388004302979e-01 -3.267267644405364990e-01 6.312050670385360718e-02 -6.251826137304306030e-02 2.712741494178771973e-01 -3.037421107292175293e-01 7.987743616104125977e-01
-1.860539317131042480e-01 -2.164809405803680420e-01 -4.811032414436340332e-01 1.923170685768127441e-01 -6.358512043952941895e-01 -1.682903915643692017e-01 -2.407143414020538330e-01 3.993769884109497070e-01
-4.667880535125732422e-01 2.414364963769912720e-01 -1.173291634768247604e-02 -2.039485126733779907e-01 -5.181025862693786621e-01 5.160259604454040527e-01 3.832885921001434326e-01 2.148859761655330658e-02
-4.024133384227752686e-01 -4.661215841770172119e-01 -3.170751780271530151e-02 3.999754190444946289e-01 -5.767650008201599121e-01 3.258260190486907959e-01 1.445473879575729370e-01 -9.693559259176254272e-03
-2.136611044406890869e-01 7.307504862546920776e-02 -3.598482161760330200e-02 -4.003293514251708984e-01 -7.452701330184936523e-01 2.310407310724258423e-01 4.114270210266113281e-01 9.680283814668655396e-02
4.493409767746925354e-02 3.991205096244812012e-01 2.415921390056610107e-01 -9.506107866764068604e-02 -8.457404375076293945e-01 -6.360110640525817871e-02 -2.236312180757522583e-01 -4.412911832332611084e-02
1.242769286036491394e-01 1.661108247935771942e-02 3.258937597274780273e-01 -3.392081558704376221e-01 -5.213189721107482910e-01 4.881965816020965576e-01 -4.106019437313079834e-01 2.903567254543304443e-01
-2.828415334224700928e-01 -1.265049427747726440e-01 5.137732028961181641e-01 -1.758532524108886719e-01 -1.414116472005844116e-01 3.171373605728149414e-01 -5.514177083969116211e-01 4.295054078102111816e-01
-2.389485090970993042e-01 4.496732950210571289e-01 -1.951547116041183472e-01 -1.436320394277572632e-01 -1.397203654050827026e-01 2.995321452617645264e-01 1.612767279148101807e-01 7.394123673439025879e-01
3.736307471990585327e-02 2.459931522607803345e-01 9.784405119717121124e-03 -3.719259798526763916e-01 -4.879567921161651611e-01 6.890451312065124512e-01 -1.803060024976730347e-01 2.329622507095336914e-01
-6.610110998153686523e-01 3.258994221687316895e-01 -1.287035048007965088e-01 -2.611223757266998291e-01 -4.657993316650390625e-01 -1.681372970342636108e-01 -3.432171046733856201e-01 9.522234648466110229e-02
-1.208308637142181396e-01 1.648232936859130859e-01 -3.661645343527197838e-03 3.993857502937316895e-01 -1.138713285326957703e-01 3.524191379547119141e-01 -6.511455774307250977e-01 4.873953461647033691e-01
-8.259158730506896973e-01 8.577471226453781128e-02 -3.385258913040161133e-01 7.289912551641464233e-02 -1.260655820369720459e-01 4.089249670505523682e-01 -4.906190186738967896e-02 7.122212648391723633e-02
-1.921088397502899170e-01 -5.287150740623474121e-01 -2.531379163265228271e-01 1.625424809753894806e-02 -7.181335091590881348e-01 -1.657403707504272461e-01 -1.727444827556610107e-01 2.149077206850051880e-01
-3.711851835250854492e-01 -3.448545932769775391e-01 1.422376632690429688e-01 2.617499530315399170e-01 -7.786288857460021973e-01 -9.785065799951553345e-02 -1.808728575706481934e-01 -7.745624333620071411e-02
-5.548616647720336914e-01 2.523279190063476562e-01 1.786032170057296753e-01 -9.485919773578643799e-02 -2.829893827438354492e-01 -3.435429632663726807e-01 -5.359361767768859863e-01 3.197335898876190186e-01
-7.870196104049682617e-01 2.370163053274154663e-01 1.525018215179443359e-01 -3.758261799812316895e-01 -3.649893403053283691e-01 1.466764062643051147e-01 4.606581106781959534e-02 5.539003759622573853e-02
-2.282808423042297363e-01 -1.264793574810028076e-01 1.876702010631561279e-01 -5.957887172698974609e-01 -3.200788497924804688e-01 1.204911395907402039e-01 -5.105687379837036133e-01 4.050399065017700195e-01
-2.952309250831604004e-01 7.701761275529861450e-02 4.220226705074310303e-01 -2.274530827999114990e-01 -6.737378835678100586e-01 1.006057783961296082e-01 4.272780716419219971e-01 1.745231896638870239e-01
8.382046967744827271e-02 -4.523765146732330322e-01 -2.320781499147415161e-01 1.156355440616607666e-01 -5.786474347114562988e-01 -6.692986935377120972e-03 -1.376376003026962280e-01 6.060330271720886230e-01
-5.319868326187133789e-01 2.891559600830078125e-01 1.484082937240600586e-01 1.971102952957153320e-01 -1.399176120758056641e-01 3.020653128623962402e-01 -6.460170149803161621e-01 2.105776071548461914e-01
-6.574704647064208984e-01 1.649359124712646008e-03 3.784888982772827148e-02 3.170684576034545898e-01 -4.360839128494262695e-01 -3.551130592823028564e-01 2.225821316242218018e-01 3.161452710628509521e-01
-7.249426245689392090e-01 2.392133325338363647e-01 3.139536976814270020e-01 4.852460697293281555e-02 -4.279408156871795654e-01 1.154776811599731445e-01 3.439576327800750732e-01 -3.922170400619506836e-02
-3.160434588789939880e-02 6.476890444755554199e-01 -1.139092370867729187e-01 -1.224388927221298218e-01 -5.170485377311706543e-01 4.932892918586730957e-01 -6.402142345905303955e-02 1.917320638895034790e-01
-3.020901679992675781e-01 -2.483497262001037598e-01 2.627053856849670410e-01 2.858620584011077881e-01 -7.729898691177368164e-01 -2.408560067415237427e-01 -2.018943130970001221e-01 -6.801008246839046478e-03
-3.325645625591278076e-01 -4.318230152130126953e-01 -4.103037118911743164e-01 4.009596705436706543e-01 -3.809103369712829590e-01 2.025518566370010376e-01 -5.533561110496520996e-02 4.296859502792358398e-01
-6.192377209663391113e-01 2.937192283570766449e-02 -2.772926092147827148e-01 1.398335397243499756e-01 -4.759368002414703369e-01 -2.545862197875976562e-01 2.992072701454162598e-01 3.719978034496307373e-01
-5.751310586929321289e-01 3.749102950096130371e-01 8.447844535112380981e-02 6.955942139029502869e-03 -4.257778823375701904e-01 -2.135913819074630737e-01 -5.336477756500244141e-01 9.896215051412582397e-02
-6.144320368766784668e-01 8.834257721900939941e-02 -1.329727917909622192e-01 7.844487577676773071e-02 -2.414864115417003632e-02 4.943854510784149170e-01 -5.377162098884582520e-01 2.381064742803573608e-01
-4.974434673786163330e-01 -2.568063735961914062e-01 2.596749663352966309e-01 -1.165935769677162170e-01 -1.736623644828796387e-01 6.296095848083496094e-01 3.324126303195953369e-01 2.617448568344116211e-01
-6.909098625183105469e-01 2.952736318111419678e-01 1.058909222483634949e-01 2.328873276710510254e-01 -3.644371926784515381e-01 -1.570231020450592041e-01 -4.458708167076110840e-01 1.172004938125610352e-01
-6.223493814468383789e-01 -2.016712874174118042e-01 -3.408640325069427490e-01 2.784739434719085693e-01 -3.111533522605895996e-01 1.109988614916801453e-01 3.676899671554565430e-01 3.659791350364685059e-01
-5.451631546020507812e-01 9.608128666877746582e-02 4.445342123508453369e-01 -3.886007070541381836e-01 -4.961655139923095703e-01 -6.738037616014480591e-02 2.662339210510253906e-01 1.527863144874572754e-01
-4.495537877082824707e-01 4.451451301574707031e-01 2.912246584892272949e-01 -6.074339896440505981e-02 -5.614541172981262207e-01 3.418890237808227539e-01 -1.914952844381332397e-01 -2.060495465993881226e-01
-4.769728481769561768e-01 -7.895101606845855713e-02 -3.954839706420898438e-01 5.946517363190650940e-02 -4.385660290718078613e-01 -1.878498047590255737e-01 3.413718938827514648e-01 5.120130181312561035e-01
-5.511925220489501953e-01 3.517511114478111267e-02 1.682849526405334473e-01 -5.276231169700622559e-01 -5.626221895217895508e-01 9.712627530097961426e-02 2.414091080427169800e-01 6.315060704946517944e-02
-5.758197307586669922e-01 3.988590836524963379e-01 -3.946239650249481201e-01 1.768799871206283569e-01 -9.232185781002044678e-02 5.135070681571960449e-01 -2.702241577208042145e-02 2.222281396389007568e-01
1.482090055942535400e-01 2.178945541381835938e-01 -7.028921041637659073e-03 6.271124482154846191e-01 -5.318574905395507812e-01 8.024622499942779541e-02 9.610394388437271118e-02 4.885575771331787109e-01
-7.339247465133666992e-01 8.536340296268463135e-02 -1.737026870250701904e-01 -2.551428675651550293e-01 -1.399286091327667236e-01 -7.702650129795074463e-02 -4.172821044921875000e-01 3.989479839801788330e-01
-3.293384909629821777e-01 1.673377901315689087e-01 -1.481804847717285156e-01 -3.377678394317626953e-01 -2.524514496326446533e-01 3.003968596458435059e-01 2.495914995670318604e-01 7.149990797042846680e-01
-2.432203739881515503e-01 4.739176928997039795e-01 3.834873139858245850e-01 -3.112712204456329346e-01 -2.381059825420379639e-01 1.901005357503890991e-01 -3.672613203525543213e-01 4.945506155490875244e-01
-4.201304018497467041e-01 3.377495706081390381e-01 1.567616015672683716e-01 -4.203755259513854980e-01 -3.480494916439056396e-01 5.292493849992752075e-02 3.466564416885375977e-01 5.138244032859802246e-01
-3.549510240554809570e-01 2.697375118732452393e-01 6.058745980262756348e-01 6.782914698123931885e-02 -2.341020852327346802e-01 -1.721550673246383667e-01 -4.467310607433319092e-01 3.815190494060516357e-01
-1.056265160441398621e-01 3.681766688823699951e-01 3.008023500442504883e-01 1.450168043375015259e-01 -6.557075977325439453e-01 2.703137397766113281e-01 -4.397312104701995850e-01 -2.130531072616577148e-01
-7.195455431938171387e-01 1.742739081382751465e-01 -2.035172134637832642e-01 -1.345787793397903442e-01 -1.666088402271270752e-01 3.173055052757263184e-01 -4.007419645786285400e-01 3.214289247989654541e-01
-3.338761031627655029e-01 -3.544701635837554932e-01 2.155264168977737427e-01 2.840382456779479980e-01 -7.557502388954162598e-01 -1.985170245170593262e-01 -1.555918157100677490e-01 3.117719665169715881e-02
-5.330790877342224121e-01 3.113056533038616180e-02 -1.876906454563140869e-01 1.662606000900268555e-01 -4.768100678920745850e-01 -5.077150464057922363e-01 -2.016188651323318481e-01 3.552668988704681396e-01
-5.524973869323730469e-01 -3.671924471855163574e-01 3.435160815715789795e-01 1.429184228181838989e-01 -6.190309524536132812e-01 -5.552148073911666870e-02 -1.243907958269119263e-01 -1.404715031385421753e-01
-4.787483811378479004e-01 3.335259556770324707e-01 -1.973087936639785767e-01 -7.530660927295684814e-02 -5.647614598274230957e-01 -3.172428309917449951e-01 -4.053957462310791016e-01 1.761092394590377808e-01
-5.303860306739807129e-01 -9.802215546369552612e-02 -4.564744234085083008e-01 1.396518796682357788e-01 -2.256202250719070435e-01 1.306250989437103271e-01 3.814837932586669922e-01 5.174101591110229492e-01
-6.211967468261718750e-01 1.954316347837448120e-01 -3.676894903182983398e-01 1.944836974143981934e-01 -3.813123703002929688e-02 3.975765705108642578e-01 -3.838890492916107178e-01 3.098540902137756348e-01
-6.514441221952438354e-02 -3.984926044940948486e-01 -3.402358889579772949e-01 3.296572268009185791e-01 -3.921960592269897461e-01 2.937520444393157959e-01 -1.420031040906906128e-01 5.935088396072387695e-01
-8.745817840099334717e-02 4.019150733947753906e-01 -1.239800378680229187e-01 -4.091114997863769531e-01 -2.919383645057678223e-01 6.022205948829650879e-01 -6.468216888606548309e-03 4.473618566989898682e-01
-5.494923591613769531e-01 3.620800375938415527e-01 -4.127161204814910889e-01 -7.687216997146606445e-02 -5.165548920631408691e-01 1.077460348606109619e-01 -3.328346014022827148e-01 -3.866767138242721558e-02
-7.834290266036987305e-01 4.597536846995353699e-02 -1.142421439290046692e-01 3.015782125294208527e-02 -3.607472479343414307e-01 -3.417938351631164551e-01 4.512793570756912231e-02 3.480897247791290283e-01
-3.408849239349365234e-01 3.145278692245483398e-01 3.622766435146331787e-01 2.048943340778350830e-01 -4.558545947074890137e-01 6.691149622201919556e-02 5.525571703910827637e-01 3.066653013229370117e-01
-1.035725101828575134e-01 1.366479545831680298e-01 -5.649460554122924805e-01 1.788869798183441162e-01 -6.274496316909790039e-01 1.063922513276338577e-02 -4.230795800685882568e-01 2.159464955329895020e-01
-2.661970257759094238e-01 -6.235567331314086914e-01 6.527076661586761475e-02 3.993400037288665771e-01 -4.794406294822692871e-01 3.322356939315795898e-01 5.986125022172927856e-02 1.809865534305572510e-01
-3.986923396587371826e-01 -3.185155987739562988e-01 2.630850076675415039e-01 2.588128447532653809e-01 -7.399810552597045898e-01 -1.328287571668624878e-01 -1.903336346149444580e-01 -4.418326914310455322e-02
-9.690301865339279175e-02 2.117478549480438232e-01 -4.214125126600265503e-02 5.488183498382568359e-01 -2.772916555404663086e-01 1.584157161414623260e-02 1.182291433215141296e-01 7.427486181259155273e-01
-3.756728172302246094e-01 -2.046665549278259277e-02 3.721514046192169189e-01 -3.847347199916839600e-01 -3.513111174106597900e-01 4.419162273406982422e-01 3.477300405502319336e-01 3.637417256832122803e-01
-2.077071815729141235e-01 1.797865331172943115e-01 -3.201813995838165283e-01 -4.934155344963073730e-01 -2.632370293140411377e-01 -4.282320663332939148e-02 -2.744497656822204590e-01 6.573501825332641602e-01
-3.186013400554656982e-01 -5.139967203140258789e-01 6.335318088531494141e-02 3.145391866564750671e-02 -7.158471345901489258e-01 2.382571995258331299e-01 -1.375297904014587402e-01 -2.029272168874740601e-01
-4.034093320369720459e-01 2.977881133556365967e-01 2.803029417991638184e-01 2.797469198703765869e-01 -3.628923296928405762e-01 6.448230892419815063e-02 5.370023250579833984e-01 4.093103408813476562e-01
-5.178750157356262207e-01 -2.775094807147979736e-01 3.670142292976379395e-01 3.019681870937347412e-01 -5.999949574470520020e-01 -9.328474849462509155e-02 -2.399261891841888428e-01 -5.147148668766021729e-02
-1.156992092728614807e-01 4.724194109439849854e-01 -1.754225641489028931e-01 3.774794936180114746e-01 -1.030071675777435303e-01 3.206260204315185547e-01 3.096273168921470642e-02 6.897823810577392578e-01
-4.638609290122985840e-01 -2.245342880487442017e-01 -2.241182699799537659e-02 -3.008038401603698730e-01 -5.038636922836303711e-02 6.626216769218444824e-01 1.865667998790740967e-01 4.086795151233673096e-01
-4.734888076782226562e-01 -7.963865250349044800e-02 2.728446424007415771e-01 -5.012304186820983887e-01 -3.583085238933563232e-01 3.314789533615112305e-01 3.087469339370727539e-01 3.319670855998992920e-01
-5.157843232154846191e-01 4.261425137519836426e-01 -2.396491467952728271e-01 -4.313981160521507263e-02 -6.000292897224426270e-01 1.220123171806335449e-01 -3.331738114356994629e-01 -8.455347269773483276e-02
-4.415296614170074463e-01 4.075071513652801514e-01 3.906137049198150635e-01 -8.221060782670974731e-02 -4.562739133834838867e-01 4.750007092952728271e-01 2.103576064109802246e-01 3.987276554107666016e-02
-5.016293525695800781e-01 2.571474313735961914e-01 3.830763697624206543e-01 -2.031114995479583740e-01 -1.425451785326004028e-01 1.216094568371772766e-01 -5.662741661071777344e-01 3.721115291118621826e-01
-2.327298521995544434e-01 2.777263224124908447e-01 4.260129928588867188e-01 5.031970739364624023e-01 -5.294992923736572266e-01 8.851304650306701660e-02 3.408234715461730957e-01 1.721798181533813477e-01
-7.365781664848327637e-01 2.284158319234848022e-01 3.154288604855537415e-02 7.394547015428543091e-02 -2.167352288961410522e-01 4.969023168087005615e-01 3.237453103065490723e-01 1.090720854699611664e-02
-4.125015437602996826e-01 2.732101827859878540e-02 -4.256138205528259277e-01 3.431376442313194275e-02 -6.024342402815818787e-02 2.530964016914367676e-01 1.915836334228515625e-01 7.364645600318908691e-01
-3.335928618907928467e-01 3.913759589195251465e-01 1.795239299535751343e-01 3.113636672496795654e-01 -2.749089896678924561e-01 1.548638790845870972e-01 4.196517467498779297e-01 5.750644207000732422e-01
-2.631496787071228027e-01 3.475596606731414795e-01 -4.862132668495178223e-01 2.821711599826812744e-01 -3.971589803695678711e-01 7.278626412153244019e-02 -4.123997390270233154e-01 4.010285437107086182e-01
-3.405744954943656921e-02 9.706046432256698608e-02 -2.218396812677383423e-01 4.156990647315979004e-01 -9.057209640741348267e-02 2.487612068653106689e-01 -1.787991076707839966e-01 8.156876564025878906e-01
-1.998593509197235107e-01 4.106370806694030762e-01 -5.018788576126098633e-02 -6.275485754013061523e-01 -4.019870162010192871e-01 2.890468835830688477e-01 -6.633140146732330322e-02 3.815180063247680664e-01
-1.390712261199951172e-01 -5.898437276482582092e-02 2.125594392418861389e-02 4.534680843353271484e-01 -7.757973074913024902e-01 -2.164669930934906006e-01 -3.471441268920898438e-01 4.320438951253890991e-02
-2.600040733814239502e-01 -3.169156610965728760e-01 -6.427727639675140381e-02 2.305018305778503418e-01 -8.384709954261779785e-01 -7.854786515235900879e-02 -2.256592661142349243e-01 -1.207247227430343628e-01
-1.592376083135604858e-01 5.364063978195190430e-01 2.926094830036163330e-01 3.971061408519744873e-01 -4.543381035327911377e-01 2.014301568269729614e-01 3.223142623901367188e-01 3.044902384281158447e-01
-3.193331658840179443e-01 -5.301935598254203796e-02 -3.191389441490173340e-01 -4.365825653076171875e-01 -5.829790830612182617e-01 2.921085059642791748e-01 -3.843572437763214111e-01 -1.727392971515655518e-01
-3.042986094951629639e-01 3.044786453247070312e-01 -2.294534891843795776e-01 -5.160543918609619141e-01 -5.134801268577575684e-01 1.801036894321441650e-01 -1.547441780567169189e-01 4.191529452800750732e-01
-1.529923677444458008e-01 -6.311899516731500626e-03 3.541942238807678223e-01 5.427649617195129395e-01 -1.938742250204086304e-01 3.343207240104675293e-01 -2.426853924989700317e-01 5.901291370391845703e-01
-2.636259496212005615e-01 4.035133421421051025e-01 -2.519012391567230225e-01 -2.202668599784374237e-02 -1.072917953133583069e-01 2.025422155857086182e-01 1.736596673727035522e-01 7.880648970603942871e-01
-2.236546874046325684e-01 4.203184843063354492e-01 6.064731478691101074e-01 -9.296699427068233490e-03 -5.244981646537780762e-01 -1.440857946872711182e-01 -2.769051194190979004e-01 1.813268363475799561e-01
-3.533082306385040283e-01 2.790752947330474854e-01 1.296076178550720215e-01 3.687582612037658691e-01 -1.689012721180915833e-02 5.255456566810607910e-01 -5.396152138710021973e-01 2.772026956081390381e-01
-3.449320793151855469e-01 1.005476191639900208e-01 -2.750546038150787354e-01 -5.619674324989318848e-01 -3.479959070682525635e-01 -1.348516047000885010e-01 -3.591294586658477783e-01 4.595536291599273682e-01
-1.353969424962997437e-01 -4.762518405914306641e-01 2.696729302406311035e-01 4.261124134063720703e-01 -6.139355301856994629e-01 3.303116858005523682e-01 9.158643335103988647e-02 7.839577645063400269e-02
-2.157145142555236816e-01 3.090337514877319336e-01 6.880031228065490723e-01 1.344953328371047974e-01 -3.534659445285797119e-01 -1.803467422723770142e-01 -1.546525806188583374e-01 4.302875697612762451e-01
-4.085183441638946533e-01 3.812971115112304688e-01 6.481804251670837402e-01 -1.562831401824951172e-01 -4.171014428138732910e-01 -8.172956109046936035e-02 -2.221277207136154175e-01 1.147561743855476379e-01
-5.954602360725402832e-01 1.090543046593666077e-01 -1.469830274581909180e-01 -1.531508006155490875e-02 -1.761417388916015625e-01 2.747979760169982910e-01 -6.953265666961669922e-01 1.472300440073013306e-01
-7.838417291641235352e-01 2.012902647256851196e-01 -8.304562419652938843e-02 -1.117746233940124512e-01 -2.160325348377227783e-01 -6.477998197078704834e-02 -4.810466766357421875e-01 2.083547711372375488e-01
-2.523942291736602783e-01 2.146964967250823975e-01 -3.242891132831573486e-01 -5.337665081024169922e-01 -3.348912298679351807e-01 -1.550493668764829636e-02 -3.696401119232177734e-01 5.011047720909118652e-01
-5.570565462112426758e-01 1.549952104687690735e-02 3.197355270385742188e-01 -6.678857654333114624e-02 9.705943614244461060e-02 4.728746712207794189e-01 -1.349470615386962891e-01 5.757730007171630859e-01
-7.637763619422912598e-01 2.700397670269012451e-01 -4.816870018839836121e-02 -1.057992130517959595e-01 -2.521615922451019287e-01 2.435164339840412140e-02 -4.785655438899993896e-01 1.923723220825195312e-01
-4.037735164165496826e-01 4.006678164005279541e-01 -6.002658605575561523e-02 -2.082550898194313049e-02 -4.722371995449066162e-01 -4.325699508190155029e-01 -3.897784948348999023e-01 3.321796059608459473e-01
-5.183622241020202637e-01 -3.749512434005737305e-01 4.167586565017700195e-01 1.503810584545135498e-01 -6.035308241844177246e-01 -2.792357653379440308e-02 -1.595558226108551025e-01 -6.263191252946853638e-02
-1.329855620861053467e-01 2.656209468841552734e-01 -5.027829110622406006e-02 -5.038138628005981445e-01 -3.389653861522674561e-01 -9.388191998004913330e-02 -4.010367989540100098e-01 6.089845895767211914e-01
-4.694700539112091064e-01 -6.257043033838272095e-02 -3.632665276527404785e-01 -5.652105212211608887e-01 -4.739144742488861084e-01 2.955103516578674316e-01 -1.050372347235679626e-01 -3.609910607337951660e-02
-4.436593875288963318e-02 5.265203118324279785e-01 4.275515377521514893e-01 7.670807093381881714e-02 -5.443094968795776367e-01 1.539861112833023071e-01 -4.569967389106750488e-01 5.738371610641479492e-02
-5.797806978225708008e-01 5.539296865463256836e-01 -5.869789794087409973e-02 -2.063428610563278198e-01 -4.927223920822143555e-01 -4.637391492724418640e-02 -2.451404631137847900e-01 7.728950679302215576e-02
-5.275222063064575195e-01 -1.083105206489562988e-01 2.753802537918090820e-01 -2.112611979246139526e-01 -5.254387855529785156e-01 -1.362342238426208496e-01 4.975023567676544189e-01 2.176446765661239624e-01
-1.200351864099502563e-01 4.509192109107971191e-01 1.130473241209983826e-01 3.654691874980926514e-01 -2.309287637472152710e-01 7.205968499183654785e-01 -3.805319964885711670e-02 2.487566769123077393e-01
-5.820121765136718750e-01 3.199361562728881836e-01 7.765928283333778381e-03 -1.271588951349258423e-01 -2.834498286247253418e-01 -2.988303005695343018e-01 -4.869892001152038574e-01 3.686074018478393555e-01
-4.466950595378875732e-01 3.989912867546081543e-01 2.348331660032272339e-01 6.174349691718816757e-03 -3.390917778015136719e-01 -1.581292226910591125e-02 4.809899628162384033e-01 4.893874824047088623e-01
1.877249777317047119e-02 -3.928042948246002197e-01 -3.147589266300201416e-01 2.404858916997909546e-01 -6.566478013992309570e-01 1.209974172525107861e-03 -5.127936974167823792e-02 5.046072602272033691e-01
-7.530596256256103516e-01 2.999715209007263184e-01 -1.350656300783157349e-01 2.705461084842681885e-01 -3.111525774002075195e-01 1.059834510087966919e-01 -3.319504857063293457e-01 1.823204904794692993e-01
-1.663983613252639771e-01 4.262948334217071533e-01 3.142288625240325928e-01 -3.147334456443786621e-01 -7.283341288566589355e-01 2.413149476051330566e-01 4.577092081308364868e-02 4.459776729345321655e-02
-2.063449621200561523e-01 2.802989780902862549e-01 -4.496269673109054565e-02 -5.667595267295837402e-01 -6.402720212936401367e-01 2.284433245658874512e-01 -2.776654958724975586e-01 1.279982775449752808e-01
-4.124287068843841553e-01 5.195824503898620605e-01 -7.088083773851394653e-02 9.542314708232879639e-02 -6.572307944297790527e-01 1.030896976590156555e-01 -2.783109247684478760e-01 -1.605313122272491455e-01
-1.648772805929183960e-01 -9.480789303779602051e-04 -4.745993614196777344e-01 1.241260394454002380e-01 -6.532667279243469238e-01 -1.007960513234138489e-01 -4.799244701862335205e-01 2.547904551029205322e-01
-4.481616616249084473e-01 4.420242458581924438e-02 2.209368795156478882e-01 6.223022937774658203e-01 -4.051312506198883057e-01 8.847452700138092041e-02 3.784447610378265381e-01 2.143474370241165161e-01
1.213631555438041687e-01 1.170417219400405884e-01 -1.104513183236122131e-01 -5.034966766834259033e-02 -4.835582971572875977e-01 5.930064320564270020e-01 4.417902529239654541e-01 4.197303950786590576e-01
-1.051106154918670654e-01 8.931947499513626099e-02 1.492385566234588623e-01 4.239499196410179138e-02 -1.462385803461074829e-01 8.831169009208679199e-01 -1.896672099828720093e-01 3.459038436412811279e-01
-8.422746658325195312e-01 2.178109586238861084e-01 -1.306562721729278564e-01 1.082327663898468018e-01 -1.909272670745849609e-01 4.112202227115631104e-01 6.577654927968978882e-02 -6.681844592094421387e-02
-2.690858542919158936e-01 2.000639215111732483e-03 1.887230575084686279e-01 -3.236055374145507812e-01 -1.598892807960510254e-01 6.020351052284240723e-01 1.591425091028213501e-01 6.114857196807861328e-01
-2.537048757076263428e-01 2.853912711143493652e-01 6.631571054458618164e-01 2.058023959398269653e-01 -4.244109690189361572e-01 -2.216211855411529541e-01 -3.374881744384765625e-01 1.700429618358612061e-01
-3.676887154579162598e-01 5.554304718971252441e-01 -1.199330016970634460e-01 -3.357626795768737793e-01 -2.981681227684020996e-01 9.209401905536651611e-02 1.374339312314987183e-01 5.593816637992858887e-01
-2.051296383142471313e-01 -5.768867582082748413e-02 -6.522896885871887207e-02 -3.020481467247009277e-01 -2.297368496656417847e-01 8.766113519668579102e-01 -9.329745173454284668e-02 1.708069294691085815e-01
-4.372363984584808350e-01 2.902355790138244629e-01 5.335657000541687012e-01 3.159899711608886719e-01 -2.198097407817840576e-01 -1.806847304105758667e-01 -5.124433338642120361e-02 5.064153671264648438e-01
-3.951434791088104248e-02 4.215965270996093750e-01 -5.326956510543823242e-02 -4.626325666904449463e-01 -5.713289380073547363e-01 1.448612511157989502e-01 -2.759395837783813477e-01 4.245991110801696777e-01
1.584709994494915009e-02 3.305154442787170410e-01 4.142881184816360474e-02 -3.410580754280090332e-01 -7.534273862838745117e-01 2.539807260036468506e-01 -3.181093335151672363e-01 1.977849155664443970e-01
-3.895793855190277100e-01 1.131372153759002686e-01 4.644154608249664307e-01 4.973894953727722168e-01 -1.933925449848175049e-01 -5.578581988811492920e-02 -7.663637399673461914e-02 5.709325671195983887e-01
6.925935298204421997e-02 -5.459791794419288635e-02 -3.085358142852783203e-01 3.219124674797058105e-01 -8.048582673072814941e-01 1.610874980688095093e-01 -3.454711735248565674e-01 -1.743557117879390717e-02
-4.499807953834533691e-01 -4.350065588951110840e-01 1.382292993366718292e-02 2.209804654121398926e-01 -6.449018716812133789e-01 2.551074624061584473e-01 -1.873091310262680054e-01 -2.078460603952407837e-01
-3.765848875045776367e-01 -3.461924791336059570e-01 -1.136275529861450195e-01 1.521837264299392700e-01 -8.080327510833740234e-01 8.406993001699447632e-03 -1.336401551961898804e-01 -1.772455722093582153e-01
-2.873000800609588623e-01 4.056948721408843994e-01 9.915662556886672974e-02 3.174477815628051758e-01 -3.178631365299224854e-01 2.663631439208984375e-01 5.268738865852355957e-01 4.389564692974090576e-01
-3.443392813205718994e-01 8.294667303562164307e-02 1.127721928060054779e-02 -1.394174098968505859e-01 -9.251530468463897705e-02 3.870236873626708984e-01 4.134924709796905518e-01 7.250266671180725098e-01
-2.476770132780075073e-01 -2.760229408740997314e-01 2.580642933025956154e-03 4.127380251884460449e-01 -7.392470836639404297e-01 -8.287445455789566040e-02 -3.715139627456665039e-01 -2.704046294093132019e-02
2.678763568401336670e-01 -3.537962958216667175e-02 4.319806993007659912e-01 -2.790957987308502197e-01 -6.240659952163696289e-01 1.172738522291183472e-01 -2.838018834590911865e-01 4.227690696716308594e-01
-1.574998497962951660e-01 -4.583125710487365723e-01 2.180090099573135376e-01 4.404426515102386475e-01 -6.902944445610046387e-01 8.331620693206787109e-02 7.327714003622531891e-03 2.003098130226135254e-01
-6.885319352149963379e-01 3.992746472358703613e-01 -1.991632729768753052e-01 -6.030854582786560059e-02 -4.292745590209960938e-01 -9.067744761705398560e-02 -3.485157489776611328e-01 9.611555933952331543e-02
-6.125357747077941895e-01 5.028398036956787109e-01 -3.881773678585886955e-03 -3.734493255615234375e-01 -4.424975216388702393e-01 1.294352263212203979e-01 -4.197659716010093689e-02 1.347329616546630859e-01
5.645545944571495056e-02 2.353712320327758789e-01 2.025420218706130981e-01 -1.652223020792007446e-01 -5.119837522506713867e-01 7.560924887657165527e-01 -5.031515285372734070e-02 1.917205899953842163e-01
-4.405213296413421631e-01 2.470001429319381714e-01 -3.166850507259368896e-01 -2.303162068128585815e-01 -1.391337811946868896e-01 3.459793031215667725e-01 -5.858233571052551270e-01 3.306783735752105713e-01
-5.322249531745910645e-01 1.959876865148544312e-01 -2.523726224899291992e-01 -1.451084762811660767e-01 -5.315517187118530273e-01 -4.149295389652252197e-01 1.121846362948417664e-01 3.553563952445983887e-01
-1.092684939503669739e-01 3.602717816829681396e-01 5.436639301478862762e-03 -2.671074494719505310e-02 -3.440029919147491455e-01 3.643069565296173096e-01 4.525027573108673096e-01 6.338022351264953613e-01
-5.096990466117858887e-01 2.452274262905120850e-01 3.213189542293548584e-01 3.679607212543487549e-01 -3.507201075553894043e-01 -7.627008855342864990e-02 3.658125996589660645e-01 4.228342175483703613e-01
-5.798609852790832520e-01 2.281967401504516602e-01 -2.541115283966064453e-01 -2.342946082353591919e-01 -2.617706358432769775e-01 2.384087890386581421e-01 -5.424022078514099121e-01 2.695515751838684082e-01
-1.016348041594028473e-02 6.572446823120117188e-01 6.783822923898696899e-02 -1.367293745279312134e-01 -6.882644295692443848e-01 1.274812817573547363e-01 -2.093811333179473877e-01 1.040633246302604675e-01
-2.159819751977920532e-01 -2.986847423017024994e-02 1.429884135723114014e-01 3.916906416416168213e-01 -2.523280978202819824e-01 3.327201306819915771e-01 -5.029349923133850098e-01 5.926861166954040527e-01
-9.557095170021057129e-02 -4.236028790473937988e-01 -4.200781583786010742e-01 1.137007698416709900e-01 -4.567565619945526123e-01 1.008239388465881348e-01 -1.609008610248565674e-01 6.142899990081787109e-01
-3.799598515033721924e-01 -4.367490112781524658e-01 1.093584075570106506e-01 3.590167164802551270e-01 -6.662772297859191895e-01 2.669793665409088135e-01 -1.867021247744560242e-02 -9.206931293010711670e-02
-4.627999067306518555e-01 -3.391593694686889648e-01 1.617301255464553833e-01 1.046460866928100586e-01 -7.276070713996887207e-01 -2.870669662952423096e-01 1.423981040716171265e-01 3.978649154305458069e-02
-2.232052087783813477e-01 3.240107595920562744e-01 2.118487507104873657e-01 2.970232367515563965e-01 -4.565138816833496094e-01 -1.510059684514999390e-01 4.382740557193756104e-01 5.374028682708740234e-01
-3.502849042415618896e-01 -4.341277182102203369e-01 3.530133962631225586e-01 1.565732508897781372e-01 -6.783532500267028809e-01 1.772042363882064819e-01 -8.947109431028366089e-02 -2.003256082534790039e-01
-4.506072998046875000e-01 8.312238007783889771e-02 -4.790641251020133495e-04 -2.838258147239685059e-01 -3.318135440349578857e-01 3.914559185504913330e-01 3.048704862594604492e-01 5.943083167076110840e-01
-5.399345755577087402e-01 4.176083803176879883e-01 -4.427300393581390381e-02 -4.349737986922264099e-02 -3.727590441703796387e-01 -2.476916611194610596e-01 -5.203944444656372070e-01 2.431276887655258179e-01
-3.099733591079711914e-01 -4.713338315486907959e-01 7.507108896970748901e-02 4.469563663005828857e-01 -6.546446084976196289e-01 1.920603811740875244e-01 1.007542014122009277e-01 2.751394733786582947e-02
-2.458853274583816528e-01 -7.131997495889663696e-02 4.278428852558135986e-01 3.815644681453704834e-01 -5.759004354476928711e-01 -3.067104332149028778e-02 4.634598195552825928e-01 2.416936904191970825e-01
-2.906912565231323242e-01 -3.971741497516632080e-01 -3.909357786178588867e-01 4.116829112172126770e-02 -6.351493000984191895e-01 -1.681973189115524292e-01 -2.572657167911529541e-01 3.245536684989929199e-01
-5.476230978965759277e-01 -1.159951463341712952e-01 -5.305495262145996094e-01 3.951368853449821472e-02 -3.328921198844909668e-01 6.568189710378646851e-02 3.671674132347106934e-01 3.920034170150756836e-01
-8.149247765541076660e-01 2.046176493167877197e-01 -1.797597110271453857e-01 2.216590046882629395e-01 -2.130794674158096313e-01 3.776367902755737305e-01 1.552870571613311768e-01 2.136421762406826019e-02
2.927361801266670227e-02 3.534543216228485107e-01 -1.869115829467773438e-01 -9.607286006212234497e-02 -7.335978150367736816e-01 1.438134629279375076e-02 2.892745435237884521e-01 4.560645520687103271e-01
-4.048557281494140625e-01 1.682271808385848999e-01 -3.600162863731384277e-01 -4.409740269184112549e-01 -4.491505622863769531e-01 5.031728744506835938e-01 -1.690696477890014648e-01 -1.476116664707660675e-02
-8.495340943336486816e-01 3.570196032524108887e-01 1.842227429151535034e-01 -3.007097169756889343e-02 -3.368782997131347656e-01 -3.276409208774566650e-02 -2.054251544177532196e-02 3.168794512748718262e-02
-4.464112520217895508e-01 2.490474730730056763e-01 1.546165645122528076e-01 -3.874365985393524170e-01 -5.481233000755310059e-01 2.213675677776336670e-01 -4.571142792701721191e-01 -7.926350086927413940e-02
-8.550333231687545776e-02 5.844933986663818359e-01 5.098993331193923950e-02 -1.602773815393447876e-01 -5.247239470481872559e-01 3.850810825824737549e-01 -4.177429080009460449e-01 1.569589674472808838e-01
-4.291626513004302979e-01 3.583735227584838867e-01 3.760532140731811523e-01 4.012770652770996094e-01 -3.687587976455688477e-01 1.218696534633636475e-01 3.793338239192962646e-01 3.003647327423095703e-01
-4.205201566219329834e-01 -2.814164012670516968e-02 2.341630905866622925e-01 -6.183038353919982910e-01 -3.304626345634460449e-01 2.965650260448455811e-01 1.692730337381362915e-01 3.992860019207000732e-01
-1.998621225357055664e-01 5.041120648384094238e-01 5.118665844202041626e-02 1.067813709378242493e-01 -6.014969944953918457e-01 5.229119658470153809e-01 -2.115944772958755493e-01 -1.090681329369544983e-01
-3.240563720464706421e-02 -5.246659517288208008e-01 -3.624834865331649780e-02 3.924075067043304443e-01 -5.322266817092895508e-01 2.772495448589324951e-01 -1.163768172264099121e-01 4.412503540515899658e-01
-2.753639817237854004e-01 3.969841301441192627e-01 -4.826722666621208191e-02 -5.155060067772865295e-02 -1.640049666166305542e-01 3.859462738037109375e-01 3.826442360877990723e-01 6.628140807151794434e-01
-4.311842024326324463e-01 3.463112115859985352e-01 -2.207980006933212280e-01 3.990268707275390625e-01 -2.188495844602584839e-01 -1.726402156054973602e-02 -4.605354964733123779e-01 4.752771556377410889e-01
-5.518244504928588867e-01 -1.339938342571258545e-01 3.031550943851470947e-01 -5.648957192897796631e-02 -2.566922307014465332e-01 4.406013190746307373e-01 5.115507245063781738e-01 2.464485466480255127e-01
-5.091248154640197754e-01 -7.003620266914367676e-02 -1.895776838064193726e-01 1.608875691890716553e-01 -4.676287770271301270e-01 -3.454685807228088379e-01 2.882416546344757080e-01 5.029453635215759277e-01
-2.408078461885452271e-01 3.076148927211761475e-01 1.629874259233474731e-01 3.471342623233795166e-01 -3.086512088775634766e-01 -2.966722659766674042e-02 3.830892741680145264e-01 6.763243675231933594e-01
-1.041817851364612579e-02 -3.445138633251190186e-01 -1.447571218013763428e-01 2.098751813173294067e-01 -8.457803726196289062e-01 -7.122255861759185791e-02 2.459566108882427216e-02 3.085086047649383545e-01
-6.326344013214111328e-01 2.644336819648742676e-01 2.403506636619567871e-01 2.858605384826660156e-01 -3.924418985843658447e-01 -1.741736382246017456e-01 -4.480712711811065674e-01 7.244861871004104614e-02
-8.913223445415496826e-02 1.627694666385650635e-01 -3.005553781986236572e-01 -5.163297653198242188e-01 -3.276196420192718506e-01 6.600683927536010742e-02 -3.425832986831665039e-01 6.160980463027954102e-01
-3.598682284355163574e-01 -3.395147323608398438e-01 -8.973369374871253967e-03 1.927642226219177246e-01 -6.728831529617309570e-01 4.110950529575347900e-01 -6.802589446306228638e-02 -3.026346564292907715e-01
-6.457457542419433594e-01 -3.554576039314270020e-01 3.686190843582153320e-01 1.578417122364044189e-01 -4.078942239284515381e-01 1.575203612446784973e-02 -3.515964448451995850e-01 -7.498102635145187378e-02
-6.931076645851135254e-01 1.122313290834426880e-01 -1.625852584838867188e-01 -9.101445972919464111e-02 -3.156341016292572021e-01 5.748797059059143066e-01 -1.280560344457626343e-01 -1.605564355850219727e-01
-5.571429133415222168e-01 4.333159625530242920e-01 1.739792823791503906e-01 1.400328427553176880e-01 -3.026163876056671143e-01 1.733713448047637939e-01 4.440183341503143311e-01 3.649168908596038818e-01
-6.604505777359008789e-01 2.931282222270965576e-01 -1.276490837335586548e-01 -4.236325994133949280e-02 -2.742435932159423828e-01 -1.685334146022796631e-01 -4.476930797100067139e-01 3.946513235569000244e-01
-1.225257813930511475e-01 4.598637521266937256e-01 2.772611677646636963e-01 5.917222499847412109e-01 -3.672055006027221680e-01 3.889930248260498047e-01 7.134997099637985229e-02 2.350693643093109131e-01
-4.155371189117431641e-01 2.048585265874862671e-01 4.353974163532257080e-01 9.144267439842224121e-02 -3.254362642765045166e-01 -3.714357912540435791e-01 -5.108596086502075195e-01 2.873645722866058350e-01
-5.608749389648437500e-01 2.072046995162963867e-01 -1.840429455041885376e-01 -1.396526992321014404e-01 -3.900584280490875244e-01 -3.120402693748474121e-01 -5.074914693832397461e-01 2.864411771297454834e-01
-3.102009892463684082e-01 2.221427261829376221e-01 3.742143809795379639e-01 5.024091005325317383e-01 -4.353467822074890137e-01 -3.898024559020996094e-02 3.804520368576049805e-01 3.552274703979492188e-01
1.061451286077499390e-01 4.453375041484832764e-01 2.212723344564437866e-01 -7.298699929378926754e-04 -7.373487949371337891e-01 4.244958162307739258e-01 1.314396411180496216e-01 1.701279543340206146e-02
-3.019101619720458984e-01 -1.172853112220764160e-01 3.859928846359252930e-01 -3.521593809127807617e-01 -1.495265811681747437e-01 3.668355047702789307e-01 1.103554964065551758e-01 6.730399131774902344e-01
-4.654098749160766602e-01 4.076211452484130859e-01 -1.986658126115798950e-01 -1.201341375708580017e-01 -1.818230897188186646e-01 -9.431242197751998901e-02 6.916256248950958252e-02 7.187492251396179199e-01
-6.299496293067932129e-01 3.350740671157836914e-01 -3.048542141914367676e-01 -1.026749908924102783e-01 -3.751544952392578125e-01 4.514419436454772949e-01 1.608985513448715210e-01 -1.303131878376007080e-01
-5.046697854995727539e-01 6.676116585731506348e-02 -4.384259879589080811e-01 2.416655570268630981e-01 -5.168823599815368652e-01 -3.099318742752075195e-01 -1.037191003561019897e-01 3.409532904624938965e-01
-1.002287417650222778e-01 3.195564150810241699e-01 4.569848775863647461e-01 -2.496051192283630371e-01 -4.273037016391754150e-01 2.404909282922744751e-01 -2.624310553073883057e-01 5.544417500495910645e-01
6.603421270847320557e-02 -5.028055980801582336e-02 3.441656827926635742e-01 -1.261959522962570190e-01 -8.159106969833374023e-01 3.024478815495967865e-02 4.093323349952697754e-01 1.567103862762451172e-01
-6.764596104621887207e-01 7.766348123550415039e-02 -1.119714230298995972e-01 9.214756637811660767e-02 -1.919298432767391205e-02 4.597560465335845947e-01 -5.111189484596252441e-01 2.058043181896209717e-01
-6.983038187026977539e-01 2.043660432100296021e-01 1.539137512445449829e-01 -7.813183963298797607e-02 -4.597182869911193848e-01 -2.409156411886215210e-01 -4.111189544200897217e-01 4.911290854215621948e-02
-5.208164453506469727e-01 2.692820727825164795e-01 -4.773484915494918823e-02 -3.337399363517761230e-01 -3.106260001659393311e-01 6.934349983930587769e-02 -6.431726217269897461e-01 1.661579459905624390e-01
-1.849776208400726318e-01 2.602951824665069580e-01 -2.045752108097076416e-01 4.914534389972686768e-01 -5.638710260391235352e-01 -1.940156072378158569e-01 -4.069662690162658691e-01 3.056764900684356689e-01
-2.967231273651123047e-01 4.367294013500213623e-01 6.180725693702697754e-01 9.636396169662475586e-02 -4.018648266792297363e-01 -1.333166956901550293e-01 -3.524464070796966553e-01 1.625916659832000732e-01
-3.997824490070343018e-01 -1.181435585021972656e-01 -1.182202324271202087e-01 -1.342114955186843872e-01 1.934188650920987129e-03 4.126443862915039062e-01 1.934525966644287109e-01 7.658488750457763672e-01
-5.611519217491149902e-01 -3.462105095386505127e-01 -1.370436102151870728e-01 2.531576752662658691e-01 -5.252605676651000977e-01 -2.739216759800910950e-02 3.869555592536926270e-01 2.366290986537933350e-01
-3.573006987571716309e-01 2.422144412994384766e-01 -2.930834591388702393e-01 -3.376554548740386963e-01 -5.628377199172973633e-01 5.213769078254699707e-01 4.845637455582618713e-02 1.509668976068496704e-01
1.471410878002643585e-02 -1.257754862308502197e-01 5.439742207527160645e-01 -1.302958875894546509e-01 -2.848618924617767334e-01 1.657211184501647949e-01 -5.010589957237243652e-01 5.580403804779052734e-01
-8.174979686737060547e-01 1.084361821413040161e-01 -5.785062164068222046e-02 1.542795300483703613e-01 -3.700904250144958496e-01 -3.000242412090301514e-01 -1.074913889169692993e-02 2.563059926033020020e-01
-2.301938384771347046e-01 2.852675616741180420e-01 -4.407057464122772217e-01 2.588383294641971588e-02 -1.119362339377403259e-01 2.112542986869812012e-01 5.651289969682693481e-02 7.812746167182922363e-01
1.982275396585464478e-02 2.902882993221282959e-01 8.179582655429840088e-02 2.419458180665969849e-01 -1.587931960821151733e-01 5.539925694465637207e-01 -2.175243198871612549e-01 6.860550642013549805e-01
-1.687591522932052612e-01 -5.519697070121765137e-01 -2.373321801424026489e-01 3.423757553100585938e-01 -3.711086809635162354e-01 3.536127805709838867e-01 -4.853268153965473175e-03 4.801196455955505371e-01
-6.957334280014038086e-01 1.421352326869964600e-01 -2.287866175174713135e-01 1.423383653163909912e-01 -2.416281253099441528e-01 5.311608910560607910e-01 -2.466099560260772705e-01 1.477040201425552368e-01
-5.167379975318908691e-01 3.283293545246124268e-01 3.003228306770324707e-01 3.528714179992675781e-01 -2.332877665758132935e-01 2.732874266803264618e-02 3.634067177772521973e-01 4.724779427051544189e-01
-2.813887894153594971e-01 2.490805238485336304e-01 -2.512625455856323242e-01 -9.092523902654647827e-02 -3.699600398540496826e-01 -7.637161761522293091e-02 3.528827130794525146e-01 7.212141752243041992e-01
-1.576047539710998535e-01 3.115061521530151367e-01 2.683709375560283661e-02 -3.044530153274536133e-01 -7.246994972229003906e-01 4.606019556522369385e-01 -1.795104891061782837e-01 -1.230669990181922913e-01
-5.154590606689453125e-01 1.252078637480735779e-02 -3.768486380577087402e-01 6.367794424295425415e-02 -3.971173465251922607e-01 -2.395159155130386353e-01 3.091972470283508301e-01 5.266900062561035156e-01
-8.111339807510375977e-01 1.712575405836105347e-01 -2.228894829750061035e-01 1.603112965822219849e-01 -1.042767427861690521e-02 3.335273861885070801e-01 -1.263064593076705933e-01 3.317386209964752197e-01
-4.785524904727935791e-01 1.963432878255844116e-01 -2.755745351314544678e-01 4.196425080299377441e-01 -1.109504252672195435e-01 2.588191628456115723e-01 -3.103777468204498291e-01 5.520543456077575684e-01
6.081395316869020462e-03 4.940947592258453369e-01 -7.455363869667053223e-02 -4.554887413978576660e-01 -4.526517987251281738e-01 4.086295366287231445e-01 -1.884496808052062988e-01 3.679948747158050537e-01
1.135697886347770691e-01 -1.835330575704574585e-01 -2.938754260540008545e-01 3.754444420337677002e-01 -4.968667030334472656e-01 2.765486240386962891e-01 -3.088132143020629883e-01 5.544140934944152832e-01
-5.045939087867736816e-01 7.633598893880844116e-02 -4.173091351985931396e-01 9.913042932748794556e-02 -4.753249883651733398e-01 -3.268877267837524414e-01 -2.463476359844207764e-01 4.026259481906890869e-01
-3.063505887985229492e-01 -7.238217443227767944e-02 2.192188501358032227e-01 -4.003303349018096924e-01 -1.847079396247863770e-01 7.094921469688415527e-01 -2.123822718858718872e-01 3.316420912742614746e-01
-6.190387010574340820e-01 2.761071920394897461e-01 3.010715246200561523e-01 -4.453294575214385986e-01 -3.569773733615875244e-01 2.676751315593719482e-01 1.896751485764980316e-02 2.283660322427749634e-01
1.604841277003288269e-02 -3.582314401865005493e-02 3.188184797763824463e-01 -3.083402216434478760e-01 -3.350642919540405273e-01 4.516744911670684814e-01 1.984203606843948364e-01 6.679008603096008301e-01
-1.820077151060104370e-01 -1.456135660409927368e-01 3.473725616931915283e-01 -2.363831400871276855e-01 -1.516112834215164185e-01 6.462514400482177734e-01 -5.204840749502182007e-02 5.707794427871704102e-01
6.097491085529327393e-02 5.825073122978210449e-01 4.441372305154800415e-02 -1.759175360202789307e-01 -7.726094126701354980e-01 9.817311167716979980e-02 -1.420703623443841934e-02 1.314639896154403687e-01
-6.102681159973144531e-01 2.181209065020084381e-02 -1.519064903259277344e-01 -6.024609133601188660e-02 -6.319203972816467285e-01 3.384305238723754883e-01 -2.619131207466125488e-01 -1.339207887649536133e-01
-3.730649948120117188e-01 3.302415832877159119e-02 -1.412371993064880371e-01 3.704687356948852539e-01 -4.939219951629638672e-01 -9.934224933385848999e-02 -6.453754305839538574e-01 1.794422715902328491e-01
-4.355940222740173340e-01 3.196941018104553223e-01 3.838567137718200684e-01 -1.392523795366287231e-01 -6.158881187438964844e-01 3.702897727489471436e-01 -9.568721055984497070e-02 -1.254093348979949951e-01
-5.189350247383117676e-01 1.560597419738769531e-01 -3.425547182559967041e-01 -3.812972605228424072e-01 -4.697634279727935791e-01 4.330802857875823975e-01 -1.826985776424407959e-01 -4.478453099727630615e-02
-2.002794742584228516e-01 1.653499156236648560e-01 3.272656202316284180e-01 4.039208590984344482e-01 -3.394880592823028564e-01 -8.993377536535263062e-02 2.441438436508178711e-01 6.923483610153198242e-01
-1.506325900554656982e-01 5.323466658592224121e-01 2.807301878929138184e-01 -2.831457853317260742e-01 -2.472806125879287720e-01 6.443496793508529663e-02 -3.448064923286437988e-01 5.922371149063110352e-01
-6.302529573440551758e-01 3.953997790813446045e-01 -5.468615517020225525e-02 -1.000498309731483459e-01 -4.942140579223632812e-01 -1.382751166820526123e-01 -4.100941717624664307e-01 4.353006184101104736e-02
-3.992911577224731445e-01 1.721134483814239502e-01 5.521601438522338867e-01 5.392848253250122070e-01 -3.737694919109344482e-01 1.026050075888633728e-01 2.075026184320449829e-01 1.481412947177886963e-01
-6.679267436265945435e-02 4.582009315490722656e-01 3.098599612712860107e-01 5.195149779319763184e-01 -3.936374485492706299e-01 6.025910750031471252e-02 1.434207558631896973e-01 4.904391169548034668e-01
2.806107699871063232e-01 -5.540828034281730652e-02 -6.756585836410522461e-02 5.534061230719089508e-03 -9.275078177452087402e-01 -6.223468482494354248e-02 -2.180680930614471436e-01 4.352148622274398804e-02
-4.378626346588134766e-01 3.694460988044738770e-01 3.778215646743774414e-01 -1.393576860427856445e-01 -1.814472973346710205e-01 6.725707650184631348e-02 -5.927737355232238770e-01 3.475469946861267090e-01
-1.754627563059329987e-02 4.923912286758422852e-01 5.162876248359680176e-01 2.200609296560287476e-01 -5.708487033843994141e-01 4.843888804316520691e-02 -3.375900089740753174e-01 9.039271622896194458e-03
-1.886411458253860474e-01 2.305196523666381836e-01 2.464128136634826660e-01 3.925906717777252197e-01 -2.845810353755950928e-01 2.738597616553306580e-02 2.734196782112121582e-01 7.348018884658813477e-01
