# Supplementary material for: Where is your field going? A machine learning approach to study the relative motion of the domains of physics
Source: PLoS One. 2020 Jun 18;15(6):e0233997. doi: 10.1371/journal.pone.0233997 (PMC7302634; doi:10.1371/journal.pone.0233997)
Supplement: S9 Data — (ZIP) [file pone.0233997.s009.zip › 8/Pacs4Run_8_VS_500_embeddings2002-2006ED8.txt]

1.330846995115280151e-01 2.617053501307964325e-02 4.900232553482055664e-01 7.922892272472381592e-02 -3.320742547512054443e-01 -6.443230509757995605e-01 -1.295804381370544434e-01 4.393028318881988525e-01
-9.870581328868865967e-02 5.258907675743103027e-01 3.277060389518737793e-01 -1.246681064367294312e-01 -2.724036574363708496e-01 -4.839606285095214844e-01 -5.280171036720275879e-01 -5.948831886053085327e-02
-1.041054278612136841e-01 4.913386106491088867e-01 4.999726116657257080e-01 2.056495249271392822e-01 -2.363661676645278931e-01 -5.479914546012878418e-01 7.705289125442504883e-02 -3.055869340896606445e-01
1.508389264345169067e-01 4.970865547657012939e-01 7.702113986015319824e-01 -2.436645030975341797e-01 -1.550510674715042114e-01 -2.282677441835403442e-01 -7.093617692589759827e-03 -3.684159740805625916e-02
-2.921505570411682129e-01 2.918452024459838867e-01 7.704280018806457520e-01 -2.669893205165863037e-02 -2.392002046108245850e-01 -4.034691452980041504e-01 -6.466840207576751709e-02 1.049590781331062317e-01
4.461048841476440430e-01 6.395430117845535278e-02 6.381059885025024414e-01 3.488283753395080566e-01 -5.171405076980590820e-01 -1.923126168549060822e-02 1.036831922829151154e-02 1.132083032280206680e-02
5.558455586433410645e-01 2.633664608001708984e-01 5.446476340293884277e-01 -1.531379669904708862e-01 -1.753832399845123291e-01 1.064451262354850769e-01 -8.132080733776092529e-02 5.028704404830932617e-01
6.142547726631164551e-01 4.515975713729858398e-03 4.394388496875762939e-01 3.684666454792022705e-01 -4.984714686870574951e-01 -2.965164557099342346e-02 -2.069778293371200562e-01 4.004874080419540405e-02
3.062673285603523254e-02 6.334468126296997070e-01 3.061034679412841797e-01 1.568007096648216248e-02 1.033837571740150452e-01 -6.552742123603820801e-01 -2.348947972059249878e-01 9.281201660633087158e-02
4.280854761600494385e-01 2.294989116489887238e-02 7.738190889358520508e-01 1.632238626480102539e-01 -2.783390581607818604e-01 -1.028991863131523132e-01 -2.731842696666717529e-01 -1.675941348075866699e-01
-3.703422844409942627e-01 -2.048761956393718719e-02 6.320120096206665039e-01 1.289565265178680420e-01 -4.789748489856719971e-01 -2.905672490596771240e-01 -3.426752090454101562e-01 1.228221207857131958e-01
3.200977444648742676e-01 3.549326658248901367e-01 7.160198688507080078e-01 -1.369749456644058228e-01 2.495269030332565308e-01 -3.323384523391723633e-01 -2.428139597177505493e-01 9.188366681337356567e-02
3.729844093322753906e-01 -2.335875779390335083e-01 2.248121798038482666e-02 -2.523656189441680908e-01 -6.304224133491516113e-01 -4.322655200958251953e-01 -3.964362144470214844e-01 -2.604322694242000580e-02
-1.597824692726135254e-01 6.465052962303161621e-01 5.487630367279052734e-01 9.688872098922729492e-02 -1.367700994014739990e-01 -3.572353422641754150e-01 2.017849087715148926e-01 2.427593320608139038e-01
5.054538249969482422e-01 2.830868959426879883e-01 1.903381943702697754e-01 6.808891892433166504e-01 -2.653236389160156250e-01 -2.024621367454528809e-01 -1.647752225399017334e-01 1.612491160631179810e-01
8.656184375286102295e-02 -3.067692220211029053e-01 7.156400084495544434e-01 3.608632087707519531e-01 -3.509572446346282959e-01 -8.311422914266586304e-02 -3.397300541400909424e-01 1.026716455817222595e-01
6.766939759254455566e-01 3.972878456115722656e-01 3.401577770709991455e-01 1.047834381461143494e-01 -2.502650022506713867e-01 -1.642985045909881592e-01 -4.095833599567413330e-01 1.325986906886100769e-02
1.218494120985269547e-02 1.742228865623474121e-01 2.999376654624938965e-01 6.010192632675170898e-01 -3.463782370090484619e-01 -8.784443885087966919e-02 -2.154923677444458008e-01 5.866681933403015137e-01
2.018837928771972656e-01 -3.813179135322570801e-01 5.350060462951660156e-01 5.877903699874877930e-01 -2.076566368341445923e-01 -2.759980857372283936e-01 1.764019876718521118e-01 1.780355274677276611e-01
2.748546898365020752e-01 6.424391269683837891e-01 8.741520345211029053e-02 3.190149068832397461e-01 -4.767020940780639648e-01 -1.349737048149108887e-01 -1.043084040284156799e-01 3.820625245571136475e-01
-3.815401345491409302e-02 -2.701109945774078369e-01 7.309120297431945801e-01 2.658453583717346191e-01 -2.855131626129150391e-01 -1.575052142143249512e-01 -4.507264196872711182e-01 1.058212444186210632e-01
2.341539263725280762e-01 4.594438970088958740e-01 1.912621557712554932e-01 -1.733941584825515747e-01 -7.677497267723083496e-01 -1.126171201467514038e-01 -2.435932308435440063e-01 7.730823755264282227e-02
3.267459571361541748e-01 6.047761440277099609e-01 1.229667216539382935e-01 2.765269577503204346e-01 -5.804290175437927246e-01 -2.577205896377563477e-01 -1.610077768564224243e-01 -8.156907558441162109e-02
4.447506964206695557e-01 -7.898899912834167480e-02 2.589140236377716064e-01 -2.195003032684326172e-01 -3.014217019081115723e-01 -6.868678927421569824e-01 -1.284142136573791504e-01 -3.187598586082458496e-01
6.959412097930908203e-01 2.415414899587631226e-01 1.428518146276473999e-01 5.068771839141845703e-01 -3.708304762840270996e-01 -1.436668187379837036e-01 1.029869541525840759e-02 1.474149674177169800e-01
1.824350096285343170e-02 -1.035367697477340698e-01 1.954949200153350830e-01 -4.516296386718750000e-01 -5.653138160705566406e-01 -6.500239968299865723e-01 6.207717955112457275e-02 -2.820282801985740662e-02
3.133758306503295898e-01 -1.403161883354187012e-01 5.228775739669799805e-01 -3.313384354114532471e-01 -3.173896968364715576e-01 -5.027708411216735840e-01 -3.357872664928436279e-01 -1.807014197111129761e-01
2.690521478652954102e-01 7.045066356658935547e-01 2.018101699650287628e-02 2.140426635742187500e-01 -4.829527139663696289e-01 -2.784756422042846680e-01 1.822432130575180054e-01 2.026209235191345215e-01
1.963496655225753784e-01 4.658690989017486572e-01 8.697745949029922485e-02 1.283458918333053589e-01 -7.377254962921142578e-01 -1.671431511640548706e-01 -3.813529908657073975e-01 5.262356251478195190e-02
3.891837596893310547e-01 -7.851403206586837769e-03 6.860060095787048340e-01 3.903495967388153076e-01 -3.108517229557037354e-01 -4.894673451781272888e-02 -3.555223643779754639e-01 -8.757502771914005280e-03
2.281117588281631470e-01 2.282769680023193359e-01 6.014053225517272949e-01 1.317200213670730591e-01 1.355344951152801514e-01 -2.585254013538360596e-01 -6.541565060615539551e-01 6.075032800436019897e-02
8.385415077209472656e-01 1.548018902540206909e-01 3.500615060329437256e-01 1.230855062603950500e-01 -3.266254365444183350e-01 -6.401679664850234985e-02 -1.165658086538314819e-01 1.040259078145027161e-01
3.920096457004547119e-01 5.076913833618164062e-01 4.568308293819427490e-01 1.900380998849868774e-01 -4.447881579399108887e-01 -1.435436904430389404e-01 3.414053916931152344e-01 9.364832192659378052e-02
6.742999553680419922e-01 -5.427968874573707581e-02 1.977030634880065918e-01 -1.567973494529724121e-01 -5.203586816787719727e-01 9.679041802883148193e-02 -1.048706322908401489e-01 4.330843985080718994e-01
9.386257827281951904e-02 3.373632729053497314e-01 1.057854220271110535e-01 5.773863792419433594e-01 -5.447361469268798828e-01 -7.465824484825134277e-02 -1.309983134269714355e-01 4.618857204914093018e-01
4.697661995887756348e-01 -2.516005039215087891e-01 8.392813801765441895e-02 1.308875977993011475e-01 1.520681828260421753e-01 -6.117458343505859375e-01 -3.777795135974884033e-01 3.895718157291412354e-01
4.837538003921508789e-01 1.178854182362556458e-01 3.949890732765197754e-01 -2.023554639890789986e-03 -1.785654574632644653e-01 -5.720840301364660263e-03 -6.666568517684936523e-01 3.459985852241516113e-01
2.980895936489105225e-01 -1.342868506908416748e-01 4.276762306690216064e-01 -1.818610131740570068e-01 -3.122827410697937012e-01 -5.914992094039916992e-01 -4.051229953765869141e-01 -2.561502754688262939e-01
4.984534680843353271e-01 -1.476815193891525269e-01 8.016664534807205200e-02 -3.719069957733154297e-01 -4.724096357822418213e-01 -5.742574334144592285e-01 1.765137910842895508e-01 -2.988724038004875183e-02
4.690636098384857178e-01 4.013994038105010986e-01 3.376006186008453369e-01 1.622157692909240723e-01 -5.894291400909423828e-01 -3.265181928873062134e-02 -3.498390316963195801e-01 8.769194781780242920e-02
3.458764851093292236e-01 2.287929356098175049e-01 5.162639021873474121e-01 3.028454482555389404e-01 -6.398218274116516113e-01 7.365599274635314941e-02 2.390946075320243835e-02 2.332609891891479492e-01
7.067607045173645020e-01 2.366006672382354736e-01 2.242517322301864624e-01 2.518871426582336426e-01 -5.202656984329223633e-01 -7.888977974653244019e-02 -2.310102134943008423e-01 2.253216318786144257e-02
2.837581634521484375e-01 1.453236788511276245e-01 6.895528640598058701e-03 -1.861297637224197388e-01 1.387726515531539917e-01 -6.009621024131774902e-01 -4.958476722240447998e-01 4.872292578220367432e-01
-3.218015134334564209e-01 -4.129081033170223236e-03 7.485915422439575195e-01 -1.550209615379571915e-02 -4.904303252696990967e-01 -1.548610031604766846e-01 -2.585417032241821289e-02 2.657533288002014160e-01
6.540356874465942383e-01 1.847007572650909424e-01 3.258919119834899902e-01 1.611110568046569824e-01 -4.241986870765686035e-01 -1.231079846620559692e-01 3.506544828414916992e-01 2.964824736118316650e-01
4.139775931835174561e-01 3.078874945640563965e-01 3.916930258274078369e-01 5.410094857215881348e-01 -1.795402467250823975e-01 -9.270691871643066406e-02 1.269828975200653076e-01 4.803741872310638428e-01
-3.050174713134765625e-01 -9.870000928640365601e-02 7.064224481582641602e-01 5.679581314325332642e-02 -4.068400859832763672e-01 -2.781917452812194824e-01 -3.568615317344665527e-01 1.571770906448364258e-01
2.587804794311523438e-01 5.133651494979858398e-01 2.099506556987762451e-01 1.029407680034637451e-01 -7.104672789573669434e-01 -6.831520795822143555e-02 -2.702396810054779053e-01 1.798684746026992798e-01
3.687319457530975342e-01 -1.422913093119859695e-02 3.364472687244415283e-01 6.735785007476806641e-01 -4.039590060710906982e-01 -1.026624292135238647e-01 5.556770786643028259e-02 3.465821444988250732e-01
4.215900003910064697e-01 -1.650670319795608521e-01 2.189058065414428711e-02 -4.483012598939239979e-04 -3.737084269523620605e-01 -6.716524362564086914e-01 -4.187880456447601318e-01 -1.684539765119552612e-01
5.883638262748718262e-01 3.703857958316802979e-01 3.226161599159240723e-01 3.158907890319824219e-01 -4.320286512374877930e-01 -1.495983451604843140e-01 2.772505879402160645e-01 1.639452427625656128e-01
2.650213427841663361e-02 4.980959594249725342e-01 5.151066780090332031e-01 -9.906816482543945312e-02 -4.026861190795898438e-01 -3.067216575145721436e-01 4.508182704448699951e-01 1.287533789873123169e-01
4.210069179534912109e-01 2.570567131042480469e-01 1.889167875051498413e-01 4.607243835926055908e-01 -1.445482391864061356e-02 -6.445506811141967773e-01 -1.627812087535858154e-01 -2.580046653747558594e-01
7.226197123527526855e-01 -1.141066476702690125e-01 1.945197880268096924e-01 -9.483656287193298340e-02 -5.030481219291687012e-01 7.931517064571380615e-02 -6.324516236782073975e-02 3.932175338268280029e-01
2.627593874931335449e-01 4.205542206764221191e-01 3.402212858200073242e-01 6.755225360393524170e-02 -7.836915850639343262e-01 -6.011627241969108582e-02 -1.236612796783447266e-01 -2.644433081150054932e-02
2.605296671390533447e-01 4.175793528556823730e-01 -1.014731600880622864e-01 5.405594706535339355e-01 -5.748669505119323730e-01 -3.268818557262420654e-01 -1.239840462803840637e-01 -5.054736882448196411e-02
-1.858716160058975220e-01 -1.632435917854309082e-01 7.674797177314758301e-01 1.601127833127975464e-01 -3.173317015171051025e-01 -3.078623712062835693e-01 -3.565296828746795654e-01 3.937031328678131104e-02
4.814479351043701172e-01 4.275899231433868408e-01 7.029782235622406006e-02 4.450438618659973145e-01 -3.112599551677703857e-01 -6.816870719194412231e-02 -3.736521303653717041e-01 3.757969141006469727e-01
7.010532915592193604e-02 -8.285335451364517212e-02 7.483535408973693848e-01 2.725668549537658691e-01 -1.394999772310256958e-01 -4.052805602550506592e-01 -4.108435511589050293e-01 3.727798163890838623e-02
1.881456822156906128e-01 1.247376203536987305e-01 -1.224822103977203369e-01 7.048916220664978027e-01 -5.192860364913940430e-01 -3.578960597515106201e-01 9.405183047056198120e-02 1.748552620410919189e-01
-4.495854955166578293e-03 5.504322052001953125e-01 4.602459073066711426e-01 1.097674518823623657e-01 -3.385337293148040771e-01 -3.366357088088989258e-01 4.704593122005462646e-01 1.544944345951080322e-01
-1.962210237979888916e-02 2.911359369754791260e-01 1.665176637470722198e-02 6.127418279647827148e-01 -3.014923930168151855e-01 -2.215889245271682739e-01 -3.123168349266052246e-01 5.491663813591003418e-01
4.541756808757781982e-01 4.874560236930847168e-01 3.697889447212219238e-01 5.385697260499000549e-02 -4.436477124691009521e-01 -1.505765616893768311e-01 -4.424563646316528320e-01 -3.467451408505439758e-02
3.440009653568267822e-01 -2.190035730600357056e-01 5.221417546272277832e-01 -4.608693420886993408e-01 -3.615959584712982178e-01 -4.393230080604553223e-01 -1.572088003158569336e-01 -1.404443569481372833e-02
6.906736493110656738e-01 2.047292143106460571e-01 3.811514377593994141e-01 4.953053295612335205e-01 -2.054773420095443726e-01 -1.633419394493103027e-01 -7.584540545940399170e-02 1.256898790597915649e-01
-7.973471283912658691e-02 -2.770926952362060547e-01 4.235388338565826416e-01 4.866193532943725586e-01 -4.140260815620422363e-01 -3.419656455516815186e-01 3.095857203006744385e-01 3.412876725196838379e-01
2.345957458019256592e-01 1.345767453312873840e-02 3.866865932941436768e-01 -5.863828659057617188e-01 -2.720023393630981445e-01 -6.056917309761047363e-01 1.747078634798526764e-02 1.012885048985481262e-01
1.157770380377769470e-01 5.229278206825256348e-01 2.134963124990463257e-01 3.769478797912597656e-01 2.225006520748138428e-01 -6.072881817817687988e-01 -2.712128162384033203e-01 1.833302080631256104e-01
2.027198076248168945e-01 -1.703407466411590576e-01 5.644808411598205566e-01 5.750416517257690430e-01 -2.965530753135681152e-01 -1.932026445865631104e-01 2.064075917005538940e-01 3.357112109661102295e-01
5.915908515453338623e-02 1.063092425465583801e-01 1.935783326625823975e-01 5.638238787651062012e-01 -5.211487412452697754e-01 1.739916624501347542e-03 -7.412824779748916626e-02 5.939148068428039551e-01
5.002617239952087402e-01 5.261710882186889648e-01 4.130801856517791748e-01 2.552348077297210693e-01 -4.181708395481109619e-01 -1.725471615791320801e-01 -1.661733686923980713e-01 -6.963574141263961792e-02
1.509070098400115967e-01 3.722008764743804932e-01 4.427556693553924561e-01 -1.141634583473205566e-01 -2.859024107456207275e-01 5.317872390151023865e-02 -6.060993075370788574e-01 4.215485751628875732e-01
-3.650771826505661011e-02 6.675560027360916138e-02 2.608501017093658447e-01 -5.584778189659118652e-01 -5.163429975509643555e-01 -5.325083136558532715e-01 -2.272672951221466064e-01 1.115571409463882446e-01
8.380642160773277283e-03 -1.873658895492553711e-01 7.084102630615234375e-01 3.085280358791351318e-01 -3.396479189395904541e-01 -1.417196244001388550e-01 -4.696615338325500488e-01 -1.084527894854545593e-01
1.335285454988479614e-01 -1.590712815523147583e-01 -6.923718750476837158e-02 7.968731224536895752e-02 -2.222450375556945801e-01 -5.313354134559631348e-01 -6.985663771629333496e-01 3.549893498420715332e-01
3.366883993148803711e-01 4.095502495765686035e-01 1.446271389722824097e-01 2.524501644074916840e-02 -7.511500716209411621e-01 -6.490872055292129517e-02 -3.542890846729278564e-01 5.826556682586669922e-02
4.766094684600830078e-01 -1.460677534341812134e-01 6.297870725393295288e-02 -1.435985118150711060e-01 -4.123581051826477051e-01 -7.190910577774047852e-01 7.006096839904785156e-02 -1.867646574974060059e-01
7.456371188163757324e-01 -2.607479989528656006e-01 1.307347118854522705e-01 -1.793443597853183746e-02 -1.393197625875473022e-01 -5.707692503929138184e-01 -1.035562977194786072e-01 -5.206668749451637268e-02
4.410887658596038818e-01 -1.640392690896987915e-01 1.091829612851142883e-01 -3.497817218303680420e-01 -1.025235056877136230e-01 -7.850112915039062500e-01 9.009058028459548950e-02 9.692008048295974731e-02
4.467186033725738525e-01 5.356793403625488281e-01 3.884859383106231689e-01 4.686466455459594727e-01 -2.777413129806518555e-01 -1.394629478454589844e-01 4.724011570215225220e-02 2.100415080785751343e-01
4.790761768817901611e-01 1.453398615121841431e-01 3.608095347881317139e-01 2.424204051494598389e-01 -7.444735169410705566e-01 2.753677591681480408e-02 -2.641288563609123230e-02 6.866149604320526123e-02
3.069787025451660156e-01 6.982797384262084961e-01 3.023096919059753418e-01 2.386219948530197144e-01 -4.125729799270629883e-01 -2.288794070482254028e-01 2.069683969020843506e-01 6.633014976978302002e-02
2.156444787979125977e-01 -2.052081376314163208e-02 2.868849635124206543e-01 5.587666630744934082e-01 -5.299745202064514160e-01 -1.109648719429969788e-01 1.319619268178939819e-01 4.979488551616668701e-01
4.233473539352416992e-01 -1.646652817726135254e-01 2.432269044220447540e-02 7.453317195177078247e-02 -4.549583792686462402e-01 -6.737620830535888672e-01 -2.441821694374084473e-01 -2.587428092956542969e-01
4.249549806118011475e-01 -1.900919079780578613e-01 1.979188472032546997e-01 4.309266209602355957e-01 -3.641884922981262207e-01 -7.978300750255584717e-02 1.409917026758193970e-01 6.320850253105163574e-01
-1.866112835705280304e-02 -8.154787123203277588e-02 4.746873974800109863e-01 5.495597720146179199e-01 -3.290504217147827148e-01 -3.047465980052947998e-01 4.393076896667480469e-01 2.674352824687957764e-01
3.096351623535156250e-01 -4.212674498558044434e-01 2.619836330413818359e-01 -2.354844659566879272e-01 -3.605521321296691895e-01 -6.818161010742187500e-01 5.819299817085266113e-02 -6.568053364753723145e-02
2.029283940792083740e-01 5.192104354500770569e-02 5.547753572463989258e-01 3.613389134407043457e-01 -7.039952874183654785e-01 3.132360521703958511e-03 -1.486318409442901611e-01 8.497782051563262939e-03
2.854107618331909180e-01 6.323945522308349609e-01 2.516517937183380127e-01 3.988239467144012451e-01 -3.886098265647888184e-01 -2.528060376644134521e-01 2.719656527042388916e-01 8.564452081918716431e-02
4.193445742130279541e-01 5.560493841767311096e-02 4.070101976394653320e-01 -9.786782413721084595e-02 -3.287694156169891357e-01 -5.932430028915405273e-01 -2.897708415985107422e-01 -3.191064298152923584e-01
-3.046490252017974854e-01 -1.783807277679443359e-01 2.533219754695892334e-01 4.597328007221221924e-01 -6.282519102096557617e-01 -4.468782544136047363e-01 4.523117095232009888e-02 -5.828025192022323608e-02
-2.687593549489974976e-02 -1.147632375359535217e-01 5.141778588294982910e-01 -5.324125289916992188e-01 -3.149982094764709473e-01 -5.078164935111999512e-01 -1.990213096141815186e-01 2.038495242595672607e-01
3.936477303504943848e-01 6.929476261138916016e-01 2.649966478347778320e-01 3.301474750041961670e-01 -2.771443426609039307e-01 -3.112058639526367188e-01 1.061239540576934814e-01 2.691375836730003357e-02
2.698916494846343994e-01 2.512107193470001221e-01 4.710804820060729980e-01 3.239797055721282959e-01 -7.324379086494445801e-01 -2.469293773174285889e-02 6.791472900658845901e-03 7.123500574380159378e-03
1.306766718626022339e-01 -4.440700411796569824e-01 4.231761693954467773e-01 6.089406013488769531e-01 -2.286422550678253174e-01 -4.014387726783752441e-01 1.248753145337104797e-01 8.255028724670410156e-02
-7.890380918979644775e-02 -3.642138540744781494e-01 7.506104707717895508e-01 1.729691773653030396e-01 -2.313365340232849121e-01 -2.350563406944274902e-01 -3.585683107376098633e-01 1.744960844516754150e-01
4.341869652271270752e-01 4.254677295684814453e-01 2.442760169506072998e-01 1.501176655292510986e-01 -7.133456468582153320e-01 -1.070349961519241333e-01 -1.482345759868621826e-01 7.720693200826644897e-02
2.451964020729064941e-01 4.711299538612365723e-01 1.826315522193908691e-01 6.863923370838165283e-02 -7.406450510025024414e-01 -3.215504810214042664e-02 -3.255760073661804199e-01 1.557592004537582397e-01
6.552947759628295898e-01 2.758319489657878876e-02 4.631713628768920898e-01 3.171834647655487061e-01 -4.677136838436126709e-01 7.059766910970211029e-03 -9.073508530855178833e-02 1.663009375333786011e-01
5.929173901677131653e-02 2.136930525302886963e-01 2.519293129444122314e-01 -1.631916910409927368e-01 1.184472888708114624e-01 -5.053889155387878418e-01 3.279030323028564453e-01 6.955225467681884766e-01
-2.295373827219009399e-01 1.264819204807281494e-01 6.398300528526306152e-01 -7.403963711112737656e-03 -4.352597296237945557e-01 -2.457193434238433838e-01 -4.925871491432189941e-01 1.714830249547958374e-01
2.600289583206176758e-01 6.292298436164855957e-01 2.638112306594848633e-01 3.090568482875823975e-01 -4.044973254203796387e-01 -2.225666046142578125e-01 3.378363251686096191e-01 2.098929435014724731e-01
1.817421615123748779e-01 3.598959743976593018e-01 -1.376543939113616943e-02 7.046434879302978516e-01 -1.942180097103118896e-01 -5.468631386756896973e-01 -7.828931324183940887e-03 6.238334253430366516e-02
4.047136902809143066e-01 -3.329240679740905762e-01 -1.009275019168853760e-01 2.627545595169067383e-02 -3.172093629837036133e-01 -7.176819443702697754e-01 -3.076613545417785645e-01 6.439705938100814819e-02
4.133432209491729736e-01 2.635095417499542236e-01 1.666712164878845215e-01 2.121075689792633057e-01 -8.194910883903503418e-01 -1.035953164100646973e-01 -6.803471595048904419e-02 3.850953187793493271e-03
1.792708784341812134e-02 -2.082781940698623657e-01 9.928702563047409058e-02 5.408240482211112976e-03 3.303196653723716736e-02 -7.095821499824523926e-01 -5.058861970901489258e-01 4.311527907848358154e-01
4.467810392379760742e-01 -1.035307422280311584e-01 -1.606456935405731201e-01 -6.953942775726318359e-02 -4.188055396080017090e-01 -6.694182753562927246e-01 -3.658056855201721191e-01 -4.114117100834846497e-02
1.575816124677658081e-01 -4.814143776893615723e-01 6.432284601032733917e-03 -4.952303692698478699e-02 -4.553548693656921387e-01 -7.045414447784423828e-01 -1.920457482337951660e-01 1.749747619032859802e-02
7.527942210435867310e-02 3.903098404407501221e-01 4.463755190372467041e-01 -9.054219722747802734e-02 -4.998494088649749756e-01 -3.449560999870300293e-01 5.151687860488891602e-01 1.729863509535789490e-02
5.622407793998718262e-02 2.536513507366180420e-01 -5.220013484358787537e-02 5.594841241836547852e-01 -7.017042040824890137e-01 -2.174685001373291016e-01 3.841964527964591980e-02 2.749456763267517090e-01
5.532378554344177246e-01 -2.076672762632369995e-01 2.150764316320419312e-01 6.043457388877868652e-01 -3.139028549194335938e-01 -1.940406858921051025e-01 1.446873098611831665e-01 2.866867780685424805e-01
7.569625377655029297e-01 3.910654783248901367e-01 1.915120631456375122e-01 2.336128056049346924e-01 -3.310174942016601562e-01 -1.350301802158355713e-01 -8.655642718076705933e-02 2.180043309926986694e-01
-6.861642748117446899e-02 -3.117002248764038086e-01 5.803025960922241211e-01 1.055128034204244614e-02 -4.263706207275390625e-01 -9.636434167623519897e-02 1.743558794260025024e-01 5.829188823699951172e-01
4.286146163940429688e-01 2.141698449850082397e-01 7.149497270584106445e-01 4.085271954536437988e-01 -1.862957477569580078e-01 -7.011306285858154297e-02 -2.268971055746078491e-01 3.562288731336593628e-02
3.038256764411926270e-01 -4.199248924851417542e-02 4.202495515346527100e-01 4.273600578308105469e-01 -4.794676899909973145e-01 -2.296134382486343384e-01 5.123500823974609375e-01 -3.957415372133255005e-02
3.301982581615447998e-02 6.919946670532226562e-01 1.025433465838432312e-01 2.595001757144927979e-01 1.679858379065990448e-02 -6.577066779136657715e-01 -4.585921391844749451e-02 8.505509048700332642e-02
-2.789526879787445068e-01 -1.566777005791664124e-02 4.568274021148681641e-01 1.580803543329238892e-01 -1.435588151216506958e-01 -2.463227063417434692e-01 1.057535111904144287e-01 7.718753218650817871e-01
5.022084116935729980e-01 -2.846680581569671631e-01 4.947615861892700195e-01 4.907741844654083252e-01 -4.010675549507141113e-01 -7.146595418453216553e-02 -1.184729672968387604e-02 1.224736720323562622e-01
1.328435391187667847e-01 -4.174138009548187256e-01 1.905499398708343506e-01 -3.481870144605636597e-02 -2.295175939798355103e-01 -5.614515542984008789e-01 -6.211454868316650391e-01 1.298800557851791382e-01
2.502979040145874023e-01 1.998962610960006714e-01 3.482921421527862549e-01 -1.095149070024490356e-01 -4.970081746578216553e-01 1.012134477496147156e-01 -5.184341669082641602e-01 4.879103004932403564e-01
4.732152521610260010e-01 -5.177466198801994324e-02 -7.917413115501403809e-02 1.489589959383010864e-01 1.375921517610549927e-01 -4.635516405105590820e-01 -2.828266620635986328e-01 6.566024422645568848e-01
6.330567598342895508e-01 1.455646604299545288e-01 3.816569149494171143e-01 2.376629710197448730e-01 -5.011147260665893555e-01 -2.796055935323238373e-02 -3.514847159385681152e-01 2.156829088926315308e-02
8.797738701105117798e-02 3.823368549346923828e-01 7.456544041633605957e-02 5.511503219604492188e-01 -5.944879055023193359e-01 -1.759541928768157959e-01 -4.075460880994796753e-02 3.882204294204711914e-01
4.204212427139282227e-01 -1.048677265644073486e-01 -1.293629128485918045e-02 -4.281509667634963989e-02 -2.949308753013610840e-01 -8.042942285537719727e-01 -2.438860833644866943e-01 -1.299786716699600220e-01
1.076097972691059113e-02 1.804592013359069824e-01 3.859988152980804443e-01 5.572471618652343750e-01 -5.215662717819213867e-01 2.118045464158058167e-02 -1.381849404424428940e-02 4.849003851413726807e-01
4.996977746486663818e-01 -4.015576094388961792e-02 -1.587070077657699585e-01 -1.456164568662643433e-01 -2.949060797691345215e-01 -5.862034559249877930e-01 -5.134532451629638672e-01 8.977430313825607300e-02
-3.545457124710083008e-01 5.504078418016433716e-02 5.550878643989562988e-01 1.926420927047729492e-01 -1.209911778569221497e-01 -3.020433485507965088e-01 1.163348481059074402e-01 6.376767158508300781e-01
1.866099685430526733e-01 -1.663402467966079712e-01 3.159756660461425781e-01 -4.513003826141357422e-01 -1.316600888967514038e-01 -7.003703117370605469e-01 2.195456922054290771e-01 2.791804373264312744e-01
-4.624994695186614990e-01 -6.312693655490875244e-02 4.687912166118621826e-01 5.077895522117614746e-02 -6.578078269958496094e-01 -3.103096485137939453e-01 -7.264140993356704712e-02 1.596423238515853882e-01
2.834559381008148193e-01 -1.180811505764722824e-02 4.375260174274444580e-01 4.490341246128082275e-01 -4.262802004814147949e-01 -3.182274997234344482e-01 4.734805524349212646e-01 -1.388720422983169556e-01
1.421843916177749634e-01 1.232831180095672607e-01 6.976168751716613770e-01 2.090943306684494019e-01 2.974717319011688232e-01 -2.773005068302154541e-01 -4.415041506290435791e-01 2.718165814876556396e-01
-2.265374511480331421e-01 6.552684903144836426e-01 3.118957579135894775e-01 4.789441823959350586e-02 -2.595874667167663574e-01 -4.440953135490417480e-01 2.779014110565185547e-01 2.790976166725158691e-01
6.142833828926086426e-01 -1.414510160684585571e-01 2.608875036239624023e-01 4.671115875244140625e-01 -1.139594614505767822e-01 -2.665564119815826416e-01 3.598328530788421631e-01 3.207388520240783691e-01
3.589229285717010498e-01 5.255541205406188965e-01 8.973916620016098022e-02 2.861961126327514648e-01 -6.497696042060852051e-01 -1.008183062076568604e-01 -2.001627832651138306e-01 1.804881691932678223e-01
-4.077706858515739441e-02 8.511582762002944946e-02 3.362705111503601074e-01 -5.970886945724487305e-01 -2.185364514589309692e-01 -5.877897739410400391e-01 -1.248650178313255310e-01 3.356390893459320068e-01
-1.819361448287963867e-01 -1.695954501628875732e-01 5.243456363677978516e-01 -1.016048043966293335e-01 -6.168276444077491760e-02 -2.975361645221710205e-01 -3.693747147917747498e-02 7.477818727493286133e-01
4.111648201942443848e-01 -8.518154732882976532e-03 -4.880058765411376953e-02 9.381874464452266693e-03 -7.635278999805450439e-02 -5.301418900489807129e-01 -6.664572954177856445e-01 3.120190799236297607e-01
-3.814748525619506836e-01 -2.310545444488525391e-01 2.529531419277191162e-01 2.813028991222381592e-01 -6.992285847663879395e-01 -3.171939551830291748e-01 -2.897612284868955612e-03 2.615976929664611816e-01
1.503231972455978394e-01 -3.388881385326385498e-01 2.960566282272338867e-01 -4.037027060985565186e-01 -3.274084925651550293e-01 -6.616688966751098633e-01 1.693325638771057129e-01 1.955931037664413452e-01
-9.674166142940521240e-02 -3.309804201126098633e-01 3.849946856498718262e-01 2.385798394680023193e-01 -5.148195028305053711e-01 -2.366609871387481689e-01 3.821046054363250732e-01 4.570562243461608887e-01
5.901545882225036621e-01 4.679601266980171204e-02 4.146685302257537842e-01 2.729843929409980774e-02 -2.973603010177612305e-01 1.355751156806945801e-01 -1.845377534627914429e-01 5.796330571174621582e-01
3.378881141543388367e-02 2.429692447185516357e-01 2.551276423037052155e-02 6.937063336372375488e-01 -3.604483902454376221e-01 -1.709380298852920532e-01 -2.234324067831039429e-01 4.988788366317749023e-01
-2.757791280746459961e-01 3.004772961139678955e-02 5.018118023872375488e-01 5.287930965423583984e-01 -1.912382543087005615e-01 -3.329853117465972900e-01 -3.630129396915435791e-01 3.352257311344146729e-01
-2.381370663642883301e-01 -3.239551559090614319e-02 2.640674114227294922e-01 -4.454745054244995117e-01 -2.432320863008499146e-01 -6.848892569541931152e-01 -2.216924428939819336e-01 3.109332919120788574e-01
2.851405143737792969e-01 -2.058098316192626953e-01 -1.717084199190139771e-01 7.943385839462280273e-02 -1.826044470071792603e-01 -6.550628542900085449e-01 -4.660297334194183350e-01 4.011335670948028564e-01
6.444492340087890625e-01 -2.765531241893768311e-01 9.739960730075836182e-02 -2.150868996977806091e-02 -2.602992057800292969e-01 -6.374317407608032227e-01 -1.204295977950096130e-01 -9.836712479591369629e-02
-5.257171988487243652e-01 -5.143924616277217865e-03 3.777607381343841553e-01 -7.786475121974945068e-02 -5.319170951843261719e-01 -3.646144270896911621e-01 -9.136615693569183350e-02 3.880743682384490967e-01
1.327164322137832642e-01 8.417782187461853027e-02 3.250670433044433594e-01 5.447384715080261230e-02 2.676395177841186523e-01 -6.401160955429077148e-01 3.613317608833312988e-01 5.047021508216857910e-01
2.518959343433380127e-01 5.262609720230102539e-01 7.466448098421096802e-02 5.011178255081176758e-01 8.384232968091964722e-02 -2.760852277278900146e-01 -1.643471568822860718e-01 5.409633517265319824e-01
9.840157628059387207e-02 -1.069697961211204529e-01 1.630929112434387207e-01 -4.991308450698852539e-01 -1.210063472390174866e-01 -7.138070464134216309e-01 -3.131554126739501953e-01 2.844550907611846924e-01
3.580996990203857422e-01 -7.930253446102142334e-02 4.339217841625213623e-01 5.187890529632568359e-01 -4.382334351539611816e-01 -2.088573724031448364e-01 4.138726592063903809e-01 -3.293915465474128723e-02
7.178263068199157715e-01 3.854630291461944580e-01 2.110727131366729736e-01 1.121221110224723816e-01 -5.114809870719909668e-01 -1.238762736320495605e-01 1.853040046989917755e-02 4.146061837673187256e-02
-4.706530869007110596e-01 1.660988330841064453e-01 4.610940515995025635e-01 1.855045258998870850e-01 -2.988990247249603271e-01 -2.555261254310607910e-01 -1.525718569755554199e-01 5.709333419799804688e-01
-2.639811336994171143e-01 -6.864927709102630615e-02 7.846588492393493652e-01 8.253572136163711548e-02 -3.536605834960937500e-01 -1.541364639997482300e-01 2.943105250597000122e-02 3.916627764701843262e-01
3.818165063858032227e-01 3.953716158866882324e-01 1.799380630254745483e-01 -2.637576460838317871e-01 -1.314106434583663940e-01 -6.970367431640625000e-01 -1.331511437892913818e-01 -2.740318477153778076e-01
5.797091722488403320e-01 -1.119155660271644592e-01 3.080203831195831299e-01 6.140224337577819824e-01 -2.006016075611114502e-01 -1.099531427025794983e-01 8.577471971511840820e-02 3.461561203002929688e-01
-3.940873146057128906e-01 -1.720059365034103394e-01 6.608090400695800781e-01 1.443047821521759033e-01 -4.132441878318786621e-01 -4.061077237129211426e-01 -1.100640594959259033e-01 9.903747588396072388e-02
1.182879507541656494e-01 -3.140340745449066162e-02 3.050850331783294678e-01 -5.182916522026062012e-01 4.697743803262710571e-02 -6.474543809890747070e-01 -7.304443418979644775e-02 4.433725774288177490e-01
1.101686283946037292e-01 -4.276265501976013184e-01 2.929815649986267090e-01 6.361133456230163574e-01 -3.349404036998748779e-01 -4.130447804927825928e-01 1.505155861377716064e-01 9.525867551565170288e-02
2.016749083995819092e-01 1.119574308395385742e-01 5.041626691818237305e-01 6.429513096809387207e-01 -2.098744958639144897e-01 -1.811623126268386841e-01 -6.246459856629371643e-02 4.454856514930725098e-01
6.143352389335632324e-01 4.075393974781036377e-01 2.362595796585083008e-01 3.876786828041076660e-01 -4.413427710533142090e-01 -1.279595792293548584e-01 -1.434418261051177979e-01 1.365933716297149658e-01
3.395308181643486023e-02 4.186401367187500000e-01 5.233721137046813965e-01 -2.980265319347381592e-01 -3.623082935810089111e-01 -9.184817969799041748e-02 -5.102152228355407715e-01 2.466303557157516479e-01
1.210609152913093567e-01 5.842624902725219727e-01 1.744105368852615356e-01 5.852855741977691650e-02 -6.755728721618652344e-01 -2.339584082365036011e-01 -3.145301938056945801e-01 8.515370078384876251e-03
-1.500334590673446655e-01 1.443364322185516357e-01 7.262828350067138672e-01 -1.767051815986633301e-01 -1.826045513153076172e-01 -4.619441032409667969e-01 -3.888550698757171631e-01 7.075106841512024403e-04
-8.319894224405288696e-02 2.653262317180633545e-01 7.172998040914535522e-02 2.609829604625701904e-01 -1.334989815950393677e-02 -7.161023616790771484e-01 4.314941465854644775e-01 3.876268863677978516e-01
2.755437493324279785e-01 2.063205838203430176e-01 3.701619803905487061e-01 -1.639872044324874878e-01 -3.986687958240509033e-01 8.140293508768081665e-02 -5.742925405502319336e-01 4.714029133319854736e-01
1.319151073694229126e-01 4.291982650756835938e-01 1.274765729904174805e-01 3.587038815021514893e-01 1.848861724138259888e-01 -7.774548530578613281e-01 -1.076664254069328308e-01 5.707523226737976074e-02
-5.520210415124893188e-02 -2.203781157732009888e-01 2.865670323371887207e-01 6.052232980728149414e-01 -2.138099223375320435e-01 -2.885899841785430908e-01 -3.211863711476325989e-02 6.082268357276916504e-01
3.404902815818786621e-01 3.838448226451873779e-01 6.273751854896545410e-01 4.796735644340515137e-01 -3.103704452514648438e-01 -1.154694482684135437e-01 -5.583711341023445129e-02 -1.619664579629898071e-02
5.442681908607482910e-02 4.055329561233520508e-01 -1.985650211572647095e-01 -6.479945778846740723e-02 -2.204601615667343140e-01 -6.401551365852355957e-01 3.666309416294097900e-01 4.428704977035522461e-01
2.107685506343841553e-01 3.999186754226684570e-01 4.089253842830657959e-01 1.987877637147903442e-01 -7.338065505027770996e-01 -2.491683326661586761e-02 -2.081560939550399780e-01 8.051952719688415527e-02
3.900276124477386475e-01 -1.155377924442291260e-01 1.294386982917785645e-01 -1.644069701433181763e-01 -9.395333379507064819e-02 -4.553248882293701172e-01 -7.056224346160888672e-01 2.769374847412109375e-01
3.386683762073516846e-01 -1.466837823390960693e-01 5.950548648834228516e-01 -4.821026921272277832e-01 -2.895330190658569336e-01 -3.912951052188873291e-01 -2.006482630968093872e-01 -8.573723956942558289e-03
-2.872867742553353310e-03 -5.909587442874908447e-02 2.910076379776000977e-01 1.840194314718246460e-01 1.710195541381835938e-01 -7.586168646812438965e-01 3.848553597927093506e-01 3.536805212497711182e-01
3.249535560607910156e-01 -8.818277716636657715e-02 -1.191789656877517700e-01 2.963472902774810791e-01 1.663277447223663330e-01 -7.471041083335876465e-01 -2.495817095041275024e-01 3.694361746311187744e-01
2.003188133239746094e-01 -2.175709307193756104e-01 -1.795161329209804535e-02 -9.641174972057342529e-02 -3.875279128551483154e-01 -7.002179026603698730e-01 -5.111647248268127441e-01 3.384131938219070435e-02
-2.393982559442520142e-01 -1.661799401044845581e-01 1.508731096982955933e-01 4.042666852474212646e-01 -7.422310113906860352e-01 -3.934897184371948242e-01 -1.091911345720291138e-01 -1.058989316225051880e-01
-1.981817781925201416e-01 2.543255984783172607e-01 1.989363282918930054e-01 -4.427389502525329590e-01 -2.205455452203750610e-01 -7.530289888381958008e-01 -1.537419557571411133e-01 1.453255712985992432e-01
3.402534499764442444e-02 -1.121508516371250153e-02 2.555274963378906250e-01 -6.406143903732299805e-01 -2.923858463764190674e-01 -5.111653804779052734e-01 -1.835871934890747070e-01 3.775601387023925781e-01
1.465467065572738647e-01 5.932609736919403076e-02 5.472586154937744141e-01 -5.583183169364929199e-01 -2.392259687185287476e-01 -5.426222085952758789e-01 -1.049997285008430481e-01 -3.316862136125564575e-02
6.573452353477478027e-01 -2.814332246780395508e-01 5.141071081161499023e-01 2.672339081764221191e-01 -3.264127969741821289e-01 -1.118331179022789001e-01 2.949245460331439972e-02 1.817979067564010620e-01
-1.569441556930541992e-01 -2.031496763229370117e-01 4.292426705360412598e-01 1.153505593538284302e-01 -2.225188761949539185e-01 -2.355312108993530273e-01 3.918424714356660843e-03 7.946941256523132324e-01
-1.539674587547779083e-02 5.228248890489339828e-03 3.938821554183959961e-01 5.517319440841674805e-01 -4.351933896541595459e-01 -6.763980258256196976e-03 -1.590227633714675903e-01 5.704885125160217285e-01
3.903093636035919189e-01 2.087455987930297852e-01 -8.721821010112762451e-02 2.365050017833709717e-01 -7.422454953193664551e-01 -1.967721730470657349e-01 3.130148351192474365e-01 2.300356626510620117e-01
1.893366873264312744e-01 -1.036252081394195557e-01 -1.974367499351501465e-01 2.667112946510314941e-01 -6.299497094005346298e-03 -7.678725719451904297e-01 -3.709264099597930908e-01 3.406506478786468506e-01
7.233026623725891113e-01 3.620165884494781494e-01 1.730412393808364868e-01 1.834115236997604370e-01 -2.543031871318817139e-01 -3.193010389804840088e-02 -2.826109528541564941e-01 3.696425855159759521e-01
1.425956189632415771e-01 9.749791771173477173e-02 5.586233139038085938e-01 -5.188435316085815430e-01 -1.375062763690948486e-01 -5.868893265724182129e-01 -1.598069816827774048e-01 4.107009153813123703e-03
9.755433350801467896e-02 -3.795622587203979492e-01 5.744796395301818848e-01 4.775292873382568359e-01 -4.231572151184082031e-01 -1.192587912082672119e-01 -5.706658214330673218e-02 3.030073940753936768e-01
-1.714537888765335083e-01 5.317940711975097656e-01 3.930496573448181152e-01 2.055396735668182373e-01 -4.394923746585845947e-01 -3.591133058071136475e-01 3.875025808811187744e-01 1.370761096477508545e-01
3.391325175762176514e-01 2.187532186508178711e-01 -1.981129795312881470e-01 7.864603400230407715e-02 -1.620640009641647339e-01 -6.232107877731323242e-01 -6.062080860137939453e-01 9.776218235492706299e-02
1.954887062311172485e-01 -1.016494110226631165e-01 -1.473848670721054077e-01 -1.166367456316947937e-01 -1.928199976682662964e-01 -8.654817938804626465e-01 -3.313335478305816650e-01 1.417916864156723022e-01
-1.430189888924360275e-02 3.732244074344635010e-01 -2.628529667854309082e-01 -1.306253075599670410e-01 -2.417457401752471924e-01 -6.121130585670471191e-01 1.413701325654983521e-01 5.667763948440551758e-01
2.410653382539749146e-01 2.330062240362167358e-01 1.521166563034057617e-01 6.196660399436950684e-01 -3.560463786125183105e-01 -5.093153938651084900e-02 -1.406210064888000488e-01 5.756151676177978516e-01
3.049415647983551025e-01 3.625769317150115967e-01 2.553879916667938232e-01 5.681923031806945801e-01 2.298172563314437866e-02 -1.799330711364746094e-01 1.519183665513992310e-01 5.757605433464050293e-01
-4.130549356341362000e-02 7.868896424770355225e-02 7.181512117385864258e-01 1.676441170275211334e-02 -2.692310512065887451e-01 -4.936732053756713867e-01 -3.907003700733184814e-01 -8.505525439977645874e-02
1.915075480937957764e-01 4.664579033851623535e-01 1.452475637197494507e-01 3.208984434604644775e-01 2.097530812025070190e-01 -6.725390553474426270e-01 -3.032577037811279297e-01 1.827533990144729614e-01
-2.150562703609466553e-01 5.834056735038757324e-01 4.382618069648742676e-01 3.881533816456794739e-02 -2.366885989904403687e-01 -4.594075679779052734e-01 3.381558060646057129e-01 1.959141492843627930e-01
2.200269252061843872e-01 -9.985164552927017212e-02 2.980781495571136475e-01 3.739495277404785156e-01 -3.483302295207977295e-01 1.719776354730129242e-02 2.132774740457534790e-01 7.387908697128295898e-01
8.374330997467041016e-01 1.684180945158004761e-01 2.381071597337722778e-01 2.736033797264099121e-01 -3.283005356788635254e-01 -7.558570802211761475e-02 -7.770574837923049927e-02 1.387615352869033813e-01
3.695887029170989990e-01 4.433548152446746826e-01 2.777081131935119629e-01 1.019259840250015259e-01 2.397027909755706787e-01 -7.076947689056396484e-01 1.406462043523788452e-01 -3.548923134803771973e-02
-1.589317172765731812e-01 -2.114765793085098267e-01 2.063690125942230225e-01 5.117377638816833496e-01 -7.016608119010925293e-01 -3.513357937335968018e-01 8.751071244478225708e-02 4.617073014378547668e-02
-2.697467505931854248e-01 2.686567008495330811e-01 7.095937132835388184e-01 -4.802598059177398682e-02 -3.483590483665466309e-01 -3.745139837265014648e-01 -2.740861475467681885e-01 -1.117696315050125122e-01
3.970673382282257080e-01 5.759304165840148926e-01 2.605015933513641357e-01 3.903675377368927002e-01 -3.457586467266082764e-01 -1.919003576040267944e-01 2.752225399017333984e-01 2.413949817419052124e-01
6.403763592243194580e-02 2.716041207313537598e-01 1.026768386363983154e-01 3.049924969673156738e-01 1.817180365324020386e-01 -6.166137456893920898e-01 3.818058073520660400e-01 5.094681382179260254e-01
4.467635452747344971e-01 2.844789922237396240e-01 1.216640919446945190e-01 2.113994508981704712e-01 4.359325766563415527e-02 -7.551136016845703125e-01 -3.230233490467071533e-02 -2.946894168853759766e-01
3.461795449256896973e-01 -2.728005945682525635e-01 5.033566355705261230e-01 5.789033174514770508e-01 -2.315384596586227417e-01 -8.540568500757217407e-02 5.622002854943275452e-02 3.913792073726654053e-01
3.730956912040710449e-01 -4.669619798660278320e-01 9.644676744937896729e-02 -6.154447048902511597e-02 -4.124792516231536865e-01 -6.735759973526000977e-01 -6.402227282524108887e-02 -4.140038043260574341e-02
-1.267571747303009033e-01 -4.474304020404815674e-01 2.704595625400543213e-01 2.841982245445251465e-01 -5.807257890701293945e-01 -2.816752493381500244e-01 2.314247936010360718e-01 3.996008038520812988e-01
1.866106316447257996e-02 2.922808229923248291e-01 3.348625600337982178e-01 -9.941053390502929688e-02 -7.838099002838134766e-01 -4.706446081399917603e-02 -4.002433121204376221e-01 1.242598742246627808e-01
2.273688912391662598e-01 3.600850105285644531e-01 4.601966142654418945e-01 -1.400405019521713257e-01 -5.158168673515319824e-01 8.384874463081359863e-02 -4.377009570598602295e-01 3.501005172729492188e-01
1.370029449462890625e-01 4.801205694675445557e-01 -9.923798590898513794e-02 -1.980924606323242188e-01 -3.455363512039184570e-01 -6.144027113914489746e-01 3.040407598018646240e-01 3.351100683212280273e-01
2.156830877065658569e-01 3.045980036258697510e-01 3.486098647117614746e-01 5.652390718460083008e-01 2.513790428638458252e-01 -5.562547445297241211e-01 -2.168912887573242188e-01 4.932395182549953461e-03
4.507650062441825867e-02 1.022049188613891602e-01 1.745024025440216064e-01 9.734497871249914169e-04 1.131485104560852051e-01 -5.970804095268249512e-01 3.649896085262298584e-01 6.741996407508850098e-01
3.153613507747650146e-01 1.760611236095428467e-01 -1.456449329853057861e-01 6.841508746147155762e-01 -4.754329323768615723e-01 -3.412296473979949951e-01 -1.613003015518188477e-02 1.937536150217056274e-01
2.627076506614685059e-01 -3.710997998714447021e-01 -1.022950559854507446e-01 9.474215656518936157e-02 -4.049746394157409668e-01 -7.651001214981079102e-01 -1.492666900157928467e-01 -4.654096439480781555e-02
3.524636328220367432e-01 3.574412465095520020e-01 2.588604986667633057e-01 1.754249036312103271e-01 2.109626680612564087e-01 -7.383564710617065430e-01 2.429837137460708618e-01 -3.880529105663299561e-02
-1.003414243459701538e-01 1.915551722049713135e-01 8.582106977701187134e-02 6.050615310668945312e-01 -6.364715099334716797e-01 -1.680340766906738281e-01 6.595410406589508057e-02 3.769515752792358398e-01
2.225511334836483002e-02 -2.416198253631591797e-01 -1.275255233049392700e-01 8.193463832139968872e-02 -8.759082108736038208e-02 -6.971676349639892578e-01 -3.836378753185272217e-01 5.265506505966186523e-01
-5.124424695968627930e-01 -3.017644211649894714e-02 5.647445917129516602e-01 -2.663569338619709015e-02 -4.625990688800811768e-01 -4.062696397304534912e-01 -4.612392932176589966e-02 1.888537704944610596e-01
4.777234494686126709e-01 2.576394081115722656e-01 1.788301318883895874e-01 4.366531372070312500e-01 9.090097993612289429e-02 -6.304053068161010742e-01 -2.994441613554954529e-02 -2.760174870491027832e-01
1.676246970891952515e-01 -1.379900276660919189e-01 3.680994212627410889e-01 -4.552317559719085693e-01 -4.423177242279052734e-01 -6.433915495872497559e-01 -2.265583164989948273e-02 4.071644973009824753e-03
3.075369298458099365e-01 -1.679651737213134766e-01 2.912291884422302246e-01 -2.838531434535980225e-01 -3.751279115676879883e-01 -7.259669899940490723e-01 1.348266154527664185e-01 -1.609173119068145752e-01
4.494873285293579102e-01 -8.254114538431167603e-03 4.408367574214935303e-01 -1.011025235056877136e-01 -1.366757452487945557e-01 9.862107038497924805e-02 -3.340911567211151123e-01 6.732837557792663574e-01
3.426815867424011230e-01 -1.658749729394912720e-01 -4.430431127548217773e-02 -5.815972760319709778e-02 -4.650308787822723389e-01 -6.484815478324890137e-01 -4.534600675106048584e-01 -8.544734120368957520e-02
3.851363956928253174e-01 -2.192976325750350952e-01 1.240554824471473694e-02 -3.558528050780296326e-02 1.707000732421875000e-01 -8.321264386177062988e-01 -9.334519505500793457e-02 2.680893540382385254e-01
5.515029430389404297e-01 3.122362494468688965e-01 2.146131591871380806e-03 1.677738130092620850e-01 1.734377592802047729e-01 -6.913543343544006348e-01 -2.427771240472793579e-01 -5.663940310478210449e-02
4.680874347686767578e-01 2.226407676935195923e-01 1.731132119894027710e-01 2.343166023492813110e-01 2.173596322536468506e-01 -7.578703165054321289e-01 1.322087366133928299e-02 -1.570528596639633179e-01
1.924824863672256470e-01 -1.810256838798522949e-01 -5.120809376239776611e-02 -2.422541528940200806e-01 -1.440235376358032227e-01 -9.046632647514343262e-01 -1.077572032809257507e-01 1.345397531986236572e-01
3.307274878025054932e-01 -5.614930018782615662e-02 -5.916525423526763916e-02 3.029854893684387207e-01 1.839162558317184448e-01 -7.173644900321960449e-01 -2.459460198879241943e-01 4.280647635459899902e-01
-7.874388247728347778e-02 -9.050379693508148193e-02 1.552452147006988525e-01 5.670614540576934814e-02 -1.258573979139328003e-01 -4.101393818855285645e-01 -7.934482097625732422e-01 3.803649544715881348e-01
5.282018333673477173e-02 4.847028255462646484e-01 9.882803261280059814e-02 4.722958207130432129e-01 -6.051812693476676941e-02 -7.090121507644653320e-01 -8.699121885001659393e-03 -1.516789346933364868e-01
3.124372065067291260e-01 -2.139687240123748779e-01 1.946806907653808594e-01 -3.369568884372711182e-01 -6.685331463813781738e-02 -4.926424324512481689e-01 -5.718287825584411621e-01 3.619473278522491455e-01
-4.571139514446258545e-01 2.889575809240341187e-02 3.885053694248199463e-01 5.332781001925468445e-02 -3.883163630962371826e-01 -6.827712059020996094e-01 -1.327134668827056885e-01 4.304320365190505981e-02
-6.058782711625099182e-02 -2.202301919460296631e-01 2.442686259746551514e-01 6.253353357315063477e-01 -2.454176843166351318e-01 -2.587623000144958496e-01 -1.710617169737815857e-02 6.079767346382141113e-01
-1.475753933191299438e-01 -4.460709691047668457e-01 4.091218709945678711e-01 1.808887720108032227e-02 -1.438238322734832764e-01 -3.825927078723907471e-01 -3.701795265078544617e-02 6.656585931777954102e-01
-1.532352715730667114e-01 2.696484625339508057e-01 1.344301272183656693e-02 -3.648036122322082520e-01 -1.765704900026321411e-01 -8.358011841773986816e-01 -1.070439666509628296e-01 1.713100373744964600e-01
3.865451216697692871e-01 3.007977306842803955e-01 6.128161400556564331e-02 4.172987639904022217e-01 1.222908776253461838e-02 -7.068694233894348145e-01 -8.635757118463516235e-02 -2.737489342689514160e-01
-1.563887745141983032e-01 -1.704097688198089600e-01 2.040413767099380493e-01 5.694900751113891602e-01 -5.689512491226196289e-01 -4.805030226707458496e-01 -1.377448812127113342e-02 -1.605393439531326294e-01
2.055188417434692383e-01 -4.855678230524063110e-02 -2.156727612018585205e-01 8.621977269649505615e-02 -1.254534870386123657e-01 -8.590266704559326172e-01 -3.621171414852142334e-01 1.290790587663650513e-01
3.403337895870208740e-01 2.756529450416564941e-01 8.357469439506530762e-01 2.093205302953720093e-01 -2.385501414537429810e-01 -6.196052953600883484e-02 -7.135032862424850464e-02 8.007983677089214325e-03
2.563201487064361572e-01 2.249978780746459961e-01 5.092557072639465332e-01 -1.489175707101821899e-01 -3.091152012348175049e-01 8.126055449247360229e-02 -5.520281791687011719e-01 4.418908357620239258e-01
1.763883531093597412e-01 2.114292047917842865e-02 -1.564043611288070679e-01 4.027728140354156494e-01 -6.931992769241333008e-01 -1.811759918928146362e-01 1.478745192289352417e-01 4.965230524539947510e-01
4.775925353169441223e-02 -7.859822362661361694e-02 3.199939131736755371e-01 -6.109659373760223389e-02 8.196499943733215332e-02 -6.273062825202941895e-01 4.942185580730438232e-01 4.908454418182373047e-01
-3.790128231048583984e-02 -3.109327256679534912e-01 3.052926957607269287e-01 5.060040950775146484e-01 -6.611533164978027344e-01 -1.817398667335510254e-01 1.945803165435791016e-01 2.112489789724349976e-01
2.906717061996459961e-01 1.876119077205657959e-01 6.292075514793395996e-01 2.093040347099304199e-01 -6.561388969421386719e-01 1.178599242120981216e-02 8.303876966238021851e-02 5.521729588508605957e-02
1.958858519792556763e-01 7.407156825065612793e-01 3.041920661926269531e-01 1.388273835182189941e-01 -3.088653683662414551e-01 -2.863670587539672852e-01 2.797459065914154053e-01 2.133107930421829224e-01
2.338778525590896606e-01 -7.969591766595840454e-02 1.076093316078186035e-01 -1.636611521244049072e-01 -4.038959443569183350e-01 -6.734845042228698730e-01 -4.884324073791503906e-01 -2.128506004810333252e-01
-1.329163312911987305e-01 -4.182891547679901123e-01 2.917936742305755615e-01 1.623093783855438232e-01 -4.810755252838134766e-01 -2.632800936698913574e-01 3.162966966629028320e-01 5.432180166244506836e-01
1.874203830957412720e-01 3.401564955711364746e-01 4.473490417003631592e-01 -3.891541361808776855e-01 -2.072971165180206299e-01 -5.599201917648315430e-01 -2.541402280330657959e-01 -2.766498029232025146e-01
2.261042743921279907e-01 4.648849070072174072e-01 2.683326415717601776e-02 4.821199476718902588e-01 2.390297204256057739e-01 -6.009951233863830566e-01 -9.955765306949615479e-02 2.671275436878204346e-01
4.506652355194091797e-01 8.838221430778503418e-02 2.773006558418273926e-01 5.957297682762145996e-01 -3.719456195831298828e-01 -3.628640249371528625e-02 -1.569744758307933807e-02 4.662542939186096191e-01
-1.446079835295677185e-02 -2.031440585851669312e-01 7.763793319463729858e-02 -3.484649956226348877e-01 -1.856193691492080688e-01 -8.496032953262329102e-01 7.276036590337753296e-02 2.636161744594573975e-01
2.853429019451141357e-01 3.888260126113891602e-01 3.694736361503601074e-01 1.740376353263854980e-01 1.917303800582885742e-01 -7.371727824211120605e-01 -1.137459650635719299e-02 -1.424091160297393799e-01
-3.375146985054016113e-01 5.593294501304626465e-01 4.305524230003356934e-01 2.586529217660427094e-02 -2.789959013462066650e-01 -4.261840581893920898e-01 2.393908798694610596e-01 2.653499543666839600e-01
1.822543293237686157e-01 2.283639311790466309e-01 1.797945499420166016e-01 1.580951362848281860e-01 2.414894253015518188e-01 -6.730461120605468750e-01 3.898496925830841064e-01 4.404795169830322266e-01
-1.169525235891342163e-01 2.662073969841003418e-01 1.127475872635841370e-01 6.774649620056152344e-01 -2.074255645275115967e-01 -2.919364869594573975e-01 -3.610832989215850830e-01 4.302923083305358887e-01
1.923716813325881958e-02 5.099473595619201660e-01 3.690376579761505127e-01 1.596677303314208984e-02 -4.110953584313392639e-02 -7.073794007301330566e-01 3.139532208442687988e-01 -4.997542127966880798e-02
2.112551592290401459e-02 4.112378135323524475e-02 2.580974698066711426e-01 4.496356844902038574e-01 -6.284161210060119629e-01 -5.351983942091464996e-03 1.040597483515739441e-01 5.686053037643432617e-01
3.243288099765777588e-01 6.877827644348144531e-02 -2.091480046510696411e-02 -2.424152381718158722e-02 -3.543662428855895996e-01 -6.385319828987121582e-01 -5.624191761016845703e-01 -1.985990554094314575e-01
1.272991001605987549e-01 -1.823152005672454834e-01 3.138128519058227539e-01 -4.803542196750640869e-01 -2.103732228279113770e-01 -6.306992769241333008e-01 2.787312865257263184e-01 3.187600076198577881e-01
-7.915716618299484253e-03 -2.303340435028076172e-01 5.079104304313659668e-01 6.683251857757568359e-01 -2.521381974220275879e-01 -3.198187649250030518e-01 5.422703921794891357e-02 2.710235118865966797e-01
3.831710666418075562e-02 3.631814420223236084e-01 9.920980036258697510e-02 5.608067512512207031e-01 -1.531953215599060059e-01 -6.787940859794616699e-01 -9.852209687232971191e-02 -2.198804169893264771e-01
-1.406735628843307495e-01 5.001798868179321289e-01 2.143566906452178955e-01 3.626933395862579346e-01 -5.982844233512878418e-01 -1.110959276556968689e-01 1.048580929636955261e-01 4.138289988040924072e-01
-1.195159479975700378e-01 -4.239751398563385010e-01 2.807736694812774658e-01 1.629274040460586548e-01 -4.755401909351348877e-01 -2.424506247043609619e-01 1.844874471426010132e-01 6.177583932876586914e-01
3.041020333766937256e-01 -1.761548221111297607e-01 -1.075034663081169128e-01 1.743201911449432373e-01 -5.213906243443489075e-02 -6.010965704917907715e-01 -5.296555757522583008e-01 4.358628094196319580e-01
-3.054380118846893311e-01 -8.767659217119216919e-02 7.681049108505249023e-01 2.057510614395141602e-01 -3.236925005912780762e-01 -3.924128711223602295e-01 -8.589631319046020508e-02 -2.364114113152027130e-02
-1.308629959821701050e-01 1.674001365900039673e-01 1.696601063013076782e-01 4.484826624393463135e-01 -7.696294784545898438e-01 -3.038630187511444092e-01 1.874904036521911621e-01 7.152538001537322998e-02
5.070380568504333496e-01 -2.466355077922344208e-02 4.836960732936859131e-01 4.173859655857086182e-01 -5.426138043403625488e-01 -8.786282688379287720e-02 1.753138452768325806e-01 -3.530445694923400879e-02
6.074910759925842285e-01 1.443398892879486084e-01 5.682563781738281250e-01 4.479144513607025146e-01 -2.648729383945465088e-01 -1.087314486503601074e-01 6.027632206678390503e-02 3.105737268924713135e-02
-7.199355214834213257e-02 5.763410329818725586e-01 4.334225356578826904e-01 1.109521239995956421e-01 -4.302368462085723877e-01 -2.743438482284545898e-01 3.832190036773681641e-01 2.350688278675079346e-01
-2.067489735782146454e-02 3.154340982437133789e-01 5.176014304161071777e-01 -3.450877964496612549e-01 -5.059004426002502441e-01 -4.200188815593719482e-01 2.722055613994598389e-01 -8.142539858818054199e-02
6.147735118865966797e-01 -2.337860129773616791e-02 5.799664258956909180e-01 1.730438768863677979e-01 -2.880088984966278076e-01 8.172008395195007324e-02 -2.628884315490722656e-01 3.105864822864532471e-01
5.549683570861816406e-01 -7.508566975593566895e-02 -6.930120289325714111e-02 1.338122412562370300e-02 -2.080035805702209473e-01 -7.474206089973449707e-01 -2.455691397190093994e-01 -1.385039389133453369e-01
3.416710495948791504e-01 -5.299848914146423340e-01 2.213779091835021973e-01 -8.692145347595214844e-02 -4.491412341594696045e-01 -5.755788087844848633e-01 -1.038930267095565796e-01 -4.472910985350608826e-02
4.941076040267944336e-01 -1.209997683763504028e-01 3.563372492790222168e-01 3.007588088512420654e-01 -3.917768597602844238e-01 -1.494077593088150024e-01 5.040022134780883789e-01 3.065201342105865479e-01
-5.343179702758789062e-01 1.469067391008138657e-02 2.426668256521224976e-01 4.608853533864021301e-02 -6.357975602149963379e-01 -3.680299818515777588e-01 -1.490904483944177628e-02 3.367049098014831543e-01
-1.991641521453857422e-01 1.535858660936355591e-01 1.882435083389282227e-01 6.122700572013854980e-01 -4.695729613304138184e-01 -2.310712784528732300e-01 -2.572231590747833252e-01 4.317153990268707275e-01
1.967227756977081299e-01 1.040045022964477539e-01 -3.376150131225585938e-01 6.485271453857421875e-02 -3.105818927288055420e-01 -6.603058576583862305e-01 -5.107768774032592773e-01 1.973208785057067871e-01
-3.187692165374755859e-01 -7.669626176357269287e-02 7.738099098205566406e-01 1.980230584740638733e-02 -4.264456033706665039e-01 -2.411568462848663330e-01 -1.327087730169296265e-01 1.889604479074478149e-01
1.404670327901840210e-01 3.211211860179901123e-01 -8.307096362113952637e-02 2.394978851079940796e-01 -8.139562606811523438e-01 -2.073096334934234619e-01 -3.274423778057098389e-01 -1.301978342235088348e-02
-2.162132710218429565e-01 -2.867548465728759766e-01 3.118555247783660889e-01 1.485546082258224487e-01 -2.183423489332199097e-01 -3.334627151489257812e-01 8.188349008560180664e-02 7.655882835388183594e-01
4.318052530288696289e-01 -3.555768132209777832e-01 7.302510738372802734e-02 -3.629193454980850220e-02 -4.251790642738342285e-01 -6.868484616279602051e-01 -8.002990484237670898e-02 -1.466857045888900757e-01
1.709515899419784546e-01 -1.425440907478332520e-01 -1.523411720991134644e-01 2.118186205625534058e-01 1.296602748334407806e-02 -8.047693967819213867e-01 -2.742654681205749512e-01 3.991720974445343018e-01
-1.864571124315261841e-01 -1.716466695070266724e-01 1.965244561433792114e-01 5.036222338676452637e-01 -1.980396062135696411e-01 -2.917166352272033691e-01 9.877805411815643311e-02 7.137497663497924805e-01
-1.209213491529226303e-02 -1.042967429384589195e-03 6.967784762382507324e-01 -2.742238342761993408e-01 -3.730982840061187744e-01 -4.521236121654510498e-01 -2.724927365779876709e-01 -1.458885371685028076e-01
-5.410643294453620911e-02 -5.706680007278919220e-03 6.102558374404907227e-01 -1.770826242864131927e-02 2.022018432617187500e-01 -2.731829285621643066e-01 -1.321026533842086792e-01 7.009626030921936035e-01
3.080877363681793213e-01 2.879877090454101562e-01 2.207516580820083618e-01 5.727014541625976562e-01 2.179125137627124786e-02 -1.798491030931472778e-01 1.950147598981857300e-01 6.120257973670959473e-01
2.438593804836273193e-01 6.553890556097030640e-02 -3.184143006801605225e-01 -1.248941663652658463e-02 -2.664960026741027832e-01 -6.804099082946777344e-01 -4.645349383354187012e-01 2.914156913757324219e-01
6.768072247505187988e-01 -3.510326147079467773e-01 3.045364618301391602e-01 4.115010201930999756e-01 7.660650461912155151e-02 -2.032865881919860840e-01 1.087780296802520752e-01 3.124196231365203857e-01
-1.561065614223480225e-01 -1.907752156257629395e-01 8.041449785232543945e-01 7.497309148311614990e-02 -3.029293119907379150e-01 -2.563289403915405273e-01 -3.174748420715332031e-01 1.694245785474777222e-01
-6.314627081155776978e-02 2.772606015205383301e-01 -3.405568599700927734e-01 3.573102876543998718e-02 -2.839744687080383301e-01 -7.715780138969421387e-01 2.189538925886154175e-01 2.792285382747650146e-01
1.289608925580978394e-01 3.335332274436950684e-01 -5.672314390540122986e-02 -6.655502319335937500e-02 -8.817914873361587524e-02 -6.561339497566223145e-01 4.990444183349609375e-01 4.208858311176300049e-01
-2.490820549428462982e-02 6.680045127868652344e-01 1.702002137899398804e-01 4.334513843059539795e-01 -3.067739605903625488e-01 -2.463814616203308105e-01 1.834601759910583496e-01 3.844861984252929688e-01
-8.563635498285293579e-02 4.201155006885528564e-01 -2.150229662656784058e-01 -1.245103776454925537e-01 -4.098761975765228271e-01 -6.240046620368957520e-01 2.761237323284149170e-01 3.475731909275054932e-01
1.524337679147720337e-01 4.172010719776153564e-01 2.807402797043323517e-02 5.862149596214294434e-01 -7.401139289140701294e-02 -2.054495662450790405e-01 -2.710719704627990723e-01 5.806064009666442871e-01
1.070389077067375183e-01 2.463595420122146606e-01 1.477396488189697266e-01 9.961234033107757568e-02 3.131751716136932373e-01 -7.329644560813903809e-01 1.746912151575088501e-01 4.798619151115417480e-01
4.560400545597076416e-02 -3.045750856399536133e-01 6.324934773147106171e-03 -2.530097663402557373e-01 -2.975824475288391113e-01 -8.415521979331970215e-01 7.979470491409301758e-02 1.948531568050384521e-01
-1.250681579113006592e-01 2.772537171840667725e-01 1.546308398246765137e-02 7.302303314208984375e-01 -2.026227861642837524e-01 -5.126245617866516113e-01 -2.241587787866592407e-01 1.411589682102203369e-01
1.830041594803333282e-02 1.976420283317565918e-01 6.784532219171524048e-02 7.830714434385299683e-02 6.178357824683189392e-02 -6.867764592170715332e-01 4.364111125469207764e-01 5.328545570373535156e-01
2.755555510520935059e-01 -4.892301857471466064e-01 1.416122633963823318e-02 3.283395990729331970e-02 -4.367321133613586426e-01 -6.683434844017028809e-01 -2.101226598024368286e-01 4.330207034945487976e-02
-8.124209940433502197e-02 -3.525424003601074219e-01 5.369625687599182129e-01 -3.419302031397819519e-02 -2.040253579616546631e-02 -3.317160606384277344e-01 -1.334936022758483887e-01 6.718209385871887207e-01
2.335120886564254761e-01 -5.479042604565620422e-02 4.586924612522125244e-01 4.682489633560180664e-01 -5.291102528572082520e-01 -1.937572956085205078e-01 4.275718033313751221e-01 1.117909625172615051e-01
3.257432281970977783e-01 -1.183216720819473267e-01 -1.445861011743545532e-01 2.834754586219787598e-01 1.056315600872039795e-01 -7.335016727447509766e-01 -2.786214053630828857e-01 3.896347582340240479e-01
3.388460874557495117e-01 4.132470488548278809e-01 1.105728279799222946e-02 6.109384894371032715e-01 -7.930237054824829102e-02 -3.528212904930114746e-01 -1.244491860270500183e-01 4.413420557975769043e-01
-3.556410670280456543e-01 1.162320151925086975e-01 -9.117061272263526917e-03 4.670383036136627197e-01 -6.327336430549621582e-01 -4.553305506706237793e-01 -1.715723574161529541e-01 -6.845956295728683472e-02
3.398253619670867920e-01 -7.032307982444763184e-02 -4.372888430953025818e-02 2.069768309593200684e-01 1.897501647472381592e-01 -7.023172378540039062e-01 -3.266355991363525391e-01 4.459557533264160156e-01
1.982873827219009399e-01 1.622781753540039062e-01 3.452742099761962891e-01 -1.412872076034545898e-01 7.302822172641754150e-02 -8.711870312690734863e-01 -1.275186054408550262e-02 -1.752395480871200562e-01
3.993557691574096680e-01 -1.977660208940505981e-01 4.069704189896583557e-02 -1.517829149961471558e-01 -2.240055054426193237e-01 -8.378459215164184570e-01 1.354072540998458862e-01 -7.880400121212005615e-02
3.522368669509887695e-01 2.590108811855316162e-01 3.365218639373779297e-01 -2.124366462230682373e-01 -4.652046561241149902e-01 1.134868711233139038e-01 -3.455949723720550537e-01 5.493048429489135742e-01
-5.093139782547950745e-02 -2.748025953769683838e-01 3.654956817626953125e-01 -3.823341727256774902e-01 -2.834966778755187988e-01 -6.511482000350952148e-01 2.753832936286926270e-01 2.488426715135574341e-01
-4.202853441238403320e-01 9.690071642398834229e-02 4.154046773910522461e-01 1.220969259738922119e-01 -6.566863656044006348e-01 -3.907997608184814453e-01 1.908111125230789185e-01 7.830394059419631958e-02
4.251354560256004333e-02 -3.557753860950469971e-01 7.593640089035034180e-01 4.502217844128608704e-02 1.147174909710884094e-01 -4.085347354412078857e-01 -2.103222161531448364e-02 3.353395760059356689e-01
1.056209765374660492e-02 -3.190172910690307617e-01 3.970120847225189209e-01 6.911306381225585938e-01 -3.533464074134826660e-01 -3.212172389030456543e-01 -9.722485393285751343e-02 1.592147201299667358e-01
-8.237603306770324707e-02 -2.181455492973327637e-01 3.684544563293457031e-01 -1.028163582086563110e-01 -1.249119862914085388e-01 -3.665197193622589111e-01 2.068933993577957153e-01 7.788147330284118652e-01
1.580636352300643921e-01 5.636113882064819336e-01 2.666215300559997559e-01 1.231987252831459045e-01 -4.499606192111968994e-01 -2.114128768444061279e-01 2.799277305603027344e-01 4.955538213253021240e-01
1.421820074319839478e-01 4.760946333408355713e-02 4.582824409008026123e-01 -3.037520349025726318e-01 -4.139253497123718262e-01 -1.003533452749252319e-01 5.180432796478271484e-01 4.748218357563018799e-01
7.894669473171234131e-02 -5.389736592769622803e-02 3.012329638004302979e-01 -2.537690699100494385e-01 1.311466693878173828e-01 -5.741882920265197754e-01 2.907987833023071289e-01 6.358197927474975586e-01
6.312166899442672729e-02 -2.823744118213653564e-01 -1.168432980775833130e-01 1.349440310150384903e-02 -4.208195582032203674e-02 -9.251882433891296387e-01 2.644691430032253265e-02 2.097673267126083374e-01
5.433070659637451172e-01 -8.360610902309417725e-02 3.721463978290557861e-01 -5.568686500191688538e-02 -6.432590484619140625e-01 5.501957610249519348e-02 1.642917394638061523e-01 3.353094756603240967e-01
2.817170619964599609e-01 -5.522297620773315430e-01 4.293313920497894287e-01 5.217314362525939941e-01 -1.617815792560577393e-01 -2.960500717163085938e-01 -1.705757677555084229e-01 1.274114549160003662e-01
1.167307198047637939e-01 -2.209013551473617554e-01 5.519685149192810059e-02 2.050247937440872192e-01 1.905053257942199707e-01 -6.213779449462890625e-01 -3.350999057292938232e-01 5.981637239456176758e-01
1.745381057262420654e-01 3.226539790630340576e-01 3.748275041580200195e-01 -1.154231354594230652e-01 3.238260746002197266e-02 -7.882564067840576172e-01 9.984705597162246704e-02 -2.815071344375610352e-01
-3.338823020458221436e-01 1.235107257962226868e-01 3.938404321670532227e-01 -1.288558095693588257e-01 -1.953646093606948853e-01 -2.335018515586853027e-01 -2.203525416553020477e-02 7.799855470657348633e-01
-1.974420398473739624e-01 4.926229417324066162e-01 3.121442198753356934e-01 -5.590693652629852295e-02 -3.093813061714172363e-01 -6.746279597282409668e-01 1.551368385553359985e-01 -2.070566415786743164e-01
-1.110917031764984131e-01 6.499469876289367676e-01 4.093649983406066895e-01 7.822833210229873657e-02 -2.862873375415802002e-01 -3.905541002750396729e-01 3.641877770423889160e-01 1.562124490737915039e-01
2.482553869485855103e-01 -7.758250087499618530e-02 -1.429154127836227417e-01 5.364341139793395996e-01 -7.030050158500671387e-01 -2.636276781558990479e-01 9.660664945840835571e-02 2.260869145393371582e-01
1.156079769134521484e-01 -1.297428458929061890e-01 5.640357360243797302e-02 3.828881084918975830e-01 1.816618591547012329e-01 -6.613449454307556152e-01 -3.906395435333251953e-01 4.438914358615875244e-01
1.119744405150413513e-01 5.481806993484497070e-01 -5.664101801812648773e-03 5.495533347129821777e-01 -6.436360627412796021e-02 -6.143653988838195801e-01 -5.496830120682716370e-02 -1.759517006576061249e-02
2.683826982975006104e-01 1.787893027067184448e-01 2.754472494125366211e-01 3.406597077846527100e-01 -6.983149647712707520e-01 -1.728910803794860840e-01 4.309708774089813232e-01 -2.852856181561946869e-02
-1.729890331625938416e-02 5.698236227035522461e-01 1.861250549554824829e-01 3.346942067146301270e-01 -7.970044761896133423e-02 -7.114341855049133301e-01 1.853153109550476074e-02 -1.245181858539581299e-01
-1.145735234022140503e-01 2.131911516189575195e-01 3.008463978767395020e-01 4.629413038492202759e-02 1.203622519969940186e-01 -5.303294062614440918e-01 3.327488899230957031e-01 6.650658845901489258e-01
1.216013580560684204e-01 3.381318449974060059e-01 7.273396104574203491e-02 6.424778103828430176e-01 -2.881694436073303223e-01 -1.328259855508804321e-01 -1.380537152290344238e-01 5.771210789680480957e-01
1.490720957517623901e-01 -9.159673750400543213e-02 -1.341142058372497559e-01 -1.907221972942352295e-02 -2.887184172868728638e-02 -6.732935905456542969e-01 -3.862348496913909912e-01 5.896625518798828125e-01
-7.116772234439849854e-02 -4.304659664630889893e-01 3.958950638771057129e-01 1.823801249265670776e-01 -5.033940672874450684e-01 -2.780120670795440674e-01 2.221094071865081787e-01 4.894996583461761475e-01
-4.571288824081420898e-01 -5.821633152663707733e-03 6.077473759651184082e-01 -8.169952034950256348e-02 -4.340588450431823730e-01 -4.286014139652252197e-01 -3.525578230619430542e-02 2.040059268474578857e-01
4.140588343143463135e-01 -8.706080727279186249e-03 6.404726505279541016e-01 4.731225073337554932e-01 2.234844565391540527e-01 -2.287961244583129883e-01 -1.352691948413848877e-01 2.717324495315551758e-01
-1.445627808570861816e-01 4.680767357349395752e-01 3.065204620361328125e-01 -1.450414508581161499e-01 -6.534416675567626953e-01 -2.796251475811004639e-01 -3.389855325222015381e-01 1.578816771507263184e-01
-5.722300615161657333e-03 6.854037642478942871e-01 2.020739018917083740e-01 4.666044712066650391e-01 -3.009929135441780090e-02 -4.948113858699798584e-01 2.948376908898353577e-02 1.581836044788360596e-01
1.806806586682796478e-02 -1.909124255180358887e-01 5.061821341514587402e-01 -1.945894956588745117e-01 -6.496525406837463379e-01 -1.125917211174964905e-01 -8.939476311206817627e-02 4.758402109146118164e-01
1.641889065504074097e-01 1.844498068094253540e-01 6.869139075279235840e-01 4.347246140241622925e-02 1.732972860336303711e-01 -1.536867171525955200e-01 -5.278039574623107910e-01 3.647618591785430908e-01
2.048598416149616241e-02 2.116286605596542358e-01 7.315580248832702637e-01 5.144319534301757812e-01 -2.188482284545898438e-01 -2.687501013278961182e-01 -1.432863324880599976e-01 -1.196828112006187439e-01
8.830241858959197998e-02 6.376285105943679810e-02 5.152987241744995117e-01 -1.878731101751327515e-01 -3.890586793422698975e-01 -8.672016113996505737e-02 4.790883660316467285e-01 5.467131137847900391e-01
-1.592725366353988647e-01 -9.692702442407608032e-02 6.527899503707885742e-01 1.152015924453735352e-01 -3.613222539424896240e-01 -4.091296494007110596e-01 -3.605649769306182861e-01 -3.128630816936492920e-01
2.682132124900817871e-01 4.490836858749389648e-01 -6.303686648607254028e-02 4.521006941795349121e-01 -5.482857823371887207e-01 -1.129060536623001099e-01 -2.892515063285827637e-01 3.478293716907501221e-01
-5.108940005302429199e-01 -6.377027928829193115e-02 1.760663986206054688e-01 3.791779279708862305e-01 -5.115478634834289551e-01 -4.618383347988128662e-01 -2.006388753652572632e-01 2.119283974170684814e-01
7.065589725971221924e-02 4.626973271369934082e-01 3.079589903354644775e-01 1.515999436378479004e-01 -7.646220922470092773e-01 -8.151994645595550537e-02 -2.114087790250778198e-01 1.646555513143539429e-01
2.964216768741607666e-01 -7.409403473138809204e-02 -7.173819839954376221e-02 2.942624986171722412e-01 1.831121742725372314e-01 -6.569889187812805176e-01 -3.357018530368804932e-01 4.868750274181365967e-01
2.480823695659637451e-01 -3.427413105964660645e-02 1.159103587269783020e-01 -1.086072809994220734e-02 -5.909195542335510254e-01 -5.173661559820175171e-02 4.315766692161560059e-01 6.209719181060791016e-01
1.637181788682937622e-01 4.994619786739349365e-01 -3.947219625115394592e-02 3.473816812038421631e-01 -5.919050574302673340e-01 -6.766570359468460083e-02 -2.385893464088439941e-01 4.354847073554992676e-01
1.770273298025131226e-01 1.673885583877563477e-01 3.162946403026580811e-01 5.796695351600646973e-01 -5.407085418701171875e-01 -2.253268957138061523e-01 3.892101645469665527e-01 9.980525821447372437e-02
3.173473179340362549e-01 1.202618628740310669e-01 6.140681505203247070e-01 -1.543594896793365479e-01 -2.791004180908203125e-01 -2.222390100359916687e-02 4.765420258045196533e-01 4.224193096160888672e-01
1.183139681816101074e-01 -2.030088007450103760e-01 -1.525306254625320435e-01 -1.092705354094505310e-01 -4.663173481822013855e-02 -7.286765575408935547e-01 -2.035493254661560059e-01 5.787981748580932617e-01
1.640719175338745117e-01 -2.409739494323730469e-01 3.476729989051818848e-01 2.253833115100860596e-01 -1.484063565731048584e-01 -7.655076478840783238e-05 8.177468925714492798e-02 8.453558087348937988e-01
4.648153185844421387e-01 -1.156995594501495361e-01 -1.404888629913330078e-01 8.997523039579391479e-02 -2.063505202531814575e-01 -6.479634046554565430e-01 -5.216186642646789551e-01 9.058006852865219116e-02
-8.598408848047256470e-02 1.374588608741760254e-01 7.292440533638000488e-01 -9.256795793771743774e-02 -3.622132241725921631e-01 -2.218547761440277100e-01 9.701557457447052002e-02 4.934736490249633789e-01
-1.580718904733657837e-01 -4.195609688758850098e-01 3.861065804958343506e-01 1.000952944159507751e-01 -3.814958035945892334e-01 -2.684352099895477295e-01 2.989901602268218994e-01 5.769687294960021973e-01
1.525209695100784302e-01 2.338618934154510498e-01 1.730173826217651367e-01 5.779649019241333008e-01 6.448059529066085815e-02 -6.745641827583312988e-01 -1.990561187267303467e-01 -2.434123605489730835e-01
3.542556166648864746e-01 1.685066819190979004e-01 6.638513803482055664e-01 1.472156196832656860e-01 3.329461812973022461e-01 -2.879346311092376709e-01 -4.180409312248229980e-01 1.233675032854080200e-01
1.348909735679626465e-01 4.361172914505004883e-01 5.630313754081726074e-01 1.523966938257217407e-01 3.169219195842742920e-01 -4.884355962276458740e-01 -2.846909463405609131e-01 1.769727319478988647e-01
2.074078023433685303e-01 -1.303522288799285889e-01 6.593914330005645752e-02 1.430458128452301025e-01 2.142367959022521973e-01 -6.311098933219909668e-01 -3.672496974468231201e-01 5.797504782676696777e-01
5.041513964533805847e-02 6.007524728775024414e-01 9.390726685523986816e-02 4.414552152156829834e-01 2.031037397682666779e-02 -6.554055809974670410e-01 -9.045868180692195892e-03 5.294035002589225769e-02
-2.668206393718719482e-01 -1.018964052200317383e-01 5.406627058982849121e-01 -2.694945037364959717e-01 -1.939758062362670898e-01 -6.883604526519775391e-01 1.270052194595336914e-01 1.608832627534866333e-01
8.630143851041793823e-02 3.101669251918792725e-01 4.293206036090850830e-01 -3.121760785579681396e-01 -3.078544139862060547e-01 -6.447040438652038574e-01 1.652801036834716797e-02 -3.223161697387695312e-01
-2.790375053882598877e-02 4.556287229061126709e-01 1.857452243566513062e-01 -2.893052101135253906e-01 -4.318283796310424805e-01 -5.469205379486083984e-01 3.901708126068115234e-01 1.886643320322036743e-01
1.573045998811721802e-01 -6.865458935499191284e-02 7.223892956972122192e-02 -4.448367059230804443e-01 -4.759047180414199829e-02 -6.715051531791687012e-01 -2.379043996334075928e-01 5.076034069061279297e-01
5.214461088180541992e-01 6.392815709114074707e-02 -1.537521481513977051e-01 5.333458539098501205e-03 -1.273613721132278442e-01 -5.354675650596618652e-01 -5.966945886611938477e-01 2.033419907093048096e-01
-2.037099599838256836e-01 -1.022418588399887085e-01 6.212071180343627930e-01 -2.597670815885066986e-02 -1.263878494501113892e-01 -5.668581128120422363e-01 -5.218581855297088623e-02 4.705851674079895020e-01
-6.791434437036514282e-02 -4.179523512721061707e-02 5.125106573104858398e-01 8.265582472085952759e-02 5.527104809880256653e-02 -4.402926862239837646e-01 1.333236396312713623e-01 7.137603163719177246e-01
4.003533422946929932e-01 3.329166397452354431e-02 3.207847774028778076e-01 -1.233445778489112854e-01 -3.561645448207855225e-01 1.541136503219604492e-01 -2.595663070678710938e-01 7.088816761970520020e-01
2.745243906974792480e-01 4.332162737846374512e-01 2.292940467596054077e-01 5.437914133071899414e-01 -4.061222448945045471e-02 -5.917347073554992676e-01 1.496265828609466553e-02 -1.914473623037338257e-01
-1.974806785583496094e-01 8.610103279352188110e-02 5.530274510383605957e-01 -6.992543116211891174e-03 6.560378521680831909e-02 -2.905763089656829834e-01 5.175682250410318375e-03 7.476192712783813477e-01
1.605795919895172119e-01 1.893665045499801636e-01 5.803626775741577148e-01 -6.724542379379272461e-02 -2.235345840454101562e-01 -5.314607024192810059e-01 -3.707108795642852783e-01 -3.566046357154846191e-01
6.014392897486686707e-02 2.436333596706390381e-01 6.175903081893920898e-01 2.055805623531341553e-01 -6.933527588844299316e-01 5.721915140748023987e-02 8.821205794811248779e-02 1.468020975589752197e-01
-3.378850817680358887e-01 -9.115076065063476562e-02 5.262084007263183594e-01 5.455583333969116211e-02 -2.113763093948364258e-01 -2.902164459228515625e-01 6.664258893579244614e-03 6.846192479133605957e-01
-2.443723529577255249e-01 -2.520322501659393311e-01 3.017603456974029541e-01 4.549236893653869629e-01 -1.826512366533279419e-01 -3.775183558464050293e-01 1.561752557754516602e-01 6.152031421661376953e-01
4.206939041614532471e-01 6.553966552019119263e-02 3.686864972114562988e-01 7.085693478584289551e-01 -1.443540155887603760e-01 -1.403084546327590942e-01 5.246540158987045288e-02 3.707342743873596191e-01
2.033350244164466858e-02 -8.172147721052169800e-02 2.146860957145690918e-01 2.120183557271957397e-01 -4.487365782260894775e-01 6.432609260082244873e-02 9.176062047481536865e-02 8.294239044189453125e-01
2.480750381946563721e-01 -1.422698330134153366e-02 4.427829384803771973e-01 6.000349521636962891e-01 4.529713094234466553e-02 -1.949822306632995605e-01 -4.607888162136077881e-01 3.602244257926940918e-01
-1.757690012454986572e-01 -1.632430106401443481e-01 8.262744545936584473e-01 -1.114525273442268372e-02 -2.633084058761596680e-01 -1.722375601530075073e-01 -9.829914569854736328e-02 3.885143399238586426e-01
-1.226438432931900024e-01 2.147353067994117737e-02 2.698139846324920654e-01 6.601205468177795410e-01 -3.747422695159912109e-01 -2.358087301254272461e-01 7.437348365783691406e-02 5.238029956817626953e-01
2.637206614017486572e-01 6.177582740783691406e-01 5.147898197174072266e-01 4.605559706687927246e-01 -1.113834381103515625e-01 -1.877008527517318726e-01 6.937927752733230591e-02 1.387604624032974243e-01
4.167268797755241394e-02 3.895139396190643311e-01 4.914036393165588379e-01 2.074652165174484253e-02 2.079034447669982910e-01 -6.272896528244018555e-01 -4.043723046779632568e-01 6.634045392274856567e-02
-1.918192207813262939e-01 -5.940143018960952759e-02 8.202658891677856445e-01 2.329625003039836884e-02 -2.883906364440917969e-01 -1.580135077238082886e-01 2.015711814165115356e-01 3.708498477935791016e-01
3.144573271274566650e-01 3.068884275853633881e-02 4.309419691562652588e-01 3.397723436355590820e-01 -3.085920512676239014e-01 5.104958266019821167e-02 2.653679549694061279e-01 6.563256978988647461e-01
5.200824886560440063e-02 1.399895101785659790e-01 4.062045812606811523e-01 -1.168811544775962830e-01 -2.535616457462310791e-01 1.916320435702800751e-02 3.399766981601715088e-01 7.866320610046386719e-01
-3.580265045166015625e-01 -5.437964200973510742e-02 5.727117061614990234e-01 9.630611538887023926e-02 -2.241412997245788574e-01 -2.904870212078094482e-01 -5.107603967189788818e-02 6.279775500297546387e-01
1.021777242422103882e-01 7.195185422897338867e-01 9.574266523122787476e-02 1.019587591290473938e-01 -5.370416641235351562e-01 -2.378372251987457275e-01 1.368000507354736328e-01 2.976509332656860352e-01
1.898815184831619263e-01 -1.881650984287261963e-01 -8.674595504999160767e-02 -2.249478250741958618e-01 -1.509383618831634521e-01 -6.667177677154541016e-01 -3.722478151321411133e-01 5.143432021141052246e-01
5.574034452438354492e-01 -8.519709110260009766e-02 4.758107960224151611e-01 2.517082095146179199e-01 -3.251565992832183838e-01 -9.494512341916561127e-03 3.082562983036041260e-01 4.375514686107635498e-01
7.729797810316085815e-02 -3.378643691539764404e-01 2.043673694133758545e-01 -3.827426731586456299e-01 -3.419446349143981934e-01 -6.398419141769409180e-01 2.753418385982513428e-01 2.991279363632202148e-01
2.689426839351654053e-01 5.238021612167358398e-01 -7.986868917942047119e-02 3.622215986251831055e-01 1.187818571925163269e-01 -3.289439976215362549e-01 -4.593975841999053955e-02 6.255347728729248047e-01
-1.842901259660720825e-01 -1.647143065929412842e-01 5.425391793251037598e-01 2.799572050571441650e-02 -5.492981672286987305e-01 -8.470650017261505127e-02 -6.684890389442443848e-02 5.748055577278137207e-01
3.173267245292663574e-01 -8.540796115994453430e-03 6.350668668746948242e-01 2.878872752189636230e-01 3.163650035858154297e-01 -2.766946852207183838e-01 -4.642602205276489258e-01 1.444212198257446289e-01
5.769555270671844482e-02 -5.066844224929809570e-01 4.430479407310485840e-01 4.721036851406097412e-01 -1.517265141010284424e-01 -4.229108989238739014e-01 1.303130984306335449e-01 3.192378282546997070e-01
-8.903557807207107544e-02 2.002467066049575806e-01 1.677793860435485840e-01 1.091183796525001526e-01 5.484611541032791138e-02 -5.558129549026489258e-01 3.672541081905364990e-01 6.819865703582763672e-01
8.149031400680541992e-01 2.502557635307312012e-02 2.966176867485046387e-01 2.069123089313507080e-02 -2.471744716167449951e-01 3.547097742557525635e-02 -1.748674511909484863e-01 3.923829793930053711e-01
9.673640131950378418e-02 -7.842690497636795044e-02 -2.307074218988418579e-01 5.241136625409126282e-02 -1.509479582309722900e-01 -7.263247370719909668e-01 -4.661244750022888184e-01 4.011400938034057617e-01
4.886077344417572021e-02 5.014512538909912109e-01 1.796210557222366333e-01 3.147901594638824463e-01 1.505748629570007324e-01 -7.554793953895568848e-01 -9.625246375799179077e-02 1.100740656256675720e-01
3.100828826427459717e-01 -4.545676112174987793e-01 6.168428063392639160e-01 4.358061850070953369e-01 -7.245867699384689331e-02 -3.262559771537780762e-01 1.201522871851921082e-01 2.578400447964668274e-02
1.852933019399642944e-01 -2.487777322530746460e-01 -2.328539192676544189e-01 -5.930184572935104370e-02 -1.272635459899902344e-01 -6.535537242889404297e-01 -1.379061490297317505e-01 6.194285750389099121e-01
2.228457331657409668e-01 3.401497304439544678e-01 7.026392221450805664e-01 1.483522057533264160e-01 -5.448883175849914551e-01 -5.127904936671257019e-02 -8.434265851974487305e-02 -1.108219921588897705e-01
9.684053249657154083e-03 6.518973708152770996e-01 1.507026255130767822e-01 4.998881816864013672e-01 -1.845082193613052368e-01 -5.107361674308776855e-01 8.515288680791854858e-02 -1.381250750273466110e-02
1.968908905982971191e-01 3.108078539371490479e-01 1.838807314634323120e-01 2.853114902973175049e-01 1.423849314451217651e-01 -7.149315476417541504e-01 -4.565629661083221436e-01 -9.781401604413986206e-02
3.992106914520263672e-01 -2.987736165523529053e-01 4.620397388935089111e-01 4.008391499519348145e-01 -3.148901462554931641e-01 -2.078241407871246338e-01 3.662072718143463135e-01 3.174239993095397949e-01
2.133955806493759155e-01 -2.169993370771408081e-01 1.758446693420410156e-01 -3.276023864746093750e-01 3.447589650750160217e-02 -8.319116234779357910e-01 -9.232236444950103760e-02 2.594998776912689209e-01
-2.508759200572967529e-01 -3.128712773323059082e-01 3.405699729919433594e-01 5.285136401653289795e-02 -3.274744153022766113e-01 -3.616419732570648193e-01 1.327141076326370239e-01 6.817288994789123535e-01
4.669370651245117188e-01 -7.286690175533294678e-02 4.340215623378753662e-01 9.199313074350357056e-02 -3.939320147037506104e-01 -4.131244868040084839e-02 4.530792236328125000e-01 4.665327668190002441e-01
-9.288215637207031250e-02 4.487813711166381836e-01 4.976992309093475342e-01 3.541059792041778564e-01 -3.500095307826995850e-01 -3.133001029491424561e-01 3.771529793739318848e-01 2.323029637336730957e-01
2.667160332202911377e-01 4.887006878852844238e-01 1.793676465749740601e-01 5.830600485205650330e-02 -7.928346991539001465e-01 -1.598034054040908813e-01 -1.158428750932216644e-02 -1.427074987441301346e-02
1.827618479728698730e-01 5.025392770767211914e-01 2.730817496776580811e-01 2.590090334415435791e-01 7.164620608091354370e-02 -7.003792524337768555e-01 2.702832520008087158e-01 -6.062720343470573425e-02
2.610208690166473389e-01 1.468143463134765625e-01 -1.934502273797988892e-01 1.246897727251052856e-01 1.854608803987503052e-01 -7.235204577445983887e-01 -5.948730185627937317e-02 5.439913272857666016e-01
4.467307627201080322e-01 2.690038383007049561e-01 6.032559275627136230e-01 4.260464608669281006e-01 -4.011559188365936279e-01 -6.906335055828094482e-02 1.112030595541000366e-01 6.762763857841491699e-02
3.988629952073097229e-02 -1.042574644088745117e-01 -1.710695922374725342e-01 1.928952634334564209e-01 -1.005294173955917358e-01 -7.246943116188049316e-01 -4.507652819156646729e-01 4.273040592670440674e-01
1.803598701953887939e-01 -1.518666446208953857e-01 -2.565832138061523438e-01 1.417112201452255249e-01 -2.288156002759933472e-01 -6.193997263908386230e-01 -3.891080319881439209e-01 5.206459760665893555e-01
-3.790969550609588623e-01 1.829414963722229004e-01 2.416034936904907227e-01 5.347710251808166504e-01 -5.767314881086349487e-02 -4.925413727760314941e-01 -1.242889687418937683e-01 4.659343063831329346e-01
4.475914686918258667e-02 3.589923083782196045e-01 -2.217429578304290771e-01 -1.370720118284225464e-01 -3.375185132026672363e-01 -5.940090417861938477e-01 3.492937386035919189e-01 4.608587026596069336e-01
9.822847694158554077e-02 -2.252959460020065308e-01 4.365179836750030518e-01 -4.740158319473266602e-01 -2.618962824344635010e-01 -6.091482639312744141e-01 1.774652302265167236e-01 2.306702733039855957e-01
3.551596105098724365e-01 -3.275595903396606445e-01 5.790508389472961426e-01 4.976719021797180176e-01 -3.490189909934997559e-01 -2.256328463554382324e-01 1.006874814629554749e-01 2.695490792393684387e-02
2.557184994220733643e-01 3.587396442890167236e-02 4.173104166984558105e-01 -2.715998291969299316e-01 -4.463387727737426758e-01 -5.885110795497894287e-02 5.579712986946105957e-01 4.139963984489440918e-01
-1.657579839229583740e-01 5.607921481132507324e-01 2.706890404224395752e-01 5.546321868896484375e-01 -1.159072294831275940e-01 -4.956446588039398193e-01 5.977547541260719299e-02 1.203148066997528076e-01
-3.792637959122657776e-02 -1.818250417709350586e-01 2.042222321033477783e-01 -2.351454794406890869e-01 -1.445840150117874146e-01 -8.024129867553710938e-01 2.991150319576263428e-01 3.380240201950073242e-01
5.543736815452575684e-01 4.663081765174865723e-01 -3.076318837702274323e-02 2.372695952653884888e-01 2.006471157073974609e-01 -5.740522146224975586e-01 -1.640161871910095215e-01 1.458995789289474487e-01
2.604787647724151611e-01 5.295700430870056152e-01 -1.922620646655559540e-02 3.177736103534698486e-01 -4.970320761203765869e-01 -3.663952648639678955e-02 -2.172017395496368408e-01 5.047738552093505859e-01
2.970926165580749512e-01 6.656581163406372070e-01 3.916497230529785156e-01 2.590522766113281250e-01 -2.666685581207275391e-01 -2.577241361141204834e-01 3.032453954219818115e-01 1.365503519773483276e-01
4.551067054271697998e-01 2.221178635954856873e-02 -9.289324283599853516e-02 1.557905226945877075e-02 6.249683722853660583e-02 -8.124206066131591797e-01 -3.082320690155029297e-01 1.567565947771072388e-01
6.591755151748657227e-02 -2.225370407104492188e-01 3.681654036045074463e-01 5.915179848670959473e-01 -4.399952888488769531e-01 -1.137787178158760071e-01 -1.631033793091773987e-02 5.038706064224243164e-01
-1.548714283853769302e-02 -1.219919472932815552e-01 2.285014837980270386e-01 2.764774560928344727e-01 -6.557136774063110352e-01 1.914069429039955139e-02 1.239259243011474609e-01 6.407347321510314941e-01
6.472512334585189819e-02 5.091494321823120117e-01 5.448430180549621582e-01 5.013014078140258789e-01 -1.508736610412597656e-01 -1.462293714284896851e-01 4.176911897957324982e-03 3.798119723796844482e-01
-3.126976490020751953e-01 7.473328709602355957e-02 5.123708844184875488e-01 -3.686654269695281982e-01 -1.150562018156051636e-01 -6.108204126358032227e-01 -7.952677458524703979e-02 3.248585462570190430e-01
7.765857130289077759e-02 4.648144543170928955e-01 2.481927871704101562e-01 5.926113724708557129e-01 -2.056073717540130019e-04 -5.850434899330139160e-01 -1.023883074522018433e-01 -1.112183332443237305e-01
1.235156729817390442e-01 -4.282702505588531494e-02 6.659642457962036133e-01 -8.586031198501586914e-02 2.938037812709808350e-01 -3.024945855140686035e-01 -3.653038442134857178e-01 4.698496758937835693e-01
1.827672123908996582e-01 4.922866523265838623e-01 1.467340290546417236e-01 3.754575550556182861e-01 1.608576774597167969e-01 -7.175966501235961914e-01 -1.400325894355773926e-01 -3.635213896632194519e-02
1.729370355606079102e-01 -3.994628489017486572e-01 2.951114475727081299e-01 6.483813524246215820e-01 -3.831689953804016113e-01 -3.806277215480804443e-01 -5.015439912676811218e-02 -9.392327070236206055e-02
-3.176286518573760986e-01 -1.920180022716522217e-01 6.446502357721328735e-02 3.130309283733367920e-01 -7.485564947128295898e-01 -2.652200460433959961e-01 4.372380673885345459e-02 3.570810854434967041e-01
8.197613805532455444e-02 5.479809045791625977e-01 -2.444490194320678711e-01 2.375293672084808350e-01 -6.138460636138916016e-01 -3.322690427303314209e-01 -1.698926240205764771e-01 2.464711964130401611e-01
5.948367714881896973e-01 1.994467973709106445e-01 1.113352999091148376e-01 1.003093421459197998e-01 -3.278581798076629639e-01 -4.583147466182708740e-01 4.747691154479980469e-01 2.024438530206680298e-01
4.496828466653823853e-02 6.734204292297363281e-01 2.730965912342071533e-01 2.836277782917022705e-01 -4.338493049144744873e-01 -3.162364065647125244e-01 3.074068725109100342e-01 8.201680332422256470e-02
3.144631534814834595e-02 -3.064200282096862793e-01 1.853632330894470215e-01 -1.744086295366287231e-01 4.532824736088514328e-03 -8.397768139839172363e-01 2.063737064599990845e-01 3.041451871395111084e-01
3.073127381503582001e-02 -3.699165284633636475e-01 4.441487789154052734e-01 2.539114281535148621e-02 -1.340399384498596191e-01 -2.680605053901672363e-01 -1.695750504732131958e-01 7.387325167655944824e-01
3.038152754306793213e-01 7.481333613395690918e-02 -2.263356298208236694e-01 2.906239032745361328e-02 -9.106386452913284302e-02 -7.094535827636718750e-01 -4.968082308769226074e-01 3.026406168937683105e-01
3.640422821044921875e-01 -4.966528117656707764e-01 1.501440703868865967e-01 -9.886343032121658325e-02 -4.108867049217224121e-01 -6.446518301963806152e-01 5.795996636152267456e-02 -2.699597924947738647e-02
-1.764847338199615479e-01 -1.760160475969314575e-01 1.078690141439437866e-01 1.882014125585556030e-01 -7.905132770538330078e-01 -3.986851125955581665e-02 -4.708116874098777771e-02 5.119557380676269531e-01
-4.270824193954467773e-01 1.964919567108154297e-01 3.409565612673759460e-02 3.632831871509552002e-01 -4.591187536716461182e-01 -6.491225957870483398e-01 -9.083691239356994629e-02 7.384371012449264526e-02
2.218978852033615112e-01 4.678348302841186523e-01 6.153860688209533691e-02 -5.336198955774307251e-02 -2.618066966533660889e-01 -5.324568152427673340e-01 5.581607222557067871e-01 2.483162879943847656e-01
-1.149573624134063721e-01 4.209039509296417236e-01 4.017599821090698242e-01 -2.082053571939468384e-01 -4.677350223064422607e-01 -4.413894414901733398e-01 4.372408092021942139e-01 -9.167098440229892731e-03
4.626114293932914734e-02 3.186184167861938477e-01 -3.238675892353057861e-01 6.661543250083923340e-02 -6.767692416906356812e-02 -7.196180820465087891e-01 -4.374535754323005676e-02 5.125137567520141602e-01
5.022563338279724121e-01 -7.531104236841201782e-02 -1.736577600240707397e-02 -1.754734069108963013e-01 -3.273372054100036621e-01 -6.964390277862548828e-01 -3.330161571502685547e-01 -8.886753022670745850e-02
-1.504499763250350952e-01 -8.658432215452194214e-02 4.708698689937591553e-01 -1.166323199868202209e-01 -4.954567179083824158e-02 -2.742410600185394287e-01 -4.097136110067367554e-02 8.094472289085388184e-01
4.593121409416198730e-01 6.961685605347156525e-03 -9.333559870719909668e-02 -1.937100589275360107e-01 -7.971043884754180908e-02 -8.107019066810607910e-01 1.912470348179340363e-02 2.806984782218933105e-01
-2.255662679672241211e-01 4.800158739089965820e-01 4.570004940032958984e-01 7.312858849763870239e-02 -1.662655770778656006e-01 -5.196165442466735840e-01 3.895184397697448730e-01 2.348126620054244995e-01
-3.402194380760192871e-01 -1.358316242694854736e-01 5.636882185935974121e-01 -2.015402354300022125e-02 -1.301344186067581177e-01 -5.423620939254760742e-01 1.742481440305709839e-02 4.860606193542480469e-01
2.959910333156585693e-01 3.518152832984924316e-01 7.610356807708740234e-01 -1.002391502261161804e-01 -1.535550206899642944e-01 -3.469791114330291748e-01 1.352195441722869873e-01 -1.927021890878677368e-01
-1.449311971664428711e-01 1.891313791275024414e-01 6.551501154899597168e-01 -3.440186083316802979e-01 -2.102689594030380249e-01 -5.240996479988098145e-01 7.341953366994857788e-02 2.671512663364410400e-01
-1.356718093156814575e-01 -3.239794075489044189e-01 5.348522663116455078e-01 2.161781303584575653e-02 4.075554758310317993e-02 -3.541954457759857178e-01 -8.975796401500701904e-03 6.803678274154663086e-01
4.758733138442039490e-02 -2.419586032629013062e-01 1.183631420135498047e-01 3.409332334995269775e-01 1.375210434198379517e-01 -5.879409909248352051e-01 -4.501087963581085205e-01 4.916925132274627686e-01
2.622908949851989746e-01 1.977240443229675293e-01 2.531182169914245605e-01 3.160395026206970215e-01 -4.811362624168395996e-01 -8.193411678075790405e-02 3.312939107418060303e-01 6.166018843650817871e-01
1.706652194261550903e-01 3.569875955581665039e-01 1.764164678752422333e-02 -3.957433998584747314e-02 1.166570484638214111e-01 -6.636419892311096191e-01 3.504915833473205566e-01 5.144727826118469238e-01
2.398960441350936890e-01 1.477213948965072632e-02 -3.946113586425781250e-02 6.377957016229629517e-02 1.534728705883026123e-01 -6.277936100959777832e-01 -4.413354992866516113e-01 5.693423748016357422e-01
1.563783288002014160e-01 -3.447587490081787109e-01 6.901457905769348145e-01 3.309715166687965393e-02 2.124114632606506348e-01 -4.881192743778228760e-01 -8.412202820181846619e-03 3.095815479755401611e-01
1.507680714130401611e-01 2.882768213748931885e-01 6.656687259674072266e-01 3.718537390232086182e-01 1.576695963740348816e-02 -4.680753052234649658e-01 -1.999792456626892090e-01 -2.311720848083496094e-01
5.224981904029846191e-01 5.742198601365089417e-02 3.240898847579956055e-01 7.078626751899719238e-01 -2.444441020488739014e-01 -2.067545652389526367e-01 9.211153537034988403e-02 8.129903674125671387e-02
4.669183492660522461e-01 1.865973472595214844e-01 7.560341358184814453e-01 3.176787793636322021e-01 -8.096570521593093872e-02 -1.328333318233489990e-01 7.805948704481124878e-02 2.106371074914932251e-01
-1.723612248897552490e-01 -9.736329317092895508e-02 2.419612407684326172e-01 3.034508824348449707e-01 -6.265777349472045898e-01 -4.290251433849334717e-02 4.973869398236274719e-02 6.428610086441040039e-01
6.409085392951965332e-01 1.296165734529495239e-01 3.823319971561431885e-01 -2.229672670364379883e-01 -2.156528085470199585e-01 -3.971920162439346313e-02 -4.773232042789459229e-01 3.172105848789215088e-01
2.281648814678192139e-01 1.498338431119918823e-01 6.628124713897705078e-01 -1.922340691089630127e-01 -3.899172842502593994e-01 -4.334003329277038574e-01 -3.098357319831848145e-01 -1.155280619859695435e-01
-3.126251995563507080e-01 -6.550326198339462280e-02 2.726690173149108887e-01 5.798026174306869507e-02 -6.327988505363464355e-01 -3.790901601314544678e-01 -3.496949747204780579e-02 5.243073701858520508e-01
7.411581873893737793e-01 3.106000721454620361e-01 3.695565834641456604e-02 4.129511117935180664e-01 8.229380846023559570e-02 -2.793426215648651123e-01 -2.694211900234222412e-02 3.111067116260528564e-01
3.157063722610473633e-01 5.861889123916625977e-01 1.403084993362426758e-01 -2.669592574238777161e-02 -6.663779616355895996e-01 -1.095461621880531311e-01 -1.814571619033813477e-01 2.175461500883102417e-01
6.079612672328948975e-02 -1.053969338536262512e-01 2.866756618022918701e-01 -1.652113050222396851e-01 3.221021965146064758e-02 -7.417345046997070312e-01 4.169624149799346924e-01 3.881395757198333740e-01
-1.161135956645011902e-01 -3.644034862518310547e-01 3.443638086318969727e-01 2.331016585230827332e-02 -2.615839838981628418e-01 -3.369547128677368164e-01 4.463442787528038025e-02 7.420519590377807617e-01
1.911440789699554443e-01 6.092354655265808105e-01 5.938101932406425476e-02 -3.149084448814392090e-01 -5.283746123313903809e-01 -2.484860420227050781e-01 1.420272588729858398e-01 3.584776818752288818e-01
1.108599901199340820e-01 6.112356781959533691e-01 3.818853497505187988e-01 1.839602589607238770e-01 2.731007151305675507e-02 -6.264776587486267090e-01 1.996912062168121338e-01 -3.642470017075538635e-02
4.213765561580657959e-01 -1.800873875617980957e-01 1.909580379724502563e-01 -2.653824090957641602e-01 -4.005911648273468018e-01 -6.971099376678466797e-01 2.790847420692443848e-02 -1.894812583923339844e-01
-3.003313243389129639e-01 -1.302768886089324951e-01 7.557585239410400391e-01 1.820158027112483978e-02 -4.424732625484466553e-01 -2.525551915168762207e-01 -2.283069789409637451e-01 9.816362708806991577e-02
2.751515507698059082e-01 7.547023892402648926e-02 3.595887720584869385e-01 5.685977339744567871e-01 -4.910478889942169189e-01 -2.318958342075347900e-01 4.115646779537200928e-01 -4.122168570756912231e-02
4.802013933658599854e-01 -2.624225318431854248e-01 4.310471192002296448e-02 -1.606738269329071045e-01 -1.963174343109130859e-01 -7.947780489921569824e-01 -2.583208493888378143e-03 -5.145522952079772949e-02
-4.953519403934478760e-01 1.933233290910720825e-01 4.832758307456970215e-01 -1.820222102105617523e-02 -5.156145095825195312e-01 -4.080403745174407959e-01 9.311234951019287109e-02 2.057684659957885742e-01
-1.426650136709213257e-01 9.529791772365570068e-02 1.092556416988372803e-01 -5.243782401084899902e-01 -2.924558520317077637e-01 -6.168928146362304688e-01 -2.599572837352752686e-01 3.872866630554199219e-01
1.949284970760345459e-01 -2.267735451459884644e-01 4.476492404937744141e-01 4.874363541603088379e-01 -4.477100372314453125e-01 -1.098149940371513367e-01 2.771938145160675049e-01 4.280799925327301025e-01
-6.976160407066345215e-02 5.522709488868713379e-01 2.075649797916412354e-01 3.550933897495269775e-01 1.388735137879848480e-02 -7.057422995567321777e-01 -1.450564712285995483e-01 -4.061118140816688538e-02
-3.831585869193077087e-02 1.729082167148590088e-01 2.839687466621398926e-01 5.989450812339782715e-01 -4.999346137046813965e-01 -5.512791872024536133e-02 -3.128601610660552979e-01 4.223813116550445557e-01
6.024026870727539062e-01 -2.118564248085021973e-01 1.696469038724899292e-01 5.082786083221435547e-01 -1.888615936040878296e-01 -2.964790761470794678e-01 3.460140526294708252e-01 2.486087977886199951e-01
9.292052686214447021e-02 -2.667303979396820068e-01 3.831974565982818604e-01 2.492667883634567261e-01 -2.898457646369934082e-01 -2.834356129169464111e-01 -6.862826645374298096e-02 7.363356947898864746e-01
-2.536844015121459961e-01 -1.186560764908790588e-01 7.229107022285461426e-01 1.020340994000434875e-01 -2.671296596527099609e-01 -2.362793684005737305e-01 1.051426772028207779e-02 5.111334323883056641e-01
3.536995351314544678e-01 -2.143436521291732788e-01 6.396614313125610352e-01 3.401869535446166992e-01 1.577601283788681030e-01 -2.768712639808654785e-01 -3.645680248737335205e-01 2.638253271579742432e-01
-4.500976204872131348e-02 4.729847237467765808e-02 5.118423700332641602e-01 1.042463779449462891e-01 2.374113798141479492e-01 -5.496367812156677246e-01 2.618466913700103760e-01 5.439288020133972168e-01
2.163339853286743164e-01 -2.191611565649509430e-03 4.438659250736236572e-01 7.262304425239562988e-01 -2.868930399417877197e-01 -2.236928790807723999e-01 -1.634928435087203979e-01 2.639908194541931152e-01
1.735715270042419434e-01 3.292879089713096619e-02 4.060566425323486328e-01 3.338288962841033936e-01 -8.004587888717651367e-01 1.274943817406892776e-02 -2.119792848825454712e-01 8.144153654575347900e-02
-8.397281169891357422e-02 -3.786733150482177734e-01 5.353200435638427734e-01 4.502912610769271851e-02 -3.562628924846649170e-01 -2.299783229827880859e-01 -2.363078296184539795e-02 6.169184446334838867e-01
4.188687801361083984e-01 8.991221338510513306e-02 5.752535462379455566e-01 -1.383694410324096680e-01 -4.833997786045074463e-01 -1.430231053382158279e-02 1.743826270103454590e-01 4.495693743228912354e-01
3.841445147991180420e-01 4.163281023502349854e-01 3.395183086395263672e-01 -1.083050742745399475e-01 -6.867896914482116699e-01 2.557547576725482941e-02 -1.278638988733291626e-01 2.518290281295776367e-01
1.441052854061126709e-01 -2.712505459785461426e-01 4.910083115100860596e-01 -2.397740036249160767e-01 -6.626466754823923111e-03 -3.539703488349914551e-01 1.764432042837142944e-01 6.712711453437805176e-01
-2.172606885433197021e-01 -2.792778015136718750e-01 2.670395374298095703e-01 -3.108363151550292969e-01 -2.688879668712615967e-01 -5.770779252052307129e-01 -3.836864531040191650e-01 3.928578197956085205e-01
5.387181043624877930e-01 -3.794884085655212402e-01 5.539195537567138672e-01 3.860549330711364746e-01 1.063725166022777557e-02 -2.477040439844131470e-01 -1.890322566032409668e-01 1.127057373523712158e-01
5.474170446395874023e-01 6.073641180992126465e-01 1.870244443416595459e-01 2.192100584506988525e-01 -3.868742585182189941e-01 -1.240194141864776611e-01 -2.382505834102630615e-01 1.630836725234985352e-01
8.386970311403274536e-02 1.941161043941974640e-02 2.870010733604431152e-01 -1.352521777153015137e-01 8.213725686073303223e-02 -6.898362040519714355e-01 4.710136950016021729e-01 4.329572021961212158e-01
-9.435234963893890381e-02 -3.948876559734344482e-01 5.020996928215026855e-01 1.091175153851509094e-01 -2.530655860900878906e-01 -2.766513526439666748e-01 1.928711533546447754e-01 6.271947622299194336e-01
1.024598330259323120e-01 4.347435534000396729e-01 1.107584983110427856e-01 -2.061575502157211304e-01 -4.140233993530273438e-02 -5.399941205978393555e-01 4.039761424064636230e-01 5.377985239028930664e-01
-3.918341994285583496e-01 2.876867651939392090e-01 4.589154422283172607e-01 -1.445479840040206909e-01 -3.862640261650085449e-01 -4.033305644989013672e-01 -8.548177778720855713e-02 4.615434706211090088e-01
2.836368680000305176e-01 2.183726131916046143e-01 7.467912435531616211e-01 1.335608214139938354e-01 -5.360012054443359375e-01 -3.970794752240180969e-02 -8.489103056490421295e-03 -8.591724932193756104e-02
