# Supplementary material for: Where is your field going? A machine learning approach to study the relative motion of the domains of physics
Source: PLoS One. 2020 Jun 18;15(6):e0233997. doi: 10.1371/journal.pone.0233997 (PMC7302634; doi:10.1371/journal.pone.0233997)
Supplement: S9 Data — (ZIP) [file pone.0233997.s009.zip › 8/Pacs4Run_8_VS_500_embeddings2003-2007ED8.txt]

4.684173464775085449e-01 -9.058099240064620972e-02 -2.458988875150680542e-01 2.165030986070632935e-01 -3.013077974319458008e-01 2.359935343265533447e-01 -6.396493911743164062e-01 3.307716846466064453e-01
1.153904646635055542e-01 2.521862508729100227e-03 2.305936515331268311e-01 -5.531640350818634033e-02 -1.594347506761550903e-02 6.731023192405700684e-01 -6.610396504402160645e-01 2.003771960735321045e-01
-3.677507117390632629e-02 2.508771121501922607e-01 3.593269363045692444e-02 1.540273576974868774e-01 2.734795212745666504e-01 4.279208779335021973e-01 -8.050556182861328125e-01 6.834296137094497681e-02
3.525700271129608154e-01 -1.255988627672195435e-01 1.227100268006324768e-01 -2.378424257040023804e-01 -9.725025296211242676e-02 4.752037525177001953e-01 -7.287961244583129883e-01 -1.478938013315200806e-01
-1.951453387737274170e-01 -9.436850249767303467e-02 -2.385375052690505981e-01 -1.784308440983295441e-02 -1.265137195587158203e-01 2.851618826389312744e-01 -8.929783701896667480e-01 3.257396072149276733e-02
-1.007827557623386383e-02 5.903988480567932129e-01 1.373704075813293457e-01 -2.048314362764358521e-02 -3.739629685878753662e-01 2.634605765342712402e-01 -3.078038692474365234e-01 5.727429389953613281e-01
4.490706324577331543e-02 8.754782378673553467e-02 -3.474757969379425049e-01 1.658717095851898193e-01 -2.198687195777893066e-01 6.595757007598876953e-01 2.307670004665851593e-02 5.984572768211364746e-01
6.588156521320343018e-02 6.051065921783447266e-01 1.241699680685997009e-01 -1.002148613333702087e-01 -1.808951348066329956e-01 1.837549060583114624e-01 -2.382160276174545288e-01 6.934036016464233398e-01
4.264587461948394775e-01 -1.044501960277557373e-01 -4.779594391584396362e-02 -1.131445169448852539e-01 3.461892008781433105e-01 5.049988627433776855e-01 -6.442454457283020020e-01 4.705362021923065186e-02
1.243665143847465515e-01 -3.811841309070587158e-01 -2.428942322731018066e-01 -1.545784026384353638e-01 2.039965689182281494e-01 7.029106020927429199e-01 -4.230929315090179443e-01 2.040438055992126465e-01
-2.278619557619094849e-01 1.937642693519592285e-01 1.950711607933044434e-01 -2.731860280036926270e-01 -3.933802843093872070e-01 2.796179056167602539e-01 -3.549326956272125244e-01 6.625251173973083496e-01
3.545609414577484131e-01 6.155870556831359863e-01 -2.173098772764205933e-01 -3.816238045692443848e-01 8.539352566003799438e-02 1.733175516128540039e-01 -2.436791807413101196e-01 4.536169469356536865e-01
-3.104194402694702148e-01 -7.243284583091735840e-02 -2.568074166774749756e-01 -9.440069645643234253e-02 -3.131763339042663574e-01 2.305170744657516479e-01 -8.011533021926879883e-01 1.745497435331344604e-01
3.822225630283355713e-01 -1.341218799352645874e-01 -2.034460008144378662e-01 5.546136200428009033e-02 -2.137074768543243408e-01 6.201280951499938965e-01 -5.789867043495178223e-01 -1.612317711114883423e-01
2.468972951173782349e-01 -2.714096605777740479e-01 1.647293865680694580e-01 3.205982446670532227e-01 -3.175353705883026123e-01 3.221547901630401611e-01 -1.894054710865020752e-01 7.035430073738098145e-01
1.980833709239959717e-01 2.599512338638305664e-01 -5.088181793689727783e-02 -3.415057361125946045e-01 8.655141294002532959e-02 6.512170433998107910e-01 -1.646566540002822876e-01 5.615038871765136719e-01
3.462105095386505127e-01 5.381279587745666504e-01 -4.554364681243896484e-01 -6.490095704793930054e-02 -1.750661246478557587e-02 5.210013985633850098e-01 -2.946760356426239014e-01 1.426158547401428223e-01
-3.718874230980873108e-02 2.018780559301376343e-01 -2.293973118066787720e-01 -2.126036733388900757e-01 -2.816909551620483398e-01 7.551267147064208984e-01 -4.356266260147094727e-01 1.438824236392974854e-01
9.346568025648593903e-03 2.387665510177612305e-01 -4.680111706256866455e-01 -1.997747570276260376e-01 -4.914198219776153564e-01 -1.422779411077499390e-01 -2.270014882087707520e-01 6.088454127311706543e-01
-3.868839144706726074e-01 2.477612197399139404e-01 -1.294615566730499268e-01 -1.788328438997268677e-01 -2.435268610715866089e-01 -1.346151717007160187e-02 -6.031118631362915039e-01 5.629948973655700684e-01
2.827626168727874756e-01 4.732605516910552979e-01 -7.859348505735397339e-02 -2.748189866542816162e-01 -1.424718946218490601e-01 6.199096441268920898e-01 -4.458284080028533936e-01 1.049679666757583618e-01
-4.045387208461761475e-01 2.837134338915348053e-02 -1.216431781649589539e-01 -1.169097200036048889e-01 -2.260730117559432983e-01 9.158138185739517212e-02 -7.281091809272766113e-01 4.663041234016418457e-01
3.245473280549049377e-02 5.650835037231445312e-01 -6.599042415618896484e-01 -4.184089228510856628e-02 -1.108244899660348892e-02 9.444595873355865479e-02 -3.984172940254211426e-01 2.731736898422241211e-01
3.256926313042640686e-02 4.217981994152069092e-01 -2.464306354522705078e-01 -3.487588763236999512e-01 -1.384258270263671875e-01 5.703044533729553223e-01 -5.193792581558227539e-01 1.565278470516204834e-01
5.627239942550659180e-01 3.693400323390960693e-01 -1.791191548109054565e-01 -2.672563791275024414e-01 -2.376778721809387207e-01 5.204822421073913574e-01 -3.326954245567321777e-01 -7.308396697044372559e-02
3.852682709693908691e-01 5.490758419036865234e-01 -2.137496024370193481e-01 -3.485662937164306641e-01 -9.929031878709793091e-02 3.062102794647216797e-01 -7.484391331672668457e-02 5.231364369392395020e-01
3.645843565464019775e-01 -1.626095175743103027e-01 1.642345190048217773e-01 3.314530849456787109e-01 1.987682729959487915e-01 2.768824994564056396e-01 -2.853275835514068604e-01 7.114897370338439941e-01
5.632609724998474121e-01 6.919832527637481689e-02 3.039527833461761475e-01 4.848866760730743408e-01 -1.928047537803649902e-01 1.387402862310409546e-01 -4.614330530166625977e-01 2.847865223884582520e-01
4.583491757512092590e-02 -1.483293771743774414e-01 2.846891880035400391e-01 3.457350432872772217e-01 3.262427076697349548e-02 2.739817202091217041e-01 -5.384728312492370605e-01 6.397137641906738281e-01
-1.401069164276123047e-01 5.022609233856201172e-01 1.508232802152633667e-01 -1.157395318150520325e-01 -1.746331602334976196e-01 1.870025098323822021e-01 -3.691025674343109131e-01 7.001839280128479004e-01
-1.295180022716522217e-01 -4.715701937675476074e-02 5.081072822213172913e-02 -3.318167924880981445e-01 3.686718642711639404e-01 3.788329958915710449e-01 -6.189993619918823242e-01 4.535677134990692139e-01
1.711223870515823364e-01 3.404520153999328613e-01 -2.697367407381534576e-02 -3.028613626956939697e-01 -1.069690734148025513e-01 4.806285202503204346e-01 -6.768030673265457153e-02 7.178649306297302246e-01
5.695298910140991211e-01 4.671674370765686035e-01 -9.550094604492187500e-02 6.502507627010345459e-02 -4.001524746417999268e-01 4.925120174884796143e-01 -1.595942825078964233e-01 1.260208636522293091e-01
1.005793139338493347e-01 6.581426262855529785e-01 -5.595989227294921875e-01 -2.009958401322364807e-02 -1.011262610554695129e-01 1.885365098714828491e-01 -3.976019918918609619e-01 1.982864290475845337e-01
-1.225297302007675171e-01 2.175992429256439209e-01 -4.548663496971130371e-01 -1.289936304092407227e-01 -1.069567576050758362e-01 4.194635450839996338e-01 -9.166234731674194336e-02 7.199325561523437500e-01
6.500133275985717773e-01 -2.042070925235748291e-01 2.753842473030090332e-01 -4.041375517845153809e-01 -2.629084289073944092e-01 7.237090170383453369e-02 -2.955758869647979736e-01 3.672805428504943848e-01
-3.227893114089965820e-01 7.960683852434158325e-02 -1.765826195478439331e-01 2.073784172534942627e-01 -4.578330516815185547e-01 3.945256024599075317e-02 -7.597851157188415527e-01 1.638342738151550293e-01
3.654180765151977539e-01 1.745045483112335205e-01 1.340114325284957886e-01 4.089629352092742920e-01 4.823744297027587891e-02 -4.440493881702423096e-02 -2.233104854822158813e-01 7.724260687828063965e-01
9.257209021598100662e-04 -1.750561594963073730e-01 2.304801642894744873e-01 2.022687643766403198e-01 1.403410881757736206e-01 2.583417296409606934e-01 -4.903519451618194580e-01 7.405670881271362305e-01
1.637698709964752197e-02 3.733526170253753662e-01 -1.929834634065628052e-01 -2.304263859987258911e-01 -1.280370801687240601e-01 6.772195100784301758e-01 -2.804083526134490967e-01 4.651364684104919434e-01
-1.201677843928337097e-01 1.806607246398925781e-01 -1.385449469089508057e-01 -3.504697233438491821e-03 3.404710888862609863e-01 4.948403239250183105e-01 -2.465861886739730835e-01 7.156270146369934082e-01
4.931811094284057617e-01 -5.160611271858215332e-01 -5.608299002051353455e-02 -3.993620872497558594e-01 -1.142414938658475876e-02 1.709133535623550415e-01 -2.988317310810089111e-01 4.573572576045989990e-01
2.179472297430038452e-01 4.048427939414978027e-01 -1.478951275348663330e-01 -3.878810405731201172e-01 -1.131518036127090454e-01 4.751236736774444580e-01 -7.412573695182800293e-02 6.101115345954895020e-01
1.141566596925258636e-02 6.913705468177795410e-01 -1.264943629503250122e-01 6.182044744491577148e-02 -3.977099955081939697e-01 2.976658046245574951e-01 -3.369184136390686035e-01 3.765129446983337402e-01
4.483211338520050049e-01 6.956337094306945801e-01 -2.655837833881378174e-01 -1.612916290760040283e-01 -1.153576653450727463e-02 -7.433414459228515625e-02 -2.396918386220932007e-01 3.942607343196868896e-01
3.783609569072723389e-01 1.874284446239471436e-01 -3.705503046512603760e-01 -4.059078693389892578e-01 -3.393893241882324219e-01 4.571168720722198486e-01 -6.586018018424510956e-03 4.421093165874481201e-01
2.181915007531642914e-02 5.239565372467041016e-01 -4.821806028485298157e-02 -9.256956726312637329e-02 -2.655251920223236084e-01 5.944745540618896484e-01 -5.054495334625244141e-01 1.863233745098114014e-01
4.567530155181884766e-01 7.823314517736434937e-02 -1.868539452552795410e-01 1.730868518352508545e-01 -3.516152203083038330e-01 6.276258826255798340e-01 -4.383061528205871582e-01 -1.035513952374458313e-01
2.295038551092147827e-01 5.523670315742492676e-01 -4.725040495395660400e-01 -1.789127290248870850e-01 -3.449653983116149902e-01 2.061836980283260345e-02 -1.474373936653137207e-01 4.957669675350189209e-01
-3.641173839569091797e-01 6.843925919383764267e-03 -1.237950995564460754e-01 -3.293476626276969910e-02 -2.877452969551086426e-01 8.016587048768997192e-02 -8.403189182281494141e-01 2.358006536960601807e-01
4.038075208663940430e-01 3.101336061954498291e-01 7.317692041397094727e-02 -5.206710696220397949e-01 2.983660697937011719e-01 3.610378131270408630e-02 -5.355650782585144043e-01 2.952077984809875488e-01
7.091807574033737183e-02 4.772981107234954834e-01 -2.922435402870178223e-01 -9.932906925678253174e-02 -1.783407032489776611e-01 6.652916669845581055e-01 -3.965372443199157715e-01 2.005604654550552368e-01
7.305391132831573486e-02 3.133541047573089600e-01 3.628240525722503662e-02 -2.728361487388610840e-01 6.361832469701766968e-02 7.100344300270080566e-01 -3.839679956436157227e-01 4.063112735748291016e-01
1.746904551982879639e-01 -2.636086344718933105e-01 4.642692208290100098e-02 8.868162333965301514e-02 2.494465187191963196e-02 7.997494190931320190e-02 -2.565090358257293701e-01 9.039683341979980469e-01
2.790073156356811523e-01 5.701521635055541992e-01 -2.170584499835968018e-01 -4.679870903491973877e-01 -7.367097586393356323e-02 2.881178855895996094e-01 -4.802041649818420410e-01 1.091774851083755493e-01
-4.105095565319061279e-01 -1.207214407622814178e-02 -1.016190201044082642e-01 -1.555643975734710693e-01 -2.256051003932952881e-01 8.359315805137157440e-03 -7.858228087425231934e-01 3.582237958908081055e-01
4.341535270214080811e-01 4.089105427265167236e-01 -1.706773936748504639e-01 -3.016365170478820801e-01 -3.432601392269134521e-01 4.598644375801086426e-01 -1.854781247675418854e-02 4.410675168037414551e-01
-2.031736522912979126e-01 9.178443998098373413e-02 -7.132727652788162231e-02 -2.785429656505584717e-01 -1.832599006593227386e-02 2.339488267898559570e-01 -7.587565183639526367e-01 4.866653978824615479e-01
2.646436691284179688e-01 4.880445003509521484e-01 -4.401664137840270996e-01 -5.016531944274902344e-01 -1.124167442321777344e-01 -6.042609736323356628e-02 -4.687347710132598877e-01 1.018471345305442810e-01
9.937193244695663452e-02 3.971000313758850098e-01 -7.618913054466247559e-01 -1.547625213861465454e-01 1.532248407602310181e-01 1.373945027589797974e-01 -4.182022809982299805e-01 1.037246882915496826e-01
4.841826558113098145e-01 2.892551720142364502e-01 -2.501178979873657227e-01 2.164837121963500977e-01 -4.695398211479187012e-01 4.353983700275421143e-01 -3.757934570312500000e-01 -1.456512659788131714e-01
5.502030253410339355e-02 4.740500748157501221e-01 -1.264853477478027344e-01 -1.322502344846725464e-01 -5.093832612037658691e-01 4.672119617462158203e-01 -1.908751577138900757e-01 4.738872051239013672e-01
-7.641425728797912598e-02 2.188863903284072876e-01 -4.444393515586853027e-01 -1.693734675645828247e-01 -1.066703870892524719e-01 3.649159669876098633e-01 -1.917073689401149750e-02 7.583707571029663086e-01
2.867235243320465088e-01 5.902794003486633301e-01 -3.869571089744567871e-01 -3.421581536531448364e-02 2.434671670198440552e-01 4.008624255657196045e-01 -1.752507984638214111e-01 4.096015393733978271e-01
6.592598557472229004e-02 3.964715637266635895e-03 2.225902378559112549e-01 5.450928807258605957e-01 -1.123533211648464203e-02 1.626289784908294678e-01 -5.426468849182128906e-01 5.726476907730102539e-01
2.821118235588073730e-01 5.191999077796936035e-01 1.109383851289749146e-01 -2.411162555217742920e-01 -1.673284024000167847e-01 5.574423074722290039e-01 -3.675645291805267334e-01 3.264283537864685059e-01
3.576650917530059814e-01 6.481826305389404297e-01 -1.320173740386962891e-01 -6.850278377532958984e-02 -1.026785299181938171e-01 2.443458586931228638e-01 -7.115470618009567261e-02 5.954015851020812988e-01
2.163332700729370117e-01 7.282683253288269043e-02 1.733005195856094360e-01 5.889085531234741211e-01 -4.236295819282531738e-02 5.305828154087066650e-02 -6.620571613311767578e-01 3.579390347003936768e-01
6.163717061281204224e-02 9.862982481718063354e-02 -5.495158433914184570e-01 -1.339390408247709274e-02 -6.252631545066833496e-01 -2.169823795557022095e-01 -4.432782828807830811e-01 2.231473326683044434e-01
2.666618227958679199e-01 1.047412231564521790e-01 -2.449977397918701172e-01 -1.933342367410659790e-01 6.302160024642944336e-01 1.469122022390365601e-01 -5.887348055839538574e-01 2.348501086235046387e-01
1.085109114646911621e-01 3.317453563213348389e-01 -4.610368013381958008e-01 -2.234634608030319214e-01 -4.126123189926147461e-01 -2.650749385356903076e-01 -3.849042952060699463e-01 4.764606654644012451e-01
1.921479776501655579e-02 3.303260207176208496e-01 -2.854775786399841309e-01 -3.443304002285003662e-01 -1.977472007274627686e-01 6.590055227279663086e-01 -3.601154088973999023e-01 2.955997884273529053e-01
5.270157381892204285e-02 4.657534956932067871e-01 -6.177985668182373047e-01 -2.562758922576904297e-01 -1.988086998462677002e-01 1.049163416028022766e-01 -4.180705547332763672e-01 3.280679881572723389e-01
2.774962484836578369e-01 4.537140578031539917e-02 4.473669230937957764e-01 3.004653155803680420e-01 -2.998431921005249023e-01 1.147255077958106995e-01 -6.690803170204162598e-01 2.824613153934478760e-01
1.101616397500038147e-01 6.723173856735229492e-01 -5.220422744750976562e-01 1.374235749244689941e-01 -1.973108947277069092e-01 -5.618198215961456299e-02 -4.146646559238433838e-01 1.743719726800918579e-01
3.082186728715896606e-02 6.301282644271850586e-01 2.872629649937152863e-02 -9.375392645597457886e-02 -4.681248068809509277e-01 3.042038679122924805e-01 -4.663758873939514160e-01 2.513685524463653564e-01
4.665411412715911865e-01 -3.306886255741119385e-01 -7.577043026685714722e-02 1.881470680236816406e-01 1.587937176227569580e-01 1.841586828231811523e-01 -2.498255819082260132e-01 7.143538594245910645e-01
-1.711518019437789917e-01 1.229866296052932739e-01 -1.284276992082595825e-01 1.901977360248565674e-01 1.665254496037960052e-02 7.612730264663696289e-01 -3.849931061267852783e-01 4.181853234767913818e-01
2.835709154605865479e-01 -4.966868758201599121e-01 1.482870429754257202e-01 -2.720369398593902588e-01 -3.504738807678222656e-01 -5.449770390987396240e-02 -4.322774708271026611e-01 5.140340328216552734e-01
1.509665995836257935e-01 4.115391671657562256e-01 -5.075536966323852539e-01 -2.546809315681457520e-01 -4.665329307317733765e-02 -3.849819302558898926e-01 -3.828424215316772461e-01 4.340682923793792725e-01
-4.841439798474311829e-02 -1.422045975923538208e-01 -6.390112042427062988e-01 -4.180278182029724121e-01 -4.123362898826599121e-01 1.061288490891456604e-01 -4.543718695640563965e-01 8.132019639015197754e-02
4.447696208953857422e-01 6.817786693572998047e-01 -1.749790855683386326e-03 -2.756089568138122559e-01 -1.556422114372253418e-01 2.560727000236511230e-01 -3.126021325588226318e-01 2.718027234077453613e-01
4.175084233283996582e-01 -6.209060549736022949e-02 1.874838955700397491e-02 3.224905729293823242e-01 2.276480793952941895e-01 4.893778637051582336e-02 -2.068957835435867310e-01 7.876899838447570801e-01
4.416693150997161865e-01 -1.930285245180130005e-01 -3.236198797821998596e-03 5.283346772193908691e-01 3.369016945362091064e-02 -1.970819942653179169e-02 -3.576395213603973389e-01 5.992418527603149414e-01
6.104595065116882324e-01 3.995344638824462891e-01 -9.733940660953521729e-02 -1.226571351289749146e-01 -2.438197433948516846e-01 5.368719696998596191e-01 -3.084976971149444580e-01 -1.847954839468002319e-02
-3.946602344512939453e-01 1.088083535432815552e-01 1.674435585737228394e-01 -1.763410717248916626e-01 -2.545380592346191406e-01 8.756004273891448975e-02 -6.869530081748962402e-01 4.784449636936187744e-01
2.573468685150146484e-01 -2.441252917051315308e-01 -9.727619588375091553e-02 1.749778240919113159e-01 1.525115966796875000e-01 1.496572792530059814e-01 -1.457100957632064819e-01 8.759034872055053711e-01
5.345770120620727539e-01 5.481218453496694565e-03 1.386574804782867432e-01 2.678579688072204590e-01 2.160409837961196899e-01 -1.836954355239868164e-01 -4.122396707534790039e-01 6.106260418891906738e-01
-9.135115891695022583e-02 6.141473650932312012e-01 2.389989607036113739e-02 1.316573768854141235e-01 -4.419163167476654053e-01 2.188967913389205933e-01 -4.155408442020416260e-01 4.250799119472503662e-01
2.137116938829421997e-01 9.865366667509078979e-02 2.587400078773498535e-01 -4.747100919485092163e-02 8.491034386679530144e-04 4.112670719623565674e-01 -4.246153235435485840e-01 7.252278923988342285e-01
6.139222383499145508e-01 4.994868934154510498e-01 1.526951231062412262e-02 -2.468419969081878662e-01 -2.993505895137786865e-01 3.108753561973571777e-01 -3.546338975429534912e-01 -2.070934884250164032e-02
2.339427769184112549e-01 3.160300552845001221e-01 -3.339502811431884766e-01 1.742911189794540405e-01 -7.198921442031860352e-01 -1.960693895816802979e-01 -3.678564131259918213e-01 1.071882396936416626e-01
4.471106827259063721e-02 1.196800619363784790e-01 2.727466523647308350e-01 4.918946325778961182e-01 -3.290840089321136475e-01 -3.099448978900909424e-03 -6.661775112152099609e-01 3.394526243209838867e-01
2.952298149466514587e-02 3.644935786724090576e-01 -2.827145457267761230e-01 -1.770813912153244019e-01 -2.323864400386810303e-01 7.060366272926330566e-01 -4.056881964206695557e-01 1.947134137153625488e-01
5.898289680480957031e-01 4.163390398025512695e-01 5.721928086131811142e-03 -2.810859382152557373e-01 -1.953452676534652710e-01 5.106743574142456055e-01 -3.067584633827209473e-01 8.168673515319824219e-02
6.873749941587448120e-02 1.271881163120269775e-01 -3.821951448917388916e-01 -3.214001059532165527e-01 -4.967892467975616455e-01 -3.762144446372985840e-01 -3.446282744407653809e-01 4.718280434608459473e-01
-2.031914442777633667e-01 2.902157306671142578e-01 -3.786492645740509033e-01 1.621404141187667847e-01 1.049364134669303894e-01 5.672752857208251953e-01 -3.104166388511657715e-01 5.250256657600402832e-01
9.081326425075531006e-02 4.103517234325408936e-01 -2.081808000802993774e-01 -3.103231489658355713e-01 -3.031330704689025879e-01 6.376553177833557129e-01 -3.472633659839630127e-01 2.542418539524078369e-01
-3.662737309932708740e-01 -1.794849634170532227e-01 -2.688663005828857422e-01 -1.515503823757171631e-01 -2.115195095539093018e-01 -5.275600403547286987e-02 -6.446680426597595215e-01 5.246441364288330078e-01
1.250616908073425293e-01 5.983639359474182129e-01 9.273900091648101807e-02 2.914497070014476776e-02 -2.775306701660156250e-01 1.308778077363967896e-01 -1.173831075429916382e-01 7.133995890617370605e-01
1.328634470701217651e-01 3.449535965919494629e-01 -3.464604616165161133e-01 -3.844135701656341553e-01 -3.908496201038360596e-01 5.721366405487060547e-01 -2.264650017023086548e-01 2.532893717288970947e-01
-3.222217857837677002e-01 -8.970353752374649048e-02 -3.276360630989074707e-01 -2.647896707057952881e-01 -2.140611857175827026e-01 4.521568417549133301e-01 -6.450669169425964355e-01 2.104474306106567383e-01
4.892550110816955566e-01 -3.463307917118072510e-01 -3.845126032829284668e-01 2.294009476900100708e-01 -2.490897327661514282e-01 -2.006594389677047729e-01 -5.810700654983520508e-01 -1.604655012488365173e-02
4.966688454151153564e-01 6.484473496675491333e-02 -1.730402708053588867e-01 3.536882400512695312e-01 -5.376356244087219238e-01 4.990755617618560791e-01 -2.363653481006622314e-01 8.941703476011753082e-03
2.591180205345153809e-01 4.797657132148742676e-01 -3.785145282745361328e-01 -3.439915478229522705e-01 -2.750656008720397949e-01 -1.469768732786178589e-01 -9.991236031055450439e-02 5.777833461761474609e-01
1.685117483139038086e-01 5.392782688140869141e-01 -4.270837903022766113e-01 -3.609654009342193604e-01 -2.613745033740997314e-01 1.306321471929550171e-01 -5.306971669197082520e-01 3.264166042208671570e-02
5.094476938247680664e-01 2.198753505945205688e-02 -3.022453188896179199e-01 -1.407187283039093018e-01 3.519883751869201660e-01 4.659427702426910400e-01 -5.322446823120117188e-01 -6.739982217550277710e-02
2.354625463485717773e-01 -3.572695851325988770e-01 -1.125787496566772461e-01 4.015189111232757568e-01 -1.579885631799697876e-01 -8.185382187366485596e-02 -3.012075424194335938e-01 7.215524911880493164e-01
3.008572459220886230e-01 -2.906647622585296631e-01 -5.244748201221227646e-03 1.169626936316490173e-01 -8.964934200048446655e-02 -1.929759383201599121e-01 -2.345752418041229248e-01 8.432016372680664062e-01
3.678605854511260986e-01 3.329294621944427490e-01 -2.946984171867370605e-01 -5.433439612388610840e-01 1.222630590200424194e-01 -1.459621936082839966e-01 -5.783426165580749512e-01 3.214835003018379211e-02
4.000532627105712891e-01 -5.323138833045959473e-01 -7.926272228360176086e-03 -3.972471952438354492e-01 -4.081284999847412109e-01 8.644497394561767578e-02 -2.956344485282897949e-01 3.705265223979949951e-01
3.346372246742248535e-01 4.255270659923553467e-01 -3.546074628829956055e-01 1.141943186521530151e-01 -6.926355361938476562e-01 1.023663580417633057e-01 -6.959179043769836426e-02 2.703552842140197754e-01
3.164018094539642334e-01 -2.747533619403839111e-01 5.012955516576766968e-02 3.842062503099441528e-02 -5.397994071245193481e-02 9.652568027377128601e-03 -1.930624246597290039e-01 8.832504153251647949e-01
1.216076016426086426e-01 -5.793437361717224121e-01 3.537233918905258179e-02 1.560242325067520142e-01 -2.200369834899902344e-01 1.222495641559362411e-02 -4.786940217018127441e-01 5.884420275688171387e-01
4.354936629533767700e-02 5.405851602554321289e-01 1.785232275724411011e-01 -4.038236103951931000e-03 -1.924351006746292114e-01 4.132485985755920410e-01 -3.046444058418273926e-01 6.110404133796691895e-01
5.845336914062500000e-01 4.392552971839904785e-01 -2.021145075559616089e-01 -7.206673920154571533e-02 -3.608418703079223633e-01 4.339792728424072266e-01 -3.020631074905395508e-01 -9.769527614116668701e-02
3.659127652645111084e-01 3.280365467071533203e-01 -2.364128679037094116e-01 -2.386159598827362061e-01 -7.580142002552747726e-03 6.227061152458190918e-01 -3.788306564092636108e-02 5.063748955726623535e-01
-2.255017608404159546e-01 -1.905070692300796509e-01 -6.227055788040161133e-01 1.081903558224439621e-02 -2.583745419979095459e-01 -9.948735684156417847e-02 -5.128957033157348633e-01 4.304181635379791260e-01
-4.123893380165100098e-02 3.974810838699340820e-01 -2.952514588832855225e-01 -1.815773397684097290e-01 -5.046579241752624512e-01 1.217725053429603577e-01 -9.170092642307281494e-02 6.650167107582092285e-01
-6.114162132143974304e-02 -9.466141462326049805e-03 -6.099131703376770020e-01 4.741163849830627441e-01 -2.128104269504547119e-01 2.249321341514587402e-02 -5.573040246963500977e-01 2.073874771595001221e-01
1.472710520029067993e-01 6.042754054069519043e-01 -4.535347819328308105e-01 -2.981444299221038818e-01 -1.358738541603088379e-01 1.510157883167266846e-01 -5.178973078727722168e-01 9.535943716764450073e-02
6.939172744750976562e-01 -3.781490027904510498e-01 2.259492687880992889e-02 -3.538388609886169434e-01 -9.681081026792526245e-02 -3.965425491333007812e-02 -4.213646352291107178e-01 2.475417256355285645e-01
-5.606720969080924988e-02 -8.726837113499641418e-03 -6.604075431823730469e-01 -1.775892227888107300e-01 -4.348058700561523438e-01 3.636754676699638367e-02 -5.813426971435546875e-01 2.767973393201828003e-02
4.256471395492553711e-01 8.972878754138946533e-02 4.648835211992263794e-02 5.382627248764038086e-01 7.435551285743713379e-02 -1.974519342184066772e-01 -4.986680746078491211e-01 4.750784933567047119e-01
1.240782961249351501e-01 5.668597221374511719e-01 -6.518656015396118164e-01 -1.261621154844760895e-02 1.131289154291152954e-01 5.384055897593498230e-02 -4.439305365085601807e-01 1.594231724739074707e-01
-3.502749279141426086e-02 6.188369393348693848e-01 -5.092062950134277344e-01 9.808821231126785278e-02 -2.254958897829055786e-01 1.392377354204654694e-02 -5.138645768165588379e-01 1.783330589532852173e-01
4.445818662643432617e-01 -2.977529168128967285e-01 9.073075652122497559e-02 1.395169794559478760e-01 6.492172926664352417e-02 4.661443829536437988e-02 -2.218795716762542725e-01 7.939614653587341309e-01
3.111943975090980530e-02 4.288283288478851318e-01 2.726389281451702118e-02 -3.403682708740234375e-01 -1.349344700574874878e-01 4.414144158363342285e-01 -2.410835623741149902e-01 6.537342667579650879e-01
2.253408432006835938e-01 1.147180944681167603e-01 2.981450557708740234e-01 3.180371820926666260e-01 -3.467369675636291504e-01 -1.585511565208435059e-01 -7.497051358222961426e-01 1.964701265096664429e-01
1.866927891969680786e-01 5.778615474700927734e-01 -3.201142847537994385e-01 -1.755406856536865234e-01 -2.024315297603607178e-01 5.364496111869812012e-01 -3.628268837928771973e-01 1.937372237443923950e-01
2.664560973644256592e-01 -1.447164714336395264e-01 1.816823780536651611e-01 3.681280910968780518e-01 -2.991831898689270020e-01 -1.276235878467559814e-01 -7.736479640007019043e-01 1.876222193241119385e-01
3.798980116844177246e-01 2.736230790615081787e-01 -3.777247071266174316e-01 -4.646164178848266602e-01 -2.554159760475158691e-01 -1.199994757771492004e-01 -4.173007234930992126e-02 5.838536024093627930e-01
2.846804559230804443e-01 3.693126440048217773e-01 -2.769407927989959717e-01 -7.057463377714157104e-02 -6.974009871482849121e-01 1.318241655826568604e-01 -6.573366373777389526e-02 4.391147494316101074e-01
2.968983650207519531e-01 -3.212343156337738037e-01 2.802566289901733398e-01 -3.359642922878265381e-01 -1.584449261426925659e-01 -3.739701211452484131e-02 -4.377973675727844238e-01 6.317231059074401855e-01
-8.229759521782398224e-03 -2.618410810828208923e-02 -6.492940783500671387e-01 7.448921352624893188e-02 -6.245576143264770508e-01 -8.105252683162689209e-02 -3.029077053070068359e-01 2.893449962139129639e-01
3.610171377658843994e-01 -2.712886035442352295e-01 1.980355978012084961e-01 -1.683377921581268311e-01 -1.328604519367218018e-01 1.432873308658599854e-01 -1.588847637176513672e-01 8.155281543731689453e-01
3.951409459114074707e-01 2.273461669683456421e-01 7.683600485324859619e-02 4.154293835163116455e-01 9.786632657051086426e-02 -3.556079864501953125e-01 -5.830379128456115723e-01 3.711120486259460449e-01
-1.372597515583038330e-01 -9.165982902050018311e-02 -2.842931151390075684e-01 -8.963796496391296387e-02 -5.842580795288085938e-01 1.088044121861457825e-01 -7.284805774688720703e-01 -4.577470012009143829e-03
5.011903643608093262e-01 -3.587165474891662598e-02 -1.837023794651031494e-01 6.756938993930816650e-02 -2.901802361011505127e-01 3.841332495212554932e-01 -6.255733966827392578e-01 -2.934351563453674316e-01
1.358000654727220535e-02 5.216048955917358398e-01 -1.895933225750923157e-02 -2.981799468398094177e-02 -3.921955227851867676e-01 5.553107857704162598e-01 -4.769223034381866455e-01 1.919713914394378662e-01
-1.842179596424102783e-01 -9.619874507188796997e-02 -2.831761538982391357e-01 -3.463183641433715820e-01 4.279840588569641113e-01 2.454856634140014648e-01 -5.333368182182312012e-01 4.783333837985992432e-01
-1.018133535981178284e-01 1.831086911261081696e-02 -5.827687978744506836e-01 3.169937729835510254e-01 -1.951677054166793823e-01 -6.285909563302993774e-02 -7.086851000785827637e-01 7.012777775526046753e-02
4.466931521892547607e-01 -3.575927317142486572e-01 -9.024841338396072388e-02 2.401428520679473877e-01 1.428957134485244751e-01 2.220827937126159668e-01 -2.080233693122863770e-01 7.026845812797546387e-01
2.593046128749847412e-01 4.028171300888061523e-01 -2.914815545082092285e-01 9.533929824829101562e-02 -7.216376662254333496e-01 9.538498520851135254e-02 -3.855230286717414856e-02 3.809238970279693604e-01
-1.613077670335769653e-01 1.365791857242584229e-01 -5.714945197105407715e-01 -2.824341952800750732e-01 1.256444901227951050e-01 1.175763458013534546e-02 -7.168064117431640625e-01 1.386165618896484375e-01
-1.004472747445106506e-01 -3.023325800895690918e-01 -5.896912813186645508e-01 3.628559112548828125e-01 -1.745568355545401573e-03 2.685154229402542114e-02 -5.661659836769104004e-01 3.127894401550292969e-01
-7.675325125455856323e-02 -4.199175834655761719e-01 -3.793725967407226562e-01 -1.191968112834729254e-04 -3.901607096195220947e-01 6.834939867258071899e-02 -7.185851335525512695e-01 2.434849180281162262e-02
-7.380986213684082031e-02 2.693577110767364502e-01 -4.127429723739624023e-01 1.526969522237777710e-01 -3.580626472830772400e-02 3.969324827194213867e-01 -2.533267065882682800e-02 7.542189955711364746e-01
5.292651653289794922e-01 -4.275838136672973633e-01 5.982412397861480713e-02 -2.458731830120086670e-01 -3.501502871513366699e-01 -1.163465753197669983e-01 -2.035669684410095215e-01 5.435409545898437500e-01
-9.223837405443191528e-02 -5.359533801674842834e-02 -3.357067331671714783e-02 1.517897844314575195e-01 -1.192391961812973022e-01 8.195475339889526367e-01 -4.848398566246032715e-01 2.085830420255661011e-01
3.406974077224731445e-01 -1.790343225002288818e-01 3.248676061630249023e-01 2.005877941846847534e-01 -2.302117049694061279e-01 -1.954916119575500488e-01 -6.410596966743469238e-01 4.515812993049621582e-01
-1.723154038190841675e-01 -1.511197686195373535e-01 -6.277548074722290039e-01 1.575855016708374023e-01 -5.507452040910720825e-02 1.626612097024917603e-01 -7.045053243637084961e-01 5.235804244875907898e-02
4.067541062831878662e-01 3.692660033702850342e-01 -6.201273202896118164e-01 -1.123180314898490906e-01 3.753263652324676514e-01 2.539196312427520752e-01 -2.313100844621658325e-01 2.053563147783279419e-01
2.015192359685897827e-01 5.746938586235046387e-01 -3.543927669525146484e-01 -2.129142731428146362e-01 -1.244374364614486694e-01 -9.465725719928741455e-02 -8.002414554357528687e-02 6.537138223648071289e-01
5.734580755233764648e-01 -1.136918663978576660e-01 2.222936153411865234e-01 1.088858544826507568e-01 2.926233708858489990e-01 5.104742646217346191e-01 -3.475011885166168213e-01 3.605271577835083008e-01
4.052783548831939697e-01 -1.979037225246429443e-01 1.378809660673141479e-01 4.021654427051544189e-01 -1.732277572154998779e-01 -2.067629396915435791e-01 -6.898272037506103516e-01 2.592587471008300781e-01
-6.931584328413009644e-02 -2.956665456295013428e-01 7.676207460463047028e-03 1.435030549764633179e-01 -1.051648482680320740e-01 4.318911433219909668e-01 -8.241775035858154297e-01 1.013232842087745667e-01
4.977828860282897949e-01 -3.067610263824462891e-01 -4.605497419834136963e-01 6.497824192047119141e-02 2.444233745336532593e-02 -2.402826249599456787e-01 -6.185010671615600586e-01 3.008136525750160217e-02
2.979199588298797607e-01 1.967443972826004028e-01 -2.245930284261703491e-01 -4.105048179626464844e-01 -2.621777057647705078e-01 6.234843730926513672e-01 -2.314066886901855469e-02 4.422370791435241699e-01
1.095842123031616211e-01 6.203291416168212891e-01 -4.069255888462066650e-01 -1.715363264083862305e-01 -8.310875296592712402e-02 -6.451190263032913208e-02 -5.070445537567138672e-01 3.741751015186309814e-01
-1.830825209617614746e-01 -9.884531050920486450e-02 -1.836540848016738892e-01 -1.749389022588729858e-01 -2.764382362365722656e-01 -1.516717821359634399e-01 -8.845986723899841309e-01 1.021799743175506592e-01
9.254755824804306030e-02 5.983757972717285156e-02 -5.532006621360778809e-01 -3.935008049011230469e-01 -4.957490861415863037e-01 -2.083072960376739502e-01 -2.549717724323272705e-01 4.157052338123321533e-01
-2.897633016109466553e-01 4.164569079875946045e-02 -2.730335891246795654e-01 1.999876350164413452e-01 -3.295929729938507080e-01 1.803882420063018799e-02 -8.233243823051452637e-01 1.137561202049255371e-01
5.844732001423835754e-02 3.406126499176025391e-01 -2.934910543262958527e-02 -2.426574975252151489e-01 -1.655780971050262451e-01 6.119048595428466797e-01 -6.461606621742248535e-01 3.815295919775962830e-02
3.129049437120556831e-03 2.435372769832611084e-02 -4.322345256805419922e-01 -4.685229957103729248e-01 -5.210233926773071289e-01 1.001048684120178223e-01 -5.574756860733032227e-01 -2.812845259904861450e-02
3.763052523136138916e-01 2.059821784496307373e-01 3.582082688808441162e-01 1.793786138296127319e-01 -1.011222451925277710e-01 -9.477982670068740845e-02 -7.945984601974487305e-01 6.985867023468017578e-02
6.154620647430419922e-01 1.409168243408203125e-01 -4.547949731349945068e-01 2.559269070625305176e-01 6.251417100429534912e-02 -1.214971840381622314e-01 -5.385596752166748047e-01 -1.424636095762252808e-01
7.879478931427001953e-01 -1.363206952810287476e-01 -4.560397267341613770e-01 2.795370817184448242e-01 -8.543889969587326050e-02 1.230265274643898010e-01 -2.270722240209579468e-01 2.107869461178779602e-02
2.935639023780822754e-01 5.450896620750427246e-01 -2.409250438213348389e-01 -3.780640959739685059e-01 -3.242628276348114014e-02 3.514489531517028809e-01 -1.383412480354309082e-01 5.215498208999633789e-01
-1.140049919486045837e-01 2.390926927328109741e-01 -7.701361775398254395e-01 9.919974207878112793e-02 -1.899375319480895996e-01 -1.625080406665802002e-01 -3.282386660575866699e-01 3.958051204681396484e-01
-1.297758072614669800e-01 2.309360653162002563e-01 -2.265248596668243408e-01 1.762656867504119873e-01 -1.519280523061752319e-01 7.442685961723327637e-01 -3.518106639385223389e-01 3.829556703567504883e-01
-9.155446290969848633e-02 -3.352830186486244202e-02 -7.681124806404113770e-01 3.251276314258575439e-01 -1.861519366502761841e-01 2.447290718555450439e-02 -4.114850163459777832e-01 3.003621101379394531e-01
1.781812757253646851e-01 -3.713586330413818359e-01 3.693377077579498291e-01 -2.274532914161682129e-01 -2.122320532798767090e-01 9.361258894205093384e-02 -5.085604786872863770e-01 5.742469429969787598e-01
2.827121019363403320e-01 6.664294600486755371e-01 2.927174568176269531e-01 -1.575130075216293335e-01 -2.245032638311386108e-01 2.525258362293243408e-01 -3.943468034267425537e-01 3.094694614410400391e-01
8.150474727153778076e-02 2.555239796638488770e-01 -2.272209823131561279e-01 -4.707320332527160645e-01 -3.326682448387145996e-01 1.516273915767669678e-01 -8.597201853990554810e-02 7.167958617210388184e-01
5.015727877616882324e-01 4.706190899014472961e-03 -2.450347691774368286e-01 -2.433396726846694946e-01 5.013179779052734375e-01 7.073190063238143921e-02 -5.969946384429931641e-01 1.281436234712600708e-01
1.855736225843429565e-01 -4.486902356147766113e-01 6.250575184822082520e-02 8.188275247812271118e-02 -2.499568313360214233e-01 -4.872984066605567932e-02 -3.630726933479309082e-01 7.462927699089050293e-01
5.155934095382690430e-01 -1.999214738607406616e-01 -4.974642023444175720e-02 -5.787256956100463867e-01 -3.347818553447723389e-02 -2.193718999624252319e-01 -3.455366194248199463e-01 4.337701201438903809e-01
5.002899169921875000e-01 1.058260872960090637e-01 -2.409254461526870728e-01 1.688286066055297852e-01 -4.798620045185089111e-01 4.779425561428070068e-01 -3.942524790763854980e-01 -1.945026963949203491e-01
7.127527147531509399e-02 6.190657615661621094e-02 2.900577187538146973e-01 4.355967044830322266e-01 1.237851846963167191e-02 1.753080934286117554e-01 -7.566154003143310547e-01 3.374257385730743408e-01
3.596689105033874512e-01 2.320024371147155762e-01 -4.136542379856109619e-01 -6.102235317230224609e-01 -3.450625836849212646e-01 2.834019064903259277e-01 -2.625829279422760010e-01 7.068121433258056641e-02
-2.374772131443023682e-01 1.406013369560241699e-01 -3.422775864601135254e-01 1.454178243875503540e-01 5.957628414034843445e-02 6.314662694931030273e-01 -3.299762904644012451e-01 5.237863659858703613e-01
4.490046203136444092e-01 -2.988955080509185791e-01 -4.869016706943511963e-01 8.080077916383743286e-02 1.542309969663619995e-01 -2.828856706619262695e-01 -5.767842531204223633e-01 1.701849400997161865e-01
8.179790340363979340e-03 1.224806085228919983e-01 -6.389776468276977539e-01 -3.414444923400878906e-01 -5.083065032958984375e-01 -3.746461868286132812e-02 -4.290622770786285400e-01 1.272062808275222778e-01
3.126370310783386230e-01 4.465275704860687256e-01 -1.550801545381546021e-01 -8.325571566820144653e-02 9.492337703704833984e-02 5.484361052513122559e-01 -2.013594843447208405e-02 6.014081835746765137e-01
3.084283508360385895e-02 3.266891837120056152e-02 2.222389876842498779e-01 4.956285655498504639e-01 9.570986032485961914e-02 2.127867341041564941e-01 -7.436044216156005859e-01 3.091237246990203857e-01
2.808866202831268311e-01 -1.405756473541259766e-01 2.707346379756927490e-01 3.625531494617462158e-01 -2.988481223583221436e-01 -7.080863416194915771e-02 -7.353075742721557617e-01 2.481897026300430298e-01
7.892870903015136719e-02 9.215880185365676880e-02 2.837232649326324463e-01 4.679294824600219727e-01 3.553169965744018555e-02 1.901395767927169800e-01 -5.728760957717895508e-01 5.658776164054870605e-01
4.642903804779052734e-01 -2.528195381164550781e-01 7.159873843193054199e-02 -4.330263137817382812e-01 -1.871142685413360596e-01 -3.017425239086151123e-01 -3.927920758724212646e-01 4.975267350673675537e-01
4.707543551921844482e-01 -2.566343247890472412e-01 2.270554453134536743e-01 -6.834428757429122925e-02 -2.273376286029815674e-01 -1.835430264472961426e-01 -2.704873979091644287e-01 7.055283188819885254e-01
6.285237073898315430e-01 -3.995766043663024902e-01 -4.733774363994598389e-01 3.243331015110015869e-01 3.946914803236722946e-03 2.282354086637496948e-01 -1.621519476175308228e-01 1.939541846513748169e-01
8.507975935935974121e-02 5.448282361030578613e-01 -5.614106655120849609e-01 -6.799121201038360596e-02 -3.228133320808410645e-01 1.512758806347846985e-02 -5.197354555130004883e-01 3.945446386933326721e-02
-1.260047852993011475e-01 5.245776772499084473e-01 -4.823096096515655518e-01 3.835020214319229126e-02 -2.305984646081924438e-01 -1.759362369775772095e-01 -5.820672512054443359e-01 2.278518527746200562e-01
7.206877470016479492e-01 4.523819983005523682e-01 -1.621661335229873657e-01 -8.792548626661300659e-02 -3.002626597881317139e-01 3.621356487274169922e-01 -1.294040381908416748e-01 6.233691424131393433e-02
-2.378827482461929321e-01 2.109160870313644409e-01 -4.757849872112274170e-01 -1.295575648546218872e-01 -4.320026934146881104e-01 -8.419635891914367676e-02 -4.002084136009216309e-01 5.494429469108581543e-01
2.718435823917388916e-01 -3.463102579116821289e-01 2.434736937284469604e-01 -3.956236243247985840e-01 -5.031426250934600830e-02 6.974910944700241089e-02 -2.969865202903747559e-01 7.034027576446533203e-01
6.609855294227600098e-01 8.679191023111343384e-02 1.442960835993289948e-02 -1.204571276903152466e-01 3.915756642818450928e-01 1.443261653184890747e-01 -6.045437455177307129e-01 3.481986373662948608e-02
7.275437712669372559e-01 -1.159549574367702007e-03 6.355421990156173706e-02 -1.717858016490936279e-01 2.976980507373809814e-01 1.360512524843215942e-01 -5.737321376800537109e-01 2.874895557761192322e-02
-1.159299281425774097e-03 3.461438715457916260e-01 -6.713304519653320312e-01 -1.686333566904067993e-01 -4.822184517979621887e-02 -2.060403525829315186e-01 -2.579046785831451416e-01 5.383015871047973633e-01
5.364890098571777344e-01 1.206105053424835205e-01 2.405449450016021729e-01 -2.362108230590820312e-01 4.585450589656829834e-01 5.699390918016433716e-02 -4.941521883010864258e-01 3.553547859191894531e-01
4.347718060016632080e-01 7.026741504669189453e-01 -3.222988247871398926e-01 4.863294214010238647e-02 7.680115103721618652e-02 -1.038102507591247559e-01 -3.024852573871612549e-01 3.206379115581512451e-01
-2.180669456720352173e-01 2.026886940002441406e-01 -2.837795019149780273e-01 -2.160608023405075073e-01 -1.896677613258361816e-01 6.138795614242553711e-01 -5.823959708213806152e-01 1.792878210544586182e-01
-1.797508448362350464e-01 1.231495514512062073e-01 1.535864323377609253e-01 3.247347846627235413e-02 -1.844707578420639038e-01 1.739628463983535767e-01 -8.968269228935241699e-01 2.434944659471511841e-01
-6.036061421036720276e-02 -2.489483729004859924e-02 -6.909059286117553711e-01 -8.010890334844589233e-02 -5.296450853347778320e-01 -1.551204323768615723e-01 -3.491906821727752686e-01 2.923150658607482910e-01
3.225705921649932861e-01 3.948549553751945496e-02 -2.373309433460235596e-01 -4.340174198150634766e-01 5.008423924446105957e-01 1.419481039047241211e-01 -5.770445466041564941e-01 2.138206809759140015e-01
1.741543412208557129e-01 6.772983670234680176e-01 -5.753371119499206543e-01 8.381142467260360718e-02 -6.223984062671661377e-02 5.031638592481613159e-02 -2.600161433219909668e-01 3.144615590572357178e-01
2.813808619976043701e-01 -9.694339334964752197e-02 -3.262610733509063721e-01 -3.039418458938598633e-01 5.811221599578857422e-01 1.859665662050247192e-01 -5.188233256340026855e-01 2.667130529880523682e-01
7.412096261978149414e-01 -1.211541220545768738e-01 -2.719724178314208984e-01 4.320679008960723877e-01 -6.824243813753128052e-02 3.179884552955627441e-01 -2.512094378471374512e-01 7.999037951231002808e-02
5.321276783943176270e-01 -4.473345875740051270e-01 2.306575328111648560e-02 -2.558954060077667236e-01 -3.808040022850036621e-01 -1.452086120843887329e-01 -4.133398532867431641e-01 3.372987508773803711e-01
6.739200353622436523e-01 1.171464473009109497e-02 1.256401389837265015e-01 -2.725551128387451172e-01 3.849807083606719971e-01 1.486188173294067383e-01 -4.905746579170227051e-01 2.113327682018280029e-01
4.079521596431732178e-01 -1.014426350593566895e-02 -1.564694195985794067e-01 1.899701952934265137e-01 -1.638129651546478271e-01 3.769290745258331299e-01 -7.320540547370910645e-01 -2.609358429908752441e-01
-1.569537669420242310e-01 -1.916354000568389893e-01 -2.752126157283782959e-01 -3.267385065555572510e-02 -4.228152632713317871e-01 8.981893956661224365e-02 -8.214347958564758301e-01 -1.538290083408355713e-02
-2.551402449607849121e-01 1.100968420505523682e-01 -2.492625713348388672e-01 1.018163710832595825e-01 3.633812442421913147e-02 6.211689114570617676e-01 -3.096623420715332031e-01 6.059882044792175293e-01
3.901171684265136719e-01 -3.160555958747863770e-01 -1.296316534280776978e-01 4.272986352443695068e-01 1.647037453949451447e-02 2.397501282393932343e-02 -2.856502234935760498e-01 6.827054619789123535e-01
6.113382577896118164e-01 3.297491744160652161e-02 -4.115407168865203857e-01 5.657077766954898834e-03 -6.219158414751291275e-03 -2.722909152507781982e-01 -5.971094965934753418e-01 -1.583020985126495361e-01
3.581404983997344971e-01 4.484693408012390137e-01 -7.559473067522048950e-02 -2.303590774536132812e-01 -1.239328086376190186e-01 3.829497992992401123e-01 4.181833192706108093e-02 6.693818569183349609e-01
5.951793193817138672e-01 -2.224577218294143677e-01 -4.993165433406829834e-01 1.883944720029830933e-01 -5.223805457353591919e-02 -2.066265046596527100e-01 -5.149166584014892578e-01 -3.003268130123615265e-02
4.777814447879791260e-01 3.000491261482238770e-01 1.030101925134658813e-01 -3.940830826759338379e-01 4.433000087738037109e-01 -6.262493552640080452e-04 -5.038906931877136230e-01 2.556598782539367676e-01
-1.605953276157379150e-01 -2.313426733016967773e-01 -6.725944280624389648e-01 1.665204912424087524e-01 -9.630335122346878052e-02 -9.457296133041381836e-02 -4.171448945999145508e-01 4.983465373516082764e-01
7.483409643173217773e-01 -2.598786056041717529e-01 1.858533620834350586e-01 -1.280580013990402222e-01 2.600912563502788544e-02 -7.868772372603416443e-03 -2.898343205451965332e-01 4.865864217281341553e-01
-9.127186238765716553e-02 -9.344599395990371704e-02 2.364218831062316895e-01 -7.543969899415969849e-02 -2.983020842075347900e-01 3.516412973403930664e-01 -8.389326333999633789e-01 7.004971057176589966e-02
-5.846730992197990417e-02 4.374707937240600586e-01 -3.209501802921295166e-01 -1.280332654714584351e-01 -3.668321073055267334e-01 -2.806183695793151855e-01 -2.903748750686645508e-01 6.230324506759643555e-01
3.308610022068023682e-01 -3.695362806320190430e-01 -1.487180441617965698e-01 2.262148559093475342e-01 -9.731650352478027344e-02 -1.817489117383956909e-01 -2.376848757266998291e-01 7.626838088035583496e-01
2.569773495197296143e-01 3.476218320429325104e-03 1.309272646903991699e-01 6.484777331352233887e-01 -4.312307108193635941e-03 1.606216132640838623e-01 -5.355622172355651855e-01 4.285328090190887451e-01
3.226507902145385742e-01 4.364069998264312744e-01 -4.234466254711151123e-01 -5.864671468734741211e-01 8.620423078536987305e-02 7.341115921735763550e-02 -3.621773421764373779e-01 1.954529434442520142e-01
-3.592209890484809875e-02 2.283230125904083252e-01 -7.707659006118774414e-01 1.589439958333969116e-01 -2.247813493013381958e-01 -2.090586870908737183e-01 -3.618209064006805420e-01 3.195128738880157471e-01
2.297423779964447021e-01 -3.493895232677459717e-01 7.040896266698837280e-02 1.119317784905433655e-01 -1.528445631265640259e-01 1.371992677450180054e-01 -2.302699387073516846e-01 8.440676331520080566e-01
1.432023346424102783e-01 -2.587225139141082764e-01 3.766812086105346680e-01 -1.075990200042724609e-01 -1.192623153328895569e-01 -1.499831378459930420e-01 -6.170298457145690918e-01 5.845043063163757324e-01
5.520614981651306152e-01 1.327187865972518921e-01 3.061840534210205078e-01 1.408178508281707764e-01 -5.926924943923950195e-02 -2.781858146190643311e-01 -6.782553195953369141e-01 1.520034223794937134e-01
2.291522324085235596e-01 3.905274569988250732e-01 -5.705559849739074707e-01 -5.133819580078125000e-01 -7.991801202297210693e-02 -1.057810336351394653e-01 -3.771538734436035156e-01 2.146175503730773926e-01
5.837270021438598633e-01 9.919935464859008789e-02 -2.511580884456634521e-01 -4.634040892124176025e-01 2.465433329343795776e-01 2.530112564563751221e-01 -4.951316714286804199e-01 -4.055838286876678467e-02
1.180332824587821960e-01 5.364145040512084961e-01 1.515206843614578247e-01 1.655648797750473022e-01 -5.598767399787902832e-01 3.536250591278076172e-01 -3.002374172210693359e-01 3.454014658927917480e-01
4.730043113231658936e-01 -4.350531846284866333e-02 1.370361894369125366e-01 4.916522800922393799e-01 1.698826998472213745e-01 1.889684200286865234e-01 -3.935474455356597900e-01 5.426089167594909668e-01
5.209514498710632324e-01 -2.007581293582916260e-01 -1.517678648233413696e-01 -1.536462008953094482e-01 5.120260715484619141e-01 1.173014417290687561e-01 -2.168469429016113281e-01 5.645461678504943848e-01
5.857722759246826172e-01 -2.265707254409790039e-01 1.673654913902282715e-01 1.817386448383331299e-01 -3.651005774736404419e-02 -1.905201971530914307e-01 -3.843847215175628662e-01 5.992609858512878418e-01
6.311694383621215820e-01 3.040747344493865967e-01 -8.512959629297256470e-02 4.115679860115051270e-02 -1.727077513933181763e-01 5.765185356140136719e-01 -3.626466989517211914e-01 -8.067622035741806030e-02
1.439878195524215698e-01 1.453499794006347656e-01 1.547264009714126587e-01 -2.009717002511024475e-02 -2.871043086051940918e-01 -3.163244724273681641e-01 -8.649090528488159180e-01 5.691366642713546753e-02
5.035678744316101074e-01 -2.208465933799743652e-01 -8.825281262397766113e-02 -5.283376574516296387e-01 -6.130121648311614990e-02 -2.672313749790191650e-01 -3.743998408317565918e-01 4.420084655284881592e-01
1.682301759719848633e-01 -6.189827919006347656e-01 -3.171197837218642235e-03 -3.580012321472167969e-01 -3.971106410026550293e-01 1.287153661251068115e-01 -4.282265603542327881e-01 3.205333352088928223e-01
5.681751370429992676e-01 7.961895316839218140e-02 1.486927270889282227e-01 2.649143934249877930e-01 -1.217109560966491699e-01 -4.059350788593292236e-01 -5.044509172439575195e-01 3.801069259643554688e-01
7.795804738998413086e-02 -1.722607910633087158e-01 -7.759194970130920410e-01 -5.417444184422492981e-02 -3.665428757667541504e-01 -2.274056673049926758e-01 -3.024675250053405762e-01 2.858482897281646729e-01
3.536718785762786865e-01 -3.029401004314422607e-01 -1.577564030885696411e-01 3.565203249454498291e-01 5.277879908680915833e-02 8.744753897190093994e-02 -1.741081476211547852e-01 7.683770060539245605e-01
5.784600973129272461e-01 -7.738010585308074951e-02 7.373741269111633301e-02 -2.381018996238708496e-01 3.383257389068603516e-01 1.875399649143218994e-01 -6.674870252609252930e-01 4.574130848050117493e-02
4.635164737701416016e-01 2.848538756370544434e-01 1.009873077273368835e-01 -4.212580025196075439e-01 4.263904690742492676e-01 -4.651607573032379150e-02 -4.977369606494903564e-01 2.909282147884368896e-01
1.865243464708328247e-01 5.081012845039367676e-01 1.454366836696863174e-02 5.094830994494259357e-04 -6.319582462310791016e-01 1.474211215972900391e-01 -9.325999766588211060e-02 5.263347029685974121e-01
3.792206346988677979e-01 2.185799330472946167e-01 1.065812632441520691e-01 5.345801711082458496e-01 -6.082582473754882812e-02 -2.221757918596267700e-01 -6.128236055374145508e-01 2.875142097473144531e-01
4.567691981792449951e-01 9.829525649547576904e-02 -1.651375889778137207e-01 -5.308420658111572266e-01 2.008761912584304810e-01 1.810081750154495239e-01 -6.307501196861267090e-01 4.093162342905998230e-02
4.190396070480346680e-01 -1.393240690231323242e-01 -3.724978268146514893e-01 3.124147355556488037e-01 1.120953261852264404e-01 -2.501106560230255127e-01 -7.025069594383239746e-01 6.096003344282507896e-04
-7.865031808614730835e-02 -1.119392663240432739e-01 -7.532390356063842773e-01 1.006758511066436768e-01 -3.844254016876220703e-01 -9.692018479108810425e-02 -2.970960438251495361e-01 3.979152441024780273e-01
1.840178072452545166e-01 -3.458727598190307617e-01 2.001499831676483154e-01 1.278182417154312134e-01 2.608805196359753609e-03 2.413719147443771362e-01 -3.573696315288543701e-01 7.772592306137084961e-01
1.043660566210746765e-01 1.068199500441551208e-01 -4.955788254737854004e-01 -4.972881376743316650e-01 -4.923740327358245850e-01 3.535361960530281067e-02 -4.893547296524047852e-01 4.065985977649688721e-02
2.673321664333343506e-01 -1.149625033140182495e-01 -5.608503147959709167e-02 2.182799428701400757e-01 -3.318746089935302734e-01 5.502387881278991699e-01 -6.373352408409118652e-01 -2.131330519914627075e-01
5.556224584579467773e-01 -3.725984394550323486e-01 -3.477950394153594971e-02 -1.231563687324523926e-01 -2.101794779300689697e-01 3.866211324930191040e-02 -4.897495731711387634e-02 6.985758543014526367e-01
4.991006553173065186e-01 3.096005618572235107e-01 -2.619202136993408203e-01 2.680224180221557617e-01 -4.456538856029510498e-01 4.043623805046081543e-01 -3.848299086093902588e-01 -6.631213426589965820e-02
6.352880597114562988e-01 -2.637024782598018646e-02 -6.120966281741857529e-03 -5.600751563906669617e-02 4.416759312152862549e-02 3.873496055603027344e-01 -6.480742096900939941e-01 -1.433479040861129761e-01
-1.020505204796791077e-01 1.787726879119873047e-01 -5.456724762916564941e-01 -2.295161783695220947e-01 -4.057258069515228271e-01 -1.170097887516021729e-01 -5.142296552658081055e-01 4.055280983448028564e-01
-6.168222799897193909e-02 -1.496955305337905884e-01 -5.424683094024658203e-01 -6.611818820238113403e-02 -5.329690575599670410e-01 2.497103437781333923e-02 -6.221495270729064941e-01 -5.825237557291984558e-02
-8.634153753519058228e-02 4.669329226016998291e-01 3.291152119636535645e-01 -1.289973109960556030e-01 -2.632611095905303955e-01 2.144126892089843750e-01 -4.859619140625000000e-01 5.460068583488464355e-01
1.103719547390937805e-01 -7.131493091583251953e-02 2.392607331275939941e-01 3.021051585674285889e-01 2.462559491395950317e-01 4.839737117290496826e-01 -6.559340357780456543e-01 3.302982449531555176e-01
-2.172697149217128754e-02 4.120693504810333252e-01 -3.612925708293914795e-01 -3.995012938976287842e-01 -1.563420295715332031e-01 4.697158932685852051e-01 -5.280725955963134766e-01 1.251267641782760620e-01
1.982139050960540771e-01 2.476642578840255737e-01 -6.393507719039916992e-01 -2.514242529869079590e-01 -4.425259232521057129e-01 2.492429763078689575e-01 -4.106825292110443115e-01 -2.790745534002780914e-02
2.674374356865882874e-02 2.116575688123703003e-01 -6.121362447738647461e-01 -2.319515049457550049e-01 -5.602893233299255371e-01 -1.437522172927856445e-01 -3.292197883129119873e-01 2.880957424640655518e-01
4.011453986167907715e-01 7.852397114038467407e-02 -4.987488090991973877e-01 -2.084996104240417480e-01 5.771380662918090820e-01 1.112328246235847473e-01 -4.024239778518676758e-01 1.824497580528259277e-01
-6.060766056180000305e-02 -2.192274332046508789e-01 -7.592362165451049805e-01 3.276113569736480713e-01 -1.789622753858566284e-01 2.516751922667026520e-02 -3.546471595764160156e-01 3.256711363792419434e-01
2.007818818092346191e-01 5.765812397003173828e-01 -5.488172769546508789e-01 -1.730847209692001343e-01 -1.965549886226654053e-01 1.618934571743011475e-01 -1.708831638097763062e-01 4.494860172271728516e-01
-2.304861396551132202e-01 -1.005949005484580994e-01 -1.335065513849258423e-01 -5.648802220821380615e-02 -3.191563189029693604e-01 -1.224938333034515381e-01 -8.741245269775390625e-01 1.865014880895614624e-01
4.627996683120727539e-02 4.437412917613983154e-01 -6.909406781196594238e-01 9.023236483335494995e-02 -4.068582057952880859e-01 1.397830992937088013e-01 -3.197162747383117676e-01 1.676892936229705811e-01
6.894032359123229980e-01 -4.321532323956489563e-02 -3.432885706424713135e-01 7.302298396825790405e-02 1.199376862496137619e-02 -1.882615089416503906e-01 -5.949673652648925781e-01 -1.005182042717933655e-01
-1.509818583726882935e-01 3.842781111598014832e-02 -1.693852245807647705e-02 -2.836037278175354004e-01 -1.845260858535766602e-01 -2.197043448686599731e-01 -8.963633775711059570e-01 9.603440016508102417e-02
1.881710290908813477e-01 -2.982961237430572510e-01 2.101406902074813843e-01 1.132344594225287437e-03 -1.526250876486301422e-02 1.904787570238113403e-01 -2.915484607219696045e-01 8.425765037536621094e-01
1.390609703958034515e-02 3.700613677501678467e-01 -6.787007451057434082e-01 -9.407995641231536865e-02 2.245953679084777832e-01 6.134591624140739441e-02 -5.770930051803588867e-01 7.831145823001861572e-02
5.286433100700378418e-01 6.515900492668151855e-01 -2.701337337493896484e-01 -4.488078877329826355e-02 4.222676903009414673e-02 -2.390264421701431274e-01 -2.415945976972579956e-01 3.220177292823791504e-01
5.628878474235534668e-01 -2.242883443832397461e-01 4.688391089439392090e-02 -4.160982370376586914e-01 -1.518803536891937256e-01 -2.883993387222290039e-01 -3.962018191814422607e-01 4.407927989959716797e-01
-4.402958974242210388e-02 3.201977014541625977e-01 -7.877815365791320801e-01 -3.845347464084625244e-02 -1.654201149940490723e-01 1.211027875542640686e-01 -4.568322300910949707e-01 1.507686078548431396e-01
3.654762506484985352e-01 -1.033928468823432922e-01 1.605912148952484131e-01 -4.616045858711004257e-03 5.135741457343101501e-02 3.876145929098129272e-02 -1.505369096994400024e-01 8.961723446846008301e-01
4.874166846275329590e-01 -4.025512039661407471e-01 1.867610365152359009e-01 -3.666819632053375244e-01 -2.792024016380310059e-01 -6.372841447591781616e-02 -4.089372754096984863e-01 4.263767600059509277e-01
3.306687176227569580e-01 -1.856483966112136841e-01 6.933772936463356018e-03 5.229415893554687500e-01 -4.140975475311279297e-01 4.620110392570495605e-01 -4.384527504444122314e-01 7.419564574956893921e-02
2.834918498992919922e-01 -2.224269658327102661e-01 -1.235670000314712524e-01 5.421041846275329590e-01 -5.151883233338594437e-03 8.266607299447059631e-03 -3.353885412216186523e-01 6.696511507034301758e-01
2.491882294416427612e-01 4.277579188346862793e-01 -4.876431524753570557e-01 6.742085516452789307e-02 -2.361846268177032471e-01 3.396725356578826904e-01 -5.646619200706481934e-01 -1.502778977155685425e-01
-7.550920546054840088e-02 4.272887408733367920e-01 -3.204338997602462769e-02 1.426527090370655060e-02 -1.492341160774230957e-01 2.368843257427215576e-01 -1.052934899926185608e-01 8.491294980049133301e-01
2.829988598823547363e-01 -2.392294257879257202e-01 1.166826710104942322e-01 -3.051971495151519775e-01 -2.378458678722381592e-01 -1.733219623565673828e-01 -2.113471776247024536e-01 7.903429865837097168e-01
3.838776946067810059e-01 1.953011006116867065e-01 -3.425678610801696777e-01 -4.903772771358489990e-01 -5.672555565834045410e-01 -9.233033284544944763e-03 -1.057245507836341858e-01 3.516120016574859619e-01
3.574715182185173035e-02 1.658043265342712402e-01 -8.054713606834411621e-01 2.579581439495086670e-01 -2.487835437059402466e-01 -1.530709564685821533e-01 -3.280124068260192871e-01 2.509752213954925537e-01
-1.433949172496795654e-01 -9.395382553339004517e-02 2.275448441505432129e-01 3.446035087108612061e-01 -2.337160706520080566e-01 3.179738521575927734e-01 -6.983462572097778320e-01 3.958085179328918457e-01
3.517566323280334473e-01 6.440629363059997559e-01 1.499318182468414307e-01 -7.445681095123291016e-02 -2.647786736488342285e-01 1.009730175137519836e-01 -1.419524848461151123e-01 5.770383477210998535e-01
3.183118253946304321e-02 1.140199750661849976e-01 -6.500406861305236816e-01 -3.790624737739562988e-01 -1.958953291177749634e-01 1.799335926771163940e-01 -5.865754485130310059e-01 -7.016484439373016357e-02
7.663916945457458496e-01 -5.902538821101188660e-02 -3.858655989170074463e-01 4.029811918735504150e-01 -6.625589728355407715e-02 2.273739576339721680e-01 -1.935172975063323975e-01 6.584856659173965454e-02
1.976419240236282349e-01 1.694967746734619141e-01 -4.344953894615173340e-01 -4.464441239833831787e-01 -6.698868423700332642e-02 -1.653568595647811890e-01 -9.031771682202816010e-03 7.156801819801330566e-01
-1.117588505148887634e-01 -2.015422433614730835e-01 -6.138539314270019531e-01 3.669916987419128418e-01 1.649455577135086060e-01 1.034109368920326233e-01 -5.459777712821960449e-01 3.152754008769989014e-01
2.396816760301589966e-01 4.127694368362426758e-01 -6.818528771400451660e-01 -3.959083929657936096e-03 3.821969628334045410e-01 1.160004958510398865e-01 -3.433318138122558594e-01 1.727072745561599731e-01
7.448325753211975098e-01 -2.265398204326629639e-01 -4.906649589538574219e-01 2.564005851745605469e-01 7.289369404315948486e-02 1.599015593528747559e-01 -9.488041698932647705e-02 2.180051952600479126e-01
4.570388793945312500e-01 -2.883218228816986084e-01 8.600272238254547119e-02 -2.242863029241561890e-01 -3.225400745868682861e-01 -1.231544464826583862e-01 -1.415617167949676514e-01 7.148749828338623047e-01
5.338373184204101562e-01 4.254138767719268799e-01 -4.940666258335113525e-01 1.039823815226554871e-01 -2.132038772106170654e-01 3.241262137889862061e-01 -3.270473778247833252e-01 -1.471490561962127686e-01
4.616058468818664551e-01 1.374165564775466919e-01 3.420400321483612061e-01 -2.856989577412605286e-02 2.962188720703125000e-01 1.033408343791961670e-01 -7.171771526336669922e-01 1.935486793518066406e-01
5.200504660606384277e-01 -2.364398688077926636e-01 -2.086486201733350754e-03 -5.138233900070190430e-01 -2.123000659048557281e-02 -2.101886272430419922e-01 -4.089790582656860352e-01 4.446696639060974121e-01
2.480715140700340271e-02 -8.740743994712829590e-02 -3.536372184753417969e-01 -5.683039501309394836e-02 -5.638763308525085449e-01 1.813506931066513062e-01 -7.042334079742431641e-01 -1.290987133979797363e-01
-1.586177349090576172e-01 1.036880016326904297e-01 -3.566671013832092285e-01 3.147616609930992126e-02 -1.105944290757179260e-01 6.585588455200195312e-01 -6.182351112365722656e-01 8.798667788505554199e-02
5.284335613250732422e-01 -2.142842561006546021e-01 3.650398552417755127e-02 -4.953371882438659668e-01 -6.410676985979080200e-02 -2.663757503032684326e-01 -3.679321706295013428e-01 4.665927588939666748e-01
2.312606722116470337e-01 -3.932992517948150635e-01 -1.693300604820251465e-01 3.296080827713012695e-01 -2.094379812479019165e-01 -9.538285434246063232e-02 -2.356600612401962280e-01 7.389332056045532227e-01
-3.741230964660644531e-01 -1.924061179161071777e-01 -2.148957401514053345e-01 -1.283805519342422485e-01 -2.346421033143997192e-01 8.053607493638992310e-02 -7.742431759834289551e-01 3.152053952217102051e-01
3.172975778579711914e-01 3.411466777324676514e-01 1.824142783880233765e-01 4.710232019424438477e-01 8.189116418361663818e-02 -1.643543243408203125e-01 -6.224457621574401855e-01 3.265672326087951660e-01
1.306465566158294678e-01 2.087145149707794189e-01 -6.042448282241821289e-01 -3.756965994834899902e-01 2.525609135627746582e-01 5.163642391562461853e-02 -6.045224666595458984e-01 3.477270528674125671e-02
7.590994834899902344e-01 -8.776034414768218994e-02 -4.559588730335235596e-01 3.060382604598999023e-01 1.068151649087667465e-02 4.571865126490592957e-02 -3.351137042045593262e-01 -1.647672499530017376e-03
1.069309860467910767e-01 -2.156526967883110046e-02 -4.476164877414703369e-01 6.015853285789489746e-01 -2.910876870155334473e-01 -2.240955233573913574e-01 -4.683634340763092041e-01 2.674322426319122314e-01
4.111610651016235352e-01 3.169426321983337402e-01 5.162671580910682678e-02 5.233365297317504883e-01 -1.844615675508975983e-02 -2.899753749370574951e-01 -5.206819176673889160e-01 3.137066364288330078e-01
4.450542926788330078e-01 -2.341907024383544922e-01 -5.061444044113159180e-01 2.273468114435672760e-02 3.755131065845489502e-01 -1.538714021444320679e-01 -5.519367456436157227e-01 1.451262384653091431e-01
-5.769192054867744446e-02 3.789020776748657227e-01 -4.021477997303009033e-01 -3.562406003475189209e-01 -3.183699250221252441e-01 -2.456077039241790771e-01 -5.063894391059875488e-01 3.825729191303253174e-01
4.728271663188934326e-01 1.123558580875396729e-01 2.667521536350250244e-01 1.143647078424692154e-02 -2.101870179176330566e-01 1.808133572340011597e-01 -7.724682092666625977e-01 -1.376375108957290649e-01
4.986052215099334717e-01 2.229458466172218323e-02 -2.152126729488372803e-01 9.504748135805130005e-02 -2.407256811857223511e-01 6.048945784568786621e-01 -4.772331714630126953e-01 -2.096367180347442627e-01
-1.115098223090171814e-01 -3.807200491428375244e-02 -6.855049729347229004e-01 -2.745085060596466064e-01 -2.566697299480438232e-01 6.481817364692687988e-02 -6.082394719123840332e-01 2.842879295349121094e-02
9.590630233287811279e-02 3.084580004215240479e-01 -3.094805777072906494e-01 -7.093461751937866211e-01 -2.040566504001617432e-01 7.041385862976312637e-03 -4.682662189006805420e-01 1.890597492456436157e-01
3.324585258960723877e-01 -3.592410087585449219e-01 -6.279079914093017578e-01 -1.149761583656072617e-02 -3.530892729759216309e-01 4.696835279464721680e-01 -2.796748653054237366e-02 1.412793844938278198e-01
6.362667083740234375e-01 -3.930027782917022705e-02 2.811239361763000488e-01 -2.949999086558818817e-02 2.484776377677917480e-01 2.055796533823013306e-01 -6.379336118698120117e-01 5.249580368399620056e-02
-2.254400104284286499e-01 -1.929495334625244141e-01 -4.782093465328216553e-01 3.398928940296173096e-01 -1.333622634410858154e-01 -2.473100647330284119e-02 -4.991955459117889404e-01 5.478526949882507324e-01
6.077238321304321289e-01 -9.951691329479217529e-02 -5.539903640747070312e-01 2.484477609395980835e-01 6.113705784082412720e-02 -8.771537244319915771e-02 -4.846181273460388184e-01 -7.648584991693496704e-02
4.709982573986053467e-01 -4.993115365505218506e-01 -1.891553401947021484e-01 -4.971045553684234619e-01 -2.794481813907623291e-01 3.122712858021259308e-02 -2.869884371757507324e-01 2.907358109951019287e-01
-1.097048446536064148e-01 -2.329839468002319336e-01 -6.059804558753967285e-01 3.885380923748016357e-01 -1.911904513835906982e-01 1.984339654445648193e-01 -5.665470957756042480e-01 1.363959908485412598e-01
1.400031596422195435e-01 -2.369740009307861328e-01 -1.519773304462432861e-01 -2.906558215618133545e-01 3.876358270645141602e-01 5.278183817863464355e-01 -5.958533287048339844e-01 1.810236275196075439e-01
-2.894756011664867401e-02 -3.574493527412414551e-02 -3.583116233348846436e-01 -5.711820125579833984e-01 -3.769117593765258789e-01 4.234388768672943115e-01 -1.674752086400985718e-01 4.402697086334228516e-01
6.534672975540161133e-01 -3.649039268493652344e-01 2.470056153833866119e-02 -2.555271089076995850e-01 -2.867760360240936279e-01 -1.795289516448974609e-01 -3.141242265701293945e-01 4.009689986705780029e-01
2.915195822715759277e-01 3.668859899044036865e-01 -2.706330828368663788e-02 -2.088475972414016724e-01 -7.799847722053527832e-01 7.875937223434448242e-02 -2.821054160594940186e-01 2.046914547681808472e-01
5.601890683174133301e-01 2.191999703645706177e-01 -2.559216022491455078e-01 -2.081108093261718750e-01 -4.760884642601013184e-01 4.270256459712982178e-01 -3.415885567665100098e-01 -6.032985821366310120e-02
5.534116029739379883e-01 -1.744735799729824066e-02 4.649218544363975525e-02 2.942359447479248047e-01 2.604400515556335449e-01 -9.674157947301864624e-02 -3.026337623596191406e-01 6.602423191070556641e-01
2.730717360973358154e-01 3.743380308151245117e-01 -3.566400408744812012e-01 -5.191222950816154480e-02 -7.329198718070983887e-01 2.736432552337646484e-01 -9.770274907350540161e-02 1.838969439268112183e-01
3.480274677276611328e-01 -2.922155559062957764e-01 -2.982319891452789307e-01 4.135709106922149658e-01 -1.480968445539474487e-01 -2.977677881717681885e-01 -6.408243775367736816e-01 1.106777191162109375e-01
3.747248351573944092e-01 -2.727921009063720703e-01 -5.312551259994506836e-01 -8.267255499958992004e-03 -3.989129662513732910e-01 5.436574220657348633e-01 -2.062753029167652130e-02 2.185069024562835693e-01
5.520330071449279785e-01 5.072462558746337891e-01 -4.711292386054992676e-01 -1.712909042835235596e-01 2.030880749225616455e-01 7.856330275535583496e-02 -1.959846615791320801e-01 3.175380527973175049e-01
-3.110860884189605713e-01 -2.033901866525411606e-03 1.717145442962646484e-01 -1.814343482255935669e-01 -1.884182989597320557e-01 1.334461420774459839e-01 -8.404595851898193359e-01 2.848426699638366699e-01
-1.424808055162429810e-01 2.337185200303792953e-03 -3.108375966548919678e-01 -4.945835173130035400e-01 -2.403014302253723145e-01 -2.465330511331558228e-01 -3.180148005485534668e-01 6.471505165100097656e-01
6.523335576057434082e-01 -6.743905693292617798e-02 -1.967707574367523193e-01 -3.755823373794555664e-01 1.847591251134872437e-01 4.400009214878082275e-01 -4.018002748489379883e-01 -3.085464797914028168e-02
4.014471173286437988e-01 -3.840489387512207031e-01 -7.177420705556869507e-02 -6.063726544380187988e-01 -1.768034398555755615e-01 -1.818817667663097382e-02 -4.426834881305694580e-01 3.015764951705932617e-01
2.678004801273345947e-01 -3.632984459400177002e-01 -7.363511323928833008e-01 -1.040787249803543091e-01 -3.035375177860260010e-01 3.598630726337432861e-01 -9.064576029777526855e-02 1.157539710402488708e-01
5.152564048767089844e-01 1.488634496927261353e-01 -3.330799639225006104e-01 -2.545343935489654541e-01 1.497076749801635742e-01 3.784495890140533447e-01 -5.817158222198486328e-01 -1.805291026830673218e-01
-1.282319724559783936e-01 -1.312799155712127686e-01 -1.426605135202407837e-01 -4.636440277099609375e-01 3.232627511024475098e-01 3.398961424827575684e-01 -3.963523209095001221e-01 5.948789715766906738e-01
-2.186248265206813812e-02 7.904181629419326782e-02 -5.131978988647460938e-01 -4.076205790042877197e-01 2.911052107810974121e-01 1.836209893226623535e-01 -2.516660988330841064e-01 6.180235147476196289e-01
6.234082579612731934e-01 -4.162199497222900391e-01 2.248901501297950745e-02 -4.456537365913391113e-01 -1.588660329580307007e-01 9.052883833646774292e-03 -3.986651599407196045e-01 2.339998334646224976e-01
5.402669906616210938e-01 1.694934368133544922e-01 -2.729257643222808838e-01 -4.572624266147613525e-01 3.030980527400970459e-01 1.674826741218566895e-01 -5.222299695014953613e-01 -5.624215677380561829e-02
5.576019287109375000e-01 -2.976577579975128174e-01 -2.720320783555507660e-02 -5.182757973670959473e-01 -8.023619651794433594e-02 -1.669191122055053711e-01 -3.516309559345245361e-01 4.161562323570251465e-01
-1.880620568990707397e-01 -1.895249634981155396e-01 -4.015108644962310791e-01 -5.005897283554077148e-01 -3.606734573841094971e-01 3.891013860702514648e-01 -3.272601664066314697e-01 3.582280874252319336e-01
3.072616159915924072e-01 -1.940219104290008545e-01 3.033255040645599365e-01 3.284990489482879639e-01 3.512917086482048035e-02 4.291281402111053467e-01 -6.521781086921691895e-01 2.393874377012252808e-01
7.010654807090759277e-01 -3.254812657833099365e-01 7.845225185155868530e-02 -1.856866478919982910e-01 -2.045475989580154419e-01 -2.576787173748016357e-01 -3.637127876281738281e-01 3.484391570091247559e-01
-2.277880460023880005e-01 -1.831971853971481323e-01 -3.158036768436431885e-01 -1.100756973028182983e-01 3.789991140365600586e-01 4.521022737026214600e-01 -4.464376866817474365e-01 5.053309798240661621e-01
-9.347481280565261841e-02 -4.386177659034729004e-01 -5.253116488456726074e-01 -1.403231322765350342e-01 4.159013926982879639e-02 -7.535120844841003418e-02 -5.509108901023864746e-01 4.385473728179931641e-01
1.499602943658828735e-01 5.822966694831848145e-01 -5.392273068428039551e-01 1.533566787838935852e-02 -3.122761473059654236e-02 4.321512579917907715e-01 -3.819975554943084717e-01 1.174275130033493042e-01
-7.660993188619613647e-02 -6.943873316049575806e-02 -6.094837784767150879e-01 1.451755464076995850e-01 -5.827504992485046387e-01 3.762446576729416847e-04 -3.418508470058441162e-01 3.745696842670440674e-01
6.171579957008361816e-01 -6.628865841776132584e-03 1.011478155851364136e-01 2.910041809082031250e-01 -1.036913916468620300e-01 -3.780343830585479736e-01 -3.844460248947143555e-01 4.719079136848449707e-01
6.511898827739059925e-04 6.415221095085144043e-02 -6.817392110824584961e-01 -1.403435021638870239e-01 1.360738426446914673e-01 -4.068757295608520508e-01 -3.112304806709289551e-01 4.800951182842254639e-01
1.439087837934494019e-02 3.791629672050476074e-01 -2.834962606430053711e-01 -1.361102610826492310e-01 -3.378352820873260498e-01 6.522050499916076660e-01 -4.569890201091766357e-01 9.374981373548507690e-02
-6.815897673368453979e-02 2.808496057987213135e-01 1.740452498197555542e-01 -1.349408626556396484e-01 -4.687626957893371582e-01 3.936456143856048584e-01 -5.773258805274963379e-01 3.999705910682678223e-01
2.026349902153015137e-01 6.318827867507934570e-01 -4.617702960968017578e-01 -2.325446456670761108e-01 -3.007451444864273071e-02 3.470322191715240479e-01 -3.766165077686309814e-01 1.708173155784606934e-01
-1.141849011182785034e-01 -2.310085892677307129e-01 -1.069574654102325439e-01 -6.363213062286376953e-02 -4.111686944961547852e-01 2.827877411618828773e-03 -8.654672503471374512e-01 -2.558366628363728523e-03
3.423303067684173584e-01 -1.283006370067596436e-01 -5.717218518257141113e-01 2.352887839078903198e-01 1.364195346832275391e-01 -1.483844667673110962e-01 -6.650304794311523438e-01 -3.504736348986625671e-02
6.686299443244934082e-01 -1.581855714321136475e-01 1.456011533737182617e-01 3.964944556355476379e-02 -1.892282813787460327e-01 -3.553411364555358887e-01 -3.340952992439270020e-01 4.810874462127685547e-01
3.106541931629180908e-01 1.264560967683792114e-01 1.671679913997650146e-01 2.372753769159317017e-01 -1.853993982076644897e-01 -2.648891210556030273e-01 -8.233144283294677734e-01 1.444726139307022095e-01
-2.344765141606330872e-02 -2.711114883422851562e-01 -5.569643974304199219e-01 4.186653196811676025e-01 -9.511097520589828491e-02 2.045889794826507568e-01 -5.837637782096862793e-01 2.208525687456130981e-01
-9.102359414100646973e-03 4.343766868114471436e-01 -7.359863519668579102e-01 6.796121597290039062e-02 -1.756501793861389160e-01 -3.609476611018180847e-02 -3.765271008014678955e-01 3.016804456710815430e-01
3.555314540863037109e-01 -4.940444231033325195e-02 -7.383705973625183105e-01 -4.059110879898071289e-01 -2.706542313098907471e-01 2.067134529352188110e-01 -1.141127273440361023e-01 1.794320493936538696e-01
2.159641534090042114e-01 5.910043716430664062e-01 -6.402453780174255371e-01 5.884085223078727722e-02 1.010310649871826172e-01 9.208343178033828735e-02 -3.942964375019073486e-01 1.286107897758483887e-01
6.114040017127990723e-01 3.660131990909576416e-02 -2.931959033012390137e-01 -4.619834721088409424e-01 2.516122460365295410e-01 2.318191677331924438e-01 -4.548928141593933105e-01 -3.842459246516227722e-02
-4.055356606841087341e-02 -2.740038335323333740e-01 -7.153745293617248535e-01 2.532078027725219727e-01 -3.853163421154022217e-01 -5.950525403022766113e-02 -2.811566293239593506e-01 3.410919904708862305e-01
3.446223139762878418e-01 4.835515618324279785e-01 -4.282938241958618164e-01 2.347909212112426758e-01 -5.754828453063964844e-01 1.922874152660369873e-01 -6.538172066211700439e-02 1.908436864614486694e-01
5.285527110099792480e-01 4.442139994353055954e-03 -2.843106389045715332e-01 4.546142816543579102e-01 -2.463674992322921753e-01 4.879177510738372803e-01 -3.638947904109954834e-01 -4.388007894158363342e-02
-8.496262878179550171e-02 5.201038122177124023e-01 -4.498639609664678574e-03 3.046818077564239502e-01 -5.389487743377685547e-01 3.317383527755737305e-01 -4.374295771121978760e-01 1.938076317310333252e-01
4.975275993347167969e-01 3.230607807636260986e-01 -1.394060105085372925e-01 -5.291888713836669922e-01 2.084510177373886108e-01 1.722381561994552612e-01 -5.028426051139831543e-01 1.505145728588104248e-01
5.648417472839355469e-01 -9.960574656724929810e-02 3.577067852020263672e-01 -1.817842945456504822e-02 -3.038529455661773682e-01 -2.883065938949584961e-01 -5.332226157188415527e-01 2.880525588989257812e-01
2.664320729672908783e-02 1.466613411903381348e-01 -7.729188203811645508e-01 2.300236225128173828e-01 -3.284385204315185547e-01 -1.524671614170074463e-01 -3.566031157970428467e-01 2.630251944065093994e-01
9.938166290521621704e-02 -1.229545399546623230e-01 5.445781722664833069e-02 -1.033951863646507263e-01 4.944401085376739502e-01 3.897719979286193848e-01 -6.953947544097900391e-01 2.852756679058074951e-01
5.224527716636657715e-01 -2.782100737094879150e-01 2.635344564914703369e-01 -1.458212435245513916e-01 -2.681987285614013672e-01 -2.650925815105438232e-01 -4.577148556709289551e-01 4.552148580551147461e-01
1.250509023666381836e-01 -1.555405259132385254e-01 -5.833406448364257812e-01 4.003822505474090576e-01 -3.049208037555217743e-02 -1.224037259817123413e-01 -5.899751782417297363e-01 3.091827332973480225e-01
3.704879879951477051e-01 1.627808064222335815e-01 -1.426169425249099731e-01 -5.261937379837036133e-01 4.131453633308410645e-01 -1.281218137592077255e-02 -5.806428790092468262e-01 1.761307418346405029e-01
2.009221762418746948e-01 2.679754495620727539e-01 -4.848861396312713623e-01 -1.649075746536254883e-01 -2.729253172874450684e-01 -5.028208717703819275e-02 -6.058700382709503174e-02 7.381212711334228516e-01
1.894961670041084290e-02 -1.403771191835403442e-01 -7.000457644462585449e-01 2.447610199451446533e-01 -4.464768171310424805e-01 -1.225768923759460449e-01 -3.175761401653289795e-01 3.387359380722045898e-01
-4.348042234778404236e-02 -3.300125002861022949e-01 -3.851322233676910400e-01 7.067886739969253540e-02 -2.112923413515090942e-01 -9.826900064945220947e-02 -7.784228920936584473e-01 2.750186622142791748e-01
3.304185271263122559e-01 -2.679659426212310791e-01 1.732423454523086548e-01 -2.255082875490188599e-01 -5.268888920545578003e-02 -1.304373890161514282e-02 -1.892904490232467651e-01 8.362857103347778320e-01
4.110383987426757812e-01 3.241965770721435547e-01 -2.709608078002929688e-01 -1.349283903837203979e-01 -2.725745141506195068e-01 6.068128347396850586e-01 -4.241359233856201172e-01 -1.091266497969627380e-01
-5.095634609460830688e-03 3.233515322208404541e-01 -6.762825250625610352e-01 1.079573780298233032e-01 9.126349538564682007e-02 -3.014272451400756836e-01 -4.231692850589752197e-01 3.848962485790252686e-01
-1.066637933254241943e-01 -2.478166669607162476e-01 -4.999119043350219727e-01 -1.021930649876594543e-01 -2.535636425018310547e-01 2.312471568584442139e-01 -6.893748044967651367e-01 2.717483937740325928e-01
6.437293291091918945e-01 -2.469236254692077637e-01 4.897414520382881165e-02 -2.211839407682418823e-01 -3.054013252258300781e-01 -3.783492147922515869e-01 -3.284012079238891602e-01 3.592425286769866943e-01
3.158934116363525391e-01 6.248014569282531738e-01 -3.695573806762695312e-01 -5.459454283118247986e-02 -2.094147801399230957e-01 -1.227874085307121277e-01 -1.708268225193023682e-01 5.311951637268066406e-01
5.712964534759521484e-01 2.903860509395599365e-01 -5.646667480468750000e-01 5.503894761204719543e-02 4.357934892177581787e-01 4.640300944447517395e-02 -1.533925980329513550e-01 2.276397943496704102e-01
-1.810638010501861572e-01 -8.443915843963623047e-02 -5.882245302200317383e-01 2.754836678504943848e-01 -1.602287963032722473e-02 -4.629668220877647400e-02 -7.140476107597351074e-01 1.610040217638015747e-01
2.251072227954864502e-01 -3.013815879821777344e-01 -7.045179009437561035e-01 5.991704389452934265e-02 -3.486308455467224121e-01 4.264658093452453613e-01 -1.704514324665069580e-01 1.615245491266250610e-01
-2.378670871257781982e-01 -1.720682531595230103e-01 -7.004857659339904785e-01 1.860343664884567261e-02 -3.272455930709838867e-01 1.690612733364105225e-01 -4.368146359920501709e-01 3.103335797786712646e-01
5.261510610580444336e-01 -4.584100246429443359e-01 1.683809608221054077e-02 -2.291808426380157471e-01 -3.310292065143585205e-01 -3.146970272064208984e-02 -2.509379982948303223e-01 5.354228019714355469e-01
1.229282245039939880e-01 -2.091685831546783447e-01 3.030009567737579346e-01 7.756621390581130981e-02 -1.230442896485328674e-01 4.584825634956359863e-01 -6.620621085166931152e-01 4.238381981849670410e-01
-2.001645509153604507e-03 -1.271317452192306519e-01 -7.942602634429931641e-01 3.175692260265350342e-01 -1.706620603799819946e-01 3.105028159916400909e-02 -2.200567424297332764e-01 4.166763424873352051e-01
-1.118530929088592529e-01 -2.445302903652191162e-01 -4.133582711219787598e-01 -1.474038809537887573e-01 -1.799073964357376099e-01 -2.414863556623458862e-01 -7.894172668457031250e-01 1.457361131906509399e-01
-4.721435159444808960e-02 -1.120658963918685913e-01 -6.084604263305664062e-01 -2.559155523777008057e-01 -3.166249096393585205e-01 -2.954726517200469971e-01 -2.408235520124435425e-01 5.513109564781188965e-01
-3.440664112567901611e-01 -1.371430605649948120e-01 -3.235202431678771973e-01 3.686233237385749817e-02 -1.768059730529785156e-01 -8.165647089481353760e-02 -7.949951887130737305e-01 2.946873307228088379e-01
5.021896213293075562e-02 2.484935969114303589e-01 -1.837255358695983887e-01 -1.170742139220237732e-01 8.438892662525177002e-02 3.915201127529144287e-01 7.036779075860977173e-03 8.531169295310974121e-01
2.039916366338729858e-01 4.141817688941955566e-01 -6.136771440505981445e-01 -9.095557034015655518e-02 -2.651862800121307373e-01 -1.396981626749038696e-01 -1.870804578065872192e-01 5.264313220977783203e-01
5.305341482162475586e-01 -8.289420604705810547e-02 -2.906969487667083740e-01 -3.833962976932525635e-01 3.323713839054107666e-01 2.936921119689941406e-01 -5.323846340179443359e-01 2.351193688809871674e-03
5.044679045677185059e-01 6.496769189834594727e-01 2.495597004890441895e-01 -2.650495804846286774e-02 -1.468710154294967651e-01 2.318548560142517090e-01 -4.239974915981292725e-01 7.312817126512527466e-02
6.773900985717773438e-01 5.475632473826408386e-02 -6.767421960830688477e-02 -1.809135228395462036e-01 2.573862671852111816e-01 2.362301498651504517e-01 -6.054285168647766113e-01 -1.106299757957458496e-01
5.490781068801879883e-01 1.886040419340133667e-01 -2.674410939216613770e-01 -4.158178567886352539e-01 -1.526973694562911987e-01 2.247899770736694336e-01 -5.352143645286560059e-01 -2.412702739238739014e-01
2.368119508028030396e-01 -3.159646391868591309e-01 1.802062541246414185e-01 -3.510585129261016846e-01 -5.942754819989204407e-02 4.082199186086654663e-03 -3.089495897293090820e-01 7.677055597305297852e-01
5.356009602546691895e-01 -1.020765304565429688e-01 -5.649244189262390137e-01 2.185682803392410278e-01 -7.504435628652572632e-02 -1.699253469705581665e-01 -5.406335592269897461e-01 -9.491685032844543457e-02
4.380205869674682617e-01 -4.670388400554656982e-01 -3.727412968873977661e-02 -3.337859809398651123e-01 -3.868633210659027100e-01 -1.353697776794433594e-01 -3.294651210308074951e-01 4.479677081108093262e-01
4.818842113018035889e-01 1.149557009339332581e-01 7.736885547637939453e-02 5.110548138618469238e-01 -1.261608004570007324e-01 -3.608412742614746094e-01 -4.488686025142669678e-01 3.739034533500671387e-01
-1.261419355869293213e-01 4.924438893795013428e-01 1.343914270401000977e-01 4.058506712317466736e-02 -3.070008754730224609e-01 4.121518135070800781e-01 -6.395351886749267578e-01 2.208058089017868042e-01
2.856070995330810547e-01 -2.481908947229385376e-01 -1.287950873374938965e-01 -3.362619876861572266e-01 4.901216626167297363e-01 3.895899653434753418e-01 -4.560945928096771240e-01 3.565779328346252441e-01
8.211829066276550293e-01 -2.857273221015930176e-01 -2.729580104351043701e-01 -2.200123667716979980e-01 1.815446652472019196e-02 -5.497748032212257385e-02 -1.141023933887481689e-01 3.236287236213684082e-01
4.892491400241851807e-01 -2.133823782205581665e-01 -2.211720198392868042e-01 5.344440937042236328e-01 -7.362418621778488159e-02 -2.723615169525146484e-01 -4.237049818038940430e-01 3.484659790992736816e-01
-3.233891725540161133e-02 3.653895854949951172e-02 -3.241967260837554932e-01 -3.918599188327789307e-01 -5.226205587387084961e-01 -1.216677725315093994e-01 -2.244031131267547607e-01 6.329844594001770020e-01
-1.352806985378265381e-01 1.064651161432266235e-01 -7.441917061805725098e-01 -2.301785200834274292e-01 2.300203591585159302e-01 1.392417401075363159e-01 -2.717783749103546143e-01 4.662615060806274414e-01
3.716093301773071289e-01 4.900829866528511047e-02 1.916448026895523071e-01 1.379474252462387085e-01 1.460815221071243286e-01 -4.174844622611999512e-01 -4.820227921009063721e-01 6.129996180534362793e-01
-7.441329210996627808e-02 -2.514301538467407227e-01 -7.300624251365661621e-01 2.806267440319061279e-01 -3.294199705123901367e-01 1.161912605166435242e-01 -3.379717767238616943e-01 2.885485887527465820e-01
1.415656507015228271e-01 3.112395703792572021e-01 -3.122924864292144775e-01 -2.149166464805603027e-01 -4.293823838233947754e-01 6.509323120117187500e-01 -3.412792682647705078e-01 1.217369064688682556e-01
1.748339682817459106e-01 1.513478159904479980e-01 -3.488721549510955811e-01 -4.808016717433929443e-01 -5.040758252143859863e-01 -1.371785551309585571e-01 -1.984021514654159546e-01 5.304441452026367188e-01
-1.796403527259826660e-01 -2.346316426992416382e-01 -5.690987706184387207e-01 2.460017353296279907e-01 -1.783397793769836426e-01 9.975484758615493774e-02 -6.809301972389221191e-01 1.512118428945541382e-01
-7.377884816378355026e-03 2.188552469015121460e-01 -4.955451190471649170e-01 -2.632358670234680176e-02 1.820980608463287354e-01 -1.355916708707809448e-01 -8.083410859107971191e-01 2.880823984742164612e-02
5.093955397605895996e-01 -3.366602361202239990e-01 6.950738374143838882e-03 -3.280588984489440918e-01 -5.324321389198303223e-01 -6.743074208498001099e-02 -1.072129681706428528e-01 4.690198302268981934e-01
7.913728952407836914e-01 3.579940199851989746e-01 -1.665597856044769287e-01 2.946566045284271240e-01 -1.490163654088973999e-01 1.876487955451011658e-02 -1.968552619218826294e-01 2.639974355697631836e-01
2.769024968147277832e-01 4.990462958812713623e-01 -6.017698049545288086e-01 -1.707286201417446136e-02 -8.879374712705612183e-02 4.839322865009307861e-01 -2.196914851665496826e-01 1.466984152793884277e-01
3.469583392143249512e-01 2.729952149093151093e-02 -5.051953196525573730e-01 -3.936654031276702881e-01 -5.226010084152221680e-01 1.094987913966178894e-01 -7.784560322761535645e-02 4.213291704654693604e-01
7.089157104492187500e-01 -8.579166978597640991e-02 -5.243089795112609863e-01 3.829098939895629883e-01 1.582047715783119202e-02 1.289912313222885132e-01 -1.920758038759231567e-01 1.215581446886062622e-01
4.857585728168487549e-01 -4.379673674702644348e-02 -1.600106656551361084e-01 -3.282134830951690674e-01 4.680600762367248535e-01 3.100089728832244873e-01 -5.550122261047363281e-01 7.462324202060699463e-02
3.551187217235565186e-01 2.805584371089935303e-01 -4.568334519863128662e-01 -2.336925715208053589e-01 1.846823096275329590e-01 2.502736747264862061e-01 -6.361913681030273438e-01 -1.743121445178985596e-01
7.983428239822387695e-01 -3.983258455991744995e-02 1.661758571863174438e-01 -7.086268812417984009e-02 4.584080539643764496e-03 -1.760186702013015747e-01 -2.047471851110458374e-01 5.054711699485778809e-01
3.975960314273834229e-01 -3.344227075576782227e-01 -6.762065291404724121e-01 -1.821006834506988525e-01 -3.068731129169464111e-01 3.404640257358551025e-01 6.026040017604827881e-02 1.610738784074783325e-01
-3.520556166768074036e-02 1.428839713335037231e-01 -3.171312808990478516e-01 -3.617444932460784912e-01 -5.998250246047973633e-01 5.813470482826232910e-02 -1.182468309998512268e-01 6.080802679061889648e-01
4.154058098793029785e-01 -2.218470275402069092e-01 -2.429531514644622803e-01 3.284347057342529297e-01 -1.259427238255739212e-02 -4.383614361286163330e-01 -5.517336130142211914e-01 3.385220170021057129e-01
-1.333392858505249023e-01 -1.381621658802032471e-01 -3.500096797943115234e-01 -4.562281668186187744e-01 3.630814254283905029e-01 2.146173566579818726e-01 -3.803755939006805420e-01 5.566925406455993652e-01
1.690003424882888794e-01 -9.032133966684341431e-02 9.579867869615554810e-02 2.783557176589965820e-01 -2.144277691841125488e-01 -1.012005880475044250e-01 -9.020496606826782227e-01 8.189702779054641724e-02
8.196230530738830566e-01 -3.436518311500549316e-01 -3.534725606441497803e-01 2.823009528219699860e-02 -7.179399579763412476e-02 4.318514093756675720e-02 -6.082805618643760681e-02 2.714079618453979492e-01
-1.534592807292938232e-01 -3.683917522430419922e-01 -3.466857373714447021e-01 -2.032668888568878174e-02 4.011909663677215576e-01 2.981209754943847656e-01 -5.210250616073608398e-01 4.459104537963867188e-01
1.511077024042606354e-02 1.321880668401718140e-01 -6.965072751045227051e-01 -1.348135173320770264e-01 -3.211223483085632324e-01 -1.352084428071975708e-01 -5.976287722587585449e-01 2.097248286008834839e-02
2.656240761280059814e-01 2.205753326416015625e-01 1.643615514039993286e-01 2.600904703140258789e-01 1.453380137681961060e-01 5.755653977394104004e-01 -5.242123007774353027e-01 3.986621201038360596e-01
1.094956547021865845e-01 2.870685756206512451e-01 -6.998268961906433105e-01 -3.463469445705413818e-02 -2.149930894374847412e-01 -2.353577911853790283e-01 -5.567389726638793945e-01 5.542077124118804932e-02
8.268833905458450317e-02 2.969399094581604004e-01 -7.342659831047058105e-01 -1.027065068483352661e-01 -2.261011600494384766e-01 -2.438184469938278198e-01 -4.434406757354736328e-01 2.192839682102203369e-01
7.991247177124023438e-01 1.852699816226959229e-01 -2.450754940509796143e-01 3.863013088703155518e-01 -2.306900769472122192e-01 1.198160499334335327e-01 -2.234897464513778687e-01 1.620168983936309814e-02
-1.183786764740943909e-01 -2.772577106952667236e-01 -6.723704934120178223e-01 1.269385665655136108e-01 3.430933132767677307e-02 -4.497116804122924805e-02 -4.344526827335357666e-01 4.989693462848663330e-01
3.871428370475769043e-01 -2.098738104104995728e-01 2.207116186618804932e-01 -3.516751527786254883e-01 -1.575008779764175415e-01 -1.289723068475723267e-01 -2.929890453815460205e-01 7.116190195083618164e-01
-7.360504567623138428e-02 -1.123183593153953552e-01 -7.300060391426086426e-01 3.492915630340576172e-01 -1.485408693552017212e-01 6.221340969204902649e-03 -3.952834010124206543e-01 3.856180906295776367e-01
1.724576018750667572e-02 8.830734342336654663e-02 -7.092241644859313965e-01 -1.313038319349288940e-01 -4.654487371444702148e-01 3.103468380868434906e-02 -5.034667253494262695e-01 -2.409294433891773224e-02
5.069882273674011230e-01 -8.167478255927562714e-03 -2.481593191623687744e-01 -1.869420558214187622e-01 5.902743935585021973e-01 1.677752435207366943e-01 -2.550918161869049072e-01 4.524618685245513916e-01
3.881984353065490723e-01 -1.189463958144187927e-01 -8.150763064622879028e-02 3.634541928768157959e-01 -4.146609306335449219e-01 4.330765604972839355e-01 -5.637484192848205566e-01 -1.382025331258773804e-01
5.342263262718915939e-03 -2.921926975250244141e-01 -4.168263971805572510e-01 4.434296786785125732e-01 -1.978205591440200806e-01 -4.537789896130561829e-02 -6.626627445220947266e-01 2.527977824211120605e-01
3.312604129314422607e-01 3.958350419998168945e-01 -2.280020862817764282e-01 2.457342892885208130e-01 -5.298956632614135742e-01 2.656400203704833984e-01 -5.073146820068359375e-01 -1.117531657218933105e-01
3.837982416152954102e-01 7.778795063495635986e-02 -2.960833907127380371e-01 -4.906272292137145996e-01 3.210571110248565674e-01 2.045260071754455566e-01 -6.104125380516052246e-01 2.748775109648704529e-02
5.546429157257080078e-01 -7.438610494136810303e-02 -2.123045921325683594e-01 8.696597814559936523e-02 -3.480377495288848877e-01 3.310526907444000244e-01 -5.784538388252258301e-01 -2.624246776103973389e-01
6.772843599319458008e-01 3.265894949436187744e-01 4.131311550736427307e-02 -1.085300296545028687e-01 -3.386445939540863037e-01 4.896039962768554688e-01 -2.573732733726501465e-01 2.250236831605434418e-02
1.007848903536796570e-01 -4.446240365505218506e-01 -1.611191779375076294e-01 3.182709515094757080e-01 -7.303882390260696411e-02 2.772685885429382324e-01 -7.535880208015441895e-01 1.216080114245414734e-01
6.070215106010437012e-01 -4.428609609603881836e-01 -6.682112067937850952e-02 -4.059327542781829834e-01 -8.751872181892395020e-02 -4.293096810579299927e-02 -3.132147789001464844e-01 3.981791436672210693e-01
3.449532091617584229e-01 -4.612399935722351074e-01 -1.281135529279708862e-02 -5.366735458374023438e-01 -3.687077760696411133e-01 5.123596638441085815e-02 -4.393833279609680176e-01 2.201231271028518677e-01
1.877559870481491089e-01 6.907658576965332031e-01 1.260082721710205078e-01 -1.253799945116043091e-01 -3.454875946044921875e-01 1.197291463613510132e-01 -2.950210869312286377e-01 4.850339889526367188e-01
1.797515451908111572e-01 6.877267360687255859e-01 -2.206269204616546631e-01 -2.432527020573616028e-03 -3.601757111027836800e-03 2.972708456218242645e-02 -6.459776759147644043e-01 1.668992787599563599e-01
-2.726600319147109985e-02 1.003224775195121765e-01 -4.082064628601074219e-01 -3.297002613544464111e-01 -6.213004589080810547e-01 -1.614357903599739075e-02 -3.434849381446838379e-01 4.578214585781097412e-01
-1.950448304414749146e-01 3.810100257396697998e-03 -6.691328287124633789e-01 2.680227756500244141e-01 -1.597966253757476807e-01 -8.642136305570602417e-02 -4.033835530281066895e-01 4.966348409652709961e-01
-1.252605020999908447e-01 5.111848711967468262e-01 -4.156948626041412354e-01 2.224216051399707794e-02 -2.897018194198608398e-01 -2.634200751781463623e-01 -5.478073358535766602e-01 3.103107810020446777e-01
5.587453842163085938e-01 3.500160872936248779e-01 -1.331968754529953003e-01 -1.191406399011611938e-01 -2.992327213287353516e-01 4.483056366443634033e-01 -4.613764882087707520e-01 -1.731180250644683838e-01
4.781526327133178711e-01 -1.411680481396615505e-03 -2.559230327606201172e-01 2.824537754058837891e-01 -2.533278465270996094e-01 7.204334735870361328e-01 -1.633061617612838745e-01 1.273699402809143066e-01
-3.330419212579727173e-02 -2.309727519750595093e-01 -5.827677249908447266e-01 3.324620425701141357e-01 3.028429113328456879e-02 -1.557368636131286621e-01 -5.920045375823974609e-01 3.460530042648315430e-01
1.945440769195556641e-01 -1.122037246823310852e-01 -6.391342878341674805e-01 -2.943113744258880615e-01 -3.256502375006675720e-02 1.348288208246231079e-01 -6.383738517761230469e-01 -1.664051264524459839e-01
5.443063974380493164e-01 -3.887717425823211670e-01 1.147409528493881226e-01 -1.911962628364562988e-01 1.312650442123413086e-01 6.534500420093536377e-02 -3.119242787361145020e-01 6.197323203086853027e-01
4.116717576980590820e-01 -2.654654085636138916e-01 -2.484413087368011475e-01 3.712392449378967285e-01 1.389901526272296906e-02 -2.470666170120239258e-01 -6.966845393180847168e-01 1.179347336292266846e-01
6.370993703603744507e-02 2.799644172191619873e-01 -3.140698373317718506e-01 -1.206038966774940491e-01 -2.819091379642486572e-01 7.770913243293762207e-01 -3.085223138332366943e-01 1.607678979635238647e-01
6.515108793973922729e-02 -1.640556454658508301e-01 -4.485874772071838379e-01 3.747867420315742493e-02 -3.350856304168701172e-01 2.865387313067913055e-02 -7.970620393753051758e-01 1.333949267864227295e-01
-3.532725619152188301e-03 1.168789118528366089e-01 -6.922128796577453613e-02 -6.619891524314880371e-02 2.480278313159942627e-01 5.735679864883422852e-01 -1.789595037698745728e-01 7.447337508201599121e-01
2.523814439773559570e-01 4.727802574634552002e-01 -4.152149856090545654e-01 -2.225410193204879761e-01 2.129119075834751129e-02 4.605532884597778320e-01 -5.274971127510070801e-01 -6.224039010703563690e-03
4.262025654315948486e-01 4.342263340950012207e-01 -5.467850565910339355e-01 -2.154627740383148193e-01 -3.207921683788299561e-01 2.966562658548355103e-02 -3.575498759746551514e-01 2.297197282314300537e-01
6.765529513359069824e-01 -1.716354191303253174e-01 -4.487027823925018311e-01 3.001360893249511719e-01 1.126772016286849976e-01 -2.874172665178775787e-02 -4.558754563331604004e-01 -7.532236631959676743e-03
3.519095182418823242e-01 -2.250725477933883667e-01 1.792755424976348877e-01 1.195020079612731934e-01 2.632074430584907532e-02 5.773246288299560547e-02 -2.812050580978393555e-01 8.342538475990295410e-01
-1.343554705381393433e-01 -2.066621929407119751e-01 -5.796616673469543457e-01 3.978026211261749268e-01 1.108763180673122406e-02 -1.121645197272300720e-01 -5.523725748062133789e-01 3.566030263900756836e-01
1.221357583999633789e-01 2.400275170803070068e-01 1.831358522176742554e-01 -1.395013183355331421e-01 1.089756339788436890e-01 4.178844392299652100e-01 -7.980079054832458496e-01 2.261652350425720215e-01
3.908441662788391113e-01 4.098837375640869141e-01 -2.597709000110626221e-01 1.777214854955673218e-01 -6.856596469879150391e-01 1.186651661992073059e-01 -1.846346259117126465e-02 3.092227280139923096e-01
-1.316542625427246094e-01 -4.789949059486389160e-01 -3.486651778221130371e-01 -2.064263969659805298e-01 4.223487898707389832e-02 4.959490895271301270e-02 -5.448998212814331055e-01 5.365560650825500488e-01
6.244183704257011414e-02 3.282729387283325195e-01 -6.797333359718322754e-01 -2.856257855892181396e-01 -8.043558150529861450e-02 9.439938515424728394e-02 -1.341537833213806152e-01 5.579783916473388672e-01
5.255392193794250488e-01 2.984512448310852051e-01 -3.419394493103027344e-01 -3.247669637203216553e-01 -3.812689781188964844e-01 -2.407460659742355347e-01 1.304728724062442780e-02 4.569947421550750732e-01
6.367855072021484375e-01 4.959139600396156311e-02 -1.187444180250167847e-01 -2.272660136222839355e-01 1.315225958824157715e-01 4.310491979122161865e-01 -5.474004149436950684e-01 -1.534474641084671021e-01
-1.268819421529769897e-01 -2.402304112911224365e-01 -5.289139151573181152e-01 -2.864988148212432861e-01 1.711343824863433838e-01 2.334761023521423340e-01 -2.118168920278549194e-01 6.600715517997741699e-01
9.897648543119430542e-02 8.931718021631240845e-02 -4.637168049812316895e-01 -1.615733504295349121e-01 8.918344974517822266e-02 -4.821974039077758789e-01 -5.633207559585571289e-01 4.281223714351654053e-01
3.306904733180999756e-01 -2.366677671670913696e-01 -1.615699976682662964e-01 5.219573974609375000e-01 -8.509910106658935547e-02 -1.210464257746934891e-02 -2.110784351825714111e-01 6.958053708076477051e-01
3.704962432384490967e-01 5.469338297843933105e-01 -2.027103304862976074e-01 -3.910170793533325195e-01 -2.827883362770080566e-01 2.071506576612591743e-03 -1.355426311492919922e-01 5.208307504653930664e-01
5.700496584177017212e-02 3.043783307075500488e-01 -3.313117027282714844e-01 -4.364636838436126709e-01 -3.960744012147188187e-03 3.390163183212280273e-01 -2.929092347621917725e-01 6.348958015441894531e-01
1.406927257776260376e-01 -4.377727955579757690e-02 -3.790792226791381836e-01 6.430126428604125977e-01 -2.129178345203399658e-01 -1.467468887567520142e-01 -5.275317430496215820e-01 2.756164073944091797e-01
4.012393355369567871e-01 -1.942998468875885010e-01 1.870529055595397949e-01 3.572777211666107178e-01 1.797772794961929321e-01 1.947814077138900757e-01 -4.280878305435180664e-01 6.205640435218811035e-01
5.604205653071403503e-02 -1.866087317466735840e-01 -4.381255805492401123e-01 -4.225503504276275635e-01 -4.558404386043548584e-01 4.674194157123565674e-01 -9.879884123802185059e-02 3.943362236022949219e-01
5.879461765289306641e-01 3.730857372283935547e-01 -2.552934587001800537e-01 -1.050559654831886292e-01 3.399792611598968506e-01 1.717590689659118652e-01 7.774058729410171509e-02 5.364550948143005371e-01
-5.927835777401924133e-02 8.192675188183784485e-03 -4.095200598239898682e-01 -4.251686334609985352e-01 -1.825455427169799805e-01 1.105081364512443542e-01 -5.621204525232315063e-02 7.741118669509887695e-01
-1.347954012453556061e-02 -3.874937295913696289e-01 1.081411018967628479e-01 3.308195769786834717e-01 -3.198048174381256104e-01 -2.823004685342311859e-02 -7.010310888290405273e-01 3.660793602466583252e-01
-5.125825852155685425e-02 3.597322404384613037e-01 -3.705773353576660156e-01 -1.486979424953460693e-01 -5.753472447395324707e-01 4.744708836078643799e-01 -1.883457452058792114e-01 3.419146835803985596e-01
5.734561756253242493e-02 3.702730834484100342e-01 -5.359498262405395508e-01 -1.448769420385360718e-01 -5.108307003974914551e-01 -1.467480361461639404e-01 -2.876124680042266846e-01 4.314786195755004883e-01
4.568519890308380127e-01 -3.553053364157676697e-02 -1.512979269027709961e-01 -4.338891506195068359e-01 1.640844196081161499e-01 2.988129556179046631e-01 -6.704206466674804688e-01 -1.148751229047775269e-01
-1.223591272719204426e-03 3.053705580532550812e-02 -7.093970179557800293e-01 -7.329416275024414062e-02 -3.036571145057678223e-01 -3.156268596649169922e-01 -2.533189654350280762e-01 4.842017590999603271e-01
-5.430799722671508789e-02 4.575928747653961182e-01 -4.755999743938446045e-01 -1.264417320489883423e-01 -6.301312148571014404e-02 3.224557638168334961e-01 -6.487862467765808105e-01 1.288593113422393799e-01
1.569469273090362549e-01 4.678255319595336914e-01 -5.657907128334045410e-01 -2.281153500080108643e-01 -2.969108335673809052e-02 2.584521174430847168e-01 -5.592324733734130859e-01 6.270075589418411255e-02
-1.086150705814361572e-01 1.419218480587005615e-01 5.005604401230812073e-02 4.381196573376655579e-02 6.276594847440719604e-02 4.415983259677886963e-01 -6.472756266593933105e-01 5.879809260368347168e-01
4.372282922267913818e-01 -1.797622144222259521e-01 -3.131376206874847412e-01 4.348216652870178223e-01 -3.655517473816871643e-02 -1.862499564886093140e-01 -6.733021736145019531e-01 5.550480447709560394e-03
3.970992267131805420e-01 -1.511320378631353378e-02 3.998544514179229736e-01 1.278073042631149292e-01 -3.194042444229125977e-01 -2.153792828321456909e-01 -6.792063117027282715e-01 2.369325309991836548e-01
-2.157927006483078003e-01 -9.948252141475677490e-02 -1.953513473272323608e-01 -3.799775242805480957e-01 2.214884161949157715e-01 1.009265333414077759e-01 -6.802210211753845215e-01 4.889250397682189941e-01
-3.856928786262869835e-03 4.269787669181823730e-01 2.832744121551513672e-01 -9.402489662170410156e-02 -4.538616836071014404e-01 4.099404215812683105e-01 -4.517893493175506592e-01 3.878582417964935303e-01
4.250860810279846191e-01 -3.844679594039916992e-01 -5.469538569450378418e-01 3.590773849282413721e-04 4.844874888658523560e-02 -9.274815768003463745e-02 -6.010187864303588867e-01 1.243203040212392807e-02
-5.693630781024694443e-03 -2.688044905662536621e-01 -3.410404026508331299e-01 -2.034182101488113403e-01 -3.764231801033020020e-01 2.509770393371582031e-01 -7.429435253143310547e-01 -1.156508922576904297e-01
-2.782895863056182861e-01 -1.067054420709609985e-01 -6.097737550735473633e-01 8.378800004720687866e-02 -7.043869793415069580e-02 -3.983648121356964111e-02 -6.713200211524963379e-01 2.740530967712402344e-01
-1.772320643067359924e-02 -2.765420377254486084e-01 -7.355470061302185059e-01 1.939593851566314697e-01 -3.017199337482452393e-01 6.298405677080154419e-02 -4.752545654773712158e-01 1.539215594530105591e-01
2.645292878150939941e-01 6.536852121353149414e-01 -4.381465613842010498e-01 -2.893326282501220703e-01 -5.450839549303054810e-02 3.867440298199653625e-02 -2.883045375347137451e-01 3.734271228313446045e-01
3.332727774977684021e-02 2.197346240282058716e-01 -2.459259778261184692e-01 -2.202404737472534180e-01 -2.833521962165832520e-01 7.793928384780883789e-01 -3.006310462951660156e-01 2.519915997982025146e-01
-1.700071245431900024e-02 1.036475449800491333e-01 -5.437042117118835449e-01 -5.817837640643119812e-02 -4.246981441974639893e-01 -3.357743918895721436e-01 -4.590574204921722412e-01 4.314192831516265869e-01
-2.872037887573242188e-01 -7.549863308668136597e-02 -1.064992044121026993e-02 -1.783034354448318481e-01 -2.870483994483947754e-01 -3.067337721586227417e-02 -8.539267182350158691e-01 2.595766186714172363e-01
