# Supplementary material for: Where is your field going? A machine learning approach to study the relative motion of the domains of physics
Source: PLoS One. 2020 Jun 18;15(6):e0233997. doi: 10.1371/journal.pone.0233997 (PMC7302634; doi:10.1371/journal.pone.0233997)
Supplement: S9 Data — (ZIP) [file pone.0233997.s009.zip › 8/Pacs4Run_8_VS_500_embeddings2004-2008ED8.txt]

6.415644884109497070e-01 -2.073683887720108032e-01 -3.654548525810241699e-01 -1.615335196256637573e-01 5.287974327802658081e-02 -5.328280329704284668e-01 2.877657711505889893e-01 1.274046003818511963e-01
5.641279220581054688e-01 -5.427680537104606628e-02 -1.973916739225387573e-01 2.541449852287769318e-02 -2.280240207910537720e-01 -5.855435132980346680e-01 4.618512094020843506e-01 -1.761867403984069824e-01
6.923236250877380371e-01 1.669589281082153320e-01 -4.457508623600006104e-01 2.479161173105239868e-01 -1.559918522834777832e-01 -2.696919143199920654e-01 1.912656277418136597e-01 -3.146533370018005371e-01
6.927632689476013184e-01 -1.442933827638626099e-01 1.266852915287017822e-01 2.529930472373962402e-01 1.179835945367813110e-01 -2.637284100055694580e-01 5.792699456214904785e-01 1.331783272325992584e-02
2.502720952033996582e-01 -9.987858124077320099e-03 -5.536265969276428223e-01 1.495340019464492798e-01 1.770057529211044312e-02 -4.065747857093811035e-01 6.569975614547729492e-01 1.055428907275199890e-01
5.428681969642639160e-01 -4.404664337635040283e-01 -2.953820824623107910e-01 -1.379046291112899780e-01 -5.939589738845825195e-01 -1.053629070520401001e-01 -1.030351668596267700e-01 1.746729016304016113e-01
5.566862225532531738e-01 8.532425388693809509e-03 -2.566991448402404785e-01 -1.416382044553756714e-01 6.411921232938766479e-02 -1.128760352730751038e-01 6.181558370590209961e-01 -4.528828561305999756e-01
5.132353901863098145e-01 -5.347856879234313965e-01 -2.531226873397827148e-01 -2.373075336217880249e-01 -5.378746986389160156e-01 -3.996239393018186092e-04 -1.461602095514535904e-02 2.017049044370651245e-01
2.939851284027099609e-01 -8.396278619766235352e-01 -9.603962302207946777e-02 -1.763531416654586792e-01 -6.755124032497406006e-02 1.141878869384527206e-02 4.043612778186798096e-01 -8.503024466335773468e-03
6.764373183250427246e-01 -3.857695683836936951e-02 -1.169345751404762268e-01 -3.769365251064300537e-01 -3.239757716655731201e-01 3.443757295608520508e-01 1.852487176656723022e-01 3.568157255649566650e-01
4.008602797985076904e-01 -2.986072897911071777e-01 -2.798440456390380859e-01 -4.003678560256958008e-01 -5.617095828056335449e-01 -3.670819997787475586e-01 2.430706173181533813e-01 4.676811024546623230e-02
7.344753742218017578e-01 3.050777018070220947e-01 -5.898382980376482010e-03 -5.438067484647035599e-03 -2.184638287872076035e-03 -4.596860110759735107e-01 3.879069983959197998e-01 7.497650384902954102e-02
5.975139737129211426e-01 -2.297321101650595665e-03 -1.036791726946830750e-01 4.081414043903350830e-01 9.528874605894088745e-02 -2.743410170078277588e-01 5.482137799263000488e-01 2.841861844062805176e-01
2.598961889743804932e-01 4.759245552122592926e-03 -7.659837007522583008e-01 7.307509332895278931e-02 -1.688586920499801636e-01 -4.532458484172821045e-01 3.064066171646118164e-01 1.119393631815910339e-01
6.834782361984252930e-01 -3.426479995250701904e-01 -1.020781993865966797e-01 -3.025594055652618408e-01 -3.669476211071014404e-01 1.475821137428283691e-01 2.993980944156646729e-01 -2.596484422683715820e-01
4.144704639911651611e-01 -5.516611933708190918e-01 -3.735692799091339111e-01 -4.060269594192504883e-01 2.421641945838928223e-01 -6.478680670261383057e-02 -1.234737560153007507e-01 -3.760128617286682129e-01
6.125426292419433594e-01 -3.030326962471008301e-01 -1.055173054337501526e-01 1.781991571187973022e-01 -1.590363383293151855e-01 2.874103784561157227e-01 4.667177200317382812e-01 4.054025113582611084e-01
6.211614012718200684e-01 -1.775032430887222290e-01 -4.883768260478973389e-01 2.511455416679382324e-01 -2.929148375988006592e-01 1.082935556769371033e-01 4.246157705783843994e-01 -5.692014098167419434e-02
6.690664291381835938e-01 -2.356903851032257080e-01 -4.433138668537139893e-01 3.250898122787475586e-01 -1.649117916822433472e-01 3.192956447601318359e-01 2.536216378211975098e-01 -3.346910327672958374e-02
7.996683716773986816e-01 -1.627283990383148193e-01 -1.688779592514038086e-01 2.610278427600860596e-01 -2.239005267620086670e-01 2.101460099220275879e-01 3.589390516281127930e-01 1.194340959191322327e-01
3.136883974075317383e-01 -1.706785522401332855e-02 -3.741647899150848389e-01 -4.900026023387908936e-01 -3.051956295967102051e-01 -2.210642546415328979e-01 -6.260398030281066895e-02 6.125957369804382324e-01
1.591797471046447754e-01 7.765265647321939468e-03 -6.437256932258605957e-01 -4.364883303642272949e-01 -2.609869837760925293e-01 -4.091340899467468262e-01 3.610498905181884766e-01 6.192709878087043762e-02
7.931438684463500977e-01 -8.932697772979736328e-02 -4.671790450811386108e-02 3.425899147987365723e-01 -2.364107370376586914e-01 4.064033925533294678e-02 2.122790366411209106e-01 3.752185404300689697e-01
4.414805769920349121e-01 -6.119446754455566406e-01 -3.272608816623687744e-01 2.244233638048171997e-01 1.404896080493927002e-01 -3.716588318347930908e-01 -3.112282156944274902e-01 -1.357297450304031372e-01
1.560674905776977539e-01 -9.949243068695068359e-02 -6.308133602142333984e-01 -4.267941415309906006e-01 -4.198921322822570801e-01 -3.625601530075073242e-01 2.228515297174453735e-01 1.680584847927093506e-01
6.649116277694702148e-01 -3.976938426494598389e-01 -5.737422406673431396e-02 -2.780109047889709473e-01 -3.281307816505432129e-01 3.785037100315093994e-01 -2.276901341974735260e-02 2.601864933967590332e-01
7.024192214012145996e-01 -2.294654995203018188e-01 -1.520923227071762085e-01 -2.614346742630004883e-01 -4.175841808319091797e-02 -3.713260889053344727e-01 -3.078851997852325439e-01 -3.578444421291351318e-01
3.300589621067047119e-01 -7.129154354333877563e-02 -4.577616155147552490e-01 -2.074582278728485107e-01 -6.022333353757858276e-02 3.317094147205352783e-01 3.759382367134094238e-01 6.151475906372070312e-01
4.655792415142059326e-01 4.905492812395095825e-02 -2.671861350536346436e-01 -4.039195477962493896e-01 -2.606411874294281006e-01 -2.346382588148117065e-01 6.210939288139343262e-01 -1.937621533870697021e-01
6.302120685577392578e-01 -2.059739977121353149e-01 -3.334858417510986328e-01 -1.639545112848281860e-01 4.267841205000877380e-02 -4.354595541954040527e-01 -7.193743437528610229e-02 -4.750707149505615234e-01
6.764711737632751465e-01 -3.969009816646575928e-01 1.767209470272064209e-01 2.322056442499160767e-01 -2.633081078529357910e-01 -1.169255003333091736e-01 1.409478783607482910e-01 4.436637461185455322e-01
6.059210896492004395e-01 -4.756516516208648682e-01 -8.783473074436187744e-02 -3.923107683658599854e-01 -3.667838871479034424e-01 2.407303750514984131e-01 2.196082472801208496e-01 -6.544550508260726929e-02
4.631825983524322510e-01 -3.816223740577697754e-01 -3.680732846260070801e-01 -3.429826200008392334e-01 -5.800321102142333984e-01 -2.089997082948684692e-01 5.971437692642211914e-02 5.502212047576904297e-02
4.045018255710601807e-01 -1.429185271263122559e-01 -3.328326642513275146e-01 -9.703456424176692963e-03 -1.216625720262527466e-01 3.249710202217102051e-01 4.793669283390045166e-01 5.957183837890625000e-01
4.083772003650665283e-01 -5.563120841979980469e-01 -2.056619226932525635e-01 -3.748709857463836670e-01 8.588966727256774902e-02 -4.497897922992706299e-01 -3.621085584163665771e-01 -1.045540906488895416e-02
5.003205537796020508e-01 -5.208857730031013489e-02 9.265368431806564331e-02 -7.310860753059387207e-01 3.255441784858703613e-01 -1.400185525417327881e-01 2.397721074521541595e-02 2.788108885288238525e-01
1.965629011392593384e-01 -8.543398231267929077e-03 -6.668235659599304199e-01 -1.052239909768104553e-01 -7.365616410970687866e-02 -5.888875722885131836e-01 3.024090230464935303e-01 2.487953603267669678e-01
6.245518922805786133e-01 -4.869222044944763184e-01 -3.479439616203308105e-01 3.490491509437561035e-01 -3.556982874870300293e-01 1.587693765759468079e-02 5.583540350198745728e-02 7.091976236552000046e-03
2.933437824249267578e-01 -7.778573632240295410e-01 -3.341101706027984619e-01 -2.810740470886230469e-01 -1.408284008502960205e-01 2.974334955215454102e-01 8.222231268882751465e-02 -5.652926862239837646e-02
5.976899862289428711e-01 -8.954504132270812988e-02 -4.135681688785552979e-01 -2.979039549827575684e-01 8.777638897299766541e-03 -3.778150379657745361e-01 -1.146964803338050842e-01 -4.679600000381469727e-01
5.633115172386169434e-01 -3.020062446594238281e-01 8.807233534753322601e-04 5.177000164985656738e-01 6.369943916797637939e-02 -2.178023159503936768e-01 3.333566486835479736e-01 4.010438919067382812e-01
6.083332300186157227e-01 -4.254969656467437744e-01 -3.328055143356323242e-01 -8.758931607007980347e-02 -3.800745010375976562e-01 2.489307671785354614e-01 3.483107089996337891e-01 -5.203833431005477905e-02
4.929770529270172119e-01 -3.763467669486999512e-01 2.293496131896972656e-01 -5.636113882064819336e-01 3.490785956382751465e-01 -1.012292802333831787e-01 3.349940478801727295e-01 2.744994126260280609e-02
3.232794106006622314e-01 -4.933213889598846436e-01 -2.231482416391372681e-01 -4.011336266994476318e-01 -1.405089795589447021e-01 3.669199347496032715e-02 6.334478259086608887e-01 -1.381158083677291870e-01
8.669773340225219727e-01 3.046283125877380371e-01 -1.852187514305114746e-02 -3.421528041362762451e-01 -1.805949956178665161e-01 4.848177358508110046e-02 4.754985496401786804e-02 3.023893199861049652e-02
6.280829310417175293e-01 -4.793889820575714111e-01 -9.831942617893218994e-02 -3.664331510663032532e-02 -3.265603482723236084e-01 1.246395707130432129e-01 7.493758946657180786e-02 4.867201447486877441e-01
6.430022716522216797e-01 -5.231435894966125488e-01 -1.363996118307113647e-01 -2.217385768890380859e-01 -3.497732281684875488e-01 3.385211229324340820e-01 8.744265139102935791e-02 2.262655459344387054e-02
7.158399224281311035e-01 -2.248305380344390869e-01 -2.414104193449020386e-01 -1.986097544431686401e-02 -3.402350842952728271e-01 7.160886377096176147e-02 4.745721220970153809e-01 -1.795680671930313110e-01
3.756642639636993408e-01 -5.680167078971862793e-01 -4.003760218620300293e-01 1.063831616193056107e-02 -4.133079349994659424e-01 3.726045787334442139e-02 1.222126558423042297e-01 4.343633651733398438e-01
2.280007898807525635e-01 8.938949555158615112e-02 -8.070700168609619141e-01 -2.052438072860240936e-02 -1.189049854874610901e-01 -3.969089984893798828e-01 3.401372134685516357e-01 2.955166622996330261e-02
5.558267235755920410e-01 -1.270905584096908569e-01 -4.000962078571319580e-01 -2.762848138809204102e-01 -1.976916342973709106e-01 4.984399974346160889e-01 -2.527808248996734619e-01 2.950794100761413574e-01
7.723349928855895996e-01 5.670817196369171143e-02 -2.602099776268005371e-01 8.362994343042373657e-02 -2.138162255287170410e-01 4.024807214736938477e-01 1.360256075859069824e-01 3.152277469635009766e-01
6.024242043495178223e-01 -1.343670189380645752e-01 -2.439211010932922363e-01 -5.727022886276245117e-01 2.338791340589523315e-01 -2.018248736858367920e-01 -1.288619488477706909e-01 -3.456980586051940918e-01
2.063007801771163940e-01 6.989898160099983215e-03 -7.176633477210998535e-01 -2.326857149600982666e-01 -3.042229115962982178e-01 -4.310766458511352539e-01 3.262238204479217529e-01 5.837240070104598999e-02
2.516211867332458496e-01 -7.684408426284790039e-01 -3.317096531391143799e-01 -2.969492673873901367e-01 -9.431697428226470947e-02 3.624270856380462646e-01 3.895414993166923523e-02 -7.879567146301269531e-02
4.912500977516174316e-01 -5.909101963043212891e-01 -3.460029661655426025e-01 -4.146539047360420227e-02 -4.635505080223083496e-01 1.231549307703971863e-01 6.771139055490493774e-02 2.311490178108215332e-01
7.571167349815368652e-01 -3.397348523139953613e-01 -1.738758236169815063e-01 8.814124763011932373e-02 -4.509010016918182373e-01 1.229966953396797180e-01 2.229899615049362183e-01 7.203040271997451782e-02
4.917418062686920166e-01 -3.455002009868621826e-01 -3.647318184375762939e-01 -1.145214810967445374e-01 2.856062725186347961e-02 -6.226967573165893555e-01 -1.513720303773880005e-01 -2.849467098712921143e-01
5.994851589202880859e-01 -3.459639251232147217e-01 -3.823689520359039307e-01 2.857777774333953857e-01 -1.972048878669738770e-01 3.055651187896728516e-01 3.814610540866851807e-01 1.236088201403617859e-01
5.427552461624145508e-01 -2.826770544052124023e-01 -1.953059807419776917e-02 -2.683511376380920410e-01 -1.359499245882034302e-01 4.071009159088134766e-01 4.926331341266632080e-01 3.552686572074890137e-01
4.183164536952972412e-01 1.049617752432823181e-01 -4.529335796833038330e-01 -1.657467335462570190e-01 3.798263892531394958e-02 4.124638736248016357e-01 3.900707364082336426e-01 5.075916647911071777e-01
6.227700114250183105e-01 1.604131758213043213e-01 -3.473571240901947021e-01 -2.688052505254745483e-02 -2.282291203737258911e-01 3.335777521133422852e-01 -1.541438419371843338e-02 5.490404963493347168e-01
4.137997925281524658e-01 8.868638426065444946e-02 -5.136413574218750000e-01 -4.122369587421417236e-01 -3.898325860500335693e-01 -3.357245624065399170e-01 3.498586714267730713e-01 -7.483196444809436798e-03
6.807413697242736816e-01 -2.827375233173370361e-01 6.283657252788543701e-02 -7.418081164360046387e-02 -3.683979213237762451e-01 4.421890154480934143e-02 9.320476651191711426e-02 5.484889149665832520e-01
4.969868063926696777e-01 -1.850762665271759033e-01 4.856482520699501038e-02 3.519749641418457031e-01 -1.128457207232713699e-02 -3.018209040164947510e-01 2.187905311584472656e-01 6.733599901199340820e-01
6.249136924743652344e-01 -3.437782227993011475e-01 1.534589231014251709e-01 -3.297005593776702881e-01 -3.845382034778594971e-01 2.050096169114112854e-02 2.329051941633224487e-01 3.956164717674255371e-01
4.361264407634735107e-01 -2.905508279800415039e-01 -5.992142558097839355e-01 -5.452477931976318359e-02 -2.991439700126647949e-01 3.364320099353790283e-01 3.303766623139381409e-02 3.994725346565246582e-01
3.383461236953735352e-01 -4.588712155818939209e-01 -4.489688873291015625e-01 2.498756349086761475e-02 2.651496529579162598e-01 -6.084330677986145020e-01 -1.214669123291969299e-01 -1.323340684175491333e-01
4.684728384017944336e-01 -1.984510719776153564e-01 -1.233738511800765991e-01 -3.601994812488555908e-01 -3.242206871509552002e-01 9.079412370920181274e-02 1.309238076210021973e-01 6.824089288711547852e-01
6.885216236114501953e-01 3.539082109928131104e-01 -2.916284464299678802e-02 -2.548899352550506592e-01 1.470509022474288940e-01 1.313262134790420532e-01 5.435324907302856445e-01 2.386322990059852600e-02
4.080457389354705811e-01 -6.375768780708312988e-01 -1.634251475334167480e-01 1.501704156398773193e-01 1.485730558633804321e-01 -5.679662227630615234e-01 6.900989264249801636e-02 -1.682660728693008423e-01
5.670321583747863770e-01 -3.142545521259307861e-01 -3.341839313507080078e-01 1.600364297628402710e-01 -5.028555989265441895e-01 -7.962945103645324707e-02 1.532274782657623291e-01 3.996808528900146484e-01
2.105273455381393433e-01 4.536626115441322327e-02 -6.617415547370910645e-01 -2.344339340925216675e-01 -7.715613115578889847e-03 -1.537344604730606079e-01 -1.673198789358139038e-01 6.395851373672485352e-01
6.180828809738159180e-01 -3.145585358142852783e-01 -4.562156498432159424e-01 1.426072418689727783e-01 -2.429193407297134399e-01 3.928789496421813965e-01 2.682092487812042236e-01 -7.250771671533584595e-02
5.527358055114746094e-01 -2.756175994873046875e-01 -3.502638638019561768e-01 -1.647080183029174805e-01 2.053252160549163818e-01 -3.953812718391418457e-01 -5.105178356170654297e-01 -9.793515503406524658e-02
3.601325154304504395e-01 -6.315301358699798584e-02 -5.498693585395812988e-01 -4.295212626457214355e-01 -2.503373920917510986e-01 1.623855382204055786e-01 -2.015310227870941162e-01 4.998187720775604248e-01
3.228936791419982910e-01 -1.906046122312545776e-01 -1.323745548725128174e-01 -5.764110088348388672e-01 5.623326301574707031e-01 -2.913684546947479248e-01 3.272617459297180176e-01 -3.772367537021636963e-02
3.725170195102691650e-01 3.041991591453552246e-01 -7.566237449645996094e-01 1.141053438186645508e-01 -2.787078544497489929e-02 -7.616328448057174683e-02 -2.371869236230850220e-01 3.469285368919372559e-01
2.655614316463470459e-01 -2.564245760440826416e-01 -6.859652400016784668e-01 -2.195622622966766357e-01 -6.685729324817657471e-02 3.895956873893737793e-01 -1.954052001237869263e-01 3.879815936088562012e-01
7.221017479896545410e-01 -1.223749071359634399e-01 -2.274733781814575195e-01 -3.826773464679718018e-01 2.396584749221801758e-01 -1.156809180974960327e-01 -4.120795726776123047e-01 -1.574155837297439575e-01
6.110547184944152832e-01 -2.853435575962066650e-01 -1.497042626142501831e-01 -4.364351034164428711e-01 9.978789091110229492e-02 -3.568300902843475342e-01 -4.361734092235565186e-01 -6.907705962657928467e-02
3.258776664733886719e-01 -5.123560428619384766e-01 -2.935647666454315186e-01 8.586078882217407227e-02 -3.076411224901676178e-02 3.184487670660018921e-02 7.314589023590087891e-01 -2.738700248301029205e-02
6.065155267715454102e-01 -1.165846437215805054e-01 -2.475396245718002319e-01 -6.256446242332458496e-01 1.433779597282409668e-01 -1.085572242736816406e-01 -3.034532964229583740e-01 -2.035046368837356567e-01
3.255523741245269775e-01 -2.107319980859756470e-01 -4.553346037864685059e-01 -4.890396445989608765e-02 -1.347550153732299805e-01 3.200133740901947021e-01 2.802985012531280518e-01 6.638913750648498535e-01
7.879846692085266113e-01 -2.556230127811431885e-01 -9.446581453084945679e-02 -4.208271205425262451e-02 -4.040274620056152344e-01 2.628490924835205078e-01 -1.033961679786443710e-02 2.657212615013122559e-01
7.765439152717590332e-01 -1.804951727390289307e-01 7.783047109842300415e-02 2.310039401054382324e-01 -2.604372501373291016e-01 1.877665147185325623e-02 2.323653250932693481e-01 4.275594353675842285e-01
6.340042352676391602e-01 -3.024127483367919922e-01 2.139293216168880463e-02 -1.742417961359024048e-01 3.165324330329895020e-01 -4.592688977718353271e-01 -4.055860638618469238e-01 -1.210720650851726532e-02
3.660733401775360107e-01 -4.246275424957275391e-01 -5.485274791717529297e-01 2.723270154092460871e-04 -4.876472949981689453e-01 -1.027071997523307800e-01 1.157363578677177429e-01 3.507933318614959717e-01
5.645432472229003906e-01 -3.564592599868774414e-01 -7.620330899953842163e-02 -2.564016282558441162e-01 -2.761352360248565674e-01 -5.103974938392639160e-01 1.742397099733352661e-01 -3.399458527565002441e-01
2.359375506639480591e-01 -9.007727354764938354e-02 -4.924483597278594971e-01 -3.716293275356292725e-01 -4.436489641666412354e-01 -4.933602213859558105e-01 3.287200629711151123e-01 8.555870503187179565e-02
8.922008872032165527e-01 -1.363388150930404663e-01 8.651254326105117798e-02 2.400799989700317383e-01 -2.107370346784591675e-01 1.129151359200477600e-01 1.762348115444183350e-01 1.790192723274230957e-01
2.423158288002014160e-01 -5.587435960769653320e-01 -4.484588205814361572e-01 -7.819692790508270264e-02 -6.281813979148864746e-02 1.799384951591491699e-01 6.208846569061279297e-01 6.058203056454658508e-03
4.507176876068115234e-01 -3.813038766384124756e-01 -3.390901684761047363e-01 2.567249834537506104e-01 2.576023340225219727e-01 -6.110357642173767090e-01 -2.566442079842090607e-02 -1.737484931945800781e-01
8.227515816688537598e-01 -1.150606125593185425e-01 1.541049219667911530e-02 3.403900861740112305e-01 -1.410604864358901978e-01 1.552141457796096802e-01 -5.013304203748703003e-02 3.837124705314636230e-01
5.897275209426879883e-01 -3.951083719730377197e-01 -4.161967337131500244e-01 2.885727286338806152e-01 -2.415085732936859131e-01 2.864635884761810303e-01 3.072615563869476318e-01 6.942269206047058105e-02
4.687585532665252686e-01 -5.894657373428344727e-01 -1.291786879301071167e-01 -3.324845731258392334e-01 -4.947963953018188477e-01 -8.043086528778076172e-02 -6.413318961858749390e-02 2.239572107791900635e-01
3.002050817012786865e-01 1.852926760911941528e-01 -4.559955596923828125e-01 -5.428355932235717773e-01 -1.318955719470977783e-01 -2.003896683454513550e-01 -2.465454936027526855e-01 5.045830011367797852e-01
2.651093304157257080e-01 -5.901537835597991943e-02 -2.190721929073333740e-01 -1.139101311564445496e-01 -9.563736617565155029e-02 -2.878730595111846924e-01 1.410170178860425949e-02 8.792323470115661621e-01
4.438136518001556396e-01 -2.306327521800994873e-01 -4.730139672756195068e-01 -3.339720964431762695e-01 3.822330236434936523e-01 -2.072461843490600586e-01 -4.498538076877593994e-01 -1.521074175834655762e-01
4.479474723339080811e-01 -4.806420207023620605e-01 6.895515322685241699e-02 4.629347920417785645e-01 9.517607092857360840e-02 -2.435244172811508179e-01 2.433572113513946533e-01 4.708262979984283447e-01
6.538381576538085938e-01 -3.688823580741882324e-01 -4.314395189285278320e-01 2.067612260580062866e-01 -2.869478464126586914e-01 3.497375249862670898e-01 4.642732813954353333e-02 -2.684088610112667084e-02
1.489493846893310547e-01 7.932949811220169067e-02 -8.513598442077636719e-01 -4.022987782955169678e-01 -4.365006461739540100e-02 -2.515895068645477295e-01 1.179892793297767639e-01 7.575523853302001953e-02
7.582732439041137695e-01 4.998367428779602051e-01 -8.373434841632843018e-02 7.292900979518890381e-02 8.214735239744186401e-02 -1.631492823362350464e-01 2.455696463584899902e-01 2.630292773246765137e-01
6.905073523521423340e-01 -3.449203968048095703e-01 -3.610134720802307129e-01 9.381063282489776611e-02 -3.687425553798675537e-01 3.583375811576843262e-01 -1.464950479567050934e-02 2.251602336764335632e-02
3.065588772296905518e-01 6.175706163048744202e-03 -7.969613075256347656e-01 8.870843797922134399e-02 -1.896712034940719604e-01 -1.612241268157958984e-01 4.129790365695953369e-01 -1.744904220104217529e-01
4.394484162330627441e-01 -2.247507572174072266e-01 -2.221381962299346924e-01 -5.511536598205566406e-01 -2.642647325992584229e-01 2.494327574968338013e-01 -1.756161898374557495e-01 4.902681708335876465e-01
5.282573103904724121e-01 6.555649638175964355e-02 -4.976796209812164307e-01 1.142823919653892517e-01 -2.101205736398696899e-01 2.797190248966217041e-01 1.179555505514144897e-01 5.653266310691833496e-01
5.027906894683837891e-01 -8.229976147413253784e-02 -4.803535342216491699e-01 3.863947987556457520e-01 5.733695626258850098e-01 1.636573523283004761e-01 -5.625582858920097351e-02 -4.106954112648963928e-02
1.649590432643890381e-01 -4.087915122509002686e-01 -8.671797066926956177e-02 -7.205244302749633789e-01 3.778031468391418457e-01 -1.447495669126510620e-01 2.497822791337966919e-01 2.300517112016677856e-01
4.622842669486999512e-01 -3.402250111103057861e-01 -1.381698846817016602e-01 2.500086091458797455e-02 -2.155863642692565918e-01 -2.771415561437606812e-02 -3.220819830894470215e-01 7.069948911666870117e-01
5.300609469413757324e-01 -9.843415766954421997e-02 -2.956140637397766113e-01 -4.703731536865234375e-01 5.286846756935119629e-01 -8.067970722913742065e-02 -3.190887272357940674e-01 -1.134611293673515320e-01
6.523032188415527344e-01 -1.454289853572845459e-01 -1.754648983478546143e-01 -3.734844326972961426e-01 5.074666142463684082e-01 -4.722065757960081100e-03 -2.176138758659362793e-01 -2.795923948287963867e-01
4.677439928054809570e-01 -3.283878862857818604e-01 -2.642396092414855957e-01 5.595827847719192505e-02 3.042789995670318604e-01 -5.505690574645996094e-01 -4.470656812191009521e-01 6.959314644336700439e-02
2.804770767688751221e-01 -2.158454358577728271e-01 -4.441015422344207764e-01 -5.754484534263610840e-01 3.802355229854583740e-01 -3.871203064918518066e-01 1.059564277529716492e-01 -2.017629146575927734e-01
5.604957342147827148e-01 -4.484658837318420410e-01 -4.172825813293457031e-01 2.677211463451385498e-01 -3.677431941032409668e-01 2.655982598662376404e-02 2.476171851158142090e-01 2.041292339563369751e-01
7.189457416534423828e-01 -3.536626398563385010e-01 1.105165109038352966e-03 -2.378146648406982422e-01 -2.795599997043609619e-01 3.371031582355499268e-01 3.309931457042694092e-01 1.157778967171907425e-02
2.613388895988464355e-01 1.553846001625061035e-01 -7.611165642738342285e-01 1.563012450933456421e-01 5.496853962540626526e-02 -1.715294271707534790e-01 -6.967917084693908691e-02 5.162653326988220215e-01
5.285215377807617188e-01 -4.153219163417816162e-01 -1.380613446235656738e-01 -2.247646301984786987e-01 -6.112240552902221680e-01 -2.560906708240509033e-01 1.734035909175872803e-01 9.667672961950302124e-02
-4.050849378108978271e-02 -3.839493989944458008e-01 -8.514612913131713867e-01 -1.068443506956100464e-01 1.426450759172439575e-01 -7.819901406764984131e-02 1.848398125730454922e-03 2.967721819877624512e-01
7.332843542098999023e-01 4.343683719635009766e-01 -2.456380128860473633e-01 -1.274494528770446777e-01 -5.168350785970687866e-02 2.633244395256042480e-01 1.528326272964477539e-01 3.188542127609252930e-01
5.321584343910217285e-01 -3.837186843156814575e-02 2.572778463363647461e-01 -4.650137722492218018e-01 4.389294981956481934e-01 -1.592050790786743164e-01 1.539665758609771729e-01 4.372577965259552002e-01
4.681811630725860596e-01 -3.420933783054351807e-01 -2.317516803741455078e-01 2.786825895309448242e-01 5.267039537429809570e-01 -5.006532073020935059e-01 1.648676954209804535e-02 -6.374213844537734985e-02
2.019445598125457764e-01 -5.303274989128112793e-01 -3.591325283050537109e-01 7.911387830972671509e-02 4.641029834747314453e-01 -5.582987070083618164e-01 1.248583346605300903e-01 7.578643970191478729e-03
3.878108859062194824e-01 4.964689258486032486e-03 -3.178552389144897461e-01 -1.619865447282791138e-01 1.432775612920522690e-02 3.629446327686309814e-01 3.942078649997711182e-01 6.595245599746704102e-01
8.040351420640945435e-02 -3.744021430611610413e-02 -5.371758937835693359e-01 -6.982330977916717529e-02 5.121288895606994629e-01 -1.090356782078742981e-01 3.096403777599334717e-01 5.732873678207397461e-01
3.388317525386810303e-01 -5.444101095199584961e-01 -1.722494214773178101e-01 -4.407578334212303162e-02 -3.163499534130096436e-01 -5.878893285989761353e-02 -3.058880567550659180e-01 6.000810861587524414e-01
3.678004741668701172e-01 -2.923738360404968262e-01 -2.632465362548828125e-01 3.900495544075965881e-02 3.943728208541870117e-01 -6.373840570449829102e-01 -3.287412524223327637e-01 1.963697373867034912e-01
5.362635254859924316e-01 7.491413503885269165e-02 -4.178615212440490723e-01 9.141545742750167847e-03 -2.421944290399551392e-01 3.157183229923248291e-01 3.035257458686828613e-01 5.307103991508483887e-01
6.628759503364562988e-01 -3.174908757209777832e-01 2.127823187038302422e-03 3.792818188667297363e-01 -9.784395247697830200e-02 1.784543395042419434e-01 9.697824716567993164e-02 5.148897171020507812e-01
7.013812065124511719e-01 -1.887158900499343872e-01 -1.147866174578666687e-01 -3.906135559082031250e-01 3.834634423255920410e-01 -1.102770790457725525e-01 -2.685146331787109375e-01 -2.745732963085174561e-01
7.033396959304809570e-01 -6.814824789762496948e-02 -3.553898334503173828e-01 -3.284346759319305420e-01 1.401853412389755249e-01 -2.448650822043418884e-02 -4.324313104152679443e-01 -2.434121668338775635e-01
5.736977458000183105e-01 -5.017662644386291504e-01 -2.960054278373718262e-01 -2.553357779979705811e-01 -4.803074300289154053e-01 1.647088378667831421e-01 8.863311260938644409e-02 -2.461817488074302673e-02
5.565965175628662109e-01 -1.061920151114463806e-01 3.303087875247001648e-02 -5.510580539703369141e-01 5.334381461143493652e-01 -1.682373434305191040e-01 2.304055094718933105e-01 -9.066856652498245239e-02
6.950554251670837402e-01 -2.757484614849090576e-01 -2.939614057540893555e-01 1.711136251688003540e-01 -2.527795433998107910e-01 4.285855591297149658e-01 1.777741760015487671e-01 2.144313901662826538e-01
4.643553495407104492e-01 -2.273587584495544434e-01 -1.738222986459732056e-01 -6.176488995552062988e-01 -2.144464701414108276e-01 1.994768381118774414e-01 -2.066363692283630371e-01 4.387494623661041260e-01
4.997719526290893555e-01 -2.990705668926239014e-01 -6.521081924438476562e-02 -9.247381240129470825e-02 -3.084888160228729248e-01 -1.346008777618408203e-01 -2.598057985305786133e-01 6.835196018218994141e-01
1.143242493271827698e-01 -1.409349590539932251e-01 -6.510636210441589355e-01 -3.990348055958747864e-02 8.530244231224060059e-02 -1.820001602172851562e-01 -2.032705694437026978e-01 6.781384348869323730e-01
2.418356835842132568e-01 -2.302502840757369995e-01 -5.499082207679748535e-01 -7.150225341320037842e-02 -1.728797703981399536e-01 1.837487071752548218e-01 3.385617733001708984e-01 6.345972418785095215e-01
5.964908003807067871e-01 -2.340196520090103149e-01 -6.609648466110229492e-02 -5.788802504539489746e-01 4.304689466953277588e-01 2.719563804566860199e-02 -3.752185776829719543e-02 -2.500230371952056885e-01
5.920190215110778809e-01 -5.390978604555130005e-02 -9.488540887832641602e-02 5.422572493553161621e-01 2.305121421813964844e-01 -1.855083256959915161e-01 3.463555872440338135e-01 3.688493072986602783e-01
2.043183147907257080e-01 -7.890716195106506348e-01 -2.468141019344329834e-01 -3.380900621414184570e-01 -1.443379223346710205e-01 2.099315226078033447e-01 2.962077856063842773e-01 8.805908262729644775e-02
3.770360648632049561e-01 -4.625823199748992920e-01 -2.899402081966400146e-01 2.592245936393737793e-01 -5.244357138872146606e-02 -2.898552417755126953e-01 6.194707751274108887e-01 -1.486212760210037231e-01
2.119608074426651001e-01 5.206568539142608643e-02 -7.405440211296081543e-01 2.907856404781341553e-01 2.050798088312149048e-01 -3.813332319259643555e-01 1.768724471330642700e-01 3.172436654567718506e-01
2.786162197589874268e-01 1.732092350721359253e-01 -7.753457427024841309e-01 2.035045623779296875e-01 2.324740588665008545e-02 -3.592644333839416504e-01 6.075752899050712585e-02 3.413115143775939941e-01
4.081154465675354004e-01 -4.495109915733337402e-01 -1.583498269319534302e-01 -7.640379667282104492e-02 5.872060060501098633e-01 -4.775597155094146729e-01 2.545084245502948761e-02 -1.641571670770645142e-01
3.148449957370758057e-01 -3.326570093631744385e-01 -1.500690728425979614e-01 -4.982947111129760742e-01 -4.775295257568359375e-01 -2.150968015193939209e-01 6.760397553443908691e-02 4.904305934906005859e-01
3.626763522624969482e-01 3.663434088230133057e-01 -6.762742400169372559e-01 -2.174078822135925293e-01 -1.105114594101905823e-01 3.914909064769744873e-02 4.017834961414337158e-01 2.333878129720687866e-01
4.508893191814422607e-02 -2.168776094913482666e-01 -7.544603943824768066e-01 -4.665741324424743652e-02 5.323999524116516113e-01 -1.077341958880424500e-01 2.542649209499359131e-01 1.408433020114898682e-01
8.393878340721130371e-01 -1.382860634475946426e-02 -6.029282230883836746e-03 -1.438255514949560165e-02 3.018754534423351288e-02 -3.398925065994262695e-01 -8.052710443735122681e-02 -4.148142039775848389e-01
2.847549617290496826e-01 -4.300371408462524414e-01 -4.952979832887649536e-02 -6.566227078437805176e-01 5.129783153533935547e-01 -1.428643763065338135e-01 2.414313703775405884e-02 1.274221539497375488e-01
3.724700212478637695e-01 -3.453186154365539551e-01 -3.199657499790191650e-01 4.809613525867462158e-02 5.794426798820495605e-01 -5.424218773841857910e-01 -2.026621811091899872e-02 -8.333002030849456787e-02
3.633479773998260498e-01 -1.454808562994003296e-02 -4.377493560314178467e-01 1.139887259341776371e-03 2.966243587434291840e-02 -5.519056320190429688e-01 5.864686369895935059e-01 -1.634493619203567505e-01
2.799956686794757843e-02 -1.257493644952774048e-01 -5.959128737449645996e-01 -1.538609061390161514e-02 3.655009269714355469e-01 -1.819281429052352905e-01 4.611154794692993164e-01 4.987365007400512695e-01
6.353885531425476074e-01 1.318403705954551697e-02 7.739224936813116074e-03 -1.949547529220581055e-01 1.327943056821823120e-01 5.179837942123413086e-01 4.224382936954498291e-01 3.060143887996673584e-01
1.406816542148590088e-01 1.082095950841903687e-01 -7.146689295768737793e-01 9.132129698991775513e-02 2.571681439876556396e-01 -1.041168719530105591e-01 4.895440340042114258e-01 3.643886148929595947e-01
5.058790445327758789e-01 -2.789417505264282227e-01 -3.020595908164978027e-01 4.594071581959724426e-02 7.395590096712112427e-02 -7.140723466873168945e-01 4.770448431372642517e-02 -2.351229786872863770e-01
1.357958018779754639e-01 -1.523058414459228516e-01 -7.775022387504577637e-01 8.074357360601425171e-02 -9.309136867523193359e-02 -4.966629743576049805e-01 1.458974629640579224e-01 2.659075260162353516e-01
5.649324655532836914e-01 2.268228232860565186e-01 -4.597601592540740967e-01 2.356990277767181396e-01 5.561804175376892090e-01 2.210868746042251587e-01 -4.433596134185791016e-02 -4.782825335860252380e-02
4.824889600276947021e-01 -3.336948454380035400e-01 -1.040435303002595901e-02 2.544530630111694336e-01 3.173869252204895020e-01 -6.831650137901306152e-01 8.745701611042022705e-02 1.260953694581985474e-01
4.435695707798004150e-01 -2.836632728576660156e-01 -2.888782918453216553e-01 -5.089384913444519043e-01 -3.199198544025421143e-01 3.180309236049652100e-01 -1.008892208337783813e-01 4.082167446613311768e-01
6.965532302856445312e-01 -5.512572526931762695e-01 -4.748910665512084961e-02 -4.697412718087434769e-03 -3.383461833000183105e-01 2.416113913059234619e-01 1.722689867019653320e-01 7.823720574378967285e-02
3.797235786914825439e-01 -6.825456023216247559e-01 -3.309912979602813721e-01 1.514984816312789917e-01 -1.179321929812431335e-01 5.697809532284736633e-02 4.894604682922363281e-01 -2.661869488656520844e-02
1.859928295016288757e-02 -1.165708601474761963e-01 -6.081534624099731445e-01 -2.378833591938018799e-01 4.633551239967346191e-01 7.122033089399337769e-02 2.592345476150512695e-01 5.221621394157409668e-01
2.032137103378772736e-02 -2.696817517280578613e-01 -7.553098797798156738e-01 -5.584664642810821533e-02 -1.408884394913911819e-02 -3.561688959598541260e-01 3.496834635734558105e-01 3.223561346530914307e-01
4.507661461830139160e-01 3.033781349658966064e-01 -6.486334204673767090e-01 1.829078942537307739e-01 -1.902300566434860229e-01 -1.706033051013946533e-01 -1.467872709035873413e-01 4.046623408794403076e-01
5.108382701873779297e-01 1.697844266891479492e-01 -2.073780894279479980e-01 2.227179706096649170e-01 6.566762328147888184e-01 1.447490900754928589e-01 1.027922928333282471e-01 3.935305476188659668e-01
6.379624605178833008e-01 -1.462968885898590088e-01 -4.027641713619232178e-01 3.198204338550567627e-01 -3.343049585819244385e-01 -5.859785154461860657e-02 4.352521300315856934e-01 -4.958964511752128601e-02
4.553588032722473145e-01 -2.724194340407848358e-02 -5.498116016387939453e-01 -3.847976624965667725e-01 -1.686292737722396851e-01 4.315319061279296875e-01 -2.720169024541974068e-03 3.562037050724029541e-01
4.723279476165771484e-01 -4.290329813957214355e-01 -2.623205482959747314e-01 -4.937041997909545898e-01 -4.705253839492797852e-01 -3.143494203686714172e-02 -2.176811359822750092e-02 2.396351695060729980e-01
7.115305662155151367e-01 -2.975741624832153320e-01 -2.085140794515609741e-01 -2.478515803813934326e-01 -3.615974187850952148e-01 3.980666995048522949e-01 4.306524246931076050e-02 9.592297673225402832e-02
8.452179431915283203e-01 3.679978847503662109e-01 -2.144373394548892975e-02 -1.139182224869728088e-01 2.274640202522277832e-01 1.474036425352096558e-01 2.450329512357711792e-01 -5.690321326255798340e-02
2.796831727027893066e-01 4.390319064259529114e-02 -3.275496065616607666e-01 -4.881325364112854004e-01 -3.999019786715507507e-02 -1.248212084174156189e-01 7.386220693588256836e-01 -1.074502393603324890e-01
5.898811221122741699e-01 -2.173802554607391357e-01 -3.605888485908508301e-01 2.206026762723922729e-01 -1.607907414436340332e-01 3.542047441005706787e-01 2.281584218144416809e-02 5.236994028091430664e-01
4.473950862884521484e-01 -2.463971525430679321e-01 1.709797978401184082e-01 -5.755792856216430664e-01 2.659750282764434814e-01 -4.609344601631164551e-01 4.014226049184799194e-02 3.062445223331451416e-01
4.457527399063110352e-01 -2.712303102016448975e-01 -7.779851555824279785e-02 -5.657958984375000000e-01 3.915261626243591309e-01 -2.726853489875793457e-01 3.209137320518493652e-01 -2.663183212280273438e-01
4.708874821662902832e-01 -2.344916015863418579e-01 2.135493233799934387e-02 4.265529513359069824e-01 1.711944788694381714e-01 -2.074394375085830688e-01 3.304177522659301758e-01 5.994669795036315918e-01
3.765465021133422852e-01 2.086036801338195801e-01 -4.597262442111968994e-01 -4.201435148715972900e-01 -1.204133853316307068e-01 -1.291572898626327515e-01 -2.506160140037536621e-01 5.769219398498535156e-01
4.391684830188751221e-01 -1.598704904317855835e-01 -1.737771332263946533e-01 -4.332508444786071777e-01 -3.460926115512847900e-01 7.986707985401153564e-02 1.544294655323028564e-01 6.431643962860107422e-01
4.902294874191284180e-01 -2.075748145580291748e-01 -3.023337721824645996e-01 -4.257049560546875000e-01 5.711618065834045410e-01 -1.456070691347122192e-01 -2.810014039278030396e-02 -3.094196617603302002e-01
1.336317807435989380e-01 6.592740863561630249e-02 -5.037968158721923828e-01 -3.619689047336578369e-01 1.675843596458435059e-01 5.884201452136039734e-02 2.102171778678894043e-01 7.191838622093200684e-01
4.102166593074798584e-01 2.480972111225128174e-01 -5.994965434074401855e-01 2.587111853063106537e-02 -1.415799856185913086e-01 -5.005358532071113586e-02 -1.864881366491317749e-01 5.939499735832214355e-01
7.126005887985229492e-01 -2.783519029617309570e-01 -9.546995162963867188e-02 -3.369988128542900085e-02 -5.875220894813537598e-01 -1.660865992307662964e-01 -1.007913425564765930e-01 1.467807143926620483e-01
5.167436003684997559e-01 -2.504725456237792969e-01 -2.988041639328002930e-01 5.820842832326889038e-02 7.989480346441268921e-02 -7.139191031455993652e-01 9.091012924909591675e-02 -2.307358682155609131e-01
4.860773682594299316e-01 -2.921881973743438721e-01 3.769998624920845032e-02 2.715578377246856689e-01 6.845091581344604492e-01 2.165208011865615845e-01 2.639611065387725830e-01 1.344634592533111572e-01
3.043071031570434570e-01 -5.737480521202087402e-01 -2.817749083042144775e-01 1.082628816366195679e-01 4.439908564090728760e-01 -5.158710479736328125e-01 1.007126942276954651e-01 -1.170411556959152222e-01
6.095545291900634766e-01 -5.774082541465759277e-01 -1.055593951605260372e-03 -2.329854965209960938e-01 -1.743170619010925293e-01 3.532200157642364502e-01 2.830170989036560059e-01 7.423110306262969971e-02
3.569615483283996582e-01 4.694731533527374268e-02 -5.055312514305114746e-01 7.446335256099700928e-02 -1.146946102380752563e-01 1.579268127679824829e-01 2.643472850322723389e-01 7.080202102661132812e-01
4.565475881099700928e-01 -4.061720669269561768e-01 -2.869528532028198242e-01 -1.233970001339912415e-01 1.305729243904352188e-02 -6.891416907310485840e-01 -7.012653630226850510e-03 -2.321289628744125366e-01
4.809826612472534180e-01 -1.344936490058898926e-01 1.227045729756355286e-01 -5.197791457176208496e-01 5.274595618247985840e-01 -3.621086478233337402e-01 9.761753678321838379e-02 2.155803591012954712e-01
5.757107138633728027e-01 2.765455842018127441e-01 -4.712769687175750732e-01 3.419159352779388428e-02 5.742643475532531738e-01 1.924577355384826660e-01 -3.255195543169975281e-02 3.049030154943466187e-02
1.754690855741500854e-01 -5.681115388870239258e-01 -4.075585901737213135e-01 -8.872107416391372681e-02 -4.286622256040573120e-02 8.814384043216705322e-02 6.781767010688781738e-01 -5.435072258114814758e-02
4.779409170150756836e-01 7.375789433717727661e-02 -4.412597715854644775e-01 2.793458402156829834e-01 6.602615714073181152e-01 2.386248856782913208e-01 1.391868200153112411e-02 -1.751748286187648773e-02
5.448786616325378418e-01 -2.507980465888977051e-01 2.446644380688667297e-02 -4.377481341361999512e-01 6.148426532745361328e-01 -2.374140620231628418e-01 -9.539131820201873779e-02 -6.700108200311660767e-02
8.895813226699829102e-01 9.162509441375732422e-02 3.203594684600830078e-01 -2.583311796188354492e-01 -7.975104451179504395e-02 -1.109087243676185608e-01 -9.245364367961883545e-02 -6.063009798526763916e-02
4.358475506305694580e-01 -3.125217854976654053e-01 -5.054715089499950409e-03 1.394602507352828979e-01 7.236726880073547363e-01 1.599859893321990967e-01 3.213457167148590088e-01 2.008276134729385376e-01
1.485016494989395142e-01 -1.216651126742362976e-01 -6.106547713279724121e-01 -2.908082902431488037e-01 -1.658738702535629272e-01 9.691911190748214722e-02 3.489177823066711426e-01 5.890884399414062500e-01
8.981683850288391113e-01 3.685381114482879639e-01 5.976378172636032104e-02 5.797142162919044495e-03 1.512670218944549561e-01 -1.722569465637207031e-01 4.568246193230152130e-03 3.595767915248870850e-02
7.646594643592834473e-01 3.551101386547088623e-01 -6.228970736265182495e-02 -3.400102555751800537e-01 5.797476973384618759e-03 -2.981072990223765373e-03 4.115863740444183350e-01 1.611891947686672211e-02
7.436925768852233887e-01 -2.561562359333038330e-01 2.047915756702423096e-01 1.625051051378250122e-01 -1.533788144588470459e-01 7.786590605974197388e-02 -1.327680074609816074e-03 5.323232412338256836e-01
9.074668288230895996e-01 2.576071619987487793e-01 1.790541410446166992e-01 1.208056788891553879e-02 2.598295807838439941e-01 -9.983009099960327148e-02 2.078291587531566620e-02 -5.177306011319160461e-03
5.943410396575927734e-01 1.767438603565096855e-03 -2.032920345664024353e-02 -5.753318667411804199e-01 4.798772633075714111e-01 -1.008460372686386108e-01 2.186466008424758911e-01 -1.645518839359283447e-01
8.891170024871826172e-01 1.705822497606277466e-01 3.075938820838928223e-01 -1.940041482448577881e-01 4.612807556986808777e-02 -2.100109159946441650e-01 -8.816294721327722073e-04 4.345132783055305481e-02
7.480529695749282837e-02 -1.838578097522258759e-02 -7.609575390815734863e-01 -3.106651604175567627e-01 4.916653335094451904e-01 -5.099814012646675110e-02 7.460261136293411255e-02 2.619079351425170898e-01
2.384397834539413452e-01 -5.925220251083374023e-01 -3.500885367393493652e-01 -1.976160556077957153e-01 -1.327796429395675659e-01 1.932542072609066963e-03 6.378423571586608887e-01 -7.728633284568786621e-02
1.542559862136840820e-01 -5.575875192880630493e-02 -5.490511655807495117e-01 -5.351912379264831543e-01 -2.923265099525451660e-01 -1.982188522815704346e-01 1.452850103378295898e-01 4.892403185367584229e-01
5.667873620986938477e-01 -6.816277652978897095e-02 -1.851018965244293213e-01 -2.505204379558563232e-01 4.436373338103294373e-02 5.999872684478759766e-01 3.629570826888084412e-02 4.623989462852478027e-01
2.055822461843490601e-01 1.940864883363246918e-02 -7.804792523384094238e-01 2.514249682426452637e-01 1.040672585368156433e-01 -3.621948361396789551e-01 2.392150163650512695e-01 2.928445041179656982e-01
5.779508352279663086e-01 3.219265723600983620e-03 -1.176102086901664734e-01 5.267789959907531738e-01 2.622429132461547852e-01 -3.065648674964904785e-01 3.269568979740142822e-01 3.240059614181518555e-01
1.854818016290664673e-01 -3.072636425495147705e-01 -7.201232314109802246e-01 -1.054057627916336060e-01 -1.220758259296417236e-01 3.549520075321197510e-01 -1.437892317771911621e-01 4.241802096366882324e-01
1.644995659589767456e-01 4.926923662424087524e-02 -7.452503442764282227e-01 -7.509415596723556519e-02 1.246698573231697083e-01 -6.567261368036270142e-02 -2.527507543563842773e-01 5.707335472106933594e-01
3.327074050903320312e-01 -2.037159502506256104e-01 6.017570849508047104e-03 -4.644826948642730713e-01 6.492388248443603516e-01 -2.556839287281036377e-01 2.720609903335571289e-01 2.666884958744049072e-01
4.396941661834716797e-01 -2.239607572555541992e-01 -6.583999991416931152e-01 3.489431738853454590e-01 -1.448724418878555298e-01 1.066291406750679016e-01 3.872628509998321533e-01 -1.375810056924819946e-01
6.027336716651916504e-01 -3.711521327495574951e-01 1.221246868371963501e-01 3.565150499343872070e-01 5.384230613708496094e-01 9.029852226376533508e-03 2.499103099107742310e-01 6.711890548467636108e-02
5.897110104560852051e-01 -2.012567371129989624e-01 2.576314508914947510e-01 -5.305506587028503418e-01 3.113375902175903320e-01 -2.629394829273223877e-01 -1.982847154140472412e-01 2.418545335531234741e-01
3.452294468879699707e-01 -2.368822544813156128e-01 -4.482018649578094482e-01 -2.224557660520076752e-02 -9.025646001100540161e-02 -6.197828054428100586e-01 4.601927697658538818e-01 -1.388138979673385620e-01
4.828390777111053467e-01 -4.236540496349334717e-01 -8.759294450283050537e-02 -1.581378281116485596e-01 -5.199615955352783203e-01 -2.641309201717376709e-01 -1.445257812738418579e-01 4.401031732559204102e-01
4.948177933692932129e-01 -2.057558298110961914e-01 -4.674178063869476318e-01 -3.661347925662994385e-01 2.826508581638336182e-01 -1.698946505784988403e-01 -4.719208180904388428e-01 -1.697672605514526367e-01
6.042283177375793457e-01 2.737937271595001221e-01 -1.946165561676025391e-01 2.734715342521667480e-01 5.343442559242248535e-01 1.852406561374664307e-01 -1.027126461267471313e-01 3.418989777565002441e-01
6.507186889648437500e-01 -5.024231076240539551e-01 -2.609351184219121933e-03 -3.766962289810180664e-01 -3.024765253067016602e-01 2.968459427356719971e-01 3.880467638373374939e-02 3.337834030389785767e-02
6.449455618858337402e-01 4.367582798004150391e-01 -1.896158605813980103e-01 -2.819688618183135986e-01 2.756999731063842773e-01 1.046867221593856812e-01 4.298273026943206787e-01 -7.813879102468490601e-02
4.995098114013671875e-01 -1.520498245954513550e-01 -3.416111171245574951e-01 -4.436425864696502686e-01 4.505089223384857178e-01 -7.109542191028594971e-02 -4.465861618518829346e-01 -8.001153916120529175e-02
7.478786110877990723e-01 -1.397331058979034424e-01 7.243883609771728516e-02 4.052223861217498779e-01 -1.027444899082183838e-01 -1.014063656330108643e-01 2.755663692951202393e-01 3.936028480529785156e-01
4.431586861610412598e-01 5.457088351249694824e-02 -6.397729516029357910e-01 6.726394593715667725e-02 -1.138876676559448242e-01 4.014602601528167725e-01 -5.637020617723464966e-02 4.576902091503143311e-01
7.683913707733154297e-01 4.350401461124420166e-01 8.230698108673095703e-02 -1.270929872989654541e-01 -9.438809007406234741e-03 -1.031271964311599731e-01 2.227638512849807739e-01 3.701886832714080811e-01
7.058858275413513184e-01 1.898922771215438843e-01 5.687151849269866943e-02 -1.281481236219406128e-01 3.179027140140533447e-02 -4.164033532142639160e-01 5.190086960792541504e-01 -4.730320349335670471e-02
1.918759793043136597e-01 -3.689137697219848633e-01 -4.371774494647979736e-01 -5.352080464363098145e-01 -3.390960395336151123e-01 3.615489974617958069e-02 3.761180490255355835e-02 4.814630150794982910e-01
4.330419003963470459e-01 -2.947416305541992188e-01 -1.461374908685684204e-01 -3.255683183670043945e-01 5.442278981208801270e-01 -4.402477741241455078e-01 2.073998004198074341e-01 -2.554106116294860840e-01
4.541814029216766357e-01 -5.517634153366088867e-01 -3.290863931179046631e-01 1.598596274852752686e-01 -4.702428877353668213e-01 -1.823225766420364380e-01 5.668840184807777405e-02 3.127938807010650635e-01
1.658177375793457031e-01 1.026072874665260315e-01 -3.989805281162261963e-01 -3.570188581943511963e-01 1.905203610658645630e-01 9.238743036985397339e-02 2.595890760421752930e-01 7.504054307937622070e-01
3.824842572212219238e-01 -4.399566352367401123e-01 -1.135242357850074768e-01 7.034382224082946777e-02 4.794087707996368408e-01 -4.812466502189636230e-01 -3.354324698448181152e-01 2.614607810974121094e-01
4.672466516494750977e-01 -3.305746912956237793e-01 4.930896684527397156e-03 1.680138260126113892e-01 5.013474822044372559e-01 -5.674455761909484863e-01 -1.733737736940383911e-01 2.018557339906692505e-01
5.922612547874450684e-01 -3.367916345596313477e-01 1.379193970933556557e-03 -2.194304466247558594e-01 5.579839348793029785e-01 -2.868241071701049805e-01 -2.978467345237731934e-01 -7.293669134378433228e-02
3.680280447006225586e-01 -1.050800457596778870e-01 -4.001411199569702148e-01 1.554774641990661621e-01 -1.908898949623107910e-01 -6.705235242843627930e-01 4.239201545715332031e-01 5.897588282823562622e-02
5.936188101768493652e-01 -2.119445949792861938e-01 -3.451986312866210938e-01 -4.229485094547271729e-01 3.700643777847290039e-01 -4.401788488030433655e-02 -1.198849231004714966e-01 -3.890902400016784668e-01
3.423720300197601318e-01 -2.839984595775604248e-01 -3.792042732238769531e-01 1.914963126182556152e-01 4.439530074596405029e-01 -5.597411990165710449e-01 -3.062108159065246582e-01 1.322507858276367188e-01
4.957385361194610596e-01 -3.748778700828552246e-01 -4.801880121231079102e-01 1.157777532935142517e-01 1.588803231716156006e-01 -4.717557728290557861e-01 -2.696935832500457764e-01 -2.217974364757537842e-01
5.554784536361694336e-01 -1.979385167360305786e-01 -4.055010378360748291e-01 -4.305089414119720459e-01 2.149268984794616699e-01 -8.076165616512298584e-02 -4.494427740573883057e-01 -2.185868620872497559e-01
7.298035025596618652e-01 4.420696794986724854e-01 1.756835728883743286e-02 -2.151261568069458008e-01 -1.046182289719581604e-01 -1.783229112625122070e-01 2.263405472040176392e-01 3.624905347824096680e-01
3.684574961662292480e-01 -4.611509144306182861e-01 -2.877663671970367432e-01 1.422419697046279907e-01 2.013049870729446411e-01 -6.376403570175170898e-01 -2.772630751132965088e-01 1.566937565803527832e-01
6.309427022933959961e-01 -3.905295729637145996e-01 -1.990951895713806152e-01 -5.979016423225402832e-02 9.371163323521614075e-03 -4.161927998065948486e-01 -4.416362345218658447e-01 -1.945184320211410522e-01
7.193447351455688477e-01 -3.155954182147979736e-02 -1.867069453001022339e-01 8.587279170751571655e-02 -1.263059824705123901e-01 -5.263928771018981934e-01 8.178309351205825806e-02 -3.736073374748229980e-01
1.293880194425582886e-01 -2.745730876922607422e-01 -1.630318164825439453e-01 -6.494567990303039551e-01 3.905291557312011719e-01 -3.898698091506958008e-01 3.902897536754608154e-01 5.154862254858016968e-02
3.564988076686859131e-01 -2.328485697507858276e-01 -2.152052968740463257e-01 -2.299609929323196411e-01 -6.473223865032196045e-02 3.706519901752471924e-01 3.487546741962432861e-01 6.754938960075378418e-01
6.787332892417907715e-01 1.674998104572296143e-01 -2.425958961248397827e-01 -1.599837094545364380e-01 -2.183464169502258301e-01 3.624321222305297852e-01 5.880176275968551636e-02 4.942950904369354248e-01
1.223735064268112183e-01 -4.531886428594589233e-02 -7.089775204658508301e-01 -3.563666250556707382e-03 2.106161415576934814e-01 -3.373657539486885071e-02 -3.152230679988861084e-01 5.791772603988647461e-01
7.946700453758239746e-01 3.040859699249267578e-01 2.457710541784763336e-02 -4.168800711631774902e-01 2.507114708423614502e-01 1.437167674303054810e-01 6.391468644142150879e-02 -1.185005828738212585e-01
5.011190772056579590e-01 -1.750051528215408325e-01 1.080409735441207886e-01 2.588291764259338379e-01 1.794803515076637268e-02 -3.479400277137756348e-01 3.014912903308868408e-01 6.536865830421447754e-01
8.176615089178085327e-02 -3.815880790352821350e-02 -7.368312478065490723e-01 -1.194930374622344971e-01 2.568810284137725830e-01 -3.732991591095924377e-02 -2.143900394439697266e-01 5.668464899063110352e-01
6.473895907402038574e-01 -1.390364021062850952e-01 -2.842450141906738281e-01 -4.095132648944854736e-01 3.138743042945861816e-01 -1.728316843509674072e-01 -9.329931437969207764e-02 -4.194837808609008789e-01
4.294922947883605957e-01 -2.085361629724502563e-01 2.206110954284667969e-01 -5.400875806808471680e-01 2.140836268663406372e-01 -4.631158709526062012e-01 1.314076334238052368e-01 3.925672769546508789e-01
8.988525271415710449e-01 3.569183051586151123e-01 2.081589028239250183e-02 -2.220145612955093384e-01 -8.198717236518859863e-02 1.243808399885892868e-02 -3.165322169661521912e-02 -8.409103006124496460e-02
2.622130513191223145e-01 -1.597919166088104248e-01 -3.688627481460571289e-01 -1.078265085816383362e-01 -3.005921281874179840e-02 -7.720478773117065430e-01 2.268395721912384033e-01 3.310693502426147461e-01
4.279892444610595703e-01 -3.946051374077796936e-02 -1.085542365908622742e-01 3.542309999465942383e-01 2.017832398414611816e-01 -4.999451935291290283e-01 4.556281268596649170e-01 4.239645004272460938e-01
2.422634363174438477e-01 2.395913749933242798e-01 -7.607926726341247559e-01 1.937555074691772461e-01 1.698893904685974121e-01 -2.283574640750885010e-01 5.139795597642660141e-03 4.318816959857940674e-01
8.972281813621520996e-01 2.426545023918151855e-01 1.381110996007919312e-01 -2.106205374002456665e-02 1.622645705938339233e-01 -1.751665621995925903e-01 1.904381066560745239e-01 -1.526507884263992310e-01
4.903134703636169434e-01 1.711692959070205688e-01 -5.277023315429687500e-01 2.296235561370849609e-01 6.266786456108093262e-01 4.962502047419548035e-02 -9.637885726988315582e-03 -6.177016720175743103e-02
6.118047237396240234e-01 6.485026329755783081e-02 -5.979701280593872070e-01 2.565222084522247314e-01 -1.758005172014236450e-01 3.302528858184814453e-01 2.320042997598648071e-01 6.571652740240097046e-02
7.611591815948486328e-01 1.222777441143989563e-01 1.464668214321136475e-01 2.450571358203887939e-01 1.181779354810714722e-01 -4.270644783973693848e-01 3.490984812378883362e-02 3.558236658573150635e-01
4.616928473114967346e-02 -4.674745351076126099e-02 -6.367744207382202148e-01 -1.116609051823616028e-01 5.289592742919921875e-01 -3.746047243475914001e-02 1.671357899904251099e-01 5.182642936706542969e-01
8.849067091941833496e-01 3.527481555938720703e-01 -1.334661245346069336e-02 -2.379103899002075195e-01 -1.672654002904891968e-01 8.691223710775375366e-02 -5.869825836271047592e-03 -1.278889551758766174e-02
3.129745125770568848e-01 2.155714929103851318e-01 -7.739691734313964844e-01 -3.108397722244262695e-01 -2.405252866446971893e-02 6.211355701088905334e-02 -7.084415107965469360e-02 3.879054784774780273e-01
4.788565039634704590e-01 -2.224652916193008423e-01 -5.300445556640625000e-01 -2.562647759914398193e-01 2.231692373752593994e-01 -2.713366746902465820e-01 -4.764023721218109131e-01 -1.555622667074203491e-01
1.245752051472663879e-01 -1.523221582174301147e-01 -7.703184485435485840e-01 -2.027001418173313141e-02 3.630139306187629700e-02 -5.289261937141418457e-01 2.291749864816665649e-01 1.840537041425704956e-01
5.168988704681396484e-01 -2.796207666397094727e-01 -3.936282545328140259e-02 -5.862838625907897949e-01 5.246542692184448242e-01 7.627562433481216431e-02 -1.602389812469482422e-01 -5.092226341366767883e-02
5.381013751029968262e-01 3.451187908649444580e-01 -5.062167048454284668e-01 4.734105244278907776e-02 -2.065657228231430054e-01 -1.209928244352340698e-01 -2.196960598230361938e-01 4.767268598079681396e-01
3.251681923866271973e-01 -7.054936885833740234e-01 -2.219663113355636597e-01 -4.202096760272979736e-01 -3.932250142097473145e-01 2.063378319144248962e-02 7.305912673473358154e-02 1.015372425317764282e-01
5.143625736236572266e-01 -6.860584765672683716e-02 -2.961736917495727539e-01 -3.182238638401031494e-01 2.009884081780910492e-02 5.951521992683410645e-01 -1.642501354217529297e-01 4.001885950565338135e-01
5.318769216537475586e-01 -3.769915997982025146e-01 -3.036451637744903564e-01 -1.133844703435897827e-01 -5.845510959625244141e-01 -3.490687906742095947e-01 7.747224718332290649e-02 1.941685937345027924e-02
6.941654086112976074e-01 1.601415127515792847e-01 -2.459770888090133667e-01 2.646816968917846680e-01 5.571622252464294434e-01 2.113455086946487427e-01 -3.740036115050315857e-02 7.370520383119583130e-02
5.056165456771850586e-01 -3.868158757686614990e-01 -1.803048849105834961e-01 4.470829665660858154e-01 9.536702185869216919e-02 -5.487857460975646973e-01 2.247015833854675293e-01 -3.976393863558769226e-02
1.192632541060447693e-01 -1.970693171024322510e-01 -6.063605546951293945e-01 1.546541694551706314e-03 -1.841022521257400513e-01 -5.720071196556091309e-01 3.384902477264404297e-01 3.218742311000823975e-01
5.496595501899719238e-01 1.567157655954360962e-01 -3.669687807559967041e-01 2.864280343055725098e-01 -1.324194967746734619e-01 -1.007462218403816223e-01 9.388415515422821045e-02 6.481576561927795410e-01
4.417806565761566162e-01 -2.097578495740890503e-01 1.461344212293624878e-01 -4.630723595619201660e-01 4.416683018207550049e-01 -4.346015453338623047e-01 -3.256802912801504135e-03 3.756065666675567627e-01
5.320107340812683105e-01 -9.520284831523895264e-02 -5.076621174812316895e-01 4.904992878437042236e-01 -1.150447800755500793e-01 -1.860497891902923584e-01 3.891262710094451904e-01 -1.015956699848175049e-01
4.978799521923065186e-01 4.211463630199432373e-01 -5.783047676086425781e-01 1.531701683998107910e-01 -9.210467338562011719e-02 2.235347591340541840e-02 1.307746618986129761e-01 4.367709457874298096e-01
2.678111493587493896e-01 1.114521622657775879e-01 -5.923385620117187500e-01 -9.591114521026611328e-02 4.566040635108947754e-02 1.351312100887298584e-01 3.995726704597473145e-01 6.130156517028808594e-01
3.564015924930572510e-01 -1.167146041989326477e-01 -5.065084695816040039e-01 6.269747857004404068e-03 -1.905523389577865601e-01 -7.036028504371643066e-01 2.080525159835815430e-01 -1.676677167415618896e-01
7.012904286384582520e-01 -1.687365025281906128e-01 -7.904814183712005615e-02 -5.064876675605773926e-01 3.096243739128112793e-01 -1.101546213030815125e-01 -2.681104242801666260e-01 -1.925011873245239258e-01
7.410015463829040527e-01 3.948699235916137695e-01 -8.946648240089416504e-02 -1.895605027675628662e-01 2.634394168853759766e-01 2.697803974151611328e-01 3.258087933063507080e-01 5.219054967164993286e-02
6.236324906349182129e-01 -1.427905410528182983e-01 -1.944274753332138062e-01 -4.240365326404571533e-01 3.857992887496948242e-01 -1.101838797330856323e-01 3.503195568919181824e-02 -4.592118561267852783e-01
4.577453136444091797e-01 -1.284663379192352295e-01 5.103791132569313049e-02 -5.844365954399108887e-01 5.718013644218444824e-01 -2.174917459487915039e-01 9.385132044553756714e-02 2.161645591259002686e-01
2.639430761337280273e-01 2.870698831975460052e-02 -6.183683276176452637e-01 -1.792837828397750854e-01 -1.347429901361465454e-01 -6.035206839442253113e-02 -1.879299432039260864e-01 6.766625046730041504e-01
4.432469606399536133e-01 -2.293702214956283569e-01 -3.427523374557495117e-01 4.276069700717926025e-01 -2.064100839197635651e-02 1.769967526197433472e-01 3.690848648548126221e-01 5.316172838211059570e-01
1.003013551235198975e-01 -3.129443153738975525e-02 -4.837656915187835693e-01 -2.303115725517272949e-01 2.793267667293548584e-01 6.040729582309722900e-02 1.629111319780349731e-01 7.705033421516418457e-01
4.206328690052032471e-01 1.977738589048385620e-01 -3.948164284229278564e-01 -2.378216385841369629e-01 4.018000140786170959e-02 3.542587161064147949e-01 4.428952634334564209e-01 4.982412457466125488e-01
3.957307040691375732e-01 -1.869371980428695679e-01 -5.320852994918823242e-01 -4.224026799201965332e-01 4.457780122756958008e-01 -6.590881198644638062e-02 -3.529175221920013428e-01 -1.389252245426177979e-01
4.316813945770263672e-01 -2.606976628303527832e-01 -2.266818135976791382e-01 -3.477724194526672363e-01 -1.972961574792861938e-01 2.860282957553863525e-01 2.270672321319580078e-01 6.332932114601135254e-01
4.524829685688018799e-01 -3.771442174911499023e-01 1.017679497599601746e-01 2.694236338138580322e-01 5.998837947845458984e-01 6.360036879777908325e-02 4.261449575424194336e-01 1.567494869232177734e-01
4.688667953014373779e-01 -3.836601376533508301e-01 -2.618907988071441650e-01 -2.080885916948318481e-01 -2.490006685256958008e-01 1.701368950307369232e-02 -3.714916408061981201e-01 5.663783550262451172e-01
6.695698201656341553e-02 -2.523148953914642334e-01 -5.462791323661804199e-01 6.278563290834426880e-02 6.663687825202941895e-01 -7.158597558736801147e-02 2.991636283695697784e-02 4.235846996307373047e-01
4.283956065773963928e-02 -1.370615065097808838e-01 -6.035923361778259277e-01 -1.329894512891769409e-01 3.898832798004150391e-01 -1.048072874546051025e-01 -2.409973368048667908e-02 6.586310267448425293e-01
2.482434958219528198e-01 -2.545066177845001221e-01 -4.180634617805480957e-01 -1.877877861261367798e-02 -1.080205962061882019e-01 1.749257743358612061e-01 2.428518533706665039e-01 7.728047966957092285e-01
5.920976996421813965e-01 -3.660785257816314697e-01 -2.320246398448944092e-02 -3.339915275573730469e-01 -5.329204201698303223e-01 -9.958163648843765259e-02 -7.520540058612823486e-02 3.220895230770111084e-01
5.028482079505920410e-01 -3.451373055577278137e-02 -5.884126946330070496e-02 -4.475775659084320068e-01 7.318230867385864258e-01 -8.095252513885498047e-02 3.046528203412890434e-03 6.084322463721036911e-03
5.203792452812194824e-01 -3.799985945224761963e-01 8.304182440042495728e-02 5.767272412776947021e-02 6.534975171089172363e-01 1.656756401062011719e-01 3.455243706703186035e-01 -2.626297250390052795e-02
7.567293643951416016e-01 6.324245035648345947e-02 1.916714012622833252e-01 -5.930546671152114868e-02 1.981596648693084717e-02 -6.176896691322326660e-01 -2.183794230222702026e-02 -2.638201601803302765e-02
3.339929282665252686e-01 -3.704641461372375488e-01 -3.269827067852020264e-01 1.679816395044326782e-01 3.263068497180938721e-01 -5.768952369689941406e-01 -3.471895754337310791e-01 2.371596246957778931e-01
4.947513043880462646e-01 -2.176131606101989746e-01 1.988839805126190186e-01 -5.206177234649658203e-01 2.922286689281463623e-01 -4.557172060012817383e-01 6.160045787692070007e-02 3.168562054634094238e-01
5.828867554664611816e-01 -1.904917657375335693e-01 3.985814377665519714e-02 4.799827933311462402e-01 2.063830643892288208e-01 -1.304950714111328125e-01 4.468647837638854980e-01 3.642424941062927246e-01
3.515689373016357422e-01 1.270172297954559326e-01 -5.241339206695556641e-01 3.386855721473693848e-01 9.064566344022750854e-02 -3.999456167221069336e-01 4.215915501117706299e-02 5.485353469848632812e-01
3.385294079780578613e-01 3.454946875572204590e-01 -7.728382349014282227e-01 1.277806162834167480e-01 2.083864249289035797e-02 -1.458254605531692505e-01 4.400929436087608337e-02 3.588709831237792969e-01
4.454157352447509766e-01 6.054883450269699097e-02 -1.449281424283981323e-01 -2.464900016784667969e-01 1.711067110300064087e-01 4.634100198745727539e-01 5.290302634239196777e-01 4.384950101375579834e-01
7.671116292476654053e-02 -5.620647966861724854e-02 -5.872204303741455078e-01 -2.036542147397994995e-01 5.306079387664794922e-01 4.752125218510627747e-02 7.148218154907226562e-02 5.619081854820251465e-01
4.958907663822174072e-01 -1.438280791044235229e-01 1.790288835763931274e-01 -5.586352944374084473e-01 3.681628406047821045e-01 -3.859089016914367676e-01 1.695811003446578979e-02 3.233020007610321045e-01
3.409473598003387451e-01 -1.914250254631042480e-01 -2.770870029926300049e-01 -7.476203441619873047e-01 -1.411891430616378784e-01 3.031743168830871582e-01 -1.022409200668334961e-01 2.984891831874847412e-01
2.556568682193756104e-01 -1.900010742247104645e-02 -5.948851108551025391e-01 -8.683800697326660156e-02 -2.910668551921844482e-01 -6.158940196037292480e-01 3.261342644691467285e-01 -4.940147325396537781e-02
5.672850459814071655e-02 -8.432933688163757324e-02 -5.658380985260009766e-01 -1.617670953273773193e-01 5.339161753654479980e-01 -5.949589237570762634e-02 5.915498733520507812e-01 6.922145187854766846e-02
5.536834001541137695e-01 1.263589560985565186e-01 -5.418878197669982910e-01 -1.199696511030197144e-01 -3.439406454563140869e-01 2.171973437070846558e-01 1.308719664812088013e-01 4.322450459003448486e-01
5.216222405433654785e-01 -1.581385880708694458e-01 -6.914040446281433105e-02 3.390614986419677734e-01 6.904835104942321777e-01 2.327803522348403931e-01 1.910343766212463379e-01 1.253425627946853638e-01
1.506234854459762573e-01 -4.752145707607269287e-02 -8.632396459579467773e-01 -1.280176788568496704e-01 -1.114993467926979065e-01 -3.572390973567962646e-01 2.674583494663238525e-01 4.355654120445251465e-02
5.247806310653686523e-01 -1.645393073558807373e-01 1.026799976825714111e-01 2.286677360534667969e-01 9.467989206314086914e-02 1.199539452791213989e-01 4.184384047985076904e-01 6.604968309402465820e-01
4.810635447502136230e-01 -1.674625426530838013e-01 -5.122427269816398621e-02 -4.751716256141662598e-01 7.155486345291137695e-01 3.397625172510743141e-03 9.709330275654792786e-03 2.537725958973169327e-03
5.444641709327697754e-01 -1.508851628750562668e-02 -2.722332179546356201e-01 3.390016257762908936e-01 6.072350740432739258e-01 3.163161277770996094e-01 1.760402172803878784e-01 1.204892247915267944e-01
3.102239668369293213e-01 -1.257109493017196655e-01 -5.490037798881530762e-01 2.647981941699981689e-01 7.058647871017456055e-01 5.174066126346588135e-02 -5.588660389184951782e-02 -1.113060787320137024e-01
3.182698488235473633e-01 -2.758505642414093018e-01 1.176389008760452271e-01 -5.747718811035156250e-01 2.415963262319564819e-01 -4.298171699047088623e-01 3.273907601833343506e-01 3.579284548759460449e-01
5.607906356453895569e-02 -7.181779742240905762e-01 -2.567159235477447510e-01 1.703721880912780762e-01 2.306225150823593140e-01 -1.513790190219879150e-01 2.197882831096649170e-01 5.116019248962402344e-01
5.958241224288940430e-01 3.479670286178588867e-01 -3.401302695274353027e-01 -1.327433343976736069e-02 5.772992372512817383e-01 2.196815609931945801e-01 1.345383375883102417e-01 -9.172017872333526611e-02
5.785360932350158691e-01 5.104051828384399414e-01 -3.460930585861206055e-01 -2.139258235692977905e-01 3.628822416067123413e-02 2.088960558176040649e-01 2.812484204769134521e-01 3.393857777118682861e-01
8.095901012420654297e-01 1.307617127895355225e-01 1.864110678434371948e-01 4.745192825794219971e-02 1.724345237016677856e-01 -5.087033510208129883e-01 4.417577013373374939e-02 5.571236833930015564e-04
2.218187004327774048e-01 -3.333961963653564453e-01 1.012604534626007080e-01 -5.738595128059387207e-01 3.976825177669525146e-01 -1.705196052789688110e-01 4.101910591125488281e-01 3.802500367164611816e-01
2.884269058704376221e-01 2.608781158924102783e-01 -5.656234622001647949e-01 -4.558833241462707520e-01 -2.082433700561523438e-01 -9.853394329547882080e-02 1.732521355152130127e-01 4.877526760101318359e-01
3.478336334228515625e-01 6.322777271270751953e-02 -3.539622426033020020e-01 -7.233819961547851562e-01 -1.783788055181503296e-01 1.257729828357696533e-01 4.227453470230102539e-01 -9.580581448972225189e-03
6.516482681035995483e-02 -3.335752710700035095e-02 -6.250091195106506348e-01 5.219003930687904358e-02 5.121149420738220215e-01 -2.145549505949020386e-01 3.588728308677673340e-01 4.052101671695709229e-01
2.046985551714897156e-03 -1.551028192043304443e-01 -8.055173754692077637e-01 -3.022362291812896729e-01 4.022204577922821045e-01 -1.070217341184616089e-01 2.223515659570693970e-01 1.142758131027221680e-01
5.630651116371154785e-01 -1.051794067025184631e-01 2.562493644654750824e-02 3.041982948780059814e-01 1.852905899286270142e-01 -6.816005110740661621e-01 1.197821423411369324e-01 2.558163404464721680e-01
1.154395490884780884e-01 -7.170949578285217285e-01 -1.562788933515548706e-01 8.142465353012084961e-02 1.333260536193847656e-01 -1.514485180377960205e-01 3.157183825969696045e-01 5.486390590667724609e-01
3.495549559593200684e-01 -2.861828505992889404e-01 9.651000797748565674e-02 -4.861857891082763672e-01 6.061635017395019531e-01 -1.911785900592803955e-01 -4.714616108685731888e-03 3.823797106742858887e-01
7.482661008834838867e-01 2.087709456682205200e-01 5.978446826338768005e-02 1.309461295604705811e-01 2.805768139660358429e-02 -2.682609111070632935e-02 3.631314039230346680e-01 4.923616051673889160e-01
-1.259787846356630325e-02 -6.919900774955749512e-01 -3.317473828792572021e-01 2.027895599603652954e-01 2.289900630712509155e-01 -1.084629818797111511e-01 2.179217636585235596e-01 5.080555677413940430e-01
6.252118945121765137e-01 -2.901365756988525391e-01 -4.242412745952606201e-02 -3.095044791698455811e-01 1.765313297510147095e-01 -4.050761759281158447e-01 -4.814352989196777344e-01 -1.755363494157791138e-02
3.896844983100891113e-01 -4.903892874717712402e-01 -4.992951452732086182e-01 -1.585343927145004272e-01 -5.098937153816223145e-01 -3.019601851701736450e-02 1.721890866756439209e-01 2.065987139940261841e-01
4.361804723739624023e-01 -2.605423927307128906e-01 1.780067384243011475e-01 -6.032228469848632812e-01 3.185209929943084717e-01 -3.295911550521850586e-01 1.921287924051284790e-01 3.151198625564575195e-01
4.013084173202514648e-01 4.609802365303039551e-02 -2.435957789421081543e-01 -6.080406904220581055e-01 -1.850419938564300537e-01 -2.447008714079856873e-02 6.000893115997314453e-01 -1.132594048976898193e-01
3.777399659156799316e-01 -1.770938634872436523e-01 2.067217528820037842e-01 -4.331372082233428955e-01 4.454329907894134521e-01 -2.491811960935592651e-01 3.753403425216674805e-01 4.407114386558532715e-01
5.943342447280883789e-01 -2.894261777400970459e-01 -1.677602529525756836e-01 4.810259640216827393e-01 1.672188490629196167e-01 2.531596422195434570e-01 8.721166849136352539e-02 4.514554440975189209e-01
4.076085984706878662e-01 -4.015688002109527588e-01 -2.818361222743988037e-01 2.631492912769317627e-01 -2.346049100160598755e-01 8.540538139641284943e-03 -2.433378845453262329e-01 6.399943232536315918e-01
2.901569604873657227e-01 -2.264973968267440796e-01 -8.285956978797912598e-01 -5.997833609580993652e-02 -2.498133331537246704e-01 -8.934437483549118042e-02 3.224072754383087158e-01 -2.009049057960510254e-03
6.193245649337768555e-01 -3.631875291466712952e-02 -6.225446239113807678e-03 -3.278081119060516357e-01 -9.088019281625747681e-02 4.359079897403717041e-01 2.165409475564956665e-01 5.123050212860107422e-01
4.034225046634674072e-01 -3.283493518829345703e-01 1.429724842309951782e-01 -3.901427984237670898e-01 6.044360995292663574e-01 -2.331255823373794556e-01 6.296175066381692886e-03 3.702085018157958984e-01
9.824383258819580078e-02 -1.885688304901123047e-01 -8.253457546234130859e-01 -1.883079856634140015e-01 1.358636170625686646e-01 3.759972155094146729e-01 -1.325753182172775269e-01 2.464247494935989380e-01
4.853631854057312012e-01 -2.319749444723129272e-01 -1.162250488996505737e-01 1.190214678645133972e-01 -3.161399960517883301e-01 -3.085601627826690674e-01 -1.245652437210083008e-01 6.872158050537109375e-01
3.903894126415252686e-01 1.612027436494827271e-01 -4.571553468704223633e-01 2.270723879337310791e-01 6.583993434906005859e-01 1.776060909032821655e-01 2.442454099655151367e-01 1.907024383544921875e-01
5.208122134208679199e-01 -3.743166327476501465e-01 -4.844647347927093506e-01 4.490536451339721680e-01 -2.024118006229400635e-01 1.947593837976455688e-01 2.425238490104675293e-01 1.206940114498138428e-01
5.961459875106811523e-01 2.097287029027938843e-01 -7.146650552749633789e-02 -1.687117069959640503e-01 1.310449391603469849e-01 -1.368241161108016968e-01 7.238069176673889160e-01 -8.522098511457443237e-02
-7.957428693771362305e-03 -3.078243136405944824e-01 -4.655242562294006348e-01 -5.828759633004665375e-03 5.455124974250793457e-01 -2.352482229471206665e-01 4.432211220264434814e-01 3.729120194911956787e-01
2.693884670734405518e-01 1.241794973611831665e-01 -5.344463586807250977e-01 -7.531819939613342285e-01 -1.841395348310470581e-01 -1.582847535610198975e-02 -1.523791346698999405e-02 1.571727246046066284e-01
4.888368546962738037e-01 -2.384643256664276123e-01 -3.668106794357299805e-01 1.290197372436523438e-01 -5.800688266754150391e-02 4.931468069553375244e-01 3.530822098255157471e-01 4.263234436511993408e-01
7.925942540168762207e-01 3.764585256576538086e-01 1.263074725866317749e-01 -8.842779695987701416e-02 1.001818776130676270e-01 -7.595507800579071045e-02 1.699498593807220459e-01 4.020097255706787109e-01
1.481268703937530518e-01 4.296713322401046753e-02 -8.530872464179992676e-01 -3.697878420352935791e-01 2.482326030731201172e-01 -3.712005540728569031e-02 2.086589187383651733e-01 -7.194151729345321655e-02
5.104120373725891113e-01 -1.139958426356315613e-01 -1.808034032583236694e-01 -8.911174535751342773e-02 -5.432910919189453125e-01 -5.958194136619567871e-01 1.413314789533615112e-01 1.253522783517837524e-01
8.345938324928283691e-01 3.725645244121551514e-01 -2.666466869413852692e-02 -2.335885316133499146e-01 -1.685151010751724243e-01 7.541547715663909912e-02 1.830117404460906982e-01 2.044408768415451050e-01
7.729748487472534180e-01 3.264457881450653076e-01 1.570966094732284546e-01 -1.402237415313720703e-01 5.084704980254173279e-02 1.538234204053878784e-02 2.968416213989257812e-01 4.008293151855468750e-01
1.771856248378753662e-01 -6.360390186309814453e-01 -4.605194628238677979e-01 2.244484275579452515e-01 7.306978106498718262e-02 1.747626364231109619e-01 6.903738528490066528e-02 5.108395218849182129e-01
4.889799281954765320e-02 -7.924289256334304810e-02 -6.347280740737915039e-01 -1.283019930124282837e-01 4.877379238605499268e-01 -1.548352688550949097e-01 -1.297742873430252075e-01 5.415579080581665039e-01
3.208925724029541016e-01 -4.326376914978027344e-01 -6.107318773865699768e-02 -1.712059080600738525e-01 6.364177465438842773e-01 -5.008480548858642578e-01 1.145605891942977905e-01 8.837790787220001221e-02
5.277000665664672852e-01 1.198619678616523743e-01 -1.496217101812362671e-01 -4.561440944671630859e-01 -4.231143370270729065e-02 -1.424618661403656006e-01 6.410411596298217773e-01 -2.090268284082412720e-01
1.470840275287628174e-01 8.225429803133010864e-02 -4.311177730560302734e-01 -2.326472252607345581e-01 3.071558475494384766e-01 -1.347239613533020020e-01 1.510609239339828491e-01 7.722036838531494141e-01
7.147064805030822754e-01 2.691169679164886475e-01 2.405367195606231689e-01 -1.434697657823562622e-01 -3.133339434862136841e-02 -2.383738160133361816e-01 2.609086632728576660e-01 4.609252810478210449e-01
1.790475845336914062e-01 -5.849750041961669922e-01 -5.540992021560668945e-01 -3.569240272045135498e-01 -4.733067378401756287e-02 1.927348822355270386e-01 -1.256472319364547729e-01 3.689867556095123291e-01
4.056504070758819580e-01 -2.082744985818862915e-01 -3.874038457870483398e-01 1.527426242828369141e-01 6.527000665664672852e-01 -1.800465434789657593e-01 -3.944105207920074463e-01 6.829051673412322998e-02
3.910751938819885254e-01 -4.249706864356994629e-01 6.961089372634887695e-02 -4.034222960472106934e-01 6.236466169357299805e-01 -3.027268946170806885e-01 8.111883699893951416e-02 1.081932410597801208e-01
4.069573581218719482e-01 -3.482727110385894775e-01 -1.726872175931930542e-01 1.516104489564895630e-01 -1.266206949949264526e-01 1.571907252073287964e-01 -1.872941404581069946e-01 7.645025849342346191e-01
3.415539860725402832e-01 -5.615584850311279297e-01 -3.882928490638732910e-01 2.976656258106231689e-01 -3.798330426216125488e-01 -2.051400542259216309e-01 1.294082701206207275e-01 3.542806208133697510e-01
1.754739880561828613e-01 -8.607703447341918945e-02 -6.804180145263671875e-01 -1.431315839290618896e-01 5.912268757820129395e-01 3.994846343994140625e-02 3.063524067401885986e-01 1.826134473085403442e-01
2.856312692165374756e-01 -6.921619176864624023e-01 -1.950776576995849609e-01 -5.135386586189270020e-01 -1.427697241306304932e-01 2.886399328708648682e-01 1.727364808320999146e-01 -6.336496770381927490e-02
6.494172811508178711e-01 -9.590858221054077148e-02 -2.896638810634613037e-01 2.994362451136112213e-02 -1.550122499465942383e-01 5.001074075698852539e-01 3.063398301601409912e-01 3.409937918186187744e-01
1.754017621278762817e-01 -4.638187959790229797e-02 -7.157879471778869629e-01 8.325822651386260986e-02 7.796695083379745483e-02 -1.353707760572433472e-01 -2.819814682006835938e-01 5.864135622978210449e-01
4.498209655284881592e-01 -4.516580402851104736e-01 -6.183386221528053284e-02 5.878957509994506836e-01 3.289290070533752441e-01 -1.023597195744514465e-01 2.992416024208068848e-01 1.897473931312561035e-01
6.990566849708557129e-01 -1.818444281816482544e-01 -4.995108023285865784e-02 1.373172700405120850e-01 -5.131246522068977356e-02 -6.391181945800781250e-01 -3.085222281515598297e-02 -2.117650508880615234e-01
3.193134963512420654e-01 9.265810251235961914e-02 -3.337922394275665283e-01 -3.190168738365173340e-01 -1.435545086860656738e-01 -1.058848015964031219e-02 3.420498669147491455e-01 7.338571548461914062e-01
3.487262129783630371e-01 -7.484550774097442627e-02 -4.342425763607025146e-01 -1.323809921741485596e-01 6.028946116566658020e-02 4.700180590152740479e-01 3.800908923149108887e-01 5.455967783927917480e-01
2.370637804269790649e-01 -6.153247877955436707e-02 -3.794926106929779053e-01 -4.121003150939941406e-01 -1.250815764069557190e-02 -2.250156365334987640e-02 7.818125486373901367e-01 -1.194969341158866882e-01
2.387438118457794189e-01 4.142810404300689697e-02 -7.156801819801330566e-01 1.479510962963104248e-01 1.051563620567321777e-01 -5.327233672142028809e-01 2.439467608928680420e-01 2.298597842454910278e-01
3.343920111656188965e-01 -3.212317228317260742e-01 -1.356110125780105591e-01 1.637179255485534668e-01 3.044719696044921875e-01 -7.546563744544982910e-01 1.073621120303869247e-02 2.783405184745788574e-01
2.402582764625549316e-01 -4.407091438770294189e-02 -8.043243885040283203e-01 9.403979778289794922e-02 2.888581752777099609e-01 -3.735864758491516113e-01 2.219074517488479614e-01 1.109212711453437805e-01
7.048357725143432617e-01 5.154386758804321289e-01 -7.991564273834228516e-02 -3.876819610595703125e-01 -1.013797000050544739e-01 -3.276035934686660767e-02 1.466307938098907471e-01 2.190757393836975098e-01
3.053315877914428711e-01 -2.862790226936340332e-01 4.320529848337173462e-02 -4.050385951995849609e-01 6.453788876533508301e-01 -2.720700204372406006e-01 -4.208154603838920593e-02 4.081507921218872070e-01
1.403229534626007080e-01 -2.958450317382812500e-01 -7.339732050895690918e-01 3.919342160224914551e-02 1.085109934210777283e-01 3.910546898841857910e-01 7.919865101575851440e-02 4.261005818843841553e-01
5.945061147212982178e-02 -3.249757736921310425e-02 -6.500355005264282227e-01 1.113442331552505493e-02 4.146022498607635498e-01 -1.326631754636764526e-01 4.652005732059478760e-01 4.084525108337402344e-01
4.098492264747619629e-01 -2.678693234920501709e-01 4.543078690767288208e-02 -5.321493148803710938e-01 6.484720110893249512e-01 -1.380114108324050903e-01 1.192135065793991089e-01 1.457671523094177246e-01
2.133216410875320435e-01 1.390590518712997437e-01 -5.648378729820251465e-01 -5.962505340576171875e-01 5.909855663776397705e-02 -1.499269157648086548e-01 -2.131404131650924683e-01 4.349717497825622559e-01
5.108992457389831543e-01 -7.905479520559310913e-02 5.793914943933486938e-02 -2.123157829046249390e-01 3.544590473175048828e-01 5.332760214805603027e-01 4.315118193626403809e-01 2.967666685581207275e-01
-7.891798019409179688e-02 -4.822397530078887939e-01 -6.342437863349914551e-01 -2.670917287468910217e-02 2.082986012101173401e-02 -3.976691663265228271e-01 3.160646259784698486e-01 3.158586323261260986e-01
8.507364988327026367e-01 -1.729121506214141846e-01 -1.988969370722770691e-02 2.063075304031372070e-01 -3.651985228061676025e-01 4.989360645413398743e-02 -2.210688143968582153e-01 1.366011053323745728e-01
5.912085771560668945e-01 2.043413184583187103e-02 -1.170452535152435303e-01 -6.005536913871765137e-01 5.116997361183166504e-01 2.319482527673244476e-02 -1.655573770403862000e-02 -1.142009198665618896e-01
2.402403950691223145e-02 -1.741880625486373901e-01 -7.879182100296020508e-01 -2.134193778038024902e-01 2.907846570014953613e-01 7.491141557693481445e-02 1.847932934761047363e-01 4.223771393299102783e-01
5.633737146854400635e-02 -3.084778785705566406e-01 -8.465623259544372559e-01 6.166809424757957458e-02 -4.907700791954994202e-02 -1.762803196907043457e-01 1.905183047056198120e-01 3.337906599044799805e-01
4.098460972309112549e-01 -3.395592570304870605e-01 7.795663177967071533e-02 -3.351291120052337646e-01 5.071743130683898926e-01 -4.000516831874847412e-01 -2.929913997650146484e-01 3.085868954658508301e-01
2.981590628623962402e-01 -2.652656137943267822e-01 -3.538508340716362000e-02 -4.935486316680908203e-01 6.648957133293151855e-01 -2.482434660196304321e-01 1.385028511285781860e-01 2.701828777790069580e-01
6.379888653755187988e-01 -1.059739291667938232e-01 -3.029615283012390137e-01 6.061316728591918945e-01 7.824760861694812775e-03 1.454355269670486450e-01 1.799770891666412354e-01 2.625908553600311279e-01
5.190569758415222168e-01 -3.596541881561279297e-01 3.556241393089294434e-01 -3.250885605812072754e-01 5.022217035293579102e-01 -2.329934388399124146e-02 1.825239360332489014e-01 2.880854904651641846e-01
5.153298974037170410e-01 -1.084884256124496460e-01 -1.685198992490768433e-01 -1.875185519456863403e-01 -2.869109809398651123e-01 -6.870683431625366211e-01 2.309436649084091187e-01 -2.266880869865417480e-01
2.871789634227752686e-01 -3.859101235866546631e-01 -5.925440192222595215e-01 -1.796454787254333496e-01 -1.191902533173561096e-01 3.154311776161193848e-01 -2.123388200998306274e-01 4.758465290069580078e-01
5.280397534370422363e-01 1.382788568735122681e-01 -3.767240419983863831e-02 -1.895674020051956177e-01 1.723404675722122192e-01 -4.525916576385498047e-01 6.527483463287353516e-01 -6.385200470685958862e-02
3.214049339294433594e-01 -4.764551222324371338e-01 -2.871388494968414307e-01 2.911260351538658142e-02 4.291038811206817627e-01 -4.617484807968139648e-01 -3.955273628234863281e-01 1.805812567472457886e-01
4.815803170204162598e-01 7.804111391305923462e-02 -3.591547310352325439e-01 2.535617351531982422e-01 6.688764691352844238e-01 2.911370992660522461e-01 8.489548414945602417e-02 1.712909042835235596e-01
6.089835986495018005e-02 -6.611140370368957520e-01 -3.762735724449157715e-01 2.640976011753082275e-01 2.840611338615417480e-01 -5.030748620629310608e-02 2.048729509115219116e-01 4.719064831733703613e-01
6.371065974235534668e-01 -8.162038028240203857e-02 3.045292757451534271e-02 -5.039632320404052734e-01 5.301895141601562500e-01 -1.172003969550132751e-01 1.285581588745117188e-01 -1.454749703407287598e-01
1.813640743494033813e-01 -3.408141061663627625e-02 -4.090901017189025879e-01 -3.635382950305938721e-01 2.950545549392700195e-01 -2.045176178216934204e-01 6.978557705879211426e-01 -2.248186320066452026e-01
4.858764708042144775e-01 -2.756394147872924805e-01 1.574365943670272827e-01 -8.883503079414367676e-02 6.885867118835449219e-01 2.604055702686309814e-01 2.933778166770935059e-01 1.650325208902359009e-01
1.786275506019592285e-01 -2.732925713062286377e-01 -7.701436877250671387e-01 7.149944454431533813e-02 1.057318076491355896e-01 -3.403177857398986816e-01 3.681096136569976807e-01 1.807477474212646484e-01
3.930265307426452637e-01 -2.177097499370574951e-01 -9.531232714653015137e-02 -2.210240513086318970e-01 3.977021574974060059e-01 -6.673730611801147461e-01 -2.859764695167541504e-01 2.342226803302764893e-01
3.349415957927703857e-02 -1.447032243013381958e-01 -6.841155290603637695e-01 -1.306752413511276245e-01 4.784286022186279297e-01 3.934404999017715454e-02 -1.470783818513154984e-02 5.120459794998168945e-01
4.846099317073822021e-01 -2.470393478870391846e-01 -5.377210974693298340e-01 2.346562296152114868e-01 -4.924043715000152588e-01 -2.912063300609588623e-01 1.766436249017715454e-01 3.809415549039840698e-02
6.782761812210083008e-01 -2.572866380214691162e-01 -3.832641839981079102e-01 3.701099157333374023e-01 -2.442689239978790283e-01 3.128970563411712646e-01 1.184305325150489807e-01 1.351830959320068359e-01
-5.602459236979484558e-02 -3.071639835834503174e-01 -7.864105105400085449e-01 -1.533257067203521729e-01 4.842926561832427979e-02 -3.952307701110839844e-01 2.830416560173034668e-01 1.479727774858474731e-01
4.297159016132354736e-01 -4.325298070907592773e-01 -9.179542213678359985e-02 -5.766173079609870911e-02 5.180284380912780762e-01 -3.615575134754180908e-01 -4.303515553474426270e-01 1.795304268598556519e-01
3.599665164947509766e-01 3.641183376312255859e-01 -6.074914932250976562e-01 -1.062131673097610474e-01 1.524822413921356201e-01 1.089314892888069153e-01 4.050654768943786621e-01 3.978941142559051514e-01
4.594933986663818359e-02 3.460199013352394104e-02 -7.270037531852722168e-01 -4.655816555023193359e-01 4.046963453292846680e-01 1.189875081181526184e-01 1.529161930084228516e-01 2.237635552883148193e-01
2.187373638153076172e-01 -6.021576747298240662e-02 -4.301464557647705078e-01 -6.508542299270629883e-01 -2.972211539745330811e-01 -2.714408040046691895e-01 -6.708016991615295410e-02 4.163780808448791504e-01
2.782180309295654297e-01 -3.664248883724212646e-01 -6.448447704315185547e-02 -5.788193345069885254e-01 5.671185851097106934e-01 -8.049520850181579590e-02 1.858273334801197052e-02 3.474035263061523438e-01
7.163574695587158203e-01 2.737897634506225586e-01 1.488314867019653320e-01 -2.207937091588973999e-01 1.955816745758056641e-01 -7.721724361181259155e-02 4.903031289577484131e-01 2.373998463153839111e-01
3.463289439678192139e-01 6.489909440279006958e-02 -6.158870458602905273e-01 2.599856257438659668e-01 3.264054656028747559e-01 -4.621223509311676025e-01 3.200123310089111328e-01 -8.018473535776138306e-02
7.516201734542846680e-01 2.915297746658325195e-01 7.905089855194091797e-02 5.664740130305290222e-02 -6.426762044429779053e-02 -6.803326308727264404e-02 1.591333001852035522e-01 5.536581873893737793e-01
1.489178687334060669e-01 4.661876708269119263e-02 -7.166016697883605957e-01 -1.187347155064344406e-02 4.487874805927276611e-01 -6.675641983747482300e-02 1.048162430524826050e-01 4.951142668724060059e-01
6.030594110488891602e-01 -5.693868994712829590e-01 2.928913533687591553e-01 1.106511577963829041e-01 2.245428413152694702e-01 6.381654646247625351e-03 3.633433952927589417e-02 4.028751254081726074e-01
5.065592527389526367e-01 -2.963543534278869629e-01 -2.156739681959152222e-01 1.024799495935440063e-01 -1.787391304969787598e-02 4.680826067924499512e-01 4.515265822410583496e-01 4.186375141143798828e-01
7.254933118820190430e-01 1.826352626085281372e-01 5.581222940236330032e-03 -3.828967213630676270e-01 1.218907013535499573e-01 2.339900098741054535e-02 4.690619707107543945e-01 -2.413272708654403687e-01
3.593632578849792480e-01 -2.511226832866668701e-01 -4.100001454353332520e-01 -3.499876856803894043e-01 -2.617768645286560059e-01 -3.394315019249916077e-02 -4.101546406745910645e-01 5.284864306449890137e-01
7.122616767883300781e-01 2.835125327110290527e-01 2.649288251996040344e-02 4.611230641603469849e-02 -2.935125259682536125e-03 7.057461887598037720e-02 4.145242273807525635e-01 4.823442399501800537e-01
4.775648713111877441e-01 -2.008162438869476318e-01 -4.187360033392906189e-02 -5.161586403846740723e-01 -2.647809386253356934e-01 1.786997467279434204e-01 8.367665857076644897e-02 5.953042507171630859e-01
2.090769708156585693e-01 -8.489101380109786987e-02 -7.183964848518371582e-01 3.022906482219696045e-01 2.226050570607185364e-02 9.552524983882904053e-02 -8.572202920913696289e-02 5.697705149650573730e-01
8.481675982475280762e-01 2.426616996526718140e-01 1.997730433940887451e-01 1.140638068318367004e-01 1.980619430541992188e-01 -1.937744766473770142e-01 1.235830336809158325e-01 2.770509123802185059e-01
5.755271911621093750e-01 -4.409146606922149658e-01 2.267923206090927124e-01 -3.064853549003601074e-01 2.431861311197280884e-01 -3.388765156269073486e-01 -3.090054988861083984e-01 2.439948916435241699e-01
6.115576028823852539e-01 -3.398538529872894287e-01 2.844776809215545654e-01 2.371303886175155640e-01 3.389431834220886230e-01 -1.218410432338714600e-01 4.956410452723503113e-02 4.910743236541748047e-01
6.965970620512962341e-03 -7.766220569610595703e-01 -1.116361618041992188e-01 9.422689676284790039e-02 1.964637637138366699e-01 -1.105436459183692932e-01 2.078871130943298340e-01 5.305028557777404785e-01
1.272404193878173828e-01 -3.108299337327480316e-02 -7.865890860557556152e-01 1.716647148132324219e-01 4.215903878211975098e-01 -1.804545521736145020e-01 2.504144310951232910e-01 2.482798993587493896e-01
2.131048887968063354e-01 -6.695492565631866455e-02 -4.065318703651428223e-01 -5.071929693222045898e-01 2.058329731225967407e-01 4.543321579694747925e-02 6.932845711708068848e-01 -5.015563219785690308e-02
1.722103357315063477e-01 -1.284441649913787842e-01 -7.209275960922241211e-01 2.166136801242828369e-01 7.214025594294071198e-03 1.290227919816970825e-01 2.968424186110496521e-02 6.079537272453308105e-01
4.070678353309631348e-01 -2.300360500812530518e-01 -3.420354127883911133e-01 7.570767402648925781e-02 6.895890235900878906e-01 -2.732276916503906250e-01 -3.159860670566558838e-01 9.287466853857040405e-02
7.515304088592529297e-01 -2.377321720123291016e-01 2.430579960346221924e-01 1.845754235982894897e-01 -1.759622693061828613e-01 -1.190585196018218994e-01 2.554887235164642334e-01 4.184831082820892334e-01
5.633206963539123535e-01 2.792374603450298309e-02 8.286212570965290070e-03 -4.809670448303222656e-01 6.529515385627746582e-01 -1.428621560335159302e-01 -6.663215463049709797e-04 6.112557277083396912e-02
8.461951613426208496e-01 -1.035268604755401611e-01 -4.103096574544906616e-02 1.544465571641921997e-01 -2.324361801147460938e-01 -3.934019207954406738e-01 1.263156086206436157e-01 -1.514969319105148315e-01
2.653389573097229004e-01 -2.872923910617828369e-01 -4.046368002891540527e-01 2.465548813343048096e-01 4.231903851032257080e-01 -6.518075466156005859e-01 1.138837561011314392e-01 7.500413805246353149e-02
2.626543641090393066e-01 -6.081237792968750000e-01 -3.204402625560760498e-01 -1.621111184358596802e-01 -1.260157227516174316e-01 2.547794207930564880e-02 -1.802108287811279297e-01 6.190566420555114746e-01
3.837166428565979004e-01 -2.450554668903350830e-01 -4.687484502792358398e-01 -3.607428669929504395e-01 -4.832488298416137695e-01 -1.560030728578567505e-01 -2.560124397277832031e-01 3.456006944179534912e-01
1.787072718143463135e-01 -1.735962927341461182e-01 -1.063379123806953430e-01 -5.889621973037719727e-01 4.885136187076568604e-01 -2.666952610015869141e-01 3.336536586284637451e-01 3.983053267002105713e-01
4.565112665295600891e-02 -1.849605590105056763e-01 -5.954949855804443359e-01 -4.369401037693023682e-01 -8.348061144351959229e-02 7.825404405593872070e-02 2.594324350357055664e-01 5.811855792999267578e-01
3.481105864048004150e-01 -1.694278270006179810e-01 5.301215127110481262e-02 9.738010913133621216e-02 -1.161714363843202591e-02 -3.456647396087646484e-01 3.554652035236358643e-01 7.693149447441101074e-01
4.541561007499694824e-01 1.148814801126718521e-02 -5.605927705764770508e-01 3.220218420028686523e-01 5.866008400917053223e-01 -8.446274697780609131e-02 -2.115924144163727760e-03 -1.562332361936569214e-01
3.918617963790893555e-01 -2.679471075534820557e-01 -1.150751486420631409e-01 4.724243581295013428e-01 2.172842770814895630e-01 -4.492849111557006836e-01 4.001308679580688477e-01 3.592316806316375732e-01
4.517506659030914307e-01 -7.837068289518356323e-03 -8.812654763460159302e-02 4.077057242393493652e-01 4.328589141368865967e-01 -2.424769550561904907e-01 3.518182039260864258e-01 5.019279718399047852e-01
8.580309748649597168e-01 3.301119804382324219e-01 2.725951559841632843e-02 -1.294263899326324463e-01 1.207224503159523010e-01 4.008017480373382568e-03 3.475304841995239258e-01 -4.412950575351715088e-02
4.532865285873413086e-01 -3.395163714885711670e-01 2.107426375150680542e-01 -5.835667848587036133e-01 3.886590898036956787e-01 -1.307946443557739258e-01 1.364668905735015869e-01 3.278886973857879639e-01
3.461353182792663574e-01 9.506711363792419434e-02 -2.158815115690231323e-01 -6.347715258598327637e-01 -8.933094143867492676e-02 -9.309457242488861084e-02 6.353731751441955566e-01 3.559837117791175842e-02
1.580351293087005615e-01 -1.051121875643730164e-01 -7.101008296012878418e-01 2.830271609127521515e-02 4.787981212139129639e-01 -3.328969180583953857e-01 2.717225551605224609e-01 2.122050821781158447e-01
1.947015970945358276e-01 -2.095914781093597412e-01 -6.586921811103820801e-01 1.463234238326549530e-02 -6.866722553968429565e-02 2.053235173225402832e-01 2.335976250469684601e-02 6.607984900474548340e-01
3.480406105518341064e-01 -3.826236724853515625e-01 -4.507326483726501465e-01 -4.197289943695068359e-01 2.163096219301223755e-01 -2.654847502708435059e-01 -4.831886589527130127e-01 -4.890274256467819214e-02
7.680943608283996582e-01 -6.652203947305679321e-02 7.595437020063400269e-02 3.904551267623901367e-01 -9.095690399408340454e-02 -2.509715594351291656e-02 1.737409681081771851e-01 4.563911259174346924e-01
6.048130989074707031e-01 -5.155974626541137695e-01 2.691552415490150452e-02 4.960295259952545166e-01 1.508278399705886841e-01 5.570770427584648132e-02 3.075522482395172119e-01 -3.391176089644432068e-02
3.734034299850463867e-01 -4.723033010959625244e-01 -1.065915822982788086e-02 2.575425803661346436e-01 5.952866673469543457e-01 2.035350203514099121e-01 3.841162621974945068e-01 1.664918065071105957e-01
6.388301253318786621e-01 -6.961967796087265015e-02 -3.347998261451721191e-01 2.922723889350891113e-01 1.968727912753820419e-03 4.246034622192382812e-01 4.002892971038818359e-01 2.213855683803558350e-01
6.270250082015991211e-01 1.667857356369495392e-02 -4.859331548213958740e-01 -4.935206100344657898e-02 -2.667329013347625732e-01 4.001494944095611572e-01 1.370114386081695557e-01 3.434480130672454834e-01
1.440202295780181885e-01 -7.118339091539382935e-02 -3.205420672893524170e-01 -6.351909041404724121e-01 -1.589635163545608521e-01 -2.966107614338397980e-02 5.969311594963073730e-01 2.924045324325561523e-01
2.736247479915618896e-01 -1.385753601789474487e-01 -6.651647090911865234e-01 9.494013339281082153e-02 2.434552162885665894e-01 -4.537237882614135742e-01 4.090735316276550293e-01 1.482951790094375610e-01
7.205668687820434570e-01 1.138251498341560364e-01 -6.359376013278961182e-02 -1.814640611410140991e-01 -4.069428443908691406e-01 -4.595983922481536865e-01 2.317909449338912964e-01 -1.713711954653263092e-02
3.793725371360778809e-01 -6.314758062362670898e-01 -1.617822051048278809e-01 -4.122537076473236084e-01 -1.292884796857833862e-01 7.669885456562042236e-02 4.011944830417633057e-01 -2.786270678043365479e-01
3.047183752059936523e-01 1.604734659194946289e-01 -6.812767982482910156e-01 2.070632129907608032e-01 2.277829125523567200e-02 -1.072954200208187103e-02 -5.187201872467994690e-02 6.091446280479431152e-01
2.382444292306900024e-01 -4.850533008575439453e-01 -5.266758203506469727e-01 8.633428066968917847e-02 7.135770469903945923e-02 2.728427052497863770e-01 6.481272727251052856e-02 5.825684070587158203e-01
9.451553970575332642e-02 1.921879686415195465e-02 -7.097294926643371582e-01 4.108343645930290222e-02 4.369656741619110107e-01 -1.719973832368850708e-01 7.922504097223281860e-02 5.084240436553955078e-01
4.777977168560028076e-01 2.479409873485565186e-01 -4.171523153781890869e-01 -3.031994104385375977e-01 -3.360897302627563477e-01 -2.123585939407348633e-01 -2.590456902980804443e-01 4.681150615215301514e-01
8.797057867050170898e-01 2.235264778137207031e-01 7.232695817947387695e-02 3.002490103244781494e-01 8.186735957860946655e-02 -8.418969810009002686e-02 1.878753304481506348e-01 1.780048906803131104e-01
7.994256019592285156e-01 4.319425225257873535e-01 -1.062813475728034973e-01 -1.291741430759429932e-01 -5.325717106461524963e-02 -8.758762851357460022e-03 3.254236876964569092e-01 1.937758028507232666e-01
4.722066521644592285e-01 -1.904233992099761963e-01 -4.433358460664749146e-02 -5.943854451179504395e-01 -1.651527732610702515e-01 1.588366180658340454e-01 -2.819059491157531738e-01 5.035125017166137695e-01
4.599528610706329346e-01 -3.746613264083862305e-01 -1.390292495489120483e-01 1.153719425201416016e-01 -2.563638985157012939e-01 -3.764962032437324524e-02 -2.804254889488220215e-01 6.853131055831909180e-01
6.366053819656372070e-01 -2.059379965066909790e-01 1.951440870761871338e-01 -5.859019756317138672e-01 3.026991784572601318e-01 -2.787878215312957764e-01 -2.653973177075386047e-02 -3.011587634682655334e-02
4.273678362369537354e-01 -2.259015887975692749e-01 -4.134231805801391602e-01 -5.264509916305541992e-01 -3.488248586654663086e-01 2.600444853305816650e-01 6.927397847175598145e-02 3.523564040660858154e-01
5.603607296943664551e-01 -1.637780480086803436e-02 -2.328286617994308472e-01 1.816813200712203979e-01 6.949627995491027832e-01 3.027727305889129639e-01 1.543506681919097900e-01 6.455422844737768173e-03
5.582276582717895508e-01 3.040340356528759003e-02 -5.162671208381652832e-01 1.269958615303039551e-01 -1.238135155290365219e-03 5.430271625518798828e-01 9.835255146026611328e-02 3.166142404079437256e-01
1.284098774194717407e-01 -3.307834565639495850e-01 -4.967969357967376709e-01 -1.588299572467803955e-01 6.002911329269409180e-01 -3.972610533237457275e-01 2.378982156515121460e-01 -1.652208119630813599e-01
7.930741310119628906e-01 2.215853631496429443e-01 6.068550795316696167e-02 -3.607571423053741455e-01 2.143940329551696777e-01 1.765250265598297119e-01 2.995831668376922607e-01 -1.457011401653289795e-01
6.311958432197570801e-01 1.832705140113830566e-01 -6.041871756315231323e-02 -1.670362055301666260e-01 1.235069856047630310e-01 2.183082401752471924e-01 6.683869957923889160e-01 1.637025028467178345e-01
5.739353299140930176e-01 -4.370856285095214844e-01 -2.337453812360763550e-01 -6.487172096967697144e-02 -5.165840387344360352e-01 -9.673682041466236115e-03 -2.802671119570732117e-02 3.911152184009552002e-01
4.698748886585235596e-02 -2.965658605098724365e-01 -5.890055894851684570e-01 -5.482587963342666626e-02 5.444046258926391602e-01 -2.697069346904754639e-01 2.802917361259460449e-01 3.350010216236114502e-01
4.488842189311981201e-01 8.872082829475402832e-02 -5.947310924530029297e-01 4.617726504802703857e-01 4.578080773353576660e-02 -4.205104708671569824e-01 1.124049574136734009e-01 1.792561262845993042e-01
2.455398589372634888e-01 -8.236858993768692017e-02 -8.575118184089660645e-01 -2.627143263816833496e-01 4.489242285490036011e-02 2.303197085857391357e-01 -7.152746617794036865e-02 2.615370452404022217e-01
6.353181004524230957e-01 -3.828635811805725098e-01 -4.073452055454254150e-01 3.620878159999847412e-01 -1.643905937671661377e-01 2.530570328235626221e-01 2.360563725233078003e-01 -7.722736150026321411e-02
3.428211510181427002e-01 2.521017491817474365e-01 -6.799983382225036621e-01 -4.794298410415649414e-01 9.890646487474441528e-02 -2.049530893564224243e-01 1.177680641412734985e-01 -2.470022886991500854e-01
5.922916159033775330e-02 -6.376172602176666260e-02 -6.463499069213867188e-01 -1.162307113409042358e-01 6.156013607978820801e-01 -1.037197113037109375e-01 2.844341695308685303e-01 3.008699417114257812e-01
6.415641903877258301e-01 -3.227316737174987793e-01 -2.619382441043853760e-01 -2.020662724971771240e-01 2.081910818815231323e-01 -3.250141739845275879e-01 -3.564316630363464355e-01 -3.142861723899841309e-01
7.139058113098144531e-01 -1.965879946947097778e-01 -1.016873046755790710e-01 -3.819572031497955322e-01 3.573069274425506592e-01 -1.891145557165145874e-01 -2.154094278812408447e-01 -2.926198244094848633e-01
5.493591427803039551e-01 4.862498044967651367e-01 -4.979884326457977295e-01 1.702892035245895386e-01 1.676689684391021729e-01 -1.339123696088790894e-01 1.809514313936233521e-01 3.255548179149627686e-01
9.519460797309875488e-02 -3.433961272239685059e-01 -6.084399819374084473e-01 1.380859017372131348e-01 6.739415526390075684e-01 -4.384409263730049133e-02 -2.527374774217605591e-02 1.642916351556777954e-01
6.465415954589843750e-01 -1.040597781538963318e-01 -2.215194255113601685e-01 -4.016919434070587158e-01 -4.484396576881408691e-01 1.613132804632186890e-01 -1.540540009737014771e-01 3.314748108386993408e-01
1.206239089369773865e-01 -1.144746243953704834e-01 -7.859017848968505859e-01 -2.261687070131301880e-01 9.242602437734603882e-02 5.454662442207336426e-02 -2.931840121746063232e-01 4.539568424224853516e-01
3.169719278812408447e-01 2.132803350687026978e-01 -5.815003514289855957e-01 -5.730976462364196777e-01 -6.706468760967254639e-02 -1.147146448493003845e-01 3.760355710983276367e-01 -1.685132980346679688e-01
1.797730922698974609e-01 -1.366015989333391190e-02 -3.676320910453796387e-01 -6.972150206565856934e-01 -1.793399266898632050e-02 -6.224992126226425171e-02 5.507034659385681152e-01 1.968804448843002319e-01
5.763360261917114258e-01 -1.070755571126937866e-01 -4.275837242603302002e-01 -4.517058134078979492e-01 -3.700606822967529297e-01 2.768328487873077393e-01 2.350719571113586426e-01 -2.579658478498458862e-02
5.486075878143310547e-01 -3.702397644519805908e-01 -9.479143470525741577e-02 5.608399510383605957e-01 4.891401901841163635e-02 -1.786888688802719116e-01 1.511966139078140259e-01 4.257259964942932129e-01
5.733219385147094727e-01 -1.569122225046157837e-01 -3.647704124450683594e-01 -2.672497630119323730e-01 -1.280477494001388550e-01 5.873537063598632812e-01 -4.210671037435531616e-02 2.811532914638519287e-01
4.300993680953979492e-01 -2.601746842265129089e-02 -4.985041618347167969e-01 2.634329795837402344e-01 6.967974901199340820e-01 5.630821362137794495e-02 -7.396551966667175293e-02 -4.760414361953735352e-02
7.137722969055175781e-01 3.054384887218475342e-01 4.804221540689468384e-02 7.929372601211071014e-03 8.800502866506576538e-02 -2.601062059402465820e-01 5.104624032974243164e-01 2.426802366971969604e-01
4.696096777915954590e-01 -1.958354711532592773e-01 -3.357711732387542725e-01 -3.734473586082458496e-01 -1.918906867504119873e-01 1.616772562265396118e-01 5.869913101196289062e-01 -2.852885723114013672e-01
6.042097210884094238e-01 8.567738533020019531e-02 2.541427686810493469e-02 -2.737565636634826660e-01 -2.783302590250968933e-02 -4.348528981208801270e-01 5.836540460586547852e-01 -1.465533226728439331e-01
3.622150421142578125e-01 -4.890130460262298584e-01 -5.444852113723754883e-01 -2.926309406757354736e-01 -2.885951101779937744e-01 3.382906317710876465e-02 2.582176625728607178e-01 3.105824887752532959e-01
8.929125964641571045e-02 1.946053467690944672e-02 -6.979787945747375488e-01 -1.712079942226409912e-01 5.954773426055908203e-01 -9.107050485908985138e-03 9.794061630964279175e-02 3.330061435699462891e-01
6.025263071060180664e-01 -3.610313832759857178e-01 -4.005394577980041504e-01 2.512210607528686523e-01 -1.743562519550323486e-01 2.943033874034881592e-01 3.790549933910369873e-01 -1.495904922485351562e-01
1.864259392023086548e-01 -3.609176576137542725e-01 -5.776990652084350586e-01 -1.636968553066253662e-01 -2.320254892110824585e-01 1.497330516576766968e-02 -3.885504230856895447e-02 6.472102403640747070e-01
3.888460993766784668e-01 -5.463873147964477539e-01 3.494759649038314819e-02 1.134816557168960571e-01 4.199851155281066895e-01 -5.931354761123657227e-01 8.742027729749679565e-02 1.790513843297958374e-02
5.219717025756835938e-01 -2.989101707935333252e-01 -5.845012068748474121e-01 1.706333011388778687e-01 -4.029848575592041016e-01 2.223655134439468384e-01 -1.829331815242767334e-01 1.487720012664794922e-01
