# Supplementary material for: Where is your field going? A machine learning approach to study the relative motion of the domains of physics
Source: PLoS One. 2020 Jun 18;15(6):e0233997. doi: 10.1371/journal.pone.0233997 (PMC7302634; doi:10.1371/journal.pone.0233997)
Supplement: S9 Data — (ZIP) [file pone.0233997.s009.zip › 8/Pacs4Run_8_VS_500_embeddings2005-2009ED8.txt]

3.833006620407104492e-01 -2.431579381227493286e-01 -2.652081847190856934e-01 -4.709363877773284912e-01 -3.013445138931274414e-01 2.952019572257995605e-01 -5.311185717582702637e-01 -2.044471949338912964e-01
3.225038945674896240e-02 3.497459888458251953e-01 3.991690650582313538e-02 -5.187936425209045410e-01 -3.135485053062438965e-01 2.566681206226348877e-01 -6.627427935600280762e-01 -4.978240653872489929e-02
1.769534200429916382e-01 9.288537502288818359e-02 7.415316253900527954e-02 -1.473698019981384277e-01 -6.127362251281738281e-01 2.410883754491806030e-01 -6.700946092605590820e-01 -2.241590023040771484e-01
5.145764350891113281e-02 8.138847537338733673e-03 2.214258313179016113e-01 -7.611291408538818359e-01 -3.939917385578155518e-01 6.479357928037643433e-02 -2.708673775196075439e-01 -3.689741790294647217e-01
7.604131102561950684e-02 -2.193493545055389404e-01 -2.740805447101593018e-01 -5.023754835128784180e-01 -6.129526495933532715e-01 4.618881212081760168e-04 -4.923548996448516846e-01 -2.185993827879428864e-02
6.515114307403564453e-01 1.566384360194206238e-02 1.175375375896692276e-02 8.715731650590896606e-02 -7.979153096675872803e-02 -1.036521270871162415e-01 -7.419174909591674805e-01 9.889145148918032646e-04
3.233714103698730469e-01 1.744427531957626343e-01 3.722827732563018799e-01 -1.321608275175094604e-01 -5.481137037277221680e-01 4.677869379520416260e-01 -4.273801445960998535e-01 8.386066555976867676e-02
6.549268364906311035e-01 8.584762923419475555e-03 -3.843352198600769043e-02 -5.716717243194580078e-01 -1.858702600002288818e-01 -3.514140844345092773e-01 -2.702496349811553955e-01 1.078750044107437134e-01
7.377703189849853516e-01 -2.332492731511592865e-02 4.442940000444650650e-03 -6.490636616945266724e-03 -8.378320932388305664e-02 -1.864427626132965088e-01 -6.397104859352111816e-01 6.386743485927581787e-02
6.558062434196472168e-01 -4.713786393404006958e-02 4.889540374279022217e-01 -1.328521370887756348e-01 2.396519035100936890e-01 -7.604777067899703979e-02 -4.970411956310272217e-01 -2.653860859572887421e-02
4.330237805843353271e-01 1.939103752374649048e-01 1.802365630865097046e-01 -5.696975626051425934e-03 -3.114999830722808838e-01 1.916372478008270264e-01 -7.045043706893920898e-01 3.350937962532043457e-01
6.193465590476989746e-01 4.237390160560607910e-01 2.985747456550598145e-01 -3.268989026546478271e-01 -1.512529850006103516e-01 3.096089139580726624e-02 -4.585143029689788818e-01 8.230432122945785522e-02
3.120335750281810760e-03 1.055674478411674500e-01 -1.599269956350326538e-01 -6.001594662666320801e-01 2.892332971096038818e-01 6.329663395881652832e-01 -3.443043529987335205e-01 1.516997907310724258e-02
3.008232824504375458e-02 -2.539533376693725586e-01 2.393400222063064575e-01 -3.548513054847717285e-01 -4.611596167087554932e-01 6.935191899538040161e-02 -5.171746611595153809e-01 -5.161901712417602539e-01
3.405794799327850342e-01 -2.126054093241691589e-02 1.885382086038589478e-01 -4.831033945083618164e-01 2.671880424022674561e-01 -3.088900744915008545e-01 -5.341665148735046387e-01 -4.030901491641998291e-01
-2.280301041901111603e-02 -2.923109233379364014e-01 -9.469612687826156616e-02 -5.266156196594238281e-01 -3.412367701530456543e-01 1.024481803178787231e-01 -6.378982663154602051e-01 3.064159154891967773e-01
2.469789981842041016e-01 1.029786840081214905e-01 3.735111355781555176e-01 -3.717820644378662109e-01 -4.156794250011444092e-01 4.246423840522766113e-01 -2.411999702453613281e-01 -4.892609715461730957e-01
1.125349625945091248e-01 7.059848308563232422e-02 3.989584445953369141e-01 -4.823453128337860107e-01 6.558162719011306763e-02 -8.982617408037185669e-02 -7.601337432861328125e-01 1.881396770477294922e-02
4.080056678503751755e-03 2.959360480308532715e-01 1.111544519662857056e-01 -4.460394382476806641e-01 1.971657425165176392e-01 7.727325707674026489e-02 -8.100565075874328613e-01 -7.851180620491504669e-03
1.745272725820541382e-01 1.040187105536460876e-01 4.177560806274414062e-01 -4.393224120140075684e-01 4.085819050669670105e-02 -1.348088234663009644e-01 -6.932224631309509277e-01 -3.013239502906799316e-01
2.051565498113632202e-01 -5.747606977820396423e-02 3.554298579692840576e-01 -2.263075560331344604e-01 -3.443802520632743835e-02 -9.574090689420700073e-02 -6.728192567825317383e-01 -5.603780746459960938e-01
6.184725761413574219e-01 -5.061067938804626465e-01 1.944990009069442749e-01 -1.220229119062423706e-01 -2.826455533504486084e-01 -1.234303340315818787e-01 -3.580896556377410889e-01 2.920215129852294922e-01
6.486719250679016113e-01 1.619208902120590210e-01 -3.845640420913696289e-01 1.187761500477790833e-02 -1.450699418783187866e-01 4.953523576259613037e-01 -2.310558259487152100e-01 -2.918384969234466553e-01
2.278416603803634644e-01 -1.641997247934341431e-01 -1.125719696283340454e-01 -2.901228964328765869e-01 -3.743821978569030762e-01 2.017135173082351685e-01 -5.957402586936950684e-01 5.371463298797607422e-01
7.412845492362976074e-01 6.421330571174621582e-02 4.251196384429931641e-01 -1.583942323923110962e-01 1.987325996160507202e-01 -1.452650576829910278e-01 -4.219102561473846436e-01 -4.419960454106330872e-02
4.399078786373138428e-01 -2.844828963279724121e-01 -1.253953427076339722e-01 -1.785629689693450928e-01 -2.715012431144714355e-01 -1.926333084702491760e-02 -5.712940096855163574e-01 5.267645716667175293e-01
3.243734836578369141e-01 3.499433100223541260e-01 -2.776346504688262939e-01 -6.040601730346679688e-01 7.356727868318557739e-02 4.560702443122863770e-01 -2.465183287858963013e-01 -2.369983792304992676e-01
5.077386498451232910e-01 1.990373432636260986e-01 6.541066616773605347e-02 -3.671689927577972412e-01 -6.113857626914978027e-01 2.957152128219604492e-01 -2.597942054271697998e-01 1.864427775144577026e-01
3.625780642032623291e-01 -4.251262545585632324e-01 1.020239517092704773e-01 -3.353292047977447510e-01 4.735472202301025391e-01 -2.181625217199325562e-01 -5.398703813552856445e-01 4.060111194849014282e-02
4.990742802619934082e-01 -6.760960072278976440e-02 6.228343024849891663e-02 -2.078134119510650635e-01 -1.511913686990737915e-01 -2.762688100337982178e-01 -5.019754767417907715e-01 -5.900215506553649902e-01
2.224197536706924438e-01 3.128916621208190918e-01 -2.687310278415679932e-01 -6.031336188316345215e-01 -1.608782410621643066e-01 5.271014571189880371e-01 -3.097138106822967529e-01 -1.303890794515609741e-01
7.129794359207153320e-01 2.651268839836120605e-01 3.330367207527160645e-01 -2.501670718193054199e-01 3.387529030442237854e-02 -5.863085016608238220e-02 -4.722143709659576416e-01 1.424759775400161743e-01
6.212502717971801758e-01 2.794047631323337555e-02 -3.549404442310333252e-02 -5.161171033978462219e-02 -4.204913377761840820e-01 -7.153067737817764282e-02 -6.328467726707458496e-01 1.640708446502685547e-01
3.335760533809661865e-01 -2.888892889022827148e-01 9.135288000106811523e-02 -3.381709456443786621e-01 4.872747063636779785e-01 -2.978869974613189697e-01 -5.905824899673461914e-01 -8.720080554485321045e-02
3.628067672252655029e-01 1.607668846845626831e-01 -3.733928501605987549e-01 -3.726506829261779785e-01 4.946917891502380371e-01 3.986280262470245361e-01 -3.164894282817840576e-01 -2.458547204732894897e-01
3.569812178611755371e-01 1.787910312414169312e-01 1.693026870489120483e-01 -2.761498689651489258e-01 4.194976687431335449e-01 6.111620664596557617e-01 -3.346588909626007080e-01 2.723641097545623779e-01
2.656666636466979980e-01 1.408684253692626953e-01 1.053125187754631042e-01 -3.293455839157104492e-01 -1.620643585920333862e-02 -1.815074682235717773e-01 -8.612100481986999512e-01 -1.229951307177543640e-01
-1.142052263021469116e-01 -3.688147664070129395e-01 -2.027487903833389282e-01 -1.282654106616973877e-01 -2.148910611867904663e-02 3.010044693946838379e-01 -7.902756929397583008e-01 2.788771390914916992e-01
3.022802472114562988e-01 3.848712146282196045e-01 2.269810885190963745e-01 -3.732479810714721680e-01 -8.355753868818283081e-02 2.286450006067752838e-02 -7.446393966674804688e-01 -8.760122954845428467e-02
2.092390954494476318e-01 -1.869009137153625488e-01 -6.172021478414535522e-02 -4.599935114383697510e-01 -2.823278307914733887e-01 -2.099853157997131348e-01 -4.207434654235839844e-01 -6.364398598670959473e-01
4.006243944168090820e-01 1.141084656119346619e-01 7.370899915695190430e-01 -2.511653304100036621e-01 1.442679613828659058e-01 2.961490452289581299e-01 -3.237685263156890869e-01 -8.216008543968200684e-02
3.970779180526733398e-01 2.686639428138732910e-01 -3.228103816509246826e-01 -6.320482492446899414e-01 -1.390332281589508057e-01 4.536987245082855225e-01 -1.992346048355102539e-01 -3.987641260027885437e-02
6.137018203735351562e-01 3.015643358230590820e-01 -1.639229804277420044e-01 -5.557706952095031738e-01 -8.760833740234375000e-02 -1.041474789381027222e-01 -3.402647078037261963e-01 2.497506886720657349e-01
3.381475806236267090e-01 2.220912277698516846e-01 2.103689908981323242e-01 -4.098664224147796631e-01 5.405502021312713623e-02 -1.601468473672866821e-01 -7.644153833389282227e-01 1.057651191949844360e-01
7.873057126998901367e-01 2.624361217021942139e-01 -1.972288340330123901e-01 -3.628226816654205322e-01 5.795639753341674805e-02 -2.049196660518646240e-01 -2.836411893367767334e-01 -1.222049668431282043e-01
4.477872848510742188e-01 -1.294758021831512451e-01 3.123996257781982422e-01 -6.916418671607971191e-02 1.684000641107559204e-01 7.387368679046630859e-01 -1.723299473524093628e-01 2.766896188259124756e-01
6.803680062294006348e-01 1.626109182834625244e-01 3.944072723388671875e-01 -3.021495938301086426e-01 3.206824883818626404e-02 -1.811549067497253418e-01 -4.777750372886657715e-01 -4.112537950277328491e-02
5.686038732528686523e-01 -3.048039376735687256e-01 4.688832461833953857e-01 -1.662871837615966797e-01 -2.749112844467163086e-01 -2.187614440917968750e-01 -4.390471279621124268e-01 -1.417258083820343018e-01
-7.659196853637695312e-02 -2.386194169521331787e-01 -1.501208692789077759e-01 -4.262804687023162842e-01 -3.144666552543640137e-01 2.774742245674133301e-01 -6.653895974159240723e-01 3.381102383136749268e-01
8.019469380378723145e-01 2.554511129856109619e-01 -2.243738025426864624e-01 -3.275004327297210693e-01 3.284902498126029968e-02 -1.893362551927566528e-01 -3.074937760829925537e-01 -5.045760795474052429e-02
5.376781225204467773e-01 -6.926489621400833130e-02 -1.358475834131240845e-01 -9.411389939486980438e-03 1.931490451097488403e-01 -2.293210476636886597e-01 -7.630106210708618164e-01 -1.244254559278488159e-01
1.799649000167846680e-01 -1.342707425355911255e-01 6.008023619651794434e-01 -3.332864940166473389e-01 1.797167062759399414e-01 -9.651619940996170044e-02 -6.416583061218261719e-01 -1.555700451135635376e-01
6.019901633262634277e-01 -2.735354602336883545e-01 4.226913750171661377e-01 9.002604335546493530e-02 2.225202322006225586e-01 -7.633540034294128418e-02 -5.490300655364990234e-01 -1.386984586715698242e-01
1.526463478803634644e-01 -1.086775735020637512e-01 -1.577416509389877319e-01 -3.330535888671875000e-01 -3.372572958469390869e-01 2.055939137935638428e-01 -6.848535537719726562e-01 4.517140388488769531e-01
3.912741839885711670e-01 2.339308708906173706e-01 2.836003303527832031e-01 -1.328225433826446533e-01 -2.178035862743854523e-02 -2.271375805139541626e-02 -7.892276644706726074e-01 -2.650265991687774658e-01
3.714137971401214600e-01 9.094528108835220337e-02 -9.138883650302886963e-02 -7.704712152481079102e-01 1.378215849399566650e-01 4.788373112678527832e-01 -5.933853611350059509e-02 -1.361584756523370743e-03
1.707993298768997192e-01 2.926380634307861328e-01 -3.910054266452789307e-01 -4.666269719600677490e-01 -1.166579220443964005e-02 5.407122969627380371e-01 -4.396908879280090332e-01 -1.695006489753723145e-01
2.319141477346420288e-01 -2.622158229351043701e-01 4.087172150611877441e-01 -2.339687645435333252e-01 1.577438712120056152e-01 -1.377485990524291992e-01 -7.818679809570312500e-01 2.218992821872234344e-02
5.620778799057006836e-01 7.451538741588592529e-02 8.321496099233627319e-02 -6.674369424581527710e-02 1.343960762023925781e-01 -2.098297476768493652e-01 -7.760017514228820801e-01 -5.354351550340652466e-02
6.089243292808532715e-01 1.553148329257965088e-01 1.349326372146606445e-01 -4.537135660648345947e-01 3.786479532718658447e-01 -2.570948600769042969e-01 -3.675401806831359863e-01 -1.909648776054382324e-01
1.722454577684402466e-01 -3.817854523658752441e-01 2.567454874515533447e-01 -4.644177854061126709e-01 5.584034323692321777e-01 -1.565323472023010254e-01 -4.532549083232879639e-01 3.481763601303100586e-02
1.853466331958770752e-01 1.507831066846847534e-01 2.100470960140228271e-01 -4.730700254440307617e-01 2.451689541339874268e-01 -1.696823537349700928e-01 -7.554242610931396484e-01 -1.242183223366737366e-01
5.999708771705627441e-01 -2.030680924654006958e-01 4.118576943874359131e-01 -2.862970829010009766e-01 -1.799540370702743530e-01 -3.169171214103698730e-01 -4.327256381511688232e-01 -1.647241562604904175e-01
3.044334352016448975e-01 -1.473395079374313354e-01 2.526548504829406738e-01 -3.319429457187652588e-01 -3.377543389797210693e-01 2.658811509609222412e-01 -6.330050826072692871e-01 3.551398217678070068e-01
2.070849835872650146e-01 -4.459195733070373535e-01 6.185404658317565918e-01 -1.874145865440368652e-01 2.543753385543823242e-01 -4.636623710393905640e-02 -5.210870504379272461e-01 -4.654784128069877625e-02
2.841551005840301514e-01 -3.616384267807006836e-01 -6.999829411506652832e-02 -3.078754246234893799e-01 -2.920935451984405518e-01 -2.629952430725097656e-01 -3.890458941459655762e-01 -6.188253760337829590e-01
8.169119954109191895e-01 2.139856293797492981e-02 1.458383649587631226e-01 -1.540825664997100830e-01 3.649555519223213196e-02 -2.892088294029235840e-01 -4.267909228801727295e-01 -1.416423767805099487e-01
3.240539133548736572e-01 -1.047711446881294250e-02 1.197950914502143860e-02 1.483088433742523193e-01 1.321580857038497925e-01 -1.969940401613712311e-02 -9.114881753921508789e-01 -1.551630198955535889e-01
2.252727150917053223e-01 1.954996585845947266e-01 3.336923420429229736e-01 -4.247286915779113770e-01 1.680604815483093262e-01 -6.384820491075515747e-02 -7.625173330307006836e-01 7.438727468252182007e-02
3.600877225399017334e-01 -4.271995276212692261e-02 -3.260829746723175049e-01 -4.158136248588562012e-01 2.180913835763931274e-01 5.540714859962463379e-01 -1.207144334912300110e-01 -4.692011475563049316e-01
3.242151439189910889e-01 1.854300647974014282e-01 -4.630472660064697266e-01 -7.207266986370086670e-02 7.565376907587051392e-02 5.253878235816955566e-01 -5.707386732101440430e-01 -1.827412098646163940e-01
4.470499455928802490e-01 1.659676432609558105e-01 -2.762164175510406494e-01 1.070823171176016331e-03 -3.249697387218475342e-01 6.470770239830017090e-01 -3.657204806804656982e-01 -1.955476999282836914e-01
4.173016250133514404e-01 -6.396393477916717529e-02 5.667107105255126953e-01 -5.665016770362854004e-01 -2.854046821594238281e-01 2.618864178657531738e-01 9.193967282772064209e-02 -1.455662995576858521e-01
3.175980746746063232e-01 -8.005466461181640625e-01 1.335146129131317139e-01 -3.431181013584136963e-01 -1.392485648393630981e-01 -5.355460941791534424e-02 -2.564296126365661621e-01 1.862408816814422607e-01
2.448760271072387695e-01 -5.521759018301963806e-02 -2.444833703339099884e-02 -4.524689316749572754e-01 1.524133235216140747e-01 6.757460236549377441e-01 -2.242477089166641235e-01 4.489001631736755371e-01
-2.241275645792484283e-02 -5.440400242805480957e-01 2.051669806241989136e-01 -6.695718169212341309e-01 1.755976490676403046e-02 4.085788875818252563e-02 -3.121342658996582031e-01 3.371834158897399902e-01
4.076686799526214600e-01 6.467217206954956055e-02 -5.043049901723861694e-02 -7.915446758270263672e-01 2.476243972778320312e-01 3.571560084819793701e-01 -2.747347112745046616e-03 -1.079437658190727234e-01
3.849515020847320557e-01 -5.480429530143737793e-01 3.990243673324584961e-01 1.590580493211746216e-01 1.940775662660598755e-01 1.739538311958312988e-01 -5.070653557777404785e-01 2.046952247619628906e-01
5.359605550765991211e-01 -5.733929276466369629e-01 3.934676349163055420e-01 -1.267859153449535370e-02 -1.026152521371841431e-01 -3.465455397963523865e-02 -4.078294634819030762e-01 2.256848812103271484e-01
2.863484025001525879e-01 2.176046371459960938e-01 -2.358314394950866699e-01 -6.928046941757202148e-01 -2.416184991598129272e-01 -1.660255491733551025e-01 -4.904542267322540283e-01 9.256789833307266235e-02
4.342171549797058105e-01 -1.242178156971931458e-01 -1.553974896669387817e-01 -1.982649043202400208e-02 -6.728148087859153748e-03 -1.928810477256774902e-01 -8.531985878944396973e-01 7.929473370313644409e-02
5.749039649963378906e-01 1.702798716723918915e-02 4.364960491657257080e-01 -3.964465577155351639e-03 1.192584633827209473e-01 -7.265694439411163330e-02 -6.311303377151489258e-01 -2.466247975826263428e-01
4.100669026374816895e-01 -2.301660366356372833e-02 3.070442974567413330e-01 -2.788365781307220459e-01 -1.367111802101135254e-01 -2.182920575141906738e-01 -5.340711474418640137e-01 -5.547215342521667480e-01
4.339934289455413818e-01 1.631931066513061523e-01 -2.258538603782653809e-01 -5.677410364151000977e-01 3.476416170597076416e-01 4.074830114841461182e-01 -1.130127608776092529e-01 -3.346773684024810791e-01
3.853763937950134277e-01 5.738490819931030273e-02 -1.766592115163803101e-01 -2.014364600181579590e-01 3.490160405635833740e-01 6.706840991973876953e-01 -1.912040263414382935e-01 -4.101444482803344727e-01
4.352874159812927246e-01 -2.016225364059209824e-03 1.299695372581481934e-01 -5.159807801246643066e-01 2.438103556632995605e-01 5.888172984123229980e-01 5.748890712857246399e-02 -3.434213399887084961e-01
3.401637673377990723e-01 -4.199197888374328613e-01 -3.399256989359855652e-02 -1.227176859974861145e-01 4.979730844497680664e-01 -2.101791501045227051e-01 -6.320862770080566406e-01 -7.435503881424665451e-03
4.355322420597076416e-01 2.232591062784194946e-01 -3.399316966533660889e-01 -5.678009390830993652e-01 -1.051227934658527374e-02 -2.609198093414306641e-01 -5.042940378189086914e-01 -3.690452780574560165e-03
4.023944139480590820e-01 5.092978104948997498e-02 4.793205261230468750e-01 -2.757042348384857178e-01 -1.795684844255447388e-01 -9.669704735279083252e-02 -5.008561015129089355e-01 -4.871057271957397461e-01
2.976834475994110107e-01 -3.727535530924797058e-02 -1.416275501251220703e-01 -1.996150463819503784e-01 -4.405113458633422852e-01 1.650928258895874023e-01 -6.117655634880065918e-01 5.045073628425598145e-01
2.676099836826324463e-01 -1.986404359340667725e-01 -3.817164003849029541e-01 -6.199118494987487793e-01 2.483471035957336426e-01 4.876294434070587158e-01 -2.344317920506000519e-02 -2.427354604005813599e-01
8.472862839698791504e-01 -7.763069123029708862e-02 3.622252959758043289e-03 6.493137031793594360e-02 -3.189879283308982849e-02 -1.844649761915206909e-01 -4.859989881515502930e-01 2.470474317669868469e-02
7.211749553680419922e-01 -4.254803955554962158e-01 1.846607476472854614e-01 -1.264161318540573120e-01 1.124559193849563599e-01 -3.233268857002258301e-01 -3.620604872703552246e-01 2.276492491364479065e-02
3.318548798561096191e-01 4.285018742084503174e-01 -3.132232427597045898e-01 -4.605309069156646729e-01 -3.146523609757423401e-02 3.976542949676513672e-01 -4.761577248573303223e-01 -1.010730341076850891e-01
2.208571881055831909e-01 1.060178875923156738e-01 2.823604941368103027e-01 -4.667829275131225586e-01 1.140422374010086060e-01 -1.791102290153503418e-01 -7.660230398178100586e-01 -1.024268791079521179e-01
1.989795714616775513e-01 5.735627189278602600e-02 -2.462745457887649536e-01 -6.420457735657691956e-03 -1.853408962488174438e-01 7.399399280548095703e-01 -4.695285558700561523e-01 -3.067667484283447266e-01
2.163807600736618042e-01 -2.630030512809753418e-01 -2.534395158290863037e-01 -4.043989479541778564e-01 -2.461077719926834106e-01 -2.432933151721954346e-01 -4.445024132728576660e-01 -5.821473002433776855e-01
3.288961350917816162e-01 -1.431613117456436157e-01 4.833301305770874023e-01 -1.676722913980484009e-01 -9.094775468111038208e-02 -9.763664752244949341e-02 -5.403802990913391113e-01 -5.475353598594665527e-01
6.925568729639053345e-02 -1.678377985954284668e-01 1.100517883896827698e-01 -4.493256211280822754e-01 -5.360847711563110352e-01 6.003968790173530579e-02 -6.563614606857299805e-01 1.767119020223617554e-01
3.897504806518554688e-01 -1.396798193454742432e-01 -5.186790227890014648e-01 -2.291751801967620850e-01 1.092599779367446899e-01 4.625472426414489746e-01 -2.343686819076538086e-01 -4.756244421005249023e-01
6.917788982391357422e-01 -3.631342053413391113e-01 4.693130552768707275e-01 -2.436297014355659485e-02 8.632422983646392822e-02 -5.520067736506462097e-02 -3.265122175216674805e-01 2.271963059902191162e-01
2.538094222545623779e-01 8.487452566623687744e-02 2.704304158687591553e-01 -3.551638424396514893e-01 1.044644787907600403e-01 -1.583456099033355713e-01 -8.318514227867126465e-01 -3.376857563853263855e-02
5.586818978190422058e-02 -8.928299695253372192e-02 5.835496783256530762e-01 -2.902219891548156738e-01 -2.205842733383178711e-01 3.852855861186981201e-01 -3.349619805812835693e-01 -5.048231482505798340e-01
5.418183803558349609e-01 -6.235958337783813477e-01 2.979747653007507324e-01 -2.271178662776947021e-01 -1.903748810291290283e-01 -1.531841885298490524e-02 -1.450500339269638062e-01 3.459377586841583252e-01
3.613306581974029541e-01 2.942381985485553741e-02 3.609463274478912354e-01 -3.255169689655303955e-01 6.455990672111511230e-02 -2.216821312904357910e-01 -7.580024600028991699e-01 -6.672440469264984131e-02
2.944625616073608398e-01 -6.287852674722671509e-02 -4.515127837657928467e-01 -6.396222114562988281e-01 1.813702844083309174e-02 4.320818781852722168e-01 -1.294282078742980957e-01 3.042730391025543213e-01
2.423789799213409424e-01 -4.871301651000976562e-01 4.199472256004810333e-03 -2.045939564704895020e-01 -4.245783388614654541e-01 3.328005075454711914e-01 -3.826142847537994385e-01 4.739869832992553711e-01
2.435688078403472900e-01 9.989862889051437378e-02 3.333145380020141602e-02 -1.863419413566589355e-01 9.750467538833618164e-02 -5.200096964836120605e-02 -9.315614700317382812e-01 -1.218285262584686279e-01
7.001774907112121582e-01 -4.239947199821472168e-01 1.721165329217910767e-01 -1.344465315341949463e-01 1.205786913633346558e-01 -2.850667238235473633e-01 -4.160239398479461670e-01 1.157661005854606628e-01
3.693180978298187256e-01 -1.349123269319534302e-01 -2.954298071563243866e-02 -1.718938946723937988e-01 2.801768481731414795e-01 6.631733775138854980e-01 -2.950279116630554199e-01 4.578680098056793213e-01
5.383254289627075195e-01 -5.416027903556823730e-01 2.147218286991119385e-01 1.056936681270599365e-01 -8.060692995786666870e-02 -2.454478442668914795e-01 -4.624637663364410400e-01 -2.810352146625518799e-01
3.502248227596282959e-01 -7.351170182228088379e-01 1.142355874180793762e-01 -2.426691353321075439e-01 -2.923387587070465088e-01 -2.367118895053863525e-01 -3.467691242694854736e-01 -5.713338404893875122e-02
3.618784546852111816e-01 -2.352073639631271362e-01 -9.672585129737854004e-02 -6.550186872482299805e-01 2.397598028182983398e-01 5.406026244163513184e-01 1.341575086116790771e-01 -8.707278966903686523e-02
6.352245062589645386e-02 -4.426789581775665283e-01 3.670506179332733154e-01 -2.648670375347137451e-01 2.410413026809692383e-01 -1.990808695554733276e-01 -7.014515995979309082e-01 -7.315139472484588623e-02
9.921104647219181061e-03 -6.550020575523376465e-01 -8.579858392477035522e-02 -6.096519231796264648e-01 -1.557913608849048615e-02 -3.894103690981864929e-02 -3.603351116180419922e-01 2.454312741756439209e-01
-4.494039341807365417e-03 -6.298012137413024902e-01 9.433040767908096313e-02 -7.572944462299346924e-02 -1.112434864044189453e-01 5.825271010398864746e-01 -2.292419672012329102e-01 -4.294559359550476074e-01
3.672056794166564941e-01 -6.981045752763748169e-02 1.098582707345485687e-02 -7.286607623100280762e-01 2.531326413154602051e-01 5.104389786720275879e-01 6.732358783483505249e-02 -7.909742183983325958e-03
6.449477672576904297e-01 -4.244106113910675049e-01 1.131029427051544189e-01 1.868489086627960205e-01 -7.968927174806594849e-02 -1.960594952106475830e-01 -4.849046468734741211e-01 -2.762084603309631348e-01
2.258466929197311401e-01 -9.825718402862548828e-02 -2.772551476955413818e-01 1.707383990287780762e-01 -5.268526077270507812e-02 7.221041917800903320e-01 -4.780977666378021240e-01 -2.837764024734497070e-01
5.160777568817138672e-01 5.263261497020721436e-02 2.215305715799331665e-01 -9.347600489854812622e-02 4.025410711765289307e-01 5.847698450088500977e-01 -2.978968620300292969e-01 2.834471166133880615e-01
6.606680750846862793e-01 1.584331542253494263e-01 1.182852685451507568e-01 -7.804774492979049683e-02 -2.673553824424743652e-01 -8.623539656400680542e-02 -6.566045880317687988e-01 9.104330092668533325e-02
2.555750906467437744e-01 -7.446764111518859863e-01 -1.109995096921920776e-01 -2.489908970892429352e-02 -3.056189417839050293e-01 1.550171226263046265e-01 -4.647221267223358154e-01 1.838411092758178711e-01
3.654670715332031250e-01 -1.998849362134933472e-01 -4.704309999942779541e-01 1.628533564507961273e-02 -2.322632819414138794e-01 6.107165217399597168e-01 -4.125557541847229004e-01 -8.823902159929275513e-02
6.624830365180969238e-01 2.164749950170516968e-01 3.668584823608398438e-01 -3.867630362510681152e-01 6.510981172323226929e-02 -1.779768019914627075e-01 -3.943720757961273193e-01 -1.965698152780532837e-01
3.081711530685424805e-01 -2.505959272384643555e-01 -5.934090614318847656e-01 -8.428599685430526733e-02 1.817637085914611816e-01 4.525557756423950195e-01 -3.294953107833862305e-01 -3.695697486400604248e-01
2.471526414155960083e-01 -7.412136793136596680e-01 -2.580753266811370850e-01 3.365973383188247681e-02 -2.955956161022186279e-01 1.494029313325881958e-01 -4.377149045467376709e-01 -1.431427597999572754e-01
4.945975840091705322e-01 5.707832425832748413e-02 1.464793980121612549e-01 -3.702789247035980225e-01 8.771121501922607422e-02 6.845439672470092773e-01 -7.442753762006759644e-02 3.342444300651550293e-01
7.568567991256713867e-01 2.779744751751422882e-02 -1.810905933380126953e-01 -4.234711825847625732e-01 7.694564014673233032e-02 -2.722518742084503174e-01 -2.720930576324462891e-01 2.453512400388717651e-01
1.119521707296371460e-01 -3.722513020038604736e-01 7.604966163635253906e-01 -1.417809724807739258e-01 1.112863570451736450e-01 2.325254976749420166e-01 -4.159480631351470947e-01 -1.047526970505714417e-01
6.084467172622680664e-01 2.041208744049072266e-01 2.998128533363342285e-01 -1.580163538455963135e-01 3.053054586052894592e-02 -3.620848059654235840e-02 -6.714838743209838867e-01 1.419035196304321289e-01
3.343881666660308838e-01 -4.399516806006431580e-02 7.973171770572662354e-02 -6.481310129165649414e-01 1.810528784990310669e-01 5.370519757270812988e-01 7.499600946903228760e-02 -3.646761476993560791e-01
2.932974696159362793e-01 -4.082095921039581299e-01 9.906892478466033936e-02 -4.117433428764343262e-01 5.930552482604980469e-01 -2.256060242652893066e-01 -4.030886292457580566e-01 -5.386288464069366455e-02
5.983711779117584229e-02 1.963773071765899658e-01 -2.016086876392364502e-01 -7.119771242141723633e-01 -3.079371154308319092e-01 -6.343672424554824829e-02 -5.419492721557617188e-01 -1.331899911165237427e-01
4.340295791625976562e-01 3.928931429982185364e-02 -3.076517023146152496e-02 -6.468045711517333984e-01 2.248729318380355835e-01 5.512531399726867676e-01 3.374784067273139954e-02 -1.875772178173065186e-01
7.651302814483642578e-01 -3.463195860385894775e-01 4.576673209667205811e-01 -1.066274754703044891e-02 -7.756103575229644775e-02 -4.989865049719810486e-02 -2.187279462814331055e-01 1.694632917642593384e-01
1.417268812656402588e-01 -4.207797646522521973e-01 3.503876030445098877e-01 -2.907721102237701416e-01 2.703744769096374512e-01 -2.173643857240676880e-01 -6.764655113220214844e-01 -1.326005160808563232e-01
3.334597945213317871e-01 1.076807901263237000e-01 2.796913683414459229e-01 -3.413724303245544434e-01 3.973474204540252686e-01 -1.643525362014770508e-01 -6.766378879547119141e-01 -1.992778778076171875e-01
2.877110540866851807e-01 -8.678102493286132812e-01 1.291235238313674927e-01 -1.509304493665695190e-01 -1.143766641616821289e-01 -2.307160990312695503e-03 -3.083029985427856445e-01 1.285953074693679810e-01
9.918131679296493530e-02 2.954120934009552002e-01 7.623481005430221558e-02 -4.415158033370971680e-01 8.337827771902084351e-02 5.666359663009643555e-01 -3.453590571880340576e-01 -5.048224925994873047e-01
-7.974509894847869873e-02 -3.805242776870727539e-01 1.798898875713348389e-01 -3.549472689628601074e-01 -3.157089948654174805e-01 6.300745159387588501e-02 -5.353512763977050781e-01 -5.479515790939331055e-01
-2.171094119548797607e-01 -6.311811804771423340e-01 -1.432395875453948975e-01 -4.187056124210357666e-01 -1.082507371902465820e-01 2.923954427242279053e-01 -5.094438791275024414e-01 4.353813081979751587e-02
3.298040628433227539e-01 -2.449120134115219116e-01 2.474774867296218872e-01 -2.783711254596710205e-01 -3.976869210600852966e-02 -2.396688014268875122e-01 -5.169579386711120605e-01 -6.051806211471557617e-01
3.489995896816253662e-01 1.810512244701385498e-01 3.183643519878387451e-01 -4.401376843452453613e-01 -5.294183492660522461e-01 3.878840208053588867e-01 -2.717006802558898926e-01 -2.139714509248733521e-01
4.100146293640136719e-01 -1.145484000444412231e-01 -4.239673018455505371e-01 -9.691806882619857788e-02 -6.028866022825241089e-02 7.526247501373291016e-01 -2.396044582128524780e-01 -4.621983319520950317e-02
5.743915438652038574e-01 -4.379443824291229248e-01 2.921276092529296875e-01 4.708334431052207947e-02 -2.335589379072189331e-01 -2.139638811349868774e-01 -5.170446634292602539e-01 -1.518492549657821655e-01
2.605576515197753906e-01 3.805892914533615112e-02 1.638438403606414795e-01 -6.304879784584045410e-01 2.428675889968872070e-01 6.624639630317687988e-01 -3.546961024403572083e-02 8.485396206378936768e-02
-1.634082496166229248e-01 -4.857612848281860352e-01 -1.367845833301544189e-01 -5.866072773933410645e-01 -1.172976866364479065e-01 1.449065506458282471e-01 -5.348940491676330566e-01 2.316186130046844482e-01
1.250325292348861694e-01 2.196189016103744507e-01 -3.715512156486511230e-01 -2.620042264461517334e-01 -8.827868103981018066e-02 5.363492965698242188e-01 -6.019980907440185547e-01 -2.675302028656005859e-01
2.565575540065765381e-01 -4.704105556011199951e-01 -2.489176020026206970e-02 -2.391896843910217285e-01 3.828845620155334473e-01 -2.912429869174957275e-01 -6.490616202354431152e-01 4.854901134967803955e-02
-7.254161871969699860e-03 -7.020913809537887573e-02 -1.106490865349769592e-01 -4.395046830177307129e-01 -5.891108512878417969e-01 3.973155617713928223e-01 -5.331787467002868652e-01 2.048265933990478516e-02
2.857158780097961426e-01 -6.455364823341369629e-01 -2.692466676235198975e-01 -2.386460267007350922e-02 -4.490697383880615234e-01 4.102490544319152832e-01 -2.398263365030288696e-01 -3.318418189883232117e-02
4.457156658172607422e-01 -1.395124942064285278e-01 -6.830312311649322510e-02 -3.735876083374023438e-01 4.365281462669372559e-01 5.631750226020812988e-01 -1.124796420335769653e-01 3.424414694309234619e-01
3.161590099334716797e-01 -2.341522425413131714e-01 -2.947542071342468262e-01 -2.489706501364707947e-02 -2.348166853189468384e-01 7.372442483901977539e-01 -3.005173802375793457e-01 -2.621784508228302002e-01
3.603022396564483643e-01 1.916084587574005127e-01 -1.452394723892211914e-01 -6.380077004432678223e-01 -6.547440588474273682e-02 -2.494142055511474609e-01 -5.813362002372741699e-01 2.956400625407695770e-02
2.175949327647686005e-02 -4.672498106956481934e-01 1.565455496311187744e-01 -5.901670455932617188e-01 -6.860259920358657837e-02 5.893072858452796936e-02 -5.512968301773071289e-01 3.103112578392028809e-01
3.218365311622619629e-01 -7.834836244583129883e-01 -3.133699595928192139e-01 2.784733660519123077e-02 -1.838883459568023682e-01 1.981503963470458984e-01 -3.145730495452880859e-01 -1.075348630547523499e-01
7.488002181053161621e-01 -2.722244262695312500e-01 3.702606856822967529e-01 6.592006981372833252e-02 2.154491841793060303e-01 -5.509834736585617065e-02 -3.692692220211029053e-01 1.947811543941497803e-01
6.345710903406143188e-02 -6.516119241714477539e-01 2.399543672800064087e-01 -2.272234857082366943e-01 -1.653218865394592285e-01 5.657292008399963379e-01 -9.830248355865478516e-02 -3.242256939411163330e-01
3.385047316551208496e-01 -9.692692011594772339e-02 -4.856949746608734131e-01 -1.736494898796081543e-01 -3.709315657615661621e-01 4.888561069965362549e-01 -3.228679001331329346e-01 -3.593770265579223633e-01
3.664331734180450439e-01 4.098828509449958801e-02 7.016535848379135132e-02 -3.921356499195098877e-01 -1.134713888168334961e-01 7.678919434547424316e-01 -1.023999303579330444e-01 3.038643896579742432e-01
-1.603867262601852417e-01 -6.317109465599060059e-01 -7.097986340522766113e-02 -1.557639986276626587e-01 -1.787484884262084961e-01 2.390499860048294067e-01 -6.756992340087890625e-01 -1.586367189884185791e-02
4.361769184470176697e-02 -3.461283147335052490e-01 -3.885140419006347656e-01 -4.419357776641845703e-01 -1.238722577691078186e-01 1.167932823300361633e-01 -5.945817232131958008e-01 3.866911232471466064e-01
1.388604342937469482e-01 -6.383810639381408691e-01 2.209859341382980347e-01 -4.771520197391510010e-01 -6.973016262054443359e-02 1.292818039655685425e-01 7.906826585531234741e-02 -5.185081958770751953e-01
1.283752918243408203e-01 -2.844230830669403076e-01 -1.231759935617446899e-01 -3.938230574131011963e-01 -2.607589662075042725e-01 -1.775223910808563232e-01 -4.599851965904235840e-01 -6.490443348884582520e-01
4.886737763881683350e-01 8.173945546150207520e-02 4.089207351207733154e-01 -5.275975465774536133e-01 -1.340275853872299194e-01 -2.921742498874664307e-01 -4.496642649173736572e-01 -5.842971429228782654e-02
1.717801541090011597e-01 -4.095146059989929199e-01 5.795945525169372559e-01 -3.773784637451171875e-01 -1.838265955448150635e-01 -1.825597286224365234e-01 -5.061516165733337402e-01 -3.369272127747535706e-02
6.615293025970458984e-01 -2.504040300846099854e-01 3.660877943038940430e-01 -8.822665363550186157e-02 -1.908845752477645874e-01 -1.341554522514343262e-01 -4.867111742496490479e-01 2.579731047153472900e-01
6.932650506496429443e-02 -4.520884454250335693e-01 2.436751425266265869e-01 -7.216183543205261230e-01 -2.630564011633396149e-02 -1.301746517419815063e-01 -3.340133130550384521e-01 2.854764163494110107e-01
4.786578938364982605e-02 -7.136791944503784180e-01 -2.576563060283660889e-01 -6.079777330160140991e-02 -2.423506528139114380e-01 1.381698697805404663e-01 -5.681356787681579590e-01 -1.329846680164337158e-01
4.815271198749542236e-01 -1.725286245346069336e-01 4.069720208644866943e-01 -4.771836400032043457e-01 4.005441665649414062e-01 -5.332808941602706909e-02 -1.308356374502182007e-01 -4.057555198669433594e-01
7.648307085037231445e-01 1.208996549248695374e-01 1.219081599265336990e-02 -1.052470132708549500e-01 2.158708125352859497e-01 4.881944060325622559e-01 -1.055895611643791199e-01 3.051369488239288330e-01
2.056871801614761353e-01 -1.259274333715438843e-01 6.414578557014465332e-01 -4.040756523609161377e-01 -5.507546290755271912e-02 5.373006463050842285e-01 -1.052857413887977600e-01 -2.535335719585418701e-01
-3.707128390669822693e-02 1.549861878156661987e-01 2.844984233379364014e-01 -4.629186987876892090e-01 -1.732544228434562683e-02 3.078701160848140717e-02 -8.072425723075866699e-01 -1.627374738454818726e-01
5.558689832687377930e-01 6.740166991949081421e-02 5.119614601135253906e-01 -2.037907391786575317e-01 5.499262362718582153e-02 -8.924390375614166260e-02 -6.083796620368957520e-01 4.143767058849334717e-02
2.117883265018463135e-01 -6.190989017486572266e-01 2.595096230506896973e-01 -5.724691152572631836e-01 -2.231704257428646088e-02 -1.804901957511901855e-01 -2.666309773921966553e-01 2.694982886314392090e-01
4.609784185886383057e-01 1.765617281198501587e-01 2.218626290559768677e-01 4.071339219808578491e-02 -2.037650793790817261e-01 1.644921861588954926e-02 -7.888830900192260742e-01 -2.032656371593475342e-01
2.144891396164894104e-02 -5.527635812759399414e-01 -2.534300088882446289e-01 -1.028615981340408325e-01 -2.503733336925506592e-01 1.705215871334075928e-01 -6.986932754516601562e-01 1.981122344732284546e-01
2.325832545757293701e-01 -2.306919842958450317e-01 -3.016015142202377319e-02 -5.720012187957763672e-01 1.025812700390815735e-01 7.432326078414916992e-01 9.434942156076431274e-03 3.980808705091476440e-02
3.760455846786499023e-01 3.035905584692955017e-02 -3.519041836261749268e-01 4.870317503809928894e-02 -1.713549792766571045e-01 7.054699063301086426e-01 -4.449681043624877930e-01 -8.007868379354476929e-02
1.336626112461090088e-01 -6.035641431808471680e-01 1.170155107975006104e-01 -3.124436140060424805e-01 2.672069370746612549e-01 -2.456582188606262207e-01 -6.119950413703918457e-01 1.567369699478149414e-02
7.743551731109619141e-01 -2.425231784582138062e-01 8.987095206975936890e-02 -6.403945386409759521e-02 -8.221312612295150757e-02 -2.356917560100555420e-01 -4.499574899673461914e-01 2.541799545288085938e-01
5.611436963081359863e-01 -4.251119196414947510e-01 3.471590280532836914e-01 2.156382985413074493e-02 2.910158336162567139e-01 1.675887778401374817e-02 -5.363377928733825684e-01 1.038450300693511963e-01
3.049069941043853760e-01 -1.337549388408660889e-01 -4.430834352970123291e-01 -2.792159467935562134e-02 6.861086934804916382e-02 5.118556022644042969e-01 -4.317388832569122314e-01 -4.888113737106323242e-01
7.594805955886840820e-02 2.147875577211380005e-01 -3.519294559955596924e-01 -3.333660662174224854e-01 -2.052098810672760010e-01 5.144626498222351074e-01 -5.691921114921569824e-01 -2.869641184806823730e-01
-1.542987860739231110e-02 -4.851457178592681885e-01 4.676839709281921387e-02 -2.243922799825668335e-01 2.030043154954910278e-01 2.845393419265747070e-01 -2.953908443450927734e-01 -7.088210582733154297e-01
1.950201392173767090e-01 2.602225542068481445e-01 -4.093123376369476318e-01 -3.948184847831726074e-01 -7.604109495878219604e-02 5.317893028259277344e-01 -4.996222853660583496e-01 -1.806337386369705200e-01
6.994893550872802734e-01 2.485068887472152710e-01 1.616171002388000488e-01 -4.296178221702575684e-01 2.771639525890350342e-01 -1.994478851556777954e-01 -3.487998843193054199e-01 -2.610637107864022255e-03
6.312476098537445068e-02 -6.496617197990417480e-01 1.847655028104782104e-01 -1.115152165293693542e-01 -8.884925395250320435e-02 5.208855271339416504e-01 -1.694750189781188965e-01 -4.684477150440216064e-01
5.720914602279663086e-01 9.441380202770233154e-02 2.157545685768127441e-01 -3.324543535709381104e-01 -6.232768297195434570e-01 3.091915547847747803e-01 -1.070936247706413269e-01 1.057306155562400818e-01
5.622124075889587402e-01 -6.512154340744018555e-01 2.525209486484527588e-01 -3.257431685924530029e-01 -1.160779148340225220e-01 -6.513978540897369385e-02 -3.352001681923866272e-02 2.666819393634796143e-01
4.726031422615051270e-01 -7.491855025291442871e-01 -2.445277571678161621e-01 -1.760972887277603149e-01 1.205108836293220520e-01 -8.502419292926788330e-02 -2.679941058158874512e-01 1.760407239198684692e-01
7.066257596015930176e-01 -2.603654861450195312e-01 9.303145855665206909e-02 1.315850615501403809e-01 -1.845002174377441406e-01 -2.176373153924942017e-01 -5.562281012535095215e-01 -1.269814968109130859e-01
3.492970168590545654e-01 1.679364889860153198e-01 -2.548790276050567627e-01 -7.015025615692138672e-01 -6.229545921087265015e-02 -2.160276919603347778e-01 -4.720819890499114990e-01 1.389600336551666260e-01
4.945503771305084229e-01 2.415581494569778442e-01 4.239358007907867432e-01 -1.668286025524139404e-01 8.608774840831756592e-02 6.012852191925048828e-01 -6.850071251392364502e-02 -3.403953313827514648e-01
4.187093377113342285e-01 4.064733535051345825e-02 5.010763406753540039e-01 -1.946507990360260010e-01 -1.702072471380233765e-01 4.848343133926391602e-01 -5.727889388799667358e-02 -5.164768099784851074e-01
3.912926614284515381e-01 -6.993928551673889160e-01 -2.575691044330596924e-01 -1.112125068902969360e-01 -2.888547182083129883e-01 3.273652195930480957e-01 -1.905905604362487793e-01 2.282539904117584229e-01
7.071360945701599121e-01 -2.841090410947799683e-02 3.623224794864654541e-02 -3.202106654644012451e-01 2.616480588912963867e-01 4.213359653949737549e-01 -6.621164269745349884e-03 3.863627612590789795e-01
5.420053005218505859e-01 -1.165641918778419495e-01 -1.531202197074890137e-01 -5.197961926460266113e-01 3.095496892929077148e-01 5.142728090286254883e-01 5.336198210716247559e-02 1.893784999847412109e-01
-1.000402048230171204e-01 -4.833210110664367676e-01 -7.324443012475967407e-02 -4.736180603504180908e-01 2.849900424480438232e-01 2.850369811058044434e-01 -2.594375014305114746e-01 -5.449227094650268555e-01
2.850926816463470459e-01 -3.522507846355438232e-02 5.304946899414062500e-01 -1.088913083076477051e-01 -1.805584579706192017e-01 5.186875462532043457e-01 -1.701409369707107544e-01 -5.418611168861389160e-01
5.257701277732849121e-01 1.509122401475906372e-01 4.880048632621765137e-01 -3.387451544404029846e-02 -8.518073707818984985e-02 5.683122873306274414e-01 -8.639581501483917236e-02 -3.518466055393218994e-01
-4.539646673947572708e-03 -2.808996140956878662e-01 -4.735415056347846985e-02 -4.256885647773742676e-01 -4.243887066841125488e-01 1.646576970815658569e-01 -4.081314802169799805e-01 -6.031855344772338867e-01
3.912594914436340332e-01 -1.117830425500869751e-01 6.693614125251770020e-01 -4.036930203437805176e-01 -3.004931211471557617e-01 3.264217376708984375e-01 -1.021768674254417419e-01 -1.269663125276565552e-01
2.091107964515686035e-01 -6.927563548088073730e-01 1.799893379211425781e-01 -3.525818884372711182e-01 -1.852885931730270386e-01 4.867338240146636963e-01 5.559420958161354065e-02 -2.128819376230239868e-01
-2.199613302946090698e-01 -5.197591185569763184e-01 -2.638736665248870850e-01 -4.844457805156707764e-01 -5.289241671562194824e-02 2.092850655317306519e-01 -5.602108240127563477e-01 1.292915940284729004e-01
6.161678433418273926e-01 1.462387442588806152e-01 -5.683171376585960388e-02 -2.060647457838058472e-01 5.075570344924926758e-01 5.274765491485595703e-01 -1.298569738864898682e-01 2.346513792872428894e-02
4.764954447746276855e-01 -1.683484613895416260e-01 1.761849597096443176e-02 -2.829540371894836426e-01 2.843924760818481445e-01 5.105040669441223145e-01 -2.061420530080795288e-01 5.293858051300048828e-01
4.123331606388092041e-02 -3.013423383235931396e-01 -6.880954653024673462e-02 -4.339151382446289062e-01 1.556019019335508347e-02 2.360299825668334961e-01 -2.526257634162902832e-01 -7.711701989173889160e-01
5.260097980499267578e-01 -5.458654165267944336e-01 3.893525898456573486e-02 -2.724624276161193848e-01 -1.601754426956176758e-01 -1.250057220458984375e-01 -3.702174127101898193e-01 4.138228595256805420e-01
4.631687104701995850e-01 2.009070664644241333e-01 -3.056522011756896973e-01 -6.280416846275329590e-01 -2.142707258462905884e-01 -1.923792958259582520e-01 -3.751914501190185547e-01 1.831965446472167969e-01
4.002619385719299316e-01 -2.703289873898029327e-02 3.359683752059936523e-01 -5.545558929443359375e-01 9.378777444362640381e-02 5.582444071769714355e-01 4.796019941568374634e-02 3.097088634967803955e-01
3.140336871147155762e-01 -5.038334727287292480e-01 -5.019000545144081116e-02 -1.625853776931762695e-01 2.796620130538940430e-01 -1.814147382974624634e-01 -6.229075789451599121e-01 3.456087708473205566e-01
2.098864912986755371e-01 -8.508799672126770020e-01 2.194559276103973389e-01 -2.391276955604553223e-01 -9.388259053230285645e-02 3.229796513915061951e-02 -2.948147356510162354e-01 1.727279126644134521e-01
3.364116549491882324e-01 -1.664214432239532471e-01 -1.717755496501922607e-01 -5.507925152778625488e-01 2.867927849292755127e-01 5.623309612274169922e-01 3.514512674883008003e-03 -3.574539422988891602e-01
5.196607708930969238e-01 -1.210545003414154053e-01 2.596108913421630859e-01 -2.436484843492507935e-01 -8.807449787855148315e-02 -2.867439389228820801e-01 -4.252647161483764648e-01 -5.636550784111022949e-01
3.664219081401824951e-01 -1.266102772206068039e-02 2.721830308437347412e-01 -3.427190184593200684e-01 -3.182042837142944336e-01 -1.334001421928405762e-01 -4.409499168395996094e-01 -6.004567742347717285e-01
2.835040986537933350e-01 -6.148487329483032227e-01 2.336481809616088867e-01 1.601064652204513550e-01 2.669854462146759033e-01 1.329787522554397583e-01 -5.878483057022094727e-01 1.638002395629882812e-01
5.684896111488342285e-01 -1.116293445229530334e-01 8.099385350942611694e-02 -1.662970185279846191e-01 -7.359281182289123535e-01 2.584917247295379639e-01 -1.194784715771675110e-01 8.637399971485137939e-02
6.324940919876098633e-02 -5.461066961288452148e-01 4.567265808582305908e-01 -1.313037425279617310e-02 1.735291928052902222e-01 1.082193404436111450e-01 -6.686221957206726074e-01 1.077511627227067947e-02
5.639615058898925781e-01 -4.843408167362213135e-01 3.804963529109954834e-01 3.159701451659202576e-02 3.263552784919738770e-01 -5.460799485445022583e-02 -3.671198189258575439e-01 -2.394134998321533203e-01
1.796611249446868896e-01 -1.233570948243141174e-01 6.420004367828369141e-01 -4.712232351303100586e-01 -1.573321968317031860e-01 1.888881474733352661e-01 -2.147393822669982910e-01 -4.601565003395080566e-01
1.627276688814163208e-01 1.396882906556129456e-02 -1.834029853343963623e-01 -1.553535312414169312e-01 -4.010331332683563232e-01 4.026819765567779541e-01 -7.414758205413818359e-01 2.068484723567962646e-01
5.017978549003601074e-01 -4.349038749933242798e-02 -1.324653476476669312e-01 -2.235684841871261597e-01 -2.292405366897583008e-01 7.619481682777404785e-01 4.284861963242292404e-03 2.136418521404266357e-01
5.379801988601684570e-01 -2.786795496940612793e-01 -6.275174021720886230e-01 -1.134264022111892700e-01 1.485623717308044434e-01 3.610291481018066406e-01 -1.163072437047958374e-01 -2.456242889165878296e-01
6.421985570341348648e-03 9.966377168893814087e-02 5.521416664123535156e-02 -5.310997366905212402e-01 -6.673185527324676514e-02 -7.968252897262573242e-02 -8.284559249877929688e-01 8.814020454883575439e-02
1.846237927675247192e-01 3.215106129646301270e-01 -1.949778795242309570e-01 -4.816268086433410645e-01 -3.624943196773529053e-01 3.620537817478179932e-01 -4.068554341793060303e-01 -4.056449234485626221e-01
6.416714787483215332e-01 -1.522815972566604614e-01 -4.105762541294097900e-01 -3.479101955890655518e-01 2.301875501871109009e-01 4.490413963794708252e-01 1.019646301865577698e-01 -1.021394133567810059e-01
4.949810206890106201e-01 1.689465949311852455e-03 -1.117755994200706482e-01 1.343140602111816406e-01 -5.472405254840850830e-02 -7.783918082714080811e-02 -8.137879967689514160e-01 -2.305478006601333618e-01
5.795419216156005859e-01 -4.216417670249938965e-01 1.550125777721405029e-01 -2.889530500397086143e-03 8.213833719491958618e-02 -4.463633894920349121e-02 -4.840857684612274170e-01 4.682241678237915039e-01
1.700078696012496948e-01 -6.478539705276489258e-01 3.463696837425231934e-01 -1.075835227966308594e-01 -2.448366954922676086e-02 4.033397734165191650e-01 -3.276691958308219910e-02 -5.054504871368408203e-01
1.612659990787506104e-01 -1.228875741362571716e-01 6.343268156051635742e-01 -4.582828283309936523e-01 -2.527186870574951172e-01 5.220765471458435059e-01 -9.984654188156127930e-02 -9.922815486788749695e-03
2.504399120807647705e-01 -2.416581362485885620e-01 -1.011275127530097961e-01 -3.689999282360076904e-01 -3.068040609359741211e-01 -1.069730073213577271e-01 -4.497548341751098633e-01 -6.516456007957458496e-01
3.722236752510070801e-01 -1.681810021400451660e-01 -6.119059920310974121e-01 -8.711365610361099243e-02 3.313644975423812866e-02 4.367178678512573242e-01 -3.921820223331451416e-01 -3.248379826545715332e-01
3.222313523292541504e-01 -2.608603537082672119e-01 -1.820876300334930420e-01 -6.498524546623229980e-01 2.968511879444122314e-01 4.932875335216522217e-01 7.647624611854553223e-02 -1.880238354206085205e-01
8.068104386329650879e-01 2.227209806442260742e-01 2.861723899841308594e-01 -1.483111083507537842e-01 2.292492687702178955e-01 -9.562271833419799805e-02 -3.511104881763458252e-01 -1.028786897659301758e-01
2.176283895969390869e-01 -1.188086196780204773e-01 7.089052200317382812e-01 -4.981595873832702637e-01 -1.731897890567779541e-01 2.199779599905014038e-01 -2.169023901224136353e-01 -2.497624605894088745e-01
2.338212281465530396e-01 -2.653172612190246582e-01 6.919066309928894043e-01 -2.503166496753692627e-01 2.909729778766632080e-01 -7.682000286877155304e-03 -4.966565966606140137e-01 -4.635889828205108643e-02
3.123721182346343994e-01 1.031615436077117920e-01 -3.323717415332794189e-01 -2.455185353755950928e-01 -5.713291466236114502e-04 6.750755906105041504e-01 -4.127751886844635010e-01 -3.080917894840240479e-01
3.407427072525024414e-01 -1.581593155860900879e-01 -4.305468201637268066e-01 6.503874901682138443e-03 8.045087009668350220e-02 4.815824329853057861e-01 -3.924711644649505615e-01 -5.301316976547241211e-01
2.498144954442977905e-01 -8.929444551467895508e-01 -1.178023070096969604e-01 -7.877395302057266235e-02 -1.232478916645050049e-01 1.341789811849594116e-01 -2.929802238941192627e-01 3.359415754675865173e-02
2.262472063302993774e-01 1.579579897224903107e-02 -1.983886584639549255e-02 -7.150627970695495605e-01 1.780842840671539307e-01 6.304753422737121582e-01 -8.185444027185440063e-02 -3.067866712808609009e-02
5.048568248748779297e-01 -7.380107045173645020e-01 -2.120618671178817749e-01 -2.638276517391204834e-01 6.121915951371192932e-02 -1.963190287351608276e-01 -1.758742779493331909e-01 1.125347167253494263e-01
-1.167327538132667542e-01 4.219812154769897461e-02 -9.960503131151199341e-02 -5.483404994010925293e-01 -4.451430439949035645e-01 2.581647634506225586e-01 -6.247289180755615234e-01 1.375021934509277344e-01
2.643396258354187012e-01 -1.004522591829299927e-01 -3.955554962158203125e-02 -6.911404728889465332e-01 2.211165428161621094e-01 4.921390712261199951e-01 1.638340577483177185e-02 -3.865647017955780029e-01
2.917645871639251709e-01 1.604750007390975952e-01 -9.646644443273544312e-02 -7.298750877380371094e-01 7.790134102106094360e-02 5.770996212959289551e-01 -8.842716366052627563e-02 -1.287769991904497147e-02
1.882007718086242676e-01 -2.143353037536144257e-02 -3.683607280254364014e-02 -3.254668116569519043e-01 1.161345466971397400e-01 6.881719827651977539e-01 -3.534803986549377441e-01 4.947920143604278564e-01
5.011074542999267578e-01 2.103566825389862061e-01 -3.471521735191345215e-01 -3.957478404045104980e-01 1.308430731296539307e-01 4.305190145969390869e-01 -2.150897532701492310e-01 -4.228242039680480957e-01
-1.507173776626586914e-01 -7.196776866912841797e-01 -7.290728972293436527e-04 -4.184727668762207031e-01 9.205627441406250000e-02 2.218672782182693481e-01 -4.335781335830688477e-01 1.963131129741668701e-01
2.915330231189727783e-01 -8.904749751091003418e-01 -3.796293586492538452e-02 -9.678238630294799805e-02 6.222537718713283539e-03 1.210287213325500488e-01 -2.623513936996459961e-01 1.665528416633605957e-01
3.444235026836395264e-01 -1.785111725330352783e-01 -3.213038444519042969e-01 -5.429379940032958984e-01 2.235771417617797852e-01 4.917390048503875732e-01 -3.979685157537460327e-02 -3.976313471794128418e-01
1.962136626243591309e-01 -9.067394733428955078e-01 1.195072010159492493e-01 -1.619061678647994995e-01 -3.801202028989791870e-02 1.143025755882263184e-01 -2.531511783599853516e-01 1.422416120767593384e-01
8.705008774995803833e-02 -2.741812169551849365e-01 -4.709413945674896240e-01 -2.411339581012725830e-01 -6.171682849526405334e-02 3.955423235893249512e-01 -6.883847713470458984e-01 5.638412758708000183e-02
2.809610366821289062e-01 -7.875293493270874023e-01 -3.947663903236389160e-01 -1.121909320354461670e-01 -1.664778590202331543e-01 2.029403448104858398e-01 -2.504161596298217773e-01 2.868908643722534180e-02
3.178437650203704834e-01 4.824816808104515076e-02 4.933863878250122070e-01 -2.479419410228729248e-01 -2.722821831703186035e-01 5.278138518333435059e-01 -1.030510216951370239e-01 -4.779095053672790527e-01
7.466201186180114746e-01 1.208259016275405884e-01 -1.256321743130683899e-02 -2.621862478554248810e-02 1.844673901796340942e-01 5.198771357536315918e-01 -1.951792389154434204e-01 2.910651266574859619e-01
4.063691496849060059e-01 -6.640347838401794434e-01 1.228318065404891968e-01 -3.705516159534454346e-01 -1.967362016439437866e-01 -7.881734520196914673e-03 -2.680612802505493164e-01 3.618036806583404541e-01
-2.190891653299331665e-02 -2.833615541458129883e-01 -5.786199122667312622e-02 -4.642493724822998047e-01 -4.938817620277404785e-01 8.460430055856704712e-02 -4.581783413887023926e-01 -4.892303049564361572e-01
3.551132082939147949e-01 -6.314258277416229248e-02 5.024126172065734863e-01 -4.509652554988861084e-01 5.747786164283752441e-02 5.910021662712097168e-01 7.656826078891754150e-02 -2.359438240528106689e-01
-8.710417896509170532e-02 -4.819138720631599426e-02 1.424007676541805267e-02 -4.379456639289855957e-01 -2.583281397819519043e-01 2.698545344173908234e-02 -8.257387280464172363e-01 -2.208734601736068726e-01
1.436998695135116577e-02 -3.987461626529693604e-01 -2.953986823558807373e-01 -2.409999370574951172e-01 -2.094142138957977295e-01 3.566480278968811035e-01 -6.318548917770385742e-01 3.537808656692504883e-01
-6.075672805309295654e-02 2.535881474614143372e-02 3.690956830978393555e-01 -4.908030629158020020e-01 2.882990837097167969e-01 -1.035527698695659637e-02 -7.267063856124877930e-01 8.497425168752670288e-02
3.748154938220977783e-01 -4.981462657451629639e-02 1.944562792778015137e-01 -3.007619082927703857e-01 -3.259913027286529541e-01 2.780711650848388672e-01 -1.931725144386291504e-01 -7.126370668411254883e-01
3.596040904521942139e-01 -8.041260242462158203e-01 -3.422113656997680664e-01 -2.264994531869888306e-01 -7.288238406181335449e-02 1.284939050674438477e-01 -1.646337658166885376e-01 8.203010261058807373e-02
2.994456291198730469e-01 1.032612994313240051e-01 7.341511249542236328e-01 -1.045756861567497253e-01 1.091711595654487610e-01 4.746388792991638184e-01 -2.436331063508987427e-01 -2.306471019983291626e-01
7.709402441978454590e-01 1.758357882499694824e-02 -6.501252949237823486e-02 -1.526952683925628662e-01 2.745471894741058350e-01 4.367528855800628662e-01 -6.162719056010246277e-02 3.284391164779663086e-01
1.894528865814208984e-01 -6.556051373481750488e-01 1.513669788837432861e-01 -3.040600717067718506e-01 -2.326383143663406372e-01 5.009850263595581055e-01 1.128394082188606262e-01 -3.179397284984588623e-01
4.073423892259597778e-02 9.314325451850891113e-02 -3.817590773105621338e-01 -6.037476658821105957e-01 -3.302396833896636963e-01 2.889724373817443848e-01 -5.319028496742248535e-01 6.269020587205886841e-02
3.161663711071014404e-01 -7.002094388008117676e-02 2.904563583433628082e-02 -5.180088877677917480e-01 5.351008176803588867e-01 5.579919219017028809e-01 -9.643258154392242432e-02 1.377390176057815552e-01
8.486403226852416992e-01 1.052145510911941528e-01 -1.645909100770950317e-01 -1.213861033320426941e-01 1.701950654387474060e-02 -1.598493456840515137e-01 -4.120882749557495117e-01 1.767951399087905884e-01
5.294939875602722168e-01 1.192766204476356506e-01 4.965066444128751755e-03 7.710289955139160156e-02 -4.705584943294525146e-01 6.396251916885375977e-02 -6.875552535057067871e-01 -3.451120108366012573e-02
1.820892691612243652e-01 1.430774033069610596e-01 -3.915679827332496643e-02 -8.028299808502197266e-01 9.376376122236251831e-02 5.135790109634399414e-01 -1.613476723432540894e-01 4.141427204012870789e-02
4.688670933246612549e-01 6.412746757268905640e-02 7.441515475511550903e-02 -6.153202652931213379e-01 2.731253206729888916e-01 5.435869693756103516e-01 1.051749587059020996e-01 -1.036761328577995300e-01
5.098313093185424805e-01 1.276433933526277542e-03 9.571722149848937988e-02 -3.294560015201568604e-01 3.455632627010345459e-01 5.871785879135131836e-01 -1.724052280187606812e-01 3.584006726741790771e-01
-6.386535614728927612e-02 -4.000539481639862061e-01 3.427481651306152344e-01 -7.853221297264099121e-01 6.685291230678558350e-02 -6.764165312051773071e-02 -2.921146750450134277e-01 8.541077375411987305e-02
-6.125015765428543091e-02 -3.929584324359893799e-01 -1.064506843686103821e-01 -4.315691888332366943e-01 1.933902055025100708e-01 1.993513405323028564e-01 -3.768961727619171143e-01 -6.519638299942016602e-01
5.514285564422607422e-01 -3.606418669223785400e-01 4.299622476100921631e-01 2.247095555067062378e-01 3.173852860927581787e-01 1.608454436063766479e-01 -3.876215815544128418e-01 -2.316181957721710205e-01
1.344005465507507324e-01 -5.243263244628906250e-01 4.252503812313079834e-01 -6.114299893379211426e-01 -9.766113944351673126e-04 -7.158517092466354370e-02 -2.803072631359100342e-01 2.619853019714355469e-01
1.024657115340232849e-01 -2.911270856857299805e-01 -3.129227459430694580e-01 -3.673601746559143066e-01 -3.987813889980316162e-01 6.867261976003646851e-02 -6.442754864692687988e-01 3.050215244293212891e-01
2.395850270986557007e-01 -3.182815909385681152e-01 -1.050685271620750427e-01 -6.222493648529052734e-01 2.427821308374404907e-01 5.709812641143798828e-01 4.775926470756530762e-02 -2.362594455480575562e-01
4.802371859550476074e-01 -3.643899857997894287e-01 1.106109544634819031e-01 -3.348205387592315674e-01 5.066088438034057617e-01 -3.286742568016052246e-01 -3.654319345951080322e-01 -1.184604018926620483e-01
2.727206647396087646e-01 1.299784779548645020e-01 7.065621614456176758e-01 -1.465981155633926392e-01 3.771986812353134155e-02 5.237311720848083496e-01 -2.551965415477752686e-01 -2.171759456396102905e-01
7.766457200050354004e-01 9.497062861919403076e-02 -2.864404115825891495e-03 -1.270570009946823120e-01 2.086995095014572144e-01 4.795967936515808105e-01 -1.029424294829368591e-01 2.957777082920074463e-01
1.949635893106460571e-01 -5.336620807647705078e-01 2.875346541404724121e-01 -1.692603379487991333e-01 -8.266527205705642700e-02 4.630075097084045410e-01 -5.224671587347984314e-02 -5.847474336624145508e-01
2.019106298685073853e-01 -5.817342996597290039e-01 -6.083848699927330017e-02 -5.061395168304443359e-01 2.458546161651611328e-01 -2.240317463874816895e-01 -4.845480024814605713e-01 1.245681419968605042e-01
5.387485027313232422e-01 -5.093204379081726074e-01 5.058946013450622559e-01 -1.724736839532852173e-01 -3.114483952522277832e-01 -1.295341700315475464e-01 -2.255393117666244507e-01 4.388819914311170578e-03
1.628560572862625122e-01 -4.184467494487762451e-01 1.208868250250816345e-01 -7.660764455795288086e-01 -5.576268956065177917e-02 -3.391644060611724854e-01 -2.798804938793182373e-01 -2.045537345111370087e-02
1.643201150000095367e-02 -5.700150132179260254e-01 -9.476121515035629272e-03 -6.878001689910888672e-01 -1.354261580854654312e-02 4.451999440789222717e-03 -3.740497827529907227e-01 2.480675280094146729e-01
3.839078843593597412e-01 -7.526441216468811035e-01 -1.814613938331604004e-01 1.046743169426918030e-01 -1.616659909486770630e-01 3.237043023109436035e-01 -1.789400130510330200e-01 -2.816318869590759277e-01
8.282618224620819092e-02 -2.931028008460998535e-01 2.136209607124328613e-02 -4.796725213527679443e-01 1.588369458913803101e-01 -3.199755549430847168e-01 -6.699257493019104004e-01 -3.166617751121520996e-01
1.177165508270263672e-01 -1.780305057764053345e-01 4.499048739671707153e-02 -5.280606150627136230e-01 -2.545954883098602295e-01 -1.211414188146591187e-01 -3.815004825592041016e-01 -6.697306632995605469e-01
1.201827004551887512e-01 -8.260319381952285767e-02 -4.331546127796173096e-01 -4.294231534004211426e-01 -3.365512192249298096e-01 1.163800209760665894e-01 -4.374575614929199219e-01 -5.371457338333129883e-01
4.268248677253723145e-01 -7.909910082817077637e-01 -2.783026397228240967e-01 -1.472459286451339722e-01 7.663289457559585571e-02 -1.398438662290573120e-01 -2.505445778369903564e-01 6.941501051187515259e-02
2.243197709321975708e-01 -1.579472124576568604e-01 7.165107727050781250e-01 -3.966454267501831055e-01 -4.988176748156547546e-02 4.663549661636352539e-01 -6.078346446156501770e-02 -1.742078959941864014e-01
6.610853075981140137e-01 -2.995644807815551758e-01 2.343954145908355713e-01 -2.695816159248352051e-01 5.610696598887443542e-02 -3.416577577590942383e-01 -4.625220894813537598e-01 -1.086618602275848389e-01
-1.726080030202865601e-01 -3.140855431556701660e-01 4.838259518146514893e-02 -3.524000346660614014e-01 3.887981772422790527e-01 4.429960846900939941e-01 -3.876526355743408203e-01 -4.973390400409698486e-01
7.546334266662597656e-01 6.195186823606491089e-02 7.486535608768463135e-02 -2.042516767978668213e-01 2.781320214271545410e-01 4.446206688880920410e-01 -9.294943511486053467e-02 3.093254268169403076e-01
1.429694890975952148e-01 -3.818431794643402100e-01 6.403769850730895996e-01 -2.164420932531356812e-01 -2.542000636458396912e-02 -3.636152669787406921e-02 -5.955668091773986816e-01 1.419773697853088379e-01
1.219649314880371094e-01 -4.278967678546905518e-01 1.697473526000976562e-01 -5.636903047561645508e-01 5.617123246192932129e-01 -1.459030807018280029e-01 -3.440147638320922852e-01 1.770145632326602936e-02
3.670160472393035889e-01 -1.871005296707153320e-01 -5.208978056907653809e-01 -1.228639204055070877e-02 5.927250534296035767e-02 3.516127765178680420e-01 -3.791772425174713135e-01 -5.365509986877441406e-01
5.664665699005126953e-01 9.244762361049652100e-02 -2.939078398048877716e-02 -6.571936607360839844e-02 1.214780285954475403e-01 5.873003005981445312e-01 -3.307563960552215576e-01 4.430663585662841797e-01
3.828693926334381104e-01 3.183081448078155518e-01 1.274479366838932037e-02 -2.187241613864898682e-01 -9.294150024652481079e-02 6.507597565650939941e-01 -3.339645862579345703e-01 -4.005364775657653809e-01
3.802099227905273438e-01 -2.171452641487121582e-01 1.638289988040924072e-01 -6.015367507934570312e-01 2.909968495368957520e-01 4.541597068309783936e-01 6.979443132877349854e-02 3.518389463424682617e-01
5.544071644544601440e-02 1.889625005424022675e-02 -2.666085958480834961e-01 -5.119613409042358398e-01 -4.311324954032897949e-01 2.576839029788970947e-01 -5.322368144989013672e-01 3.575367629528045654e-01
6.898113489151000977e-01 -1.064284220337867737e-01 3.756733238697052002e-01 1.097476780414581299e-01 -4.447313845157623291e-01 3.250844776630401611e-01 -2.077060937881469727e-01 1.142382323741912842e-01
2.425311505794525146e-01 -2.652405202388763428e-01 1.137394681572914124e-01 -5.555675029754638672e-01 9.625126421451568604e-02 -3.484793603420257568e-01 -3.257504999637603760e-01 -5.589444041252136230e-01
3.655329048633575439e-01 -2.738911807537078857e-01 4.053319990634918213e-01 -5.646915435791015625e-01 4.490432441234588623e-01 -1.451271772384643555e-01 -1.401657164096832275e-01 -2.566135823726654053e-01
4.347412586212158203e-01 -4.785262644290924072e-01 -2.983995378017425537e-01 -6.657879054546356201e-02 -6.305104494094848633e-01 2.716532647609710693e-01 -1.261372715234756470e-01 -3.589045628905296326e-02
3.918617069721221924e-01 -6.925747990608215332e-01 1.998282074928283691e-01 -3.178929388523101807e-01 -3.262471780180931091e-02 -1.512463390827178955e-01 -3.375489115715026855e-01 2.965100109577178955e-01
3.871698379516601562e-01 -6.277242302894592285e-01 -3.641067072749137878e-02 -3.087860643863677979e-01 1.607419401407241821e-01 -3.348119854927062988e-01 -4.705201685428619385e-01 7.794930133968591690e-03
7.997761964797973633e-01 -1.388373202644288540e-03 3.869788954034447670e-03 1.270400136709213257e-01 4.463302344083786011e-02 -1.345142722129821777e-01 -5.366624593734741211e-01 -1.900246739387512207e-01
5.111527815461158752e-02 -6.479896306991577148e-01 1.988053172826766968e-01 -2.668192386627197266e-01 -4.070997983217239380e-02 3.527367413043975830e-01 -1.460309922695159912e-01 -5.651327371597290039e-01
1.933285444974899292e-01 -5.879989862442016602e-01 -5.789664387702941895e-02 -4.925725981593132019e-02 -2.206911891698837280e-01 6.590524911880493164e-01 -1.015820056200027466e-01 -3.431167602539062500e-01
-4.632370918989181519e-02 -6.061643958091735840e-01 -5.107280239462852478e-02 -6.231803894042968750e-01 -2.850757539272308350e-01 -1.167709827423095703e-01 -3.556763231754302979e-01 -1.343400031328201294e-01
5.308641493320465088e-02 -5.310176014900207520e-01 1.302198320627212524e-01 -2.931324541568756104e-01 1.168786808848381042e-01 3.306035995483398438e-01 -1.690231710672378540e-01 -6.788151860237121582e-01
7.268897294998168945e-01 -3.606004118919372559e-01 4.829733669757843018e-01 -1.684099622070789337e-02 -6.136432662606239319e-02 1.264638006687164307e-01 -1.015356481075286865e-01 2.792556285858154297e-01
2.769969590008258820e-02 -3.345345854759216309e-01 -5.737977474927902222e-02 -2.931230366230010986e-01 -3.748919367790222168e-01 3.554319143295288086e-01 -6.009295582771301270e-01 4.124482274055480957e-01
3.584974706172943115e-01 -6.577785611152648926e-01 -2.401899918913841248e-02 -1.867590397596359253e-01 -4.490587413311004639e-01 -1.243565976619720459e-01 -2.805545330047607422e-01 -3.279055356979370117e-01
1.156590878963470459e-01 -4.752923250198364258e-01 4.053171873092651367e-01 -3.054612576961517334e-01 -7.995290309190750122e-02 6.157896518707275391e-01 4.048382397741079330e-03 -3.428206443786621094e-01
4.342030584812164307e-01 1.161868050694465637e-01 1.629208773374557495e-01 -2.314451932907104492e-01 -3.242079913616180420e-01 5.149410963058471680e-01 -1.170191019773483276e-01 -5.778318047523498535e-01
5.744954347610473633e-01 -2.069479376077651978e-01 -1.978170722723007202e-01 -7.125616818666458130e-02 4.330924749374389648e-01 5.424862504005432129e-01 -2.168474495410919189e-01 2.324548065662384033e-01
3.627386093139648438e-01 -2.143294364213943481e-01 1.195107772946357727e-01 -5.472456812858581543e-01 4.087918400764465332e-01 5.016216039657592773e-01 3.332768008112907410e-02 2.981227338314056396e-01
3.900234103202819824e-01 -2.086707577109336853e-02 -4.464991390705108643e-02 -6.654234230518341064e-02 3.083488047122955322e-01 6.140311360359191895e-01 -3.931924402713775635e-01 4.629375636577606201e-01
6.288889050483703613e-01 1.422971338033676147e-01 1.839770749211311340e-02 -7.305666804313659668e-02 2.595534324645996094e-01 5.870459079742431641e-01 -2.775964140892028809e-01 2.992051243782043457e-01
5.317508578300476074e-01 -1.851797699928283691e-01 -1.604269146919250488e-01 -2.497926354408264160e-01 4.662556052207946777e-01 4.217132627964019775e-01 -1.539514660835266113e-01 4.193792343139648438e-01
3.341255187988281250e-01 -5.511939525604248047e-01 -3.033624589443206787e-01 -1.051696538925170898e-01 -3.915220201015472412e-01 4.904142022132873535e-01 -1.932714283466339111e-01 2.242917567491531372e-01
3.646948039531707764e-01 -5.330778360366821289e-01 -4.145551621913909912e-01 -2.584156990051269531e-01 2.680584788322448730e-02 4.357260763645172119e-01 5.976996943354606628e-02 -3.873540759086608887e-01
4.397390484809875488e-01 6.943009793758392334e-02 1.223077923059463501e-01 3.860726021230220795e-03 2.199087440967559814e-01 6.751109361648559570e-01 -4.115872085094451904e-01 3.365949988365173340e-01
1.837513744831085205e-01 -2.391323596239089966e-01 4.936030805110931396e-01 -6.294685602188110352e-01 -1.996799856424331665e-01 -6.421279907226562500e-02 -1.880162954330444336e-01 -4.356959462165832520e-01
5.404042601585388184e-01 -3.899857997894287109e-01 -7.875739783048629761e-02 -1.395193785429000854e-01 -5.350679755210876465e-01 -1.646324545145034790e-01 -2.712340354919433594e-01 -3.784659802913665771e-01
2.476882785558700562e-01 -5.278671979904174805e-01 3.767683506011962891e-01 -3.215178251266479492e-01 2.252915315330028534e-02 1.266328059136867523e-02 -4.336850345134735107e-01 4.753188490867614746e-01
2.387016415596008301e-01 -4.102520346641540527e-01 5.446828007698059082e-01 -6.445014476776123047e-01 1.901648789644241333e-01 5.402606725692749023e-02 -1.364512890577316284e-01 7.037831097841262817e-02
3.362160325050354004e-01 -2.871681153774261475e-01 4.762082099914550781e-01 -2.786929011344909668e-01 -3.628910183906555176e-01 -1.689061075448989868e-01 -5.501255393028259277e-01 1.928521394729614258e-01
3.518314957618713379e-01 -4.419287443161010742e-01 2.697353959083557129e-01 1.263636797666549683e-01 -1.297907531261444092e-01 -1.245108917355537415e-01 -6.901016831398010254e-01 -2.891360819339752197e-01
1.237649321556091309e-01 -3.423541188240051270e-01 3.788329362869262695e-01 -3.327285647392272949e-01 -4.713778197765350342e-01 -7.052737753838300705e-03 -5.885481834411621094e-01 2.112283557653427124e-01
5.203066468238830566e-01 -5.225980281829833984e-01 -2.042117714881896973e-01 -2.344804704189300537e-01 -4.300310313701629639e-01 -2.138232737779617310e-01 -9.941701591014862061e-02 -3.449027240276336670e-01
1.590650975704193115e-01 -1.185864210128784180e-01 -3.806557953357696533e-01 -5.430308580398559570e-01 -3.802107572555541992e-01 2.707149833440780640e-02 -3.268057405948638916e-01 -5.184199810028076172e-01
1.745907124131917953e-03 -7.021461725234985352e-01 -1.694870889186859131e-01 -3.699656575918197632e-02 -3.105677962303161621e-01 3.535176515579223633e-01 -4.904276430606842041e-01 -1.222567111253738403e-01
3.763547539710998535e-01 -6.069229245185852051e-01 -3.783126771450042725e-01 -5.302385240793228149e-02 -4.351186454296112061e-01 2.079056650400161743e-01 -3.008498251438140869e-01 -1.449344009160995483e-01
2.256848067045211792e-01 -9.565602242946624756e-02 7.926855087280273438e-01 -3.416443467140197754e-01 -5.563454329967498779e-02 2.431889176368713379e-01 -3.007314503192901611e-01 -2.053525000810623169e-01
6.079353094100952148e-01 7.694964855909347534e-02 -2.652823030948638916e-01 -4.451976120471954346e-01 2.949094772338867188e-01 3.878491222858428955e-01 -6.398502155207097530e-04 -3.442656993865966797e-01
8.481508493423461914e-02 -6.304617524147033691e-01 9.761744737625122070e-02 2.270801365375518799e-01 2.224313914775848389e-01 3.257526457309722900e-01 -5.873624086380004883e-01 1.834249943494796753e-01
7.180006504058837891e-01 5.509250983595848083e-02 2.702572941780090332e-01 -1.278575211763381958e-01 -5.549718737602233887e-01 2.085136771202087402e-01 -9.006911516189575195e-02 1.801919490098953247e-01
7.315736263990402222e-02 8.789323270320892334e-02 8.441296219825744629e-02 -4.296171963214874268e-01 2.322876602411270142e-01 -1.495043188333511353e-01 -8.436468839645385742e-01 -8.471905440092086792e-02
3.729171454906463623e-01 -6.727714538574218750e-01 -3.569131195545196533e-01 6.606571841984987259e-03 -1.480012238025665283e-01 7.350710034370422363e-02 -4.892767071723937988e-01 1.190855875611305237e-01
5.764505863189697266e-01 -1.706970632076263428e-01 -2.653900682926177979e-01 -1.030566468834877014e-01 2.018155306577682495e-01 6.567549109458923340e-01 -8.504454791545867920e-02 2.796886861324310303e-01
-1.965826377272605896e-02 -6.987564563751220703e-01 1.159213781356811523e-01 -1.767663210630416870e-01 -9.684156626462936401e-02 4.531774520874023438e-01 -2.921799421310424805e-01 -4.081072211265563965e-01
4.124431908130645752e-01 -1.540884673595428467e-01 -3.019864261150360107e-01 5.491242185235023499e-02 1.507613807916641235e-01 7.488394975662231445e-01 -3.371925354003906250e-01 1.214404851198196411e-01
1.474276930093765259e-01 -3.692955672740936279e-01 2.548341453075408936e-01 -2.414167523384094238e-01 -6.236226856708526611e-02 -1.856348216533660889e-01 -6.493935585021972656e-01 -5.085293054580688477e-01
4.913738965988159180e-01 -3.596412539482116699e-01 4.016050696372985840e-01 -1.976291686296463013e-01 -1.879518628120422363e-01 2.642558515071868896e-01 -1.406666487455368042e-01 5.512910485267639160e-01
2.768113017082214355e-01 -4.646580815315246582e-01 5.383352562785148621e-02 -1.667692065238952637e-01 -5.676290988922119141e-01 5.023155808448791504e-01 -1.660076677799224854e-01 2.732696831226348877e-01
1.491743177175521851e-01 -1.323450654745101929e-01 -3.025096058845520020e-01 4.305149987339973450e-02 2.781959064304828644e-02 -7.133451104164123535e-02 -8.917087912559509277e-01 -2.566306293010711670e-01
8.277490139007568359e-01 2.171465903520584106e-01 -9.779760986566543579e-02 -3.207256495952606201e-01 1.807099133729934692e-01 -1.369288563728332520e-01 -2.650867998600006104e-01 1.832296252250671387e-01
2.261748164892196655e-01 -8.270086348056793213e-02 1.371636539697647095e-01 -3.405277431011199951e-01 5.224227905273437500e-01 -2.390661239624023438e-01 -6.437349319458007812e-01 -2.505191862583160400e-01
6.534724831581115723e-01 -4.474828541278839111e-01 9.456092119216918945e-02 2.838481962680816650e-01 -1.068217381834983826e-01 1.927656680345535278e-01 -4.730213880538940430e-01 1.044148877263069153e-01
2.788977921009063721e-01 -8.750466108322143555e-01 -1.100033298134803772e-01 -1.023001894354820251e-01 -1.903069913387298584e-01 2.396375983953475952e-01 -1.978705525398254395e-01 3.388086706399917603e-02
4.453786909580230713e-01 -4.683178067207336426e-01 1.826419383287429810e-01 -2.016526274383068085e-02 -3.951560258865356445e-01 -2.086226046085357666e-01 -5.634412765502929688e-01 -1.772391945123672485e-01
4.334018528461456299e-01 -1.312423795461654663e-01 9.819298237562179565e-02 -4.008141160011291504e-01 -4.590301811695098877e-01 -6.405259668827056885e-02 -6.326656341552734375e-01 9.781243652105331421e-02
1.932298839092254639e-01 -1.328773200511932373e-01 6.742328405380249023e-01 -4.463992714881896973e-01 -7.959921658039093018e-02 1.942156106233596802e-01 -1.563717722892761230e-01 -4.718428254127502441e-01
1.378558874130249023e-01 -9.042420983314514160e-02 6.982713341712951660e-01 -5.216525793075561523e-01 -8.396531455218791962e-03 1.907715499401092529e-01 -1.509824097156524658e-01 -3.922436535358428955e-01
2.951417565345764160e-01 -6.833309531211853027e-01 2.545378804206848145e-01 -1.032288223505020142e-01 -3.113553225994110107e-01 -9.844026714563369751e-02 -4.359261393547058105e-01 -2.717358767986297607e-01
6.499665975570678711e-01 -1.230294927954673767e-01 4.017177522182464600e-01 -2.894470691680908203e-01 4.794660508632659912e-01 -3.400728106498718262e-02 -2.461895644664764404e-01 -1.599903106689453125e-01
3.165828287601470947e-01 -2.408454753458499908e-02 7.696701288223266602e-01 -3.597506582736968994e-01 4.938906058669090271e-02 3.588910996913909912e-01 -1.801835745573043823e-01 -1.169386953115463257e-01
4.512169361114501953e-01 -8.026191592216491699e-01 -1.887833774089813232e-01 -2.251373529434204102e-01 -5.974525958299636841e-02 -1.099476143717765808e-01 -2.240991443395614624e-01 1.207481720484793186e-03
4.621344506740570068e-01 -5.168172717094421387e-01 1.588859409093856812e-01 1.624636948108673096e-01 1.322551518678665161e-01 -1.898795217275619507e-01 -5.296738147735595703e-01 -3.655029833316802979e-01
7.546905279159545898e-01 -1.366982758045196533e-01 -1.526118023321032524e-03 -1.847964152693748474e-02 -5.817853212356567383e-01 2.621558904647827148e-01 -4.307395964860916138e-02 4.854618757963180542e-02
3.428070843219757080e-01 3.608899563550949097e-02 2.312925904989242554e-01 -6.337133049964904785e-01 8.366870880126953125e-02 9.932722151279449463e-02 -2.266576439142227173e-01 -5.982071757316589355e-01
-1.224737707525491714e-02 -1.356299668550491333e-01 -2.473720759153366089e-01 -5.300491452217102051e-01 -6.395933032035827637e-02 -1.149325892329216003e-01 -5.255534648895263672e-01 -5.880499482154846191e-01
3.735526800155639648e-01 3.587245196104049683e-02 3.373134434223175049e-01 -4.338029921054840088e-01 -6.164523959159851074e-01 3.489880263805389404e-01 -9.516038745641708374e-02 -2.152775675058364868e-01
2.652184367179870605e-01 -7.916597127914428711e-01 7.309474796056747437e-02 -2.235385179519653320e-01 -1.038514971733093262e-01 -8.010223507881164551e-02 -4.477196633815765381e-01 1.731107831001281738e-01
4.262185394763946533e-01 -6.995345354080200195e-01 -1.714369840919971466e-02 -1.606227010488510132e-01 1.307423859834671021e-01 -2.174978256225585938e-01 -4.883232414722442627e-01 6.104826461523771286e-03
4.609799981117248535e-01 -1.601793169975280762e-01 -1.719108521938323975e-01 -3.391277492046356201e-01 3.584848940372467041e-01 4.245377480983734131e-01 -1.990496516227722168e-01 5.185698270797729492e-01
4.979984164237976074e-01 -6.778755784034729004e-01 2.394696325063705444e-01 -2.202263325452804565e-01 -2.201433181762695312e-01 2.073032408952713013e-01 -5.125181749463081360e-02 3.042577207088470459e-01
6.140499562025070190e-02 -5.237227082252502441e-01 1.246281787753105164e-01 -1.108931303024291992e-01 -4.324111044406890869e-01 5.271293520927429199e-01 -4.788099825382232666e-01 3.249806119129061699e-03
1.529895812273025513e-01 -6.715888381004333496e-01 -2.351531535387039185e-01 -3.708046302199363708e-02 -3.613685071468353271e-01 1.779966652393341064e-01 -5.474578738212585449e-01 -8.313111215829849243e-02
1.135623753070831299e-01 2.467435598373413086e-01 -2.313869893550872803e-01 -5.177376866340637207e-01 -3.554958105087280273e-01 4.852250814437866211e-01 -3.939356207847595215e-01 -2.960117161273956299e-01
7.384037971496582031e-02 -7.017189264297485352e-01 2.117165923118591309e-01 -1.692433208227157593e-01 -9.638486057519912720e-02 3.814836442470550537e-01 -1.419156789779663086e-01 -5.036975145339965820e-01
3.803216814994812012e-01 -6.513019204139709473e-01 -8.702234178781509399e-02 -1.251674443483352661e-01 -4.792131483554840088e-01 3.428027927875518799e-01 -2.089341580867767334e-01 -1.308016628026962280e-01
2.097551077604293823e-01 -6.174485087394714355e-01 -1.729277670383453369e-01 -2.158600687980651855e-01 -4.047400355339050293e-01 -3.139713406562805176e-02 -5.773646235466003418e-01 1.051044929772615433e-02
4.660632014274597168e-01 -2.386320829391479492e-01 9.452711045742034912e-02 -3.475719094276428223e-01 3.765107393264770508e-01 5.052597522735595703e-01 -8.635553717613220215e-02 4.377133250236511230e-01
3.674706518650054932e-01 -6.083761528134346008e-02 2.615872025489807129e-01 -6.661102175712585449e-01 1.974584907293319702e-01 5.239656567573547363e-01 1.202654391527175903e-01 1.453958302736282349e-01
2.057540714740753174e-01 -2.471193671226501465e-01 -6.407045722007751465e-01 -2.795260548591613770e-01 -1.847887635231018066e-01 2.637328505516052246e-01 -5.045475959777832031e-01 -2.229125052690505981e-01
2.379354089498519897e-01 -8.910192549228668213e-02 3.991571068763732910e-01 -2.655883431434631348e-01 4.740419685840606689e-01 -1.236060261726379395e-01 -6.197555661201477051e-01 -2.854694128036499023e-01
-9.597681462764739990e-02 -3.018119335174560547e-01 1.219881400465965271e-01 -4.054448306560516357e-01 5.545827746391296387e-01 4.240372180938720703e-01 -3.304762244224548340e-01 -3.519195020198822021e-01
3.986744582653045654e-01 1.228990331292152405e-01 4.210624396800994873e-01 -1.740930974483489990e-02 -1.310151368379592896e-01 4.776502028107643127e-02 -6.501240730285644531e-01 -4.541475474834442139e-01
5.407073497772216797e-01 -2.080298960208892822e-01 -2.904482483863830566e-01 -1.512052118778228760e-01 4.568609297275543213e-01 4.217562675476074219e-01 -1.927130818367004395e-01 3.652360737323760986e-01
9.655159711837768555e-02 -6.357012391090393066e-01 -1.239386014640331268e-02 7.614722102880477905e-02 3.498195409774780273e-01 1.818674653768539429e-01 -6.520422101020812988e-01 1.042500138282775879e-03
2.288204617798328400e-02 -7.760267257690429688e-01 -3.825112879276275635e-01 -3.452374935150146484e-01 1.437344774603843689e-02 2.145291566848754883e-01 -2.788064181804656982e-01 8.827657252550125122e-02
2.860258221626281738e-01 -4.063666164875030518e-01 7.597703486680984497e-02 -4.253045320510864258e-01 5.958833694458007812e-01 -2.175195515155792236e-01 -3.757081627845764160e-01 -1.511645615100860596e-01
5.694692134857177734e-01 -1.558768600225448608e-01 -8.908747881650924683e-02 2.751734852790832520e-02 -6.027810573577880859e-01 5.242037177085876465e-01 -4.619813337922096252e-02 4.944294318556785583e-02
2.733451724052429199e-01 -1.816437207162380219e-02 5.567502379417419434e-01 -4.849007725715637207e-01 -1.349180489778518677e-01 1.871651858091354370e-01 -1.053913757205009460e-01 -5.617043375968933105e-01
2.308400422334671021e-01 -4.545587897300720215e-01 -4.422483444213867188e-01 -1.252150237560272217e-01 -3.287640511989593506e-01 5.453654751181602478e-02 -5.962813496589660645e-01 2.494298368692398071e-01
-6.343899667263031006e-02 -3.888607025146484375e-01 -3.905616700649261475e-01 -4.441338777542114258e-01 -3.253936767578125000e-01 2.609971761703491211e-01 -5.429621934890747070e-01 1.617442518472671509e-01
-3.601546958088874817e-02 -7.193939387798309326e-02 1.660283207893371582e-01 -5.244176387786865234e-01 -2.958335541188716888e-02 -1.237513795495033264e-01 -6.754469275474548340e-01 -4.674721658229827881e-01
5.875091552734375000e-01 -1.868225783109664917e-01 -2.120911478996276855e-01 -4.083867073059082031e-01 3.048193156719207764e-01 2.933369874954223633e-01 -1.307360678911209106e-01 4.605591893196105957e-01
1.691660434007644653e-01 5.078430753201246262e-03 3.817119002342224121e-01 -3.916139304637908936e-01 7.481822371482849121e-02 -1.698948591947555542e-01 -7.651783823966979980e-01 -2.287604063749313354e-01
-6.868319213390350342e-02 -3.010008037090301514e-01 -1.196513772010803223e-01 -3.254287540912628174e-01 -4.944615662097930908e-01 5.530229210853576660e-01 -4.606373608112335205e-01 -1.481470167636871338e-01
2.029518336057662964e-01 3.753657937049865723e-01 -1.519410312175750732e-01 -4.047966301441192627e-01 -3.445711433887481689e-01 5.224273800849914551e-01 -4.787739515304565430e-01 1.004019826650619507e-01
2.441040277481079102e-01 8.232783526182174683e-02 6.522383540868759155e-02 1.234157197177410126e-02 -3.901037275791168213e-01 9.274709969758987427e-02 -8.745608925819396973e-01 -5.991026386618614197e-02
2.766551673412322998e-01 -5.831333994865417480e-01 -5.885864421725273132e-02 8.126549422740936279e-02 -5.019774436950683594e-01 9.281118959188461304e-02 -4.572627842426300049e-01 -3.219694793224334717e-01
4.014326035976409912e-01 -1.166013348847627640e-02 5.296428501605987549e-02 -7.122583687305450439e-02 6.032313108444213867e-01 5.874258279800415039e-01 -3.096878528594970703e-01 1.611641943454742432e-01
4.324088990688323975e-01 -6.400731205940246582e-01 -2.173470705747604370e-01 -1.336863934993743896e-01 -2.374821156263351440e-01 4.195625483989715576e-01 -1.398302316665649414e-01 2.936565577983856201e-01
4.961027204990386963e-01 -2.563028633594512939e-01 -5.106639862060546875e-01 -1.007763855159282684e-02 2.057441473007202148e-01 4.816320240497589111e-01 -2.163344621658325195e-01 -3.259003758430480957e-01
-3.172456845641136169e-02 -6.536157727241516113e-01 1.515792459249496460e-01 -3.588033616542816162e-01 -1.972508849576115608e-03 1.697011142969131470e-01 -6.255015134811401367e-01 3.098126500844955444e-03
2.549880743026733398e-01 -2.846561558544635773e-02 1.148132011294364929e-01 -5.098890066146850586e-01 4.255117177963256836e-01 -2.823457121849060059e-01 -5.492186546325683594e-01 -3.139770030975341797e-01
2.654391229152679443e-01 -8.585419654846191406e-01 -3.017536699771881104e-01 -1.432320922613143921e-01 -2.116774767637252808e-02 1.724568456411361694e-01 -2.231521308422088623e-01 -2.984496951103210449e-02
3.504696488380432129e-01 -2.380533516407012939e-01 4.019905328750610352e-01 -3.329513370990753174e-01 4.964588284492492676e-01 2.467469871044158936e-01 -8.790767192840576172e-02 -4.826651513576507568e-01
1.215833649039268494e-01 -1.990071833133697510e-01 5.216071605682373047e-01 -6.415308713912963867e-01 -7.605385035276412964e-02 -2.146914973855018616e-02 -3.032792806625366211e-01 -4.046657085418701172e-01
2.970565259456634521e-01 -1.807405613362789154e-02 -5.766584277153015137e-01 -3.450236618518829346e-01 3.819271326065063477e-01 4.370824098587036133e-01 -3.475784659385681152e-01 4.619956016540527344e-02
1.086915805935859680e-01 -2.688163518905639648e-01 4.454178810119628906e-01 -3.129850327968597412e-01 3.609377443790435791e-01 3.810631111264228821e-03 -6.945583224296569824e-01 -8.285739272832870483e-02
4.267452359199523926e-01 -6.309417486190795898e-01 3.209743201732635498e-01 1.815142780542373657e-01 3.434168547391891479e-02 9.477227926254272461e-02 -5.230769515037536621e-01 -7.639655377715826035e-03
1.026238203048706055e-01 -4.954189062118530273e-01 -2.198130637407302856e-01 -4.088863730430603027e-02 -3.448724150657653809e-01 3.273311555385589600e-01 -6.372737884521484375e-01 2.486734837293624878e-01
4.336151480674743652e-01 -4.001281261444091797e-01 -1.935997903347015381e-01 -3.421536087989807129e-01 1.130712218582630157e-02 -1.337358951568603516e-01 -5.314388498663902283e-02 -6.902812123298645020e-01
2.503559291362762451e-01 -7.742279171943664551e-01 -3.021391928195953369e-01 -2.470660209655761719e-01 -2.375116497278213501e-01 1.949639916419982910e-01 -3.014831840991973877e-01 -1.576324924826622009e-02
5.372762680053710938e-01 -5.142818689346313477e-01 2.659910023212432861e-01 -2.152419090270996094e-01 -3.365131318569183350e-01 3.531454503536224365e-02 -2.443089187145233154e-01 3.944526910781860352e-01
1.835141330957412720e-02 -7.335419654846191406e-01 -2.587190363556146622e-03 -2.542344629764556885e-01 3.269658386707305908e-01 7.849205285310745239e-02 -4.992945790290832520e-01 1.859430372714996338e-01
3.193975985050201416e-01 -5.822651982307434082e-01 -3.854604959487915039e-01 -1.895715743303298950e-01 1.803739182651042938e-02 5.469045042991638184e-01 -3.288704529404640198e-02 -2.718894481658935547e-01
1.024441272020339966e-01 -2.082996368408203125e-01 5.504541993141174316e-01 -5.813291668891906738e-01 -8.556039631366729736e-02 -7.371305953711271286e-03 -2.585065364837646484e-01 -4.805958569049835205e-01
5.395112633705139160e-01 -3.165310323238372803e-01 -1.738771647214889526e-01 -2.535436451435089111e-01 1.476074308156967163e-01 -8.192569017410278320e-02 -1.234487742185592651e-01 -6.859145760536193848e-01
6.074837446212768555e-01 -2.317988686263561249e-02 4.086358007043600082e-03 -5.279044806957244873e-02 -7.087068557739257812e-01 2.986312508583068848e-01 -1.884718537330627441e-01 2.559189498424530029e-02
4.378794729709625244e-01 9.515658766031265259e-02 -1.100920792669057846e-02 -4.581847786903381348e-01 -6.795535087585449219e-01 2.598349750041961670e-01 -8.917006850242614746e-02 -2.278018295764923096e-01
4.320113956928253174e-01 3.965880349278450012e-02 2.938138842582702637e-01 -5.244023203849792480e-01 2.024336010217666626e-01 5.541604757308959961e-01 1.009844802320003510e-02 3.198340237140655518e-01
8.482834324240684509e-03 -7.241888046264648438e-01 -9.612880647182464600e-02 -2.109312564134597778e-01 2.957923412322998047e-01 5.845332890748977661e-02 -5.645979046821594238e-01 1.098417565226554871e-01
5.267576575279235840e-01 -1.688520312309265137e-01 -5.707713961601257324e-01 -2.311075776815414429e-01 4.347161352634429932e-01 3.223736882209777832e-01 -1.332825720310211182e-01 6.448081880807876587e-02
6.300855278968811035e-01 5.679829046130180359e-02 -3.365654349327087402e-01 -1.805096417665481567e-01 3.906251788139343262e-01 3.968402743339538574e-01 -1.783132702112197876e-01 -3.347241580486297607e-01
2.912750840187072754e-01 7.592815905809402466e-02 -6.228813529014587402e-02 -4.064619839191436768e-01 -2.844204902648925781e-01 2.538666427135467529e-01 -4.046381711959838867e-01 -6.566789150238037109e-01
-1.033080518245697021e-01 -1.563261300325393677e-01 -2.316977977752685547e-01 -5.724599957466125488e-01 -4.130982756614685059e-01 1.589708477258682251e-01 -5.431751608848571777e-01 -3.041940033435821533e-01
6.636011004447937012e-01 -6.885635107755661011e-02 3.388897478580474854e-01 -1.688281148672103882e-01 -5.325645208358764648e-01 3.217138946056365967e-01 -3.509083762764930725e-02 1.522726118564605713e-01
3.277224004268646240e-01 7.572774589061737061e-02 -8.510749042034149170e-02 -2.373354136943817139e-01 2.063063085079193115e-01 5.314500927925109863e-01 -4.466035068035125732e-01 5.466586947441101074e-01
4.809124767780303955e-01 6.795252114534378052e-02 1.145313978195190430e-01 -4.428308904170989990e-01 -6.506460905075073242e-01 2.965905070304870605e-01 -8.322499692440032959e-02 -1.914584189653396606e-01
-4.262551665306091309e-02 -5.566539764404296875e-01 -2.092934250831604004e-01 -6.665759086608886719e-01 -1.074692141264677048e-02 -6.094247847795486450e-02 -4.262251555919647217e-01 1.212217807769775391e-01
7.686878740787506104e-02 -5.817933678627014160e-01 -1.981909424066543579e-01 -4.006966650485992432e-01 -1.911136955022811890e-01 5.666363239288330078e-01 -7.296850532293319702e-02 -3.047041594982147217e-01
7.712861523032188416e-03 -2.665673494338989258e-01 -3.083106577396392822e-01 -3.252546489238739014e-01 -4.091085791587829590e-01 4.166889935731887817e-02 -5.298891663551330566e-01 -5.273970961570739746e-01
2.686641812324523926e-01 -1.549699902534484863e-01 -2.288214862346649170e-01 -4.658020436763763428e-01 4.182033836841583252e-01 5.294040441513061523e-01 -1.159894615411758423e-01 -4.072551727294921875e-01
6.087941527366638184e-01 4.335428774356842041e-01 -1.248985677957534790e-01 -4.908294379711151123e-01 -3.495580703020095825e-02 -2.809753641486167908e-02 -4.026115834712982178e-01 1.441864967346191406e-01
-3.926169872283935547e-02 -5.240055918693542480e-01 1.416561156511306763e-01 -1.978957280516624451e-02 -4.118170440196990967e-01 4.237240254878997803e-01 -5.942355394363403320e-01 3.416335955262184143e-02
8.745791763067245483e-02 -4.256454408168792725e-01 4.007011353969573975e-01 -1.314060986042022705e-01 2.208865433931350708e-01 -7.996194064617156982e-02 -7.600968480110168457e-01 -2.039785124361515045e-02
5.310047268867492676e-01 -5.964510440826416016e-01 3.089530766010284424e-01 -1.290532201528549194e-02 -3.228761255741119385e-01 -1.357654035091400146e-01 -3.418067097663879395e-01 -1.647684127092361450e-01
3.254952132701873779e-01 6.932034343481063843e-02 3.945347368717193604e-01 -5.202013850212097168e-01 -3.716056644916534424e-01 5.678482055664062500e-01 -1.286569237709045410e-02 -4.767030104994773865e-02
5.415393114089965820e-01 -4.987662434577941895e-01 4.915955066680908203e-01 -1.353617608547210693e-01 -3.139480352401733398e-01 -1.014849320054054260e-01 -2.786773443222045898e-01 1.070282012224197388e-01
6.285517215728759766e-01 -5.842845886945724487e-02 7.322706282138824463e-02 -1.465803980827331543e-01 3.756356537342071533e-01 4.939342141151428223e-01 -1.917554736137390137e-01 3.909188210964202881e-01
2.794039845466613770e-01 -1.033974066376686096e-01 5.125513076782226562e-01 -6.020454764366149902e-01 -2.832143008708953857e-01 2.504548430442810059e-01 -1.004448812454938889e-02 -3.782011270523071289e-01
5.220488905906677246e-01 -5.006566047668457031e-01 -1.417239010334014893e-01 -3.551196455955505371e-01 -4.284619688987731934e-01 -2.819527685642242432e-01 -1.627319259569048882e-03 -2.598702311515808105e-01
5.137003660202026367e-01 9.018381685018539429e-02 1.770595014095306396e-01 -3.640769422054290771e-01 -2.891568839550018311e-01 -2.339404523372650146e-01 -4.175614118576049805e-01 -5.013774037361145020e-01
4.803735613822937012e-01 -6.359909474849700928e-02 1.876907348632812500e-01 -5.633401870727539062e-01 3.514926731586456299e-01 4.092244207859039307e-01 -2.300063846632838249e-03 3.487109839916229248e-01
1.142876446247100830e-01 -4.838052988052368164e-01 -1.389742940664291382e-01 -2.765210866928100586e-01 -4.601168632507324219e-01 6.402753293514251709e-02 -3.056272268295288086e-01 -5.898116230964660645e-01
7.309564948081970215e-02 -2.996438145637512207e-01 -3.931878805160522461e-01 -6.619150750339031219e-03 -2.464249432086944580e-01 5.953383445739746094e-01 -5.534512996673583984e-01 -1.696136891841888428e-01
2.193741500377655029e-01 -1.653239279985427856e-01 3.736893236637115479e-01 -2.520503997802734375e-01 -1.955608725547790527e-01 -9.927559643983840942e-02 -5.560370087623596191e-01 -6.034013628959655762e-01
3.268188238143920898e-02 -3.740724176168441772e-02 -7.626269012689590454e-02 -5.773200988769531250e-01 -1.362023968249559402e-02 -9.217537194490432739e-02 -5.680992007255554199e-01 -5.718387961387634277e-01
6.870208978652954102e-01 2.658513784408569336e-01 4.450363572686910629e-03 -2.382442206144332886e-01 -4.116863310337066650e-01 2.116677351295948029e-02 -4.699143171310424805e-01 9.895595163106918335e-02
1.404772400856018066e-01 -2.322032153606414795e-01 -3.141859471797943115e-01 -3.179403543472290039e-01 -2.174421995878219604e-01 7.730965018272399902e-01 -2.450212538242340088e-01 1.468132734298706055e-01
3.394111394882202148e-01 -6.458768993616104126e-02 3.511341512203216553e-01 -4.657211005687713623e-01 -3.314943313598632812e-01 2.194539606571197510e-01 -6.041080877184867859e-02 -6.154179573059082031e-01
2.819736897945404053e-01 -3.212925791740417480e-01 -7.682890444993972778e-02 -5.065143704414367676e-01 -4.927038252353668213e-01 4.476593434810638428e-01 -1.489545125514268875e-02 3.338033556938171387e-01
5.431305766105651855e-01 -3.629030883312225342e-01 4.028743803501129150e-01 -1.389073729515075684e-01 -3.377395868301391602e-01 -7.497038692235946655e-02 -4.218630194664001465e-01 3.066764473915100098e-01
8.453675359487533569e-02 -5.852296948432922363e-01 -3.010238409042358398e-01 -2.119536101818084717e-01 -4.225287139415740967e-01 3.196532726287841797e-01 -4.288926720619201660e-01 -2.239701002836227417e-01
-6.606974638998508453e-04 -6.653919816017150879e-01 -1.790609806776046753e-01 -1.467774361371994019e-01 -3.912948071956634521e-01 3.683976233005523682e-01 -4.601037204265594482e-01 -5.588155612349510193e-02
6.607198715209960938e-01 -3.133177757263183594e-01 4.161318838596343994e-01 -2.983070909976959229e-01 1.071863248944282532e-01 -2.163349688053131104e-01 -3.122269511222839355e-01 2.176071554422378540e-01
4.183875620365142822e-01 1.051861867308616638e-01 -1.423073858022689819e-01 -4.900724291801452637e-01 1.713151931762695312e-01 6.394519209861755371e-01 -6.659442186355590820e-02 -3.328406810760498047e-01
3.561792671680450439e-01 -4.378660917282104492e-01 -8.329771459102630615e-02 -3.875662386417388916e-01 -3.790732622146606445e-01 -2.842699885368347168e-01 -3.227728307247161865e-01 -4.422390758991241455e-01
-1.283154189586639404e-01 -2.207499183714389801e-02 2.043066173791885376e-01 -5.576784610748291016e-01 3.064809143543243408e-01 1.387258525937795639e-02 -6.104484796524047852e-01 -4.043896794319152832e-01
-1.063831429928541183e-02 -4.391833245754241943e-01 -1.759236454963684082e-01 -5.570164695382118225e-02 -3.047648668289184570e-01 4.844343960285186768e-01 -6.671984791755676270e-01 1.552716270089149475e-02
2.885811030864715576e-01 -5.927237868309020996e-01 2.634914815425872803e-01 -3.170413672924041748e-01 5.618701875209808350e-02 -1.325539499521255493e-01 -5.360422730445861816e-01 -2.956141829490661621e-01
3.918366134166717529e-01 -2.260952591896057129e-01 1.958092153072357178e-01 -1.271221134811639786e-02 2.928286790847778320e-01 -4.205296561121940613e-02 -7.912764549255371094e-01 -2.078623175621032715e-01
4.758128523826599121e-01 -4.774033725261688232e-01 2.876935601234436035e-01 1.766863316297531128e-01 -1.202898770570755005e-01 -1.189781203866004944e-01 -5.191273689270019531e-01 -3.654912710189819336e-01
6.196363568305969238e-01 2.363939881324768066e-01 1.598766148090362549e-01 -3.191199004650115967e-01 1.786850541830062866e-01 6.330833435058593750e-01 -6.195846945047378540e-03 -3.055105218663811684e-03
1.619216203689575195e-01 -7.469832897186279297e-01 4.727334529161453247e-02 -7.648507505655288696e-02 2.624507844448089600e-01 5.908456817269325256e-02 -5.725474357604980469e-01 8.677943795919418335e-02
5.542331933975219727e-01 -5.906653031706809998e-02 1.588219404220581055e-01 -2.252537161111831665e-01 -6.416628360748291016e-01 3.597711324691772461e-01 -1.169587820768356323e-01 2.419239729642868042e-01
8.228917717933654785e-01 -3.836367428302764893e-01 1.605572104454040527e-01 7.540294528007507324e-02 2.700800895690917969e-01 -1.113141626119613647e-01 -2.390207946300506592e-01 -4.174716025590896606e-02
4.363764226436614990e-01 4.214571416378021240e-02 8.450964838266372681e-02 -4.557915329933166504e-01 -5.218918323516845703e-01 2.713755369186401367e-01 -4.931408166885375977e-01 -6.089298427104949951e-02
3.768765032291412354e-01 -5.837761163711547852e-01 -1.175843328237533569e-01 -1.182591319084167480e-01 2.070146203041076660e-01 -1.377624422311782837e-01 -5.740838050842285156e-01 3.129738271236419678e-01
2.796236276626586914e-01 -6.873541474342346191e-01 -3.504892587661743164e-01 -1.009136512875556946e-01 -4.060931205749511719e-01 2.863716185092926025e-01 -2.518878877162933350e-01 -7.720483839511871338e-02
1.622154265642166138e-01 -1.091137081384658813e-01 4.341907799243927002e-01 -3.614190220832824707e-01 -2.341857850551605225e-01 1.579397767782211304e-01 -3.261801898479461670e-01 -6.756135821342468262e-01
6.894879937171936035e-01 -4.332993328571319580e-01 2.121147699654102325e-02 -2.707442454993724823e-02 2.606594562530517578e-01 -1.528720408678054810e-01 -4.939109683036804199e-01 2.034519053995609283e-02
1.431898493319749832e-02 -6.299307942390441895e-01 1.397284269332885742e-01 -3.093836605548858643e-01 9.397497773170471191e-02 4.344419836997985840e-01 -1.427274048328399658e-01 -5.194205045700073242e-01
8.080756068229675293e-01 -4.146555066108703613e-01 4.019452035427093506e-01 -1.478119869716465473e-03 -2.505339682102203369e-02 -3.141157701611518860e-02 -3.049971722066402435e-02 -1.047274246811866760e-01
1.151971220970153809e-01 -6.102563142776489258e-01 3.309147804975509644e-02 1.784412264823913574e-01 8.536850661039352417e-02 3.930639922618865967e-01 -6.261895895004272461e-01 1.657718867063522339e-01
1.470533758401870728e-01 -2.945359945297241211e-01 -4.766806215047836304e-02 -4.996475577354431152e-01 -2.808056473731994629e-01 -2.590804100036621094e-01 -5.483773350715637207e-01 -4.393309056758880615e-01
4.313213527202606201e-01 -3.197004795074462891e-01 1.359552145004272461e-01 -2.157145291566848755e-01 -5.765313506126403809e-01 5.148175358772277832e-01 -8.578965812921524048e-02 2.048207968473434448e-01
3.340468406677246094e-01 -6.421262621879577637e-01 -2.036454528570175171e-01 1.148343905806541443e-01 -2.521832585334777832e-01 4.547263681888580322e-01 -2.620381414890289307e-01 -2.870399057865142822e-01
-1.083219051361083984e-01 -3.613723516464233398e-01 -1.402275413274765015e-01 -4.890102148056030273e-01 1.989994794130325317e-01 1.596383154392242432e-01 -3.888331949710845947e-01 -6.185509562492370605e-01
6.518427282571792603e-02 -5.637403130531311035e-01 -3.898339718580245972e-02 -1.443573534488677979e-01 -1.457904428243637085e-01 6.446186304092407227e-01 -2.302632629871368408e-01 -4.071609675884246826e-01
4.858074486255645752e-01 7.605175673961639404e-02 -2.459334023296833038e-02 -5.748995542526245117e-01 2.091265469789505005e-01 6.155890226364135742e-01 4.358598589897155762e-02 -5.009551346302032471e-02
7.449497580528259277e-01 -1.541084945201873779e-01 5.413011908531188965e-01 -8.685487508773803711e-02 -5.087684467434883118e-02 -1.084264814853668213e-01 -3.230392336845397949e-01 -4.528401792049407959e-02
1.439723670482635498e-01 1.917917728424072266e-01 1.598424762487411499e-01 -4.755305647850036621e-01 -1.750404387712478638e-02 -1.379094868898391724e-01 -8.082534670829772949e-01 -1.349436342716217041e-01
2.565967142581939697e-01 1.032896246761083603e-02 6.323924064636230469e-01 -3.776783347129821777e-01 -2.030213475227355957e-01 5.153718590736389160e-01 -1.242120787501335144e-01 -2.631274461746215820e-01
3.450804352760314941e-01 -6.157391667366027832e-01 5.606955289840698242e-01 -2.772440612316131592e-01 -2.373281680047512054e-02 3.756520524621009827e-02 -2.337949275970458984e-01 2.321780622005462646e-01
-1.300145834684371948e-01 -5.719895362854003906e-01 1.859501153230667114e-01 -6.573787331581115723e-01 -1.180849149823188782e-01 1.011619269847869873e-01 -4.055258929729461670e-01 2.389249391853809357e-02
5.783176422119140625e-01 9.705334156751632690e-02 -7.178667187690734863e-02 4.899148643016815186e-02 3.433372080326080322e-01 5.218092799186706543e-01 -3.785015642642974854e-01 3.393335640430450439e-01
1.755947470664978027e-01 -6.542119383811950684e-01 6.636111438274383545e-02 -1.334431618452072144e-01 -1.143805980682373047e-01 6.196259856224060059e-01 -2.331178821623325348e-02 -3.484243750572204590e-01
6.062793731689453125e-01 -1.226640716195106506e-01 1.346259266138076782e-01 -9.306433796882629395e-02 -1.446450650691986084e-01 -2.865563631057739258e-01 -6.969968080520629883e-01 -4.186186939477920532e-02
8.143267035484313965e-01 -4.186368882656097412e-01 1.585085391998291016e-01 -1.132294014096260071e-01 -2.306549698114395142e-01 1.264614611864089966e-01 -1.559381932020187378e-01 1.736615896224975586e-01
1.572431921958923340e-01 -6.367405652999877930e-01 -3.325766623020172119e-01 -2.643461339175701141e-02 -2.783348560333251953e-01 3.708610534667968750e-01 -4.797339737415313721e-01 -1.156589314341545105e-01
1.115930899977684021e-01 -7.421594858169555664e-01 -1.785481534898281097e-02 -5.094721317291259766e-01 1.252968013286590576e-01 -5.805583298206329346e-02 -3.212110400199890137e-01 2.337081581354141235e-01
4.871624112129211426e-01 -3.252841532230377197e-01 -5.303634405136108398e-01 -2.072900086641311646e-01 2.411087155342102051e-01 4.616203010082244873e-01 -3.308391571044921875e-02 -2.455347627401351929e-01
3.581515550613403320e-01 -7.000659704208374023e-01 -4.136812388896942139e-01 -4.811865091323852539e-02 -3.014573156833648682e-01 2.174150794744491577e-01 -2.596183419227600098e-01 -5.138088762760162354e-02
3.172719180583953857e-01 -8.379479050636291504e-01 6.775999814271926880e-02 -2.165407314896583557e-02 1.193009242415428162e-01 1.871773451566696167e-01 -3.124905526638031006e-01 2.126106768846511841e-01
3.738170862197875977e-01 -1.244962885975837708e-01 -4.993776679039001465e-01 -2.346934936940670013e-02 9.248222410678863525e-02 6.589713096618652344e-01 -3.714728951454162598e-01 1.185097247362136841e-01
7.808372974395751953e-01 1.860017031431198120e-01 1.931949108839035034e-01 -1.067188382148742676e-01 1.588899940252304077e-01 5.214374065399169922e-01 1.170800067484378815e-02 -9.850584715604782104e-02
9.415931254625320435e-02 -1.245164275169372559e-01 3.056390881538391113e-01 -2.507466375827789307e-01 -3.056047260761260986e-01 2.459586709737777710e-01 -7.911752462387084961e-01 1.987262815237045288e-01
2.203812152147293091e-01 -1.138070821762084961e-01 6.286526322364807129e-01 -4.489311575889587402e-01 -2.948390245437622070e-01 1.786043345928192139e-01 -3.141571879386901855e-01 -3.524380028247833252e-01
7.472288608551025391e-01 -2.689208984375000000e-01 -3.113494999706745148e-02 7.908181287348270416e-03 -5.515883564949035645e-01 2.367418110370635986e-01 -6.474711745977401733e-02 6.172540783882141113e-02
