# Supplementary material for: Where is your field going? A machine learning approach to study the relative motion of the domains of physics
Source: PLoS One. 2020 Jun 18;15(6):e0233997. doi: 10.1371/journal.pone.0233997 (PMC7302634; doi:10.1371/journal.pone.0233997)
Supplement: S10 Data — (ZIP) [file pone.0233997.s010.zip › 9/Pacs4Run_9_VS_500_embeddings1985-1989ED8.txt]

2.390027046203613281e-01 -2.031542658805847168e-01 -6.591285765171051025e-02 -2.045456618070602417e-01 -2.828739881515502930e-01 6.759895682334899902e-01 -5.280129909515380859e-01 1.991112381219863892e-01
-5.733318254351615906e-02 -4.371597170829772949e-01 3.386009484529495239e-02 3.905638307332992554e-02 4.068160355091094971e-01 7.431073188781738281e-01 -1.450756043195724487e-01 -2.533332109451293945e-01
1.284707635641098022e-01 -2.394981533288955688e-01 5.233553051948547363e-01 -1.219088658690452576e-01 2.257584780454635620e-01 7.510563135147094727e-01 -1.318054944276809692e-01 -7.034177333116531372e-02
-2.323399931192398071e-01 2.789548039436340332e-01 -6.087482348084449768e-02 -1.432749032974243164e-01 -2.267790734767913818e-01 7.902334928512573242e-01 -4.084724783897399902e-01 -3.494757041335105896e-02
-2.350049316883087158e-01 7.559492439031600952e-02 -1.324045658111572266e-01 -2.411966621875762939e-01 -1.151315867900848389e-01 8.990712165832519531e-01 -1.671641916036605835e-01 1.175714358687400818e-01
-3.687381446361541748e-01 1.830639839172363281e-01 -1.022104471921920776e-01 -3.648611903190612793e-01 2.582881748676300049e-01 7.206687927246093750e-01 -2.930051088333129883e-01 1.225593239068984985e-01
-5.119386315345764160e-01 1.958773136138916016e-01 -1.250677742063999176e-02 -9.737185388803482056e-02 2.487484663724899292e-01 5.381627082824707031e-01 -5.492354631423950195e-01 1.917260885238647461e-01
-9.512841701507568359e-02 -2.792035043239593506e-01 -6.752876043319702148e-01 8.039394021034240723e-02 1.254397332668304443e-01 3.919330537319183350e-01 -5.259676575660705566e-01 -6.731233000755310059e-02
-1.110957190394401550e-01 -5.727522969245910645e-01 2.436922118067741394e-02 8.152729272842407227e-02 3.496260344982147217e-01 5.425228476524353027e-01 -3.177026510238647461e-01 -3.672435879707336426e-01
-1.708143800497055054e-01 -4.068337976932525635e-01 -1.323543209582567215e-02 3.530663549900054932e-01 -2.049162425100803375e-02 6.428177952766418457e-01 -4.427155554294586182e-01 -2.661692202091217041e-01
-1.266389936208724976e-01 -2.193014621734619141e-01 -3.119277954101562500e-01 -7.215864211320877075e-02 2.027025371789932251e-01 5.691639147698879242e-03 -8.833220005035400391e-01 -1.094769090414047241e-01
-6.405778974294662476e-02 -8.379790931940078735e-02 -8.875381946563720703e-02 -2.466337233781814575e-01 2.650665938854217529e-01 7.044620513916015625e-01 -2.839872539043426514e-01 -5.224874615669250488e-01
4.588002339005470276e-03 3.581584095954895020e-01 2.865537703037261963e-01 -3.931574523448944092e-01 1.654171496629714966e-01 5.023463368415832520e-01 -4.952695667743682861e-01 -3.316758275032043457e-01
-1.637117266654968262e-01 -1.655617803335189819e-01 -3.061674833297729492e-01 -2.443853020668029785e-01 1.511039435863494873e-01 1.185394823551177979e-02 -7.833941578865051270e-01 -3.945195972919464111e-01
-1.808453798294067383e-01 -1.413323283195495605e-01 3.984226882457733154e-01 -4.265183806419372559e-01 -1.953362077474594116e-01 7.514417171478271484e-01 8.961023995652794838e-04 6.196729093790054321e-02
-1.675439924001693726e-01 1.205888688564300537e-01 2.707835435867309570e-01 -1.210917383432388306e-01 3.381738662719726562e-01 6.947302818298339844e-01 -3.507795929908752441e-01 3.864485621452331543e-01
-2.028727829456329346e-01 1.582112461328506470e-01 -2.610800862312316895e-01 -1.328865736722946167e-01 2.831110060214996338e-01 7.899192571640014648e-01 -3.264026641845703125e-01 1.932027190923690796e-01
-1.847247779369354248e-01 2.446536123752593994e-01 -8.839732035994529724e-03 -3.457470610737800598e-02 2.121920287609100342e-01 7.597093582153320312e-01 -5.084927082061767578e-01 -1.549167186021804810e-01
-1.767851412296295166e-01 -2.423714697360992432e-01 -5.105499029159545898e-01 -8.427840471267700195e-02 -3.665327429771423340e-01 4.442169070243835449e-01 -3.977622687816619873e-01 3.903191983699798584e-01
-2.219548523426055908e-01 1.889780759811401367e-01 5.274576321244239807e-02 1.787726283073425293e-01 1.577922143042087555e-02 7.057879567146301270e-01 -5.686612129211425781e-01 2.419100701808929443e-01
1.666846275329589844e-01 -3.321574330329895020e-01 -2.876431047916412354e-01 2.910912781953811646e-02 9.054968506097793579e-02 1.978272199630737305e-01 -7.708351016044616699e-01 -3.698382377624511719e-01
1.127318590879440308e-01 2.212141156196594238e-01 -9.169562160968780518e-02 -3.958135545253753662e-01 -7.444822043180465698e-02 8.577820658683776855e-01 -9.663754701614379883e-02 1.503596752882003784e-01
-2.061569243669509888e-01 6.531962752342224121e-02 -3.166300803422927856e-02 -5.550101399421691895e-01 3.964497447013854980e-01 5.001948475837707520e-01 -2.968067824840545654e-01 -3.856580853462219238e-01
-3.578011095523834229e-01 7.439997047185897827e-02 1.271886229515075684e-01 -4.862249791622161865e-01 3.141084611415863037e-01 4.712375402450561523e-01 -3.605861663818359375e-01 -4.038564264774322510e-01
-3.279030323028564453e-01 -2.264506220817565918e-01 -3.358196318149566650e-01 -3.673928380012512207e-01 -5.695043802261352539e-01 3.098551332950592041e-01 -3.201566338539123535e-01 -2.657095491886138916e-01
-2.576726377010345459e-01 3.793271183967590332e-01 1.674960702657699585e-01 -3.383566737174987793e-01 -1.116465106606483459e-01 6.328480839729309082e-01 -4.485464394092559814e-01 1.817140281200408936e-01
-1.326485127210617065e-01 -5.142031311988830566e-01 -3.683064132928848267e-02 -5.109658464789390564e-03 1.221188381314277649e-01 -5.148535966873168945e-02 -7.425350546836853027e-01 3.843107819557189941e-01
-4.247868657112121582e-01 -6.649661064147949219e-02 -1.764283031225204468e-01 -1.978252828121185303e-01 -5.281386971473693848e-01 5.075240731239318848e-01 -4.402371048927307129e-01 1.206344068050384521e-01
-1.570042669773101807e-01 2.228681743144989014e-01 4.127477109432220459e-01 -2.910427451133728027e-01 5.246222019195556641e-02 6.967788338661193848e-01 -3.368564546108245850e-01 2.624643743038177490e-01
-3.109309673309326172e-01 -3.943184316158294678e-01 2.288376539945602417e-01 -1.676914542913436890e-01 3.185527324676513672e-01 7.508218288421630859e-01 -4.432470351457595825e-02 1.318917889147996902e-02
-5.536293983459472656e-01 -1.448091119527816772e-01 3.567817807197570801e-01 -2.989563047885894775e-01 2.127493172883987427e-01 5.698305964469909668e-01 -2.350220829248428345e-01 1.750777065753936768e-01
6.125786304473876953e-01 -4.922454059123992920e-01 -7.468669116497039795e-02 -3.047258853912353516e-01 4.524057731032371521e-02 1.314518004655838013e-01 -4.976493418216705322e-01 1.304787993431091309e-01
1.773400604724884033e-01 -3.219438195228576660e-01 -2.675219774246215820e-01 -7.321310639381408691e-01 2.492351680994033813e-01 1.285197585821151733e-01 -3.447820842266082764e-01 2.445580959320068359e-01
-2.712953388690948486e-01 -4.143823087215423584e-01 1.541069447994232178e-01 -3.042125515639781952e-02 3.310037553310394287e-01 3.912629187107086182e-01 -4.068578481674194336e-01 -5.493890047073364258e-01
-2.651365101337432861e-02 -1.018965244293212891e-02 -1.112803071737289429e-01 -4.984906613826751709e-01 -1.356250345706939697e-01 8.049122095108032227e-01 5.701505765318870544e-02 2.622752487659454346e-01
3.818113505840301514e-01 -2.828727364540100098e-01 -1.440646052360534668e-01 -7.201727032661437988e-01 8.184994012117385864e-02 8.447226881980895996e-02 -4.575173556804656982e-01 1.079006567597389221e-01
6.209423542022705078e-01 -2.274247854948043823e-01 -5.172093957662582397e-02 -4.090012907981872559e-01 1.690689772367477417e-01 2.026976495981216431e-01 -4.837508797645568848e-01 2.984394133090972900e-01
2.544952630996704102e-01 -1.838421076536178589e-01 -2.678187564015388489e-02 9.454968385398387909e-03 4.351374208927154541e-01 9.405053406953811646e-02 -8.322263360023498535e-01 9.918055683374404907e-02
-1.960107386112213135e-01 -3.000322729349136353e-02 -6.523059010505676270e-01 -3.960894346237182617e-01 1.483997404575347900e-01 4.348107874393463135e-01 -3.083928525447845459e-01 2.685157358646392822e-01
-5.879790987819433212e-03 -1.370425969362258911e-01 -5.246980786323547363e-01 -1.720884628593921661e-02 3.310421705245971680e-01 6.006965041160583496e-01 -3.867453336715698242e-01 -2.925463616847991943e-01
1.256116200238466263e-02 -2.347252517938613892e-01 -3.749708831310272217e-01 3.791303932666778564e-02 -2.976958155632019043e-01 5.310540199279785156e-01 -4.614293277263641357e-01 -4.681320190429687500e-01
-9.243123978376388550e-02 -1.592470556497573853e-01 1.078917905688285828e-01 -3.594591617584228516e-01 3.550853431224822998e-01 5.482293367385864258e-01 -3.041804432868957520e-01 -5.532436966896057129e-01
6.722201406955718994e-02 -4.888073205947875977e-01 -2.841670513153076172e-01 -5.492988228797912598e-01 -1.892249584197998047e-01 4.442937970161437988e-01 2.612607367336750031e-02 3.744100332260131836e-01
-2.299988418817520142e-01 2.191742956638336182e-01 6.960602104663848877e-02 -1.252930164337158203e-01 -1.535846590995788574e-01 8.349992632865905762e-01 -3.923731446266174316e-01 -6.124805286526679993e-02
-4.139575660228729248e-01 1.757410764694213867e-01 3.841510042548179626e-02 8.749625086784362793e-02 8.482222259044647217e-02 6.781636476516723633e-01 -5.493893027305603027e-01 1.403336673974990845e-01
-3.548596203327178955e-01 -2.114679217338562012e-01 4.730765819549560547e-01 -1.720625162124633789e-01 2.796360850334167480e-01 6.584388613700866699e-01 -2.533723115921020508e-01 3.653758438304066658e-03
-2.581724226474761963e-01 -2.392414212226867676e-01 3.403921425342559814e-01 -2.733319699764251709e-01 -1.301887333393096924e-01 8.175187110900878906e-01 4.757453687489032745e-03 1.499211601912975311e-02
1.182583197951316833e-01 -3.890165984630584717e-01 1.794256418943405151e-01 1.679066044744104147e-04 4.909319877624511719e-01 4.478004947304725647e-02 -7.461960911750793457e-01 5.156895518302917480e-02
-1.223918050527572632e-01 2.027345597743988037e-01 -4.007076323032379150e-01 -2.312136441469192505e-01 4.006827473640441895e-01 6.596814393997192383e-01 -3.272347152233123779e-01 1.645713895559310913e-01
-7.670117914676666260e-02 -6.943415999412536621e-01 -3.861615806818008423e-02 -2.217005044221878052e-01 -4.019616171717643738e-02 -1.851016841828823090e-02 -6.325211524963378906e-01 -2.435633391141891479e-01
-1.106732487678527832e-01 6.940149515867233276e-02 3.596049174666404724e-02 -5.980120301246643066e-01 2.440384179353713989e-01 6.791664958000183105e-01 -1.247064210474491119e-02 3.210076093673706055e-01
-2.201189398765563965e-01 -3.874781429767608643e-01 4.746626690030097961e-02 -9.774965792894363403e-02 1.227318793535232544e-01 -8.429715782403945923e-02 -7.817782759666442871e-01 3.952898085117340088e-01
2.222012132406234741e-01 -3.287326395511627197e-01 2.420061379671096802e-01 -2.133462429046630859e-01 1.567944288253784180e-01 -6.904123723506927490e-02 -8.406184911727905273e-01 4.987171664834022522e-02
-3.114680945873260498e-01 2.139358669519424438e-01 2.664240077137947083e-02 9.880340844392776489e-02 7.285949587821960449e-02 6.814116835594177246e-01 -6.089107394218444824e-01 -7.965194433927536011e-02
3.819248974323272705e-01 -2.640266120433807373e-01 -1.126147434115409851e-01 -4.057441353797912598e-01 5.588167905807495117e-01 2.373483777046203613e-01 -3.792195618152618408e-01 3.077257275581359863e-01
-4.314884543418884277e-01 2.606945633888244629e-01 1.208986118435859680e-01 -3.178046345710754395e-01 -2.258440107107162476e-01 5.577431321144104004e-01 -4.413023293018341064e-01 2.709413468837738037e-01
-4.705350995063781738e-01 3.243546485900878906e-01 1.227497160434722900e-01 -2.553683221340179443e-01 -8.932323008775711060e-02 4.615584909915924072e-01 -5.285950899124145508e-01 3.044385612010955811e-01
-6.195361018180847168e-01 1.478091776371002197e-01 1.939478963613510132e-01 -2.731224298477172852e-01 6.111840251833200455e-03 4.118273556232452393e-01 -5.010687112808227539e-01 2.478042244911193848e-01
-4.733737707138061523e-01 3.101575374603271484e-01 -6.834990531206130981e-02 -4.915503263473510742e-01 1.969256699085235596e-01 4.751679599285125732e-01 -4.094954729080200195e-01 3.428088873624801636e-02
9.838356822729110718e-02 -4.532921314239501953e-02 -1.382645666599273682e-01 3.366612643003463745e-02 2.396302074193954468e-01 9.622613340616226196e-02 -9.235152602195739746e-01 2.201206088066101074e-01
-2.675779163837432861e-01 1.869451105594635010e-01 -1.465304195880889893e-01 -3.575013875961303711e-01 3.651974797248840332e-01 7.168353199958801270e-01 -2.623352408409118652e-01 1.677301526069641113e-01
-1.260673403739929199e-01 -3.221746385097503662e-01 -5.112081021070480347e-02 -2.796297669410705566e-01 -2.442555427551269531e-01 8.549990057945251465e-01 8.828525990247726440e-02 3.203221037983894348e-02
-4.964482486248016357e-01 -3.005150258541107178e-01 2.703199684619903564e-01 1.095164269208908081e-01 2.056912034749984741e-01 6.374224424362182617e-01 -3.152994811534881592e-01 1.735888719558715820e-01
7.605710532516241074e-03 -5.381200313568115234e-01 -1.034650281071662903e-01 -2.425080835819244385e-01 -1.882570832967758179e-01 -7.552598416805267334e-02 -6.276624798774719238e-01 4.535951614379882812e-01
-3.537491559982299805e-01 1.164979711174964905e-01 -3.072685189545154572e-02 2.912632003426551819e-02 3.058995306491851807e-01 6.992059350013732910e-01 -5.209100246429443359e-01 -7.540956139564514160e-02
-3.943205252289772034e-02 -7.086948305368423462e-02 -4.447233378887176514e-01 -3.104979097843170166e-01 -4.354645013809204102e-01 3.945931792259216309e-01 -4.179153740406036377e-01 4.233774542808532715e-01
-1.983298361301422119e-01 2.625395357608795166e-01 2.925411462783813477e-01 -3.528702557086944580e-01 -3.992009162902832031e-01 6.228349208831787109e-01 -3.229352533817291260e-01 1.734031140804290771e-01
1.508292108774185181e-01 -3.936480283737182617e-01 -2.142708748579025269e-01 -7.362883687019348145e-01 7.045248150825500488e-02 4.511170461773872375e-02 -4.023621380329132080e-01 2.556661665439605713e-01
-3.343802988529205322e-01 2.702103555202484131e-01 4.826650023460388184e-02 -4.097217023372650146e-01 3.790675401687622070e-01 4.888253509998321533e-01 -4.670886695384979248e-01 -2.101442813873291016e-01
3.007723689079284668e-01 5.074307322502136230e-02 1.160092130303382874e-01 -3.012988865375518799e-01 4.295144975185394287e-01 8.516319096088409424e-02 -7.816548943519592285e-01 -1.432837918400764465e-03
2.834096550941467285e-01 -1.961239725351333618e-01 -4.170859456062316895e-01 -4.123681783676147461e-01 -2.941537797451019287e-01 5.090892910957336426e-01 -2.186203151941299438e-01 3.790948987007141113e-01
3.678058460354804993e-02 -6.564178466796875000e-01 -2.997110597789287567e-02 2.773695886135101318e-01 2.430012226104736328e-01 5.564209222793579102e-01 -3.229310810565948486e-01 -1.303542405366897583e-01
-8.306350558996200562e-02 -4.838513135910034180e-01 1.058041155338287354e-01 -3.163940608501434326e-01 -4.520182311534881592e-02 7.907271981239318848e-01 1.424933671951293945e-01 -9.571556933224201202e-03
-2.454775273799896240e-01 -2.707147300243377686e-01 3.035469651222229004e-01 -3.646023273468017578e-01 3.958680033683776855e-01 6.764323711395263672e-01 -2.534225396811962128e-02 1.626780629158020020e-01
4.333288371562957764e-01 -6.633839756250381470e-02 8.800029754638671875e-02 -1.115123033523559570e-01 -6.631381511688232422e-01 4.316410124301910400e-01 -3.961857855319976807e-01 -6.794846057891845703e-02
3.257607817649841309e-01 1.702277958393096924e-01 -9.592146426439285278e-02 2.741307951509952545e-03 -1.880268566310405731e-02 7.162375450134277344e-01 -3.994295895099639893e-01 -4.275510907173156738e-01
3.614692389965057373e-01 -1.669116318225860596e-01 -1.406785547733306885e-01 -6.130288168787956238e-02 -5.618083477020263672e-01 5.028516054153442383e-01 -3.777758479118347168e-01 3.266940414905548096e-01
-6.371059268712997437e-02 -3.149970769882202148e-01 4.384116828441619873e-02 4.553773105144500732e-01 4.723963141441345215e-02 6.982117891311645508e-01 -4.446169734001159668e-01 -3.440018976107239723e-03
-2.751114964485168457e-01 -6.085371375083923340e-01 5.556605458259582520e-01 -3.618595302104949951e-01 4.759847372770309448e-02 2.846343219280242920e-01 -1.361734420061111450e-01 -1.116681173443794250e-01
-2.023608237504959106e-01 3.561123907566070557e-01 4.052026569843292236e-02 -8.552084118127822876e-02 1.281052827835083008e-01 6.759531497955322266e-01 -5.329239368438720703e-01 2.568014264106750488e-01
-3.817901909351348877e-01 -1.748718768358230591e-01 1.910880357027053833e-01 -2.538367807865142822e-01 9.983999282121658325e-02 5.885723829269409180e-01 -1.422557234764099121e-01 5.882909893989562988e-01
-1.643798053264617920e-01 -1.787240058183670044e-01 3.517914712429046631e-01 -4.339819848537445068e-01 1.895608156919479370e-01 7.626276016235351562e-01 1.756130531430244446e-02 1.053408980369567871e-01
-1.773736774921417236e-01 -1.289423555135726929e-01 3.301415145397186279e-01 -3.003941476345062256e-01 3.141948580741882324e-02 8.603298664093017578e-01 -4.149148985743522644e-02 9.902722388505935669e-02
-2.945750653743743896e-01 -4.124526083469390869e-01 4.423918202519416809e-02 -1.807677745819091797e-01 4.539668187499046326e-02 -1.070731505751609802e-01 -8.329723477363586426e-01 -3.325502201914787292e-02
1.515317894518375397e-02 -5.248207598924636841e-02 -3.492890894412994385e-01 -4.201952219009399414e-01 -4.151153266429901123e-01 3.349563181400299072e-01 -3.832932412624359131e-01 5.167388916015625000e-01
7.505256682634353638e-02 2.267955094575881958e-01 1.480116993188858032e-01 -1.540951728820800781e-01 4.596926569938659668e-01 4.471852183341979980e-01 -6.136705875396728516e-01 -3.307483792304992676e-01
-6.443226933479309082e-01 7.290129363536834717e-02 1.721380054950714111e-01 -3.350223004817962646e-01 2.327105253934860229e-01 4.606225490570068359e-01 -4.135584831237792969e-01 -1.744773983955383301e-02
1.293136626482009888e-01 2.617653012275695801e-01 3.363980650901794434e-01 -1.966740787029266357e-01 3.605915606021881104e-01 5.540392398834228516e-01 -5.436046123504638672e-01 -1.744156181812286377e-01
7.331903278827667236e-02 -6.622512340545654297e-01 2.820712924003601074e-01 9.164339303970336914e-02 2.140589356422424316e-01 6.210144758224487305e-01 -1.427240669727325439e-01 1.274147480726242065e-01
-3.761810958385467529e-01 8.523255586624145508e-02 1.720159649848937988e-01 -4.740263819694519043e-01 2.992232143878936768e-01 6.062973141670227051e-01 -3.208936154842376709e-01 -1.919087320566177368e-01
-2.819282412528991699e-01 -5.520280003547668457e-01 -2.114087641239166260e-01 2.460306435823440552e-01 -1.932647079229354858e-02 5.390880703926086426e-01 -3.790577650070190430e-01 -2.754678130149841309e-01
6.621803343296051025e-02 -5.063185095787048340e-01 1.616396754980087280e-01 -1.589688658714294434e-01 -3.717152029275894165e-02 7.947928309440612793e-01 -8.272459730505943298e-03 -2.339070588350296021e-01
-8.037980645895004272e-02 -2.135643512010574341e-01 5.206303596496582031e-01 4.466306790709495544e-02 3.191602528095245361e-01 6.857748627662658691e-01 -3.158713877201080322e-01 5.434632673859596252e-02
9.383400529623031616e-02 6.781548727303743362e-03 -1.783949509263038635e-02 -1.572212278842926025e-01 2.297106683254241943e-01 -8.360078209079802036e-04 -9.527306556701660156e-01 7.515972852706909180e-02
3.496130704879760742e-01 2.041871100664138794e-01 2.341947406530380249e-01 -8.691026270389556885e-02 2.644955813884735107e-01 6.539799571037292480e-01 -4.570695459842681885e-01 -2.590701580047607422e-01
-3.977714106440544128e-02 -8.339056968688964844e-01 -1.363658756017684937e-01 -2.223235070705413818e-01 -1.439617127180099487e-01 4.089576005935668945e-02 -4.248441159725189209e-01 -1.791801899671554565e-01
1.452017128467559814e-01 -3.447837829589843750e-01 8.711373060941696167e-02 -8.451262116432189941e-01 1.774209439754486084e-01 3.421529009938240051e-02 -3.029331564903259277e-01 -1.174576506018638611e-01
3.976369202136993408e-01 -3.260281383991241455e-01 2.390858978033065796e-01 3.823436098173260689e-03 -3.285382390022277832e-01 5.559773445129394531e-01 -3.653936684131622314e-01 -3.575656116008758545e-01
-4.289227426052093506e-01 1.801167875528335571e-01 -2.125867456197738647e-01 -1.154271513223648071e-01 2.636810243129730225e-01 6.494268178939819336e-01 -4.424257576465606689e-01 1.950477212667465210e-01
3.648302853107452393e-01 -4.823660477995872498e-02 -2.817997038364410400e-01 -4.081602096557617188e-01 3.268604576587677002e-01 1.547767221927642822e-01 -6.683669686317443848e-01 2.026284039020538330e-01
2.015730291604995728e-01 -1.723387390375137329e-01 -2.801152765750885010e-01 -3.105081319808959961e-01 -4.763418808579444885e-02 5.000329017639160156e-01 -1.754410415887832642e-01 6.868090033531188965e-01
-3.272171616554260254e-01 1.231183260679244995e-01 1.122244372963905334e-01 -6.786470413208007812e-01 3.235943019390106201e-01 4.977260828018188477e-01 -2.139143794775009155e-01 -8.006817102432250977e-02
-2.173175811767578125e-01 -5.793461203575134277e-01 -4.726577997207641602e-01 4.240421578288078308e-02 8.052608370780944824e-02 2.481224834918975830e-01 -5.508600473403930664e-01 -1.429391652345657349e-01
4.147365391254425049e-01 -1.551787555217742920e-01 -1.676881611347198486e-01 -4.979896545410156250e-01 4.964735731482505798e-02 5.333817005157470703e-02 -6.640588641166687012e-01 2.855103611946105957e-01
-2.521636188030242920e-01 -9.520645439624786377e-02 -1.111193671822547913e-01 -1.702126711606979370e-01 -7.103425264358520508e-01 3.038012981414794922e-01 -5.271649956703186035e-01 1.060407459735870361e-01
-2.689942717552185059e-01 -6.732481122016906738e-01 -3.208188414573669434e-01 -3.956069350242614746e-01 -1.202040072530508041e-02 5.881633237004280090e-02 -3.668624758720397949e-01 -2.770516574382781982e-01
-1.986075937747955322e-01 -5.810606107115745544e-02 4.285607337951660156e-01 -3.978285193443298340e-01 4.395933747291564941e-01 5.482038259506225586e-01 -2.354243099689483643e-01 2.570064663887023926e-01
-2.589320950210094452e-02 -6.455593109130859375e-01 -2.467476427555084229e-01 -1.160198822617530823e-01 1.491402089595794678e-01 7.120726257562637329e-02 -6.594079136848449707e-01 -2.147221863269805908e-01
5.217422246932983398e-01 -5.386660993099212646e-02 -2.200730293989181519e-01 -3.688221275806427002e-01 1.857105195522308350e-01 2.071873992681503296e-01 -6.042619943618774414e-01 3.128477931022644043e-01
-3.069819509983062744e-02 -2.269033789634704590e-01 -7.500314116477966309e-01 -3.423013389110565186e-01 1.471658796072006226e-01 4.366031587123870850e-01 -2.355395406484603882e-01 9.801555424928665161e-03
2.173468098044395447e-02 -2.791179716587066650e-01 3.341029286384582520e-01 -3.267114758491516113e-01 4.330799877643585205e-01 7.055867910385131836e-01 -9.311479330062866211e-02 -9.578286111354827881e-02
2.886149585247039795e-01 9.951207786798477173e-02 -9.504612535238265991e-02 -5.398671030998229980e-01 4.433746635913848877e-01 1.672034710645675659e-01 -5.880711078643798828e-01 1.895864158868789673e-01
7.419575005769729614e-02 -3.659881353378295898e-01 -1.878091841936111450e-01 -5.945511460304260254e-01 -7.546372245997190475e-03 -5.146105960011482239e-02 -5.534860491752624512e-01 4.034008979797363281e-01
-6.720638275146484375e-02 -2.092632353305816650e-01 -7.436053156852722168e-01 -1.989777535200119019e-01 1.037836223840713501e-01 5.065109133720397949e-01 -2.568648159503936768e-01 1.607708781957626343e-01
6.945105642080307007e-02 -3.085263073444366455e-01 -4.176647588610649109e-02 -2.441986277699470520e-02 4.505712389945983887e-01 4.803068935871124268e-02 -8.177577257156372070e-01 1.536171287298202515e-01
-3.833720088005065918e-01 -6.857473850250244141e-01 3.665244579315185547e-01 -3.982618823647499084e-02 -6.934521347284317017e-02 4.755064845085144043e-01 -1.062928736209869385e-01 -6.809461116790771484e-02
2.206415683031082153e-01 -5.290434136986732483e-02 -1.250175386667251587e-01 -1.970251500606536865e-01 3.681674599647521973e-01 8.591684699058532715e-02 -8.499945402145385742e-01 1.692640781402587891e-01
2.820316329598426819e-02 -2.938882261514663696e-02 5.796932056546211243e-02 5.224577616900205612e-03 9.910310059785842896e-02 5.011039972305297852e-02 -9.906414151191711426e-01 3.536037728190422058e-02
3.743180632591247559e-01 -3.006052039563655853e-02 1.098868902772665024e-03 1.389443874359130859e-02 -5.188789963722229004e-01 3.888496756553649902e-01 -5.451163053512573242e-01 3.757617473602294922e-01
-1.117173582315444946e-02 -6.904114484786987305e-01 1.276595741510391235e-01 -3.170711696147918701e-01 -1.833710372447967529e-01 -1.081908717751502991e-01 -5.990815162658691406e-01 -4.634008929133415222e-02
4.016177356243133545e-01 -2.247561961412429810e-01 -5.317226424813270569e-02 -2.308475971221923828e-01 2.304186075925827026e-01 7.206352949142456055e-01 -1.245451420545578003e-01 -3.796717822551727295e-01
-2.866784334182739258e-01 -5.243225693702697754e-01 2.831483483314514160e-01 -1.047971919178962708e-01 3.223769068717956543e-01 6.665782332420349121e-01 -5.668443813920021057e-02 -1.671505905687808990e-02
-1.026255488395690918e-01 -1.847212389111518860e-02 5.334248542785644531e-01 -7.523655891418457031e-02 2.948034703731536865e-01 6.165507435798645020e-01 -3.510648310184478760e-01 3.295962512493133545e-01
3.868834376335144043e-01 -4.655139744281768799e-01 1.070854887366294861e-01 3.078770451247692108e-02 -3.958092629909515381e-01 5.453749299049377441e-01 -2.886053025722503662e-01 -2.895008325576782227e-01
6.805808842182159424e-02 -3.398357331752777100e-01 8.084067702293395996e-02 -7.657048758119344711e-03 -4.059344530105590820e-01 5.643737912178039551e-01 -4.554359018802642822e-01 -4.272745847702026367e-01
4.459201395511627197e-01 -3.993209823966026306e-02 -2.645588293671607971e-02 -4.190523326396942139e-01 4.630128145217895508e-01 2.231716662645339966e-01 -5.113054513931274414e-01 3.124678432941436768e-01
-7.412297278642654419e-02 -2.397220581769943237e-01 1.440290212631225586e-01 -3.621332049369812012e-01 4.629942029714584351e-02 8.662371039390563965e-01 1.038637310266494751e-01 1.478387266397476196e-01
-3.868843615055084229e-01 -4.138636589050292969e-01 -3.887482285499572754e-01 -3.756634593009948730e-01 -2.412685900926589966e-01 3.910894095897674561e-01 -1.609639078378677368e-01 3.869345784187316895e-01
-1.006970927119255066e-01 -1.843384802341461182e-01 -4.826690554618835449e-01 -3.289157748222351074e-01 2.107792347669601440e-01 1.088411286473274231e-01 -4.975528717041015625e-01 5.575763583183288574e-01
2.934083938598632812e-01 -1.724421828985214233e-01 8.680719137191772461e-02 -7.276465296745300293e-01 3.173206150531768799e-01 4.401858523488044739e-02 -4.904458820819854736e-01 6.326961517333984375e-02
-3.446606099605560303e-01 -2.970078587532043457e-01 -4.284670650959014893e-01 -2.028912603855133057e-01 2.125454246997833252e-01 -1.010523363947868347e-02 -6.134003996849060059e-01 3.830257654190063477e-01
1.554589122533798218e-01 -3.599196374416351318e-01 -4.074948728084564209e-01 9.748573601245880127e-02 -1.649116128683090210e-01 5.507593154907226562e-01 -4.540114998817443848e-01 -3.661647737026214600e-01
2.051918208599090576e-01 -3.305666148662567139e-01 1.828069388866424561e-01 -1.971848756074905396e-01 -6.824125647544860840e-01 3.565751314163208008e-01 -3.157723546028137207e-01 2.894420921802520752e-01
3.853803575038909912e-01 -2.867737114429473877e-01 -1.344277560710906982e-01 -6.350254416465759277e-01 3.454743921756744385e-01 2.017696797847747803e-01 -3.716935813426971436e-01 2.229241579771041870e-01
3.407263010740280151e-02 -1.491080969572067261e-01 -6.274709701538085938e-01 -3.338989913463592529e-01 -3.753842711448669434e-01 4.678120017051696777e-01 -2.979924678802490234e-01 1.511168628931045532e-01
-1.281584203243255615e-01 -2.674479782581329346e-01 2.946184482425451279e-03 -2.485152930021286011e-01 -1.723348796367645264e-01 -9.920860826969146729e-02 -8.318496346473693848e-01 3.446201086044311523e-01
-1.757387071847915649e-01 -2.295259200036525726e-02 8.900724351406097412e-02 -5.682323575019836426e-01 3.561901748180389404e-01 5.548889040946960449e-01 -2.292257547378540039e-01 -3.878932297229766846e-01
-2.924769520759582520e-01 3.037624061107635498e-01 1.943313777446746826e-01 -4.156983494758605957e-01 -5.042859166860580444e-02 5.975669026374816895e-01 -3.693818449974060059e-01 3.399169445037841797e-01
-8.992141485214233398e-02 -2.563318908214569092e-01 -6.687899827957153320e-01 -2.716253995895385742e-01 -4.755335301160812378e-02 2.939459085464477539e-01 -4.133209288120269775e-01 3.816383183002471924e-01
-4.814289808273315430e-01 -4.633495509624481201e-01 -2.559947669506072998e-01 -4.201767444610595703e-01 -1.265170872211456299e-01 4.251651465892791748e-01 -1.612694188952445984e-02 3.382592499256134033e-01
1.450677663087844849e-01 -7.196623086929321289e-01 1.861228793859481812e-02 -3.691588342189788818e-01 -1.963211148977279663e-01 -6.683414429426193237e-02 -5.267071723937988281e-01 6.314824521541595459e-02
-1.037752702832221985e-01 7.048565894365310669e-02 2.313601076602935791e-01 -2.975158691406250000e-01 5.651210546493530273e-01 6.438611149787902832e-01 -3.169748187065124512e-01 -8.847272396087646484e-02
5.910914391279220581e-02 -6.589633822441101074e-01 3.108496665954589844e-01 3.355546668171882629e-02 2.465448081493377686e-01 6.054751276969909668e-01 -9.228077530860900879e-02 1.691738516092300415e-01
-3.881915509700775146e-01 -3.668690323829650879e-01 -4.456975758075714111e-01 -2.413576096296310425e-01 2.151420116424560547e-01 5.700983405113220215e-01 -1.171018090099096298e-02 2.939035892486572266e-01
6.196127533912658691e-01 -2.992961108684539795e-01 9.271177463233470917e-03 -5.064770579338073730e-01 5.989284068346023560e-02 1.780973076820373535e-01 -4.206230640411376953e-01 2.401403337717056274e-01
-2.366489768028259277e-01 -1.763732731342315674e-02 3.363928943872451782e-02 -2.199264168739318848e-01 -2.112891525030136108e-01 8.795000314712524414e-01 -1.546406149864196777e-01 2.282756865024566650e-01
4.422037005424499512e-01 -3.578803539276123047e-01 1.891387104988098145e-01 -1.166426017880439758e-01 -5.457185506820678711e-01 3.613091707229614258e-01 -3.273362219333648682e-01 3.024840354919433594e-01
-7.103308290243148804e-02 1.318486128002405167e-02 5.014226436614990234e-01 -3.642440140247344971e-01 -8.386757224798202515e-03 7.727045416831970215e-01 -1.072017773985862732e-01 4.524613544344902039e-02
-1.403602212667465210e-01 -1.527566313743591309e-01 -6.603657007217407227e-01 -3.538013994693756104e-01 -7.399621605873107910e-02 4.620672762393951416e-01 -2.581154108047485352e-01 3.318146467208862305e-01
-9.257262945175170898e-02 3.060793578624725342e-01 1.370145231485366821e-01 1.486879680305719376e-02 -2.831365764141082764e-01 6.867561340332031250e-01 -5.662525892257690430e-01 -7.943264394998550415e-02
1.642647385597229004e-01 -7.037010043859481812e-02 2.300038337707519531e-01 -3.690170496702194214e-02 2.822405658662319183e-02 6.759525742381811142e-03 -9.525426626205444336e-01 7.497972995042800903e-02
5.273048952221870422e-02 -4.315517246723175049e-01 -1.087525039911270142e-01 -8.350069522857666016e-01 1.378866434097290039e-01 2.382053621113300323e-02 -2.647107839584350586e-01 -1.107561215758323669e-01
-1.141206398606300354e-01 -5.929253101348876953e-01 -1.287159472703933716e-01 1.353709399700164795e-01 -8.454678952693939209e-02 7.561573982238769531e-01 -5.510265007615089417e-02 1.362514793872833252e-01
2.318263798952102661e-01 -1.743913888931274414e-01 4.859564453363418579e-02 -3.388542830944061279e-01 2.111990749835968018e-01 -4.808539152145385742e-02 -8.381475210189819336e-01 2.219274789094924927e-01
-9.343119710683822632e-02 -1.277828961610794067e-01 1.154392361640930176e-01 -9.399206191301345825e-02 4.060649871826171875e-02 -6.411125510931015015e-02 -9.457511901855468750e-01 2.292965799570083618e-01
1.228236407041549683e-02 -1.095120385289192200e-01 -2.366871088743209839e-01 1.915117609314620495e-03 3.811081051826477051e-01 1.224256083369255066e-01 -8.781105875968933105e-01 2.284803055226802826e-02
2.618611454963684082e-01 -2.722464203834533691e-01 5.886410549283027649e-02 -7.505608797073364258e-01 2.632122933864593506e-01 4.355125874280929565e-02 -4.564304351806640625e-01 1.048704013228416443e-01
-5.150650069117546082e-02 -4.691902399063110352e-01 -4.213708043098449707e-01 1.267346143722534180e-01 4.047535955905914307e-01 5.408431887626647949e-01 -3.165676295757293701e-01 -1.644405722618103027e-01
2.716173231601715088e-01 1.577140241861343384e-01 -1.689167171716690063e-01 -5.765893459320068359e-01 2.321208864450454712e-01 1.063412129878997803e-01 -6.854645013809204102e-01 7.288572937250137329e-02
4.890770912170410156e-01 -9.630845487117767334e-02 -2.185949385166168213e-01 -4.797769784927368164e-01 9.645117074251174927e-02 1.568982452154159546e-01 -5.335049629211425781e-01 3.937146365642547607e-01
1.609538197517395020e-01 2.560160756111145020e-01 2.549830377101898193e-01 -2.562400996685028076e-01 4.122051000595092773e-01 6.026456356048583984e-01 -4.652160406112670898e-01 -1.683853268623352051e-01
1.839730590581893921e-01 1.807036846876144409e-01 1.249687299132347107e-01 -3.145075403153896332e-03 -7.496389746665954590e-02 5.954884290695190430e-01 -5.470189452171325684e-01 -5.083475112915039062e-01
3.316806852817535400e-01 -3.275617361068725586e-01 7.060277462005615234e-02 -5.187665224075317383e-01 1.103367134928703308e-01 6.798351407051086426e-01 1.277960538864135742e-01 -1.338130086660385132e-01
3.367096483707427979e-01 -2.003867179155349731e-01 -1.101949661970138550e-01 -8.314130455255508423e-02 -6.016981601715087891e-01 4.301033318042755127e-01 -3.965544998645782471e-01 3.509005904197692871e-01
-3.056600689888000488e-01 -1.428577303886413574e-01 7.403797507286071777e-01 -2.246129512786865234e-01 9.573205560445785522e-02 3.296333253383636475e-01 -3.848988711833953857e-01 -1.469023376703262329e-01
-3.242323100566864014e-01 -7.604647278785705566e-01 -2.323045730590820312e-01 -1.838262975215911865e-01 -2.444807812571525574e-02 4.397633671760559082e-02 -4.633868932723999023e-01 -1.074725836515426636e-01
2.767455577850341797e-01 -3.409970402717590332e-01 5.763654783368110657e-02 -7.564034461975097656e-01 2.462314069271087646e-01 4.014881327748298645e-02 -4.115868806838989258e-01 4.380876198410987854e-03
3.266101181507110596e-01 -4.028534889221191406e-01 -5.204261541366577148e-01 -2.031310647726058960e-01 -1.134602818638086319e-02 5.176514983177185059e-01 -1.451180279254913330e-01 3.602473735809326172e-01
-2.256992608308792114e-01 -5.584326982498168945e-01 4.849003851413726807e-01 1.100848689675331116e-01 -5.274483561515808105e-02 5.973373651504516602e-01 -1.595318317413330078e-01 7.015147805213928223e-02
-3.113031089305877686e-01 -3.941574990749359131e-01 -2.737224996089935303e-01 -5.871947854757308960e-02 8.063483238220214844e-02 1.571898311376571655e-01 -6.557083129882812500e-01 -4.562831223011016846e-01
3.365484476089477539e-01 -5.658205747604370117e-01 -3.244848921895027161e-02 -3.352340757846832275e-01 2.788102030754089355e-01 9.937448427081108093e-03 -6.018792390823364258e-01 -1.142584607005119324e-01
-7.621923089027404785e-02 -4.846664071083068848e-01 -3.315009176731109619e-01 -2.616787850856781006e-01 -2.443220093846321106e-02 3.191204667091369629e-01 -2.631840705871582031e-01 6.397027969360351562e-01
-4.723129272460937500e-01 -4.121136367321014404e-01 -3.729110062122344971e-01 -3.570704758167266846e-01 9.769514948129653931e-02 3.492940962314605713e-01 -1.187895014882087708e-01 4.414286017417907715e-01
-2.866413295269012451e-01 -2.825437672436237335e-02 2.123370952904224396e-02 2.451510727405548096e-01 -2.192932665348052979e-01 6.541194319725036621e-01 -5.515317916870117188e-01 -2.762958109378814697e-01
-2.143223434686660767e-01 -4.599967300891876221e-01 -1.948795653879642487e-02 2.046147137880325317e-01 2.664424180984497070e-01 7.502322793006896973e-01 -2.045589685440063477e-01 1.566449105739593506e-01
-4.397497177124023438e-01 -1.537016332149505615e-01 3.446587026119232178e-01 -1.375421881675720215e-01 2.812017798423767090e-01 6.831024885177612305e-01 -2.987037897109985352e-01 -1.017888039350509644e-01
4.134705364704132080e-01 -2.015231400728225708e-01 -1.682026870548725128e-02 -3.998984396457672119e-01 3.498399555683135986e-01 6.696597933769226074e-01 -8.319893479347229004e-02 -2.246649563312530518e-01
-2.535031437873840332e-01 -3.514608144760131836e-01 2.985735535621643066e-01 1.807283759117126465e-01 3.078849315643310547e-01 7.095672488212585449e-01 -3.003290593624114990e-01 -4.389012232422828674e-02
-2.393954694271087646e-01 2.012806087732315063e-01 -7.413158565759658813e-02 -4.263903498649597168e-01 4.967180788516998291e-01 5.615026950836181641e-01 -3.802498579025268555e-01 -9.092607349157333374e-02
3.715745210647583008e-01 -5.479641556739807129e-01 -2.105405181646347046e-02 3.523320555686950684e-01 -1.648497022688388824e-02 5.453221201896667480e-01 -3.335778415203094482e-01 1.678225249052047729e-01
-3.609824776649475098e-01 -4.600936770439147949e-01 -5.839965343475341797e-01 -2.582020759582519531e-01 7.588779181241989136e-02 4.585927426815032959e-01 -1.090158224105834961e-01 1.494467258453369141e-01
7.313346955925226212e-03 -7.825496792793273926e-01 1.233409419655799866e-01 -2.509924769401550293e-01 -5.139188840985298157e-02 -9.442775696516036987e-02 -5.033462047576904297e-01 2.108010947704315186e-01
-2.563304603099822998e-01 5.909572541713714600e-02 3.423485904932022095e-02 -5.489553213119506836e-01 3.114347346127033234e-02 6.217358112335205078e-01 -2.113661766052246094e-01 -4.428065717220306396e-01
1.014870703220367432e-01 -2.782054543495178223e-01 -9.781607240438461304e-02 -8.895109295845031738e-01 1.582664400339126587e-01 6.627558916807174683e-02 -2.754001617431640625e-01 -7.885784655809402466e-02
4.377398490905761719e-01 -1.593124717473983765e-01 -5.191991925239562988e-01 -2.804491519927978516e-01 7.611832022666931152e-02 4.132256805896759033e-01 -5.073331594467163086e-01 -2.911237813532352448e-02
-3.554894924163818359e-01 -6.263710558414459229e-02 -2.087769210338592529e-01 -2.995137870311737061e-01 -5.189525485038757324e-01 3.367599248886108398e-01 -5.263106822967529297e-01 -2.769215703010559082e-01
1.187200695276260376e-01 1.863385885953903198e-01 -9.931420534849166870e-02 -1.449749320745468140e-01 4.747878611087799072e-01 6.046841144561767578e-01 -4.836348593235015869e-01 -3.087612986564636230e-01
-4.220319390296936035e-01 -5.710418224334716797e-01 -2.508169710636138916e-01 -1.830011457204818726e-01 -6.071289256215095520e-02 4.010567367076873779e-01 -1.195367500185966492e-01 4.696596264839172363e-01
-3.138441443443298340e-01 -1.381702870130538940e-01 -8.984062075614929199e-02 -4.271073341369628906e-01 1.386895626783370972e-01 5.280681848526000977e-01 -2.467652857303619385e-01 -5.770050883293151855e-01
-2.627882659435272217e-01 -4.156072139739990234e-01 3.308036029338836670e-01 -1.430681645870208740e-01 1.364009827375411987e-01 7.800213694572448730e-01 -3.529329225420951843e-02 -5.404481664299964905e-03
-2.034883946180343628e-02 -2.137953639030456543e-01 2.482708394527435303e-01 -1.174317002296447754e-01 -7.211784720420837402e-01 1.660862714052200317e-01 -5.353208780288696289e-01 2.102319002151489258e-01
-2.729849517345428467e-01 -2.582859992980957031e-01 -6.517618894577026367e-02 -1.768682152032852173e-01 -7.133354544639587402e-01 3.457097113132476807e-01 -4.148898720741271973e-01 1.508009433746337891e-01
-3.108583092689514160e-01 -2.711265683174133301e-01 1.449865698814392090e-01 -2.121201157569885254e-01 -4.674360528588294983e-02 -1.226710900664329529e-01 -7.982121109962463379e-01 3.308559358119964600e-01
1.515886187553405762e-01 -3.532104492187500000e-01 1.108937263488769531e-01 -8.283821344375610352e-01 1.744689643383026123e-01 -1.855724491178989410e-02 -3.502193689346313477e-01 -1.765182986855506897e-02
-4.336057603359222412e-01 1.718438267707824707e-01 2.478571981191635132e-01 7.525402307510375977e-02 -1.894381344318389893e-01 5.516029000282287598e-01 -6.100144982337951660e-01 5.558029934763908386e-02
-1.462850570678710938e-01 -5.866015702486038208e-02 2.744190692901611328e-01 -5.880621075630187988e-01 -2.288638651371002197e-01 7.032615542411804199e-01 4.154640436172485352e-02 7.317836582660675049e-02
4.035394489765167236e-01 -6.213470697402954102e-01 -1.490823775529861450e-01 -4.504896402359008789e-01 3.459024131298065186e-01 2.006603777408599854e-01 -2.568109631538391113e-01 7.246864028275012970e-03
-1.278233826160430908e-01 -1.482032984495162964e-01 -4.637513458728790283e-01 -4.905706346035003662e-01 -2.378033399581909180e-01 1.649072021245956421e-01 -4.375872611999511719e-01 4.803588986396789551e-01
-3.986614346504211426e-01 2.845254493877291679e-03 4.221085011959075928e-01 -1.457774788141250610e-01 -3.916045129299163818e-01 4.074642658233642578e-01 -5.311097502708435059e-01 -2.004385590553283691e-01
-1.435680985450744629e-01 -3.735664784908294678e-01 -5.337873697280883789e-01 -1.318720579147338867e-01 1.935860961675643921e-01 2.552442848682403564e-01 -5.846905112266540527e-01 -3.050064146518707275e-01
1.000282689929008484e-01 -3.062082827091217041e-01 -5.311512351036071777e-01 8.148995786905288696e-02 -1.810642182826995850e-01 5.597186684608459473e-01 -4.100160300731658936e-01 -3.054277896881103516e-01
1.898322105407714844e-01 -1.707782000303268433e-01 -1.785161644220352173e-01 -7.500357925891876221e-02 1.945818662643432617e-01 6.284654885530471802e-02 -8.165346980094909668e-01 4.344700276851654053e-01
-1.343165189027786255e-01 2.127643823623657227e-01 -1.574905365705490112e-01 -2.074708342552185059e-01 -2.002617716789245605e-01 8.535000681877136230e-01 -2.825463116168975830e-01 1.429805904626846313e-01
3.353328704833984375e-01 -3.819915354251861572e-01 -2.075686454772949219e-01 7.412663544528186321e-04 -4.540947079658508301e-01 3.973757326602935791e-01 -3.582655489444732666e-01 4.539662897586822510e-01
-1.423805356025695801e-01 -6.369695663452148438e-01 -1.033882051706314087e-01 2.296689599752426147e-01 7.113835960626602173e-02 5.346463918685913086e-01 -3.529177606105804443e-01 -3.083866834640502930e-01
3.503445982933044434e-01 -1.823959946632385254e-01 -3.651254177093505859e-01 -7.855450361967086792e-02 3.971677720546722412e-01 2.149490118026733398e-01 -6.897127628326416016e-01 1.576518267393112183e-01
4.064614768140017986e-04 -5.584700107574462891e-01 3.525357842445373535e-01 2.807073891162872314e-01 6.021619215607643127e-02 6.439555287361145020e-01 -2.336173355579376221e-01 1.102323085069656372e-01
1.994296461343765259e-01 -2.632348239421844482e-01 3.880001008510589600e-01 -1.819598525762557983e-01 5.252531170845031738e-01 6.228318214416503906e-01 -9.939318150281906128e-02 1.832831352949142456e-01
-5.724835023283958435e-02 -4.384177029132843018e-01 1.288299635052680969e-02 -1.241169497370719910e-01 1.533604115247726440e-01 -5.031621456146240234e-02 -8.281123042106628418e-01 2.777056992053985596e-01
-2.220157086849212646e-01 -2.838179171085357666e-01 -4.562457203865051270e-01 -3.427751958370208740e-01 1.031125113368034363e-01 5.541162490844726562e-01 -1.198227480053901672e-01 4.609412550926208496e-01
-2.220362275838851929e-01 -1.993646621704101562e-01 6.923378109931945801e-01 -2.038449943065643311e-01 -1.484010815620422363e-01 5.494599342346191406e-01 -2.440883219242095947e-01 8.100011944770812988e-02
-1.967065930366516113e-01 -2.088757157325744629e-01 -4.894351661205291748e-01 -2.813400626182556152e-01 -4.421652257442474365e-01 2.734751403331756592e-01 -4.700160622596740723e-01 3.282751142978668213e-01
4.079120233654975891e-03 -1.322688907384872437e-01 -4.343403037637472153e-03 -4.488621950149536133e-01 -6.455138921737670898e-01 1.343417465686798096e-01 -5.721200108528137207e-01 -1.376049071550369263e-01
-2.562914192676544189e-01 -4.080511331558227539e-01 2.308391779661178589e-01 -9.560468792915344238e-02 3.385038971900939941e-01 7.014635801315307617e-01 -2.372218072414398193e-01 2.060870826244354248e-01
2.786405682563781738e-01 -3.094702661037445068e-01 -5.679988861083984375e-01 4.693711176514625549e-02 1.590579003095626831e-01 5.479602217674255371e-01 -3.174030184745788574e-01 -2.746949195861816406e-01
-1.483335345983505249e-01 -2.988666296005249023e-01 2.678631842136383057e-01 -7.838338613510131836e-02 5.314665436744689941e-01 7.001926302909851074e-01 -1.947949081659317017e-01 1.047130394726991653e-02
-9.736082702875137329e-02 4.875450953841209412e-02 4.541207849979400635e-01 -4.007445275783538818e-01 3.681638538837432861e-01 6.675109863281250000e-01 -1.828244775533676147e-01 8.235236257314682007e-02
-1.908572465181350708e-01 -1.759970188140869141e-01 -8.578802645206451416e-02 -9.907687455415725708e-02 -1.547065824270248413e-01 1.881811320781707764e-01 -8.025788664817810059e-01 -4.603735208511352539e-01
-7.357027530670166016e-01 3.244939446449279785e-02 1.914244145154953003e-01 -3.906797766685485840e-01 3.802434727549552917e-02 2.952570319175720215e-01 -4.213011860847473145e-01 -4.793081432580947876e-02
-4.249310195446014404e-01 9.300821274518966675e-02 -5.552677065134048462e-02 -3.969212770462036133e-01 -2.086346745491027832e-01 6.800714731216430664e-01 -2.394679784774780273e-01 2.945891916751861572e-01
2.871043793857097626e-02 -3.961895406246185303e-01 1.206722408533096313e-01 -3.600527346134185791e-01 -2.475993037223815918e-01 -1.344380229711532593e-01 -6.668011546134948730e-01 4.171414077281951904e-01
1.559827327728271484e-01 2.178721725940704346e-01 -6.095391884446144104e-02 -6.849405765533447266e-01 1.597534567117691040e-01 5.786224827170372009e-02 -6.260606050491333008e-01 1.857986599206924438e-01
5.982578992843627930e-01 -5.823290720582008362e-02 -3.829555585980415344e-02 -4.360972344875335693e-01 2.124930322170257568e-01 2.658858299255371094e-01 -4.112472832202911377e-01 4.025869369506835938e-01
-2.530236244201660156e-01 -1.743521913886070251e-02 3.264360725879669189e-01 -2.003992050886154175e-01 -5.165854096412658691e-01 3.472910821437835693e-01 -5.783963799476623535e-01 -2.587290406227111816e-01
-3.998887538909912109e-01 2.026514112949371338e-01 1.144177690148353577e-01 -5.142299830913543701e-02 -3.474965989589691162e-01 5.449016094207763672e-01 -5.349361300468444824e-01 2.818815410137176514e-01
4.085815846920013428e-01 -3.390783965587615967e-01 -8.579758554697036743e-02 -3.868542611598968506e-01 5.281205773353576660e-01 2.413498610258102417e-01 -3.919849991798400879e-01 2.650585174560546875e-01
5.809542536735534668e-02 -1.891832500696182251e-01 -3.543078899383544922e-02 -2.197826355695724487e-01 1.732527613639831543e-01 -5.063591524958610535e-02 -9.269058108329772949e-01 1.397858709096908569e-01
-1.229149475693702698e-01 -5.516267418861389160e-01 -2.161196619272232056e-01 -3.200943768024444580e-01 -5.209373775869607925e-03 6.215589046478271484e-01 1.523967534303665161e-01 3.490621447563171387e-01
6.543570011854171753e-02 7.877672463655471802e-02 2.433418780565261841e-01 -5.808005928993225098e-01 -5.630577206611633301e-01 1.245833858847618103e-01 -5.028442144393920898e-01 -8.695193380117416382e-02
8.783878386020660400e-02 6.756938993930816650e-03 5.841991305351257324e-01 -2.788551338016986847e-02 3.224075138568878174e-01 5.691199302673339844e-01 -3.495386242866516113e-01 3.164668083190917969e-01
-2.183590382337570190e-01 -3.606791142374277115e-03 1.728516221046447754e-01 2.766880095005035400e-01 7.368562370538711548e-02 7.352558374404907227e-01 -5.367811322212219238e-01 -1.082011684775352478e-01
-2.238856256008148193e-01 9.405604004859924316e-02 -2.846574410796165466e-03 -5.525067448616027832e-01 1.680518239736557007e-01 5.750874280929565430e-01 -8.012197166681289673e-02 5.199716687202453613e-01
3.470029830932617188e-01 -2.478312104940414429e-01 6.661971658468246460e-02 9.350116550922393799e-02 1.313144266605377197e-01 1.221473887562751770e-01 -8.233144879341125488e-01 3.081851899623870850e-01
-2.465165853500366211e-01 -5.525575280189514160e-01 -4.561233893036842346e-02 -9.306913614273071289e-02 -6.440554745495319366e-03 3.424292430281639099e-02 -7.690923213958740234e-01 -1.745001524686813354e-01
1.005028262734413147e-01 -6.776546239852905273e-01 -8.154299110174179077e-02 -6.258902549743652344e-01 2.960186600685119629e-01 7.256809622049331665e-02 -1.857202798128128052e-01 7.007368654012680054e-02
2.683100402355194092e-01 -2.711269259452819824e-01 -5.612218379974365234e-01 1.033189240843057632e-02 -9.999288246035575867e-03 4.928609430789947510e-01 -4.685721099376678467e-01 -2.772210538387298584e-01
2.417592257261276245e-01 -3.271393775939941406e-01 1.648734062910079956e-01 -4.037493169307708740e-01 4.577951133251190186e-01 6.564392447471618652e-01 4.201399534940719604e-02 -4.562479257583618164e-02
-3.068021833896636963e-01 -6.920686364173889160e-01 -1.763828992843627930e-01 -1.525189429521560669e-01 -1.859548389911651611e-01 -3.037710115313529968e-02 -5.691319704055786133e-01 1.145741194486618042e-01
-2.591177523136138916e-01 2.574871182441711426e-01 2.098632305860519409e-01 -2.823013067245483398e-01 -5.272665619850158691e-01 4.691565036773681641e-01 -4.406928718090057373e-01 2.247082591056823730e-01
1.154531985521316528e-01 2.932353317737579346e-01 7.855129987001419067e-02 -2.679383456707000732e-01 3.772484362125396729e-01 6.367673277854919434e-01 -4.823552668094635010e-01 -2.055889517068862915e-01
-1.628752499818801880e-01 -2.792314291000366211e-01 1.935147643089294434e-01 -1.014992445707321167e-01 4.993134438991546631e-01 6.811662316322326660e-01 -5.498072877526283264e-02 3.625288903713226318e-01
2.406660653650760651e-02 -9.170611947774887085e-02 -3.536553978919982910e-01 8.951032906770706177e-02 3.097139000892639160e-01 4.887009859085083008e-01 -7.187927961349487305e-01 8.069845288991928101e-02
-3.877372145652770996e-01 -1.804730445146560669e-01 5.156022310256958008e-01 1.934761404991149902e-01 1.454325616359710693e-01 5.460716485977172852e-01 -4.390381574630737305e-01 -4.136793315410614014e-02
4.735220372676849365e-01 -3.485543429851531982e-01 -1.976379901170730591e-01 -9.066675603389739990e-02 -4.602521955966949463e-01 4.993294179439544678e-01 -2.741473019123077393e-01 2.658697366714477539e-01
-9.110347926616668701e-02 -5.839192867279052734e-01 3.212057650089263916e-01 1.936178654432296753e-01 -3.066199421882629395e-01 5.816401243209838867e-01 -2.683550715446472168e-01 -7.577624171972274780e-02
-6.608060002326965332e-02 -3.519755788147449493e-03 6.622651815414428711e-01 2.050611749291419983e-02 2.187924534082412720e-01 4.858379065990447998e-01 -4.785963296890258789e-01 2.089070826768875122e-01
-3.706818819046020508e-01 -6.385964155197143555e-01 -4.949741810560226440e-02 -2.721364200115203857e-01 -3.620755076408386230e-01 -2.721191011369228363e-02 -4.915464520454406738e-01 -6.945701688528060913e-02
1.188037544488906860e-01 -4.858052432537078857e-01 2.397227883338928223e-01 4.406991973519325256e-02 5.121735334396362305e-01 6.404100060462951660e-01 -1.248068884015083313e-01 4.946004226803779602e-02
-1.073922887444496155e-01 -2.496752142906188965e-01 -6.301251649856567383e-01 -3.065686225891113281e-01 -2.600724399089813232e-01 3.834312260150909424e-01 -3.164619505405426025e-01 3.468167483806610107e-01
-1.612214893102645874e-01 2.589891254901885986e-01 -8.385043591260910034e-03 7.745628058910369873e-02 -2.136104255914688110e-01 7.483063340187072754e-01 -5.431166887283325195e-01 1.717842929065227509e-02
2.129703498212620616e-04 -5.652032494544982910e-01 2.274868339300155640e-01 -2.160866260528564453e-01 -9.257389232516288757e-03 -9.178829938173294067e-02 -6.087731719017028809e-01 4.505396187305450439e-01
5.020900368690490723e-01 -3.577736616134643555e-01 1.868877187371253967e-02 -4.806734919548034668e-01 4.458384513854980469e-01 2.754910588264465332e-01 -3.049036264419555664e-01 1.444776207208633423e-01
3.842206001281738281e-01 -3.562003374099731445e-01 1.489898264408111572e-01 -4.015206545591354370e-02 -6.028360724449157715e-01 3.271488547325134277e-01 -4.380331933498382568e-01 1.984308063983917236e-01
4.795123636722564697e-02 -5.630056858062744141e-01 -8.407603204250335693e-02 -7.664523124694824219e-01 1.566228121519088745e-01 5.536685697734355927e-03 -2.326521575450897217e-01 -8.671160042285919189e-02
1.599932163953781128e-01 9.997829794883728027e-02 1.377727836370468140e-01 1.184922456741333008e-02 3.534215688705444336e-01 8.063299655914306641e-01 -3.580526411533355713e-01 2.049592435359954834e-01
-1.019619479775428772e-01 2.177534811198711395e-02 -9.940631687641143799e-02 -4.710791409015655518e-01 -7.531518489122390747e-02 5.453013777732849121e-01 -2.785111665725708008e-01 -6.137899756431579590e-01
1.857789158821105957e-01 -5.477135777473449707e-01 -1.236468628048896790e-01 -6.524626612663269043e-01 -4.443056241143494844e-04 -2.763820812106132507e-02 -4.375572502613067627e-01 1.796654462814331055e-01
3.451170772314071655e-02 -3.032857477664947510e-01 3.801373392343521118e-02 -1.377198398113250732e-01 -1.049964502453804016e-01 -4.144064337015151978e-02 -8.350534439086914062e-01 4.199513196945190430e-01
-1.409590095281600952e-01 -3.622123003005981445e-01 2.965177297592163086e-01 -8.857765793800354004e-02 3.999893069267272949e-01 7.242430448532104492e-01 -2.014984786510467529e-01 -1.674603819847106934e-01
6.140452623367309570e-01 -1.543062031269073486e-01 1.929102391004562378e-01 -4.117352887988090515e-02 -4.714280366897583008e-01 4.240053296089172363e-01 -3.842171728610992432e-01 1.028624027967453003e-01
-2.019847482442855835e-01 3.613448739051818848e-01 -1.066577285528182983e-01 1.601641438901424408e-02 -8.547727018594741821e-02 5.711156129837036133e-01 -6.146766543388366699e-01 3.251043558120727539e-01
-1.030282527208328247e-01 -3.280813395977020264e-01 -1.256067454814910889e-01 1.888588070869445801e-01 1.096955314278602600e-01 5.456743836402893066e-01 -5.182835459709167480e-01 -5.018880963325500488e-01
-1.569567918777465820e-01 -2.674492299556732178e-01 3.851080834865570068e-01 -1.476551890373229980e-01 -1.008100509643554688e-01 8.467552661895751953e-01 -6.616144627332687378e-02 4.680494964122772217e-02
-6.534158587455749512e-01 -6.419056653976440430e-02 -2.815084718167781830e-02 -4.569728076457977295e-01 4.873949661850929260e-02 3.075897395610809326e-01 -3.894007503986358643e-01 -3.327019512653350830e-01
1.051521953195333481e-02 -3.581036925315856934e-01 -3.147551715373992920e-01 -3.069752156734466553e-01 -3.071778714656829834e-01 4.648921787738800049e-01 -1.867824047803878784e-01 5.770406723022460938e-01
1.007035225629806519e-01 -2.721240520477294922e-01 4.729181826114654541e-01 1.641263626515865326e-02 5.021197199821472168e-01 5.826082825660705566e-01 -2.585347294807434082e-01 1.830012053251266479e-01
-2.849203050136566162e-01 -1.813646852970123291e-01 1.033974885940551758e-01 -2.895256876945495605e-01 -1.987643167376518250e-02 8.869215846061706543e-01 -2.913015661761164665e-03 6.616500020027160645e-02
3.988071978092193604e-01 -4.994683861732482910e-01 1.587065756320953369e-01 1.402305066585540771e-01 -2.293586134910583496e-01 6.704391241073608398e-01 -1.949854046106338501e-01 -8.073692768812179565e-02
-2.739376723766326904e-01 -2.426072657108306885e-01 -4.246394336223602295e-01 -3.861363828182220459e-01 -3.539901673793792725e-01 3.727661073207855225e-01 -2.402156293392181396e-01 4.633710086345672607e-01
-4.270828794687986374e-03 3.035096265375614166e-02 5.982135534286499023e-01 6.433706730604171753e-02 3.211953639984130859e-01 4.904611706733703613e-01 -5.413851141929626465e-01 -1.566720381379127502e-02
-3.213319480419158936e-01 -1.243895292282104492e-01 -4.341256022453308105e-01 -3.234943449497222900e-01 -4.252991676330566406e-01 3.248470127582550049e-01 -4.231860637664794922e-01 3.502399325370788574e-01
-3.143492639064788818e-01 -1.968741565942764282e-01 3.961274325847625732e-01 -1.043103709816932678e-01 -2.042243480682373047e-01 7.827454209327697754e-01 -1.649198085069656372e-01 -1.141538396477699280e-01
3.686960637569427490e-01 -5.030586123466491699e-01 1.838057339191436768e-01 -1.454630047082901001e-01 -3.330427110195159912e-01 4.558176994323730469e-01 -3.019562363624572754e-01 -3.823432028293609619e-01
7.742926478385925293e-03 1.107944995164871216e-01 4.388946294784545898e-02 2.102215886116027832e-01 -1.235212907195091248e-01 8.696860074996948242e-01 -3.812829852104187012e-01 1.567074209451675415e-01
-3.064473718404769897e-02 -1.614471375942230225e-01 2.209566533565521240e-01 -4.484536647796630859e-01 -2.076892554759979248e-01 7.834550738334655762e-01 9.133872389793395996e-02 2.403827756643295288e-01
-3.578703477978706360e-02 7.513225078582763672e-02 2.407960295677185059e-01 -4.731163978576660156e-01 5.836403369903564453e-01 5.409029126167297363e-01 -2.607464492321014404e-01 -1.002594903111457825e-01
8.361744135618209839e-02 -3.122741580009460449e-01 -3.760508298873901367e-01 -4.943490624427795410e-01 -1.319071948528289795e-01 5.865647196769714355e-01 6.529978662729263306e-02 3.794419765472412109e-01
1.654946953058242798e-01 -4.497705996036529541e-01 1.094081550836563110e-01 -1.813680976629257202e-01 -6.722435355186462402e-01 1.257937699556350708e-01 -5.072926878929138184e-01 1.929480768740177155e-02
-3.698728084564208984e-01 -9.334479272365570068e-02 3.180573284626007080e-01 2.792262732982635498e-01 2.437000907957553864e-02 6.250864863395690918e-01 -5.275121927261352539e-01 -7.587394118309020996e-02
-4.059313535690307617e-01 -1.008465290069580078e-01 3.225039839744567871e-01 -8.434098958969116211e-02 1.541182100772857666e-01 6.977435946464538574e-01 -4.232372343540191650e-01 1.555606871843338013e-01
9.328673034906387329e-02 -3.295739293098449707e-01 1.581161022186279297e-01 -3.120216131210327148e-01 1.266164518892765045e-02 -1.273491084575653076e-01 -7.915629744529724121e-01 3.425935208797454834e-01
-3.662318885326385498e-01 1.333836764097213745e-01 -3.246165812015533447e-01 -4.454635679721832275e-01 1.156093925237655640e-01 5.173419117927551270e-01 -3.978246748447418213e-01 -3.240318000316619873e-01
1.096905767917633057e-01 6.068587675690650940e-02 6.994493603706359863e-01 -8.684574067592620850e-02 -1.026344746351242065e-01 5.553686618804931641e-01 -3.988235890865325928e-01 9.739144146442413330e-02
-3.353303670883178711e-01 5.726156011223793030e-02 1.162330433726310730e-01 -2.756209075450897217e-01 -6.636595726013183594e-01 4.444046318531036377e-01 -3.932190835475921631e-01 4.729796946048736572e-02
-1.801987737417221069e-01 -1.512439697980880737e-01 -1.175718009471893311e-01 -5.340948104858398438e-01 -3.449436426162719727e-01 6.685842275619506836e-01 8.951534330844879150e-02 2.675250470638275146e-01
-1.000969335436820984e-01 -6.070914268493652344e-01 3.778316080570220947e-01 -1.316921412944793701e-01 1.606041640043258667e-01 6.440053582191467285e-01 -4.539911448955535889e-02 -1.368330121040344238e-01
-5.350567027926445007e-02 -2.185698300600051880e-01 6.137159466743469238e-01 -1.106728315353393555e-01 2.772212624549865723e-01 6.657775640487670898e-01 -1.911226809024810791e-01 6.188124418258666992e-02
5.172227621078491211e-01 -1.518826186656951904e-01 -2.195903956890106201e-01 -5.169531702995300293e-01 1.377632096409797668e-02 6.086816191673278809e-01 -3.827609121799468994e-02 -1.476608365774154663e-01
3.124189376831054688e-01 -3.732772171497344971e-01 2.133869677782058716e-01 -3.299126625061035156e-01 -6.091280281543731689e-02 7.600647211074829102e-01 1.103127971291542053e-01 -1.229001507163047791e-01
3.792212530970573425e-02 -7.117711901664733887e-01 2.079066187143325806e-01 -1.847302466630935669e-01 -8.589792251586914062e-02 -5.542792007327079773e-02 -6.056572794914245605e-01 1.931885629892349243e-01
3.848671317100524902e-01 -4.318207874894142151e-02 -2.334130853414535522e-01 -8.779861032962799072e-02 5.274770855903625488e-01 6.454245448112487793e-01 -2.826477289199829102e-01 -1.145764440298080444e-01
-4.968993067741394043e-01 -1.918350011110305786e-01 -2.106809318065643311e-01 -1.939126551151275635e-01 -3.668956160545349121e-01 3.384827375411987305e-01 -6.002002358436584473e-01 -1.577295660972595215e-01
-8.296169340610504150e-02 -3.189190030097961426e-01 -7.112630605697631836e-01 -2.700249850749969482e-01 6.221019849181175232e-02 4.184762239456176758e-01 -2.356857061386108398e-01 2.793907225131988525e-01
1.886345148086547852e-01 -8.048518747091293335e-02 9.725813567638397217e-02 -7.295387983322143555e-01 -3.053115606307983398e-01 1.632069498300552368e-01 -3.626164793968200684e-01 4.060920178890228271e-01
4.445160925388336182e-01 -3.669051229953765869e-01 7.231234014034271240e-02 -4.638395011425018311e-01 4.288893565535545349e-02 5.060548782348632812e-01 -6.923119723796844482e-02 -4.297510981559753418e-01
6.577590852975845337e-02 3.797218948602676392e-02 -7.679516822099685669e-02 -2.476746737957000732e-01 2.016419619321823120e-01 3.802898153662681580e-02 -9.004066586494445801e-01 -2.723118662834167480e-01
-1.298894584178924561e-01 -4.488147497177124023e-01 1.356155872344970703e-01 -4.063701331615447998e-01 9.430304914712905884e-02 1.103063300251960754e-01 -2.599123716354370117e-01 7.138283252716064453e-01
-3.114966452121734619e-01 -9.668789803981781006e-02 -1.259464174509048462e-01 -5.724785327911376953e-01 -1.836078763008117676e-01 5.330297946929931641e-01 -1.336691348114982247e-04 4.818655848503112793e-01
-5.939997360110282898e-02 -1.711896508932113647e-01 -2.141504287719726562e-01 -2.178059965372085571e-01 -6.786038279533386230e-01 1.880954951047897339e-01 -6.088213324546813965e-01 -8.555358648300170898e-02
-3.774939179420471191e-01 -6.111664175987243652e-01 -1.720910370349884033e-01 -1.460450589656829834e-01 -1.086392030119895935e-01 3.783136233687400818e-02 -6.059389114379882812e-01 -2.294209301471710205e-01
-2.572002708911895752e-01 -2.628391981124877930e-01 -3.887569904327392578e-01 -5.176797509193420410e-01 -2.765844762325286865e-01 6.020384430885314941e-01 4.613569378852844238e-02 6.753873080015182495e-02
2.783360183238983154e-01 -3.695910871028900146e-01 -1.228193193674087524e-01 3.732414841651916504e-01 -2.346910350024700165e-02 6.205312013626098633e-01 -4.598320126533508301e-01 -1.856947243213653564e-01
-3.210589289665222168e-01 -2.519142627716064453e-01 5.104276537895202637e-01 -2.459843754768371582e-01 1.857457160949707031e-01 6.666917800903320312e-01 -1.437648981809616089e-01 -1.129956915974617004e-01
-2.483231723308563232e-01 -7.194651961326599121e-01 1.372884064912796021e-01 -4.196593761444091797e-01 -2.195230871438980103e-01 -2.612469345331192017e-02 -3.459486365318298340e-01 -2.391447275876998901e-01
3.603346347808837891e-01 2.826831042766571045e-01 1.377505660057067871e-01 -1.038359254598617554e-01 -1.841943338513374329e-02 6.906264424324035645e-01 -4.534865617752075195e-01 -2.784564793109893799e-01
4.572662338614463806e-02 -6.684418320655822754e-01 9.426636248826980591e-02 -2.962345480918884277e-01 -2.276874035596847534e-01 4.682259634137153625e-03 -5.053141713142395020e-01 -3.837285041809082031e-01
-2.411731630563735962e-01 2.185571938753128052e-01 -3.045131564140319824e-01 -4.149722158908843994e-01 3.336551189422607422e-01 6.395581364631652832e-01 -2.571777999401092529e-01 2.064872235059738159e-01
-5.506544709205627441e-01 -1.590206474065780640e-01 -1.477185636758804321e-01 -4.614033922553062439e-02 -2.054732143878936768e-01 4.646937251091003418e-01 -5.974554419517517090e-01 1.800832897424697876e-01
-2.024030238389968872e-01 1.231626644730567932e-01 2.857661806046962738e-02 -4.842438995838165283e-01 2.932091057300567627e-01 4.714904129505157471e-01 -4.096419215202331543e-01 -4.821556806564331055e-01
-3.568275272846221924e-01 6.639441847801208496e-02 2.600712180137634277e-01 1.059618443250656128e-01 1.468669474124908447e-01 6.654864549636840820e-01 -5.148110985755920410e-01 2.448031902313232422e-01
-3.536555171012878418e-01 2.183614671230316162e-01 -1.489560902118682861e-01 -4.257969856262207031e-01 3.321330547332763672e-01 6.221884489059448242e-01 -3.392556309700012207e-01 -1.059716045856475830e-01
-8.941909670829772949e-02 -2.312230765819549561e-01 -4.821147024631500244e-01 -6.175903230905532837e-02 -3.785358369350433350e-02 2.074568271636962891e-01 -7.676900029182434082e-01 -2.616718411445617676e-01
1.363163441419601440e-01 -7.483343034982681274e-02 2.962088882923126221e-01 -5.206279158592224121e-01 -6.282691955566406250e-01 7.554734498262405396e-02 -4.653908908367156982e-01 -2.560998778790235519e-03
1.874534487724304199e-01 -3.784243389964103699e-02 -2.429923862218856812e-01 -1.077035963535308838e-01 2.071527242660522461e-01 7.375205308198928833e-02 -9.174878001213073730e-01 -5.146161094307899475e-02
1.053349897265434265e-01 3.538472345098853111e-03 -2.217657715082168579e-01 -5.393565297126770020e-01 4.219398498535156250e-01 6.408612430095672607e-02 -6.710699796676635742e-01 1.277937889099121094e-01
1.919312775135040283e-02 -4.217150211334228516e-01 -4.872540235519409180e-01 -1.741738319396972656e-01 1.317542791366577148e-02 6.817945241928100586e-01 2.900581108406186104e-03 2.983444333076477051e-01
-3.293500840663909912e-02 -5.678054094314575195e-01 -1.772246360778808594e-01 -3.241205587983131409e-02 -1.934883892536163330e-01 6.928386688232421875e-01 -1.339627057313919067e-02 3.555426895618438721e-01
-4.683949649333953857e-01 -2.191101759672164917e-01 4.739742279052734375e-01 2.222435176372528076e-02 2.800618112087249756e-02 4.886011183261871338e-01 -5.049454569816589355e-01 1.138682290911674500e-01
-1.019921619445085526e-02 -7.179330587387084961e-01 2.000500708818435669e-01 -3.920429646968841553e-01 -2.090986967086791992e-01 -9.210961312055587769e-02 -4.164088964462280273e-01 2.552401721477508545e-01
-1.807478070259094238e-01 -3.104242086410522461e-01 1.385445594787597656e-01 -2.338759601116180420e-01 1.253531724214553833e-01 -1.729300618171691895e-02 -6.676763892173767090e-01 5.790253877639770508e-01
1.246765181422233582e-01 1.599957942962646484e-01 -1.665880903601646423e-02 7.435964047908782959e-02 -1.854941397905349731e-01 3.036045134067535400e-01 -7.734961509704589844e-01 -4.776715636253356934e-01
-3.026736080646514893e-01 -6.196243166923522949e-01 2.591269910335540771e-01 1.480364352464675903e-01 1.400323659181594849e-01 6.007508039474487305e-01 -2.067369371652603149e-01 -1.101919412612915039e-01
-1.205082312226295471e-01 -5.247396603226661682e-02 4.435000419616699219e-01 1.850675977766513824e-02 1.615461856126785278e-01 7.806281447410583496e-01 -3.708797693252563477e-01 -1.125167161226272583e-01
-4.037577211856842041e-01 -4.134396314620971680e-01 4.410116672515869141e-01 -1.175718754529953003e-01 -1.022943779826164246e-01 6.625966429710388184e-01 -8.912325650453567505e-02 1.707770116627216339e-02
-4.549177289009094238e-01 -3.420396149158477783e-01 -1.032726317644119263e-01 -4.237138628959655762e-01 -2.597333788871765137e-01 3.983052372932434082e-01 -6.519318372011184692e-02 5.054715275764465332e-01
4.908742010593414307e-01 -4.512225687503814697e-01 6.718357652425765991e-02 -2.364230901002883911e-01 -3.007330596446990967e-01 4.705986976623535156e-01 -1.915822774171829224e-01 -3.826540708541870117e-01
-6.353036761283874512e-01 -1.695588678121566772e-01 -3.800710141658782959e-01 -5.131608843803405762e-01 -5.639083683490753174e-02 2.000981569290161133e-01 -3.167668282985687256e-01 -1.276345998048782349e-01
-1.985448896884918213e-01 3.139795064926147461e-01 2.327702492475509644e-01 -4.897969067096710205e-01 3.297898769378662109e-01 4.988834261894226074e-01 -4.229246973991394043e-01 -1.772070080041885376e-01
-3.132038712501525879e-01 -4.321630895137786865e-01 -1.672548800706863403e-01 -1.448397338390350342e-01 -2.509421408176422119e-01 6.541840434074401855e-01 -1.091188192367553711e-02 4.184949696063995361e-01
-1.526567712426185608e-02 -2.363154292106628418e-01 -3.305584490299224854e-01 -4.340840503573417664e-02 1.012351810932159424e-01 4.747089147567749023e-01 -4.147340059280395508e-01 -6.520486474037170410e-01
-2.436259835958480835e-01 -2.947611212730407715e-01 -4.749939739704132080e-01 -1.343994140625000000e-01 4.991111159324645996e-02 2.515515089035034180e-01 -7.375833392143249512e-01 -1.677433960139751434e-02
-6.642010062932968140e-02 -5.282454490661621094e-01 8.816868811845779419e-02 1.049814447760581970e-01 3.250912129878997803e-01 6.541349291801452637e-01 -1.232111006975173950e-01 3.859954774379730225e-01
1.545824706554412842e-01 -1.818055957555770874e-01 -3.820219933986663818e-01 -2.143448293209075928e-01 -1.305625140666961670e-01 5.310349464416503906e-01 -1.902456730604171753e-01 6.449251770973205566e-01
4.798807799816131592e-01 -3.232659995555877686e-01 -1.517037898302078247e-01 -4.973567277193069458e-02 3.581459224224090576e-01 7.014446258544921875e-01 -1.349449008703231812e-01 -3.496917337179183960e-02
1.077757552266120911e-01 -4.596889913082122803e-01 6.461439728736877441e-01 3.604477643966674805e-02 9.611213952302932739e-02 5.177692770957946777e-01 -2.837387919425964355e-01 -2.094621770083904266e-02
-3.743880242109298706e-02 -2.194522768259048462e-01 4.445506632328033447e-01 1.448570638895034790e-01 4.234457314014434814e-01 6.443567872047424316e-01 -2.948572635650634766e-01 2.244711667299270630e-01
1.562024354934692383e-01 -5.058181881904602051e-01 3.038083314895629883e-01 -9.394312649965286255e-02 1.201394274830818176e-01 -1.655433140695095062e-02 -5.998333096504211426e-01 4.940814077854156494e-01
-1.089523807168006897e-01 -2.293442748486995697e-02 1.293455064296722412e-01 -9.055530428886413574e-01 -2.377660125494003296e-01 2.706288397312164307e-01 -7.415398955345153809e-02 1.248012185096740723e-01
-1.935508698225021362e-01 1.997427642345428467e-02 5.632694363594055176e-01 3.485837206244468689e-02 2.981026768684387207e-01 5.028629302978515625e-01 -5.487411618232727051e-01 2.825387194752693176e-02
-6.287733316421508789e-01 -1.811552047729492188e-02 7.580994069576263428e-02 -1.841031163930892944e-01 -1.205240562558174133e-01 5.257082581520080566e-01 -3.484855294227600098e-01 3.903044164180755615e-01
2.911997437477111816e-01 3.518840298056602478e-02 5.953987836837768555e-01 -1.049139499664306641e-01 1.782571077346801758e-01 5.440063476562500000e-01 -4.339575171470642090e-01 -1.800566017627716064e-01
-1.599286943674087524e-01 -4.946737587451934814e-01 -5.096125602722167969e-01 -4.049187004566192627e-01 5.902347713708877563e-02 5.074400305747985840e-01 -7.853988208808004856e-04 2.123136520385742188e-01
-3.075096309185028076e-01 -3.963151574134826660e-02 -1.270221173763275146e-01 -1.185472831130027771e-01 -5.906437635421752930e-01 2.507589757442474365e-01 -5.931745171546936035e-01 -3.317874073982238770e-01
3.464143276214599609e-01 -4.614463746547698975e-01 -1.200509592890739441e-01 2.245704531669616699e-01 -3.274528682231903076e-01 4.884858727455139160e-01 -2.999620139598846436e-01 4.079205393791198730e-01
-4.950519185513257980e-03 -7.087724804878234863e-01 3.049415349960327148e-01 3.898518392816185951e-03 1.722060889005661011e-02 -2.201941050589084625e-02 -5.411750674247741699e-01 3.331078588962554932e-01
4.500076770782470703e-01 -1.445431262254714966e-01 -1.616903394460678101e-01 -3.490205109119415283e-01 4.094342589378356934e-01 1.780764460563659668e-01 -6.111966371536254883e-01 2.360772192478179932e-01
-1.023992709815502167e-02 -1.579629480838775635e-01 -1.142891868948936462e-01 -3.256168663501739502e-01 -2.159318774938583374e-01 8.840697407722473145e-01 7.607959955930709839e-02 1.478529870510101318e-01
-5.489811301231384277e-02 -1.751881986856460571e-01 4.071465432643890381e-01 4.161889553070068359e-01 -1.281385719776153564e-01 6.033253073692321777e-01 -4.894633889198303223e-01 8.554811775684356689e-02
-2.202346026897430420e-01 -4.058548510074615479e-01 1.098975837230682373e-01 -3.597555458545684814e-01 -8.703941106796264648e-02 7.907956838607788086e-01 1.110122129321098328e-01 -4.442965146154165268e-03
-2.736600637435913086e-01 -6.469119340181350708e-02 -1.461670994758605957e-01 -3.505271300673484802e-02 -2.282369881868362427e-01 7.154878377914428711e-01 -2.119484990835189819e-01 5.379540920257568359e-01
3.808458447456359863e-01 -6.197969913482666016e-01 2.682716548442840576e-01 2.020411789417266846e-01 -4.421265795826911926e-02 5.318096280097961426e-01 -2.624854147434234619e-01 -6.590152531862258911e-02
-3.169057369232177734e-01 -5.258053541183471680e-01 2.118772715330123901e-01 -8.162284642457962036e-02 1.637619882822036743e-01 7.331897020339965820e-01 -5.846054479479789734e-02 6.117477640509605408e-02
-2.322400808334350586e-01 -5.963473320007324219e-01 3.267734050750732422e-01 -2.118918001651763916e-01 -2.622689902782440186e-01 5.725373029708862305e-01 -4.441105946898460388e-02 -2.004973888397216797e-01
2.870817482471466064e-01 6.314412504434585571e-02 3.599408864974975586e-01 -8.926284313201904297e-02 4.198224842548370361e-01 6.724481582641601562e-01 -3.047094941139221191e-01 2.340649366378784180e-01
3.884644806385040283e-01 -7.120009660720825195e-01 1.675296425819396973e-01 -1.631973534822463989e-01 1.455045491456985474e-01 5.513532087206840515e-02 -4.753666222095489502e-01 -1.930426210165023804e-01
2.131790667772293091e-01 -1.332316994667053223e-01 1.950101703405380249e-01 -3.502136170864105225e-01 9.110359847545623779e-02 7.197943925857543945e-01 -4.312506616115570068e-01 -2.524765729904174805e-01
-3.689613044261932373e-01 -4.867208600044250488e-01 -3.535375297069549561e-01 -4.048049151897430420e-01 -2.480839639902114868e-01 3.915316164493560791e-01 -7.587876915931701660e-02 3.428034484386444092e-01
-2.098643332719802856e-01 8.839163929224014282e-02 -1.314487606287002563e-01 1.462499648332595825e-01 -3.012142479419708252e-01 7.286102175712585449e-01 -4.484575092792510986e-01 2.945489585399627686e-01
2.593255341053009033e-01 -7.028391361236572266e-01 -1.646932214498519897e-02 -4.704312384128570557e-01 -1.763568371534347534e-01 -4.224065691232681274e-02 -3.800621926784515381e-01 1.996427476406097412e-01
7.661741971969604492e-02 -1.669775135815143585e-02 1.345763504505157471e-01 -4.739481806755065918e-01 -4.864494800567626953e-01 -1.211849879473447800e-02 -7.171701788902282715e-01 -4.314002289902418852e-04
-6.352058649063110352e-01 -4.003148972988128662e-01 -3.836212158203125000e-01 -3.645814955234527588e-01 -1.404943466186523438e-01 2.310502976179122925e-01 -1.882114112377166748e-01 2.182434350252151489e-01
2.984984219074249268e-01 -4.553683102130889893e-01 3.745064139366149902e-01 2.872453629970550537e-01 2.187584787607192993e-01 5.836946368217468262e-01 -2.995538711547851562e-01 4.986109957098960876e-02
4.339743256568908691e-01 -3.767413496971130371e-01 4.562233388423919678e-01 -1.102858036756515503e-02 -2.570175230503082275e-01 4.771105349063873291e-01 -3.258603811264038086e-01 -2.481803297996520996e-01
-1.219883468002080917e-02 3.657940775156021118e-03 6.272826194763183594e-01 1.513994485139846802e-01 4.605964571237564087e-02 5.910121798515319824e-01 -4.545709490776062012e-01 1.593143194913864136e-01
1.595551073551177979e-01 2.035670913755893707e-03 -4.917877018451690674e-01 -1.364621222019195557e-01 4.590613245964050293e-01 2.737211287021636963e-01 -6.464061737060546875e-01 -1.027594879269599915e-01
-1.644543856382369995e-01 -2.011949867010116577e-01 -9.864690154790878296e-02 6.008903961628675461e-03 1.864836513996124268e-01 4.592593312263488770e-01 -4.941746890544891357e-01 -6.578783988952636719e-01
-4.566660225391387939e-01 -4.473588466644287109e-01 -3.218581974506378174e-01 -3.605795204639434814e-01 -3.445498049259185791e-01 4.403861463069915771e-01 -6.631288677453994751e-02 2.016528397798538208e-01
-5.537934899330139160e-01 -9.074646234512329102e-02 6.798496097326278687e-02 -2.546481788158416748e-01 -1.540146023035049438e-01 5.795919895172119141e-01 -4.198137521743774414e-01 -2.823458015918731689e-01
9.328230470418930054e-02 -5.137354135513305664e-01 -2.478648722171783447e-01 -7.533491253852844238e-01 4.586463421583175659e-02 4.227868467569351196e-02 -2.765379548072814941e-01 1.343063563108444214e-01
-1.309104114770889282e-01 -2.856951653957366943e-01 -3.189744055271148682e-01 -1.994614750146865845e-01 -7.157919462770223618e-03 6.441848278045654297e-01 -7.362210005521774292e-02 5.824648737907409668e-01
5.953121781349182129e-01 -2.779679894447326660e-01 2.608253061771392822e-01 -1.564572192728519440e-02 -3.940089643001556396e-01 4.211198985576629639e-01 -3.793068528175354004e-01 -1.536357849836349487e-01
-2.528109252452850342e-01 -2.787792980670928955e-01 -1.191565245389938354e-01 -1.586455851793289185e-01 3.351665288209915161e-02 -7.746928185224533081e-02 -7.961230278015136719e-01 4.219778776168823242e-01
-1.287995725870132446e-01 -3.428816199302673340e-01 -3.600583672523498535e-01 -2.018571496009826660e-01 -1.080337539315223694e-01 1.120328083634376526e-01 -6.594173908233642578e-01 -4.862102568149566650e-01
-6.576498746871948242e-01 -1.966616660356521606e-01 -3.289240002632141113e-01 -5.120791196823120117e-01 1.663050949573516846e-01 2.068533450365066528e-01 -2.571986019611358643e-01 1.476752460002899170e-01
3.777136504650115967e-01 -4.941573143005371094e-01 5.498416349291801453e-02 -5.509489774703979492e-01 3.538055717945098877e-01 3.142207562923431396e-01 -2.685928046703338623e-01 1.025560572743415833e-01
-3.807727992534637451e-01 2.626189887523651123e-01 -1.794406771659851074e-02 -4.006004035472869873e-01 -4.734899401664733887e-01 3.899408578872680664e-01 -4.371382594108581543e-01 2.406329214572906494e-01
-7.761803269386291504e-02 -2.452399432659149170e-01 2.978008997160941362e-04 2.589099407196044922e-01 1.762172579765319824e-01 6.456919908523559570e-01 -5.070312023162841797e-01 -4.021778404712677002e-01
-2.071316540241241455e-01 -2.666052896529436111e-03 3.303019106388092041e-01 -2.739247977733612061e-01 -2.913890480995178223e-01 8.159725069999694824e-01 -1.220688000321388245e-01 8.564826846122741699e-02
2.745900750160217285e-01 -1.982032358646392822e-01 -4.913721978664398193e-02 -6.138520240783691406e-01 4.095602333545684814e-01 3.256439790129661560e-02 -5.807641744613647461e-01 3.958102024625986814e-04
-1.893031746149063110e-01 2.747598588466644287e-01 3.119250535964965820e-01 1.658882051706314087e-01 2.933595776557922363e-01 4.435663223266601562e-01 -6.902510523796081543e-01 6.780561804771423340e-02
-4.616912081837654114e-02 -2.642564177513122559e-01 -4.176774919033050537e-01 1.245731487870216370e-01 -5.953418463468551636e-02 5.420833826065063477e-01 -4.282203018665313721e-01 -5.072402954101562500e-01
-2.558235526084899902e-01 -2.087098807096481323e-01 3.706764876842498779e-01 3.821713328361511230e-01 3.436513617634773254e-02 4.352266192436218262e-01 -6.050931811332702637e-01 -2.253837138414382935e-01
8.608544617891311646e-02 -6.361677646636962891e-01 -1.345817837864160538e-02 9.502138942480087280e-02 -2.621922455728054047e-02 7.497513294219970703e-01 -7.493694871664047241e-02 1.011922955513000488e-01
-3.845593631267547607e-01 2.146426439285278320e-01 -1.180857643485069275e-01 -4.000191390514373779e-01 -2.352289557456970215e-01 1.636742800474166870e-01 -5.234262347221374512e-01 5.253439545631408691e-01
6.252033263444900513e-02 1.707007735967636108e-01 -2.387309074401855469e-02 -4.513109847903251648e-02 -4.074737131595611572e-01 3.036751449108123779e-01 -6.987030506134033203e-01 -4.668042659759521484e-01
-3.944860398769378662e-02 -3.994662463665008545e-01 6.492410600185394287e-02 -4.872036576271057129e-01 8.080088347196578979e-02 7.370399832725524902e-01 1.969051361083984375e-01 9.359246492385864258e-02
8.521640300750732422e-02 -1.818295568227767944e-01 3.534417152404785156e-01 3.009297847747802734e-01 -1.575620323419570923e-01 7.417102456092834473e-01 -4.061556756496429443e-01 -6.537470221519470215e-02
-3.719902038574218750e-01 -3.674865365028381348e-01 3.387904465198516846e-01 1.830048561096191406e-01 5.840677395462989807e-02 5.628140568733215332e-01 -4.992550313472747803e-01 -9.423715621232986450e-02
1.348349750041961670e-01 -4.620588719844818115e-01 -2.721645236015319824e-01 -2.316231727600097656e-01 2.092588543891906738e-01 6.290724966675043106e-03 -7.703066468238830566e-01 -5.828653275966644287e-02
1.130631640553474426e-01 -4.399165809154510498e-01 5.416610836982727051e-01 -3.261343240737915039e-01 3.820763230323791504e-01 4.066160321235656738e-01 -1.589003801345825195e-01 -2.395028322935104370e-01
2.288631200790405273e-01 -1.628066296689212322e-03 -6.573495268821716309e-02 -8.676251173019409180e-01 1.704619377851486206e-01 2.434635013341903687e-01 -1.578986197710037231e-01 2.779583632946014404e-01
4.290866255760192871e-01 -1.642834842205047607e-01 1.723415851593017578e-01 3.098723245784640312e-03 -4.956697523593902588e-01 4.095136523246765137e-01 -4.400942027568817139e-01 3.900147676467895508e-01
-5.824282765388488770e-01 -2.486765570938587189e-02 1.762488186359405518e-01 -3.438384830951690674e-01 -3.206710517406463623e-01 2.526807188987731934e-01 -4.090575277805328369e-01 4.205529391765594482e-01
-4.139080643653869629e-01 -3.156550228595733643e-01 4.838511720299720764e-02 -1.023643091320991516e-01 -5.388249754905700684e-01 2.464678138494491577e-01 -6.042169928550720215e-01 -8.094497025012969971e-03
-3.356722742319107056e-02 -7.129659503698348999e-02 2.711972296237945557e-01 -5.608708262443542480e-01 -5.768271684646606445e-01 7.422415167093276978e-02 -4.575166106224060059e-01 2.410511821508407593e-01
4.206763803958892822e-01 -4.835819453001022339e-02 3.335232436656951904e-01 -4.145924001932144165e-02 -3.660476505756378174e-01 7.266638875007629395e-01 -2.023559659719467163e-01 6.897085160017013550e-02
-2.068118005990982056e-02 -1.653701961040496826e-01 -3.696276545524597168e-01 1.300439238548278809e-01 -2.085943520069122314e-01 6.884799003601074219e-01 -3.806248307228088379e-01 -3.953449726104736328e-01
5.731188058853149414e-01 -5.640322566032409668e-01 -5.426705814898014069e-03 8.704066276550292969e-04 -2.387840487062931061e-02 5.540319681167602539e-01 -1.982774287462234497e-01 -8.085139095783233643e-02
1.043513491749763489e-01 -2.365849018096923828e-01 4.656304419040679932e-02 -3.356473445892333984e-01 -7.114977240562438965e-01 1.445940434932708740e-01 -5.068436861038208008e-01 -1.851593405008316040e-01
-3.080928325653076172e-01 -6.581506133079528809e-02 -2.120266705751419067e-01 -3.934515640139579773e-02 1.935344338417053223e-01 3.326917290687561035e-01 -6.554502248764038086e-01 -5.258226394653320312e-01
-3.308500945568084717e-01 -2.112109810113906860e-01 3.392068743705749512e-01 -2.550884485244750977e-01 4.166877269744873047e-01 6.670518517494201660e-01 -1.919765919446945190e-01 1.017585545778274536e-01
1.403353959321975708e-01 -7.108630537986755371e-01 3.610380366444587708e-02 -1.858818680047988892e-01 -2.079198211431503296e-01 5.157418847084045410e-01 -1.129375100135803223e-01 -3.422702848911285400e-01
-5.122087895870208740e-02 -4.815795421600341797e-01 4.235582053661346436e-01 2.139588445425033569e-01 2.334817647933959961e-01 5.178873538970947266e-01 -4.419740140438079834e-01 -1.490491777658462524e-01
4.806539118289947510e-01 -6.031056046485900879e-01 5.075696483254432678e-02 4.335859790444374084e-02 -4.321133252233266830e-03 5.757438540458679199e-01 -1.604079604148864746e-01 -2.086837440729141235e-01
-3.339150846004486084e-01 1.458385735750198364e-01 -9.530905634164810181e-02 -6.417064368724822998e-02 -3.572715222835540771e-01 5.714377760887145996e-01 -4.390740096569061279e-01 4.550385177135467529e-01
3.536399900913238525e-01 -4.407883882522583008e-01 5.844343081116676331e-02 8.470528759062290192e-03 -5.205353498458862305e-01 6.182007193565368652e-01 -1.534341573715209961e-01 -2.204265631735324860e-02
2.794536948204040527e-01 -3.972752988338470459e-01 6.205791234970092773e-01 -1.805708259344100952e-01 3.314337730407714844e-01 4.290025234222412109e-01 -2.280110269784927368e-01 -2.175192348659038544e-02
6.839671730995178223e-02 -1.196836531162261963e-01 -1.531723588705062866e-01 -8.548409938812255859e-01 -1.483097579330205917e-02 2.153867483139038086e-01 -1.971440613269805908e-01 3.759063780307769775e-01
1.517963111400604248e-01 -5.220473408699035645e-01 3.636887967586517334e-01 2.625416815280914307e-01 -1.609358340501785278e-01 6.208150386810302734e-01 -3.025916814804077148e-01 1.880249194800853729e-02
4.736663699150085449e-01 -4.687632918357849121e-01 1.082705855369567871e-01 -6.214844994246959686e-03 -1.071068122982978821e-01 6.301393508911132812e-01 -1.784314960241317749e-01 -3.221094608306884766e-01
4.349422752857208252e-01 3.298524618148803711e-01 -1.300429999828338623e-01 -3.694912195205688477e-01 -2.533626854419708252e-01 5.461192727088928223e-01 -3.725329339504241943e-01 2.176416218280792236e-01
2.961702942848205566e-01 -8.619452267885208130e-02 9.765993803739547729e-02 -6.393216848373413086e-01 -1.881766021251678467e-01 4.972304776310920715e-02 -5.343110561370849609e-01 4.039960503578186035e-01
2.132424116134643555e-01 -2.764854729175567627e-01 6.337869167327880859e-01 3.803524747490882874e-02 3.281154483556747437e-02 4.937716424465179443e-01 -3.637499809265136719e-01 -3.126497566699981689e-01
-4.141527041792869568e-02 4.690971598029136658e-02 2.476914674043655396e-01 -5.086420774459838867e-01 -4.976428151130676270e-01 6.438394784927368164e-01 -5.586300417780876160e-02 1.035291329026222229e-01
1.060221418738365173e-01 -4.492828622460365295e-02 -2.806241512298583984e-01 2.906410992145538330e-01 -1.719753742218017578e-01 5.700191855430603027e-01 -5.977802276611328125e-01 -3.341854214668273926e-01
3.584101051092147827e-02 -3.329743146896362305e-01 3.610669076442718506e-01 1.974528431892395020e-01 -1.021311730146408081e-01 7.397563457489013672e-01 -3.505841195583343506e-01 1.946975886821746826e-01
6.988006085157394409e-02 -5.430727005004882812e-01 5.090984106063842773e-01 1.814250349998474121e-01 -3.301405161619186401e-02 5.003707408905029297e-01 -3.839283883571624756e-01 -9.607753902673721313e-02
-6.434403061866760254e-01 -9.675284475088119507e-02 1.638649962842464447e-02 -1.452816575765609741e-01 -3.474005460739135742e-01 3.585104644298553467e-01 -5.525825023651123047e-01 2.614722400903701782e-02
1.111408695578575134e-02 -5.344446897506713867e-01 6.444553285837173462e-02 1.070900335907936096e-01 -5.413007140159606934e-01 4.174220263957977295e-01 -3.855440616607666016e-01 2.876316606998443604e-01
-8.102061599493026733e-02 -5.855175256729125977e-01 -1.637483984231948853e-01 -2.640450596809387207e-01 -3.200474381446838379e-01 2.089085131883621216e-01 -4.301297962665557861e-01 -4.722148478031158447e-01
-9.983352571725845337e-02 -1.499582678079605103e-01 2.813324630260467529e-01 -3.943818509578704834e-01 -6.398257017135620117e-01 4.837815463542938232e-01 -2.767500877380371094e-01 -1.133525967597961426e-01
1.176659464836120605e-01 -5.543413758277893066e-01 6.513751149177551270e-01 -1.082964837551116943e-01 1.160905882716178894e-01 3.724974393844604492e-01 -2.649580836296081543e-01 -1.428588181734085083e-01
-2.445618659257888794e-01 1.012095734477043152e-01 2.065360248088836670e-01 -1.761797964572906494e-01 -2.040828913450241089e-01 8.679767251014709473e-01 -2.473844885826110840e-01 -4.160350188612937927e-03
5.251759290695190430e-01 -1.974215805530548096e-01 2.609326541423797607e-01 -7.999237626791000366e-02 -4.917950928211212158e-01 2.842485010623931885e-01 -4.875761866569519043e-01 2.243663668632507324e-01
1.820680648088455200e-01 -3.762301802635192871e-01 -6.214963197708129883e-01 -2.931500971317291260e-01 4.454181715846061707e-02 3.603657782077789307e-01 -2.986806929111480713e-01 3.633867204189300537e-01
-3.237694203853607178e-01 -6.944701075553894043e-01 -3.119552321732044220e-02 -3.519282490015029907e-02 -2.196545749902725220e-01 4.047015681862831116e-02 -5.995224118232727051e-01 3.687874972820281982e-02
-8.368341624736785889e-02 -2.431497573852539062e-01 -1.859428919851779938e-02 1.408941149711608887e-01 -2.442807555198669434e-01 8.561236858367919922e-01 -3.447394967079162598e-01 -4.703491926193237305e-02
-2.744865119457244873e-01 1.645031571388244629e-01 1.315003335475921631e-01 -3.638531267642974854e-01 2.796491682529449463e-01 6.544929146766662598e-01 -2.962960302829742432e-01 3.918652534484863281e-01
-3.794306218624114990e-01 -7.984381318092346191e-01 -3.445225059986114502e-01 -1.943774074316024780e-01 5.650255829095840454e-03 1.449480652809143066e-01 -1.704421639442443848e-01 1.093539893627166748e-01
3.149921447038650513e-02 -2.931700050830841064e-01 -1.477576196193695068e-01 -3.426205813884735107e-01 8.059400320053100586e-02 -3.760941699147224426e-02 -7.918317914009094238e-01 -3.727337121963500977e-01
-1.744468510150909424e-01 3.625714778900146484e-01 2.525828480720520020e-01 -1.934146136045455933e-01 3.690525591373443604e-01 4.623748362064361572e-01 -6.219999790191650391e-01 5.356562323868274689e-03
-1.895102858543395996e-01 -7.566373348236083984e-01 6.630417704582214355e-02 -6.367332488298416138e-02 -1.909987255930900574e-02 9.676656685769557953e-03 -5.653668045997619629e-01 2.510718703269958496e-01
-3.258210420608520508e-01 -4.938895702362060547e-01 3.844697773456573486e-01 -7.448842376470565796e-02 5.673056468367576599e-02 6.639522910118103027e-01 -2.282008826732635498e-01 -2.053372748196125031e-02
3.028473556041717529e-01 3.521633893251419067e-02 -7.837303727865219116e-02 3.851944804191589355e-01 -1.451817154884338379e-01 5.951366424560546875e-01 -5.883712172508239746e-01 -1.762958019971847534e-01
6.003422141075134277e-01 -3.247072398662567139e-01 2.170850187540054321e-01 -1.885315217077732086e-02 -2.142836600542068481e-01 6.039683818817138672e-01 -2.674074470996856689e-01 6.686808168888092041e-02
3.783541321754455566e-01 1.420816481113433838e-01 7.744292914867401123e-02 -3.008555173873901367e-01 3.552271723747253418e-01 7.146282196044921875e-01 -3.162350654602050781e-01 5.714065954089164734e-02
-2.193301767110824585e-01 2.473217993974685669e-02 4.382234513759613037e-01 -1.163885593414306641e-01 3.021677732467651367e-01 4.062279760837554932e-01 -5.904309749603271484e-01 3.751814365386962891e-01
-4.812760353088378906e-01 -3.231662884354591370e-02 5.191453099250793457e-01 -1.058770716190338135e-01 5.424911528825759888e-02 3.816124200820922852e-01 -4.942425191402435303e-01 3.062034845352172852e-01
1.783577501773834229e-01 -4.189095497131347656e-01 3.934651911258697510e-01 -4.830858856439590454e-02 -3.596544563770294189e-01 6.056272983551025391e-01 -3.722063601016998291e-01 2.969024330377578735e-02
2.103231996297836304e-01 -1.169082373380661011e-01 -2.115179300308227539e-01 -6.148874163627624512e-01 -3.472933173179626465e-01 2.125781774520874023e-02 -5.853998661041259766e-01 2.356113642454147339e-01
-4.129005968570709229e-01 -3.160392343997955322e-01 -5.833611488342285156e-01 -3.885246217250823975e-01 2.048631906509399414e-01 3.838658928871154785e-01 -1.922598481178283691e-01 -1.099306568503379822e-01
-3.779000341892242432e-01 8.011915720999240875e-03 2.497054189443588257e-01 -1.345687955617904663e-01 -1.246243044734001160e-01 8.167345523834228516e-01 -2.436656057834625244e-01 1.862961947917938232e-01
-3.201383352279663086e-01 -1.241870224475860596e-01 6.922116503119468689e-03 -6.530880331993103027e-01 3.991303145885467529e-01 5.242148041725158691e-01 -1.127699241042137146e-01 -9.324109554290771484e-02
5.092195272445678711e-01 -2.062511146068572998e-01 -1.950662583112716675e-01 -1.353068798780441284e-01 -4.670134186744689941e-01 3.904111385345458984e-01 -4.563983082771301270e-01 2.509491443634033203e-01
-6.033319234848022461e-01 -3.336347937583923340e-01 -5.496330186724662781e-02 -2.607991695404052734e-01 -4.911741018295288086e-01 3.067480027675628662e-01 -3.388407230377197266e-01 5.900895595550537109e-02
-3.090880513191223145e-01 -3.176807761192321777e-01 -1.284323781728744507e-01 -5.343514084815979004e-01 -3.965752124786376953e-01 3.044049441814422607e-01 -4.901687204837799072e-01 1.063834726810455322e-01
2.607931792736053467e-01 3.733716905117034912e-01 5.149500444531440735e-02 -1.691573411226272583e-01 2.392418533563613892e-01 6.707420349121093750e-01 -4.806914627552032471e-01 -1.520481556653976440e-01
-3.455229103565216064e-01 -7.543264031410217285e-01 -1.513005495071411133e-01 -1.134999692440032959e-01 -1.347690820693969727e-01 1.040214300155639648e-02 -5.072085261344909668e-01 -1.732729375362396240e-02
-6.246700510382652283e-02 -4.809203147888183594e-01 6.170279383659362793e-01 -1.023280099034309387e-01 -1.999786868691444397e-02 4.206332564353942871e-01 -3.904219567775726318e-01 -2.094219028949737549e-01
-2.854717075824737549e-01 -8.856838941574096680e-02 -3.300348222255706787e-01 -6.351133584976196289e-01 7.635214924812316895e-02 3.301240801811218262e-01 -3.301941156387329102e-01 -4.177678525447845459e-01
-3.635743856430053711e-01 -4.334181845188140869e-01 4.240827262401580811e-02 -3.547052741050720215e-01 -1.847749352455139160e-01 2.017776966094970703e-01 -5.809377431869506836e-01 3.741703331470489502e-01
-4.240665435791015625e-01 -5.706666037440299988e-02 -3.365495204925537109e-01 -5.673571825027465820e-01 6.583514064550399780e-02 3.655322790145874023e-01 -2.557027339935302734e-01 -4.223968088626861572e-01
2.639980316162109375e-01 -4.975191950798034668e-01 -4.988293722271919250e-02 -3.004457652568817139e-01 -3.347496092319488525e-01 -2.868625707924365997e-02 -6.742654442787170410e-01 1.500322967767715454e-01
-6.166914105415344238e-01 4.201908037066459656e-02 -5.449620075523853302e-03 -6.040357947349548340e-01 -1.351351737976074219e-01 3.395497798919677734e-01 -3.314528763294219971e-01 -9.808548539876937866e-02
-2.699454426765441895e-01 -2.161266058683395386e-01 2.137530893087387085e-01 -6.876557469367980957e-01 -1.863079518079757690e-01 4.575119316577911377e-01 -8.921690285205841064e-03 3.431481719017028809e-01
4.672387540340423584e-01 -1.830248534679412842e-01 1.708685308694839478e-01 -1.151690110564231873e-01 -5.732010602951049805e-01 4.883207976818084717e-01 -3.116625249385833740e-01 2.039112001657485962e-01
5.928431749343872070e-01 -3.028795421123504639e-01 6.336554139852523804e-02 -3.747379481792449951e-01 -4.044274687767028809e-01 4.584549963474273682e-01 -1.964972764253616333e-01 -1.860179356299340725e-03
-1.269815266132354736e-01 -1.036457568407058716e-01 4.879164397716522217e-01 -9.944452345371246338e-02 2.718453109264373779e-01 5.692563652992248535e-01 -3.254374861717224121e-01 4.704459905624389648e-01
-2.532842159271240234e-01 -5.430840253829956055e-01 -9.697544574737548828e-02 9.886546432971954346e-02 -9.510890394449234009e-02 2.354781329631805420e-01 -6.925096511840820312e-01 -2.786806225776672363e-01
-4.545395672321319580e-01 3.262759745121002197e-02 -1.009073033928871155e-01 -4.871005415916442871e-01 3.905513510107994080e-02 7.094921469688415527e-01 -1.974137723445892334e-01 3.167802840471267700e-02
1.713057756423950195e-01 -5.204849243164062500e-01 2.733304165303707123e-03 -4.517757520079612732e-02 -2.114359587430953979e-01 7.730422616004943848e-01 -2.683750167489051819e-02 -2.338413745164871216e-01
-3.120162338018417358e-02 -3.037853837013244629e-01 -3.032132387161254883e-01 -2.402828335762023926e-01 -5.217808485031127930e-02 3.578504323959350586e-01 -6.635729670524597168e-01 -4.312286078929901123e-01
2.030089795589447021e-01 2.316065430641174316e-01 -2.161249369382858276e-01 -7.836735993623733521e-02 -2.990468144416809082e-01 4.815179705619812012e-01 -6.888296604156494141e-01 -2.377382367849349976e-01
4.008406698703765869e-01 -5.163574218750000000e-01 6.838919967412948608e-02 -1.222738772630691528e-01 -5.118175223469734192e-02 8.167729526758193970e-02 -7.056689262390136719e-01 2.140430957078933716e-01
2.275651693344116211e-01 -4.143082797527313232e-01 2.055748924612998962e-02 -1.968591362237930298e-01 -6.386387944221496582e-01 5.012401342391967773e-01 -2.797823250293731689e-01 2.696809358894824982e-03
-2.465456277132034302e-01 -5.671270489692687988e-01 -1.213559731841087341e-01 -5.694052577018737793e-01 -6.831785291433334351e-02 1.164180114865303040e-01 -2.415809780359268188e-01 4.495003223419189453e-01
-1.736105680465698242e-01 -1.641021966934204102e-01 2.192564606666564941e-01 -1.940028816461563110e-01 -3.060620510950684547e-03 8.728345036506652832e-01 -9.634559042751789093e-03 3.086698353290557861e-01
4.576258361339569092e-03 -1.827074140310287476e-01 3.474947214126586914e-01 -3.770627081394195557e-01 1.409744620323181152e-01 -4.746218770742416382e-02 -6.420749425888061523e-01 5.189235806465148926e-01
-4.471814930438995361e-01 2.665944099426269531e-01 1.153353452682495117e-01 3.622484952211380005e-02 -1.221659779548645020e-01 4.682624936103820801e-01 -6.902405023574829102e-01 6.095528602600097656e-02
1.237739771604537964e-01 -7.186249494552612305e-01 3.611399233341217041e-01 2.736498229205608368e-02 2.269962616264820099e-02 4.540745019912719727e-01 -3.149758577346801758e-01 -1.765741407871246338e-01
8.660349412821233273e-04 -4.289369285106658936e-01 -2.730892002582550049e-01 2.700842916965484619e-01 3.219836056232452393e-01 5.457339882850646973e-01 -4.371511340141296387e-01 -2.754794657230377197e-01
1.502676159143447876e-01 -2.203263044357299805e-01 6.185341626405715942e-02 2.579680979251861572e-01 1.548080444335937500e-01 7.764948606491088867e-01 -3.717119395732879639e-01 -3.056515455245971680e-01
-1.450688391923904419e-01 -8.106364011764526367e-01 -1.852217689156532288e-02 -3.742456138134002686e-01 -3.206376358866691589e-02 5.601200833916664124e-02 -3.052258193492889404e-01 -2.899868190288543701e-01
-3.304144740104675293e-01 -5.092691183090209961e-01 -4.148713648319244385e-01 -5.363283157348632812e-01 1.629902124404907227e-01 3.057652711868286133e-01 -4.533378779888153076e-02 2.226920127868652344e-01
3.068179190158843994e-01 -6.783422827720642090e-01 1.911924332380294800e-01 1.999413073062896729e-01 1.656735986471176147e-01 4.537864923477172852e-01 -3.535691499710083008e-01 1.039348617196083069e-01
-9.058366715908050537e-02 -4.234049469232559204e-02 1.286137253046035767e-01 -5.945534110069274902e-01 -5.055145025253295898e-01 1.209460273385047913e-01 -5.576255917549133301e-01 -1.970978826284408569e-01
-3.849535882472991943e-01 -5.749630331993103027e-01 1.124061495065689087e-01 1.258479207754135132e-01 -1.889350563287734985e-01 6.034361720085144043e-01 -2.634093165397644043e-01 -1.534253805875778198e-01
6.190633177757263184e-01 -3.478132486343383789e-01 3.375017940998077393e-01 7.772120088338851929e-02 -8.103514462709426880e-02 4.472635090351104736e-01 -3.983993530273437500e-01 1.024955660104751587e-01
-5.492609739303588867e-01 -1.522543728351593018e-01 3.088975884020328522e-02 -5.531850457191467285e-01 -1.321920752525329590e-01 5.589456558227539062e-01 -1.862733513116836548e-01 -5.975332483649253845e-02
2.772971987724304199e-01 -1.546062380075454712e-01 -4.188513755798339844e-01 7.688627392053604126e-02 -1.691381186246871948e-01 5.215852856636047363e-01 -6.448860764503479004e-01 -3.630776330828666687e-02
-2.290062755346298218e-01 -6.889507174491882324e-01 -1.133967712521553040e-01 -2.582714147865772247e-02 2.485851757228374481e-02 2.187222056090831757e-02 -6.396654844284057617e-01 -2.216055393218994141e-01
-9.506392478942871094e-02 -6.187373772263526917e-02 -3.010050654411315918e-01 -7.950448989868164062e-01 1.260989625006914139e-02 3.233546391129493713e-02 -4.254369437694549561e-01 2.867628335952758789e-01
1.442156285047531128e-01 -4.139054119586944580e-01 6.703695058822631836e-01 -6.542871147394180298e-02 1.976389288902282715e-01 4.655906260013580322e-01 -3.012363910675048828e-01 -8.734269440174102783e-02
-3.908288776874542236e-01 -3.364215195178985596e-01 -4.058652371168136597e-02 1.469204574823379517e-01 -1.688577979803085327e-01 7.993807196617126465e-01 -2.046912908554077148e-01 -3.767541795969009399e-02
1.416876912117004395e-02 -7.933297008275985718e-02 -3.568100631237030029e-01 -2.123311907052993774e-01 -2.383655607700347900e-01 1.965742558240890503e-01 -7.834417819976806641e-01 -3.344653546810150146e-01
1.705761402845382690e-01 -6.575694084167480469e-01 3.803428411483764648e-01 -8.194102346897125244e-02 -1.134744435548782349e-01 1.181774958968162537e-02 -6.082747578620910645e-01 6.416461616754531860e-02
-2.565256319940090179e-02 -4.260569214820861816e-01 -3.160173818469047546e-02 -5.704717636108398438e-01 -3.730398118495941162e-01 5.579982995986938477e-01 -1.994961351156234741e-01 3.257512673735618591e-02
5.147327780723571777e-01 -3.161550760269165039e-01 2.337782382965087891e-01 -1.640903651714324951e-01 -1.355670094490051270e-01 5.499829649925231934e-01 -3.195018470287322998e-01 -3.613543808460235596e-01
-3.797488808631896973e-01 -4.332616925239562988e-01 3.660474121570587158e-01 -1.807114928960800171e-01 8.108223229646682739e-02 8.936669677495956421e-02 -6.887400150299072266e-01 -1.118229255080223083e-01
7.722678780555725098e-02 -5.674399137496948242e-01 1.360131800174713135e-01 -1.752611994743347168e-01 -1.279426962137222290e-01 -1.058260351419448853e-01 -7.691058516502380371e-01 6.115263327956199646e-02
-4.676385596394538879e-02 -8.447794616222381592e-02 -2.999187111854553223e-01 -2.265746295452117920e-01 -3.143861517310142517e-02 3.516314029693603516e-01 -7.843558788299560547e-01 -3.309713304042816162e-01
-3.600318431854248047e-01 -1.536907404661178589e-01 -9.938511997461318970e-02 -8.004895597696304321e-02 -7.460130751132965088e-02 5.455138683319091797e-01 -5.636777877807617188e-01 -4.578074216842651367e-01
3.951648995280265808e-02 -6.615409851074218750e-01 4.404440522193908691e-01 -1.375101208686828613e-01 -2.144652903079986572e-01 4.415853023529052734e-01 -2.437216937541961670e-01 2.179653495550155640e-01
-2.311525046825408936e-01 -5.823269486427307129e-01 1.041603684425354004e-01 8.662945590913295746e-03 -1.535962671041488647e-01 4.963056743144989014e-01 -5.713123083114624023e-01 1.518193911761045456e-02
4.439885541796684265e-02 -7.692946195602416992e-01 2.843602895736694336e-01 -1.442147940397262573e-01 -2.559131979942321777e-01 4.592636823654174805e-01 -1.611389517784118652e-01 -4.664137959480285645e-02
3.873248025774955750e-02 -2.862910628318786621e-01 -1.095613539218902588e-01 -2.024334669113159180e-01 1.887293606996536255e-01 5.817008018493652344e-01 -3.234990239143371582e-01 -6.204094886779785156e-01
-1.529916673898696899e-01 -2.137076854705810547e-01 -4.667189717292785645e-01 -3.137893676757812500e-01 -2.234451025724411011e-01 4.237139225006103516e-01 -6.130759716033935547e-01 -9.648320823907852173e-02
-1.453832387924194336e-01 -7.642081975936889648e-01 -1.845328360795974731e-01 -3.672968149185180664e-01 8.661278337240219116e-02 3.966587036848068237e-02 -4.193247854709625244e-01 -2.024398297071456909e-01
-7.904921472072601318e-02 -3.982851207256317139e-01 -3.109691739082336426e-01 2.047789543867111206e-01 -3.113552629947662354e-01 5.282297134399414062e-01 -5.072647929191589355e-01 -2.513914108276367188e-01
4.124648123979568481e-02 -7.867856025695800781e-01 2.859530411660671234e-02 -3.700004518032073975e-01 -1.344027742743492126e-02 2.652133069932460785e-02 -4.263344109058380127e-01 -2.427016049623489380e-01
