# Supplementary material for: Where is your field going? A machine learning approach to study the relative motion of the domains of physics
Source: PLoS One. 2020 Jun 18;15(6):e0233997. doi: 10.1371/journal.pone.0233997 (PMC7302634; doi:10.1371/journal.pone.0233997)
Supplement: S10 Data — (ZIP) [file pone.0233997.s010.zip › 9/Pacs4Run_9_VS_500_embeddings1986-1990ED8.txt]

3.666338324546813965e-01 -1.886003166437149048e-01 1.195128355175256729e-02 1.725275069475173950e-01 4.794239997863769531e-01 -4.177244901657104492e-01 3.753613680601119995e-02 6.279736757278442383e-01
5.334636569023132324e-01 -1.304529309272766113e-01 2.599983811378479004e-01 2.390118092298507690e-01 2.284878045320510864e-01 -9.034670889377593994e-02 6.975903511047363281e-01 1.633133739233016968e-01
-1.117297187447547913e-01 2.770538032054901123e-01 -1.040745377540588379e-01 3.841102421283721924e-01 3.147415816783905029e-01 -3.884699642658233643e-01 5.568143129348754883e-01 4.386025369167327881e-01
4.770369529724121094e-01 4.773560762405395508e-01 6.330195814371109009e-02 4.263807535171508789e-01 9.479768574237823486e-02 1.441937386989593506e-01 5.480707883834838867e-01 1.691135019063949585e-01
2.845655083656311035e-01 4.611779004335403442e-02 4.910804033279418945e-01 1.855222731828689575e-01 1.979457139968872070e-01 -3.412764966487884521e-01 6.858340501785278320e-01 -1.236797049641609192e-01
-5.711906403303146362e-02 2.609173059463500977e-01 -1.058499142527580261e-01 4.649812579154968262e-01 2.963794171810150146e-01 -2.394878864288330078e-01 4.995432198047637939e-01 5.536326766014099121e-01
-2.127841301262378693e-02 3.632330298423767090e-01 5.794357657432556152e-01 4.362043738365173340e-01 -1.160385832190513611e-01 -2.404500842094421387e-01 3.755815029144287109e-01 3.595084547996520996e-01
3.911765515804290771e-01 -1.388087868690490723e-01 -4.068708717823028564e-01 1.708022207021713257e-01 4.419583678245544434e-01 -5.092570781707763672e-01 4.402914550155401230e-03 4.222636520862579346e-01
1.043881401419639587e-01 5.448958873748779297e-01 -1.240137144923210144e-01 2.996339201927185059e-01 1.561971008777618408e-01 -4.299071133136749268e-01 5.734508633613586426e-01 2.212871760129928589e-01
6.689678430557250977e-01 3.121031522750854492e-01 -4.316873848438262939e-03 -9.777403622865676880e-02 -3.844090504571795464e-03 -3.651036918163299561e-01 5.333059430122375488e-01 1.666266322135925293e-01
4.542438387870788574e-01 -4.132762551307678223e-01 9.355041384696960449e-02 5.049841403961181641e-01 2.297146618366241455e-01 -3.015000820159912109e-01 3.345543742179870605e-01 3.217247724533081055e-01
1.096727028489112854e-01 6.390022039413452148e-01 -2.424959838390350342e-01 5.008310079574584961e-01 3.496837317943572998e-01 -2.075855731964111328e-01 3.206738233566284180e-01 4.254128411412239075e-02
5.690186023712158203e-01 -1.989849954843521118e-01 2.656813561916351318e-01 2.152299731969833374e-01 5.699129775166511536e-02 -2.879393994808197021e-01 5.621958374977111816e-01 3.427695035934448242e-01
6.338656693696975708e-02 2.743817865848541260e-01 1.776016205549240112e-01 3.995652794837951660e-01 4.189651310443878174e-01 -6.872797850519418716e-03 7.438573241233825684e-01 2.448150888085365295e-02
-1.073382943868637085e-01 -1.792979091405868530e-01 -7.782187312841415405e-02 -1.514743119478225708e-01 7.605667114257812500e-01 -3.815144002437591553e-01 3.355934023857116699e-01 3.011512458324432373e-01
-1.032101735472679138e-01 4.443265125155448914e-02 -1.587876677513122559e-01 3.697141706943511963e-01 4.959704279899597168e-01 -6.480872035026550293e-01 -1.689676344394683838e-01 3.618254065513610840e-01
7.384009659290313721e-02 4.836391210556030273e-01 -5.547332763671875000e-02 3.148280084133148193e-01 1.461712121963500977e-01 -3.994990885257720947e-01 5.739052891731262207e-01 3.848558366298675537e-01
2.521601617336273193e-01 4.435428977012634277e-01 -2.328723371028900146e-01 2.835065722465515137e-01 3.046320974826812744e-01 -3.463862836360931396e-02 5.893387794494628906e-01 4.046710431575775146e-01
6.449135392904281616e-02 5.474446415901184082e-01 -1.684186905622482300e-01 5.549358725547790527e-01 2.329502850770950317e-01 1.697514392435550690e-02 1.732713431119918823e-01 5.246424078941345215e-01
4.026947319507598877e-01 2.507411241531372070e-01 -1.901175379753112793e-01 2.466138266026973724e-02 3.457863628864288330e-01 -1.739342808723449707e-01 7.621620893478393555e-01 8.660537749528884888e-02
5.057349801063537598e-01 2.597560286521911621e-01 -1.828079223632812500e-01 2.367276698350906372e-01 2.603158652782440186e-01 -2.128000557422637939e-01 6.869588494300842285e-01 4.836881533265113831e-02
-1.877411752939224243e-01 4.596870243549346924e-01 1.364894360303878784e-01 -1.688268617726862431e-03 1.948979347944259644e-01 -4.201988279819488525e-01 5.989144444465637207e-01 4.019428193569183350e-01
7.279651761054992676e-01 1.560893356800079346e-01 -7.057458162307739258e-02 -1.561075598001480103e-01 1.944052428007125854e-01 -4.601957499980926514e-01 -7.910230010747909546e-02 4.006516635417938232e-01
6.582970619201660156e-01 3.645679652690887451e-01 -1.868117004632949829e-01 -2.138667404651641846e-01 4.482347965240478516e-01 -1.925058811902999878e-01 -1.126930937170982361e-01 3.200388848781585693e-01
-1.753442287445068359e-01 3.558547198772430420e-01 -2.031828910112380981e-01 1.949841380119323730e-01 6.219716072082519531e-01 -1.697275191545486450e-01 5.794133543968200684e-01 1.092868819832801819e-01
-1.886773109436035156e-01 -1.388353705406188965e-01 -1.415663510560989380e-01 2.918834090232849121e-01 7.874042391777038574e-01 -3.700185716152191162e-01 2.484675943851470947e-01 1.457156687974929810e-01
2.918142378330230713e-01 2.705368101596832275e-01 3.559867739677429199e-01 3.524827361106872559e-01 -5.484658852219581604e-02 -4.682321846485137939e-01 6.057271361351013184e-01 3.910039737820625305e-02
-2.154449373483657837e-01 4.913858473300933838e-01 1.977134793996810913e-01 1.697364002466201782e-01 4.972919821739196777e-01 -3.131541982293128967e-02 6.291770935058593750e-01 8.870561607182025909e-03
8.297736644744873047e-01 1.668907254934310913e-01 5.045000463724136353e-03 -2.647731006145477295e-01 2.576299309730529785e-01 -3.564763069152832031e-01 1.182339414954185486e-01 7.787854969501495361e-02
2.468764185905456543e-01 2.981579303741455078e-01 7.435194402933120728e-02 7.329186201095581055e-01 1.300576925277709961e-01 -3.084261715412139893e-01 3.944592177867889404e-01 -1.995399594306945801e-01
3.582783937454223633e-01 -4.759314060211181641e-01 -8.042043447494506836e-02 2.576741278171539307e-01 4.846934378147125244e-01 -3.253613710403442383e-01 2.334541082382202148e-01 4.206828176975250244e-01
5.397595167160034180e-01 1.772255152463912964e-01 3.089721798896789551e-01 6.031859666109085083e-02 7.079498171806335449e-01 9.266720712184906006e-02 -1.102803871035575867e-01 -2.370799630880355835e-01
2.283553928136825562e-01 8.962716162204742432e-02 2.812310457229614258e-01 2.335106432437896729e-01 6.967851519584655762e-01 -3.963551223278045654e-01 -4.040028452873229980e-01 -1.942203938961029053e-02
4.423698782920837402e-01 4.449974894523620605e-01 2.283546328544616699e-01 -1.698038727045059204e-01 4.640575945377349854e-01 -7.107619661837816238e-03 -2.982578277587890625e-01 4.700525104999542236e-01
2.807234227657318115e-01 1.776925027370452881e-01 1.973236650228500366e-01 3.289819657802581787e-01 7.390820384025573730e-01 -1.814093440771102905e-01 -3.990192413330078125e-01 -6.392426043748855591e-02
1.370891183614730835e-02 3.244049847126007080e-01 -7.299302518367767334e-02 -1.973695307970046997e-01 2.472062110900878906e-01 -8.445721268653869629e-01 1.669255197048187256e-01 2.191203683614730835e-01
6.127839088439941406e-01 -1.479424685239791870e-01 1.234784647822380066e-01 3.980040922760963440e-02 8.128867298364639282e-02 -3.266083002090454102e-01 5.492121577262878418e-01 4.133561253547668457e-01
4.691749066114425659e-02 2.116028815507888794e-01 4.066344499588012695e-01 5.865940451622009277e-01 6.783350557088851929e-02 -2.578630447387695312e-01 5.534873008728027344e-01 2.571695148944854736e-01
2.023303359746932983e-01 4.602158963680267334e-01 -2.211991846561431885e-01 -1.782213337719440460e-02 8.011186122894287109e-02 -5.492542386054992676e-01 4.700826406478881836e-01 4.110244214534759521e-01
-2.348434627056121826e-01 3.271863162517547607e-01 2.411530464887619019e-01 2.592830955982208252e-01 1.303717046976089478e-01 -6.970832943916320801e-01 3.780167102813720703e-01 2.580632269382476807e-01
-9.321729838848114014e-02 8.749828487634658813e-02 2.100188434123992920e-01 4.170881807804107666e-01 2.966815233230590820e-01 -8.102917671203613281e-01 -1.125657856464385986e-01 9.121631085872650146e-02
-3.724317848682403564e-01 4.227730035781860352e-01 1.361715048551559448e-01 3.302803337574005127e-01 5.392579436302185059e-01 -7.821983098983764648e-02 4.519741833209991455e-01 2.318005114793777466e-01
6.022859811782836914e-01 1.869262754917144775e-01 1.094402819871902466e-01 1.694037169218063354e-01 3.379623293876647949e-01 -2.803157269954681396e-02 -3.702654242515563965e-01 5.563583970069885254e-01
4.640367925167083740e-01 3.193428516387939453e-01 1.091777607798576355e-01 9.203304350376129150e-02 6.956735253334045410e-01 -1.693111062049865723e-01 -1.719750314950942993e-01 -3.465497195720672607e-01
4.521548449993133545e-01 -3.130568889901041985e-03 -2.469847351312637329e-01 -7.296089082956314087e-02 2.192565798759460449e-01 -4.158919453620910645e-01 4.059877097606658936e-01 5.859656333923339844e-01
6.260353326797485352e-01 2.702429592609405518e-01 -8.748678863048553467e-02 9.397635608911514282e-02 5.749121904373168945e-01 -5.422293022274971008e-02 -3.256620466709136963e-01 2.811461985111236572e-01
3.931062221527099609e-01 5.226857066154479980e-01 2.004176080226898193e-01 -6.444676965475082397e-02 2.928042411804199219e-01 -1.698204129934310913e-01 -3.423701822757720947e-01 5.442021489143371582e-01
5.478973984718322754e-01 5.310395359992980957e-02 1.177963986992835999e-01 -8.156144618988037109e-02 2.459358423948287964e-01 -1.870704144239425659e-01 7.221059203147888184e-01 2.440152019262313843e-01
-1.880239397287368774e-01 5.698047876358032227e-01 1.604236215353012085e-01 -1.070787571370601654e-02 2.010619342327117920e-01 -5.788142681121826172e-01 4.883290231227874756e-01 1.422408781945705414e-02
-2.526685893535614014e-01 4.219455122947692871e-01 -1.813646703958511353e-01 4.078825414180755615e-01 5.879337191581726074e-01 -1.578214466571807861e-01 3.806193470954895020e-01 2.083613425493240356e-01
2.043314129114151001e-01 3.714833259582519531e-01 -2.271969616413116455e-01 6.873497962951660156e-01 2.504267096519470215e-01 -5.777033790946006775e-02 3.740023970603942871e-01 3.004195392131805420e-01
2.428581714630126953e-01 4.103007912635803223e-01 -1.960745602846145630e-01 5.282390117645263672e-01 2.018763422966003418e-01 -2.372770803049206734e-03 3.553637266159057617e-01 5.367946624755859375e-01
1.762707978487014771e-01 6.571694016456604004e-01 -9.757278859615325928e-02 2.225016951560974121e-01 2.446931228041648865e-02 -4.884213209152221680e-01 4.500954747200012207e-01 1.904974132776260376e-01
2.227150090038776398e-02 3.185978829860687256e-01 -6.298467516899108887e-02 5.292854905128479004e-01 2.911034226417541504e-01 -8.426173776388168335e-02 5.380786657333374023e-01 4.822025895118713379e-01
2.965469658374786377e-01 4.203711152076721191e-01 1.551548689603805542e-01 3.320244699716567993e-02 3.618496060371398926e-01 3.049505054950714111e-01 6.101490855216979980e-01 3.375808596611022949e-01
-1.521767079830169678e-01 3.748321235179901123e-01 -2.494263052940368652e-01 4.498704075813293457e-01 5.597779750823974609e-01 -1.878902763128280640e-01 4.398857951164245605e-01 1.720256805419921875e-01
5.728554129600524902e-01 1.700939089059829712e-01 3.604657948017120361e-01 -4.318934381008148193e-01 3.631002008914947510e-01 -4.241325259208679199e-01 -1.428482774645090103e-02 1.204284951090812683e-01
5.459485054016113281e-01 5.648504197597503662e-02 2.348771244287490845e-01 2.011545896530151367e-01 4.142452478408813477e-01 -5.665519833564758301e-01 -2.574966251850128174e-01 -2.103198915719985962e-01
-3.674992546439170837e-02 -7.456833031028509140e-03 3.418792486190795898e-01 3.904757499694824219e-01 4.452027007937431335e-02 -5.709529519081115723e-01 4.582018554210662842e-01 4.374049901962280273e-01
3.991407752037048340e-01 5.129069685935974121e-01 5.850195139646530151e-02 9.655770659446716309e-02 4.374758303165435791e-01 3.896268308162689209e-01 4.630737304687500000e-01 8.506314456462860107e-02
3.994172215461730957e-01 3.803940415382385254e-01 -2.629622220993041992e-01 3.270123898983001709e-01 1.941180229187011719e-01 -1.374134123325347900e-01 5.637868046760559082e-01 3.811305463314056396e-01
-2.626052312552928925e-02 2.937773168087005615e-01 2.987553775310516357e-01 4.071430563926696777e-01 1.837703436613082886e-01 -3.453707396984100342e-01 7.011062502861022949e-01 1.156828179955482483e-01
4.394466578960418701e-01 2.868524789810180664e-01 -7.538922876119613647e-02 1.574114896357059479e-02 2.914713919162750244e-01 1.640147715806961060e-01 6.048154830932617188e-01 4.909307956695556641e-01
-5.547206848859786987e-02 4.513531327247619629e-01 -2.139692902565002441e-01 5.793415307998657227e-01 4.994470775127410889e-01 -2.175199091434478760e-01 3.304399251937866211e-01 -7.636117190122604370e-02
1.785801947116851807e-01 1.833078265190124512e-01 3.687953948974609375e-01 3.554561138153076172e-01 6.826108694076538086e-01 -1.940884739160537720e-01 -4.060490131378173828e-01 -6.037016585469245911e-02
3.334945142269134521e-01 3.340533375740051270e-01 3.402546048164367676e-01 5.370705723762512207e-01 1.477509737014770508e-01 -6.747717410326004028e-02 5.656939744949340820e-01 -1.630293726921081543e-01
5.706167817115783691e-01 -3.405733108520507812e-01 3.528803586959838867e-01 2.541292607784271240e-01 1.578857898712158203e-01 -3.562709391117095947e-01 2.848779261112213135e-01 3.691718876361846924e-01
-1.305765509605407715e-01 1.413935124874114990e-01 3.613765537738800049e-01 3.442680835723876953e-02 2.756122350692749023e-01 -8.388267755508422852e-01 -6.493046879768371582e-02 2.176485955715179443e-01
3.384284377098083496e-01 1.901082247495651245e-01 1.691102981567382812e-01 8.311846852302551270e-01 2.247179672122001648e-02 -1.866974830627441406e-01 3.072924315929412842e-01 -8.319456130266189575e-03
2.047167271375656128e-01 4.546856284141540527e-01 -3.860680162906646729e-01 3.044721484184265137e-01 3.852550685405731201e-01 -3.362891972064971924e-01 4.966019392013549805e-01 3.840324655175209045e-02
-1.989528685808181763e-01 9.997934103012084961e-02 -2.742760442197322845e-02 1.839067637920379639e-01 5.585257411003112793e-01 -6.697131991386413574e-01 -1.195242777466773987e-01 3.756263852119445801e-01
2.408639341592788696e-01 1.052231639623641968e-01 1.784705817699432373e-01 -5.809266865253448486e-02 2.832938432693481445e-01 2.019921094179153442e-01 5.042232275009155273e-01 7.213798165321350098e-01
-2.354710735380649567e-02 7.175025064498186111e-03 6.110948324203491211e-01 3.006972372531890869e-01 8.959516137838363647e-02 -4.442953467369079590e-01 5.060185790061950684e-01 2.721359431743621826e-01
5.160081982612609863e-01 5.343132019042968750e-01 -2.755388021469116211e-01 2.197464555501937866e-01 1.524136811494827271e-01 -2.073611319065093994e-01 5.019859671592712402e-01 7.626459747552871704e-02
3.035056591033935547e-02 2.962094545364379883e-01 4.669890701770782471e-01 2.103913724422454834e-01 1.767414361238479614e-01 -4.304791390895843506e-01 6.443070173263549805e-01 -1.315833777189254761e-01
2.156147658824920654e-01 -1.012140139937400818e-01 6.308447122573852539e-01 2.112720310688018799e-01 4.586851596832275391e-01 1.508576124906539917e-01 5.048747658729553223e-01 -1.123225539922714233e-01
-2.059831470251083374e-01 6.232766807079315186e-02 4.792015850543975830e-01 1.025012582540512085e-01 3.630219101905822754e-01 -4.163304269313812256e-01 -1.325753778219223022e-01 6.251826882362365723e-01
1.944791078567504883e-01 5.007503628730773926e-01 3.839901089668273926e-01 3.043001294136047363e-01 2.501911111176013947e-02 -3.775807321071624756e-01 5.536752939224243164e-01 -1.470730304718017578e-01
7.076004147529602051e-01 6.070621609687805176e-01 2.183362394571304321e-01 9.011856466531753540e-02 1.605333387851715088e-01 -8.671401441097259521e-02 -1.651079058647155762e-01 1.201431974768638611e-01
5.478694438934326172e-01 -3.576004505157470703e-01 9.250167757272720337e-02 4.050765037536621094e-01 1.079003438353538513e-01 -3.556470870971679688e-01 2.195739150047302246e-01 4.614947438240051270e-01
-1.279491484165191650e-01 1.616181991994380951e-02 3.705604076385498047e-01 1.598185747861862183e-01 4.434815943241119385e-01 1.277968287467956543e-02 -6.113556772470474243e-02 7.873589396476745605e-01
6.177903413772583008e-01 4.115073084831237793e-01 -3.035106658935546875e-01 3.487898409366607666e-01 3.629162609577178955e-01 -2.475274950265884399e-01 -2.026398330926895142e-01 3.439309448003768921e-02
5.656113028526306152e-01 5.534969568252563477e-01 -1.915024816989898682e-01 -5.647088214755058289e-02 5.373137593269348145e-01 2.338381670415401459e-02 -5.654821917414665222e-02 2.035002559423446655e-01
3.345044795423746109e-03 5.854508280754089355e-01 -1.897141486406326294e-01 3.008552789688110352e-01 4.649868905544281006e-01 -1.467707380652427673e-02 4.691111445426940918e-01 3.069807291030883789e-01
-9.487719088792800903e-02 4.731703102588653564e-01 2.964482903480529785e-01 5.655916333198547363e-01 1.570899188518524170e-01 -4.906322956085205078e-01 2.735266685485839844e-01 -1.382697671651840210e-01
4.463767111301422119e-01 -1.745807081460952759e-01 1.811940073966979980e-01 5.751985311508178711e-01 4.996230453252792358e-02 -1.803148388862609863e-01 1.842620670795440674e-01 5.810531377792358398e-01
3.068357408046722412e-01 5.575175285339355469e-01 3.765552937984466553e-01 -1.544921249151229858e-01 1.730074733495712280e-01 -2.555041313171386719e-01 -3.006494343280792236e-01 4.937208890914916992e-01
3.585277199745178223e-01 4.139004275202751160e-03 7.148810029029846191e-01 1.804459095001220703e-01 -3.874793648719787598e-02 -4.699203670024871826e-01 3.005779981613159180e-01 1.230921596288681030e-01
2.388255894184112549e-01 4.692868292331695557e-01 -2.435279041528701782e-01 4.507602453231811523e-01 3.433348536491394043e-01 -2.817553281784057617e-01 4.617309272289276123e-01 -2.231172174215316772e-01
3.690929114818572998e-01 4.041935801506042480e-01 -5.423444509506225586e-02 1.470853239297866821e-01 3.302680850028991699e-01 -2.104077786207199097e-01 7.045233249664306641e-01 -1.616195291280746460e-01
1.773745864629745483e-01 -4.378488063812255859e-01 5.744114518165588379e-01 2.295354939997196198e-02 5.493879914283752441e-01 -1.015555709600448608e-01 3.147423565387725830e-01 1.874775290489196777e-01
-2.437329739332199097e-01 2.720271348953247070e-01 8.499563485383987427e-02 -2.611287683248519897e-02 5.433861017227172852e-01 -6.850789189338684082e-01 -1.175527051091194153e-01 2.833182513713836670e-01
3.036627471446990967e-01 3.262194991111755371e-01 3.826516866683959961e-01 5.533705353736877441e-01 4.911183714866638184e-01 -2.658816799521446228e-02 -3.108095228672027588e-01 -1.011028513312339783e-01
3.006754517555236816e-01 2.748981416225433350e-01 4.919971823692321777e-01 4.683984816074371338e-01 1.329867988824844360e-01 -1.487897932529449463e-01 5.735785365104675293e-01 -6.124358624219894409e-02
1.368076354265213013e-01 -2.334540337324142456e-01 5.671331286430358887e-01 1.338757425546646118e-01 2.726600766181945801e-01 -2.052129358053207397e-01 5.972563028335571289e-01 3.377118110656738281e-01
-1.930126696825027466e-01 -1.000254228711128235e-01 -4.255326837301254272e-02 4.452906548976898193e-01 7.209898233413696289e-01 -1.647146195173263550e-01 -4.570763558149337769e-02 4.512206912040710449e-01
6.304214000701904297e-01 5.441451072692871094e-01 -1.168108657002449036e-01 9.674683958292007446e-02 3.412930369377136230e-01 -1.328283548355102539e-01 -2.567105889320373535e-01 2.888699471950531006e-01
3.371596634387969971e-01 3.871020972728729248e-01 4.092637076973915100e-02 1.714484691619873047e-01 7.602828741073608398e-01 -1.167265474796295166e-01 -3.184396922588348389e-01 -1.111159697175025940e-01
3.968572020530700684e-01 3.413804769515991211e-01 -1.190750077366828918e-01 -9.220314025878906250e-02 2.191658318042755127e-01 -3.451371937990188599e-02 5.784643888473510742e-01 5.651879906654357910e-01
-8.293721079826354980e-02 2.115410715341567993e-01 4.113308191299438477e-01 9.811641275882720947e-02 2.612510621547698975e-01 -8.333756923675537109e-01 -7.438219338655471802e-02 -3.538380935788154602e-02
6.793721318244934082e-01 4.895235598087310791e-02 2.684450745582580566e-01 -3.917156159877777100e-01 4.067182242870330811e-01 -1.882237792015075684e-01 9.495982527732849121e-02 3.173134624958038330e-01
4.733372032642364502e-01 2.753508687019348145e-01 -2.690764144062995911e-03 5.940771847963333130e-02 7.378546595573425293e-01 -2.450559884309768677e-01 -2.970990836620330811e-01 -6.202756613492965698e-02
1.526839914731681347e-03 4.488927125930786133e-01 -2.648577652871608734e-02 3.948275148868560791e-01 2.115233987569808960e-01 1.113673858344554901e-02 2.849527001380920410e-01 7.182191014289855957e-01
3.422723710536956787e-01 -1.975199729204177856e-01 5.568092465400695801e-01 4.849970042705535889e-01 1.996694803237915039e-01 -2.083530426025390625e-01 4.639071226119995117e-01 9.389274753630161285e-03
4.016169011592864990e-01 -2.178192511200904846e-02 4.433764219284057617e-01 -4.976727962493896484e-01 5.910970568656921387e-01 -5.455737560987472534e-02 1.329932063817977905e-01 1.546254009008407593e-01
1.425605416297912598e-01 5.135465264320373535e-01 3.927965462207794189e-01 1.963951885700225830e-01 2.517330348491668701e-01 -1.747279316186904907e-01 6.134354472160339355e-01 -2.299649715423583984e-01
3.499135076999664307e-01 4.927053749561309814e-01 -5.143829062581062317e-02 3.434034809470176697e-02 2.497024238109588623e-01 -3.735642135143280029e-01 5.800149440765380859e-01 -3.043978214263916016e-01
4.568962156772613525e-01 1.792952120304107666e-01 5.008046627044677734e-01 3.778500258922576904e-01 -7.448954135179519653e-02 -2.988950014114379883e-01 5.202224850654602051e-01 -2.165087964385747910e-03
1.609205752611160278e-01 5.476549267768859863e-01 -3.634184896945953369e-01 4.171867370605468750e-01 1.880068629980087280e-01 -3.606115579605102539e-01 3.084288835525512695e-01 3.279409408569335938e-01
2.174821346998214722e-01 1.907037012279033661e-02 4.903519153594970703e-01 -2.330195754766464233e-01 1.316670775413513184e-01 -1.850706487894058228e-01 5.359275341033935547e-01 5.646139979362487793e-01
3.220796883106231689e-01 1.052954941987991333e-01 -2.680779397487640381e-01 1.072255801409482956e-02 2.844806015491485596e-01 -8.418638706207275391e-01 6.152896955609321594e-02 1.405242830514907837e-01
5.251506567001342773e-01 3.378340899944305420e-01 -5.100228637456893921e-02 1.934893727302551270e-01 4.432317316532135010e-01 -5.252420902252197266e-01 -2.645308673381805420e-01 -1.665392518043518066e-01
2.102217376232147217e-01 -3.653011918067932129e-01 5.187734365463256836e-01 3.636303246021270752e-01 4.745276570320129395e-01 1.667663902044296265e-01 1.359533220529556274e-01 3.867014348506927490e-01
2.030265033245086670e-01 1.655358821153640747e-01 -2.554688453674316406e-01 -6.080538965761661530e-03 2.409400492906570435e-01 -8.487699627876281738e-01 9.938962012529373169e-02 2.788113653659820557e-01
3.015956878662109375e-01 3.329821228981018066e-01 4.585036635398864746e-01 4.982095584273338318e-02 1.181585565209388733e-01 -3.311116397380828857e-01 6.710519194602966309e-01 -1.074624359607696533e-01
1.253346502780914307e-01 -3.823276460170745850e-01 3.034540712833404541e-01 1.604515612125396729e-01 6.685723066329956055e-01 1.174493357539176941e-01 3.944492340087890625e-01 3.223573267459869385e-01
4.207161068916320801e-01 4.541331529617309570e-02 3.712418079376220703e-01 -4.570581614971160889e-01 3.846617639064788818e-01 -3.466365039348602295e-01 8.026424795389175415e-02 4.468212127685546875e-01
3.844259977340698242e-01 3.914099633693695068e-01 -9.999249130487442017e-02 7.097825407981872559e-02 7.678983807563781738e-01 -1.513538956642150879e-01 -1.865202933549880981e-01 -1.913442760705947876e-01
5.400519967079162598e-01 -1.504853665828704834e-01 -4.626816883683204651e-02 -3.299773037433624268e-01 6.309587955474853516e-01 -2.401735633611679077e-01 8.170229941606521606e-02 3.349692821502685547e-01
-1.459030807018280029e-01 2.713872790336608887e-01 4.033499360084533691e-01 1.767389178276062012e-01 2.037768512964248657e-01 -4.517400562763214111e-01 6.610548496246337891e-01 1.689551472663879395e-01
-5.586658790707588196e-02 3.666107654571533203e-01 3.675449788570404053e-01 3.921304345130920410e-01 2.302755862474441528e-01 -1.836769580841064453e-01 6.922263503074645996e-01 8.762629330158233643e-02
2.568426132202148438e-01 4.498245716094970703e-01 -7.304792106151580811e-02 1.436533927917480469e-01 1.685895770788192749e-01 -7.796142697334289551e-01 -2.408362925052642822e-01 1.072123423218727112e-01
-2.494894713163375854e-01 1.271445155143737793e-01 5.096297264099121094e-01 1.587108671665191650e-01 3.922555744647979736e-01 -3.008801043033599854e-01 -1.445191055536270142e-01 6.094248294830322266e-01
2.740484774112701416e-01 2.291968166828155518e-01 5.650098919868469238e-01 -4.659826755523681641e-01 4.599261581897735596e-01 -3.234247565269470215e-01 -1.149223223328590393e-01 8.153254538774490356e-02
3.705478832125663757e-02 2.375929802656173706e-01 -6.129964813590049744e-02 2.118975520133972168e-01 1.325782835483551025e-01 -8.780465126037597656e-01 3.192673027515411377e-01 5.517411604523658752e-02
5.261534452438354492e-01 2.960629165172576904e-01 1.030733510851860046e-01 2.334785014390945435e-01 4.769747555255889893e-01 -4.645272195339202881e-01 -2.510028779506683350e-01 -2.531405389308929443e-01
5.528166294097900391e-01 3.270645141601562500e-01 -2.982627414166927338e-02 7.170807570219039917e-02 2.869036197662353516e-01 -1.908181160688400269e-01 6.761580705642700195e-01 -7.399944216012954712e-02
4.257442653179168701e-01 4.352540075778961182e-01 1.753862798213958740e-01 -4.423168897628784180e-01 4.218375980854034424e-01 -2.177724987268447876e-01 -9.632804989814758301e-02 4.101711809635162354e-01
1.531304866075515747e-01 4.299602508544921875e-01 2.999993562698364258e-01 -4.177469760179519653e-02 7.245125174522399902e-01 -2.073475420475006104e-01 -3.624086976051330566e-01 -2.624927461147308350e-02
-1.494649648666381836e-01 -1.249967366456985474e-01 5.637332424521446228e-02 2.989095449447631836e-01 5.552592277526855469e-01 -7.404609322547912598e-01 1.101985648274421692e-01 -2.778932638466358185e-02
1.277462095022201538e-01 3.069606423377990723e-01 3.634566962718963623e-01 4.951178431510925293e-01 3.936267495155334473e-01 5.265523493289947510e-02 5.706799626350402832e-01 -1.697746217250823975e-01
3.818640708923339844e-01 5.831079483032226562e-01 -2.478317767381668091e-01 1.268482804298400879e-01 1.424363255500793457e-01 -2.355115860700607300e-01 5.299657583236694336e-01 2.829066216945648193e-01
-3.150782287120819092e-01 4.489976540207862854e-02 5.640111565589904785e-01 2.015791982412338257e-01 5.322332978248596191e-01 -2.181146442890167236e-01 -1.279764026403427124e-01 4.390247464179992676e-01
5.999475121498107910e-01 4.698286950588226318e-01 -2.143103182315826416e-01 8.156411349773406982e-02 5.527692437171936035e-01 -3.994632512331008911e-02 -2.058244496583938599e-01 1.312595754861831665e-01
3.671092391014099121e-01 2.359821796417236328e-01 2.186886668205261230e-01 1.287268996238708496e-01 1.617209762334823608e-01 2.465746253728866577e-01 4.887749850749969482e-01 6.475292444229125977e-01
3.753907680511474609e-01 4.140296280384063721e-01 2.646333277225494385e-01 4.126307666301727295e-01 4.530225694179534912e-01 -2.870633006095886230e-01 -3.655074536800384521e-01 -1.616659313440322876e-01
6.169944405555725098e-01 6.320991516113281250e-01 -7.331967353820800781e-02 8.950985223054885864e-02 2.170815318822860718e-01 -1.535230427980422974e-01 -1.618209481239318848e-01 3.309094607830047607e-01
2.300085574388504028e-01 2.359248101711273193e-01 -1.579116582870483398e-01 -1.712409704923629761e-01 5.204480886459350586e-01 -4.182620644569396973e-01 -3.360249102115631104e-01 5.276873111724853516e-01
2.855419218540191650e-01 -2.494399249553680420e-01 2.671090960502624512e-01 5.880838632583618164e-01 5.249777436256408691e-02 -5.747480392456054688e-01 2.073522210121154785e-01 2.509368360042572021e-01
-2.134767621755599976e-01 6.797782331705093384e-02 1.036281138658523560e-01 1.786247938871383667e-01 5.232262015342712402e-01 -7.120470404624938965e-01 2.807061076164245605e-01 -2.181480973958969116e-01
-1.809804290533065796e-01 3.493022322654724121e-01 1.267772316932678223e-01 4.920375347137451172e-01 1.461543291807174683e-01 -3.327931165695190430e-01 3.496033549308776855e-01 5.768238306045532227e-01
1.089719310402870178e-01 2.617230415344238281e-01 -2.609789073467254639e-01 -4.936292022466659546e-02 4.517255723476409912e-01 -7.551864385604858398e-01 -1.058014184236526489e-01 2.520373761653900146e-01
3.164188563823699951e-01 3.620127681642770767e-03 6.814359426498413086e-01 1.786466538906097412e-01 6.692681461572647095e-02 -4.604803025722503662e-01 4.226633906364440918e-01 -9.181939810514450073e-02
-2.191172689199447632e-01 5.122858285903930664e-01 -3.865644335746765137e-02 1.665198057889938354e-01 5.641987323760986328e-01 -2.235555052757263184e-01 5.272085666656494141e-01 -1.186656430363655090e-01
-5.461868271231651306e-02 -9.119857847690582275e-02 -3.521598875522613525e-03 6.813098676502704620e-03 5.403441190719604492e-01 -7.218336462974548340e-01 -5.666030570864677429e-02 4.152286052703857422e-01
3.693656921386718750e-01 -4.980095028877258301e-01 3.614725172519683838e-02 1.979818940162658691e-01 4.206461310386657715e-01 -4.109010994434356689e-01 1.254276782274246216e-01 4.621007740497589111e-01
-4.231188073754310608e-02 8.371797949075698853e-02 -5.283937603235244751e-02 5.558001250028610229e-02 3.660826086997985840e-01 -8.719652891159057617e-01 5.280915275216102600e-02 2.969698607921600342e-01
4.514605700969696045e-01 1.658949553966522217e-01 3.345666527748107910e-01 3.806961178779602051e-01 5.090286731719970703e-01 -3.174997270107269287e-01 -3.153334856033325195e-01 -2.290114313364028931e-01
3.093562722206115723e-01 1.647900640964508057e-01 -1.973591893911361694e-01 1.950892060995101929e-01 3.823892474174499512e-01 -2.733015716075897217e-01 7.536312937736511230e-01 1.060988157987594604e-01
2.335002422332763672e-01 1.481242775917053223e-01 3.676033318042755127e-01 5.654172897338867188e-01 5.587289333343505859e-01 3.147061448544263840e-03 -3.854331076145172119e-01 8.922739326953887939e-02
-2.011775225400924683e-01 1.862295717000961304e-02 6.699045300483703613e-01 1.127188205718994141e-01 4.296879470348358154e-01 -3.340059816837310791e-01 -1.727315634489059448e-01 4.143371880054473877e-01
4.314967989921569824e-01 5.325202345848083496e-01 1.225085929036140442e-01 1.614160984754562378e-01 1.054240986704826355e-01 -1.173144355416297913e-01 6.807103753089904785e-01 3.042893856763839722e-02
2.917928099632263184e-01 2.441006600856781006e-01 6.123183965682983398e-01 -2.904966473579406738e-01 4.515188038349151611e-01 -2.754939794540405273e-01 -2.867017090320587158e-01 1.843522489070892334e-01
6.685277819633483887e-01 5.207455158233642578e-01 2.526136301457881927e-02 1.157260462641716003e-01 3.631060421466827393e-01 -1.706452369689941406e-01 -2.992195188999176025e-01 1.317801177501678467e-01
4.225419461727142334e-01 6.923466920852661133e-01 1.832911074161529541e-01 -1.759711354970932007e-01 2.697618007659912109e-01 -2.353189587593078613e-01 -2.327227145433425903e-01 3.086206316947937012e-01
5.549474954605102539e-01 -2.015145570039749146e-01 -5.283100530505180359e-02 1.396137326955795288e-01 3.224878013134002686e-02 -6.309315562248229980e-01 2.695922851562500000e-01 3.966704308986663818e-01
3.447019457817077637e-01 2.123386710882186890e-01 2.477584332227706909e-01 1.652067154645919800e-01 7.337241172790527344e-01 -2.385421097278594971e-01 -2.898628711700439453e-01 -2.610397040843963623e-01
3.488989770412445068e-01 -2.675202786922454834e-01 4.213370084762573242e-01 6.530324816703796387e-01 2.583863437175750732e-01 -2.133322358131408691e-01 2.938418388366699219e-01 -6.410065293312072754e-02
5.452416539192199707e-01 6.747484207153320312e-01 2.145268721505999565e-03 -1.713757775723934174e-02 2.871863543987274170e-01 -1.010685637593269348e-01 -1.918722242116928101e-01 3.429607152938842773e-01
2.872559130191802979e-01 9.520482271909713745e-02 3.575616180896759033e-01 3.329749107360839844e-01 4.341927468776702881e-01 1.245122402906417847e-01 6.370306015014648438e-01 -2.446689009666442871e-01
-1.562929600477218628e-01 2.784138917922973633e-01 -1.824921816587448120e-01 5.074327588081359863e-01 6.477290987968444824e-01 -5.582646466791629791e-03 3.658921420574188232e-01 2.319602072238922119e-01
1.984382718801498413e-01 -1.539992988109588623e-01 1.133159399032592773e-01 2.995898127555847168e-01 3.762808740139007568e-01 -8.165547847747802734e-01 -1.388270258903503418e-01 -8.179300278425216675e-02
3.701220154762268066e-01 4.534879624843597412e-01 3.424570560455322266e-01 4.070554375648498535e-01 4.770922362804412842e-01 -1.414925605058670044e-01 -2.898821830749511719e-01 -2.066846340894699097e-01
-1.958628147840499878e-01 1.051737293601036072e-01 4.164578616619110107e-01 1.858641505241394043e-01 3.793596625328063965e-01 -4.106130599975585938e-01 -2.124187648296356201e-01 6.204473376274108887e-01
2.996786832809448242e-01 3.089861869812011719e-01 -1.460440107621252537e-03 7.828377932310104370e-02 8.336735367774963379e-01 -1.756668984889984131e-01 -2.504804432392120361e-01 -1.413462311029434204e-01
6.875862479209899902e-01 5.946363210678100586e-01 2.419540844857692719e-02 1.493101567029953003e-01 2.048543095588684082e-01 5.552340671420097351e-02 -1.345948874950408936e-01 2.959558069705963135e-01
3.752837181091308594e-01 2.811384797096252441e-01 -1.705198585987091064e-01 2.824642360210418701e-01 6.127083897590637207e-01 -3.825989663600921631e-01 -3.827838897705078125e-01 5.425163358449935913e-02
5.466061234474182129e-01 1.961204037070274353e-02 3.819199204444885254e-01 4.020805358886718750e-01 8.012790977954864502e-02 -2.921191155910491943e-01 5.468127131462097168e-01 5.047147348523139954e-02
3.185964822769165039e-01 2.249161899089813232e-01 1.990887671709060669e-01 6.189032793045043945e-01 1.789705008268356323e-01 -1.148644834756851196e-01 6.164230108261108398e-01 -5.451882258057594299e-03
-7.987537235021591187e-02 1.017756015062332153e-02 3.384760022163391113e-02 4.194705784320831299e-01 7.795473337173461914e-01 4.048205912113189697e-03 4.568152427673339844e-01 -4.978571552783250809e-03
5.712314248085021973e-01 3.460668027400970459e-01 -2.585761547088623047e-01 -5.516066029667854309e-02 5.629693269729614258e-01 -1.732920855283737183e-01 -1.955076009035110474e-01 3.143885731697082520e-01
-5.315871909260749817e-02 1.496724486351013184e-01 2.457573711872100830e-01 2.173417657613754272e-01 3.860205411911010742e-01 -8.294107913970947266e-01 -1.706030964851379395e-01 3.314231336116790771e-02
3.829758167266845703e-01 4.397479295730590820e-01 3.395124375820159912e-01 4.079048037528991699e-01 4.783189296722412109e-01 -1.446210891008377075e-01 -3.182440400123596191e-01 -1.652658581733703613e-01
3.769426643848419189e-01 6.072681546211242676e-01 9.898932278156280518e-02 5.099026951938867569e-03 2.808970212936401367e-01 1.814984381198883057e-01 5.469350814819335938e-01 2.614038586616516113e-01
1.059862878173589706e-02 1.356642991304397583e-01 5.993055105209350586e-01 -2.512255012989044189e-01 1.733177602291107178e-01 -2.456931322813034058e-01 5.941425561904907227e-01 3.402823209762573242e-01
6.618680357933044434e-01 1.120137702673673630e-02 2.499144524335861206e-01 2.051051110029220581e-01 4.747006595134735107e-01 -1.762935966253280640e-01 -4.040537774562835693e-01 1.939077973365783691e-01
2.721509635448455811e-01 -1.191346868872642517e-01 5.569573640823364258e-01 4.214625656604766846e-01 -2.026869170367717743e-02 -3.302866220474243164e-01 -8.908284455537796021e-02 5.535997748374938965e-01
4.413032531738281250e-02 -2.220059186220169067e-01 -2.156400531530380249e-01 3.354427963495254517e-02 8.705931305885314941e-01 -1.441861242055892944e-01 3.397098183631896973e-01 8.375771343708038330e-02
7.696777582168579102e-02 -1.590685397386550903e-01 -1.377144455909729004e-01 -1.084727584384381771e-03 4.834387302398681641e-01 -7.927395105361938477e-01 2.941915094852447510e-01 -3.330233693122863770e-02
4.838454425334930420e-01 -2.488266378641128540e-01 2.230892926454544067e-01 2.915101945400238037e-01 2.897991836071014404e-01 -4.623248875141143799e-01 5.186656713485717773e-01 -4.989797994494438171e-02
5.207129120826721191e-01 4.621455073356628418e-01 -3.705034032464027405e-02 -2.040017582476139069e-02 6.155513525009155273e-01 -8.514009416103363037e-02 -3.110698461532592773e-01 1.748542338609695435e-01
-2.672887444496154785e-01 -1.292436122894287109e-01 1.683067530393600464e-02 3.599295318126678467e-01 7.876474857330322266e-01 -2.471573203802108765e-01 2.266910485923290253e-02 3.162769973278045654e-01
5.733792781829833984e-01 -1.336965411901473999e-01 -1.006593694910407066e-03 -3.004899919033050537e-01 2.858742177486419678e-01 -4.548512399196624756e-01 1.912625730037689209e-01 4.877204596996307373e-01
-1.049076244235038757e-01 2.938517928123474121e-01 -4.714341834187507629e-02 7.348070293664932251e-02 6.014143228530883789e-01 -6.863310933113098145e-01 -2.457498759031295776e-01 4.337291046977043152e-02
-5.875217542052268982e-02 1.494910269975662231e-01 3.767127171158790588e-03 1.350863873958587646e-01 3.871354162693023682e-01 -8.174437880516052246e-01 2.503493726253509521e-01 -2.741810083389282227e-01
-4.097513854503631592e-02 -6.659166514873504639e-02 3.287615627050399780e-02 1.864839196205139160e-01 5.067454576492309570e-01 -7.457834482192993164e-01 2.864173650741577148e-01 -2.510196268558502197e-01
1.636934727430343628e-01 2.088918387889862061e-01 5.569348931312561035e-01 -2.700880467891693115e-01 5.378958582878112793e-02 -1.895856112241744995e-01 4.860684573650360107e-01 5.209090113639831543e-01
5.782115459442138672e-01 -2.038435339927673340e-01 3.469116091728210449e-01 3.290190696716308594e-01 4.939042031764984131e-01 -2.874070703983306885e-01 -2.314294725656509399e-01 -1.241538822650909424e-01
-2.699850797653198242e-01 1.343671232461929321e-01 3.527738153934478760e-01 -7.934471964836120605e-02 7.442249059677124023e-01 8.079209364950656891e-03 -4.420768935233354568e-03 4.736594259738922119e-01
2.677041590213775635e-01 3.762732744216918945e-01 4.717573523521423340e-01 4.193515479564666748e-01 4.673664867877960205e-01 -9.416887164115905762e-02 -3.944996893405914307e-01 -7.357268780469894409e-02
3.140902519226074219e-01 -5.021649003028869629e-01 -8.849603682756423950e-02 2.262351065874099731e-01 5.113258361816406250e-01 -4.287818968296051025e-01 2.647314667701721191e-01 2.734462916851043701e-01
4.434195533394813538e-02 3.180458843708038330e-01 -1.934897005558013916e-01 7.516638040542602539e-01 3.093793988227844238e-01 -1.199157610535621643e-01 2.581499218940734863e-01 3.430845141410827637e-01
2.428162693977355957e-01 2.868678867816925049e-01 3.357125222682952881e-01 5.524868965148925781e-01 5.438209176063537598e-01 -1.041097939014434814e-01 -3.410694897174835205e-01 -1.337694823741912842e-01
5.316548347473144531e-01 9.840702638030052185e-03 -1.836691498756408691e-01 7.243742048740386963e-02 3.072024881839752197e-01 -3.673712313175201416e-01 6.659080982208251953e-01 7.413636147975921631e-02
4.086818099021911621e-01 3.067969381809234619e-01 6.477087140083312988e-01 -3.092686831951141357e-01 3.881641626358032227e-01 -6.778597831726074219e-02 -1.514981836080551147e-01 2.132206857204437256e-01
5.537567734718322754e-01 -3.852999210357666016e-01 2.032532095909118652e-01 1.267687678337097168e-01 2.304507344961166382e-01 -3.560599684715270996e-01 3.113160133361816406e-01 4.590330421924591064e-01
2.690075635910034180e-01 1.134345680475234985e-01 4.573526680469512939e-01 3.738793730735778809e-01 1.463724859058856964e-02 -5.023787617683410645e-01 5.575482845306396484e-01 -4.849365726113319397e-02
4.601772427558898926e-01 -1.287486404180526733e-01 -1.469027996063232422e-01 1.369188278913497925e-01 5.702705383300781250e-01 -6.205787062644958496e-01 -5.974927172064781189e-02 -1.320501863956451416e-01
3.914733231067657471e-01 -1.773955821990966797e-01 5.553511977195739746e-01 5.603160262107849121e-01 1.577448248863220215e-01 -2.132655829191207886e-01 2.969050407409667969e-01 1.854517608880996704e-01
2.340887486934661865e-01 -7.151851058006286621e-02 2.885172367095947266e-01 2.259749174118041992e-01 5.345288515090942383e-01 -2.681916952133178711e-01 5.998800992965698242e-01 -2.971140742301940918e-01
3.285553455352783203e-01 8.485201001167297363e-02 3.048521876335144043e-01 -5.811864733695983887e-01 5.412034988403320312e-01 -1.725166887044906616e-01 1.667601466178894043e-01 3.219734132289886475e-01
3.326021134853363037e-01 3.114478290081024170e-01 1.549802422523498535e-01 1.939324587583541870e-01 5.236074328422546387e-01 -4.705293476581573486e-01 -1.180307194590568542e-01 -4.703759551048278809e-01
3.016925975680351257e-02 2.829811535775661469e-02 4.382469356060028076e-01 4.284285008907318115e-01 5.047634243965148926e-01 2.660749666392803192e-02 5.926199555397033691e-01 -1.264322847127914429e-01
5.339113473892211914e-01 5.250497460365295410e-01 1.649952381849288940e-01 -2.495541870594024658e-01 4.473116099834442139e-01 -1.398329734802246094e-01 -1.702776551246643066e-01 3.180020153522491455e-01
2.761079370975494385e-01 4.610932245850563049e-02 -1.312451511621475220e-01 6.907256245613098145e-01 9.371329843997955322e-02 -8.759209513664245605e-02 2.004137188196182251e-01 6.088439226150512695e-01
5.879178643226623535e-01 -1.583775281906127930e-01 -2.324063032865524292e-01 -6.970913708209991455e-02 3.594584167003631592e-01 -6.290389895439147949e-01 2.649705670773983002e-02 2.116477042436599731e-01
-1.168178841471672058e-01 1.360774785280227661e-02 3.508020341396331787e-01 2.797875702381134033e-01 3.185174465179443359e-01 -5.738226771354675293e-01 -2.704663276672363281e-01 5.300446152687072754e-01
5.017502307891845703e-01 -3.871051073074340820e-01 -1.903330683708190918e-01 2.786193788051605225e-01 3.100750446319580078e-01 -5.084797739982604980e-01 1.153438314795494080e-01 3.413772881031036377e-01
2.024171650409698486e-01 5.037844181060791016e-01 5.231252312660217285e-01 -1.199695542454719543e-01 6.694330275058746338e-02 -3.913652598857879639e-01 4.499159455299377441e-01 -2.389633208513259888e-01
-8.854025602340698242e-02 1.105700619518756866e-02 -1.147257909178733826e-01 1.534934788942337036e-01 6.971498131752014160e-01 -6.192155480384826660e-01 -1.726582646369934082e-01 2.367693930864334106e-01
1.501963883638381958e-01 5.871775746345520020e-01 3.123546540737152100e-01 1.669545918703079224e-01 1.614924669265747070e-01 -2.056907415390014648e-01 6.537244915962219238e-01 -1.071460023522377014e-01
1.707113683223724365e-01 2.605297267436981201e-01 5.770738720893859863e-01 -1.452614963054656982e-01 1.400189846754074097e-01 -3.229688405990600586e-01 6.502220034599304199e-01 4.651782289147377014e-02
1.379400193691253662e-01 6.449319720268249512e-01 4.747370779514312744e-01 -1.941343396902084351e-01 3.131276071071624756e-01 -2.724525034427642822e-01 -2.798527777194976807e-01 2.266608476638793945e-01
1.033990532159805298e-01 2.744080722332000732e-01 1.273671984672546387e-01 9.771757572889328003e-02 3.879198431968688965e-01 2.692150473594665527e-01 5.881909728050231934e-01 5.650756359100341797e-01
-1.195294037461280823e-01 1.848478466272354126e-01 4.982561990618705750e-02 3.735541701316833496e-01 3.294111788272857666e-01 -8.189337849617004395e-01 1.738118827342987061e-01 -1.199116744101047516e-02
-3.284454941749572754e-01 2.632890641689300537e-01 3.981436043977737427e-02 4.387505650520324707e-01 5.214195847511291504e-01 -4.661578238010406494e-01 3.549715578556060791e-01 1.163133755326271057e-01
3.444747328758239746e-01 5.953524112701416016e-01 1.958160549402236938e-01 -1.835421770811080933e-01 4.431705474853515625e-01 -2.073642760515213013e-01 -2.832894921302795410e-01 3.677063286304473877e-01
2.878043353557586670e-01 4.308715760707855225e-01 -1.700388640165328979e-01 3.399611711502075195e-01 6.102458834648132324e-01 -3.335661590099334717e-01 -3.157597184181213379e-01 -6.050704419612884521e-02
6.561902165412902832e-01 4.459519088268280029e-01 2.309588044881820679e-01 5.241540074348449707e-02 4.551044106483459473e-01 2.029017806053161621e-01 -1.418005824089050293e-01 2.146049290895462036e-01
5.133656859397888184e-01 3.783708512783050537e-01 3.622758984565734863e-01 2.852082252502441406e-01 -5.137228593230247498e-02 -2.669389247894287109e-01 5.481880307197570801e-01 -7.936065644025802612e-02
2.699711024761199951e-01 2.715925276279449463e-01 -3.349710404872894287e-01 6.405751705169677734e-01 3.753935694694519043e-01 -2.665150761604309082e-01 2.840434014797210693e-01 -1.953961551189422607e-01
-1.180923059582710266e-01 2.267257273197174072e-01 2.280763536691665649e-02 -1.373045891523361206e-01 8.401902914047241211e-01 -8.522967249155044556e-02 -1.117715090513229370e-01 4.354312121868133545e-01
3.730404376983642578e-01 -1.183536946773529053e-01 -7.738823443651199341e-02 -3.172689378261566162e-01 7.344369292259216309e-01 1.744578778743743896e-02 2.180512249469757080e-01 3.910711109638214111e-01
5.328917503356933594e-01 4.777796268463134766e-01 3.200074285268783569e-02 9.930716827511787415e-03 9.687906503677368164e-02 -2.834589406847953796e-02 5.670230388641357422e-01 3.936068415641784668e-01
-9.415981173515319824e-02 7.018733620643615723e-01 1.673019528388977051e-01 2.610149681568145752e-01 7.564782351255416870e-02 -5.732126235961914062e-01 2.487283349037170410e-01 -7.891575247049331665e-02
3.600814044475555420e-01 2.057447880506515503e-01 3.221926279366016388e-03 6.779912710189819336e-01 1.178428158164024353e-02 -1.420547217130661011e-01 1.618407368659973145e-01 5.672894120216369629e-01
8.425368368625640869e-02 6.233953312039375305e-02 2.547610104084014893e-01 4.933260977268218994e-01 3.132389485836029053e-02 -8.188158869743347168e-01 9.626519680023193359e-02 -5.792244803160429001e-03
2.545145750045776367e-01 -1.285577416419982910e-01 5.846503973007202148e-01 5.020825266838073730e-01 6.025232002139091492e-02 -5.953388288617134094e-02 2.276090979576110840e-01 5.155693888664245605e-01
-3.071857243776321411e-02 -6.666741333901882172e-03 1.066958010196685791e-01 -9.967376291751861572e-02 8.149677515029907227e-01 3.000827319920063019e-02 4.814086258411407471e-01 2.843691706657409668e-01
-2.930527627468109131e-01 4.511900544166564941e-01 1.370934545993804932e-01 4.309296607971191406e-02 7.259970903396606445e-01 4.836821183562278748e-02 -1.209032982587814331e-01 3.819256424903869629e-01
-1.410966366529464722e-01 4.232832789421081543e-01 2.007350884377956390e-02 3.964501023292541504e-01 2.475574016571044922e-01 -2.851867377758026123e-01 4.579356908798217773e-01 5.394683480262756348e-01
6.028404831886291504e-01 2.166166752576828003e-01 -2.063869088888168335e-01 -3.397665545344352722e-02 6.124199032783508301e-01 -3.475483655929565430e-01 -2.055010944604873657e-01 8.849789202213287354e-02
5.794903039932250977e-01 -3.735006153583526611e-01 1.978555880486965179e-02 1.717923879623413086e-01 3.722206056118011475e-01 -2.169691175222396851e-01 4.903219938278198242e-01 2.621923685073852539e-01
3.135722279548645020e-01 9.310929477214813232e-02 1.648302525281906128e-01 5.015951395034790039e-01 4.308548569679260254e-01 7.026994973421096802e-02 6.372212171554565430e-01 -1.327091902494430542e-01
3.755921721458435059e-01 3.312149345874786377e-01 3.310868144035339355e-02 1.345885843038558960e-01 1.633674204349517822e-01 -5.099735856056213379e-01 1.586059778928756714e-01 6.466057300567626953e-01
4.879397451877593994e-01 6.924256682395935059e-01 2.353330403566360474e-01 -1.242428421974182129e-01 3.821390271186828613e-01 3.271925449371337891e-02 -1.388719379901885986e-01 2.127381265163421631e-01
3.134294226765632629e-02 1.240329444408416748e-01 2.676465511322021484e-01 5.883183479309082031e-01 2.278921008110046387e-01 -1.739841550588607788e-01 6.346892118453979492e-01 2.843318581581115723e-01
6.329480092972517014e-03 -1.278773993253707886e-01 4.113974571228027344e-01 2.598216533660888672e-01 3.033521771430969238e-01 -4.903801977634429932e-01 -2.476562410593032837e-01 5.941576957702636719e-01
1.829970926046371460e-01 1.158575788140296936e-01 2.659268081188201904e-01 -5.558720231056213379e-01 6.530409455299377441e-01 -2.722949981689453125e-01 4.573486745357513428e-02 2.658562660217285156e-01
3.622843921184539795e-01 4.016066193580627441e-01 2.479192912578582764e-01 -5.916413068771362305e-01 3.246171176433563232e-01 -3.972476124763488770e-01 1.591019630432128906e-01 8.638963103294372559e-02
4.941240251064300537e-01 -2.618869394063949585e-02 1.923664808273315430e-01 3.317955732345581055e-01 4.097533822059631348e-01 -5.734403133392333984e-01 -2.879112660884857178e-01 -1.686345785856246948e-01
-3.420087099075317383e-01 2.583032548427581787e-01 -9.791815280914306641e-02 2.696987092494964600e-01 6.745883226394653320e-01 -1.659228652715682983e-01 4.306372106075286865e-01 2.567800581455230713e-01
1.481915414333343506e-01 4.378319680690765381e-01 4.282773435115814209e-01 2.770015299320220947e-01 2.170066582038998604e-03 -5.139907002449035645e-01 4.781415164470672607e-01 -1.827039718627929688e-01
-1.085922345519065857e-01 -3.896932676434516907e-02 5.646863579750061035e-01 1.566771268844604492e-01 5.029941201210021973e-01 -9.340302646160125732e-02 -2.210874110460281372e-01 5.767702460289001465e-01
5.935177206993103027e-01 1.637112796306610107e-01 6.105915904045104980e-01 2.282037585973739624e-01 -2.970860339701175690e-02 -2.614755332469940186e-01 3.417963981628417969e-01 -9.979710727930068970e-02
2.890989780426025391e-01 1.837939620018005371e-01 2.976546883583068848e-01 6.857457756996154785e-01 1.164117753505706787e-01 -1.962660402059555054e-01 5.191291570663452148e-01 -4.721221327781677246e-02
3.712245821952819824e-01 9.561255574226379395e-02 6.298154592514038086e-01 3.490614891052246094e-01 4.009439349174499512e-01 -1.187154725193977356e-01 -3.878630399703979492e-01 9.618625789880752563e-02
5.533223152160644531e-01 7.989133894443511963e-02 3.389377892017364502e-01 3.384835124015808105e-01 4.114719331264495850e-01 -3.754358589649200439e-01 -1.808509677648544312e-01 -3.391660749912261963e-01
3.535955250263214111e-01 2.367640435695648193e-01 5.806264281272888184e-01 4.223327934741973877e-01 4.345680773258209229e-01 1.130489408969879150e-01 -3.182705044746398926e-01 2.225708588957786560e-02
6.404784321784973145e-01 5.750196576118469238e-01 -7.126063108444213867e-03 8.002567291259765625e-02 3.335841298103332520e-01 -4.891069605946540833e-02 -2.642044723033905029e-01 2.630781531333923340e-01
3.302522003650665283e-02 3.186251223087310791e-01 4.779450893402099609e-01 5.024752616882324219e-01 3.887440264225006104e-01 2.839561104774475098e-01 4.296955168247222900e-01 9.117711335420608521e-03
3.707813918590545654e-01 2.262970805168151855e-02 -2.904272675514221191e-01 8.844672888517379761e-02 5.211057662963867188e-01 -2.176091223955154419e-01 6.688637733459472656e-01 5.961950868368148804e-02
4.232601821422576904e-01 -2.591380476951599121e-01 -1.334288269281387329e-01 -9.797181002795696259e-03 3.390451669692993164e-01 -7.161635160446166992e-01 1.426780074834823608e-01 2.959732413291931152e-01
2.004320025444030762e-01 -3.505977392196655273e-01 5.751723647117614746e-01 1.614921241998672485e-01 4.338012039661407471e-01 4.572185128927230835e-02 2.602390050888061523e-01 4.711759984493255615e-01
1.597943753004074097e-01 -4.457382559776306152e-01 6.261832118034362793e-01 3.041250705718994141e-01 3.857493102550506592e-01 -1.383936554193496704e-01 2.312835156917572021e-01 2.640800774097442627e-01
3.135562241077423096e-01 5.010339617729187012e-01 5.778097510337829590e-01 -1.088807806372642517e-01 3.785647153854370117e-01 4.779146984219551086e-03 -2.880851924419403076e-01 2.803590595722198486e-01
6.162452101707458496e-01 2.865037322044372559e-01 2.045755386352539062e-01 -4.330841302871704102e-01 2.879940271377563477e-01 -3.831983804702758789e-01 9.328658878803253174e-02 2.650664746761322021e-01
-2.522580791264772415e-03 4.632948637008666992e-01 6.283818483352661133e-01 3.815270960330963135e-01 1.947121024131774902e-01 8.631566166877746582e-02 4.388339221477508545e-01 8.358694612979888916e-02
-6.383106112480163574e-02 7.892759889364242554e-02 4.453116357326507568e-01 -3.917933702468872070e-01 2.578792572021484375e-01 -5.016905069351196289e-01 4.302474558353424072e-01 3.668562769889831543e-01
-7.488938421010971069e-02 -8.811586350202560425e-02 -3.801076859235763550e-02 7.702922821044921875e-02 8.479775190353393555e-01 -1.512666046619415283e-01 -1.177353635430335999e-01 4.726942777633666992e-01
4.621992409229278564e-01 3.744877278804779053e-01 5.819967985153198242e-01 -3.348779976367950439e-01 4.090494513511657715e-01 -2.668138407170772552e-02 -8.268867433071136475e-02 1.428166925907135010e-01
4.363277927041053772e-02 1.202800199389457703e-01 2.272045463323593140e-01 7.613614201545715332e-02 7.817793637514114380e-02 -9.362919926643371582e-01 1.868904829025268555e-01 9.234520792961120605e-02
4.924565255641937256e-01 -4.347256422042846680e-01 2.544790804386138916e-01 5.162634253501892090e-01 2.854532003402709961e-01 -1.766483485698699951e-01 1.996412426233291626e-01 2.909778654575347900e-01
8.391650766134262085e-02 -3.381843119859695435e-02 4.973101913928985596e-01 4.144812226295471191e-01 2.974215149879455566e-01 -2.814466655254364014e-01 6.334848403930664062e-01 6.105222925543785095e-02
-3.553030267357826233e-02 -5.084256175905466080e-03 -9.170956909656524658e-02 2.103769183158874512e-01 4.963223338127136230e-01 -7.827354073524475098e-01 -1.349562406539916992e-01 2.623336911201477051e-01
2.854450047016143799e-01 1.580674052238464355e-01 4.054116904735565186e-01 2.487199604511260986e-01 2.813124060630798340e-01 -1.936683058738708496e-01 6.974836587905883789e-01 -2.533538043498992920e-01
5.310103297233581543e-01 5.036787390708923340e-01 2.205097228288650513e-01 6.769266724586486816e-02 7.257223874330520630e-02 -1.719192862510681152e-01 5.871240496635437012e-01 -1.777394711971282959e-01
-1.396767795085906982e-02 2.329990267753601074e-01 2.285243272781372070e-01 5.883126854896545410e-01 1.419872790575027466e-01 3.640260919928550720e-02 3.343161344528198242e-01 6.433726549148559570e-01
6.035380810499191284e-02 1.580577939748764038e-01 1.540327817201614380e-01 5.867875814437866211e-01 1.899061724543571472e-02 -4.623107910156250000e-01 4.689332842826843262e-01 4.115082025527954102e-01
-3.154474496841430664e-01 3.738596141338348389e-01 1.592274010181427002e-01 1.635051667690277100e-01 2.175213098526000977e-01 -7.032657265663146973e-01 3.606575429439544678e-01 1.914747506380081177e-01
4.984238445758819580e-01 1.940397731959819794e-02 -3.707926273345947266e-01 3.273242115974426270e-01 4.112234711647033691e-01 -3.176136314868927002e-01 4.630952179431915283e-01 -1.487560272216796875e-01
-2.581233903765678406e-02 4.346221983432769775e-01 -3.480377495288848877e-01 3.293568193912506104e-01 5.370106101036071777e-01 6.703394651412963867e-02 3.146003484725952148e-01 4.347228705883026123e-01
2.928749658167362213e-02 3.801674246788024902e-01 3.383426666259765625e-01 1.944423615932464600e-01 4.630648195743560791e-01 3.918370231986045837e-02 6.756837368011474609e-01 1.726800054311752319e-01
-2.934208139777183533e-02 2.876782417297363281e-01 -1.716947108507156372e-01 4.224313795566558838e-01 3.689364194869995117e-01 -7.428882177919149399e-03 3.727477490901947021e-01 6.582877039909362793e-01
-4.728960245847702026e-02 1.101390272378921509e-02 6.181635260581970215e-01 1.188696175813674927e-01 3.408755362033843994e-01 -7.441379874944686890e-02 -1.345618963241577148e-01 6.793716549873352051e-01
-2.371396571397781372e-01 2.776463516056537628e-02 -6.787271052598953247e-02 3.315131068229675293e-01 6.568973064422607422e-01 -6.182660460472106934e-01 -4.184275865554809570e-02 1.138788387179374695e-01
-2.591304667294025421e-02 -1.283966898918151855e-01 6.459237933158874512e-01 -3.262346843257546425e-03 3.321263492107391357e-01 -1.550376117229461670e-01 5.777599811553955078e-01 3.121912777423858643e-01
4.828017354011535645e-01 4.123089089989662170e-02 3.721991479396820068e-01 2.363498508930206299e-01 1.934514939785003662e-01 -2.163029164075851440e-01 6.971480846405029297e-01 2.414866164326667786e-02
-2.758278846740722656e-01 -1.313549131155014038e-01 -5.047296360135078430e-02 2.418683469295501709e-01 7.870549559593200684e-01 -1.643058806657791138e-01 3.634093105792999268e-01 2.590340673923492432e-01
-1.121251285076141357e-01 1.346033811569213867e-01 5.154304504394531250e-01 4.327121973037719727e-01 5.231257677078247070e-01 1.946618705987930298e-01 4.525088667869567871e-01 9.120845235884189606e-03
-7.709090411663055420e-02 4.297811090946197510e-01 1.124790385365486145e-01 1.157042607665061951e-01 6.557782888412475586e-01 -3.783513903617858887e-01 -4.192625582218170166e-01 1.852842271327972412e-01
2.109068930149078369e-01 5.264823511242866516e-02 3.908732533454895020e-01 6.509050130844116211e-01 1.046892926096916199e-01 -1.487161815166473389e-01 5.538774728775024414e-01 1.908681392669677734e-01
-2.732063271105289459e-02 2.423256076872348785e-02 4.613342583179473877e-01 -2.170077413320541382e-01 6.824675798416137695e-01 -2.854579687118530273e-02 -1.264695674180984497e-01 5.061356425285339355e-01
3.410958349704742432e-01 2.963050305843353271e-01 1.855070441961288452e-01 -2.309948652982711792e-01 6.887920945882797241e-02 -2.276832610368728638e-01 4.595517814159393311e-01 6.635611057281494141e-01
-2.060689926147460938e-01 1.477938424795866013e-02 2.856662869453430176e-01 2.726091742515563965e-01 4.566649496555328369e-01 -7.645760178565979004e-01 -6.956125050783157349e-02 5.863532796502113342e-02
-4.380297660827636719e-02 1.220470368862152100e-01 -2.796029150485992432e-01 7.429409027099609375e-02 8.270566463470458984e-01 -3.546936810016632080e-01 2.853145301342010498e-01 9.085027128458023071e-02
3.642512261867523193e-01 2.073704749345779419e-01 1.660374365746974945e-02 8.160363435745239258e-01 4.030751809477806091e-02 -2.443542703986167908e-02 2.313458919525146484e-01 3.199764788150787354e-01
1.322566717863082886e-01 7.066316157579421997e-02 -2.271703779697418213e-01 9.011151641607284546e-02 3.559789955615997314e-01 -8.673371672630310059e-01 2.117321453988552094e-02 1.958196014165878296e-01
3.466362953186035156e-01 3.561626970767974854e-01 3.419196903705596924e-01 2.775846719741821289e-01 2.997711598873138428e-01 2.259355783462524414e-01 6.441593170166015625e-01 5.637562274932861328e-02
3.759414553642272949e-01 5.426039695739746094e-01 -1.312834918498992920e-01 9.631491452455520630e-02 3.673391044139862061e-01 3.929634764790534973e-02 6.250755786895751953e-01 -1.026418060064315796e-01
3.190934360027313232e-01 8.692676201462745667e-03 5.635453462600708008e-01 1.868764311075210571e-01 1.112210601568222046e-01 -3.590643703937530518e-01 6.358404159545898438e-01 2.690823050215840340e-03
-2.027558535337448120e-02 2.161496728658676147e-01 -2.971650362014770508e-01 -1.488070040941238403e-01 6.952082514762878418e-01 -3.169670104980468750e-01 1.486159414052963257e-01 4.863622784614562988e-01
4.477282464504241943e-01 1.250414103269577026e-01 1.295685209333896637e-02 1.315619796514511108e-01 4.906063079833984375e-01 4.825830161571502686e-01 2.230660915374755859e-01 4.930399358272552490e-01
-1.122738197445869446e-01 4.957080185413360596e-01 5.526510477066040039e-01 2.594478726387023926e-01 1.638690233230590820e-01 -5.390708446502685547e-01 -2.102500498294830322e-01 -8.530130982398986816e-02
2.611046135425567627e-01 3.405428230762481689e-01 5.607290267944335938e-01 2.354838252067565918e-01 1.162226125597953796e-01 -2.595683932304382324e-01 5.902073979377746582e-01 -1.294497251510620117e-01
4.428772926330566406e-01 6.056357622146606445e-01 2.541113495826721191e-01 -1.903368346393108368e-02 4.117913246154785156e-01 -1.315249204635620117e-01 -3.614032566547393799e-01 2.337664663791656494e-01
1.982704252004623413e-01 -1.970485597848892212e-02 2.303055375814437866e-01 5.230661630630493164e-01 5.341198444366455078e-01 1.057374551892280579e-01 5.684531331062316895e-01 -1.185679733753204346e-01
3.735292851924896240e-01 2.241007685661315918e-01 -3.514565825462341309e-01 -2.715844474732875824e-02 3.884331881999969482e-01 -3.610976934432983398e-01 6.134294867515563965e-01 1.686051785945892334e-01
-5.299134925007820129e-02 6.152310967445373535e-01 -1.154886037111282349e-01 -2.898177132010459900e-02 2.650961875915527344e-01 -5.528535842895507812e-01 4.676194787025451660e-01 9.956841170787811279e-02
3.324151039123535156e-01 3.512291610240936279e-01 5.824824571609497070e-01 6.483773887157440186e-02 5.689350366592407227e-01 4.905185475945472717e-02 -3.084736466407775879e-01 -3.741091862320899963e-02
-3.043973743915557861e-01 1.697774082422256470e-01 7.518979161977767944e-02 2.489036917686462402e-01 5.234962105751037598e-01 -6.360782980918884277e-01 3.167971670627593994e-01 -1.786253154277801514e-01
-2.433053553104400635e-01 4.455034136772155762e-01 1.660611182451248169e-01 4.963911473751068115e-01 1.431286484003067017e-01 -6.398072838783264160e-01 1.074188724160194397e-01 1.642276942729949951e-01
-2.326489537954330444e-01 1.250912845134735107e-01 3.691072389483451843e-02 2.561915516853332520e-01 5.579820275306701660e-01 -7.337332367897033691e-01 -6.779305636882781982e-02 9.447732567787170410e-02
5.358836054801940918e-01 -3.647947013378143311e-01 -6.155534833669662476e-02 -3.242380544543266296e-02 3.544789850711822510e-01 -2.919210791587829590e-01 4.599540829658508301e-01 3.904896676540374756e-01
-2.459810525178909302e-01 9.150824695825576782e-02 1.300726234912872314e-01 4.143203794956207275e-02 3.056329190731048584e-01 -7.937908172607421875e-01 3.915859162807464600e-01 1.887570023536682129e-01
2.404515296220779419e-01 1.893858052790164948e-02 5.635851025581359863e-01 -2.718672156333923340e-01 2.053084075450897217e-01 -1.542482431977987289e-02 5.020987391471862793e-01 5.057587623596191406e-01
1.886261701583862305e-01 2.806240618228912354e-01 -3.163233399391174316e-02 3.069115579128265381e-01 4.103407859802246094e-01 -3.842017650604248047e-01 6.850589513778686523e-01 -7.196321338415145874e-02
3.590675592422485352e-01 1.805104911327362061e-01 4.194131493568420410e-01 4.359754621982574463e-01 2.802825719118118286e-02 -3.775150179862976074e-01 5.624339580535888672e-01 -1.134434416890144348e-01
2.784069161862134933e-03 1.898832470178604126e-01 6.238009780645370483e-02 3.968327939510345459e-01 5.702790617942810059e-01 -5.902508273720741272e-03 6.867802143096923828e-01 7.515955716371536255e-02
2.855556011199951172e-01 -1.665209531784057617e-01 3.181341588497161865e-01 5.007026791572570801e-01 3.210842907428741455e-01 -4.366322755813598633e-01 3.909079432487487793e-01 -3.037507832050323486e-01
3.197401762008666992e-02 -2.933964133262634277e-01 -1.049479395151138306e-01 1.375931948423385620e-01 9.037939906120300293e-01 2.508140727877616882e-02 2.481864541769027710e-01 6.229823827743530273e-02
4.567497074604034424e-01 4.033282399177551270e-01 5.800804356113076210e-04 1.691784709692001343e-01 5.313518643379211426e-01 -4.143011569976806641e-01 -3.819720149040222168e-01 -1.419065892696380615e-02
2.909259200096130371e-01 2.118500769138336182e-01 2.722086608409881592e-01 4.640858769416809082e-01 1.798235177993774414e-01 -1.220977008342742920e-01 7.251275777816772461e-01 8.918447792530059814e-02
1.915349513292312622e-01 4.148826599121093750e-01 7.276990413665771484e-01 -2.492414116859436035e-01 3.902584314346313477e-01 -1.655433699488639832e-02 -1.669235825538635254e-01 1.381330043077468872e-01
3.843337595462799072e-01 1.514063179492950439e-01 -2.807574868202209473e-01 -2.041528932750225067e-02 4.845587611198425293e-01 -1.272822022438049316e-01 7.045232653617858887e-01 5.264244601130485535e-02
-2.437409386038780212e-02 -3.506283760070800781e-01 2.500512897968292236e-01 4.035241007804870605e-01 3.320347666740417480e-01 -6.884183883666992188e-01 1.819745302200317383e-01 1.839203387498855591e-01
-9.991091489791870117e-02 6.547177582979202271e-02 3.531207144260406494e-01 1.899468302726745605e-01 3.460840582847595215e-01 -8.282791972160339355e-01 -1.266089379787445068e-01 5.573920533061027527e-02
-7.605584710836410522e-02 3.170559182763099670e-02 2.743846476078033447e-01 1.675341427326202393e-01 2.647844851016998291e-01 -9.005095362663269043e-01 6.122267618775367737e-02 7.126821577548980713e-02
-3.237971663475036621e-01 2.808958524838089943e-03 1.791906207799911499e-01 4.623934030532836914e-01 3.406433463096618652e-01 -6.620047688484191895e-01 1.874708682298660278e-01 2.445344328880310059e-01
4.079660028219223022e-02 4.564412534236907959e-01 -7.757270336151123047e-02 -3.706869482994079590e-01 3.338501751422882080e-01 -3.469752371311187744e-01 1.145872250199317932e-01 6.337134242057800293e-01
3.703215420246124268e-01 5.407467484474182129e-02 -3.332819044589996338e-01 5.347164347767829895e-02 5.077975988388061523e-01 -5.684229135513305664e-01 2.906492352485656738e-01 -2.838342189788818359e-01
2.368785142898559570e-01 8.220499008893966675e-02 5.918999314308166504e-01 -4.919345080852508545e-01 3.852539062500000000e-01 -3.857674002647399902e-01 1.943689584732055664e-02 2.171887010335922241e-01
5.205278396606445312e-01 1.165349781513214111e-01 1.926117986440658569e-01 -5.008504390716552734e-01 4.133394360542297363e-01 -4.877663850784301758e-01 9.318943321704864502e-02 1.003501489758491516e-01
2.692223489284515381e-01 -2.116402238607406616e-01 6.498386859893798828e-01 1.118759885430335999e-01 4.509394466876983643e-01 -2.331979200243949890e-02 4.730587303638458252e-01 -1.422896385192871094e-01
-4.670586809515953064e-02 -2.371066063642501831e-01 -1.556040067225694656e-02 1.813337504863739014e-01 6.114464402198791504e-01 -7.176941037178039551e-01 1.387146413326263428e-01 1.678899116814136505e-02
-2.638078331947326660e-01 3.580816388130187988e-01 2.136310040950775146e-01 4.805416986346244812e-02 7.303159832954406738e-01 1.058672741055488586e-01 -1.461218446493148804e-01 4.339525103569030762e-01
3.714308440685272217e-01 -9.697948582470417023e-03 -8.512672036886215210e-02 -3.359736204147338867e-01 7.429448962211608887e-01 -3.246264457702636719e-01 1.429611742496490479e-01 2.530475258827209473e-01
5.280706882476806641e-01 1.779408156871795654e-01 9.241430461406707764e-02 1.045550182461738586e-01 5.447103977203369141e-01 -4.986381530761718750e-01 -3.380225300788879395e-01 -1.019685491919517517e-01
-1.796156018972396851e-01 2.869374454021453857e-01 -3.359119594097137451e-02 7.198642492294311523e-01 2.260166853666305542e-01 -3.247771561145782471e-01 -2.381669916212558746e-02 4.571009278297424316e-01
7.386637926101684570e-01 2.455693930387496948e-01 -1.611836999654769897e-01 7.292527705430984497e-02 4.210730791091918945e-01 -1.763809770345687866e-01 -2.172107994556427002e-01 3.273836076259613037e-01
3.851264417171478271e-01 -3.469351306557655334e-02 7.198956608772277832e-01 2.787654697895050049e-01 2.640931308269500732e-01 1.596386730670928955e-02 4.235472977161407471e-01 7.156617939472198486e-02
4.746374487876892090e-01 -2.640960812568664551e-01 3.696056604385375977e-01 4.907585978507995605e-01 9.119448065757751465e-02 -4.526179134845733643e-01 3.374554812908172607e-01 2.155068702995777130e-02
6.953646540641784668e-01 3.745824992656707764e-01 -2.133902460336685181e-01 1.758525073528289795e-01 4.093635678291320801e-01 -1.136515066027641296e-01 -1.726889908313751221e-01 2.989647090435028076e-01
2.353658974170684814e-01 -3.789097964763641357e-01 6.007781028747558594e-01 3.919560611248016357e-01 4.604016542434692383e-01 3.980660438537597656e-02 2.435002028942108154e-01 1.167040318250656128e-01
3.391407132148742676e-01 -5.247327685356140137e-02 5.623171925544738770e-01 -3.826211988925933838e-01 4.277812838554382324e-01 -3.560565710067749023e-01 -8.381389826536178589e-02 3.206751942634582520e-01
3.804654181003570557e-01 4.708814620971679688e-01 -2.218298614025115967e-01 5.649296194314956665e-02 2.014124840497970581e-01 -3.559972345829010010e-01 6.348454952239990234e-01 1.038600802421569824e-01
5.729771256446838379e-01 -3.831731677055358887e-01 3.198043256998062134e-02 1.786516010761260986e-01 4.028483927249908447e-01 -2.141943126916885376e-01 5.079938769340515137e-01 1.603518426418304443e-01
-2.616325914859771729e-01 4.470988214015960693e-01 -3.142818436026573181e-02 6.249381899833679199e-01 3.691959679126739502e-01 -3.450462818145751953e-01 2.368552982807159424e-01 1.692705452442169189e-01
2.138851210474967957e-03 4.149819016456604004e-01 -1.162900328636169434e-01 3.583324253559112549e-01 1.017632633447647095e-01 -2.022722661495208740e-01 4.504119977355003357e-02 7.953373789787292480e-01
2.785937786102294922e-01 2.599507868289947510e-01 5.148737430572509766e-01 7.065904140472412109e-02 2.661733329296112061e-01 2.865000441670417786e-02 6.804858446121215820e-01 2.235919833183288574e-01
4.083086550235748291e-01 5.605209469795227051e-01 3.058867156505584717e-01 5.265092253684997559e-01 -2.055603265762329102e-02 6.973548978567123413e-02 3.780775070190429688e-01 -9.661967866122722626e-03
1.395912766456604004e-01 -2.716467082500457764e-01 7.048918008804321289e-01 2.673865556716918945e-01 4.470848739147186279e-01 8.859358727931976318e-02 2.603361308574676514e-01 2.506906688213348389e-01
2.796884179115295410e-01 7.610782980918884277e-01 1.119335815310478210e-01 2.192934751510620117e-01 8.238633722066879272e-02 -2.109574973583221436e-01 -2.990267276763916016e-01 3.757764101028442383e-01
2.721205651760101318e-01 3.744439184665679932e-01 4.982773959636688232e-01 3.785639703273773193e-01 1.707538217306137085e-01 -9.667552262544631958e-02 5.726487636566162109e-01 -1.664980947971343994e-01
3.226408958435058594e-01 9.538528323173522949e-02 3.838118612766265869e-01 7.883930802345275879e-01 6.353034824132919312e-02 6.495089083909988403e-02 1.758406758308410645e-01 2.806325256824493408e-01
6.717764586210250854e-02 -1.209486089646816254e-02 4.596155583858489990e-01 2.833593487739562988e-01 5.764342099428176880e-02 -4.629774987697601318e-01 -2.461617887020111084e-01 6.523307561874389648e-01
-2.567242830991744995e-02 8.515395224094390869e-02 2.653823792934417725e-01 3.764124512672424316e-01 5.905421376228332520e-01 9.849001467227935791e-02 6.455414891242980957e-01 -6.936467438936233521e-02
-9.631758183240890503e-02 2.989415228366851807e-01 7.208763621747493744e-03 -1.311191916465759277e-01 7.581684589385986328e-01 -3.106116876006126404e-02 -2.679133713245391846e-01 4.863651096820831299e-01
1.928712874650955200e-01 2.060517668724060059e-01 5.617456436157226562e-01 -1.557068675756454468e-01 -5.993421003222465515e-02 -3.345808684825897217e-01 3.367509543895721436e-01 5.929610729217529297e-01
-2.388973534107208252e-02 -1.230282858014106750e-01 1.996923685073852539e-01 3.426906168460845947e-01 2.772782742977142334e-01 -8.378250598907470703e-01 2.190259099006652832e-01 -1.315553486347198486e-02
1.409679800271987915e-01 2.844909019768238068e-02 2.021083235740661621e-01 1.048943847417831421e-01 7.838978767395019531e-01 4.082881659269332886e-02 5.548790693283081055e-01 5.843179300427436829e-02
2.111889868974685669e-01 2.558713853359222412e-01 6.144270300865173340e-01 -6.433706730604171753e-02 5.277280807495117188e-01 -3.290584981441497803e-01 -3.444812595844268799e-01 -5.315573886036872864e-02
2.988963425159454346e-01 1.349333971738815308e-01 5.619040727615356445e-01 3.897393941879272461e-01 5.575547218322753906e-01 3.170881420373916626e-02 -3.359943330287933350e-01 -7.489780429750680923e-03
4.017969965934753418e-01 3.657427132129669189e-01 6.243261694908142090e-01 -3.085814714431762695e-01 4.313858151435852051e-01 1.007882729172706604e-01 -8.036589622497558594e-02 1.306714117527008057e-01
1.585180759429931641e-01 -2.335932403802871704e-01 5.642402768135070801e-01 -2.866451069712638855e-02 4.594516754150390625e-01 1.830436438322067261e-01 3.655821382999420166e-01 4.720871746540069580e-01
-2.245961427688598633e-01 4.139327108860015869e-01 1.704885065555572510e-01 1.078375726938247681e-01 6.446700096130371094e-01 -5.384735465049743652e-01 9.439291805028915405e-02 -1.518483459949493408e-01
4.077743589878082275e-01 -4.458954334259033203e-01 -5.603228881955146790e-02 9.357088059186935425e-02 3.508597612380981445e-01 -2.768600881099700928e-01 4.325836896896362305e-01 4.859213829040527344e-01
2.273448705673217773e-01 1.580795347690582275e-01 4.351249933242797852e-01 6.788275390863418579e-02 4.359084963798522949e-01 3.140556514263153076e-01 6.409461498260498047e-01 1.729867756366729736e-01
4.044776558876037598e-01 6.242911815643310547e-01 4.501951038837432861e-01 1.945369690656661987e-02 4.176401197910308838e-01 6.353421509265899658e-02 -2.473222017288208008e-01 6.305571645498275757e-02
7.082250714302062988e-01 -6.182263791561126709e-02 5.142099857330322266e-01 3.001510538160800934e-02 3.345253169536590576e-01 -8.570540696382522583e-02 -2.419529557228088379e-01 2.269110381603240967e-01
-2.763189971446990967e-01 2.018218040466308594e-01 2.901397347450256348e-01 3.005517125129699707e-01 1.225683614611625671e-01 -6.824265122413635254e-01 3.262463510036468506e-01 3.481925427913665771e-01
-4.001854658126831055e-01 2.222763597965240479e-01 -4.016504436731338501e-02 3.329372406005859375e-01 6.765834689140319824e-01 -1.860046088695526123e-01 3.176866471767425537e-01 2.910270988941192627e-01
2.276722155511379242e-02 -2.715525776147842407e-02 -1.768820434808731079e-01 2.373453825712203979e-01 5.854460000991821289e-01 -6.153197288513183594e-01 2.572909295558929443e-01 -3.515113592147827148e-01
1.397168636322021484e-01 -5.403488874435424805e-02 -9.129631519317626953e-02 2.298544161021709442e-02 7.323916554450988770e-01 4.104300439357757568e-01 3.106535375118255615e-01 4.090722501277923584e-01
2.734423279762268066e-01 -7.046860456466674805e-02 2.944675385951995850e-01 4.092503786087036133e-01 2.104698866605758667e-01 -5.616961121559143066e-01 4.707983136177062988e-01 -2.908869385719299316e-01
2.418661713600158691e-01 -2.732201218605041504e-01 5.645388364791870117e-01 1.946972906589508057e-01 2.230764925479888916e-01 -3.461361527442932129e-01 5.032361149787902832e-01 2.956696152687072754e-01
6.633628606796264648e-01 1.424396634101867676e-01 -3.140600919723510742e-01 -7.959564775228500366e-02 5.246838331222534180e-01 -3.974744677543640137e-01 -2.591636031866073608e-02 2.721668407320976257e-02
-3.696910440921783447e-01 3.246771693229675293e-01 -9.050472825765609741e-02 1.508128345012664795e-01 7.582152485847473145e-01 -3.354722559452056885e-01 1.817126423120498657e-01 -8.078455924987792969e-02
3.278273716568946838e-02 -3.020880520343780518e-01 6.190262436866760254e-01 6.842196919023990631e-03 5.267018079757690430e-01 -3.239556029438972473e-02 1.551403701305389404e-01 4.710571765899658203e-01
-1.885159127414226532e-02 4.058294370770454407e-02 7.900846749544143677e-02 8.309394121170043945e-03 6.868857145309448242e-01 -3.579832017421722412e-01 6.230597496032714844e-01 5.932113155722618103e-02
-5.473090708255767822e-02 -3.369711339473724365e-02 2.000688761472702026e-01 3.992432728409767151e-02 2.573375105857849121e-01 -9.105674624443054199e-01 1.956036537885665894e-01 1.436352878808975220e-01
9.782449901103973389e-02 1.523899286985397339e-01 -2.739303410053253174e-01 1.339989155530929565e-01 5.404871702194213867e-01 -5.946902632713317871e-01 3.118905127048492432e-01 -3.621542751789093018e-01
5.396267175674438477e-01 -1.826495677232742310e-02 1.386359333992004395e-01 6.742387413978576660e-01 1.514744907617568970e-01 1.363465189933776855e-02 3.551757633686065674e-01 2.921838164329528809e-01
3.770080506801605225e-01 4.645471274852752686e-01 -1.090372279286384583e-01 6.138042211532592773e-01 1.381583809852600098e-01 1.579630225896835327e-01 2.349453419446945190e-01 3.926536142826080322e-01
-1.607158333063125610e-01 2.650447487831115723e-01 1.165750324726104736e-01 3.282514512538909912e-01 6.438731551170349121e-01 -5.128257274627685547e-01 -3.064449429512023926e-01 -1.054109930992126465e-01
-2.755485773086547852e-01 2.734943032264709473e-01 -5.839941650629043579e-02 3.782656490802764893e-01 7.621622085571289062e-01 -1.299655139446258545e-01 2.603877186775207520e-01 -1.928588598966598511e-01
3.174465596675872803e-01 -1.197382360696792603e-01 3.615191578865051270e-01 6.463035941123962402e-01 2.908177971839904785e-01 -2.604147233068943024e-02 4.018313586711883545e-01 2.996071279048919678e-01
-1.723178923130035400e-01 4.784496501088142395e-02 1.788044124841690063e-01 -1.109084337949752808e-01 7.923330068588256836e-01 6.921651959419250488e-02 -2.620878256857395172e-02 5.389586687088012695e-01
1.378541886806488037e-01 -1.976124495267868042e-01 6.539480090141296387e-01 2.171745151281356812e-01 1.545821279287338257e-01 -4.874077141284942627e-01 3.046625256538391113e-01 3.359339237213134766e-01
4.722139835357666016e-01 -2.122487127780914307e-01 4.611622914671897888e-02 -1.431204974651336670e-01 2.303085774183273315e-01 -2.821403145790100098e-01 5.996972918510437012e-01 4.659099280834197998e-01
3.143245577812194824e-01 5.353735014796257019e-02 6.299616694450378418e-01 -5.144580826163291931e-02 3.239293396472930908e-01 6.674309819936752319e-02 6.178567409515380859e-01 -8.777046203613281250e-02
1.605016589164733887e-01 3.946433961391448975e-01 2.168209403753280640e-01 5.103974342346191406e-01 5.176262855529785156e-01 -3.004699647426605225e-01 -2.265764623880386353e-01 -3.184697926044464111e-01
-2.546223998069763184e-01 1.433814465999603271e-01 6.588162779808044434e-01 1.902309246361255646e-02 3.617478609085083008e-01 -3.348086178302764893e-01 -9.144901484251022339e-02 4.784216284751892090e-01
-2.470337413251399994e-02 -1.939162462949752808e-01 7.546491175889968872e-02 3.593529015779495239e-02 9.258545637130737305e-01 -3.003809414803981781e-02 3.101303577423095703e-01 2.259052358567714691e-02
1.815012395381927490e-01 -6.115094944834709167e-02 6.750897765159606934e-01 3.913898393511772156e-02 1.412181705236434937e-01 -5.859722942113876343e-02 2.129763662815093994e-01 6.612901687622070312e-01
4.383576810359954834e-01 1.558637171983718872e-01 2.129002958536148071e-01 7.229326665401458740e-02 4.360642433166503906e-01 -5.486580133438110352e-01 7.060470525175333023e-03 -4.916995763778686523e-01
-1.966737657785415649e-01 -1.038507819175720215e-01 5.455423593521118164e-01 2.758668661117553711e-01 5.816188454627990723e-01 1.578914374113082886e-01 3.875700235366821289e-01 2.517831027507781982e-01
-8.239345997571945190e-02 -2.961730062961578369e-01 4.143137633800506592e-01 4.498797059059143066e-01 6.085107922554016113e-01 -3.400772213935852051e-01 1.617320626974105835e-01 1.391053199768066406e-01
4.641991555690765381e-01 -2.451908290386199951e-01 -8.065726608037948608e-02 1.168593391776084900e-01 4.239594340324401855e-01 -3.971954062581062317e-02 4.703381955623626709e-01 5.492737889289855957e-01
2.339301854372024536e-01 -8.829333633184432983e-02 4.216037094593048096e-01 6.647767424583435059e-01 1.303031891584396362e-01 -4.624362662434577942e-02 4.191102683544158936e-01 3.507595062255859375e-01
-2.065784484148025513e-01 -1.362634003162384033e-01 8.413942158222198486e-02 1.421577483415603638e-01 5.952557921409606934e-01 -6.545714139938354492e-01 3.473542332649230957e-01 -8.956290036439895630e-02
-3.263373672962188721e-01 4.957257807254791260e-01 1.094154119491577148e-01 1.816421747207641602e-02 7.154132127761840820e-01 -7.578593492507934570e-02 -1.834021806716918945e-01 2.902798056602478027e-01
5.911809206008911133e-01 2.472305297851562500e-01 2.277877479791641235e-01 3.199426531791687012e-01 5.588278174400329590e-01 -8.829358220100402832e-02 -3.302621841430664062e-01 -7.729291915893554688e-02
6.007720828056335449e-01 6.503971666097640991e-02 2.150505594909191132e-02 -3.474437296390533447e-01 4.039604067802429199e-01 -4.944971799850463867e-01 1.116275601089000702e-02 3.253105878829956055e-01
3.592534065246582031e-01 -2.958149611949920654e-01 -7.592704147100448608e-02 1.390896886587142944e-01 4.809903204441070557e-01 8.685206621885299683e-02 2.617314159870147705e-01 6.715068221092224121e-01
2.634436786174774170e-01 -4.373369812965393066e-01 5.678571462631225586e-01 1.839646100997924805e-01 4.756606221199035645e-01 -1.663192920386791229e-02 2.871686518192291260e-01 2.720910906791687012e-01
-1.013627648353576660e-01 5.568053573369979858e-02 -2.346808761358261108e-01 3.102399408817291260e-01 8.506121635437011719e-01 -2.217199802398681641e-01 2.398231178522109985e-01 -7.131306827068328857e-02
3.974951505661010742e-01 -3.104153573513031006e-01 6.854072213172912598e-01 3.602337241172790527e-01 1.656045317649841309e-01 -2.447110116481781006e-01 1.974179744720458984e-01 1.407356262207031250e-01
-1.941890418529510498e-01 2.896724939346313477e-01 -2.885741293430328369e-01 2.473595738410949707e-01 6.078901290893554688e-01 6.970811227802187204e-05 2.552582025527954102e-01 5.470205545425415039e-01
3.489903509616851807e-01 -4.621036648750305176e-01 4.949265420436859131e-01 7.208595424890518188e-02 4.413608312606811523e-01 -1.371200084686279297e-01 3.511745333671569824e-01 2.785539031028747559e-01
-4.190349280834197998e-01 3.579410016536712646e-01 6.027368307113647461e-01 -1.737397350370883942e-02 2.521230578422546387e-01 -3.168074786663055420e-01 2.594135105609893799e-01 3.185373544692993164e-01
3.294197916984558105e-01 -1.495151370763778687e-01 6.437165141105651855e-01 2.302510291337966919e-01 2.030621021986007690e-01 3.661823645234107971e-02 5.467451214790344238e-01 2.454302161931991577e-01
1.638706028461456299e-01 2.608557939529418945e-01 4.155472517013549805e-01 6.001068353652954102e-01 1.391517072916030884e-01 -1.293374598026275635e-01 5.798104405403137207e-01 4.626507870852947235e-03
6.565081477165222168e-01 8.117706328630447388e-02 6.872538477182388306e-02 -2.280240207910537720e-01 5.980864167213439941e-01 -2.085780650377273560e-01 -2.029159069061279297e-01 2.515994012355804443e-01
-5.747805535793304443e-02 9.740858525037765503e-02 3.498695194721221924e-01 6.746215224266052246e-01 3.164208233356475830e-01 -2.054806500673294067e-01 5.158313512802124023e-01 -3.547485917806625366e-02
2.623536884784698486e-01 -1.824270784854888916e-01 7.052347064018249512e-01 1.066815182566642761e-01 2.150239795446395874e-01 1.508904621005058289e-03 2.031539082527160645e-01 5.492220520973205566e-01
3.143207728862762451e-02 5.191794633865356445e-01 7.785876840353012085e-02 -5.710046738386154175e-02 6.651044487953186035e-01 -4.388801157474517822e-01 -2.304208576679229736e-01 -1.790776997804641724e-01
5.549315363168716431e-02 -2.534285187721252441e-01 6.684958934783935547e-01 4.098739326000213623e-01 4.117743074893951416e-01 -1.061894446611404419e-01 9.039139747619628906e-02 3.588957190513610840e-01
3.700716495513916016e-01 1.349309533834457397e-01 4.326227009296417236e-01 6.987757086753845215e-01 1.903663855046033859e-03 -2.392748743295669556e-01 2.637062072753906250e-01 2.063823342323303223e-01
3.371950006112456322e-03 -2.168774604797363281e-01 7.578337788581848145e-01 3.263502120971679688e-01 3.155465126037597656e-01 -2.132709473371505737e-01 5.255693104118108749e-03 3.564472496509552002e-01
2.937114834785461426e-01 -4.430852234363555908e-01 4.946468770503997803e-01 1.236519813537597656e-01 5.164052844047546387e-01 -1.399742513895034790e-01 4.137346744537353516e-01 -2.514505467843264341e-04
4.551275670528411865e-01 -3.809193968772888184e-01 1.833610832691192627e-01 -2.003651112318038940e-01 5.426740050315856934e-01 -4.061081111431121826e-01 9.912271052598953247e-02 3.236476182937622070e-01
3.873262107372283936e-01 -4.550940170884132385e-02 7.738680243492126465e-01 2.984744124114513397e-02 2.463046610355377197e-01 -5.891645327210426331e-02 4.267667531967163086e-01 -4.333127662539482117e-02
-1.508103217929601669e-03 2.729723155498504639e-01 9.350413084030151367e-02 4.668246507644653320e-01 3.357608616352081299e-01 8.322276175022125244e-03 6.670398712158203125e-01 3.755912780761718750e-01
3.585238456726074219e-01 -1.064655631780624390e-01 3.638261556625366211e-01 5.180589556694030762e-01 1.988739520311355591e-01 7.473938912153244019e-02 5.260761976242065430e-01 3.707805871963500977e-01
1.644828766584396362e-01 3.097668290138244629e-01 1.380143761634826660e-01 -5.761529803276062012e-01 6.637656092643737793e-01 -1.347838342189788818e-01 1.340031027793884277e-01 2.219945937395095825e-01
2.329678535461425781e-01 2.041310444474220276e-02 1.430193632841110229e-01 -2.934179306030273438e-01 3.762129545211791992e-01 -8.088508248329162598e-01 1.400021016597747803e-01 -1.529190242290496826e-01
3.084254562854766846e-01 -9.175708889961242676e-02 6.401088237762451172e-01 3.475052416324615479e-01 1.412423700094223022e-01 -3.355942368507385254e-01 2.707765251398086548e-02 4.823370873928070068e-01
1.711127609014511108e-01 3.829947710037231445e-01 1.233651861548423767e-01 -5.278798937797546387e-02 1.057527884840965271e-01 -8.410676121711730957e-01 -6.196353584527969360e-02 2.891569435596466064e-01
-2.069688141345977783e-01 2.622115612030029297e-01 2.718024551868438721e-01 2.778021991252899170e-01 3.037933111190795898e-01 -4.582511782646179199e-01 -2.078847885131835938e-01 6.259853243827819824e-01
2.236337810754776001e-01 -1.455534696578979492e-01 -1.636686921119689941e-01 -6.072913482785224915e-02 3.472438752651214600e-01 -7.239668965339660645e-01 4.212609827518463135e-01 2.759696841239929199e-01
-6.455265730619430542e-02 4.612921476364135742e-01 -3.678954020142555237e-02 1.865576505661010742e-01 5.100159049034118652e-01 -3.002013862133026123e-01 6.058664321899414062e-01 -1.719700396060943604e-01
-2.014412172138690948e-02 1.784924790263175964e-02 4.308575093746185303e-01 5.486142635345458984e-02 4.432679414749145508e-01 -3.801795244216918945e-01 -2.645564973354339600e-01 6.321507692337036133e-01
7.325202822685241699e-01 -9.528908133506774902e-02 -5.048336461186408997e-02 -1.223670020699501038e-01 2.601519525051116943e-01 -1.279366165399551392e-01 4.705682694911956787e-01 3.623953759670257568e-01
1.623293906450271606e-01 3.680743277072906494e-01 2.210277467966079712e-01 4.526374340057373047e-01 5.494459867477416992e-01 8.487513661384582520e-02 5.047972798347473145e-01 -1.432541459798812866e-01
8.079229593276977539e-01 1.608219146728515625e-01 -1.229047551751136780e-01 -1.707453131675720215e-01 3.468486368656158447e-01 -3.230866491794586182e-01 -1.572797819972038269e-02 2.284755706787109375e-01
3.323695063591003418e-01 1.931288391351699829e-01 7.481789588928222656e-01 -1.580640673637390137e-03 9.558665752410888672e-02 -1.555978208780288696e-01 5.081572532653808594e-01 2.976859919726848602e-02
3.703412413597106934e-01 3.900038823485374451e-02 -4.573440849781036377e-01 -9.774146974086761475e-02 5.474877953529357910e-01 -2.517969310283660889e-01 5.182011723518371582e-01 1.045586392283439636e-01
4.726514220237731934e-01 -2.285839468240737915e-01 4.340950250625610352e-01 3.532694578170776367e-01 3.641635179519653320e-01 -2.550941705703735352e-01 4.289389550685882568e-01 -1.715676933526992798e-01
-4.064614474773406982e-01 3.807916343212127686e-01 4.034465253353118896e-01 2.610777020454406738e-01 3.236678838729858398e-01 -2.552974522113800049e-01 3.418980836868286133e-01 4.147578775882720947e-01
-1.836405717767775059e-04 6.013579294085502625e-02 7.096915841102600098e-01 -7.916153408586978912e-03 1.358939707279205322e-01 -2.473444044589996338e-01 5.343719199299812317e-02 6.404350399971008301e-01
2.899903655052185059e-01 6.201657056808471680e-01 2.289988249540328979e-01 -1.006554067134857178e-01 3.029749393463134766e-01 7.755040377378463745e-02 6.009699106216430664e-01 9.876888990402221680e-02
-1.619455367326736450e-01 -1.498902738094329834e-01 -5.952055007219314575e-02 1.377908736467361450e-01 8.662980198860168457e-01 -1.306916475296020508e-01 4.002495110034942627e-01 3.201777115464210510e-02
-8.561819046735763550e-02 7.048328965902328491e-02 6.289520263671875000e-01 2.298941649496555328e-02 3.650675117969512939e-01 -2.456693649291992188e-01 -1.882688999176025391e-01 6.020959019660949707e-01
2.305548191070556641e-01 4.880889654159545898e-01 2.362009584903717041e-01 1.292389333248138428e-01 2.447544932365417480e-01 2.429504990577697754e-01 6.126561760902404785e-01 3.766202628612518311e-01
1.439572423696517944e-01 -4.124552607536315918e-01 4.326078295707702637e-01 3.924408555030822754e-01 3.873094916343688965e-01 -1.391923129558563232e-01 4.302105903625488281e-01 3.369469642639160156e-01
2.719777226448059082e-01 2.480732649564743042e-01 1.776705980300903320e-01 -5.940548181533813477e-01 5.518071055412292480e-01 -3.941358625888824463e-01 8.616575598716735840e-02 1.129657849669456482e-01
2.187148034572601318e-01 7.187522947788238525e-02 4.465841948986053467e-01 -4.902989044785499573e-02 5.588455200195312500e-01 -1.365955770015716553e-01 5.823068022727966309e-01 -2.740595638751983643e-01
2.408347129821777344e-01 -1.150707304477691650e-01 4.416081607341766357e-01 3.767651021480560303e-01 2.369572967290878296e-01 -2.874128222465515137e-01 6.662948131561279297e-01 9.530963748693466187e-02
4.231069982051849365e-01 3.160553276538848877e-01 6.304111480712890625e-01 -1.817146092653274536e-01 3.157304227352142334e-01 -1.651423722505569458e-01 -2.345049977302551270e-01 3.296980559825897217e-01
3.793298900127410889e-01 5.623501539230346680e-01 4.692956805229187012e-01 -1.514775007963180542e-01 1.632328182458877563e-01 -4.255082309246063232e-01 -2.418968677520751953e-01 1.745596677064895630e-01
4.839170351624488831e-02 -2.932934165000915527e-01 1.627591252326965332e-01 5.682321786880493164e-01 6.135186553001403809e-01 -1.029508933424949646e-01 3.880362510681152344e-01 1.571066379547119141e-01
2.597555220127105713e-01 -2.961490452289581299e-01 2.730190157890319824e-01 1.837307214736938477e-01 6.642836332321166992e-01 2.319710999727249146e-01 1.803567558526992798e-01 4.570716619491577148e-01
1.891209511086344719e-03 6.312560439109802246e-01 3.163056075572967529e-01 -9.428536146879196167e-02 2.421776205301284790e-01 -6.481540203094482422e-01 -1.173593848943710327e-01 -6.806186400353908539e-03
-1.514207422733306885e-01 -1.081815585494041443e-01 6.941354870796203613e-01 1.090949252247810364e-01 4.410559535026550293e-01 -2.831516861915588379e-01 -4.536244645714759827e-02 4.414518475532531738e-01
4.731115698814392090e-01 3.977602124214172363e-01 -3.732009604573249817e-02 1.826483458280563354e-01 1.376041620969772339e-01 -4.260190725326538086e-01 5.638474225997924805e-01 -2.546523511409759521e-01
-2.534852027893066406e-01 3.864933848381042480e-01 2.407333254814147949e-01 1.617855876684188843e-01 4.320726692676544189e-01 -2.634244561195373535e-01 -4.775212705135345459e-02 6.662443876266479492e-01
2.258742451667785645e-01 5.069319605827331543e-01 -1.526931822299957275e-01 1.501154303550720215e-01 4.698157608509063721e-01 1.542129833251237869e-02 6.304752230644226074e-01 1.663955152034759521e-01
-6.313650310039520264e-02 3.392755389213562012e-01 2.566451430320739746e-01 -7.613281905651092529e-02 7.438008189201354980e-01 -3.631412088871002197e-01 -3.223897814750671387e-01 1.421147286891937256e-01
-1.134066954255104065e-01 1.494078785181045532e-01 4.770449995994567871e-01 2.594440281391143799e-01 -1.720844209194183350e-02 -6.886318325996398926e-01 1.705600507557392120e-02 4.417378902435302734e-01
3.175153136253356934e-01 -5.106773227453231812e-02 3.711436390876770020e-01 1.672617197036743164e-01 6.406956911087036133e-01 -3.374764323234558105e-02 3.876636326313018799e-01 -4.110219478607177734e-01
-3.404886126518249512e-01 1.101194173097610474e-01 -6.740752607583999634e-02 2.888057231903076172e-01 6.665610671043395996e-01 -3.845260739326477051e-01 1.575263142585754395e-01 4.086689651012420654e-01
1.846922934055328369e-02 5.446770191192626953e-01 2.748360633850097656e-01 6.755593419075012207e-01 3.288425505161285400e-01 -3.517384827136993408e-02 2.304189056158065796e-01 9.275215864181518555e-02
6.923673152923583984e-01 -2.889220714569091797e-01 1.078175902366638184e-01 1.965492367744445801e-01 3.503811657428741455e-01 -1.635910421609878540e-01 4.664487242698669434e-01 1.406833678483963013e-01
4.538182169198989868e-02 3.264867365360260010e-01 -1.939253360033035278e-01 3.007428348064422607e-01 5.012056231498718262e-01 -1.524085551500320435e-01 2.337225526571273804e-01 6.589628458023071289e-01
-3.943856805562973022e-02 3.818922862410545349e-02 -1.681555248796939850e-02 1.433313935995101929e-01 4.708044528961181641e-01 -8.180788159370422363e-01 2.663750648498535156e-01 -1.195580437779426575e-01
1.763153076171875000e-01 -1.764563471078872681e-02 4.820129871368408203e-01 2.459717094898223877e-01 -3.514044731855392456e-02 -4.607984125614166260e-01 -8.143156766891479492e-02 6.749532222747802734e-01
-3.855837509036064148e-02 1.052883788943290710e-01 3.438448905944824219e-01 1.680737882852554321e-01 7.655941843986511230e-01 1.168361753225326538e-01 2.124065309762954712e-01 4.427729249000549316e-01
5.971511006355285645e-01 3.455308377742767334e-01 2.762292623519897461e-01 1.250751595944166183e-02 4.932423532009124756e-01 -1.828120946884155273e-01 -3.769221901893615723e-01 1.696502864360809326e-01
7.761863991618156433e-03 -2.637877762317657471e-01 5.882459282875061035e-01 2.585108578205108643e-01 4.865713715553283691e-01 -3.614264130592346191e-01 -3.337800130248069763e-02 3.860050141811370850e-01
-2.127150818705558777e-02 2.518621385097503662e-01 1.734690070152282715e-01 5.765207409858703613e-01 2.058108448982238770e-01 -7.120083570480346680e-01 8.877585828304290771e-02 -1.282580047845840454e-01
1.478218883275985718e-01 -1.241727024316787720e-01 2.705163061618804932e-01 3.483821749687194824e-01 -5.490591004490852356e-02 -6.491680741310119629e-01 2.921077013015747070e-01 5.083503127098083496e-01
4.712417721748352051e-01 -4.315302670001983643e-01 -1.075486391782760620e-01 3.164137005805969238e-01 4.988534450531005859e-01 -1.778132617473602295e-01 3.032514750957489014e-01 3.280163407325744629e-01
4.848261773586273193e-01 -1.577927619218826294e-01 1.476375162601470947e-01 2.044345587491989136e-01 5.054438114166259766e-01 5.818115174770355225e-02 2.781614661216735840e-01 5.832858681678771973e-01
1.665175147354602814e-02 -4.276940226554870605e-02 -1.160998940467834473e-01 2.653521001338958740e-01 5.711529254913330078e-01 -2.818892896175384521e-01 3.725442588329315186e-01 6.078947782516479492e-01
8.679126948118209839e-02 2.773553133010864258e-01 -4.881109669804573059e-02 4.169769585132598877e-02 7.419953346252441406e-01 1.993262618780136108e-01 -1.154103577136993408e-01 5.548086166381835938e-01
2.089353501796722412e-01 6.975215077400207520e-01 8.885676413774490356e-02 3.908359706401824951e-01 4.279575347900390625e-01 1.254373416304588318e-02 2.227966040372848511e-01 2.760764956474304199e-01
3.524072170257568359e-01 -2.755701914429664612e-02 6.149024143815040588e-02 -1.855134516954421997e-01 8.542838692665100098e-01 -7.741669565439224243e-02 2.875187993049621582e-01 1.356177628040313721e-01
5.081914067268371582e-01 -1.639990806579589844e-01 2.173732519149780273e-01 -2.757906019687652588e-01 4.588598608970642090e-01 -4.826044738292694092e-01 -1.465846784412860870e-02 3.845253586769104004e-01
-3.068974055349826813e-02 2.341773062944412231e-01 -1.298661828041076660e-01 -2.963732182979583740e-01 8.710523843765258789e-01 5.578779056668281555e-02 1.503276079893112183e-01 2.346784919500350952e-01
6.678127050399780273e-01 -2.122419476509094238e-01 1.850094646215438843e-01 1.436419785022735596e-01 1.866839379072189331e-01 -3.428553342819213867e-01 5.120587348937988281e-01 1.987788677215576172e-01
-1.598907709121704102e-01 3.248416185379028320e-01 2.383491396903991699e-01 6.211465001106262207e-01 3.830621838569641113e-01 6.900031864643096924e-02 2.561857998371124268e-01 4.573301374912261963e-01
6.206247210502624512e-01 1.308568716049194336e-01 1.144884899258613586e-02 -4.503429830074310303e-01 3.691453337669372559e-01 -4.916994273662567139e-01 1.264082491397857666e-01 -2.731341682374477386e-02
4.305535182356834412e-02 6.010697484016418457e-01 -5.220947414636611938e-02 4.784010350704193115e-01 3.466988205909729004e-01 -5.109519138932228088e-02 4.432794451713562012e-01 2.931900620460510254e-01
4.009213149547576904e-01 -2.631523311138153076e-01 5.484392642974853516e-01 -9.080978482961654663e-02 5.657390356063842773e-01 9.344518929719924927e-02 3.554877936840057373e-01 7.626648247241973877e-02
6.318114399909973145e-01 6.603328585624694824e-01 2.339375764131546021e-01 -2.941776067018508911e-02 2.119351476430892944e-01 -1.538822986185550690e-02 2.288936376571655273e-01 -1.078756675124168396e-01
1.288336813449859619e-01 -1.464738994836807251e-01 5.003392100334167480e-01 1.120745614171028137e-01 4.315457940101623535e-01 -2.899824082851409912e-01 6.445742845535278320e-01 -1.151072159409523010e-01
2.520262002944946289e-01 7.084864377975463867e-01 9.328760951757431030e-02 2.870901226997375488e-01 4.071381688117980957e-01 -9.836655110120773315e-02 -4.036051928997039795e-01 7.121624797582626343e-02
-5.506293475627899170e-02 -1.134621798992156982e-01 2.356977760791778564e-01 5.576017498970031738e-01 2.187379300594329834e-01 -5.132355093955993652e-01 4.513302445411682129e-01 3.204142451286315918e-01
2.950716018676757812e-01 -5.519706010818481445e-02 2.127100080251693726e-01 -3.864537179470062256e-02 5.860345363616943359e-01 -1.986933499574661255e-01 4.265569150447845459e-01 5.461508035659790039e-01
5.637459158897399902e-01 5.581825375556945801e-01 3.532980978488922119e-01 -3.151656091213226318e-01 2.382276356220245361e-01 -2.940795123577117920e-01 1.263275463134050369e-02 5.549078062176704407e-02
8.253438770771026611e-02 3.970988467335700989e-02 3.990929424762725830e-01 -6.453429162502288818e-02 5.844940543174743652e-01 1.977367401123046875e-01 1.222966313362121582e-01 6.576333642005920410e-01
8.123560994863510132e-02 1.891428828239440918e-01 -2.393675595521926880e-01 9.866429865360260010e-02 5.619410872459411621e-01 -2.029314935207366943e-01 5.590166449546813965e-01 4.702506661415100098e-01
5.882515311241149902e-01 4.532224535942077637e-01 4.288791492581367493e-02 3.189921975135803223e-01 4.909629523754119873e-01 6.466033309698104858e-02 3.407474607229232788e-02 3.139545917510986328e-01
1.932470649480819702e-01 3.397799730300903320e-01 1.341509521007537842e-01 5.499426126480102539e-01 8.385507017374038696e-02 -2.479335367679595947e-01 6.447059512138366699e-01 2.064543515443801880e-01
2.486362159252166748e-01 7.053902745246887207e-01 1.692747324705123901e-01 -2.988042235374450684e-01 3.086387217044830322e-01 -2.709733843803405762e-01 -1.267857551574707031e-01 3.713591098785400391e-01
5.839251279830932617e-01 2.006344497203826904e-01 4.187430739402770996e-01 2.002307027578353882e-01 5.452789664268493652e-01 -1.751838326454162598e-01 2.544529736042022705e-01 1.028313711285591125e-01
4.720031619071960449e-01 -6.192306429147720337e-02 1.144722253084182739e-01 -4.868040978908538818e-02 1.017350107431411743e-01 -4.563753306865692139e-01 9.103132039308547974e-02 7.286903858184814453e-01
4.858913645148277283e-02 -2.259674817323684692e-01 -8.261156827211380005e-02 5.176444053649902344e-01 7.265620231628417969e-01 -1.885612159967422485e-01 3.291050791740417480e-01 6.290695630013942719e-03
6.555522233247756958e-02 2.891032695770263672e-01 4.254364073276519775e-01 2.163790166378021240e-01 4.936601817607879639e-01 7.632391899824142456e-02 1.375896483659744263e-02 6.592351198196411133e-01
1.039530709385871887e-01 1.608732272870838642e-03 3.648464083671569824e-01 5.114369988441467285e-01 2.951927185058593750e-01 1.278022676706314087e-01 3.143348097801208496e-01 6.262841224670410156e-01
8.856277167797088623e-02 2.185482829809188843e-01 6.189978718757629395e-01 5.697978138923645020e-01 2.017254233360290527e-01 -2.774979174137115479e-01 -1.625597327947616577e-01 3.040423393249511719e-01
2.487512975931167603e-01 3.641069829463958740e-01 8.764671534299850464e-02 -1.511124670505523682e-01 8.294730186462402344e-01 2.242040820419788361e-02 2.925933897495269775e-01 -2.988186478614807129e-02
-1.380600333213806152e-01 3.490945994853973389e-01 3.904845118522644043e-01 2.486488372087478638e-01 5.894836783409118652e-01 -3.241670727729797363e-01 -3.950746357440948486e-01 1.900226771831512451e-01
4.342220723628997803e-01 2.749142050743103027e-01 1.558445990085601807e-01 4.100230336189270020e-01 8.012078702449798584e-02 -9.385472536087036133e-02 3.231612741947174072e-01 6.510037183761596680e-01
-1.960202306509017944e-02 2.705069184303283691e-01 3.344077467918395996e-01 6.579912304878234863e-01 5.789046883583068848e-01 1.275115907192230225e-01 1.739499866962432861e-01 -3.511450253427028656e-03
6.028152257204055786e-02 -2.614231705665588379e-01 6.087755039334297180e-02 -2.570846304297447205e-02 6.785126924514770508e-01 -5.081198811531066895e-01 1.338517963886260986e-01 4.326377809047698975e-01
4.397728741168975830e-01 -1.414814684540033340e-02 4.449321627616882324e-01 -4.336600601673126221e-01 4.821744561195373535e-01 -4.124282300472259521e-01 1.042245030403137207e-01 -8.319860696792602539e-02
6.958967447280883789e-01 -8.783189207315444946e-02 1.052814126014709473e-01 -2.671921849250793457e-01 3.882707953453063965e-01 -5.000235438346862793e-01 9.280260652303695679e-02 -1.270719617605209351e-01
-1.601028144359588623e-01 1.424106657505035400e-01 7.759080082178115845e-02 -3.267199918627738953e-02 9.222818017005920410e-01 -5.366395041346549988e-02 -1.202565878629684448e-01 2.811642587184906006e-01
