# Supplementary material for: Where is your field going? A machine learning approach to study the relative motion of the domains of physics
Source: PLoS One. 2020 Jun 18;15(6):e0233997. doi: 10.1371/journal.pone.0233997 (PMC7302634; doi:10.1371/journal.pone.0233997)
Supplement: S10 Data — (ZIP) [file pone.0233997.s010.zip › 9/Pacs4Run_9_VS_500_embeddings1987-1991ED8.txt]

-6.425120681524276733e-02 6.016871929168701172e-01 -3.639296591281890869e-01 7.708176225423812866e-02 5.079434514045715332e-01 4.701124429702758789e-01 -8.160858601331710815e-02 -9.892258048057556152e-02
3.282929062843322754e-01 3.678706288337707520e-01 -4.405995309352874756e-01 -3.276608586311340332e-01 4.348558783531188965e-01 -9.393370896577835083e-02 -4.819866120815277100e-01 1.586539745330810547e-01
4.442388117313385010e-01 5.161274671554565430e-01 7.706357538700103760e-02 3.168097734451293945e-01 4.404583275318145752e-01 -3.459061682224273682e-01 -1.152116730809211731e-01 -3.209810554981231689e-01
1.244395375251770020e-01 8.754208683967590332e-01 -3.679378032684326172e-01 2.127495557069778442e-01 9.252269566059112549e-02 1.745123416185379028e-02 5.508401989936828613e-02 1.600409746170043945e-01
5.696254968643188477e-01 5.395485758781433105e-01 -1.747571676969528198e-01 -2.099443823099136353e-01 3.625797033309936523e-01 3.142975568771362305e-01 6.692332774400711060e-02 -2.739921510219573975e-01
3.932929337024688721e-01 3.133028447628021240e-01 -3.945629894733428955e-01 3.566287085413932800e-02 5.026780962944030762e-01 -5.441066622734069824e-02 -5.442163944244384766e-01 -1.959416270256042480e-01
2.934471666812896729e-01 8.888562321662902832e-01 1.254835128784179688e-01 2.720011956989765167e-02 2.518461048603057861e-01 1.267774403095245361e-01 1.598837673664093018e-01 4.770379140973091125e-02
5.871612429618835449e-01 4.408091902732849121e-01 -3.221645057201385498e-01 4.851525723934173584e-01 2.661779820919036865e-01 -1.486547589302062988e-01 1.426397114992141724e-01 9.203777462244033813e-02
5.560104548931121826e-02 -2.963113132864236832e-03 -6.742819547653198242e-01 4.588349759578704834e-01 4.840038716793060303e-01 1.512325257062911987e-01 -2.155060470104217529e-01 1.677501946687698364e-01
-5.402571056038141251e-03 6.754310131072998047e-01 -3.990397751331329346e-01 3.113077282905578613e-01 1.986523568630218506e-01 3.657531738281250000e-01 -2.452879846096038818e-01 2.328392267227172852e-01
-6.207888480275869370e-03 -1.412421911954879761e-01 -5.279262736439704895e-02 4.318933486938476562e-01 7.021090388298034668e-01 3.115600049495697021e-01 -4.353487193584442139e-01 -1.055362448096275330e-01
5.720448493957519531e-01 3.567344248294830322e-01 -1.544188857078552246e-01 -1.072376966476440430e-01 4.480190277099609375e-01 -2.084416449069976807e-01 -3.472545742988586426e-01 3.813207149505615234e-01
4.855554103851318359e-01 3.468827307224273682e-01 1.268360018730163574e-01 2.297339290380477905e-01 5.384287238121032715e-01 5.852850154042243958e-02 -5.239014029502868652e-01 8.508598804473876953e-02
-4.822843242436647415e-03 8.157297372817993164e-01 -3.377965688705444336e-01 3.225046098232269287e-01 1.215805038809776306e-01 1.325523853302001953e-01 7.541677355766296387e-02 2.800114750862121582e-01
2.627777457237243652e-01 6.842041015625000000e-01 1.811438202857971191e-01 -2.421958893537521362e-01 4.558730721473693848e-01 -2.290933430194854736e-01 -3.292987942695617676e-01 5.097876489162445068e-02
4.983814358711242676e-01 4.996442794799804688e-01 1.402900069952011108e-01 4.548457860946655273e-01 3.936122655868530273e-01 -2.631219029426574707e-01 -2.997775375843048096e-02 2.243727743625640869e-01
3.741787672042846680e-01 5.719076395034790039e-01 -2.129985988140106201e-01 2.661493420600891113e-01 3.764600753784179688e-01 -2.274377197027206421e-01 -4.529807269573211670e-01 1.344113051891326904e-01
5.973885655403137207e-01 3.810849189758300781e-01 -3.031683564186096191e-01 1.143524721264839172e-01 3.661153018474578857e-01 -1.748105287551879883e-01 -2.934385836124420166e-01 3.771050870418548584e-01
4.888905882835388184e-01 4.369758665561676025e-01 9.639367461204528809e-02 4.079453051090240479e-01 3.914377987384796143e-01 -3.751169443130493164e-01 2.295306697487831116e-02 3.160126805305480957e-01
-5.603867024183273315e-02 -9.301400929689407349e-02 -4.133273065090179443e-01 -1.515868455171585083e-01 7.099311351776123047e-01 3.352508842945098877e-01 -1.782689690589904785e-01 3.823806941509246826e-01
2.586276233196258545e-01 4.104973673820495605e-01 -2.009811401367187500e-01 2.926663160324096680e-01 4.892111718654632568e-01 6.181075796484947205e-02 -6.254962682723999023e-01 -6.452029943466186523e-02
6.536243557929992676e-01 3.110318481922149658e-01 -4.309147596359252930e-01 -1.589988470077514648e-01 4.347567260265350342e-01 -2.187444120645523071e-01 -1.574310213327407837e-01 -5.847289785742759705e-02
3.071196377277374268e-01 3.919606208801269531e-01 7.219867408275604248e-02 -1.157218962907791138e-01 5.805457830429077148e-01 -2.518321275711059570e-01 -5.655134320259094238e-01 1.148127689957618713e-01
-1.352248787879943848e-01 2.074283510446548462e-01 -6.180927902460098267e-02 -1.027783080935478210e-01 6.352618336677551270e-01 1.959385871887207031e-01 -6.146243810653686523e-01 3.234057426452636719e-01
2.796001732349395752e-01 6.193575859069824219e-01 2.030905336141586304e-01 -2.589410841464996338e-01 4.812800884246826172e-01 -1.778771281242370605e-01 -4.081254899501800537e-01 9.307346306741237640e-03
3.913270235061645508e-01 7.988355755805969238e-01 -1.426282376050949097e-01 -1.101956740021705627e-01 2.168073803186416626e-01 2.478644996881484985e-01 -6.109581142663955688e-02 2.531088590621948242e-01
4.811367094516754150e-01 6.055023074150085449e-01 2.400775402784347534e-01 -6.746563315391540527e-02 4.218651652336120605e-01 2.163125872611999512e-01 -3.180657029151916504e-01 1.172956600785255432e-01
-1.161225661635398865e-01 2.806748449802398682e-01 -2.051131129264831543e-01 7.158915996551513672e-01 4.125642478466033936e-01 3.651426136493682861e-01 -1.727436780929565430e-01 1.406638622283935547e-01
3.454564809799194336e-01 2.021531909704208374e-01 -8.630926720798015594e-03 -1.721451580524444580e-01 6.736372709274291992e-01 -4.393788054585456848e-02 -5.139682888984680176e-01 -3.003402650356292725e-01
1.984329521656036377e-01 -8.769397623836994171e-03 1.213297471404075623e-01 2.466606795787811279e-01 7.507899999618530273e-01 -2.034623362123966217e-02 5.362357497215270996e-01 1.825830042362213135e-01
8.572167903184890747e-02 7.082964181900024414e-01 -1.809433102607727051e-01 9.559584408998489380e-02 3.264095187187194824e-01 -5.195692777633666992e-01 -1.565058231353759766e-01 -2.193157672882080078e-01
4.635010659694671631e-01 2.753891348838806152e-01 -3.317821025848388672e-01 1.070507317781448364e-01 3.400453031063079834e-01 -3.074537217617034912e-01 -2.298379093408584595e-01 5.699161291122436523e-01
-2.210278362035751343e-01 2.593848705291748047e-01 -6.270220279693603516e-01 1.244604289531707764e-01 4.826637506484985352e-01 -4.084376692771911621e-01 1.722621172666549683e-01 2.139143347740173340e-01
-1.418935656547546387e-01 2.736824750900268555e-01 -7.089224457740783691e-01 3.200430274009704590e-01 4.107090830802917480e-01 -2.478143423795700073e-01 1.232545301318168640e-01 2.338374406099319458e-01
5.129964351654052734e-01 6.098002791404724121e-01 -1.906427294015884399e-01 -2.895979285240173340e-01 3.715870976448059082e-01 2.527352273464202881e-01 -5.073757097125053406e-02 -2.006004154682159424e-01
-1.688188910484313965e-01 1.069803605787456036e-03 2.615088224411010742e-02 4.083777964115142822e-01 8.193997740745544434e-01 -1.677576154470443726e-01 2.665930092334747314e-01 -1.827905774116516113e-01
3.607663512229919434e-01 2.156181819736957550e-02 -2.256052196025848389e-01 -4.703819379210472107e-02 5.062009096145629883e-01 2.836805023252964020e-02 -4.399961233139038086e-02 7.465201616287231445e-01
4.858073592185974121e-02 1.994552165269851685e-01 1.513179093599319458e-01 4.462536573410034180e-01 6.615093350410461426e-01 -1.658988893032073975e-01 5.134494900703430176e-01 -8.408851921558380127e-02
-1.878867447376251221e-01 3.056788742542266846e-01 -4.933868050575256348e-01 5.319814682006835938e-01 4.176091551780700684e-01 -3.834138214588165283e-01 3.662839159369468689e-02 1.485896706581115723e-01
8.456056565046310425e-02 7.344336509704589844e-01 -4.239469468593597412e-01 4.018056392669677734e-01 7.198002934455871582e-02 -4.682927578687667847e-02 1.275285631418228149e-01 2.977253496646881104e-01
6.213752925395965576e-02 6.436088085174560547e-01 1.584892123937606812e-01 2.744633853435516357e-01 4.169403612613677979e-01 -4.255970716476440430e-01 -3.253337442874908447e-01 -1.436794549226760864e-01
1.490681916475296021e-01 3.793957829475402832e-01 -5.665682554244995117e-01 5.412068367004394531e-01 2.740153074264526367e-01 -2.033492475748062134e-01 -1.230177208781242371e-01 2.972618043422698975e-01
5.912557840347290039e-01 2.518011927604675293e-01 4.026789101772010326e-04 -4.234971404075622559e-01 4.743297100067138672e-01 -2.894015908241271973e-01 -7.620851695537567139e-02 3.051443397998809814e-01
3.109979927539825439e-01 -8.915113657712936401e-02 -3.099480271339416504e-01 -3.038240075111389160e-01 6.855925321578979492e-01 4.667248427867889404e-01 1.063308790326118469e-01 8.820439130067825317e-02
6.334823966026306152e-01 4.054944813251495361e-01 -2.125810235738754272e-01 -2.626380883157253265e-02 3.905158042907714844e-01 -8.594141900539398193e-02 -2.370667308568954468e-01 4.150961339473724365e-01
6.600011885166168213e-02 -3.210784867405891418e-02 7.271971553564071655e-02 2.868781983852386475e-01 8.385614752769470215e-01 -2.570109367370605469e-01 2.935121953487396240e-01 -2.272365838289260864e-01
6.736207604408264160e-01 2.225606143474578857e-01 -2.648970782756805420e-01 -3.705119490623474121e-01 4.990785717964172363e-01 1.969932913780212402e-01 -2.071384899318218231e-02 -3.061851300299167633e-02
1.098299399018287659e-01 5.742821097373962402e-01 -5.753115937113761902e-02 3.806416988372802734e-01 3.638059496879577637e-01 -5.591894388198852539e-01 -2.544559538364410400e-01 1.200514566153287888e-02
4.046471714973449707e-01 6.201615333557128906e-01 -1.233475953340530396e-01 4.838473498821258545e-01 2.778587043285369873e-01 -1.813636273145675659e-01 1.324673146009445190e-01 2.732975482940673828e-01
3.085846602916717529e-01 2.080146521329879761e-01 -2.726370282471179962e-02 -1.596865206956863403e-01 6.715674400329589844e-01 -2.936773747205734253e-02 -6.191279292106628418e-01 8.806824684143066406e-03
2.518189549446105957e-01 4.496400952339172363e-01 -2.600019574165344238e-01 3.222148418426513672e-01 4.387025535106658936e-01 -4.877986013889312744e-02 -6.066015958786010742e-01 1.351959165185689926e-02
5.084263086318969727e-01 6.002895236015319824e-01 -2.970626950263977051e-01 -2.882887721061706543e-01 3.578589260578155518e-01 7.592159509658813477e-02 -1.124875321984291077e-01 -2.516306042671203613e-01
5.274651646614074707e-01 4.336427152156829834e-01 -5.081367492675781250e-01 -2.049893587827682495e-01 3.088825941085815430e-01 3.367278277873992920e-01 6.263436377048492432e-02 -1.442003995180130005e-01
-3.638803660869598389e-01 1.600260734558105469e-01 -3.566377460956573486e-01 -1.744192689657211304e-01 6.489312052726745605e-01 -1.824962794780731201e-01 3.103283941745758057e-01 3.655815124511718750e-01
2.826899886131286621e-01 5.289549827575683594e-01 -1.621519029140472412e-01 1.107474267482757568e-01 4.282999336719512939e-01 2.191184088587760925e-02 -6.388011574745178223e-01 9.872671216726303101e-02
2.631271779537200928e-01 2.666409611701965332e-01 4.519978538155555725e-02 -1.269805580377578735e-01 6.374315619468688965e-01 -1.055694092065095901e-02 -6.549978852272033691e-01 7.776178419589996338e-02
-1.658496633172035217e-02 1.518009603023529053e-01 -5.514678955078125000e-01 -1.796549409627914429e-01 5.529626607894897461e-01 -2.949333488941192627e-01 4.339765012264251709e-01 2.433099001646041870e-01
2.267962396144866943e-01 5.061809420585632324e-01 -3.442831337451934814e-01 3.095190227031707764e-01 3.014136850833892822e-01 -5.717951655387878418e-01 -1.525981426239013672e-01 1.921592056751251221e-01
3.225497305393218994e-01 5.166048407554626465e-01 -1.604628562927246094e-01 2.926844060420989990e-01 3.679178655147552490e-01 -2.520151436328887939e-01 -4.301271140575408936e-01 3.657654821872711182e-01
-3.014612197875976562e-01 2.195510864257812500e-01 -3.868143856525421143e-01 -4.063096046447753906e-01 5.984396934509277344e-01 -2.326551377773284912e-01 2.943206727504730225e-01 2.175374180078506470e-01
-4.375257343053817749e-02 7.083022594451904297e-01 -3.171533048152923584e-01 2.690376043319702148e-01 2.467976957559585571e-01 -3.503221273422241211e-01 -3.053929209709167480e-01 -2.157004028558731079e-01
3.886234760284423828e-02 1.172921061515808105e-01 -3.975434601306915283e-01 8.799093216657638550e-02 6.079971194267272949e-01 -5.064052939414978027e-01 3.509014248847961426e-01 2.640274465084075928e-01
3.811274170875549316e-01 4.363222718238830566e-01 -3.400427401065826416e-01 -1.348807215690612793e-01 4.890924990177154541e-01 -8.664976805448532104e-02 -5.056654214859008789e-01 -1.677069664001464844e-01
1.776037663221359253e-01 -1.137980073690414429e-02 -3.506441414356231689e-01 8.394411206245422363e-02 7.076686620712280273e-01 6.899628788232803345e-02 5.515934228897094727e-01 -1.688747406005859375e-01
2.749272994697093964e-02 1.416559368371963501e-01 2.274735420942306519e-01 3.716862201690673828e-01 6.920671463012695312e-01 -5.871121585369110107e-02 5.349104404449462891e-01 1.440476328134536743e-01
5.790352225303649902e-01 3.992226123809814453e-01 2.794827893376350403e-02 3.899277746677398682e-01 4.397590756416320801e-01 -2.566105127334594727e-01 -2.190927267074584961e-01 2.127821296453475952e-01
-3.114457055926322937e-02 5.084828734397888184e-01 -4.717924594879150391e-01 4.824259877204895020e-01 2.808033525943756104e-01 4.522120654582977295e-01 -4.063596576452255249e-02 1.244025025516748428e-02
-2.473218133673071861e-03 5.831144452095031738e-01 -2.959628105163574219e-01 4.226433336734771729e-01 2.645435333251953125e-01 4.482067823410034180e-01 1.123362630605697632e-01 3.320515155792236328e-01
5.148625373840332031e-01 2.728615403175354004e-01 1.420830786228179932e-01 1.075008362531661987e-01 5.377475023269653320e-01 -2.382011413574218750e-01 -3.959452509880065918e-01 3.550132215023040771e-01
5.521996617317199707e-01 6.343808770179748535e-01 6.276603788137435913e-02 -3.889328837394714355e-01 3.504541516304016113e-01 3.999344632029533386e-02 1.016945838928222656e-01 5.166011303663253784e-02
3.781341910362243652e-01 6.147823333740234375e-01 -2.943964600563049316e-01 -2.684592008590698242e-01 2.866677045822143555e-01 4.093679189682006836e-01 2.503423988819122314e-01 -8.880155533552169800e-02
4.211680591106414795e-01 6.717359423637390137e-01 7.302761822938919067e-02 1.163023710250854492e-01 3.490064442157745361e-01 4.258342683315277100e-01 -2.143988907337188721e-01 -5.849690735340118408e-02
-8.926843106746673584e-02 1.769060492515563965e-01 2.796468138694763184e-01 -1.111705787479877472e-02 6.038184165954589844e-01 3.571144342422485352e-01 6.089493166655302048e-03 6.246958374977111816e-01
1.278712879866361618e-02 -6.915709376335144043e-02 -6.791005842387676239e-03 1.151163087342865765e-04 7.457801103591918945e-01 2.681460380554199219e-01 -1.184776797890663147e-01 5.940373539924621582e-01
2.858962416648864746e-01 -6.160089746117591858e-02 4.291164502501487732e-02 -7.346094399690628052e-02 7.517964839935302734e-01 4.592871963977813721e-01 1.102143749594688416e-01 3.448779582977294922e-01
3.453878164291381836e-01 2.988332808017730713e-01 -3.659875094890594482e-01 1.814998537302017212e-01 5.238465070724487305e-01 -5.904401093721389771e-02 -5.433531403541564941e-01 -2.266782671213150024e-01
-4.534212648868560791e-01 4.536765217781066895e-01 -3.166833519935607910e-01 1.919436305761337280e-01 5.122551918029785156e-01 -2.341383397579193115e-01 2.275346666574478149e-01 -2.871548235416412354e-01
2.860980331897735596e-01 3.554954230785369873e-01 2.327631264925003052e-01 -4.818669706583023071e-02 5.754665136337280273e-01 1.233155727386474609e-01 -5.801429748535156250e-01 2.287710905075073242e-01
-2.186389565467834473e-01 8.881518840789794922e-01 9.915894269943237305e-02 -2.648898065090179443e-01 2.431246042251586914e-01 1.237082928419113159e-01 3.011852502822875977e-02 8.979856222867965698e-02
5.359249114990234375e-01 4.333796203136444092e-01 1.957277655601501465e-01 -2.331532686948776245e-01 5.139325261116027832e-01 3.581905066967010498e-01 -1.874265670776367188e-01 -6.885496526956558228e-02
-4.161546230316162109e-01 3.993591368198394775e-01 2.006719112396240234e-01 -2.042610794305801392e-01 5.876477956771850586e-01 4.366596639156341553e-01 -1.786054670810699463e-02 2.213937193155288696e-01
5.904345512390136719e-01 5.924421548843383789e-01 4.145821928977966309e-02 -2.704137563705444336e-01 3.100430369377136230e-01 1.311124265193939209e-01 7.518851757049560547e-02 3.264759480953216553e-01
-4.336692094802856445e-01 8.098241686820983887e-01 6.720089353621006012e-03 1.986260265111923218e-01 2.506040334701538086e-01 1.311779171228408813e-01 8.710491657257080078e-02 1.703558564186096191e-01
2.071635723114013672e-01 6.618999242782592773e-01 9.084255993366241455e-02 4.760713875293731689e-02 2.681739330291748047e-01 4.110725820064544678e-01 3.428759574890136719e-01 3.872866332530975342e-01
3.436498343944549561e-01 4.296238124370574951e-01 -2.066029608249664307e-02 8.472310751676559448e-02 5.543454885482788086e-01 -2.106790095567703247e-01 -5.800390839576721191e-01 3.991863504052162170e-02
4.649523198604583740e-01 7.222604155540466309e-01 1.857362389564514160e-01 1.825010776519775391e-01 3.639215230941772461e-01 -2.427269220352172852e-01 -7.174849975854158401e-03 5.429543554782867432e-02
8.938781917095184326e-02 5.549029111862182617e-01 -9.665400534868240356e-02 5.173811912536621094e-01 3.251958489418029785e-01 5.031899213790893555e-01 -1.621725112199783325e-01 1.476986408233642578e-01
-6.367194652557373047e-02 8.110931515693664551e-01 -3.455849587917327881e-01 -1.339907646179199219e-01 2.296549081802368164e-01 2.838039398193359375e-01 2.478371709585189819e-01 -7.734353095293045044e-02
1.953751295804977417e-01 1.667436063289642334e-01 -3.901924490928649902e-01 1.071095690131187439e-01 5.852172374725341797e-01 -5.121982693672180176e-01 3.732126951217651367e-01 -1.618285626173019409e-01
-2.997785508632659912e-01 1.149156242609024048e-01 -1.572059281170368195e-02 -1.106403321027755737e-01 7.156576514244079590e-01 4.134731292724609375e-01 -4.329806864261627197e-01 1.176461502909660339e-01
2.692624330520629883e-01 8.768417835235595703e-01 1.637780070304870605e-01 5.960037931799888611e-02 2.914577722549438477e-01 1.802244186401367188e-01 -8.500484377145767212e-02 6.013668701052665710e-02
6.634749472141265869e-02 -1.700935661792755127e-01 8.229805529117584229e-02 5.410613119602203369e-02 8.067485690116882324e-01 1.472695171833038330e-01 -3.888941928744316101e-02 5.319041609764099121e-01
4.092756211757659912e-01 7.530487775802612305e-01 2.504069805145263672e-01 -7.101923972368240356e-02 3.537454903125762939e-01 1.714238226413726807e-01 -1.356199532747268677e-01 1.573183089494705200e-01
-9.229329414665699005e-03 1.754985749721527100e-01 2.096527442336082458e-02 2.539571225643157959e-01 7.257325649261474609e-01 1.002580672502517700e-01 6.041656136512756348e-01 -4.925249516963958740e-02
4.807631373405456543e-01 3.967534601688385010e-01 2.818940579891204834e-01 2.177665084600448608e-01 5.079356431961059570e-01 4.781496152281761169e-02 -3.962855637073516846e-01 2.593063712120056152e-01
-1.491542160511016846e-01 1.321399658918380737e-01 -2.341837286949157715e-01 -1.526563018560409546e-01 7.380554676055908203e-01 -5.342879891395568848e-01 2.164234668016433716e-01 -7.153562456369400024e-02
5.071523189544677734e-01 3.313017189502716064e-01 -1.227095350623130798e-01 2.163528949022293091e-01 4.311333298683166504e-01 -4.296048283576965332e-01 -2.234176844358444214e-01 3.883529007434844971e-01
-4.447999000549316406e-01 3.020096719264984131e-01 -1.398167312145233154e-01 -1.898450106382369995e-01 5.986129045486450195e-01 -1.752175837755203247e-01 4.021614491939544678e-01 3.233897686004638672e-01
6.517604738473892212e-02 8.067007660865783691e-01 5.427524819970130920e-02 4.234925657510757446e-02 2.815378904342651367e-01 5.046421885490417480e-01 7.112322002649307251e-02 3.551013395190238953e-02
1.871174126863479614e-01 -5.224556475877761841e-02 -2.545109689235687256e-01 2.512129247188568115e-01 7.536447048187255859e-01 -3.737179636955261230e-01 3.517908155918121338e-01 5.450998619198799133e-02
1.510060392320156097e-02 2.762336470186710358e-02 -3.995390534400939941e-01 -8.063736557960510254e-02 6.794797778129577637e-01 -5.635773539543151855e-01 -4.366506822407245636e-03 2.313956767320632935e-01
4.835277199745178223e-01 6.915395855903625488e-01 9.619193151593208313e-03 -2.852281033992767334e-01 3.866244852542877197e-01 4.233470931649208069e-02 -1.551129519939422607e-01 -1.766225844621658325e-01
1.477417647838592529e-01 -1.082562282681465149e-01 3.233904764056205750e-02 2.007371336221694946e-01 7.873633503913879395e-01 -3.474183380603790283e-01 3.972264528274536133e-01 1.633477956056594849e-01
-5.151116847991943359e-01 6.967133283615112305e-01 -1.400049775838851929e-01 5.297265574336051941e-02 2.785560488700866699e-01 2.156080007553100586e-01 -6.279464066028594971e-02 3.143559396266937256e-01
2.153020948171615601e-01 8.479296565055847168e-01 -1.105478852987289429e-01 -9.577484428882598877e-02 1.759601980447769165e-01 1.518886685371398926e-01 -2.634394913911819458e-02 3.981715142726898193e-01
3.479113876819610596e-01 5.677812099456787109e-01 2.869621217250823975e-01 -2.912793457508087158e-01 3.661971688270568848e-01 -2.019371688365936279e-01 -8.497957885265350342e-02 4.552918970584869385e-01
4.728685915470123291e-01 -1.292374283075332642e-01 -1.003483086824417114e-01 2.458821423351764679e-02 6.849139928817749023e-01 5.059788227081298828e-01 1.541731804609298706e-01 1.128938701003789902e-02
8.334633708000183105e-02 6.521516442298889160e-01 -2.668463289737701416e-01 3.372854888439178467e-01 3.160566687583923340e-01 -3.113658130168914795e-01 -2.064780592918395996e-01 -3.785624504089355469e-01
5.318843722343444824e-01 2.855402827262878418e-01 -2.934936583042144775e-01 -7.062102854251861572e-02 3.160138130187988281e-01 2.529334127902984619e-01 9.276247583329677582e-03 6.168580651283264160e-01
6.884530782699584961e-01 4.376288056373596191e-01 2.570015490055084229e-01 1.886813491582870483e-01 4.227188825607299805e-01 -1.049587577581405640e-01 5.246916040778160095e-02 2.010037899017333984e-01
-4.234061539173126221e-01 7.268674969673156738e-01 -1.289142072200775146e-01 2.779377698898315430e-01 3.442142009735107422e-01 2.200313061475753784e-01 -1.756142675876617432e-01 2.801928482949733734e-02
-2.599304914474487305e-01 2.720978260040283203e-01 -6.988638639450073242e-01 1.451168060302734375e-01 5.447571277618408203e-01 -1.100374162197113037e-01 1.702118813991546631e-01 -1.053020507097244263e-01
-2.446017041802406311e-02 1.565023064613342285e-01 -3.061996698379516602e-01 -2.147035486996173859e-02 6.414303779602050781e-01 -5.779275894165039062e-01 2.862829566001892090e-01 2.308645546436309814e-01
3.227276802062988281e-01 -8.543469756841659546e-02 -4.012541770935058594e-01 4.210247695446014404e-01 5.066770315170288086e-01 1.549675315618515015e-01 -2.192396856844425201e-02 5.187136530876159668e-01
3.665506541728973389e-01 3.613278269767761230e-02 -3.286899328231811523e-01 5.795507133007049561e-02 6.536093354225158691e-01 -2.745889723300933838e-01 4.818411767482757568e-01 -1.347737461328506470e-01
5.033734440803527832e-01 5.034759640693664551e-01 -3.470181226730346680e-01 -4.890973269939422607e-01 3.410118222236633301e-01 3.089465945959091187e-02 1.260964572429656982e-01 -1.858816295862197876e-02
5.030968189239501953e-01 7.552092671394348145e-01 1.758396923542022705e-01 2.196625247597694397e-02 2.878212630748748779e-01 4.136790707707405090e-02 2.104395776987075806e-01 1.277234107255935669e-01
2.550137937068939209e-01 6.886780858039855957e-01 -2.962123155593872070e-01 2.702337801456451416e-01 1.901809275150299072e-01 -1.201314106583595276e-01 4.548816084861755371e-01 2.059242576360702515e-01
5.515689253807067871e-01 4.874510765075683594e-01 1.170674562454223633e-01 3.836964070796966553e-01 4.012084603309631348e-01 -2.838782370090484619e-01 1.170353442430496216e-01 2.048975974321365356e-01
2.953412532806396484e-01 -7.288723438978195190e-02 -4.444355368614196777e-01 2.260467559099197388e-01 5.182037353515625000e-01 1.190378740429878235e-01 -5.874263122677803040e-02 6.104793548583984375e-01
1.786226630210876465e-01 2.997015416622161865e-01 -3.695245087146759033e-02 -9.881918877363204956e-02 6.455456614494323730e-01 -4.174835234880447388e-02 -6.692632436752319336e-01 -2.751045301556587219e-02
7.216891646385192871e-01 4.297365844249725342e-01 -8.279395103454589844e-02 3.616946339607238770e-01 3.617497086524963379e-01 -4.592498391866683960e-02 2.687781676650047302e-02 1.520496010780334473e-01
2.060424685478210449e-01 -1.621770262718200684e-01 -1.017779018729925156e-02 1.531302481889724731e-01 8.687315583229064941e-01 -2.899634540081024170e-01 2.620523571968078613e-01 -1.574707217514514923e-02
4.916262924671173096e-01 2.954716682434082031e-01 -1.955852806568145752e-01 1.554228216409683228e-01 4.779424965381622314e-01 -3.857345879077911377e-02 -4.834471642971038818e-01 3.807258903980255127e-01
3.485423624515533447e-01 4.225687682628631592e-01 -2.733269929885864258e-01 2.107464224100112915e-01 3.259811401367187500e-01 6.839672327041625977e-01 2.777137793600559235e-02 -7.737091928720474243e-02
-2.739596068859100342e-01 1.746206134557723999e-01 4.090232253074645996e-01 2.046899311244487762e-02 7.322199344635009766e-01 3.387553095817565918e-01 -8.545995503664016724e-02 2.617830336093902588e-01
-4.246016442775726318e-01 2.498792558908462524e-01 -5.448449850082397461e-01 1.394004076719284058e-01 5.934811234474182129e-01 9.184982627630233765e-02 8.341245353221893311e-02 -2.708718180656433105e-01
2.842762470245361328e-01 -2.859665080904960632e-02 -2.124849408864974976e-01 6.173913553357124329e-02 7.646561264991760254e-01 -2.605362832546234131e-01 4.408022761344909668e-01 -1.500759273767471313e-01
1.500831395387649536e-01 5.618635565042495728e-02 -3.212805092334747314e-01 -2.950283586978912354e-01 6.114886999130249023e-01 5.071376562118530273e-01 -2.102627009153366089e-01 3.297542631626129150e-01
-2.428285181522369385e-01 1.977481544017791748e-01 2.579725384712219238e-01 -2.640475034713745117e-01 6.300613284111022949e-01 2.100141048431396484e-01 1.650946773588657379e-02 5.694763660430908203e-01
-1.139584183692932129e-01 7.825101912021636963e-02 2.344876378774642944e-01 4.246019199490547180e-02 8.003233075141906738e-01 -2.334644943475723267e-01 4.377487301826477051e-01 1.935353726148605347e-01
-5.583102703094482422e-01 3.998509943485260010e-01 -1.293980181217193604e-01 8.297389000654220581e-02 6.062765717506408691e-01 -2.127418369054794312e-01 2.572934925556182861e-01 -1.604684442281723022e-01
-1.431719064712524414e-01 -9.221470355987548828e-02 -5.917741060256958008e-01 -8.469640463590621948e-02 6.853579282760620117e-01 -3.788001835346221924e-02 1.439731419086456299e-01 3.489262461662292480e-01
1.119844466447830200e-01 1.094409599900245667e-01 -6.632623076438903809e-02 1.284371763467788696e-01 7.434632182121276855e-01 -9.521622210741043091e-02 6.189708113670349121e-01 -9.827657788991928101e-02
3.502116203308105469e-01 -1.753589659929275513e-01 -3.887261450290679932e-01 -1.739597618579864502e-01 6.938560009002685547e-01 -8.161859214305877686e-02 2.102788090705871582e-01 3.645768165588378906e-01
3.012559413909912109e-01 -1.250289231538772583e-01 -2.464035898447036743e-01 2.125426679849624634e-01 6.248608827590942383e-01 3.494770228862762451e-01 -3.738054260611534119e-02 5.232026576995849609e-01
2.220481932163238525e-01 7.135131359100341797e-01 3.910803496837615967e-01 -1.537975072860717773e-01 4.433151185512542725e-01 -2.408141829073429108e-02 -2.604453265666961670e-01 -7.491388823837041855e-03
-1.466343402862548828e-01 1.246249824762344360e-01 -8.012737631797790527e-01 3.006031215190887451e-01 4.681637287139892578e-01 6.640882790088653564e-02 -4.909824952483177185e-02 -6.757983565330505371e-02
2.874243557453155518e-01 7.268474102020263672e-01 9.708721190690994263e-02 5.526943132281303406e-02 2.940793037414550781e-01 3.882814645767211914e-01 2.666429579257965088e-01 2.612579166889190674e-01
4.803813993930816650e-01 3.642875850200653076e-01 -5.320308208465576172e-01 -2.720392346382141113e-01 4.201238155364990234e-01 1.504586935043334961e-01 -2.718700170516967773e-01 -8.006982505321502686e-02
2.664737701416015625e-01 2.096602767705917358e-01 -1.557921618223190308e-01 -3.848755061626434326e-01 5.068849921226501465e-01 5.096879601478576660e-01 -1.603805273771286011e-01 4.125506579875946045e-01
-3.110419511795043945e-01 2.689161896705627441e-01 -7.203543186187744141e-01 -5.297710187733173370e-03 5.257888436317443848e-01 9.038796275854110718e-02 1.067733764648437500e-01 -1.263883113861083984e-01
1.696698069572448730e-01 -2.055414021015167236e-01 -3.468577563762664795e-01 -2.317887963727116585e-03 7.122479677200317383e-01 5.695929005742073059e-02 -1.483818292617797852e-01 5.254433155059814453e-01
3.056222796440124512e-01 3.526087105274200439e-01 1.852763444185256958e-01 -3.030609488487243652e-01 5.243253111839294434e-01 -2.906306087970733643e-01 -4.270282685756683350e-01 3.381605148315429688e-01
1.358577758073806763e-01 -2.506350278854370117e-01 -1.318028122186660767e-01 2.572743296623229980e-01 7.588506937026977539e-01 2.435606271028518677e-01 -1.627940386533737183e-01 4.165147244930267334e-01
-7.951460778713226318e-02 1.771047860383987427e-01 -1.043844502419233322e-02 3.701508641242980957e-01 7.162916660308837891e-01 1.284195482730865479e-01 5.435588359832763672e-01 -1.301286742091178894e-02
5.076732039451599121e-01 6.961257457733154297e-01 1.290111988782882690e-01 1.618010252714157104e-01 3.421392440795898438e-01 -2.657829523086547852e-01 -8.475382626056671143e-02 1.413169354200363159e-01
1.721275895833969116e-01 3.762796521186828613e-01 -4.445557296276092529e-01 5.511544942855834961e-01 2.775354087352752686e-01 2.584018111228942871e-01 2.952923998236656189e-02 4.274519979953765869e-01
4.340342804789543152e-02 7.184150815010070801e-02 -4.144296050071716309e-01 -4.471596330404281616e-03 7.157272696495056152e-01 -4.848546385765075684e-01 2.559532523155212402e-01 9.122260659933090210e-02
1.321722567081451416e-01 1.028237491846084595e-01 -6.920895725488662720e-02 2.721195816993713379e-01 7.204076051712036133e-01 3.446893766522407532e-02 5.800315737724304199e-01 -1.910679042339324951e-01
-1.689203381538391113e-01 2.846987545490264893e-01 -2.533046305179595947e-01 6.445901393890380859e-01 4.225398898124694824e-01 3.561703562736511230e-01 -1.255192309617996216e-01 2.993335723876953125e-01
-4.243826866149902344e-02 8.076112866401672363e-01 -1.273783296346664429e-01 -1.235686913132667542e-01 2.395975887775421143e-01 4.420534372329711914e-01 -1.092148050665855408e-01 2.229847759008407593e-01
8.741030842065811157e-02 6.199111938476562500e-01 -2.034909576177597046e-01 3.250394761562347412e-02 3.753637075424194336e-01 -4.406925141811370850e-01 -2.658288478851318359e-01 -3.997893631458282471e-01
7.802578061819076538e-02 -4.408773407340049744e-02 1.223113983869552612e-01 3.219155073165893555e-01 8.395651578903198242e-01 -5.780705064535140991e-02 3.841795623302459717e-01 -1.325645744800567627e-01
-2.236645221710205078e-01 2.184236943721771240e-01 3.890345692634582520e-01 5.319394916296005249e-02 6.536116003990173340e-01 2.301692515611648560e-01 9.219121187925338745e-02 5.093157291412353516e-01
4.783130288124084473e-01 7.460787892341613770e-01 1.650580018758773804e-01 -2.623903565108776093e-02 3.254708349704742432e-01 2.078385949134826660e-01 -1.175582483410835266e-01 1.539561897516250610e-01
-8.770579099655151367e-02 5.987333655357360840e-01 1.987918466329574585e-01 6.257446110248565674e-02 4.388045966625213623e-01 3.581065833568572998e-01 -5.152094364166259766e-01 6.451094895601272583e-02
-2.012963406741619110e-02 1.290099322795867920e-01 -1.718952208757400513e-01 2.559560909867286682e-02 7.300748825073242188e-01 -5.490161776542663574e-01 3.437221348285675049e-01 -1.323715131729841232e-02
6.467410363256931305e-03 8.912032246589660645e-01 3.147589266300201416e-01 7.056722790002822876e-02 2.529872357845306396e-01 -3.776673972606658936e-02 -1.737140566110610962e-01 7.782390713691711426e-02
-1.909711807966232300e-01 1.101980432868003845e-01 1.863467544317245483e-01 -1.901778280735015869e-01 6.824980974197387695e-01 3.285258114337921143e-01 8.761260658502578735e-02 5.468866229057312012e-01
2.680511176586151123e-01 -1.323372125625610352e-01 -4.921319484710693359e-01 1.186034604907035828e-01 6.482599973678588867e-01 4.756285846233367920e-01 7.972737401723861694e-02 -3.943240642547607422e-02
-5.072412490844726562e-01 2.948243618011474609e-01 -1.014361381530761719e-01 -9.780853986740112305e-03 6.729215979576110840e-01 5.393235012888908386e-02 4.351175129413604736e-01 -1.845771819353103638e-02
3.893061280250549316e-01 7.995703816413879395e-01 9.916120767593383789e-02 -3.797146677970886230e-02 3.565131425857543945e-01 1.294180154800415039e-01 -2.265308052301406860e-01 -5.182902514934539795e-02
-4.329704120755195618e-02 2.581413984298706055e-01 -2.467023730278015137e-01 -2.723733521997928619e-02 5.852923989295959473e-01 -6.050182580947875977e-01 2.348805963993072510e-01 3.257318437099456787e-01
2.924434542655944824e-01 8.365442156791687012e-01 -2.258339710533618927e-02 2.327207922935485840e-01 2.568878531455993652e-01 2.984684407711029053e-01 -5.856332555413246155e-02 3.869352862238883972e-02
-8.946433663368225098e-02 2.356855273246765137e-01 -3.234794437885284424e-01 3.848531544208526611e-01 5.336602926254272461e-01 -1.930392682552337646e-01 5.887669920921325684e-01 1.224480494856834412e-01
2.043505609035491943e-01 -1.766197383403778076e-01 1.059093698859214783e-01 1.714741587638854980e-01 8.453230261802673340e-01 -2.968962490558624268e-01 2.716740667819976807e-01 9.950316697359085083e-02
2.763633430004119873e-01 6.937201619148254395e-01 -8.242076635360717773e-02 1.736119687557220459e-01 3.421010375022888184e-01 5.359857082366943359e-01 1.301219686865806580e-02 3.095838427543640137e-02
-3.094637095928192139e-01 2.016885764896869659e-02 -4.811361059546470642e-02 -4.505411162972450256e-02 7.658707499504089355e-01 4.055548310279846191e-01 -3.675828874111175537e-01 1.154594346880912781e-01
1.610232144594192505e-02 1.518834531307220459e-01 -4.112916812300682068e-02 2.418241947889328003e-01 7.439123988151550293e-01 -4.781053960323333740e-02 5.910362601280212402e-01 -1.071739718317985535e-01
3.855204582214355469e-01 5.192114412784576416e-02 -2.032141238451004028e-01 2.970349490642547607e-01 5.936481952667236328e-01 -3.227461278438568115e-01 5.058274269104003906e-01 8.190128952264785767e-02
-4.545801784843206406e-04 1.392848044633865356e-01 -2.497070655226707458e-02 1.812588870525360107e-01 7.636859416961669922e-01 -1.010135933756828308e-01 5.873579978942871094e-01 -9.333748370409011841e-02
-4.713729321956634521e-01 4.333360791206359863e-01 -4.452973008155822754e-01 -8.447326719760894775e-02 4.709037542343139648e-01 -3.263777494430541992e-01 1.885999292135238647e-01 1.440809965133666992e-01
2.438134513795375824e-02 4.446423947811126709e-01 -4.806052893400192261e-02 1.956919282674789429e-01 3.795827925205230713e-01 6.682704687118530273e-01 2.406098097562789917e-01 3.354581296443939209e-01
-1.547960788011550903e-01 1.224743276834487915e-01 -1.650705635547637939e-01 8.599002659320831299e-02 7.453752756118774414e-01 1.713915765285491943e-01 -5.798254609107971191e-01 -7.237818837165832520e-02
3.023794293403625488e-01 9.596639871597290039e-02 -4.216024875640869141e-01 -4.378462675958871841e-03 5.111874341964721680e-01 4.921449124813079834e-01 -1.811623424291610718e-01 4.304072260856628418e-01
1.829386502504348755e-01 -2.260774970054626465e-01 -4.954746365547180176e-02 6.662555783987045288e-02 8.344951272010803223e-01 1.033681854605674744e-01 1.849939376115798950e-01 4.089480936527252197e-01
3.831176161766052246e-01 1.021487265825271606e-01 -2.087685763835906982e-01 -2.863146364688873291e-01 4.849278032779693604e-01 3.787069916725158691e-01 -5.014124140143394470e-02 5.797740817070007324e-01
-3.501644730567932129e-01 8.565977215766906738e-02 -2.052790224552154541e-01 -2.922723591327667236e-01 7.774645090103149414e-01 -3.261287808418273926e-01 8.742213249206542969e-02 1.550194472074508667e-01
3.037591278553009033e-01 6.196183562278747559e-01 -5.015367269515991211e-02 2.122811973094940186e-01 4.030366837978363037e-01 -5.109789371490478516e-01 -2.134145051240921021e-01 -8.450554311275482178e-02
-6.928047537803649902e-02 1.990878283977508545e-01 8.529466576874256134e-03 2.494295090436935425e-01 7.234840989112854004e-01 3.890034556388854980e-02 6.041926741600036621e-01 -5.731558427214622498e-02
-1.868114471435546875e-01 3.016704320907592773e-01 -2.448566555976867676e-01 -1.887859553098678589e-01 5.947291254997253418e-01 -5.830063223838806152e-01 1.950316429138183594e-01 2.164834439754486084e-01
1.926241070032119751e-01 -2.934599854052066803e-02 -3.241412937641143799e-01 -2.821551263332366943e-01 6.694310307502746582e-01 4.937121868133544922e-01 2.323877811431884766e-01 1.773753017187118530e-01
5.101977586746215820e-01 4.517204463481903076e-01 -4.294062778353691101e-02 6.137410402297973633e-01 3.073491156101226807e-01 3.190862387418746948e-02 1.247324123978614807e-01 2.146744430065155029e-01
1.418765932321548462e-01 1.245756968855857849e-01 1.933223381638526917e-02 3.591480553150177002e-01 7.005751132965087891e-01 3.111286275088787079e-02 5.850209593772888184e-01 -3.110873140394687653e-02
2.177380472421646118e-01 1.827003657817840576e-01 -2.189477831125259399e-01 -3.765874505043029785e-01 5.321834087371826172e-01 4.839934706687927246e-01 -2.284801155328750610e-01 3.997280299663543701e-01
1.822584494948387146e-02 4.256618209183216095e-03 -2.439453750848770142e-01 2.278282642364501953e-01 7.291878461837768555e-01 2.514551281929016113e-01 4.639261066913604736e-01 -2.793968319892883301e-01
-3.687109798192977905e-02 6.470584869384765625e-01 -4.347854256629943848e-01 4.313233196735382080e-01 2.402178049087524414e-01 3.504699766635894775e-01 8.085519075393676758e-02 1.334402859210968018e-01
-6.224817596375942230e-03 -2.341428399085998535e-02 -2.727756500244140625e-01 -1.729561761021614075e-02 7.624499797821044922e-01 -4.428613185882568359e-01 2.831534147262573242e-01 2.589886784553527832e-01
2.454310208559036255e-01 4.799240231513977051e-01 -1.132033839821815491e-01 1.193849891424179077e-01 4.850563406944274902e-01 1.536366194486618042e-01 -6.505168080329895020e-01 1.768630184233188629e-02
2.821904122829437256e-01 6.649548411369323730e-01 9.974738210439682007e-02 1.617632210254669189e-01 4.140636324882507324e-01 3.853044807910919189e-01 7.869488000869750977e-02 -3.405666649341583252e-01
3.241745010018348694e-02 5.941765904426574707e-01 -2.795558273792266846e-01 6.526188850402832031e-01 2.752802670001983643e-01 2.503508627414703369e-01 9.880514815449714661e-03 -5.733953788876533508e-02
-3.263466432690620422e-02 1.575727015733718872e-01 -1.537910401821136475e-01 -1.545473784208297729e-01 6.783950328826904297e-01 -6.471347808837890625e-01 1.506250351667404175e-01 1.577275544404983521e-01
3.268733322620391846e-01 6.904343962669372559e-01 -2.769164443016052246e-01 -5.014729872345924377e-02 1.906471997499465942e-01 -1.124774292111396790e-01 5.314440727233886719e-01 7.633147388696670532e-02
4.971457421779632568e-01 -2.855884470045566559e-02 -3.030715510249137878e-02 2.715136408805847168e-01 6.912816166877746582e-01 -5.144685506820678711e-02 3.379384875297546387e-01 -2.875286936759948730e-01
1.664827205240726471e-02 1.674256175756454468e-01 -4.612285196781158447e-01 5.580736398696899414e-01 4.567821025848388672e-01 4.364767074584960938e-01 -2.198230177164077759e-01 -5.447524134069681168e-03
3.899731636047363281e-01 9.435313940048217773e-02 -1.943131983280181885e-01 2.188570499420166016e-01 6.436584591865539551e-01 -3.153149187564849854e-01 4.880109131336212158e-01 -3.857688233256340027e-02
-2.947168946266174316e-01 3.339297771453857422e-01 4.737782105803489685e-02 1.391735970973968506e-01 6.842762231826782227e-01 -2.405546419322490692e-02 -5.276910066604614258e-01 -1.809654384851455688e-01
3.294326663017272949e-01 5.672329068183898926e-01 -2.283460795879364014e-01 2.967645525932312012e-01 3.794812262058258057e-01 -5.007363557815551758e-01 -1.563201844692230225e-01 -1.016409546136856079e-01
4.286703765392303467e-01 7.813762426376342773e-01 -1.115401759743690491e-01 -1.585065722465515137e-01 2.122698575258255005e-01 2.629983425140380859e-01 8.657202124595642090e-02 2.154210656881332397e-01
-3.672471344470977783e-01 9.787834435701370239e-02 3.418214917182922363e-01 -4.584294185042381287e-02 8.171135783195495605e-01 2.397933900356292725e-01 -1.028203666210174561e-01 2.930163778364658356e-02
2.901899218559265137e-01 5.444459915161132812e-01 2.625013291835784912e-01 -2.492212504148483276e-01 2.833766341209411621e-01 -1.571540683507919312e-01 1.739942133426666260e-01 5.942023396492004395e-01
-1.344764381647109985e-01 7.755134105682373047e-01 -2.015074938535690308e-01 9.918904304504394531e-02 2.940394878387451172e-01 4.825466871261596680e-01 6.158770993351936340e-02 -8.335188776254653931e-02
3.794408142566680908e-01 7.078260183334350586e-01 1.442261785268783569e-01 3.236436843872070312e-02 2.610664665699005127e-01 -1.578251570463180542e-01 4.166076183319091797e-01 2.579378187656402588e-01
-1.348370611667633057e-01 3.492528200149536133e-01 -7.705900669097900391e-01 3.973843157291412354e-01 3.130213916301727295e-01 -2.702044695615768433e-02 -4.165971651673316956e-02 8.757894486188888550e-02
1.784983277320861816e-01 5.249097943305969238e-01 -2.972347140312194824e-01 4.055413305759429932e-01 3.482883870601654053e-01 2.281929254531860352e-01 -5.155829191207885742e-01 2.435783855617046356e-02
6.779395043849945068e-02 8.297702670097351074e-01 2.638148069381713867e-01 -1.824374645948410034e-01 3.312423825263977051e-01 2.484215795993804932e-01 -1.666072458028793335e-01 6.935982406139373779e-02
5.711476206779479980e-01 6.450403332710266113e-01 1.394571661949157715e-01 -1.516533344984054565e-01 3.987330794334411621e-01 -2.215571701526641846e-01 -1.094631571322679520e-02 8.408861607313156128e-02
4.387742280960083008e-01 5.161663293838500977e-01 -3.310640752315521240e-01 2.332362383604049683e-01 2.348949760198593140e-01 -4.299615696072578430e-02 5.142717361450195312e-01 2.356847077608108521e-01
4.865186512470245361e-01 1.457328051328659058e-01 -2.280078083276748657e-01 -1.891197562217712402e-01 5.759948492050170898e-01 3.105171024799346924e-01 -1.095420718193054199e-01 4.627281725406646729e-01
2.503170818090438843e-02 2.605939507484436035e-01 -4.704478979110717773e-01 6.579613685607910156e-01 3.730173408985137939e-01 3.030837178230285645e-01 -6.676772236824035645e-02 2.043773829936981201e-01
-4.608418941497802734e-01 3.669795095920562744e-01 1.744950413703918457e-01 -1.184952408075332642e-01 6.045967936515808105e-01 -2.540451884269714355e-01 3.846738040447235107e-01 1.743873655796051025e-01
4.812364000827074051e-03 -2.044976055622100830e-01 -1.918401867151260376e-01 2.969081141054630280e-02 8.370341062545776367e-01 3.087831735610961914e-01 -1.749043017625808716e-01 3.064454495906829834e-01
2.133027464151382446e-02 1.719058007001876831e-01 -5.300553441047668457e-01 9.459315985441207886e-02 5.647248625755310059e-01 -5.313510894775390625e-01 2.239568680524826050e-01 1.693578064441680908e-01
-6.134093180298805237e-02 9.919101744890213013e-02 9.290651232004165649e-02 -1.730332225561141968e-01 6.785289645195007324e-01 5.487148761749267578e-01 1.641009300947189331e-01 3.992587029933929443e-01
3.776302933692932129e-01 8.034236431121826172e-01 7.161889225244522095e-02 1.199098229408264160e-01 2.477181851863861084e-01 2.297144681215286255e-01 3.461023792624473572e-02 2.776101827621459961e-01
1.834250986576080322e-01 -1.911337673664093018e-01 -4.303706586360931396e-01 4.123122394084930420e-01 6.985936760902404785e-01 2.360010743141174316e-01 4.349869675934314728e-03 -1.756538897752761841e-01
-1.733822375535964966e-01 1.793579757213592529e-02 2.164781540632247925e-01 -3.097479045391082764e-01 8.756074309349060059e-01 4.305009543895721436e-02 -2.073545604944229126e-01 -1.235836446285247803e-01
7.481381297111511230e-01 8.005636930465698242e-02 1.621204912662506104e-01 -1.921579986810684204e-01 5.832316279411315918e-01 9.649180620908737183e-02 6.521365791559219360e-02 1.301922500133514404e-01
-4.698319137096405029e-01 2.663826346397399902e-01 -3.318778276443481445e-01 -1.983486264944076538e-01 6.718192100524902344e-01 7.470662891864776611e-02 2.981709241867065430e-01 -1.139523684978485107e-01
2.976543307304382324e-01 4.273789227008819580e-01 -2.127243131399154663e-01 3.816738724708557129e-01 4.433242976665496826e-01 1.956039518117904663e-01 -5.499394536018371582e-01 -2.432632818818092346e-02
3.759372830390930176e-01 6.192910075187683105e-01 -1.655682325363159180e-01 -2.397632896900177002e-01 3.757632374763488770e-01 4.073799848556518555e-01 -2.225729823112487793e-01 -1.831810623407363892e-01
-9.279385209083557129e-02 1.927877515554428101e-01 -6.693399548530578613e-01 4.959345757961273193e-01 3.828576803207397461e-01 2.487432770431041718e-02 -9.218505769968032837e-02 3.233549594879150391e-01
1.464367806911468506e-01 7.340290546417236328e-01 -6.493843346834182739e-02 1.155200377106666565e-01 2.961498200893402100e-01 5.738862752914428711e-01 6.923580914735794067e-02 1.876088790595531464e-02
2.576499283313751221e-01 3.463178575038909912e-01 -2.628639154136180878e-02 -3.049746453762054443e-01 6.276692152023315430e-01 2.001768350601196289e-01 -5.094407200813293457e-01 1.625138670206069946e-01
-1.828505843877792358e-01 -1.804028637707233429e-02 2.730465233325958252e-01 1.337088197469711304e-01 8.468373417854309082e-01 1.506761759519577026e-01 -2.657880783081054688e-01 -2.516497373580932617e-01
3.840309679508209229e-01 1.260855048894882202e-01 -2.914946377277374268e-01 -1.395443975925445557e-01 5.104862451553344727e-01 4.638232290744781494e-01 2.040024697780609131e-01 4.635036587715148926e-01
3.455710709095001221e-01 3.056724667549133301e-01 3.328109085559844971e-01 1.714987754821777344e-01 5.576404333114624023e-01 1.936006098985671997e-01 -4.479890465736389160e-01 3.127806484699249268e-01
4.891183078289031982e-01 1.641568243503570557e-01 -3.429378569126129150e-01 -2.640323936939239502e-01 4.490299224853515625e-01 5.678420662879943848e-01 1.309783011674880981e-01 7.258476316928863525e-02
8.841373026371002197e-02 1.667834073305130005e-01 -9.664978086948394775e-02 -1.988027095794677734e-01 6.808097958564758301e-01 7.163090165704488754e-03 -6.722010374069213867e-01 -9.749469347298145294e-03
-3.895875513553619385e-01 2.827822864055633545e-01 -2.046517282724380493e-01 4.531363546848297119e-01 6.278483867645263672e-01 5.439284141175448895e-04 -3.358931243419647217e-01 -1.184188202023506165e-01
1.014679893851280212e-01 3.672474026679992676e-01 -4.784816503524780273e-01 1.745772212743759155e-01 5.314787030220031738e-01 -3.621259927749633789e-01 -1.757788360118865967e-01 3.884693682193756104e-01
-4.169256985187530518e-01 1.604009717702865601e-01 -4.763742089271545410e-01 -1.955136954784393311e-01 6.493610143661499023e-01 1.412705779075622559e-01 -6.486996263265609741e-02 -2.990837395191192627e-01
8.815758675336837769e-02 8.497849702835083008e-01 1.970094293355941772e-01 1.734520196914672852e-01 3.051352500915527344e-01 1.388815939426422119e-01 -2.974440157413482666e-01 1.807656697928905487e-02
1.396204680204391479e-01 7.429987788200378418e-01 -8.891810476779937744e-02 1.421991139650344849e-01 1.683910042047500610e-01 2.550344169139862061e-01 2.344860732555389404e-01 5.019462704658508301e-01
-3.157974481582641602e-01 2.553618550300598145e-01 -6.609926819801330566e-01 -1.396535038948059082e-01 5.583567619323730469e-01 7.245673239231109619e-02 8.765230327844619751e-02 -2.322770357131958008e-01
-1.075001806020736694e-02 2.168998867273330688e-01 3.011133372783660889e-01 2.556899562478065491e-02 6.091950535774230957e-01 5.564584136009216309e-01 1.070440113544464111e-01 4.114519953727722168e-01
-8.912826329469680786e-02 -4.258528724312782288e-02 -7.672230899333953857e-02 -1.202511861920356750e-01 8.404366970062255859e-01 -4.678615927696228027e-01 1.382591724395751953e-01 1.598505526781082153e-01
-4.078960418701171875e-01 2.594866752624511719e-01 -2.001400738954544067e-01 -2.887739837169647217e-01 6.505054235458374023e-01 -3.176222741603851318e-01 2.505116760730743408e-01 2.367356270551681519e-01
5.748453736305236816e-01 4.763295352458953857e-01 -4.620617628097534180e-01 -2.200773954391479492e-01 3.256429135799407959e-01 2.644430696964263916e-01 -6.518622487783432007e-02 -2.247736603021621704e-02
-8.300271630287170410e-02 1.176513358950614929e-01 -8.757451921701431274e-02 1.044894903898239136e-01 7.130150198936462402e-01 2.531274557113647461e-01 6.227583289146423340e-01 -1.973444409668445587e-02
-3.908110857009887695e-01 3.125336766242980957e-01 3.617116510868072510e-01 2.538822963833808899e-02 6.614990234375000000e-01 3.158891201019287109e-01 5.123187974095344543e-02 2.794960439205169678e-01
-1.715386807918548584e-01 1.152194738388061523e-01 -2.053391188383102417e-02 2.169429510831832886e-01 7.761847972869873047e-01 1.134435161948204041e-01 5.418115854263305664e-01 -3.034641593694686890e-02
-2.939575910568237305e-01 1.179040297865867615e-01 -5.209836363792419434e-01 -2.226607650518417358e-01 6.544420123100280762e-01 -1.116351857781410217e-01 -1.020452082157135010e-01 -3.570935130119323730e-01
2.093976885080337524e-01 -2.749252133071422577e-02 -1.977046877145767212e-01 1.187829673290252686e-01 7.606720328330993652e-01 1.215378940105438232e-01 4.838950932025909424e-01 -2.732262313365936279e-01
-2.208236008882522583e-01 6.536253094673156738e-01 -8.319468051195144653e-02 4.449077248573303223e-01 3.581826388835906982e-01 3.998718559741973877e-01 -1.347384899854660034e-01 1.131367906928062439e-01
-3.420631289482116699e-01 2.182902097702026367e-01 -3.675045669078826904e-01 -1.474529206752777100e-01 6.939777731895446777e-01 -3.440331220626831055e-01 2.079342752695083618e-01 1.879882961511611938e-01
-4.847050011157989502e-01 7.141180634498596191e-01 -8.923807181417942047e-03 1.706941276788711548e-01 3.398029506206512451e-01 2.885518074035644531e-01 9.511729329824447632e-02 1.345548480749130249e-01
-3.608172833919525146e-01 7.465768456459045410e-01 -1.499660611152648926e-01 1.274439692497253418e-02 2.786330282688140869e-01 4.012121260166168213e-01 1.463488042354583740e-01 1.724998652935028076e-01
8.346530050039291382e-02 -5.568226426839828491e-02 -4.711634814739227295e-01 1.083846092224121094e-01 7.303022146224975586e-01 -3.777167201042175293e-01 2.824465334415435791e-01 2.008569985628128052e-02
8.733640424907207489e-03 7.826133370399475098e-01 -2.506372034549713135e-01 -2.303566932678222656e-01 2.077037245035171509e-01 1.678572595119476318e-01 3.930633366107940674e-01 -2.138720452785491943e-01
-3.185812234878540039e-01 1.349288821220397949e-01 -1.090864986181259155e-01 -2.455601096153259277e-01 7.866468429565429688e-01 -3.860410451889038086e-01 6.459170579910278320e-02 1.899670660495758057e-01
4.434815049171447754e-01 6.445089578628540039e-01 1.028339937329292297e-01 -2.430073320865631104e-01 3.155635297298431396e-01 2.287534177303314209e-01 -2.526935376226902008e-02 4.071341156959533691e-01
-3.904013037681579590e-01 -3.532705828547477722e-02 -1.132916659116744995e-01 2.993666380643844604e-02 8.077405691146850586e-01 2.771569490432739258e-01 -3.043171167373657227e-01 1.036235988140106201e-01
4.688974618911743164e-01 5.541149377822875977e-01 2.846747338771820068e-01 2.982088029384613037e-01 4.441761374473571777e-01 -2.573401629924774170e-01 -1.956573575735092163e-01 3.640586137771606445e-02
-8.599501848220825195e-02 9.002643078565597534e-02 -1.829443871974945068e-01 -6.334296613931655884e-02 6.709412336349487305e-01 2.764614522457122803e-01 -5.861502289772033691e-01 -2.772260010242462158e-01
5.499657988548278809e-01 2.972471714019775391e-01 -3.833469450473785400e-01 -1.442975699901580811e-01 5.351153016090393066e-01 -7.389516569674015045e-03 -3.908651471138000488e-01 -4.718583449721336365e-02
6.985741257667541504e-01 1.735698133707046509e-01 -2.945377826690673828e-01 -3.731059730052947998e-01 4.795768558979034424e-01 8.770018815994262695e-02 2.772812033072113991e-03 1.349600851535797119e-01
-1.013461649417877197e-01 5.709106102585792542e-02 -3.360472321510314941e-01 -2.994750440120697021e-01 7.518751621246337891e-01 -4.544055834412574768e-02 -4.644922018051147461e-01 2.687449939548969269e-02
2.836420573294162750e-02 8.253153562545776367e-01 3.631131052970886230e-01 -1.735513657331466675e-01 3.406320810317993164e-01 3.063458483666181564e-03 -1.625614613294601440e-01 -1.166748106479644775e-01
-1.275415718555450439e-01 2.448906600475311279e-01 -1.010849252343177795e-01 5.255917906761169434e-01 4.831319153308868408e-01 -9.959799237549304962e-03 -3.161806166172027588e-01 -5.511904954910278320e-01
2.503935396671295166e-01 8.254140615463256836e-01 -1.289193481206893921e-01 -1.890131235122680664e-01 2.698192000389099121e-01 3.152760267257690430e-01 -1.772599220275878906e-01 5.111712031066417694e-03
1.909526586532592773e-01 6.103686094284057617e-01 -3.607166111469268799e-01 -4.653112590312957764e-02 3.566218614578247070e-01 6.355697661638259888e-02 -4.985066354274749756e-01 -2.810309827327728271e-01
4.837836623191833496e-01 2.982915639877319336e-01 1.352560222148895264e-01 6.210036873817443848e-01 3.933723568916320801e-01 -1.232027076184749603e-02 -4.073415882885456085e-03 3.436940014362335205e-01
3.318079710006713867e-01 3.278713524341583252e-01 -1.714995205402374268e-01 2.133965492248535156e-01 4.092048108577728271e-01 1.902624666690826416e-01 5.234951972961425781e-01 4.793308973312377930e-01
5.163217782974243164e-01 6.713243126869201660e-01 1.577821820974349976e-01 1.065716892480850220e-01 3.281655609607696533e-01 -2.610632777214050293e-01 1.765042357146739960e-02 2.651876211166381836e-01
2.865581512451171875e-01 1.642521098256111145e-02 -4.554284512996673584e-01 1.090825572609901428e-01 5.053181648254394531e-01 2.379582971334457397e-01 2.763126976788043976e-02 6.209400296211242676e-01
9.554058313369750977e-02 7.568432688713073730e-01 -6.527566164731979370e-02 -3.435144126415252686e-01 3.559943735599517822e-01 3.608432412147521973e-01 -1.252415478229522705e-01 -1.522226631641387939e-01
1.700553745031356812e-01 7.974004745483398438e-01 3.545752763748168945e-01 -6.629169732332229614e-02 3.736636340618133545e-01 -1.190477609634399414e-01 -2.209844142198562622e-01 -4.984285309910774231e-02
-4.365692138671875000e-01 3.799894750118255615e-01 -8.075455576181411743e-02 -2.409527003765106201e-01 6.516622304916381836e-01 -1.649482548236846924e-01 3.829908370971679688e-01 -4.338607564568519592e-02
1.993538737297058105e-01 3.249541297554969788e-02 -2.931077182292938232e-01 2.249068766832351685e-02 7.237588167190551758e-01 1.289443857967853546e-02 5.634916424751281738e-01 -1.768289059400558472e-01
8.533775061368942261e-02 -1.146566942334175110e-01 2.151926457881927490e-01 -2.891544401645660400e-01 9.094408750534057617e-01 -3.501980751752853394e-02 1.331640928983688354e-01 -6.009508296847343445e-02
-9.325404465198516846e-02 7.091777324676513672e-01 2.802298367023468018e-01 -1.206209212541580200e-01 4.185823500156402588e-01 1.508639454841613770e-01 -2.263354361057281494e-01 -3.822219073772430420e-01
-4.326352179050445557e-01 3.724420070648193359e-01 -2.998470515012741089e-02 -4.375927895307540894e-02 5.506704449653625488e-01 3.250346779823303223e-01 -5.102016925811767578e-01 -4.591831192374229431e-02
-1.083752606064081192e-02 1.635586917400360107e-01 -6.201484799385070801e-01 5.652231574058532715e-01 4.152390658855438232e-01 1.780935525894165039e-01 4.188659414649009705e-02 2.513452470302581787e-01
3.195462375879287720e-02 -1.938497871160507202e-01 -1.600414961576461792e-01 8.806870877742767334e-02 8.081576228141784668e-01 2.881184518337249756e-01 -2.183136641979217529e-01 3.797892630100250244e-01
3.030767738819122314e-01 4.210612475872039795e-01 -5.811828970909118652e-01 3.791834115982055664e-01 2.623716890811920166e-01 -3.195272982120513916e-01 -5.982205271720886230e-03 2.798675894737243652e-01
8.047319948673248291e-02 -1.090539395809173584e-01 -2.178317308425903320e-01 -1.874837279319763184e-01 7.711771726608276367e-01 3.516216874122619629e-01 -7.872817665338516235e-02 4.177086353302001953e-01
-2.067888528108596802e-02 8.232160210609436035e-01 2.199910134077072144e-01 -3.767849877476692200e-02 3.372855484485626221e-01 3.071149252355098724e-02 -3.917445242404937744e-01 6.247883662581443787e-02
2.072758376598358154e-01 6.950303912162780762e-01 1.064018234610557556e-01 -2.291384935379028320e-01 4.989205002784729004e-01 -2.041506767272949219e-01 -3.364710807800292969e-01 -7.957098633050918579e-02
5.172339677810668945e-01 -2.490839548408985138e-02 -3.815810680389404297e-01 -1.206692308187484741e-01 5.493021011352539062e-01 3.962474465370178223e-01 -1.694656461477279663e-01 2.902067005634307861e-01
1.597048640251159668e-01 9.048334956169128418e-01 2.927388995885848999e-02 1.636448651552200317e-01 2.409804165363311768e-01 2.537378072738647461e-01 -1.167109701782464981e-02 7.445547729730606079e-02
1.865857243537902832e-01 9.175654649734497070e-01 1.082320138812065125e-01 8.191368542611598969e-03 2.148557156324386597e-01 4.475216194987297058e-02 3.966467827558517456e-02 2.484732866287231445e-01
2.641756534576416016e-01 8.723277449607849121e-01 9.835437685251235962e-02 -1.979281380772590637e-02 3.040258884429931641e-01 2.083021551370620728e-01 5.485820397734642029e-02 -1.426857858896255493e-01
-5.851091146469116211e-01 1.521474421024322510e-01 1.370635628700256348e-01 8.789791911840438843e-02 7.492201924324035645e-01 2.000661045312881470e-01 -8.699286729097366333e-03 8.095240592956542969e-02
8.916736394166946411e-02 7.638478279113769531e-01 5.173141881823539734e-02 -7.568059861660003662e-02 3.109973967075347900e-01 -8.251944929361343384e-02 -4.186415076255798340e-01 3.484142720699310303e-01
1.872128844261169434e-01 5.225095748901367188e-01 -2.896886765956878662e-01 4.659435749053955078e-01 3.235623240470886230e-01 4.306985437870025635e-01 -2.369099820498377085e-04 -3.173616826534271240e-01
-4.549114704132080078e-01 4.037565290927886963e-01 2.141711562871932983e-01 -6.803347170352935791e-02 5.489543676376342773e-01 2.244628071784973145e-01 1.778769791126251221e-01 4.429038166999816895e-01
4.377925992012023926e-01 4.142923951148986816e-01 3.025032877922058105e-01 5.272316932678222656e-01 4.211703836917877197e-01 6.871409714221954346e-02 -4.180728271603584290e-02 2.887285053730010986e-01
6.174328923225402832e-02 3.134516775608062744e-01 -3.537997603416442871e-01 8.118897080421447754e-01 3.182075321674346924e-01 1.094429939985275269e-01 8.758747950196266174e-03 1.691878959536552429e-02
1.538836658000946045e-01 2.904360592365264893e-01 -1.470201611518859863e-01 6.320789456367492676e-02 5.666432976722717285e-01 -2.382240146398544312e-01 -6.989068388938903809e-01 -7.115083746612071991e-03
2.808781862258911133e-01 6.001313924789428711e-01 -1.160147190093994141e-01 -1.023238897323608398e-01 3.561555743217468262e-01 5.559775829315185547e-01 1.090378537774085999e-01 -2.986184358596801758e-01
-2.306373864412307739e-01 8.063003420829772949e-02 1.098684147000312805e-01 1.501208096742630005e-01 8.185965418815612793e-01 1.809350028634071350e-02 4.765820205211639404e-01 9.022100269794464111e-02
-4.986138939857482910e-01 1.755789518356323242e-01 -2.972152829170227051e-01 -6.446938961744308472e-02 7.413772940635681152e-01 1.675699721090495586e-03 2.465835362672805786e-01 -1.327269971370697021e-01
-9.593252092599868774e-03 1.017519384622573853e-01 -3.788053393363952637e-01 -7.133359462022781372e-02 6.698953509330749512e-01 -5.611959099769592285e-01 2.355255335569381714e-01 1.476467400789260864e-01
1.454339921474456787e-01 6.961781382560729980e-01 -1.240098327398300171e-01 2.715707719326019287e-01 2.904769182205200195e-01 1.938316375017166138e-01 -5.271958708763122559e-01 7.192297279834747314e-02
1.044781282544136047e-01 8.363817930221557617e-01 3.055129349231719971e-01 5.847191810607910156e-02 3.210515677928924561e-01 -2.354604601860046387e-01 -1.669916659593582153e-01 -7.994330674409866333e-02
3.305023014545440674e-01 8.415244221687316895e-01 -2.306633591651916504e-01 -2.294194698333740234e-02 1.794836074113845825e-01 2.129296958446502686e-01 8.867033571004867554e-02 2.084639966487884521e-01
2.220302373170852661e-01 -1.079725772142410278e-01 -4.237484931945800781e-01 -6.733523309230804443e-02 6.985471844673156738e-01 4.906343519687652588e-01 1.001501753926277161e-01 1.273870468139648438e-01
2.730185389518737793e-01 2.152413874864578247e-01 -1.606946736574172974e-01 -4.416782855987548828e-01 5.234841108322143555e-01 5.145983695983886719e-01 -2.073461860418319702e-01 2.763876616954803467e-01
-4.831094443798065186e-01 3.124770224094390869e-01 -3.855415061116218567e-02 -2.013649046421051025e-01 6.798925995826721191e-01 1.805585622787475586e-02 3.710021674633026123e-01 -1.634212434291839600e-01
1.509201973676681519e-01 7.467149943113327026e-02 1.951626986265182495e-01 -4.542219638824462891e-01 7.117019295692443848e-01 3.088342845439910889e-01 3.393062055110931396e-01 -1.010653749108314514e-01
5.291359424591064453e-01 5.328589677810668945e-02 -1.534285843372344971e-01 -4.863789379596710205e-01 6.288589835166931152e-01 2.400591373443603516e-01 -5.377632752060890198e-02 3.297211974859237671e-02
5.863328929990530014e-03 4.553650617599487305e-01 -2.521104812622070312e-01 1.386443078517913818e-01 4.182874858379364014e-01 -2.105371057987213135e-01 -6.953167915344238281e-01 8.408749103546142578e-02
-1.191618144512176514e-01 9.391850978136062622e-02 -4.222487807273864746e-01 1.688044667243957520e-01 7.733150124549865723e-01 1.943443417549133301e-01 -3.522047400474548340e-01 -1.017679721117019653e-01
1.115000545978546143e-01 9.342920035123825073e-02 -2.549862265586853027e-01 2.092496156692504883e-01 6.802313327789306641e-01 -2.810509204864501953e-01 5.680946707725524902e-01 7.482896745204925537e-02
1.975617110729217529e-01 2.143596112728118896e-01 -3.192269802093505859e-01 -6.018942221999168396e-02 4.615938067436218262e-01 7.697187066078186035e-01 3.051152825355529785e-02 -5.499196052551269531e-02
5.305073261260986328e-01 1.652941554784774780e-01 -1.024932488799095154e-01 -2.407125663012266159e-03 5.029695034027099609e-01 -3.309107720851898193e-01 -3.342615962028503418e-01 4.544425010681152344e-01
4.709448516368865967e-01 7.747441530227661133e-01 -8.309313654899597168e-02 -1.270239949226379395e-01 2.395226508378982544e-01 3.018934726715087891e-01 7.741656899452209473e-02 2.095181681215763092e-02
-9.319920092821121216e-02 7.321327328681945801e-01 9.697336703538894653e-02 6.657325662672519684e-03 3.265001475811004639e-01 -1.388372480869293213e-01 -5.009413361549377441e-01 2.627305388450622559e-01
2.109122648835182190e-02 2.751197293400764465e-02 -4.114591181278228760e-01 -7.715154439210891724e-02 6.356554031372070312e-01 5.921943783760070801e-01 -2.255805730819702148e-01 1.338226199150085449e-01
-4.159355759620666504e-01 3.726452291011810303e-01 -4.857886135578155518e-01 -7.313995808362960815e-02 5.245052576065063477e-01 1.630832105875015259e-01 2.239953130483627319e-01 -3.080866932868957520e-01
3.703037202358245850e-01 1.144757270812988281e-01 -4.247820973396301270e-01 -2.829106450080871582e-01 5.072515010833740234e-01 5.330231785774230957e-01 -2.128506451845169067e-01 -5.068592727184295654e-02
-1.899570524692535400e-01 3.557769581675529480e-02 3.621838390827178955e-01 -2.179747670888900757e-01 8.596383929252624512e-01 6.826153397560119629e-02 -9.010256826877593994e-02 -1.794547289609909058e-01
1.915524601936340332e-01 5.597101449966430664e-01 -1.728485673666000366e-01 2.494626045227050781e-01 2.185744643211364746e-01 8.719199895858764648e-02 6.371269822120666504e-01 3.108310699462890625e-01
2.545189857482910156e-01 4.735527336597442627e-01 1.064845919609069824e-01 6.300950646400451660e-01 3.483988046646118164e-01 -1.316239833831787109e-01 -2.628698348999023438e-01 3.078991770744323730e-01
3.930313289165496826e-01 1.456342339515686035e-01 -4.215875864028930664e-01 -1.254413574934005737e-01 5.650364160537719727e-01 2.330293655395507812e-01 -4.922901093959808350e-01 -1.221757680177688599e-01
3.439222872257232666e-01 1.900864839553833008e-01 2.152047604322433472e-01 3.176532387733459473e-01 6.246535778045654297e-01 1.220280677080154419e-01 4.174938797950744629e-02 5.399461388587951660e-01
1.383434385061264038e-01 3.292680084705352783e-01 -4.914224743843078613e-01 1.881076693534851074e-01 4.575643241405487061e-01 9.933982044458389282e-03 -6.082222461700439453e-01 -1.271426826715469360e-01
2.702389657497406006e-01 8.872454762458801270e-01 2.578977681696414948e-02 1.326565444469451904e-01 2.651664912700653076e-01 -9.733080863952636719e-03 -2.224514335393905640e-01 -4.013704508543014526e-02
1.713170707225799561e-01 7.814674973487854004e-01 3.367860317230224609e-01 1.972563266754150391e-01 3.172439038753509521e-01 1.666655577719211578e-02 -3.257219791412353516e-01 -2.465380728244781494e-02
1.678562536835670471e-02 8.215913772583007812e-01 1.488048732280731201e-01 4.319738969206809998e-02 2.335554659366607666e-01 3.153896331787109375e-01 2.406487315893173218e-01 2.979365289211273193e-01
-2.804976105690002441e-01 2.329616546630859375e-01 -5.132430419325828552e-02 -2.025710195302963257e-01 6.999953985214233398e-01 -3.380829095840454102e-01 4.406083226203918457e-01 1.579599082469940186e-01
3.816339969635009766e-01 2.205225974321365356e-01 -1.259142309427261353e-01 -3.353261649608612061e-01 6.347256898880004883e-01 1.807995140552520752e-01 -4.820746779441833496e-01 -9.729277342557907104e-02
-4.403570890426635742e-01 7.891733050346374512e-01 9.516754001379013062e-02 -4.240348935127258301e-02 3.100975453853607178e-01 2.378240972757339478e-01 1.279386878013610840e-01 5.785293132066726685e-02
5.241145491600036621e-01 2.991321086883544922e-01 -3.676217049360275269e-02 5.544831752777099609e-01 4.538770020008087158e-01 1.019258983433246613e-02 -2.180033624172210693e-01 2.709006071090698242e-01
-2.973278462886810303e-01 3.835773095488548279e-02 5.169060826301574707e-02 -4.170773923397064209e-02 8.400479555130004883e-01 1.013095453381538391e-01 4.355693757534027100e-01 6.955177057534456253e-03
2.247720658779144287e-01 -1.024598777294158936e-01 -2.791701853275299072e-01 -1.534285694360733032e-01 7.031826376914978027e-01 5.655702948570251465e-01 1.157379299402236938e-01 9.885480254888534546e-02
-2.377459406852722168e-01 1.540735363960266113e-01 -7.505774497985839844e-01 -4.515425767749547958e-03 5.477885603904724121e-01 -7.068236172199249268e-02 4.222868010401725769e-03 -2.264186292886734009e-01
-3.503754436969757080e-01 7.493379712104797363e-01 1.402744948863983154e-01 5.450031161308288574e-02 2.876982390880584717e-01 3.511826694011688232e-01 2.516229748725891113e-01 1.538469046354293823e-01
2.418984472751617432e-01 8.644375205039978027e-01 1.660467088222503662e-01 1.790012419223785400e-01 3.398122787475585938e-01 -2.718735858798027039e-02 -8.815956115722656250e-02 -1.031315475702285767e-01
-3.693554997444152832e-01 3.493049442768096924e-01 -6.636727452278137207e-01 -1.040021106600761414e-01 5.035086274147033691e-01 -1.912013739347457886e-01 1.317477226257324219e-02 5.665740929543972015e-03
5.611540675163269043e-01 3.137226998805999756e-01 -5.858958512544631958e-02 4.131751060485839844e-01 4.293507933616638184e-01 -2.072542905807495117e-01 -2.671199440956115723e-01 3.374733030796051025e-01
-2.254317700862884521e-02 2.167422771453857422e-01 1.588095873594284058e-01 5.062441807240247726e-03 5.991849303245544434e-01 6.251218318939208984e-01 2.366980314254760742e-01 3.484860360622406006e-01
3.249505460262298584e-01 9.046393097378313541e-04 5.120658874511718750e-01 -4.442759603261947632e-02 7.652786374092102051e-01 1.408784687519073486e-01 2.144700661301612854e-02 1.557655334472656250e-01
1.231892630457878113e-01 -2.061571031808853149e-01 -3.639561235904693604e-01 9.651419520378112793e-02 7.295339107513427734e-01 3.101544380187988281e-01 -7.655175775289535522e-02 4.077611267566680908e-01
-2.157980650663375854e-01 6.554966326802968979e-03 -5.548499822616577148e-01 2.609296143054962158e-01 7.168781161308288574e-01 8.526305109262466431e-02 -2.129774540662765503e-01 1.044126078486442566e-01
-9.784307330846786499e-02 7.935937047004699707e-01 3.554064333438873291e-01 5.404930189251899719e-02 2.978080213069915771e-01 3.280669152736663818e-01 1.801679283380508423e-01 -5.121292918920516968e-02
-2.207014560699462891e-01 -1.385435760021209717e-01 1.757273226976394653e-01 -1.544689685106277466e-01 9.293498396873474121e-01 9.668124839663505554e-03 -8.893588185310363770e-02 -7.524405419826507568e-02
-3.651005029678344727e-02 8.155291080474853516e-01 -7.904134690761566162e-03 1.748751997947692871e-01 2.946314215660095215e-01 2.642874717712402344e-01 -3.808864057064056396e-01 -3.472120314836502075e-02
3.523922562599182129e-01 4.480752050876617432e-01 -3.741157054901123047e-01 2.767514884471893311e-01 2.032811194658279419e-01 2.328719496726989746e-01 4.644514620304107666e-01 3.837012946605682373e-01
-2.278611436486244202e-02 4.029630422592163086e-01 -4.098970890045166016e-01 7.082637548446655273e-01 3.181293606758117676e-01 2.169864028692245483e-01 -1.284384578466415405e-01 5.159947276115417480e-02
5.161209404468536377e-02 7.694627344608306885e-02 -4.288953840732574463e-01 1.656499803066253662e-01 5.865907073020935059e-01 -4.467699825763702393e-01 3.199990391731262207e-01 3.659687042236328125e-01
4.430219903588294983e-02 7.965189963579177856e-02 -6.464623212814331055e-01 -9.072636067867279053e-02 5.687329173088073730e-01 -3.414216637611389160e-01 -3.520109057426452637e-01 -4.012922570109367371e-02
3.338641822338104248e-01 2.139871567487716675e-01 -4.681269824504852295e-01 -1.973627656698226929e-01 4.085838496685028076e-01 6.165412664413452148e-01 -5.574063956737518311e-02 1.856830269098281860e-01
2.731045186519622803e-01 6.871904134750366211e-01 -4.039629176259040833e-02 1.819189339876174927e-01 2.582834362983703613e-01 5.422219038009643555e-01 8.073911815881729126e-02 2.263255715370178223e-01
3.320125937461853027e-01 -1.385758370161056519e-01 -2.849687933921813965e-01 -1.600946113467216492e-02 7.474686503410339355e-01 -3.553301095962524414e-02 4.786706268787384033e-01 -1.781016937457025051e-03
-3.333997726440429688e-01 3.942945301532745361e-01 1.343726515769958496e-01 3.072292506694793701e-01 5.069133043289184570e-01 -2.499497085809707642e-01 -4.504196345806121826e-01 -3.140328526496887207e-01
7.641416788101196289e-02 7.695998549461364746e-01 -7.870785146951675415e-02 -3.313300013542175293e-01 3.123628199100494385e-01 1.517626196146011353e-01 -2.940941452980041504e-01 -2.807286679744720459e-01
3.022255897521972656e-01 8.623656630516052246e-01 1.737935394048690796e-01 -1.261555254459381104e-01 3.044789731502532959e-01 1.237161532044410706e-01 -1.038692966103553772e-01 -7.990011014044284821e-03
-7.234030961990356445e-02 9.376159310340881348e-02 1.097806468605995178e-01 2.533259987831115723e-01 7.760096192359924316e-01 1.766974925994873047e-01 5.254193544387817383e-01 -1.646933890879154205e-02
-4.335755407810211182e-01 7.604045271873474121e-01 -1.661014407873153687e-01 8.308078348636627197e-02 2.314182370901107788e-01 8.628298342227935791e-02 2.785553336143493652e-01 2.464001476764678955e-01
3.706588968634605408e-02 7.440447807312011719e-01 -9.027905017137527466e-02 1.269021630287170410e-01 5.801946520805358887e-01 2.214366383850574493e-02 -1.396328359842300415e-01 -2.532895207405090332e-01
5.632510408759117126e-02 2.577428221702575684e-01 2.546262741088867188e-01 -1.845721006393432617e-01 6.771823763847351074e-01 3.050202131271362305e-01 -5.284852385520935059e-01 -2.418257296085357666e-02
1.486237198114395142e-01 1.298859566450119019e-01 -3.095243573188781738e-01 -2.168810814619064331e-01 7.714284062385559082e-01 -1.956397593021392822e-01 2.468170076608657837e-01 -3.519980013370513916e-01
-1.505940407514572144e-01 9.095280766487121582e-01 -1.686103269457817078e-02 1.119698956608772278e-01 2.048629969358444214e-01 2.508156299591064453e-01 -1.454199254512786865e-01 1.059924364089965820e-01
4.587467014789581299e-02 8.245213627815246582e-01 2.827340364456176758e-01 1.936526149511337280e-01 3.386412858963012695e-01 -1.046934351325035095e-01 -4.042652621865272522e-02 -2.708270251750946045e-01
3.798493742942810059e-02 7.820836454629898071e-02 4.872291162610054016e-02 -1.541724503040313721e-01 7.382455468177795410e-01 8.856984227895736694e-02 -6.411502957344055176e-01 -4.870964214205741882e-02
-5.228416323661804199e-01 2.868398129940032959e-01 -4.391943514347076416e-01 8.169104158878326416e-02 6.162189245223999023e-01 1.315724104642868042e-01 1.444296836853027344e-01 -1.640039086341857910e-01
-4.558033347129821777e-01 3.035629093647003174e-01 -2.837342321872711182e-01 3.059179186820983887e-01 5.688501000404357910e-01 -1.058219671249389648e-01 4.372556805610656738e-01 4.547998309135437012e-03
8.482421934604644775e-02 8.529688715934753418e-01 -1.466591358184814453e-01 2.141935378313064575e-01 2.668463885784149170e-01 2.441913783550262451e-01 -1.420165747404098511e-01 -2.164628505706787109e-01
4.067577049136161804e-02 2.017048746347427368e-01 -4.000037312507629395e-01 1.059021726250648499e-01 5.501143336296081543e-01 -6.320196986198425293e-01 2.327911257743835449e-01 1.737129241228103638e-01
3.784391283988952637e-01 6.226336359977722168e-01 5.239231511950492859e-02 -1.230855062603950500e-01 2.986207008361816406e-01 5.171694755554199219e-01 6.766229122877120972e-02 2.999990880489349365e-01
2.691796422004699707e-02 7.252417802810668945e-01 -2.722499892115592957e-02 3.742235600948333740e-01 3.424212932586669922e-01 1.916971802711486816e-01 -2.826306223869323730e-01 -3.140624463558197021e-01
-3.768415153026580811e-01 1.301885694265365601e-01 2.864605486392974854e-01 5.846899002790451050e-02 7.671751976013183594e-01 3.622730374336242676e-01 -1.573215872049331665e-01 -1.049447208642959595e-01
1.942326575517654419e-01 8.829907746985554695e-04 -6.238667964935302734e-01 3.681252598762512207e-01 5.233095884323120117e-01 -3.943427503108978271e-01 3.985882550477981567e-02 8.123397082090377808e-02
3.057268857955932617e-01 2.380048632621765137e-01 3.439151346683502197e-01 2.851221263408660889e-01 5.453151464462280273e-01 2.723611891269683838e-01 -2.356725335121154785e-01 4.724637567996978760e-01
-4.132188260555267334e-01 3.878122568130493164e-01 -1.089927032589912415e-01 -2.914801537990570068e-01 6.309086084365844727e-01 1.948995143175125122e-01 -3.753241300582885742e-01 -7.149925827980041504e-02
2.751259803771972656e-01 2.046800255775451660e-01 4.774507135152816772e-02 -2.477328479290008545e-01 5.127121806144714355e-01 4.767604768276214600e-01 -2.547332346439361572e-01 5.135145783424377441e-01
5.921335816383361816e-01 2.661854028701782227e-01 -5.041729807853698730e-01 -2.725948095321655273e-01 4.120220541954040527e-01 2.488374412059783936e-01 -8.432180434465408325e-02 -1.059830114245414734e-01
1.687113344669342041e-01 8.477118611335754395e-01 2.734008133411407471e-01 9.949519485235214233e-02 2.038564980030059814e-01 -4.327048733830451965e-02 3.526498079299926758e-01 -2.195744588971138000e-02
-1.307866908609867096e-02 7.453503012657165527e-01 2.539138495922088623e-01 -4.946354776620864868e-02 4.381647706031799316e-01 -6.171844899654388428e-02 -4.022405445575714111e-01 -1.405997276306152344e-01
-6.387383490800857544e-02 6.160749793052673340e-01 -1.481327116489410400e-01 1.028642356395721436e-01 2.605138719081878662e-01 4.315615892410278320e-01 2.292452454566955566e-01 5.264799594879150391e-01
-1.815916895866394043e-01 4.790815711021423340e-01 -2.253230959177017212e-01 1.101008802652359009e-01 3.569118678569793701e-01 4.344116747379302979e-01 4.012902081012725830e-01 4.443864226341247559e-01
-2.844731509685516357e-01 6.124825477600097656e-01 2.803543210029602051e-01 3.961459174752235413e-02 4.785709381103515625e-01 3.662660121917724609e-01 1.456687748432159424e-01 2.817303240299224854e-01
-8.805628120899200439e-02 2.809932231903076172e-01 3.308692201972007751e-02 1.063831448554992676e-01 5.739719867706298828e-01 6.433122754096984863e-01 -3.815709948539733887e-01 1.094797775149345398e-01
-5.405765771865844727e-01 6.342669725418090820e-01 1.802553981542587280e-01 1.152552813291549683e-01 3.996573686599731445e-01 2.015923410654067993e-01 7.194401323795318604e-02 2.327343672513961792e-01
3.467505574226379395e-01 -4.875647649168968201e-02 -5.173316597938537598e-01 -1.295393612235784531e-02 5.684275627136230469e-01 5.053750872611999512e-01 1.162424981594085693e-01 1.325171887874603271e-01
3.305361270904541016e-01 2.571121752262115479e-01 -2.159907855093479156e-02 -4.343021810054779053e-01 6.081418395042419434e-01 2.496317774057388306e-01 2.184363454580307007e-02 -4.504716396331787109e-01
-4.507430791854858398e-01 3.065041601657867432e-01 -1.803371310234069824e-01 -2.852760255336761475e-01 6.766856908798217773e-01 -1.339098066091537476e-01 2.795105278491973877e-01 -1.871374845504760742e-01
-6.997067481279373169e-02 -8.304569870233535767e-02 2.921484112739562988e-01 -2.658208310604095459e-01 8.827075958251953125e-01 9.726180136203765869e-02 -1.082802563905715942e-01 -1.784345656633377075e-01
1.426148116588592529e-01 1.859729290008544922e-01 -1.125151738524436951e-01 2.987458407878875732e-01 5.958364605903625488e-01 -3.495098352432250977e-01 5.912110805511474609e-01 1.282871365547180176e-01
1.313759386539459229e-01 -9.500476531684398651e-03 1.195275187492370605e-01 -2.147055566310882568e-01 8.296185731887817383e-01 1.686647981405258179e-01 -4.332422912120819092e-01 1.336078792810440063e-01
-4.666272699832916260e-01 6.650408506393432617e-01 8.695205301046371460e-02 3.468593358993530273e-01 3.127640187740325928e-01 1.340455561876296997e-01 1.009430140256881714e-01 2.934769392013549805e-01
-2.739419639110565186e-01 2.466728687286376953e-01 3.243279159069061279e-01 -1.090404838323593140e-01 6.154304146766662598e-01 1.584858149290084839e-01 -1.698166318237781525e-02 5.855503678321838379e-01
1.016111448407173157e-01 2.286391854286193848e-01 -3.098020851612091064e-01 -1.670102179050445557e-01 5.856410264968872070e-01 -1.586405336856842041e-01 -6.442410349845886230e-01 -1.741863787174224854e-01
5.315539836883544922e-01 2.648437023162841797e-01 6.424687057733535767e-02 -2.838327288627624512e-01 5.528448224067687988e-01 1.936742365360260010e-01 -3.923992440104484558e-02 -4.668326973915100098e-01
-3.679261207580566406e-01 4.657813012599945068e-01 -1.852187365293502808e-01 5.450642108917236328e-01 3.720783591270446777e-01 1.240504384040832520e-01 -3.370812833309173584e-01 -2.209582030773162842e-01
2.369866371154785156e-01 5.182406306266784668e-01 1.511169075965881348e-01 5.413084756582975388e-03 5.758980512619018555e-01 3.327494859695434570e-01 -4.510647058486938477e-01 -8.098194748163223267e-02
-1.360161136835813522e-02 3.868256509304046631e-01 -5.296583771705627441e-01 5.943025350570678711e-01 3.163208961486816406e-01 2.399852424860000610e-01 -2.410028725862503052e-01 -2.670834958553314209e-02
3.753179311752319336e-02 -1.612362265586853027e-01 1.786460280418395996e-01 2.865372002124786377e-01 8.763450384140014648e-01 1.379644423723220825e-01 2.580993771553039551e-01 7.032948732376098633e-02
3.567951917648315430e-02 7.954202294349670410e-01 -3.625048100948333740e-01 -1.197353354655206203e-03 2.377067208290100098e-01 3.441010117530822754e-01 5.589849874377250671e-02 -2.378820329904556274e-01
3.812817037105560303e-01 5.133881792426109314e-02 -9.181424975395202637e-04 -4.201208055019378662e-02 7.558999061584472656e-01 -2.115810289978981018e-02 5.102996230125427246e-01 -1.341060549020767212e-01
-3.371432721614837646e-01 8.115133047103881836e-01 8.100373297929763794e-02 -1.480302810668945312e-01 3.646539449691772461e-01 -2.677092701196670532e-02 -1.072688773274421692e-01 -2.326159477233886719e-01
-3.254450559616088867e-01 7.587587833404541016e-01 -1.981228440999984741e-01 3.156629204750061035e-01 2.493840008974075317e-01 2.526209056377410889e-01 2.228211462497711182e-01 6.177480891346931458e-02
4.996363222599029541e-01 -2.147275023162364960e-02 2.221295535564422607e-01 -3.077736124396324158e-02 7.270452976226806641e-01 -1.148486882448196411e-01 3.455082774162292480e-01 -1.960933506488800049e-01
1.385271698236465454e-01 5.308603644371032715e-01 -5.620429292321205139e-02 3.524488508701324463e-01 4.346917271614074707e-01 -1.175953820347785950e-01 -6.070848703384399414e-01 1.675566285848617554e-02
1.747257113456726074e-01 -1.388333439826965332e-01 4.942669719457626343e-02 -2.066847383975982666e-01 9.020146131515502930e-01 -2.114554941654205322e-01 1.573651283979415894e-01 -1.480779647827148438e-01
-2.571925818920135498e-01 1.489023417234420776e-01 -3.630207479000091553e-02 -4.303649365901947021e-01 7.662326693534851074e-01 -1.539350748062133789e-01 3.375892639160156250e-01 -1.932528987526893616e-02
1.025987118482589722e-01 -2.802692539989948273e-02 -2.263606637716293335e-01 -2.298769503831863403e-01 6.879439949989318848e-01 4.706994891166687012e-01 -4.163717031478881836e-01 1.281210631132125854e-01
-5.119077861309051514e-02 9.332557916641235352e-01 8.126810193061828613e-02 1.391763389110565186e-01 1.951980143785476685e-01 2.133285701274871826e-01 1.051280349493026733e-01 -7.599547505378723145e-02
-3.496342599391937256e-01 5.710040926933288574e-01 8.106432110071182251e-02 9.028962999582290649e-02 3.646944463253021240e-01 4.318775534629821777e-01 3.580305352807044983e-02 4.649567008018493652e-01
-3.011979162693023682e-01 5.159348249435424805e-01 -1.747436076402664185e-01 4.585939049720764160e-01 4.214604496955871582e-01 4.466018378734588623e-01 -1.581573635339736938e-01 -1.230384875088930130e-02
4.325638711452484131e-02 8.196781873703002930e-01 -6.937385350465774536e-02 2.948257327079772949e-01 2.393924891948699951e-01 1.527232080698013306e-01 -3.835054934024810791e-01 8.253522962331771851e-02
-3.128471076488494873e-01 5.670659542083740234e-01 -6.869889795780181885e-02 1.740628331899642944e-01 3.677845001220703125e-01 4.949533939361572266e-01 3.086953759193420410e-01 2.645909786224365234e-01
-5.575470253825187683e-02 8.147537708282470703e-01 -3.621003627777099609e-01 2.636193670332431793e-02 1.760951876640319824e-01 2.994436323642730713e-01 -2.130462080240249634e-01 1.875940859317779541e-01
-1.102976724505424500e-01 2.728389799594879150e-01 1.018689498305320740e-01 8.356012403964996338e-02 6.268358826637268066e-01 4.306364953517913818e-01 -5.544957518577575684e-01 1.009807437658309937e-01
2.637496292591094971e-01 4.695265740156173706e-02 3.300901651382446289e-01 5.612366795539855957e-01 6.303129792213439941e-01 -1.309600025415420532e-01 -2.963909506797790527e-01 4.464131966233253479e-02
-2.212592512369155884e-01 2.178810983896255493e-01 -7.300338149070739746e-01 2.894519865512847900e-01 4.840046465396881104e-01 -2.008752971887588501e-01 -1.081557348370552063e-01 2.304806560277938843e-02
1.541987434029579163e-02 6.633394956588745117e-01 1.306003332138061523e-01 2.002628892660140991e-01 2.546958625316619873e-01 4.324155449867248535e-01 2.749181091785430908e-01 4.185070991516113281e-01
3.710282444953918457e-01 3.853705525398254395e-01 -3.228249549865722656e-01 -2.984802424907684326e-01 5.187085270881652832e-01 -4.701555147767066956e-02 -4.529101550579071045e-01 -2.100589424371719360e-01
6.574895232915878296e-02 4.751278758049011230e-01 -5.165615677833557129e-01 5.150680541992187500e-01 1.886208802461624146e-01 -3.178683668375015259e-02 1.577498391270637512e-02 4.482884705066680908e-01
3.735880553722381592e-01 8.090690970420837402e-01 2.619394101202487946e-02 -1.681715250015258789e-01 3.121044933795928955e-01 1.961831450462341309e-01 -1.837552934885025024e-01 -8.490335941314697266e-02
1.741455867886543274e-02 7.026672363281250000e-01 1.603041291236877441e-01 3.580375909805297852e-01 3.408491611480712891e-01 3.388399481773376465e-01 -1.322926282882690430e-01 3.218314945697784424e-01
-2.451744675636291504e-01 6.051436066627502441e-02 -6.485856175422668457e-01 1.867079585790634155e-01 6.298772096633911133e-01 -1.028337180614471436e-01 2.571213841438293457e-01 8.528330922126770020e-02
-5.117121711373329163e-02 2.553965747356414795e-01 -1.303440630435943604e-01 4.032428190112113953e-02 6.649550795555114746e-01 -3.029296696186065674e-01 -6.150308251380920410e-01 3.665851056575775146e-02
1.909749060869216919e-01 7.316009998321533203e-01 2.081902176141738892e-01 -1.033750623464584351e-01 3.388220965862274170e-01 4.929299354553222656e-01 1.014775782823562622e-01 7.861860841512680054e-02
2.782176434993743896e-01 6.668726801872253418e-01 -1.585277169942855835e-02 2.597533166408538818e-01 3.702959418296813965e-01 -3.297831416130065918e-01 -6.971294432878494263e-02 -3.992705047130584717e-01
2.668579816818237305e-01 9.225554019212722778e-02 -3.170605003833770752e-01 -3.143167495727539062e-01 5.556464195251464844e-01 3.517075777053833008e-01 -1.087409257888793945e-01 5.260111093521118164e-01
-5.022535920143127441e-01 4.108168780803680420e-01 -3.104208707809448242e-01 -4.189859628677368164e-01 5.303062796592712402e-01 -3.903691470623016357e-02 -1.195484250783920288e-01 -1.000993028283119202e-01
2.078066170215606689e-01 4.977748095989227295e-01 -4.292550683021545410e-01 6.598659753799438477e-01 1.939370632171630859e-01 8.639062196016311646e-02 1.091525480151176453e-01 1.799013465642929077e-01
-1.545446962118148804e-01 3.088267054408788681e-03 3.442915380001068115e-01 -1.005065888166427612e-01 8.605204224586486816e-01 -1.305788010358810425e-01 -2.295152693986892700e-01 -1.929892450571060181e-01
3.013183772563934326e-01 1.432633548974990845e-01 -4.143962562084197998e-01 2.248329073190689087e-01 5.480814576148986816e-01 1.471296846866607666e-01 1.384732425212860107e-01 5.702574253082275391e-01
1.256887465715408325e-01 8.486372828483581543e-01 2.795044183731079102e-01 1.042718738317489624e-01 2.675783932209014893e-01 8.779134601354598999e-02 3.092353940010070801e-01 -9.465089999139308929e-03
-2.561060786247253418e-01 7.891053557395935059e-01 1.118868291378021240e-01 2.653324306011199951e-01 3.060110807418823242e-01 3.443221449851989746e-01 1.267873048782348633e-01 -2.295265160501003265e-02
-3.556110560894012451e-01 7.348128557205200195e-01 -1.552809923887252808e-01 2.676376998424530029e-01 2.431097179651260376e-01 2.893459796905517578e-01 -5.659119691699743271e-03 3.082095682621002197e-01
3.817321062088012695e-01 -3.073787875473499298e-02 -3.749438524246215820e-01 -2.146115005016326904e-01 6.668350696563720703e-01 3.931315839290618896e-01 -8.914513140916824341e-02 2.439805865287780762e-01
-4.000205397605895996e-01 3.518748581409454346e-01 -2.615432441234588623e-01 4.705833196640014648e-01 5.213822126388549805e-01 2.841826975345611572e-01 2.916907705366611481e-02 -2.699332535266876221e-01
-4.397597610950469971e-01 5.203027129173278809e-01 1.437353938817977905e-01 3.575482964515686035e-01 3.850973248481750488e-01 -1.580775678157806396e-01 -4.407407641410827637e-01 1.409071385860443115e-01
4.455960690975189209e-01 3.994956016540527344e-01 9.087333083152770996e-02 -1.616517156362533569e-01 5.527157187461853027e-01 -1.653285026550292969e-01 -4.453897774219512939e-01 2.761480510234832764e-01
6.069498509168624878e-02 3.616583719849586487e-02 -6.800084114074707031e-01 -4.124723076820373535e-01 5.109587311744689941e-01 2.378836274147033691e-01 -2.159658446907997131e-02 2.105455696582794189e-01
-1.347080022096633911e-01 -5.809216201305389404e-02 -1.105547025799751282e-01 -1.928737610578536987e-01 7.916248440742492676e-01 1.319090127944946289e-01 -4.591750502586364746e-01 -2.722952365875244141e-01
6.419574469327926636e-02 6.355995535850524902e-01 3.497955203056335449e-01 -2.024031728506088257e-01 4.659157991409301758e-01 -3.539818823337554932e-01 -2.620418369770050049e-01 1.323694139719009399e-01
5.680511593818664551e-01 4.190295934677124023e-01 -1.977722197771072388e-01 -2.593068182468414307e-01 4.232292473316192627e-01 3.386599719524383545e-01 -1.954978555440902710e-01 -2.516849339008331299e-01
-3.662141561508178711e-01 2.174523472785949707e-01 -5.584679245948791504e-01 -2.186887562274932861e-01 5.903077721595764160e-01 7.822439819574356079e-02 -9.925432503223419189e-02 -3.073387145996093750e-01
6.567385513335466385e-03 7.887368798255920410e-01 3.863660693168640137e-01 -1.215421780943870544e-02 3.986931741237640381e-01 2.416242361068725586e-01 7.593284547328948975e-02 -7.293977588415145874e-02
7.843587547540664673e-02 2.715775072574615479e-01 9.351427108049392700e-02 -1.974449753761291504e-01 5.627284049987792969e-01 2.769509553909301758e-01 5.331435799598693848e-02 6.900408864021301270e-01
2.460760250687599182e-02 3.967888653278350830e-01 1.960840523242950439e-01 2.570691406726837158e-01 3.952080309391021729e-01 5.245809555053710938e-01 2.739340960979461670e-01 4.806298911571502686e-01
-4.710408151149749756e-01 2.886893153190612793e-01 -2.367442548274993896e-01 -3.146231472492218018e-01 6.768988966941833496e-01 1.281155049800872803e-01 1.878899633884429932e-01 -1.727281808853149414e-01
-1.290211379528045654e-01 1.703443005681037903e-02 -2.947514057159423828e-01 -1.344362944364547729e-01 8.186787962913513184e-01 -2.253241688013076782e-01 3.863475024700164795e-01 -8.855281770229339600e-02
-3.536148369312286377e-01 2.644912600517272949e-01 8.363788016140460968e-03 -1.664755344390869141e-01 7.477925419807434082e-01 -1.807825863361358643e-01 3.436864018440246582e-01 2.592692077159881592e-01
9.148168563842773438e-02 2.685931026935577393e-01 -3.113125562667846680e-01 -1.381615549325942993e-01 5.702297091484069824e-01 2.819684743881225586e-01 -5.813615918159484863e-01 -2.466481328010559082e-01
8.146757632493972778e-02 4.358061552047729492e-01 -9.353628754615783691e-02 5.804766416549682617e-01 3.801391124725341797e-01 4.059821069240570068e-01 1.487468034029006958e-01 -3.553602397441864014e-01
1.319507658481597900e-01 4.431412518024444580e-01 2.540096640586853027e-01 2.226644754409790039e-01 5.384399890899658203e-01 5.954923629760742188e-01 -3.245859593152999878e-02 1.628868281841278076e-01
1.232674121856689453e-01 4.300423860549926758e-01 1.832221001386642456e-01 4.659012854099273682e-01 4.293834567070007324e-01 -2.704219222068786621e-01 -4.721589386463165283e-01 2.623014152050018311e-01
-3.969558477401733398e-01 4.327957928180694580e-01 1.652821339666843414e-02 4.792117774486541748e-01 5.312687754631042480e-01 2.272310107946395874e-01 -2.033607959747314453e-01 2.235189527273178101e-01
1.559589356184005737e-01 2.117745727300643921e-01 -3.066167235374450684e-01 -1.090228371322154999e-02 4.756509661674499512e-01 7.658985853195190430e-01 1.383056119084358215e-02 -1.538181155920028687e-01
2.285145968198776245e-01 7.763559818267822266e-01 2.803501486778259277e-02 1.078670024871826172e-01 3.000056147575378418e-01 4.464169740676879883e-01 -3.142569214105606079e-02 2.057958245277404785e-01
-2.594226002693176270e-01 2.986633181571960449e-01 2.311795055866241455e-01 1.831811219453811646e-01 5.191530585289001465e-01 2.437343299388885498e-01 6.176957860589027405e-02 6.509678363800048828e-01
5.022138953208923340e-01 3.800976872444152832e-01 3.637407720088958740e-01 1.606550216674804688e-01 4.123495221138000488e-01 -1.662808656692504883e-01 1.615308597683906555e-02 4.972395002841949463e-01
2.780236601829528809e-01 1.959278136491775513e-01 -7.202856987714767456e-02 1.121493522077798843e-02 5.783899426460266113e-01 7.172374129295349121e-01 1.401949673891067505e-01 1.018934249877929688e-01
2.247051447629928589e-01 3.535858988761901855e-01 -1.776853203773498535e-01 1.038680151104927063e-01 3.278101384639739990e-01 2.437834888696670532e-01 6.163868308067321777e-01 4.850789010524749756e-01
-3.778404295444488525e-01 3.008239269256591797e-01 1.904448568820953369e-01 1.383049190044403076e-01 5.631450414657592773e-01 1.929904073476791382e-01 6.286219507455825806e-02 5.941506624221801758e-01
1.417684406042098999e-01 6.853325963020324707e-01 2.202531397342681885e-01 -1.942069232463836670e-01 5.146161913871765137e-01 9.742335230112075806e-02 2.461794465780258179e-01 -2.984422445297241211e-01
-1.165729090571403503e-01 1.852991878986358643e-01 -7.281600236892700195e-01 8.649983257055282593e-02 5.137375593185424805e-01 -3.718507289886474609e-01 1.053511872887611389e-01 3.282500430941581726e-02
1.060574278235435486e-01 6.866682767868041992e-01 2.602144330739974976e-02 -2.139678001403808594e-01 4.221530854701995850e-01 -5.776453763246536255e-02 -5.199884176254272461e-01 1.372633427381515503e-01
2.596885263919830322e-01 1.368374824523925781e-01 -3.236575126647949219e-01 -3.387814462184906006e-01 5.816385149955749512e-01 2.586332261562347412e-01 -1.720169782638549805e-01 5.094369649887084961e-01
-4.095676243305206299e-01 2.730953693389892578e-01 1.666681915521621704e-01 3.579913377761840820e-01 6.016990542411804199e-01 1.932594478130340576e-01 -9.375556558370590210e-02 4.399499595165252686e-01
-6.535466760396957397e-02 3.815854787826538086e-01 -4.588252007961273193e-01 -5.764433741569519043e-02 4.684796035289764404e-01 -1.628161817789077759e-01 -5.651111006736755371e-01 -2.663550078868865967e-01
3.982112407684326172e-01 5.999428629875183105e-01 2.772223055362701416e-01 1.822353005409240723e-01 4.836156666278839111e-01 -3.099765777587890625e-01 -1.924911290407180786e-01 -6.642200797796249390e-02
-4.551768898963928223e-01 5.143283009529113770e-01 1.128059849143028259e-01 -3.213307261466979980e-02 6.665884852409362793e-01 2.109929472208023071e-01 1.586562097072601318e-01 -2.219419926404953003e-02
6.737874746322631836e-01 2.728454470634460449e-01 -9.961977601051330566e-02 1.660005450248718262e-01 5.432697534561157227e-01 -9.115231037139892578e-02 -3.435342609882354736e-01 -1.123345419764518738e-01
-1.595921516418457031e-01 -1.167364493012428284e-01 1.210863366723060608e-01 1.504603177309036255e-01 9.112508893013000488e-01 -1.315560936927795410e-01 -1.423515677452087402e-01 -2.359098643064498901e-01
-2.869809269905090332e-01 6.894514560699462891e-01 1.195193678140640259e-01 3.425407409667968750e-01 4.054802954196929932e-01 1.831568330526351929e-01 2.444746643304824829e-01 2.301110923290252686e-01
-1.562803089618682861e-01 7.419679164886474609e-01 -3.080009818077087402e-01 -2.156828790903091431e-01 3.959253430366516113e-01 1.826002150774002075e-01 -3.056901097297668457e-01 -1.141193136572837830e-02
-9.394381195306777954e-02 2.891609370708465576e-01 -4.385594129562377930e-01 -5.196802020072937012e-01 6.036496162414550781e-01 -1.001851707696914673e-01 -9.454136341810226440e-02 2.485771775245666504e-01
-2.362679839134216309e-01 5.439028143882751465e-01 -1.797635257244110107e-01 3.263237178325653076e-01 5.602045655250549316e-01 -6.711304187774658203e-02 -4.371218085289001465e-01 1.168812718242406845e-02
3.443018719553947449e-02 5.912864804267883301e-01 -3.665238916873931885e-01 4.138547182083129883e-01 4.994503557682037354e-01 2.208945453166961670e-01 1.630478538572788239e-02 2.122925668954849243e-01
-8.391002565622329712e-02 3.553496599197387695e-01 -2.114166617393493652e-01 -1.150809004902839661e-01 7.873845696449279785e-01 2.044810056686401367e-01 -3.825766742229461670e-01 2.436068840324878693e-02
7.666195929050445557e-02 3.971544802188873291e-01 -3.659373223781585693e-01 4.359345436096191406e-01 4.628880321979522705e-01 5.452736616134643555e-01 -2.700893394649028778e-02 -1.113924197852611542e-02
-1.922049224376678467e-01 4.655329883098602295e-01 3.284991085529327393e-01 -1.343144923448562622e-01 6.743613481521606445e-01 -3.001655638217926025e-01 2.079809829592704773e-02 2.740239500999450684e-01
-1.955377906560897827e-01 8.445931226015090942e-02 -6.999133825302124023e-01 1.370659656822681427e-02 5.927525758743286133e-01 -4.317132011055946350e-02 -1.634932756423950195e-01 -2.908879220485687256e-01
3.965783715248107910e-01 1.806636899709701538e-01 -2.352238446474075317e-01 1.429767012596130371e-01 6.633548140525817871e-01 5.059911608695983887e-01 -1.191530153155326843e-01 -1.550790965557098389e-01
-2.191662937402725220e-01 7.437425851821899414e-01 3.978349268436431885e-02 3.217443227767944336e-01 3.502916395664215088e-01 1.737992167472839355e-01 4.230142384767532349e-02 3.728420436382293701e-01
1.080125495791435242e-01 6.749551296234130859e-01 -3.028033375740051270e-01 4.361797869205474854e-01 2.423106133937835693e-01 4.239682555198669434e-01 7.649853825569152832e-02 8.068914711475372314e-02
-5.461272969841957092e-02 5.236745476722717285e-01 1.996765136718750000e-01 -2.754365094006061554e-02 6.508231759071350098e-01 -3.140845000743865967e-01 -2.060298919677734375e-01 -3.427604138851165771e-01
1.036062464118003845e-02 8.753396272659301758e-01 2.260686159133911133e-01 -4.141313023865222931e-03 3.161402642726898193e-01 1.195246428251266479e-01 1.855413466691970825e-01 -1.840991228818893433e-01
-1.079116687178611755e-01 2.984580993652343750e-01 -1.811483949422836304e-01 -2.063607871532440186e-01 5.499473810195922852e-01 -2.024166584014892578e-01 6.205915212631225586e-01 3.087556064128875732e-01
-2.626474797725677490e-01 8.498927354812622070e-01 -1.922966986894607544e-01 -1.367250382900238037e-01 1.725522726774215698e-01 1.469315290451049805e-01 1.126389130949974060e-01 2.982885837554931641e-01
-1.959668099880218506e-01 4.426261186599731445e-01 7.281432300806045532e-02 6.662877798080444336e-01 4.491336941719055176e-01 2.999133467674255371e-01 -1.503095030784606934e-01 4.664694145321846008e-02
-2.925705313682556152e-01 5.720329880714416504e-01 -4.117031991481781006e-01 6.214176863431930542e-02 4.225274026393890381e-01 5.926855653524398804e-02 -1.468266546726226807e-01 4.584968388080596924e-01
1.704053953289985657e-02 6.119307875633239746e-01 -1.522322446107864380e-01 -1.625386327505111694e-01 6.341654062271118164e-01 2.597121000289916992e-01 2.279027998447418213e-01 2.325966358184814453e-01
4.306501746177673340e-01 5.740886330604553223e-01 5.336144194006919861e-02 3.905510306358337402e-01 4.659392237663269043e-01 -2.209871858358383179e-01 -1.502726078033447266e-01 -2.026537358760833740e-01
-3.142737746238708496e-01 4.788280129432678223e-01 -1.564780473709106445e-01 5.340360999107360840e-01 4.797405302524566650e-01 1.142757311463356018e-01 -8.358977735042572021e-03 -3.449581563472747803e-01
-9.580309689044952393e-02 1.868068277835845947e-01 -1.283805668354034424e-01 3.849552273750305176e-01 6.579015851020812988e-01 1.430382281541824341e-01 -2.364140599966049194e-01 5.310995578765869141e-01
-3.820828795433044434e-01 3.350082933902740479e-01 -2.501027882099151611e-01 2.809870243072509766e-01 6.140812039375305176e-01 1.636606156826019287e-01 -4.174068272113800049e-01 1.488895267248153687e-01
-2.960758209228515625e-01 4.746033847332000732e-01 -4.706969261169433594e-01 2.528886198997497559e-01 5.191311836242675781e-01 3.160870373249053955e-01 2.848408883437514305e-03 1.793489456176757812e-01
-2.842330932617187500e-01 2.589634433388710022e-02 -4.867076575756072998e-01 -8.344103582203388214e-03 7.755189538002014160e-01 -1.814686208963394165e-01 8.214110881090164185e-02 -2.011948227882385254e-01
6.065512895584106445e-01 4.336728751659393311e-01 -5.331667140126228333e-02 -4.860248789191246033e-02 5.438129305839538574e-01 1.217516139149665833e-02 -3.256963491439819336e-01 -1.919889152050018311e-01
5.780712887644767761e-02 2.262001186609268188e-01 -2.895850241184234619e-01 2.836362421512603760e-01 3.858829140663146973e-01 2.085346132516860962e-01 1.385056227445602417e-01 7.547230124473571777e-01
-1.548254489898681641e-02 3.825054764747619629e-01 -6.601099371910095215e-01 -2.035787552595138550e-01 5.222150683403015137e-01 -7.156009972095489502e-02 -3.110325932502746582e-01 4.110753536224365234e-02
-1.744396388530731201e-01 2.583033740520477295e-01 9.974645078182220459e-02 2.613388374447822571e-02 6.544376611709594727e-01 4.349613785743713379e-01 2.189306318759918213e-01 4.762429893016815186e-01
-3.097634017467498779e-01 3.249192833900451660e-01 -1.106792166829109192e-01 1.473455429077148438e-01 6.683644056320190430e-01 9.920555353164672852e-02 -1.137985512614250183e-01 5.431489944458007812e-01
2.551240921020507812e-01 5.340477228164672852e-01 3.152712583541870117e-01 -1.053186878561973572e-01 6.093008518218994141e-01 -1.194597035646438599e-01 -3.239369094371795654e-01 -2.208244502544403076e-01
-3.903920575976371765e-02 -4.296699538826942444e-02 -1.901282370090484619e-01 2.688913047313690186e-01 7.209380269050598145e-01 5.173309519886970520e-02 4.112420976161956787e-01 4.434303641319274902e-01
-7.919940352439880371e-02 8.462800979614257812e-01 1.852002441883087158e-01 2.160590291023254395e-01 4.393056333065032959e-01 -3.017660416662693024e-02 4.316978529095649719e-02 2.816230244934558868e-02
6.358941644430160522e-02 3.031176328659057617e-01 4.570094123482704163e-02 -6.001989543437957764e-02 8.253039121627807617e-01 2.533274292945861816e-01 -3.725301623344421387e-01 1.196039915084838867e-01
1.516079008579254150e-01 4.076002240180969238e-01 1.033207178115844727e-01 -2.334162145853042603e-01 6.571025848388671875e-01 2.180301696062088013e-01 -2.760609686374664307e-01 -4.361056685447692871e-01
-3.247748315334320068e-01 2.587391734123229980e-01 -4.948745071887969971e-01 2.494958974421024323e-02 5.708011388778686523e-01 1.937255859375000000e-01 9.381097741425037384e-03 -4.675687849521636963e-01
-3.750362396240234375e-01 5.036164522171020508e-01 -5.975432991981506348e-01 -2.554823458194732666e-01 4.218318164348602295e-01 -1.995731517672538757e-02 7.054240256547927856e-02 8.516700938344001770e-03
