# Supplementary material for: Where is your field going? A machine learning approach to study the relative motion of the domains of physics
Source: PLoS One. 2020 Jun 18;15(6):e0233997. doi: 10.1371/journal.pone.0233997 (PMC7302634; doi:10.1371/journal.pone.0233997)
Supplement: S10 Data — (ZIP) [file pone.0233997.s010.zip › 9/Pacs4Run_9_VS_500_embeddings1988-1992ED8.txt]

3.996448516845703125e-01 -3.852572143077850342e-01 -4.307001531124114990e-01 2.090940475463867188e-01 -6.953825056552886963e-02 3.322252631187438965e-02 -2.234250456094741821e-01 -6.377930045127868652e-01
-2.097983658313751221e-01 2.183766514062881470e-01 -6.284571290016174316e-01 3.798762261867523193e-01 -4.593311548233032227e-01 -5.364903807640075684e-02 8.812243491411209106e-02 -3.839309513568878174e-01
-6.797124445438385010e-02 2.759920060634613037e-01 -2.851443290710449219e-01 -1.100683063268661499e-01 7.687947154045104980e-02 -1.391068696975708008e-01 5.218942761421203613e-01 -7.267403602600097656e-01
3.421660065650939941e-01 -1.748873144388198853e-01 -5.922048091888427734e-01 -4.693511128425598145e-02 -5.732523202896118164e-01 9.687884151935577393e-02 3.585492968559265137e-01 -1.812897622585296631e-01
2.328515499830245972e-01 -6.909302622079849243e-02 -3.486633896827697754e-01 1.513248831033706665e-01 -4.255304932594299316e-01 -4.948422014713287354e-01 5.065011978149414062e-01 -3.377165794372558594e-01
6.301124393939971924e-02 -1.642119288444519043e-01 -6.445840001106262207e-01 5.228642225265502930e-01 2.320114225149154663e-01 -1.035961359739303589e-01 2.623239457607269287e-01 -3.831622004508972168e-01
5.003294721245765686e-02 3.692771196365356445e-01 -6.279597878456115723e-01 4.124908447265625000e-01 -2.194914221763610840e-01 -1.625207364559173584e-01 -1.187415607273578644e-02 -4.710824787616729736e-01
-2.062601000070571899e-01 1.833637654781341553e-01 -2.573665082454681396e-01 -1.828475296497344971e-01 -5.757579207420349121e-01 3.485892415046691895e-01 -4.178487360477447510e-01 -4.433448016643524170e-01
6.303352862596511841e-02 -3.546382784843444824e-01 -7.157617211341857910e-01 -1.253895908594131470e-01 -1.333356648683547974e-01 1.824143975973129272e-01 4.415175020694732666e-01 -3.102098405361175537e-01
5.093815922737121582e-01 -8.820439130067825317e-02 -5.571328401565551758e-01 2.480224072933197021e-01 -5.479500889778137207e-01 1.280545294284820557e-01 -2.213227795436978340e-03 -2.102049291133880615e-01
7.268619257956743240e-03 -8.146750740706920624e-03 5.723178759217262268e-02 3.191908895969390869e-01 -7.923100590705871582e-01 9.808604419231414795e-02 -5.351135134696960449e-02 -5.044628977775573730e-01
-3.538442254066467285e-01 1.641048192977905273e-01 -6.613039970397949219e-01 1.456145942211151123e-02 -3.207689225673675537e-01 -3.369257152080535889e-01 1.780499964952468872e-01 -4.027595818042755127e-01
4.370261132717132568e-01 -2.780759632587432861e-01 -5.431593060493469238e-01 4.840003326535224915e-02 -4.983366131782531738e-01 1.003326103091239929e-01 3.624492585659027100e-01 -2.110493630170822144e-01
5.309413000941276550e-02 8.581249415874481201e-02 -6.053491830825805664e-01 -2.660509347915649414e-01 -4.117419719696044922e-01 -3.836198747158050537e-01 3.373038172721862793e-01 -3.494524657726287842e-01
-1.417877674102783203e-01 4.575647711753845215e-01 -6.547134518623352051e-01 -9.968840330839157104e-02 -1.679015904664993286e-01 -2.222661226987838745e-01 -1.117065325379371643e-01 -4.918045401573181152e-01
-2.995657622814178467e-01 7.859675586223602295e-02 -6.952598690986633301e-01 -1.025080233812332153e-01 -2.118735164403915405e-01 2.926178276538848877e-01 2.784843146800994873e-01 -4.495770633220672607e-01
1.696480810642242432e-01 1.663243323564529419e-01 -5.836721062660217285e-01 -3.460176587104797363e-01 -1.699484735727310181e-01 -3.523646295070648193e-01 3.621349930763244629e-01 -4.460596442222595215e-01
-3.460974991321563721e-01 -8.402763307094573975e-02 -1.460422277450561523e-01 4.606032967567443848e-01 -4.012783765792846680e-01 -1.032363623380661011e-01 -4.388454258441925049e-01 -5.247901082038879395e-01
-1.980446279048919678e-02 3.235157430171966553e-01 -5.925751924514770508e-01 5.483672767877578735e-02 -4.539210498332977295e-01 -1.663439720869064331e-01 3.045542836189270020e-01 -4.629526436328887939e-01
3.997569903731346130e-02 5.777912735939025879e-01 -4.387334287166595459e-01 1.393355727195739746e-01 -2.379678785800933838e-01 8.301318623125553131e-03 2.938058692961931229e-03 -6.292468309402465820e-01
-3.337401747703552246e-01 2.047875970602035522e-01 -5.695601701736450195e-01 9.964425116777420044e-02 -3.946929574012756348e-01 -3.148995935916900635e-01 2.478805184364318848e-01 -4.426767826080322266e-01
-3.366624414920806885e-01 2.869914770126342773e-01 -6.819497346878051758e-01 -5.103604868054389954e-02 -3.322862684726715088e-01 1.359802037477493286e-01 4.968832060694694519e-02 -4.530566632747650146e-01
-6.097850203514099121e-02 7.631894201040267944e-02 -6.707549095153808594e-01 1.825181096792221069e-01 -4.610669612884521484e-01 1.674090325832366943e-01 -4.813792705535888672e-01 -1.868084669113159180e-01
-2.824350297451019287e-01 -5.040850490331649780e-03 -5.922853946685791016e-01 4.250353574752807617e-01 -2.357918620109558105e-01 -2.933340370655059814e-01 3.157232403755187988e-01 -3.839585185050964355e-01
-3.213127255439758301e-01 3.339677155017852783e-01 -5.885169506072998047e-01 2.582187950611114502e-01 2.867498807609081268e-02 1.775998324155807495e-01 -1.243343949317932129e-01 -5.695362091064453125e-01
4.395408630371093750e-01 -5.458501353859901428e-02 -2.908202409744262695e-01 6.021588295698165894e-02 -7.232539057731628418e-01 2.469776570796966553e-01 -1.962831616401672363e-01 -3.049603104591369629e-01
-1.679216623306274414e-01 -1.274061575531959534e-02 -2.559520006179809570e-01 1.087172031402587891e-01 -3.135140538215637207e-01 2.616909742355346680e-01 6.215262413024902344e-01 -5.841582417488098145e-01
-3.086727559566497803e-01 1.723391562700271606e-01 -7.316519618034362793e-01 -1.230898201465606689e-01 -1.920242160558700562e-01 2.497228235006332397e-01 1.572390198707580566e-01 -4.478790760040283203e-01
9.452387690544128418e-02 -2.419612556695938110e-01 -8.457401990890502930e-01 9.766111522912979126e-02 -7.984933257102966309e-02 -1.235956605523824692e-02 3.673346638679504395e-01 -2.573758363723754883e-01
-1.475388407707214355e-01 1.352766156196594238e-01 -8.892782926559448242e-01 -1.051868945360183716e-01 2.959201484918594360e-02 -2.207410037517547607e-01 9.721406735479831696e-03 -3.291739821434020996e-01
-3.244655728340148926e-01 7.089640945196151733e-02 -3.919227421283721924e-01 -7.483586668968200684e-02 -6.221782565116882324e-01 -4.092980325222015381e-01 2.364170998334884644e-01 -3.463644087314605713e-01
1.201874576508998871e-03 -5.348668619990348816e-02 -6.266664266586303711e-01 5.342450737953186035e-01 1.680142581462860107e-01 1.032599359750747681e-01 3.159314095973968506e-01 -4.246234893798828125e-01
1.280060857534408569e-01 -2.132650762796401978e-01 2.271761298179626465e-01 2.181768119335174561e-01 -3.868356943130493164e-01 -3.843493759632110596e-01 1.701024472713470459e-01 -7.159755229949951172e-01
-3.417155146598815918e-01 -2.310720086097717285e-01 -4.684424698352813721e-01 -1.049634348601102829e-02 -5.468354225158691406e-01 -4.847696125507354736e-01 -2.229224890470504761e-01 -1.629806756973266602e-01
6.126784160733222961e-02 2.206482440233230591e-01 -3.753652274608612061e-01 -1.560340672731399536e-01 -1.806186437606811523e-01 2.349201738834381104e-01 5.155773162841796875e-01 -6.547399759292602539e-01
-1.074473187327384949e-01 -5.276242494583129883e-01 -8.715464174747467041e-02 -3.790893852710723877e-01 -2.688114047050476074e-01 -2.538922429084777832e-02 -3.164519369602203369e-01 -6.210611462593078613e-01
-1.297185570001602173e-01 1.297767162322998047e-01 -2.281942218542098999e-01 -5.523240193724632263e-02 -5.555517673492431641e-01 -1.435997337102890015e-01 5.117987990379333496e-01 -5.656953454017639160e-01
-1.515050977468490601e-01 -2.416484653949737549e-01 1.203092094510793686e-02 -5.328330993652343750e-01 -2.964187860488891602e-01 -6.110782176256179810e-02 -2.144178003072738647e-01 -7.049986720085144043e-01
1.867473423480987549e-01 -1.153350248932838440e-01 1.670302450656890869e-01 2.275344729423522949e-02 -6.621124148368835449e-01 -3.453534543514251709e-01 9.217876195907592773e-02 -5.977021455764770508e-01
-2.618062496185302734e-02 1.781225651502609253e-01 -2.122457921504974365e-01 -1.404923498630523682e-01 -4.964793920516967773e-01 4.163381829857826233e-02 5.245395302772521973e-01 -6.159818172454833984e-01
1.609541028738021851e-01 1.184851601719856262e-01 -1.310968846082687378e-01 2.165119946002960205e-01 -8.198017477989196777e-01 -1.938446909189224243e-01 2.041425257921218872e-01 -3.803506791591644287e-01
-3.557024896144866943e-01 1.167058497667312622e-01 -6.191189885139465332e-01 8.528861403465270996e-02 -3.024784922599792480e-01 -4.188316166400909424e-01 2.045765668153762817e-01 -4.006349742412567139e-01
2.772266566753387451e-01 -2.278932183980941772e-02 1.927606016397476196e-01 8.943219482898712158e-02 -5.112164616584777832e-01 -2.083116620779037476e-01 2.811544537544250488e-01 -7.026289105415344238e-01
2.066731303930282593e-01 -3.447225391864776611e-01 1.127172075212001801e-02 -4.155490994453430176e-01 -4.930545017123222351e-02 3.084157109260559082e-01 -5.592060089111328125e-02 -7.516422271728515625e-01
1.013169288635253906e-01 4.870772659778594971e-01 -4.864822924137115479e-01 1.337729841470718384e-01 -4.402627050876617432e-01 -1.204421445727348328e-01 1.134122386574745178e-01 -5.260518193244934082e-01
-6.068491339683532715e-01 -8.913317322731018066e-02 -6.301214098930358887e-01 6.741011142730712891e-02 -1.888496577739715576e-01 -1.216962337493896484e-01 1.779676377773284912e-01 -3.742266297340393066e-01
4.195173084735870361e-01 -2.793894112110137939e-01 -3.328768610954284668e-01 -1.226490661501884460e-01 -5.517901778221130371e-01 -9.392554312944412231e-02 4.660916924476623535e-01 -2.992676794528961182e-01
3.004068732261657715e-01 -9.898868948221206665e-02 -4.656131863594055176e-01 -2.183730006217956543e-01 -4.459349215030670166e-01 -2.669709622859954834e-01 4.806302785873413086e-01 -3.665207326412200928e-01
-8.780133724212646484e-02 -2.015446312725543976e-02 -7.080267667770385742e-01 4.873030781745910645e-01 -3.363689407706260681e-02 8.019702881574630737e-02 3.015682697296142578e-01 -3.932074904441833496e-01
-3.625208437442779541e-01 -5.543800592422485352e-01 -3.379581868648529053e-01 4.244923889636993408e-01 -2.577217817306518555e-01 -1.629494130611419678e-01 -2.865543067455291748e-01 -3.028949797153472900e-01
-3.671322166919708252e-01 3.283522427082061768e-01 -6.343286633491516113e-01 1.537729948759078979e-01 -2.418111413717269897e-01 1.855797320604324341e-02 -2.073719948530197144e-01 -4.791238009929656982e-01
-4.101859629154205322e-01 -2.907466292381286621e-01 -6.299877762794494629e-01 4.865919053554534912e-01 -4.717608541250228882e-02 -1.962388753890991211e-01 5.576417315751314163e-03 -2.697984576225280762e-01
1.367238312959671021e-01 -2.913016080856323242e-01 1.889479458332061768e-01 2.492198944091796875e-01 -1.140117719769477844e-01 -3.310751318931579590e-01 -2.042670696973800659e-01 -7.964317798614501953e-01
-5.120664089918136597e-02 -4.618705809116363525e-01 3.812128305435180664e-02 -2.318085283041000366e-01 -4.447868466377258301e-02 2.944579720497131348e-01 -8.683186769485473633e-02 -7.953875064849853516e-01
3.267883658409118652e-01 -3.922254741191864014e-01 1.093176603317260742e-01 2.833798527717590332e-01 -9.150245040655136108e-02 -3.680082261562347412e-01 -2.039231508970260620e-01 -6.795046329498291016e-01
3.369860723614692688e-02 5.144386887550354004e-01 -4.096613228321075439e-01 3.025432229042053223e-01 -2.117015868425369263e-01 -5.714064091444015503e-02 1.203031986951828003e-01 -6.421113014221191406e-01
-2.248339653015136719e-01 3.997411131858825684e-01 -7.056551575660705566e-01 3.563908487558364868e-02 -1.981096565723419189e-01 4.473800957202911377e-02 -2.472541183233261108e-01 -4.336517751216888428e-01
3.184568583965301514e-01 -6.396226286888122559e-01 7.718207687139511108e-02 1.273459494113922119e-01 -2.871740162372589111e-01 -3.339319527149200439e-01 2.391475439071655273e-02 -5.222478508949279785e-01
-5.399928241968154907e-02 3.153147995471954346e-01 -5.650249123573303223e-01 -1.093731001019477844e-01 -4.835321009159088135e-01 -2.697320282459259033e-01 2.630817294120788574e-01 -4.366627037525177002e-01
-2.474432066082954407e-02 -3.395187854766845703e-01 -5.228721499443054199e-01 6.696538329124450684e-01 -1.106386184692382812e-01 -9.384683519601821899e-02 2.607122659683227539e-01 -2.706735134124755859e-01
1.366652101278305054e-01 4.751837551593780518e-01 -6.700668334960937500e-01 1.001615673303604126e-01 -2.961329221725463867e-01 -1.390077173709869385e-01 1.689080521464347839e-02 -4.349688887596130371e-01
3.293190523982048035e-02 1.132787689566612244e-01 -1.695966720581054688e-01 2.149852365255355835e-01 -4.444071948528289795e-01 3.612106144428253174e-01 5.137618780136108398e-01 -5.649597644805908203e-01
5.692058205604553223e-01 -1.390275955200195312e-01 -3.652351200580596924e-01 3.269259631633758545e-01 -5.746868848800659180e-01 1.189126670360565186e-01 5.946092307567596436e-02 -2.616446614265441895e-01
5.710158348083496094e-01 3.737912699580192566e-02 1.140499264001846313e-01 -3.486505150794982910e-02 -1.616082042455673218e-01 -2.068348377943038940e-01 -4.598460718989372253e-02 -7.663604021072387695e-01
4.840865731239318848e-02 -5.790624618530273438e-01 1.709225624799728394e-01 1.577197164297103882e-01 -3.527817726135253906e-01 -1.010770276188850403e-01 1.215361505746841431e-01 -6.773557662963867188e-01
-2.200173288583755493e-01 -2.438321858644485474e-01 -8.453073501586914062e-01 1.154552847146987915e-01 9.257394820451736450e-02 -3.725999267771840096e-03 2.454618960618972778e-01 -3.089148998260498047e-01
1.152354627847671509e-01 -2.183946073055267334e-01 -5.129126906394958496e-01 1.879002004861831665e-01 -7.712200284004211426e-02 -3.386142253875732422e-01 -6.526003479957580566e-01 -3.068288266658782959e-01
-2.165883779525756836e-02 2.665585577487945557e-01 -5.387419462203979492e-01 -1.976130753755569458e-01 -1.835481524467468262e-01 -4.626767337322235107e-01 3.143416047096252441e-01 -5.026067495346069336e-01
1.055134385824203491e-01 -4.987273812294006348e-01 -6.681725978851318359e-01 4.187100827693939209e-01 -3.136422485113143921e-02 -1.313064713031053543e-02 2.676973044872283936e-01 -2.134178280830383301e-01
-2.610864937305450439e-01 3.127916157245635986e-01 -6.081347465515136719e-01 -2.251479774713516235e-01 -3.410222530364990234e-01 -3.314585983753204346e-01 4.110906645655632019e-02 -4.308421015739440918e-01
5.396671891212463379e-01 -2.322410047054290771e-01 -5.197694301605224609e-01 4.893419146537780762e-02 -5.816370844841003418e-01 -1.716551333665847778e-01 -3.178671002388000488e-02 -1.161506921052932739e-01
-6.463607400655746460e-02 -7.973697185516357422e-01 -1.475334018468856812e-01 -2.618599236011505127e-01 -3.319156467914581299e-01 5.154925864189863205e-03 6.675817072391510010e-03 -3.993094265460968018e-01
2.029054015874862671e-01 8.956632763147354126e-02 -8.593410253524780273e-01 3.644438832998275757e-02 1.674947589635848999e-01 -1.307262033224105835e-01 9.283307194709777832e-02 -3.965480029582977295e-01
-3.518707454204559326e-01 -1.761399209499359131e-01 -3.061927556991577148e-01 1.747129112482070923e-01 -3.864765465259552002e-01 -2.744643986225128174e-01 -5.769807696342468262e-01 -4.040813446044921875e-01
3.735912740230560303e-01 -4.582503437995910645e-02 -5.024077296257019043e-01 -1.238633096218109131e-01 -2.243560552597045898e-02 1.699149422347545624e-02 -6.774442195892333984e-01 -3.617338240146636963e-01
3.919212818145751953e-01 -3.102851212024688721e-01 -8.042086362838745117e-01 -2.111918032169342041e-01 -1.352525781840085983e-02 1.734418869018554688e-01 1.812781579792499542e-02 -1.678502708673477173e-01
4.783349633216857910e-01 -4.764974415302276611e-01 -5.106284618377685547e-01 2.226271778345108032e-01 -1.268201470375061035e-01 3.355419039726257324e-01 -2.495896071195602417e-01 -2.070626616477966309e-01
-2.425471395254135132e-01 2.473764270544052124e-01 -3.384124040603637695e-01 -1.739832162857055664e-01 -3.923183679580688477e-01 -4.433678984642028809e-01 2.913085818290710449e-01 -5.475702285766601562e-01
-1.757885515689849854e-01 3.590302765369415283e-01 -7.477933764457702637e-01 -1.010864004492759705e-01 -7.074730098247528076e-02 -3.989968076348304749e-02 -2.424189150333404541e-01 -4.532309770584106445e-01
-4.864159971475601196e-02 -2.602601647377014160e-01 -8.030912280082702637e-02 -5.120031237602233887e-01 -2.055840939283370972e-01 -8.956278115510940552e-02 -3.851037025451660156e-01 -6.802285313606262207e-01
2.955164611339569092e-01 -5.446705818176269531e-01 -6.462292075157165527e-01 2.792794108390808105e-01 -2.101059556007385254e-01 1.373230069875717163e-01 1.896746009588241577e-01 -1.463426500558853149e-01
-4.062543213367462158e-01 -4.823095202445983887e-01 -4.016996026039123535e-01 1.571203023195266724e-01 -2.923697531223297119e-01 -2.050349265336990356e-01 -4.474308788776397705e-01 -2.976101338863372803e-01
-3.240544497966766357e-01 -6.205918267369270325e-03 -7.696858048439025879e-01 1.129297688603401184e-01 2.225074619054794312e-01 -1.028873994946479797e-01 -8.495280519127845764e-03 -4.791798293590545654e-01
-3.367398679256439209e-02 3.092341721057891846e-01 -6.973285079002380371e-01 3.845209181308746338e-01 -1.551243960857391357e-01 -8.332319557666778564e-02 1.489023864269256592e-01 -4.646919965744018555e-01
3.049327433109283447e-01 -4.200199246406555176e-01 -7.433263659477233887e-01 -7.090222835540771484e-02 -2.839348316192626953e-01 -3.018314838409423828e-01 1.167737971991300583e-02 -3.436096385121345520e-02
-1.328937560319900513e-01 -2.842164039611816406e-01 -7.559995055198669434e-01 5.531520396471023560e-02 1.775891184806823730e-01 -1.457904428243637085e-01 3.997098803520202637e-01 -3.382373154163360596e-01
-1.463079005479812622e-01 -1.342525053769350052e-02 -6.850498914718627930e-01 -1.772962659597396851e-01 -3.097547590732574463e-01 -1.337875723838806152e-01 4.719819724559783936e-01 -3.755959272384643555e-01
2.080609351396560669e-01 -4.263183176517486572e-01 4.781007021665573120e-02 -4.947518929839134216e-02 5.874482169747352600e-02 -2.675899863243103027e-01 3.328253924846649170e-01 -7.644615769386291504e-01
6.435758471488952637e-01 -3.982888907194137573e-02 -4.966938495635986328e-01 2.067206501960754395e-01 -4.479400217533111572e-01 -1.232344806194305420e-01 -1.162592098116874695e-01 -2.557974755764007568e-01
1.866232007741928101e-01 -7.719167973846197128e-03 -8.137150406837463379e-01 -1.856858879327774048e-01 3.904244676232337952e-02 2.082894891500473022e-01 2.711435258388519287e-01 -3.873929083347320557e-01
-4.838731586933135986e-01 -3.125663399696350098e-01 -5.586288571357727051e-01 1.954431980848312378e-01 -4.867947995662689209e-01 -2.282066792249679565e-01 4.716760292649269104e-02 -1.631943434476852417e-01
-3.576521947979927063e-02 1.623712182044982910e-01 -3.865550160408020020e-01 3.507855236530303955e-01 -2.136320620775222778e-01 1.717615276575088501e-01 -6.194566488265991211e-01 -4.909316599369049072e-01
-2.239929437637329102e-01 -5.202443003654479980e-01 1.057357117533683777e-01 -4.198838397860527039e-02 -3.257230222225189209e-01 -1.134695783257484436e-01 1.787138879299163818e-01 -7.178583741188049316e-01
-2.696051299571990967e-01 3.798768222332000732e-01 -6.077915430068969727e-01 -4.550458118319511414e-02 -4.513750672340393066e-01 9.207466617226600647e-03 2.166040614247322083e-02 -4.552276432514190674e-01
-2.539655864238739014e-01 3.608876168727874756e-01 -6.448922753334045410e-01 1.367159634828567505e-01 -3.065096437931060791e-01 2.204851657152175903e-01 -1.396466046571731567e-01 -4.567507505416870117e-01
-3.528805077075958252e-01 -1.857407391071319580e-01 -2.905692756175994873e-01 2.852377481758594513e-02 -2.830520868301391602e-01 -3.194764554500579834e-01 -6.061053276062011719e-01 -4.540753066539764404e-01
4.354742765426635742e-01 -3.590780794620513916e-01 -7.570036053657531738e-01 2.295096777379512787e-02 -5.974408239126205444e-02 1.818464845418930054e-01 1.126708760857582092e-01 -2.418921738862991333e-01
-1.011665984988212585e-01 3.122618496417999268e-01 -6.690763831138610840e-01 -3.475128412246704102e-01 -1.596636027097702026e-01 -3.996872603893280029e-01 -5.797543004155158997e-02 -3.677310347557067871e-01
6.671831607818603516e-01 -2.451542019844055176e-01 -3.739978671073913574e-01 7.162044942378997803e-02 -5.381591618061065674e-02 4.061716198921203613e-01 -2.028187811374664307e-01 -3.751735091209411621e-01
1.615423560142517090e-01 1.248355209827423096e-01 -2.135885357856750488e-01 1.740866303443908691e-01 -2.952432036399841309e-01 2.516705393791198730e-01 5.799049735069274902e-01 -6.289653778076171875e-01
-2.294131182134151459e-02 -3.344497382640838623e-01 1.556542962789535522e-01 3.668824136257171631e-01 -1.133520454168319702e-01 -5.802415311336517334e-02 2.943474054336547852e-01 -7.911575436592102051e-01
-3.707493841648101807e-02 -2.762412130832672119e-01 -2.108222544193267822e-01 -6.124647855758666992e-01 -5.485606938600540161e-02 -2.548450827598571777e-01 -1.887797266244888306e-01 -6.317943334579467773e-01
2.800720930099487305e-01 1.282900124788284302e-01 -6.483644843101501465e-01 -1.110748481005430222e-02 -1.789522916078567505e-01 -4.648602008819580078e-01 3.128414452075958252e-01 -3.723073005676269531e-01
2.887675762176513672e-01 -2.574121057987213135e-01 -7.769150733947753906e-01 -2.587068453431129456e-02 8.310810662806034088e-03 3.136467188596725464e-02 4.044150114059448242e-01 -2.854501008987426758e-01
-1.463271975517272949e-01 -4.085251390933990479e-01 1.422398090362548828e-01 -2.219848036766052246e-01 -3.388729095458984375e-01 2.304745465517044067e-01 1.192807331681251526e-01 -7.483347654342651367e-01
2.591425478458404541e-01 -3.482116162776947021e-01 -5.429143905639648438e-01 5.565963387489318848e-01 -3.577781319618225098e-01 1.281578987836837769e-01 1.128021404147148132e-01 -2.233480513095855713e-01
-1.153557822108268738e-01 -8.556226268410682678e-03 -8.068643808364868164e-01 1.681140810251235962e-01 1.459339559078216553e-01 1.512559801340103149e-01 3.152444958686828613e-01 -4.046889841556549072e-01
1.484318375587463379e-01 -3.402180671691894531e-01 4.270815476775169373e-02 9.276136010885238647e-02 3.860078006982803345e-02 -5.116483569145202637e-01 -2.929229438304901123e-01 -7.090225815773010254e-01
4.738029241561889648e-01 -8.940733969211578369e-02 -5.375618934631347656e-01 7.715158164501190186e-02 -2.560558319091796875e-01 4.741474986076354980e-01 -1.988816857337951660e-01 -3.777005076408386230e-01
-2.575446069240570068e-01 -2.788939476013183594e-01 -6.635763049125671387e-01 4.984199404716491699e-01 -4.900580737739801407e-03 4.096622765064239502e-02 2.605020403861999512e-01 -3.123611807823181152e-01
6.157610565423965454e-02 -2.489865384995937347e-02 -8.973816633224487305e-01 -1.137287616729736328e-01 1.138172298669815063e-01 -1.237536594271659851e-01 1.958597302436828613e-01 -3.327613472938537598e-01
-1.326705813407897949e-01 -4.487251937389373779e-01 1.340209841728210449e-01 -1.316942125558853149e-01 -4.668970406055450439e-02 1.005713790655136108e-01 -7.274068146944046021e-02 -8.533191084861755371e-01
-3.317735791206359863e-01 -1.040708720684051514e-01 -7.817081809043884277e-01 -2.743045985698699951e-01 -9.938722103834152222e-02 -3.123148716986179352e-02 2.675849497318267822e-01 -3.321592509746551514e-01
4.263112843036651611e-01 1.212126389145851135e-01 1.343332082033157349e-01 -1.217316463589668274e-01 -1.978444680571556091e-02 -1.343875676393508911e-01 -1.613746285438537598e-01 -8.521789312362670898e-01
-9.181290864944458008e-02 -4.255836904048919678e-01 1.878306120634078979e-01 1.898318827152252197e-01 -1.401988863945007324e-01 -2.181530892848968506e-01 1.628702282905578613e-01 -8.033424615859985352e-01
-3.522489070892333984e-01 -2.094323337078094482e-01 -1.880295276641845703e-01 -2.348362654447555542e-02 -7.678944468498229980e-01 -3.308613002300262451e-01 -9.627589583396911621e-02 -2.962298393249511719e-01
5.805482268333435059e-01 1.495704948902130127e-01 -2.450600825250148773e-02 3.427510848268866539e-03 -3.077072203159332275e-01 -3.266198933124542236e-01 -3.087989985942840576e-01 -5.858829617500305176e-01
1.018892303109169006e-01 -2.222005277872085571e-01 -3.840558230876922607e-01 3.425429165363311768e-01 1.792457997798919678e-01 -1.131181325763463974e-02 -6.562815308570861816e-01 -4.609213471412658691e-01
2.352422773838043213e-01 -3.985922634601593018e-01 -3.365680873394012451e-01 1.252181734889745712e-02 -5.072603821754455566e-01 -3.681317269802093506e-01 4.338902831077575684e-01 -3.020853400230407715e-01
4.798045158386230469e-01 -5.423031002283096313e-02 1.060356348752975464e-01 1.549754887819290161e-01 -4.698673486709594727e-01 -3.500511348247528076e-01 -9.073713794350624084e-03 -6.230509877204895020e-01
-4.262585341930389404e-01 -5.644618868827819824e-01 -2.948914468288421631e-01 3.960084915161132812e-01 -7.380289584398269653e-02 -2.160097472369670868e-02 -3.052835166454315186e-01 -3.959686160087585449e-01
7.010383158922195435e-02 -9.659104049205780029e-02 -4.636681973934173584e-01 -2.787101268768310547e-01 -1.136057451367378235e-01 -4.492077231407165527e-01 5.009667873382568359e-01 -4.768924415111541748e-01
-3.491101041436195374e-02 -3.550305068492889404e-01 -7.742395401000976562e-01 -2.716005742549896240e-01 -1.555932015180587769e-01 -1.981447786092758179e-01 3.179337382316589355e-01 -1.869982182979583740e-01
-3.973837196826934814e-01 -3.181464970111846924e-01 -4.635247886180877686e-01 3.380469679832458496e-01 -4.927531778812408447e-01 9.346351772546768188e-02 -3.549754023551940918e-01 -1.849036514759063721e-01
-3.664958104491233826e-02 1.920167207717895508e-01 -3.238446414470672607e-01 1.396988779306411743e-01 -2.295872867107391357e-01 3.055877685546875000e-01 5.179402232170104980e-01 -6.504145264625549316e-01
2.561309747397899628e-02 -2.514300644397735596e-01 1.732134521007537842e-01 2.785576879978179932e-01 -5.142197608947753906e-01 -3.578754067420959473e-01 -3.245218694210052490e-01 -5.750811100006103516e-01
-1.415749788284301758e-01 2.066127397119998932e-02 -7.393243312835693359e-01 -2.750724852085113525e-01 -5.298395082354545593e-02 -3.694478273391723633e-01 2.906958162784576416e-01 -3.653235137462615967e-01
4.327282607555389404e-01 1.597560197114944458e-01 4.089307412505149841e-02 -1.529264450073242188e-01 -4.638750553131103516e-01 -4.187138676643371582e-01 -2.304488718509674072e-01 -5.644090175628662109e-01
-3.867448568344116211e-01 -5.679154396057128906e-01 -1.563314720988273621e-02 -2.135266363620758057e-01 -2.386822402477264404e-01 -1.986775547266006470e-03 2.548780143260955811e-01 -6.001055240631103516e-01
-4.064172804355621338e-01 -1.615068465471267700e-01 -1.758064776659011841e-01 7.158856093883514404e-02 -7.064628601074218750e-01 -3.898165524005889893e-01 -9.673414379358291626e-02 -3.351170718669891357e-01
-2.855426967144012451e-01 -6.472945213317871094e-01 -2.966181933879852295e-02 -2.656324505805969238e-01 -1.782208681106567383e-01 6.934192776679992676e-02 1.555712372064590454e-01 -6.060209274291992188e-01
-8.397073298692703247e-02 -3.535981178283691406e-01 7.524503767490386963e-02 -1.357208937406539917e-01 5.605858191847801208e-02 -7.619098573923110962e-02 -3.760313689708709717e-01 -8.327593803405761719e-01
3.839911520481109619e-01 1.532766968011856079e-01 1.006956249475479126e-01 2.638684809207916260e-01 -5.984491109848022461e-01 -2.340852469205856323e-01 -9.115462750196456909e-02 -5.727516412734985352e-01
-4.760423004627227783e-01 -3.406259715557098389e-01 -2.940014302730560303e-01 8.628851175308227539e-02 -5.685646533966064453e-01 -2.053681463003158569e-01 -3.349387645721435547e-01 -2.930005192756652832e-01
-5.208541154861450195e-01 -1.090611796826124191e-02 -6.612938363105058670e-03 9.934560954570770264e-02 -5.094929337501525879e-01 -2.950891852378845215e-01 -2.412625551223754883e-01 -5.601878762245178223e-01
-2.368580102920532227e-01 3.249485194683074951e-01 -5.976565480232238770e-01 -3.835906833410263062e-02 -4.440868198871612549e-01 -3.658655583858489990e-01 -2.170865610241889954e-02 -3.848377168178558350e-01
1.534310430288314819e-01 -4.896185696125030518e-01 -7.795606851577758789e-01 -1.012383773922920227e-01 -1.720726937055587769e-01 -2.642228305339813232e-01 1.064341142773628235e-01 -8.954095840454101562e-02
-1.707378476858139038e-01 -4.730482697486877441e-01 8.092121779918670654e-02 -1.347822248935699463e-01 -1.090846955776214600e-01 3.259954154491424561e-01 -1.945817843079566956e-02 -7.770509719848632812e-01
-5.140375494956970215e-01 -2.792773246765136719e-01 -1.461689732968807220e-02 1.855724602937698364e-01 -2.268897145986557007e-01 -4.736564159393310547e-01 -8.044292777776718140e-02 -5.837965607643127441e-01
1.053733751177787781e-01 -1.781814694404602051e-01 -5.074951648712158203e-01 1.488457620143890381e-01 -3.508403897285461426e-03 -1.738723963499069214e-01 -7.173877358436584473e-01 -3.640774190425872803e-01
-1.335131824016571045e-01 -4.903012514114379883e-01 -1.063352525234222412e-01 -4.494061172008514404e-01 1.244321558624505997e-02 -1.763227581977844238e-01 -5.136364325881004333e-02 -7.032945156097412109e-01
-5.806858539581298828e-01 -3.249147832393646240e-01 -5.820440649986267090e-01 1.170103177428245544e-01 -3.638518154621124268e-01 9.051974117755889893e-02 -1.801617294549942017e-01 -1.781217753887176514e-01
-6.820029765367507935e-02 1.208874955773353577e-01 -7.313765287399291992e-01 -2.983289957046508789e-01 2.753556519746780396e-02 3.368101119995117188e-01 1.618235260248184204e-01 -4.652279317378997803e-01
-1.039806827902793884e-01 -4.783690571784973145e-01 1.869125962257385254e-01 8.649978041648864746e-02 -2.603807449340820312e-01 -9.281718730926513672e-02 2.274774909019470215e-01 -7.679670453071594238e-01
6.498906016349792480e-02 1.707001589238643646e-02 -8.470092415809631348e-01 -1.323371529579162598e-01 1.348628699779510498e-01 4.604485258460044861e-02 2.349512726068496704e-01 -4.301592409610748291e-01
2.724283374845981598e-02 -2.372075915336608887e-01 -2.075280249118804932e-01 -6.568760871887207031e-01 -1.098372638225555420e-01 -2.555460631847381592e-01 -2.573053538799285889e-01 -5.699669122695922852e-01
2.990687787532806396e-01 -2.110641598701477051e-01 -3.181139528751373291e-01 9.369917213916778564e-02 -7.994903326034545898e-01 -1.692910641431808472e-01 1.755014359951019287e-01 -2.395598143339157104e-01
-2.733912765979766846e-01 7.998443394899368286e-02 -4.647044241428375244e-01 6.278183460235595703e-01 -1.220732182264328003e-01 -4.917885735630989075e-02 2.030724138021469116e-01 -5.001948475837707520e-01
-8.900097757577896118e-02 -4.667863547801971436e-01 1.067461669445037842e-01 6.005992647260427475e-03 6.069784611463546753e-02 -9.875537455081939697e-02 3.338127732276916504e-01 -7.986805438995361328e-01
-2.668223977088928223e-01 -2.512951195240020752e-01 -2.001537382602691650e-01 3.237180411815643311e-02 -6.176213622093200684e-01 -1.532469540834426880e-01 -5.243199467658996582e-01 -3.803878128528594971e-01
4.509593844413757324e-01 -1.121239215135574341e-01 -2.247601747512817383e-01 3.386460244655609131e-02 -6.631250977516174316e-01 2.494265437126159668e-01 -3.358966708183288574e-01 -3.429647088050842285e-01
4.877569526433944702e-02 -2.992857992649078369e-01 -6.275889873504638672e-01 3.807660937309265137e-02 -6.064084172248840332e-01 1.649602204561233521e-01 2.861243188381195068e-01 -1.895285248756408691e-01
4.019005298614501953e-01 -2.006534039974212646e-01 -2.366127632558345795e-02 -2.970882952213287354e-01 6.928297225385904312e-03 -3.590854704380035400e-01 -3.130151927471160889e-01 -6.945675611495971680e-01
-4.842763841152191162e-01 7.649277895689010620e-02 -7.257049679756164551e-01 -1.967228800058364868e-01 -2.765350043773651123e-01 2.051957882940769196e-02 -2.381712011992931366e-02 -3.417861461639404297e-01
5.330529808998107910e-01 -1.720695048570632935e-01 -5.696176886558532715e-01 2.352011054754257202e-01 1.695612818002700806e-01 2.577615976333618164e-01 2.469103783369064331e-01 -3.876932859420776367e-01
-3.692114353179931641e-02 6.583515554666519165e-02 -7.213894724845886230e-01 -2.703839540481567383e-01 -1.209662333130836487e-01 -1.247046068310737610e-01 4.235572814941406250e-01 -4.372728168964385986e-01
3.292381167411804199e-01 2.985865622758865356e-02 -7.638646364212036133e-01 -3.540134727954864502e-01 -8.340144902467727661e-02 2.063183635473251343e-01 1.719713658094406128e-01 -3.206225633621215820e-01
5.334235727787017822e-02 -4.585191309452056885e-01 7.940682768821716309e-02 2.645721733570098877e-01 -1.632672250270843506e-01 -3.186213076114654541e-01 2.551848888397216797e-01 -7.192468047142028809e-01
-2.690631151199340820e-02 1.504551619291305542e-01 -3.342375159263610840e-01 2.051169872283935547e-01 -2.811927497386932373e-01 2.095341980457305908e-01 -6.783516407012939453e-01 -4.896087646484375000e-01
2.196283489465713501e-01 -3.732630312442779541e-01 -4.039913713932037354e-01 2.432569414377212524e-01 9.013315290212631226e-02 -8.684019744396209717e-02 -6.472708582878112793e-01 -3.942468464374542236e-01
1.201977431774139404e-01 1.101850718259811401e-01 -8.222625255584716797e-01 -1.572286710143089294e-02 8.255981653928756714e-02 1.215032711625099182e-01 2.850044369697570801e-01 -4.407289922237396240e-01
-2.847885489463806152e-01 -5.639035701751708984e-01 -9.603706747293472290e-02 4.601264297962188721e-01 -4.305748641490936279e-01 8.448566496372222900e-02 -1.437960863113403320e-01 -4.083612859249114990e-01
3.998660743236541748e-01 -2.437260150909423828e-01 -2.986288666725158691e-01 -9.100890159606933594e-02 -6.545943617820739746e-01 3.389189839363098145e-01 2.969960868358612061e-01 -2.273246794939041138e-01
3.713169693946838379e-01 2.421590685844421387e-02 -6.097655296325683594e-01 -9.459049254655838013e-02 -4.011174142360687256e-01 -4.343998134136199951e-01 2.788979113101959229e-01 -2.310704737901687622e-01
2.159401476383209229e-01 -4.748336970806121826e-01 8.844546228647232056e-02 -3.503505885601043701e-01 -3.999499976634979248e-01 -2.485651075839996338e-01 -9.157361462712287903e-03 -6.127855777740478516e-01
3.378874436020851135e-02 -4.006755053997039795e-01 9.829654544591903687e-02 2.574906647205352783e-01 -9.781543165445327759e-02 -3.694988489151000977e-01 1.709075421094894409e-01 -7.661902308464050293e-01
-6.340376287698745728e-02 -5.552843809127807617e-01 -1.250085830688476562e-01 -4.981537163257598877e-01 -9.845748543739318848e-02 -1.965744234621524811e-02 -1.434779614210128784e-01 -6.270475387573242188e-01
-1.744478046894073486e-01 -5.052744150161743164e-01 5.611079558730125427e-02 -1.332629472017288208e-01 -5.602701753377914429e-02 2.600909769535064697e-01 -1.892376691102981567e-01 -7.660033106803894043e-01
1.260101702064275742e-02 -2.721042633056640625e-01 -4.303347170352935791e-01 1.510006934404373169e-01 -5.016624182462692261e-02 -3.095579743385314941e-01 -7.068539261817932129e-01 -3.461591303348541260e-01
4.636145234107971191e-01 -3.636693656444549561e-01 -5.131192803382873535e-01 2.627590894699096680e-01 -3.593183159828186035e-01 -3.085559010505676270e-01 -2.955018877983093262e-01 -9.399281442165374756e-02
2.833536565303802490e-01 -2.595051527023315430e-01 -8.149320483207702637e-01 -8.882813155651092529e-02 -3.424380123615264893e-01 -1.024685986340045929e-02 1.881648302078247070e-01 -1.660970002412796021e-01
-2.768758498132228851e-02 -3.973206579685211182e-01 -5.274774506688117981e-02 -3.869797289371490479e-01 5.244925618171691895e-02 2.001765817403793335e-01 -2.086002975702285767e-01 -7.762076854705810547e-01
-3.611959144473075867e-02 -4.396771788597106934e-01 -1.323246210813522339e-01 -5.480855703353881836e-01 2.127790078520774841e-02 -1.808416247367858887e-01 -8.823703229427337646e-02 -6.682286858558654785e-01
2.343498468399047852e-01 -6.705935597419738770e-01 -1.187072396278381348e-01 -3.789091408252716064e-01 -3.520054817199707031e-01 1.791701316833496094e-01 -7.404205948114395142e-02 -4.197960197925567627e-01
-1.348259299993515015e-01 -4.160239398479461670e-01 -1.389451622962951660e-01 -5.451163053512573242e-01 -1.323254406452178955e-02 -1.557611674070358276e-01 -6.329705566167831421e-02 -6.810619235038757324e-01
-4.827992022037506104e-01 -1.286611855030059814e-01 -2.268425747752189636e-02 1.204153746366500854e-01 -3.221064805984497070e-01 -2.448792904615402222e-01 -4.377322494983673096e-01 -6.164486408233642578e-01
1.700262576341629028e-01 2.135922759771347046e-01 -7.814996838569641113e-01 -1.204007565975189209e-01 -1.360860019922256470e-01 2.766836583614349365e-01 -3.214019238948822021e-01 -3.191534578800201416e-01
-4.564582407474517822e-01 -2.082210183143615723e-01 -3.356215357780456543e-01 4.248246550559997559e-02 -7.344821691513061523e-01 1.317763477563858032e-01 -9.648032486438751221e-02 -2.602036595344543457e-01
3.066962957382202148e-01 -9.091410785913467407e-02 1.414242535829544067e-01 1.458283215761184692e-01 -2.317881137132644653e-01 -4.895746111869812012e-01 2.792994119226932526e-02 -7.498108148574829102e-01
-3.017633408308029175e-02 -4.828185737133026123e-01 1.560999155044555664e-01 1.653974354267120361e-01 -3.285998106002807617e-02 -2.020930498838424683e-02 1.232128590345382690e-01 -8.352140188217163086e-01
-5.457404255867004395e-01 -4.485647976398468018e-01 -5.183511376380920410e-01 1.248684152960777283e-01 -4.033947288990020752e-01 -5.747825652360916138e-02 -1.320740431547164917e-01 -1.822153925895690918e-01
-3.657929897308349609e-01 -5.447868704795837402e-01 -2.122130393981933594e-01 4.572568237781524658e-01 -2.215190529823303223e-01 -1.108333915472030640e-01 -2.475312650203704834e-01 -4.389284253120422363e-01
4.988163411617279053e-01 -2.660861909389495850e-01 -2.613351643085479736e-01 6.432820856571197510e-02 -6.977777481079101562e-01 1.305129081010818481e-01 1.393330842256546021e-01 -2.908695936203002930e-01
-5.962751507759094238e-01 -2.861406505107879639e-01 -4.209553897380828857e-01 1.919016689062118530e-01 -4.471072256565093994e-01 2.352298349142074585e-01 -7.224178314208984375e-02 -2.968043684959411621e-01
2.404376491904258728e-02 -2.363120317459106445e-01 1.554297506809234619e-01 1.810017079114913940e-01 -1.177027449011802673e-02 -3.508149981498718262e-01 -1.736138015985488892e-01 -8.563334941864013672e-01
-1.875348240137100220e-01 -3.006868064403533936e-01 -2.006462067365646362e-01 -6.486007571220397949e-01 -1.232794448733329773e-01 -1.393123567104339600e-01 -1.500989347696304321e-01 -5.969429612159729004e-01
8.455853164196014404e-02 -3.385882079601287842e-01 -6.355996131896972656e-01 -2.023389786481857300e-01 -5.246396660804748535e-01 3.729782104492187500e-01 8.184539526700973511e-02 -1.105521544814109802e-01
6.201046705245971680e-01 -3.579591512680053711e-01 -5.629944801330566406e-01 3.323281705379486084e-01 -4.448562115430831909e-02 1.664554700255393982e-02 5.478677526116371155e-02 -2.338226586580276489e-01
-5.949298664927482605e-02 -3.468629717826843262e-01 -1.542622447013854980e-01 -5.472729206085205078e-01 -4.709777235984802246e-02 -2.698278129100799561e-01 -2.617720663547515869e-01 -6.397597789764404297e-01
1.726493239402770996e-01 -1.213424950838088989e-01 -8.926538825035095215e-01 -1.880094259977340698e-01 -1.146403327584266663e-01 2.656711041927337646e-01 -3.803910315036773682e-02 -1.952413767576217651e-01
-7.309383898973464966e-02 -6.568590402603149414e-01 -4.286223351955413818e-01 9.637824445962905884e-02 -3.324159681797027588e-01 -2.593529820442199707e-01 4.212371110916137695e-01 -1.224029734730720520e-01
1.713564246892929077e-01 -1.490340530872344971e-01 -6.725662946701049805e-02 1.017164885997772217e-01 -8.255536556243896484e-01 3.142866790294647217e-01 -8.400855958461761475e-02 -3.823398947715759277e-01
2.122966200113296509e-01 3.711032494902610779e-02 -7.727370858192443848e-01 4.121965765953063965e-01 9.862191975116729736e-02 6.716902554035186768e-02 1.843793094158172607e-01 -3.718745708465576172e-01
-4.357965886592864990e-01 -5.388613939285278320e-01 -9.697952121496200562e-02 -1.930564939975738525e-01 3.028767183423042297e-03 2.427347004413604736e-01 5.404110066592693329e-03 -6.434867978096008301e-01
-3.822023868560791016e-01 -4.810101091861724854e-01 4.508717730641365051e-02 -2.214151322841644287e-01 -4.785024523735046387e-01 6.503481417894363403e-03 2.125220373272895813e-02 -5.848373174667358398e-01
-1.657600887119770050e-02 -3.900225460529327393e-01 2.408034354448318481e-01 1.598825454711914062e-01 -4.634198844432830811e-01 -1.575420796871185303e-01 8.026383817195892334e-02 -7.197493314743041992e-01
-3.959500193595886230e-01 -5.575785636901855469e-01 -4.260720312595367432e-01 2.740965187549591064e-01 -3.968473970890045166e-01 -2.687105238437652588e-01 -9.228311479091644287e-02 -1.935308575630187988e-01
3.222925364971160889e-01 -1.435963213443756104e-01 -2.030681073665618896e-01 1.437164843082427979e-01 -8.182030916213989258e-01 -1.132949441671371460e-01 -2.203541845083236694e-01 -2.876951992511749268e-01
-3.502016961574554443e-01 -2.087270617485046387e-01 -1.693227142095565796e-01 1.814748942852020264e-01 -4.413661062717437744e-01 -7.049049437046051025e-02 -5.843351483345031738e-01 -4.805911779403686523e-01
1.352473348379135132e-01 -3.057191371917724609e-01 -1.094420850276947021e-01 7.403349876403808594e-02 2.642122805118560791e-01 -5.426805019378662109e-01 -2.818585038185119629e-01 -6.534759998321533203e-01
1.412298232316970825e-01 -4.702670574188232422e-01 8.727575838565826416e-02 2.205705940723419189e-01 -2.833908982574939728e-02 -2.222324460744857788e-01 3.867807090282440186e-01 -7.091154456138610840e-01
4.564982652664184570e-01 1.068607196211814880e-01 -8.644143119454383850e-03 1.701070345006883144e-03 -7.000190019607543945e-01 -2.716519311070442200e-02 2.168398816138505936e-03 -5.379064679145812988e-01
-4.555189013481140137e-01 -2.630650103092193604e-01 6.575953960418701172e-02 -2.500495910644531250e-01 -1.668551862239837646e-01 -4.150139167904853821e-02 1.634481400251388550e-01 -7.747077345848083496e-01
3.863520175218582153e-02 -1.265774220228195190e-01 -5.248249694705009460e-02 3.375822901725769043e-01 -5.030972957611083984e-01 -4.160540103912353516e-01 1.549393683671951294e-01 -6.446357965469360352e-01
-2.044736146926879883e-01 -3.561575114727020264e-01 -7.303381562232971191e-01 -3.834192752838134766e-01 -1.062259376049041748e-01 -2.152185589075088501e-01 2.330987155437469482e-01 -1.974850445985794067e-01
8.081237971782684326e-02 4.976127743721008301e-01 -6.835516691207885742e-01 1.188529282808303833e-01 -1.785889863967895508e-01 -1.748956367373466492e-02 -1.038798317313194275e-01 -4.706283211708068848e-01
-9.347353130578994751e-02 1.292132884263992310e-01 -1.593801230192184448e-01 -5.676868185400962830e-02 -3.972870409488677979e-01 -5.362118035554885864e-02 5.935381054878234863e-01 -6.579834222793579102e-01
1.012763157486915588e-01 -3.685006201267242432e-01 -8.397943377494812012e-01 3.280934691429138184e-02 -1.128854900598526001e-01 -1.113412380218505859e-01 3.138408064842224121e-01 -1.548661291599273682e-01
1.615379899740219116e-01 8.614183217287063599e-02 -2.710086703300476074e-01 1.399099230766296387e-01 1.384044587612152100e-01 8.542288094758987427e-02 -6.946848034858703613e-01 -6.036759614944458008e-01
-1.246804930269718170e-02 -3.975245356559753418e-01 -4.097177386283874512e-01 2.773643732070922852e-01 -1.466845870018005371e-01 -3.448798358440399170e-01 -6.064167618751525879e-01 -2.980259060859680176e-01
-9.855860471725463867e-02 2.421712726354598999e-01 -3.402478694915771484e-01 -1.230436563491821289e-01 -3.176214098930358887e-01 -2.253377065062522888e-02 5.392035245895385742e-01 -6.392176747322082520e-01
-1.143466308712959290e-01 -5.032804608345031738e-01 -5.796188116073608398e-01 -1.999301016330718994e-01 -6.600324064493179321e-02 -2.479273378849029541e-01 4.624281823635101318e-01 -2.793553769588470459e-01
2.004840373992919922e-01 -1.939144879579544067e-01 -8.751786351203918457e-01 -1.620358675718307495e-01 -1.120327264070510864e-01 -1.481444388628005981e-01 2.161926031112670898e-01 -2.208456546068191528e-01
1.690076440572738647e-01 -5.666626691818237305e-01 2.175964601337909698e-02 1.952008008956909180e-01 1.114382594823837280e-01 1.779747568070888519e-02 2.825743854045867920e-01 -7.205341458320617676e-01
-9.821712970733642578e-02 2.922273576259613037e-01 -3.401875495910644531e-01 1.331854164600372314e-01 -4.425034523010253906e-01 4.032938778400421143e-01 -4.219626188278198242e-01 -4.847504496574401855e-01
7.807537913322448730e-02 -4.386041760444641113e-01 -3.124265372753143311e-01 2.225693017244338989e-01 -2.982299625873565674e-01 -5.525258779525756836e-01 4.604023098945617676e-01 -2.195153683423995972e-01
4.623255431652069092e-01 4.012621641159057617e-01 -5.553789734840393066e-01 1.969190984964370728e-01 -3.341690301895141602e-01 -8.689177222549915314e-03 5.016575381159782410e-02 -4.046724736690521240e-01
-1.567701995372772217e-01 -3.909856379032135010e-01 -1.348983030766248703e-02 7.723287492990493774e-02 -6.560862064361572266e-01 3.511513769626617432e-01 -1.772976815700531006e-01 -4.808489978313446045e-01
-2.518466711044311523e-01 -1.952224224805831909e-01 -6.460371613502502441e-01 -1.200025454163551331e-01 9.483908861875534058e-02 -1.464082598686218262e-01 4.922381937503814697e-01 -4.404186308383941650e-01
1.786470562219619751e-01 -8.138590306043624878e-02 -3.050433704629540443e-03 2.486159652471542358e-01 -8.408747911453247070e-01 4.266803339123725891e-02 -9.114383161067962646e-02 -4.271350502967834473e-01
2.898640930652618408e-01 1.890747547149658203e-01 -7.928315401077270508e-01 -1.852975785732269287e-01 -2.940398156642913818e-01 2.198991179466247559e-01 8.589486032724380493e-02 -2.740795314311981201e-01
4.598422646522521973e-01 -2.572953104972839355e-01 -7.791062593460083008e-01 1.633946448564529419e-01 -2.242943048477172852e-01 -1.366187483072280884e-01 -1.230413187295198441e-02 -1.396992057561874390e-01
3.930074870586395264e-01 3.129206299781799316e-01 -2.650644443929195404e-02 2.044144272804260254e-01 -1.667212247848510742e-01 -4.069075882434844971e-01 -3.553839325904846191e-01 -6.208626031875610352e-01
-5.757143348455429077e-02 3.101642727851867676e-01 -7.211894989013671875e-01 -2.540365159511566162e-01 -1.266268342733383179e-01 -3.093748688697814941e-01 -3.138699829578399658e-01 -3.249205052852630615e-01
-3.627240657806396484e-01 1.288373619318008423e-01 -6.818404197692871094e-01 2.658917903900146484e-01 -1.627494096755981445e-01 4.486506432294845581e-02 -3.227872848510742188e-01 -4.284106791019439697e-01
4.410946071147918701e-01 -3.629509806632995605e-01 -6.628166437149047852e-01 -1.379898786544799805e-01 -2.934403419494628906e-01 -2.144506126642227173e-01 2.520743012428283691e-01 -1.403471380472183228e-01
5.232819318771362305e-01 -1.233457475900650024e-01 -3.311306610703468323e-02 -1.037064045667648315e-01 7.432813197374343872e-02 -4.752708375453948975e-01 -2.059378176927566528e-01 -6.521447300910949707e-01
1.888379007577896118e-01 3.112719655036926270e-01 -4.603070318698883057e-01 8.264928124845027924e-03 -1.774787604808807373e-01 3.988219201564788818e-01 -3.767891228199005127e-01 -5.683057308197021484e-01
-1.736559867858886719e-01 -1.890618056058883667e-01 -6.390250325202941895e-01 5.936524868011474609e-01 -1.711385101079940796e-01 -1.811346970498561859e-02 2.528012096881866455e-01 -2.824856340885162354e-01
2.918668389320373535e-01 -1.812653243541717529e-01 -4.550335109233856201e-01 1.612672805786132812e-01 9.672681987285614014e-02 -2.047267705202102661e-01 -6.565775275230407715e-01 -4.080818593502044678e-01
-4.575194418430328369e-01 -1.463453918695449829e-01 -5.403555035591125488e-01 5.970284715294837952e-02 2.088457196950912476e-01 -5.017443895339965820e-01 -4.576444160193204880e-03 -4.222861826419830322e-01
-2.783378064632415771e-01 3.031801283359527588e-01 -6.070433259010314941e-01 1.833035647869110107e-01 -3.133546411991119385e-01 2.614091634750366211e-01 -2.476785480976104736e-01 -4.479257166385650635e-01
1.544210463762283325e-01 -3.152013123035430908e-01 -1.823403239250183105e-01 -6.070113182067871094e-01 1.334889531135559082e-01 -2.085064798593521118e-01 -1.567092984914779663e-01 -6.238906383514404297e-01
1.486831903457641602e-01 -2.670650780200958252e-01 -4.763932824134826660e-01 2.406922280788421631e-01 -2.958693914115428925e-02 -5.614633560180664062e-01 -5.044358372688293457e-01 -2.260843664407730103e-01
3.643708229064941406e-01 2.551355063915252686e-01 -3.792641311883926392e-02 9.324365109205245972e-02 -4.338656365871429443e-01 2.237446159124374390e-01 -2.736041843891143799e-01 -6.919873952865600586e-01
1.649191081523895264e-01 -7.285574674606323242e-01 -5.306127071380615234e-01 1.883944422006607056e-01 -8.814253658056259155e-02 1.430145353078842163e-01 2.434100061655044556e-01 -1.936304420232772827e-01
-5.359951853752136230e-01 -1.994438767433166504e-01 -5.715145468711853027e-01 2.120802402496337891e-01 -4.813082218170166016e-01 8.373606204986572266e-02 -5.892017111182212830e-02 -2.432766556739807129e-01
4.824639260768890381e-01 -5.504583120346069336e-01 -5.870328545570373535e-01 1.756014227867126465e-01 -9.341546148061752319e-02 1.584034562110900879e-01 -1.664572656154632568e-01 -1.650898307561874390e-01
-1.265288740396499634e-01 8.064822107553482056e-02 -1.459556818008422852e-01 3.316605687141418457e-01 1.631482094526290894e-01 1.588178873062133789e-01 -4.492312073707580566e-01 -7.697631120681762695e-01
5.598489642143249512e-01 -1.298826634883880615e-01 -3.676327168941497803e-01 7.031871378421783447e-02 -4.154427051544189453e-01 4.742992520332336426e-01 -3.611044958233833313e-02 -3.615864515304565430e-01
-2.683598101139068604e-01 -5.364496707916259766e-01 -4.944128394126892090e-01 5.498347282409667969e-01 -1.682720780372619629e-01 -1.694977134466171265e-01 -4.167781025171279907e-02 -1.861731410026550293e-01
2.795118689537048340e-01 2.738953530788421631e-01 -3.327702637761831284e-03 2.893961071968078613e-01 -1.896784007549285889e-01 4.426008462905883789e-01 2.335373759269714355e-01 -6.904203891754150391e-01
2.675466835498809814e-01 4.510972201824188232e-01 -5.436118245124816895e-01 2.542673945426940918e-01 -3.401742577552795410e-01 -2.298686206340789795e-01 -1.123101357370615005e-02 -4.428094327449798584e-01
7.010193169116973877e-02 7.396037876605987549e-02 -1.517847031354904175e-01 3.099904954433441162e-01 -3.342509865760803223e-01 5.391329154372215271e-02 -6.487374305725097656e-01 -5.787851214408874512e-01
3.097344338893890381e-01 -7.186365127563476562e-02 -7.334398627281188965e-01 3.197282850742340088e-01 1.572318524122238159e-01 1.716041564941406250e-01 2.640265822410583496e-01 -3.672331273555755615e-01
5.285410881042480469e-01 -4.359588921070098877e-01 -4.567331969738006592e-01 1.779252737760543823e-01 -1.542808860540390015e-01 3.488602936267852783e-01 -2.747771143913269043e-01 -2.632734477519989014e-01
-1.852492690086364746e-01 -4.485233426094055176e-01 1.985683739185333252e-01 1.234210133552551270e-01 -5.336945652961730957e-01 -9.594035893678665161e-02 2.367812953889369965e-02 -6.444007754325866699e-01
1.874911785125732422e-01 1.693182289600372314e-01 -6.138433814048767090e-01 1.170716136693954468e-01 -2.835173904895782471e-01 2.722969055175781250e-01 -4.771981835365295410e-01 -4.042563438415527344e-01
4.581559598445892334e-01 2.333298921585083008e-01 3.508586809039115906e-02 6.619086116552352905e-02 -2.484728246927261353e-01 -3.574657440185546875e-01 -2.984654307365417480e-01 -6.718897223472595215e-01
-2.193003594875335693e-01 2.280309349298477173e-01 -2.182732820510864258e-01 4.199986755847930908e-01 -4.113447964191436768e-01 1.208801567554473877e-01 -3.595285713672637939e-01 -6.023201942443847656e-01
-5.828098580241203308e-02 -7.280288934707641602e-01 -2.016072273254394531e-01 -4.199233651161193848e-01 -1.450460553169250488e-01 6.982867419719696045e-02 3.948613628745079041e-02 -4.712989032268524170e-01
3.141420185565948486e-01 -3.564420640468597412e-01 9.474379569292068481e-02 1.750425547361373901e-01 -4.296187683939933777e-02 -3.666090667247772217e-01 -1.659017521888017654e-03 -7.735612392425537109e-01
2.313932180404663086e-01 -4.396738409996032715e-01 2.599217742681503296e-02 2.107916772365570068e-01 1.466139853000640869e-01 -3.114770352840423584e-01 1.020839735865592957e-01 -7.609866857528686523e-01
2.200673520565032959e-01 -5.308566689491271973e-01 -2.592760324478149414e-01 -4.432512223720550537e-01 6.229278445243835449e-02 -2.089605927467346191e-01 -3.337740302085876465e-01 -4.971075356006622314e-01
1.262620389461517334e-01 -2.929606735706329346e-01 1.000093221664428711e-01 2.460564970970153809e-01 6.541556119918823242e-02 -4.004101455211639404e-01 -1.518694758415222168e-01 -8.000089526176452637e-01
-7.517764717340469360e-02 2.233836352825164795e-01 -6.038629412651062012e-01 -2.429251819849014282e-01 -1.356185674667358398e-01 -1.899263411760330200e-01 4.446442127227783203e-01 -5.182781219482421875e-01
-5.880849957466125488e-01 -1.620072722434997559e-01 -5.866759419441223145e-01 3.503486216068267822e-01 -1.409659236669540405e-01 -1.206948384642601013e-01 1.233461350202560425e-01 -3.336524665355682373e-01
-1.313877999782562256e-01 1.904079318046569824e-01 -1.438001841306686401e-01 1.303603947162628174e-01 1.442035572836175561e-04 2.779173851013183594e-01 -4.858901500701904297e-01 -7.716749906539916992e-01
-4.488837718963623047e-01 -3.135397732257843018e-01 -2.456474602222442627e-01 -1.340579893440008163e-02 -6.923098564147949219e-01 -2.792841196060180664e-01 -1.531222760677337646e-01 -2.427651286125183105e-01
-6.455492973327636719e-01 -2.274396270513534546e-01 -3.992710709571838379e-01 2.892730534076690674e-01 -4.462659060955047607e-01 -1.162084657698869705e-02 -7.364280521869659424e-02 -2.893605828285217285e-01
2.109676897525787354e-01 -2.268723696470260620e-01 -4.406308531761169434e-01 1.098690629005432129e-01 -6.580595970153808594e-01 4.014495909214019775e-01 2.320085912942886353e-01 -2.230748385190963745e-01
-6.195605546236038208e-02 9.899646788835525513e-02 -7.060572504997253418e-01 -2.871317863464355469e-01 3.484315052628517151e-02 3.207892477512359619e-01 2.933505475521087646e-01 -4.639238417148590088e-01
2.023190259933471680e-01 3.391739428043365479e-01 1.516282856464385986e-01 1.630328744649887085e-01 -9.650664776563644409e-02 -2.374949008226394653e-01 -1.857385188341140747e-01 -8.332114815711975098e-01
3.418702483177185059e-01 -3.065022230148315430e-01 -5.261606723070144653e-02 -1.002468401566147804e-03 3.708748519420623779e-01 -1.744946092367172241e-01 -8.022871613502502441e-02 -7.822906970977783203e-01
5.998800322413444519e-02 -2.287462055683135986e-01 -7.049566507339477539e-01 -2.537653222680091858e-02 -1.032353863120079041e-01 2.967599630355834961e-01 4.525845646858215332e-01 -3.780367076396942139e-01
5.928359031677246094e-01 -1.254575550556182861e-01 -7.104622572660446167e-02 -1.648906469345092773e-01 1.292394548654556274e-01 -4.112563133239746094e-01 -8.351171016693115234e-02 -6.385613679885864258e-01
3.356991112232208252e-01 1.220083460211753845e-01 -6.227546930313110352e-01 -1.999336779117584229e-01 -4.909448623657226562e-01 -3.610276877880096436e-01 1.216865256428718567e-01 -2.417595982551574707e-01
2.300622686743736267e-02 3.269808590412139893e-01 -5.872532725334167480e-01 4.396637678146362305e-01 -1.533699184656143188e-01 1.109278500080108643e-01 2.350881099700927734e-01 -5.131177902221679688e-01
-9.277629666030406952e-03 -3.848247230052947998e-01 -7.676872014999389648e-01 2.440127283334732056e-01 -2.130561023950576782e-01 3.468563258647918701e-01 5.188310146331787109e-02 -1.858601272106170654e-01
5.801867842674255371e-01 1.906582564115524292e-01 -6.569311767816543579e-02 -1.805743724107742310e-01 -1.498377174139022827e-01 -2.569603323936462402e-01 -3.446260392665863037e-01 -6.187592148780822754e-01
1.430923193693161011e-01 -1.010360121726989746e-01 -6.739414334297180176e-01 -3.292453885078430176e-01 2.209290862083435059e-01 3.516155183315277100e-01 2.128567695617675781e-01 -4.347017109394073486e-01
8.242440968751907349e-02 5.777110904455184937e-02 -7.753244638442993164e-01 2.231210023164749146e-01 9.437603503465652466e-02 3.088135719299316406e-01 2.469058036804199219e-01 -4.168005883693695068e-01
-3.395439982414245605e-01 -3.509713411331176758e-01 -4.517659917473793030e-02 1.794311702251434326e-01 1.319928318262100220e-01 3.356758505105972290e-02 -3.798379004001617432e-01 -7.513101100921630859e-01
2.825512290000915527e-01 1.753921508789062500e-01 -8.281317353248596191e-01 -1.856450140476226807e-01 -1.196014136075973511e-01 2.119713872671127319e-01 -3.660217672586441040e-02 -3.294843435287475586e-01
-2.297129482030868530e-01 -4.008323252201080322e-01 -7.936615347862243652e-01 -1.028793975710868835e-01 5.387784913182258606e-02 -8.136267215013504028e-02 2.549856007099151611e-01 -2.674738764762878418e-01
4.069630205631256104e-01 -2.977461218833923340e-01 -7.094545960426330566e-01 -3.142671287059783936e-02 -3.709607720375061035e-01 4.818547889590263367e-02 2.679852843284606934e-01 -1.722350567579269409e-01
1.198720261454582214e-01 -2.604888379573822021e-01 -8.649554252624511719e-01 2.463371008634567261e-01 1.243554987013339996e-02 2.434925138950347900e-01 -4.490210115909576416e-02 -2.179147899150848389e-01
2.541158795356750488e-01 -4.109685420989990234e-01 -7.717608809471130371e-01 3.271699324250221252e-02 -1.487144976854324341e-01 -8.273080736398696899e-02 3.228869736194610596e-01 -1.913852840662002563e-01
-1.537846475839614868e-01 -8.420957624912261963e-02 -7.308120727539062500e-01 -2.978948056697845459e-01 -8.371696621179580688e-02 -9.691561013460159302e-02 4.411666989326477051e-01 -3.679704964160919189e-01
3.760055303573608398e-01 -5.209438204765319824e-01 2.854338660836219788e-02 -1.760327070951461792e-01 -1.213381532579660416e-02 1.539716422557830811e-01 1.762023717164993286e-01 -7.074838876724243164e-01
1.527907513082027435e-02 -1.684691309928894043e-01 -1.593343466520309448e-01 1.280031204223632812e-01 -9.033466577529907227e-01 -2.724871039390563965e-03 3.696195781230926514e-02 -3.349685668945312500e-01
-8.277719467878341675e-02 -7.218809127807617188e-01 -3.348855972290039062e-01 2.032252997159957886e-01 -4.453498423099517822e-01 -2.739591300487518311e-01 1.835411936044692993e-01 -1.072818338871002197e-01
2.055297940969467163e-01 -4.101102054119110107e-02 -2.546927928924560547e-01 3.154601529240608215e-02 -9.041227698326110840e-01 1.856874078512191772e-01 2.911436604335904121e-03 -1.956674456596374512e-01
-5.545475333929061890e-02 -4.103751480579376221e-01 2.034129947423934937e-01 1.620822101831436157e-01 -2.259680628776550293e-01 -2.258933037519454956e-01 1.893076598644256592e-01 -7.892671823501586914e-01
-2.313894182443618774e-01 1.824452728033065796e-01 -5.450865030288696289e-01 5.276216864585876465e-01 -2.598572373390197754e-01 9.083009511232376099e-02 1.886574178934097290e-01 -4.757112562656402588e-01
4.313736557960510254e-01 5.030206218361854553e-02 -1.643243134021759033e-01 9.007527492940425873e-03 -8.860304951667785645e-02 -1.949579417705535889e-01 -6.579184532165527344e-01 -5.527992844581604004e-01
-2.400541901588439941e-01 5.465285386890172958e-03 -6.725153326988220215e-01 -1.980122625827789307e-01 -1.806535422801971436e-01 4.588854014873504639e-01 1.960218399763107300e-01 -4.113666117191314697e-01
1.322309300303459167e-02 1.967622190713882446e-01 -8.346182107925415039e-01 -9.177030622959136963e-02 -4.181773960590362549e-01 7.999738305807113647e-02 5.731849372386932373e-02 -2.674753367900848389e-01
-1.353515535593032837e-01 1.594303399324417114e-01 -5.093568563461303711e-01 2.635508179664611816e-01 -3.063977658748626709e-01 4.500092864036560059e-01 -4.122855067253112793e-01 -4.012371599674224854e-01
1.721229106187820435e-01 1.905269771814346313e-01 -4.597588777542114258e-01 3.236885964870452881e-01 -1.463605314493179321e-01 4.309024512767791748e-01 -4.785664081573486328e-01 -4.263760149478912354e-01
-4.535405039787292480e-01 -8.090133965015411377e-02 -3.005318343639373779e-01 2.560372054576873779e-01 -3.986354172229766846e-01 -3.963662683963775635e-02 -5.335950255393981934e-01 -4.320610761642456055e-01
1.371684223413467407e-01 -4.666568934917449951e-01 6.475092470645904541e-02 3.519000858068466187e-02 1.287116706371307373e-01 -3.503817915916442871e-01 -1.343853473663330078e-01 -7.749785780906677246e-01
2.309629023075103760e-01 -2.648693323135375977e-01 -6.142899990081787109e-01 -2.618000805377960205e-01 -1.243871264159679413e-02 2.406603395938873291e-01 4.940151870250701904e-01 -3.584488332271575928e-01
-7.949169725179672241e-02 -4.725153446197509766e-01 -3.093241453170776367e-01 6.249325275421142578e-01 -1.983749568462371826e-01 3.790011405944824219e-01 -8.698020130395889282e-02 -3.059873282909393311e-01
2.519830763339996338e-01 1.759751327335834503e-02 -6.514468789100646973e-01 -6.267634779214859009e-02 2.535981237888336182e-01 4.551234841346740723e-01 7.065057754516601562e-02 -4.810847938060760498e-01
-1.065020859241485596e-01 3.688604235649108887e-01 -1.382865458726882935e-01 2.350501269102096558e-01 -4.100996553897857666e-01 -4.282318428158760071e-02 -3.988888561725616455e-01 -6.701492071151733398e-01
-3.513685762882232666e-01 -1.180263757705688477e-01 -6.326657533645629883e-01 4.959617257118225098e-01 -1.724807173013687134e-01 -6.878699362277984619e-02 -3.036938011646270752e-01 -2.994238436222076416e-01
1.655914932489395142e-01 -1.595318615436553955e-01 -7.522830963134765625e-01 1.181763932108879089e-01 -1.185270119458436966e-02 6.060056015849113464e-02 5.014280080795288086e-01 -3.346500098705291748e-01
-4.915812313556671143e-01 -2.820393741130828857e-01 -3.663298189640045166e-01 2.328682839870452881e-01 -3.247036635875701904e-01 -1.666100621223449707e-01 -4.585002660751342773e-01 -3.833570480346679688e-01
1.957369297742843628e-01 1.317706704139709473e-01 -6.184839606285095215e-01 -2.390360236167907715e-01 -1.697396636009216309e-01 -5.298680663108825684e-01 2.405359148979187012e-01 -3.704505562782287598e-01
-1.814734935760498047e-02 2.974877059459686279e-01 -7.284904122352600098e-01 9.915094822645187378e-03 -3.047124445438385010e-01 2.302269637584686279e-01 7.036884874105453491e-02 -4.791339635848999023e-01
1.155307590961456299e-01 -3.562770485877990723e-01 -1.313812285661697388e-01 -3.943599760532379150e-01 1.515241712331771851e-01 -1.552365422248840332e-01 -3.869028985500335693e-01 -7.001333236694335938e-01
4.530148506164550781e-01 -1.780575960874557495e-01 -3.796806931495666504e-01 -2.565892878919839859e-03 1.273774951696395874e-01 -1.641574651002883911e-01 -6.115405559539794922e-01 -4.491706788539886475e-01
-3.828393816947937012e-01 2.715900838375091553e-01 -5.193772315979003906e-01 -3.038141410797834396e-03 -5.020123720169067383e-01 -2.911897301673889160e-01 5.025161802768707275e-02 -4.130107462406158447e-01
-1.967174112796783447e-01 2.255100309848785400e-01 -7.636077404022216797e-01 2.481399923563003540e-01 6.453564018011093140e-02 -3.756726859137415886e-03 -3.175289630889892578e-01 -4.009659886360168457e-01
4.783884286880493164e-01 -1.292522698640823364e-01 -6.725324988365173340e-01 -7.521637529134750366e-02 -1.219570636749267578e-01 4.323947429656982422e-01 1.024778038263320923e-01 -2.900695204734802246e-01
1.465774476528167725e-01 1.451193839311599731e-01 -1.663523614406585693e-01 2.078866511583328247e-01 -6.317533254623413086e-01 -4.469358026981353760e-01 3.248361945152282715e-01 -4.268292486667633057e-01
-5.132408738136291504e-01 -2.320288270711898804e-01 -6.799240708351135254e-01 1.405724138021469116e-01 -2.372167110443115234e-01 9.902758151292800903e-02 -3.035659790039062500e-01 -2.060548961162567139e-01
2.785579264163970947e-01 5.176619291305541992e-01 -3.574341833591461182e-01 4.057272672653198242e-01 -1.347025036811828613e-01 -6.059662252664566040e-02 -5.772836878895759583e-02 -5.804381966590881348e-01
3.647458255290985107e-01 -1.221225783228874207e-01 -1.583231687545776367e-01 -8.209925144910812378e-02 3.072423040866851807e-01 -3.914577662944793701e-01 -2.744744718074798584e-01 -7.051714658737182617e-01
4.535671174526214600e-01 4.162179231643676758e-01 -6.334168314933776855e-01 6.148296222090721130e-02 -2.585078179836273193e-01 -1.860186830163002014e-02 7.765629887580871582e-02 -3.779413402080535889e-01
1.753842979669570923e-01 2.075034230947494507e-01 -1.663874983787536621e-01 1.042542681097984314e-01 -1.512555591762065887e-02 -2.815350890159606934e-02 -6.331063508987426758e-01 -6.969819664955139160e-01
-2.732573449611663818e-01 2.690813839435577393e-01 -3.464670181274414062e-01 6.163455843925476074e-01 -1.330209672451019287e-01 1.463084015995264053e-02 2.598459459841251373e-02 -5.782911777496337891e-01
7.569144666194915771e-02 3.032990032806992531e-03 -6.578909754753112793e-01 -2.856865525245666504e-01 1.027094572782516479e-01 3.209839761257171631e-01 3.733727931976318359e-01 -4.762742221355438232e-01
4.337046444416046143e-01 -4.262487292289733887e-01 -7.359281778335571289e-01 -1.686489433050155640e-01 -2.034620493650436401e-01 -1.004493385553359985e-01 -6.413272023200988770e-02 -6.767423450946807861e-02
-3.215448558330535889e-01 -5.731601715087890625e-01 -2.236704826354980469e-01 4.877762496471405029e-01 -3.802418410778045654e-01 4.144299309700727463e-03 -1.589548289775848389e-01 -3.320759832859039307e-01
-2.547672986984252930e-01 -6.986052989959716797e-01 -1.257252544164657593e-01 -2.727546095848083496e-01 -2.318235337734222412e-01 -1.584435850381851196e-01 -6.030534207820892334e-02 -5.237929224967956543e-01
-4.105574190616607666e-01 -2.605389356613159180e-01 -2.852437794208526611e-01 3.514165282249450684e-01 -4.885787665843963623e-01 3.505046665668487549e-01 -2.674378752708435059e-01 -3.544271886348724365e-01
-3.860831856727600098e-01 -2.691974043846130371e-01 -4.908055067062377930e-01 -2.941959500312805176e-01 -4.865691363811492920e-01 -2.456280887126922607e-01 -1.302487682551145554e-02 -3.921465873718261719e-01
1.758476495742797852e-01 -2.865982353687286377e-01 -1.070636212825775146e-01 -3.520726561546325684e-01 -1.762643456459045410e-03 -3.261735737323760986e-01 -4.845949113368988037e-01 -6.405439972877502441e-01
-3.657917976379394531e-01 -1.492029726505279541e-01 -5.428826212882995605e-01 4.764746427536010742e-01 1.557376384735107422e-01 -3.588966131210327148e-01 -1.322647482156753540e-01 -3.893973231315612793e-01
2.367136627435684204e-01 2.189482897520065308e-01 -6.763739585876464844e-01 -2.780523598194122314e-01 9.283152222633361816e-02 1.144628152251243591e-01 2.975790202617645264e-01 -5.009598731994628906e-01
5.278676152229309082e-01 -4.747044146060943604e-01 -5.553492903709411621e-01 -1.966592073440551758e-01 -1.220904849469661713e-02 2.525635957717895508e-01 -1.588401794433593750e-01 -2.444507628679275513e-01
2.926340997219085693e-01 1.408598124980926514e-01 -6.278343200683593750e-01 -2.018419206142425537e-01 -5.439914464950561523e-01 -1.916215270757675171e-01 2.233502566814422607e-01 -2.776271998882293701e-01
-2.114366143941879272e-01 -4.134544432163238525e-01 1.085256785154342651e-01 -3.004944622516632080e-01 -3.003730773925781250e-01 -1.808967292308807373e-01 6.928244978189468384e-02 -7.446660995483398438e-01
4.001299440860748291e-01 -5.794740319252014160e-01 -5.755462050437927246e-01 -1.810954213142395020e-01 -1.751224100589752197e-01 1.949472278356552124e-01 -2.315202802419662476e-01 -1.333537101745605469e-01
4.795866906642913818e-01 -8.107936009764671326e-03 -7.303389310836791992e-01 1.242254227399826050e-01 -1.556710153818130493e-01 1.423348784446716309e-01 2.722306847572326660e-01 -3.201589286327362061e-01
7.200455665588378906e-02 -4.256052970886230469e-01 -5.442700982093811035e-01 2.894429862499237061e-01 -6.549777835607528687e-02 -4.671669602394104004e-01 -4.375487565994262695e-01 -1.403016746044158936e-01
3.942463994026184082e-01 1.382898092269897461e-01 1.603763252496719360e-01 1.791834384202957153e-01 -2.991734445095062256e-01 -3.477458655834197998e-01 4.437855444848537445e-03 -7.464360594749450684e-01
-2.304824441671371460e-01 5.297167897224426270e-01 -4.654978513717651367e-01 9.752852469682693481e-02 -1.648089438676834106e-01 4.465622454881668091e-02 -2.601648680865764618e-02 -6.405035853385925293e-01
-2.459237910807132721e-02 -4.761959314346313477e-01 1.904063522815704346e-01 2.160863727331161499e-01 -2.243810892105102539e-01 -1.390853822231292725e-01 1.598736792802810669e-01 -7.709951996803283691e-01
-1.396554708480834961e-01 4.501949250698089600e-01 2.231332287192344666e-02 3.396199643611907959e-01 -3.394378125667572021e-01 -2.010238319635391235e-01 -1.078391969203948975e-01 -7.033657431602478027e-01
6.138883531093597412e-02 -2.188739180564880371e-01 -7.822766304016113281e-01 -6.853858381509780884e-02 -3.257511556148529053e-01 1.682848930358886719e-01 3.480946123600006104e-01 -2.758043110370635986e-01
1.539889872074127197e-01 -6.387366056442260742e-01 -3.373492062091827393e-01 1.014904379844665527e-01 -3.460595905780792236e-01 -4.647542238235473633e-01 3.113581240177154541e-01 -1.072409078478813171e-01
3.715598210692405701e-02 3.354037404060363770e-01 -5.508397147059440613e-02 2.017656266689300537e-01 -2.061619758605957031e-01 5.533797144889831543e-01 3.745395317673683167e-02 -7.016020417213439941e-01
2.110471762716770172e-02 1.897439360618591309e-01 -2.194235920906066895e-01 1.815334856510162354e-01 6.012624502182006836e-02 -6.213886663317680359e-03 -6.087971329689025879e-01 -7.128556370735168457e-01
-1.355075687170028687e-01 1.952541023492813110e-01 -7.063449025154113770e-01 7.038644701242446899e-02 -8.543834090232849121e-03 2.533230483531951904e-01 -4.624415934085845947e-01 -4.019183516502380371e-01
2.476190924644470215e-01 -5.585712194442749023e-01 7.514224201440811157e-02 -1.746265143156051636e-01 -1.458540856838226318e-01 -1.025044396519660950e-01 2.802669107913970947e-01 -6.929734349250793457e-01
5.102597475051879883e-01 1.414441913366317749e-01 4.938592016696929932e-02 -1.990490406751632690e-01 -3.060800433158874512e-01 -2.867018878459930420e-01 -2.645442485809326172e-01 -6.570405364036560059e-01
-2.755945920944213867e-01 -4.487293660640716553e-01 -3.577912151813507080e-01 4.693457186222076416e-01 -5.618333220481872559e-01 1.383254379034042358e-01 2.616003714501857758e-02 -1.972678303718566895e-01
4.176246821880340576e-01 -1.913882605731487274e-02 -2.272945493459701538e-01 3.084783554077148438e-01 -7.204208970069885254e-01 1.810441464185714722e-01 1.296643763780593872e-01 -3.313693702220916748e-01
-2.151234894990921021e-01 2.828211188316345215e-01 -6.339910626411437988e-01 1.720259487628936768e-01 -1.471926271915435791e-01 1.509248018264770508e-01 -4.577410817146301270e-01 -4.338496029376983643e-01
-4.493638873100280762e-01 4.705877602100372314e-02 -3.916195631027221680e-01 -9.883460402488708496e-02 1.554405391216278076e-01 -1.702527254819869995e-01 -4.631853997707366943e-01 -6.041812300682067871e-01
-3.815381526947021484e-01 -4.411926567554473877e-01 -2.444225996732711792e-01 4.845074713230133057e-01 -2.005715817213058472e-01 -3.727699443697929382e-02 -3.757848441600799561e-01 -4.271474182605743408e-01
-3.475633561611175537e-01 -3.113033473491668701e-01 -2.666930854320526123e-01 8.283721655607223511e-02 3.723119199275970459e-01 -3.184516727924346924e-01 -3.064710497856140137e-01 -6.085645556449890137e-01
3.631625324487686157e-02 -9.657371789216995239e-02 -7.933122515678405762e-01 5.430964007973670959e-02 -9.090504795312881470e-02 2.311714291572570801e-01 4.028590321540832520e-01 -3.647757768630981445e-01
7.358877360820770264e-02 -4.577592313289642334e-01 -2.258580625057220459e-01 -4.892974793910980225e-01 6.423716899007558823e-03 -5.489952489733695984e-02 -3.648779690265655518e-01 -5.986871719360351562e-01
1.437247637659311295e-02 -1.808039098978042603e-01 3.853919729590415955e-02 3.600487112998962402e-01 3.833330469205975533e-03 2.089802920818328857e-01 -5.328659415245056152e-01 -7.129862308502197266e-01
1.238392740488052368e-01 1.535759717226028442e-01 1.529715210199356079e-01 1.715988665819168091e-01 -5.264118909835815430e-01 1.327677816152572632e-01 -3.737405240535736084e-01 -6.883407235145568848e-01
-1.151734888553619385e-01 3.770054131746292114e-02 -2.044612765312194824e-01 2.420299649238586426e-01 3.023826777935028076e-01 1.353102624416351318e-01 -5.078588128089904785e-01 -7.192119956016540527e-01
-3.486439585685729980e-01 -2.764640450477600098e-01 8.526438474655151367e-02 -2.870468199253082275e-01 -4.650433957576751709e-01 -2.500375546514987946e-02 2.555133961141109467e-02 -7.034242153167724609e-01
-1.836585439741611481e-02 2.493383735418319702e-01 -5.714946389198303223e-01 -4.774852469563484192e-02 -3.068773448467254639e-01 -5.349371433258056641e-01 2.358438819646835327e-01 -4.155156612396240234e-01
2.759651541709899902e-01 9.674762934446334839e-02 -5.995578169822692871e-01 1.285945326089859009e-01 -2.549750506877899170e-01 5.010278820991516113e-01 1.896230876445770264e-01 -4.318321049213409424e-01
3.362163007259368896e-01 -5.962960124015808105e-01 -4.831351041793823242e-01 1.214465945959091187e-01 1.479153186082839966e-01 9.439351409673690796e-02 -3.554083108901977539e-01 -3.551290333271026611e-01
5.990913882851600647e-02 -2.115431278944015503e-01 2.308386266231536865e-01 1.905944198369979858e-01 -5.862803459167480469e-01 -7.363940775394439697e-02 8.109658956527709961e-02 -7.115642428398132324e-01
-2.557511627674102783e-01 -1.793757826089859009e-02 -4.860223457217216492e-02 1.383105218410491943e-01 2.023835927248001099e-01 -2.617670893669128418e-01 -8.473771065473556519e-02 -8.922531604766845703e-01
1.107595413923263550e-01 1.166965737938880920e-01 -6.149548888206481934e-01 -2.137158066034317017e-01 -5.024369955062866211e-01 -4.660871624946594238e-01 2.625902742147445679e-02 -2.826666235923767090e-01
5.368597507476806641e-01 1.879308968782424927e-01 -6.677796840667724609e-01 4.333267360925674438e-02 -1.896961480379104614e-01 1.225397288799285889e-01 8.612437546253204346e-02 -4.125994145870208740e-01
4.469665288925170898e-01 1.132681220769882202e-01 8.788566291332244873e-02 3.135999739170074463e-01 -4.080564081668853760e-01 -3.108635544776916504e-01 -4.646182432770729065e-02 -6.449941992759704590e-01
2.346227616071701050e-01 4.590628743171691895e-01 -5.680310726165771484e-01 2.312160432338714600e-01 -3.735618293285369873e-01 -1.413794457912445068e-01 -1.708053499460220337e-01 -4.115605652332305908e-01
-2.435545921325683594e-01 -7.747212052345275879e-01 -5.960333719849586487e-02 -1.539446860551834106e-01 -2.370153367519378662e-01 -9.704963304102420807e-03 1.173253059387207031e-01 -4.931542873382568359e-01
3.034422695636749268e-01 -6.365642547607421875e-01 -5.956456661224365234e-01 1.364372521638870239e-01 -2.911258339881896973e-01 -8.618074655532836914e-02 -1.869401335716247559e-01 -4.660405218601226807e-02
1.377657502889633179e-01 -4.773401096463203430e-02 -7.782047986984252930e-01 -1.263806968927383423e-01 1.082372665405273438e-01 2.972146272659301758e-01 2.452522963285446167e-01 -4.438091218471527100e-01
-2.848356403410434723e-02 -1.161509901285171509e-01 -4.041220545768737793e-01 6.357870101928710938e-01 3.985718786716461182e-01 4.247524309903383255e-03 7.531567662954330444e-02 -5.035949349403381348e-01
1.358461380004882812e-01 -3.875527679920196533e-01 -3.690540790557861328e-01 2.983716130256652832e-01 -5.524923205375671387e-01 -4.483779370784759521e-01 2.912082076072692871e-01 -1.225948631763458252e-01
5.478453040122985840e-01 -3.727735206484794617e-02 -3.580291271209716797e-01 1.008649915456771851e-01 -3.651758730411529541e-01 5.389887094497680664e-01 1.119822189211845398e-01 -3.517314493656158447e-01
-7.880043983459472656e-02 1.754600256681442261e-01 -7.882044315338134766e-01 2.112213289365172386e-03 -2.351494729518890381e-01 3.160037696361541748e-01 8.915675431489944458e-02 -4.226475656032562256e-01
6.552914157509803772e-03 1.025575399398803711e-01 -3.015435338020324707e-01 4.634413719177246094e-01 -1.409815698862075806e-01 4.003180265426635742e-01 -3.396134972572326660e-01 -6.231091022491455078e-01
-1.713409721851348877e-01 5.440054833889007568e-02 -7.786101102828979492e-02 2.542077004909515381e-01 2.048506289720535278e-01 8.887894451618194580e-02 -4.713184833526611328e-01 -7.905659675598144531e-01
2.150789648294448853e-01 -4.506321996450424194e-02 -6.268073916435241699e-01 -2.288493961095809937e-01 -4.217633977532386780e-02 3.770628869533538818e-01 3.412937223911285400e-01 -4.959981143474578857e-01
-4.946555495262145996e-01 -2.286938130855560303e-01 -6.250066757202148438e-01 -1.902071088552474976e-01 -3.399091958999633789e-01 8.793256431818008423e-02 -3.323133587837219238e-01 -2.061563879251480103e-01
4.018972218036651611e-01 -4.345124661922454834e-01 -5.860908627510070801e-01 1.433323770761489868e-01 -2.954280674457550049e-01 2.067811787128448486e-01 3.209182322025299072e-01 -2.293606549501419067e-01
2.018115967512130737e-01 3.928320109844207764e-01 -2.256506681442260742e-01 9.690487384796142578e-02 -2.920342385768890381e-01 1.515251249074935913e-01 -4.203745424747467041e-01 -6.780027747154235840e-01
2.631787359714508057e-01 -5.068610310554504395e-01 -6.496703624725341797e-01 -2.899479568004608154e-01 -9.860856831073760986e-02 1.125456988811492920e-01 3.198144137859344482e-01 -2.074029296636581421e-01
-5.219870805740356445e-01 -1.567006409168243408e-01 -3.504158854484558105e-01 1.949725300073623657e-01 -5.183255076408386230e-01 2.847819328308105469e-01 -2.725064456462860107e-01 -3.437252342700958252e-01
-1.400078088045120239e-01 -3.907151222229003906e-01 -8.410884141921997070e-01 9.613564610481262207e-02 5.726604908704757690e-02 6.514132022857666016e-02 1.111682355403900146e-01 -3.019709885120391846e-01
6.359016299247741699e-01 -4.969591796398162842e-01 -4.354176521301269531e-01 -1.390927731990814209e-01 -1.251315325498580933e-01 1.113642379641532898e-01 -1.915795356035232544e-01 -2.737934589385986328e-01
-1.934812813997268677e-01 -2.909787558019161224e-02 -4.464111626148223877e-01 5.234193801879882812e-01 3.706817924976348877e-01 2.845088578760623932e-02 2.078390121459960938e-01 -5.541263818740844727e-01
1.069338396191596985e-01 6.102407723665237427e-02 -3.193561732769012451e-01 2.254865914583206177e-01 8.186009526252746582e-02 2.411087602376937866e-01 -6.429136395454406738e-01 -5.948413014411926270e-01
3.701324164867401123e-01 -5.061800479888916016e-01 -6.738629341125488281e-01 -1.683029383420944214e-01 -1.438887044787406921e-02 2.830718755722045898e-01 -8.147839456796646118e-02 -1.933682411909103394e-01
-7.449766248464584351e-02 -3.657141327857971191e-01 -5.922563076019287109e-01 -3.259159326553344727e-01 -2.942187488079071045e-01 2.648555040359497070e-01 1.907774209976196289e-01 -4.589175283908843994e-01
-6.051899790763854980e-01 -3.687164485454559326e-01 -5.195251107215881348e-01 1.288230568170547485e-01 -3.914121985435485840e-01 3.542917594313621521e-02 -5.673271417617797852e-02 -2.315471768379211426e-01
2.936557829380035400e-01 -5.424834415316581726e-02 -1.293332278728485107e-01 2.907625436782836914e-01 -5.966340899467468262e-01 5.508644580841064453e-01 5.041163042187690735e-02 -3.841723799705505371e-01
5.952448248863220215e-01 -3.937906026840209961e-01 8.141864091157913208e-03 -2.826766073703765869e-01 -2.171990722417831421e-01 -8.325178921222686768e-02 -3.393696621060371399e-02 -5.961394309997558594e-01
-3.204711377620697021e-01 -2.328480184078216553e-01 -5.010286569595336914e-01 6.322136521339416504e-01 -1.201278418302536011e-01 9.124485403299331665e-02 2.218896150588989258e-01 -3.469363749027252197e-01
-3.197792470455169678e-01 4.745034128427505493e-02 -6.118753552436828613e-01 -4.264848828315734863e-01 -4.261044859886169434e-01 2.572470810264348984e-03 -3.047490417957305908e-01 -2.544901072978973389e-01
-3.016041517257690430e-01 -1.753981858491897583e-01 -1.859910935163497925e-01 -3.839726150035858154e-01 -2.251836955547332764e-01 -6.493151653558015823e-03 -5.002506375312805176e-01 -6.286829710006713867e-01
5.433514341711997986e-02 -8.629361540079116821e-02 -5.991326570510864258e-01 1.140349805355072021e-01 -4.287425577640533447e-01 3.247129023075103760e-01 -5.215010643005371094e-01 -2.375185787677764893e-01
4.418930709362030029e-01 -3.700950741767883301e-01 -5.032944083213806152e-01 -2.349913679063320160e-02 -2.584990672767162323e-02 4.270085990428924561e-01 -3.562667965888977051e-01 -3.224469125270843506e-01
3.421510756015777588e-01 -6.790096163749694824e-01 -4.019414484500885010e-01 3.739861845970153809e-01 -2.133051156997680664e-01 -2.117428462952375412e-03 -2.297393828630447388e-01 -1.489029526710510254e-01
5.387974381446838379e-01 7.421261072158813477e-02 -1.162657216191291809e-01 2.164270915091037750e-02 2.483793050050735474e-01 -3.073703348636627197e-01 -1.705667823553085327e-01 -7.105926871299743652e-01
-1.454512476921081543e-01 -4.771999716758728027e-01 8.571977913379669189e-02 -3.102058172225952148e-01 -3.023183345794677734e-01 -1.030779406428337097e-01 1.058674007654190063e-01 -7.309715151786804199e-01
-7.666507363319396973e-02 -3.601226508617401123e-01 -3.165008872747421265e-02 -5.545294284820556641e-01 -3.599922955036163330e-01 -3.802969679236412048e-02 2.175769768655300140e-02 -6.514717936515808105e-01
1.158928722143173218e-01 -1.639870107173919678e-01 -6.941851973533630371e-01 1.128564327955245972e-01 -1.666811108589172363e-01 5.333701968193054199e-01 -1.987901479005813599e-01 -3.365463316440582275e-01
5.315126776695251465e-01 7.440206594765186310e-03 -7.313975095748901367e-01 3.005746006965637207e-01 -1.304018348455429077e-01 8.217944949865341187e-02 -7.982972264289855957e-02 -2.490395456552505493e-01
-1.729025542736053467e-01 4.222491681575775146e-01 -5.729064345359802246e-01 2.520256936550140381e-01 -3.530044853687286377e-01 1.126355081796646118e-01 -6.817519664764404297e-02 -5.080600976943969727e-01
1.285292953252792358e-01 3.490119874477386475e-01 -6.462087631225585938e-01 -2.497106231749057770e-02 7.941263914108276367e-02 -6.341873109340667725e-02 -2.065472304821014404e-01 -6.248769760131835938e-01
5.266198515892028809e-01 -5.995933413505554199e-01 -4.036629796028137207e-01 7.590857893228530884e-02 -1.815698891878128052e-01 7.371683418750762939e-02 -3.193111419677734375e-01 -2.325769960880279541e-01
3.482316732406616211e-01 -2.372429519891738892e-01 -5.973703861236572266e-01 2.822797000408172607e-01 2.090469449758529663e-01 3.002172708511352539e-01 -4.064114689826965332e-01 -2.948151528835296631e-01
5.130391120910644531e-01 -9.086395800113677979e-02 -7.789019346237182617e-01 -1.931493170559406281e-02 -1.056041866540908813e-01 1.780913211405277252e-02 -1.002141609787940979e-01 -3.161660432815551758e-01
-5.420260429382324219e-01 1.186987236142158508e-01 -4.882202148437500000e-01 -2.253105789422988892e-01 -2.622188031673431396e-01 9.658648073673248291e-02 -3.829160034656524658e-01 -4.222351014614105225e-01
8.071911334991455078e-02 7.152626663446426392e-02 -1.189511343836784363e-01 1.107777580618858337e-01 -1.143838465213775635e-01 1.409764029085636139e-02 -6.977769732475280762e-01 -6.795382499694824219e-01
2.382269054651260376e-01 -1.908421516418457031e-01 -4.941632151603698730e-01 2.289812266826629639e-01 3.393064439296722412e-02 -2.451336234807968140e-01 -6.387196779251098633e-01 -3.754903376102447510e-01
4.228475987911224365e-01 -3.336433470249176025e-01 -5.054323673248291016e-01 -1.695937477052211761e-02 1.871715039014816284e-01 3.929693698883056641e-01 2.976185977458953857e-01 -4.196398556232452393e-01
5.114517807960510254e-01 -3.556144237518310547e-01 -5.501347780227661133e-01 -8.318094164133071899e-02 -2.974733114242553711e-01 2.160460352897644043e-01 -3.837754130363464355e-01 -1.412037312984466553e-01
-1.204156056046485901e-01 4.496636092662811279e-01 -3.600837886333465576e-01 2.855310142040252686e-01 -3.446737229824066162e-01 -1.861150860786437988e-01 -2.910342812538146973e-01 -5.779054164886474609e-01
1.498638987541198730e-01 -3.945902287960052490e-01 -7.534142732620239258e-01 -3.460594415664672852e-01 1.082845926284790039e-01 7.624511420726776123e-02 1.557750850915908813e-01 -3.043751120567321777e-01
1.810388825833797455e-02 -3.519594967365264893e-01 1.887545436620712280e-01 1.573583036661148071e-01 -3.126679956912994385e-01 -1.081523597240447998e-01 2.998188138008117676e-01 -7.848931550979614258e-01
-2.034724503755569458e-01 1.994678676128387451e-01 -5.453864485025405884e-02 2.028764933347702026e-01 1.283175945281982422e-01 2.475364953279495239e-01 -3.725718259811401367e-01 -8.112513422966003418e-01
6.587811708450317383e-01 -4.689560830593109131e-01 -3.736632168292999268e-01 6.392748653888702393e-02 -3.873273432254791260e-01 4.080409556627273560e-02 -1.372638940811157227e-01 -1.784595698118209839e-01
1.873679012060165405e-01 5.013224482536315918e-01 -4.911691546440124512e-01 9.145294129848480225e-02 -3.357118666172027588e-01 -1.260755956172943115e-01 9.860164672136306763e-02 -5.706473588943481445e-01
-4.298643469810485840e-01 -2.494833469390869141e-01 2.837388403713703156e-02 1.900099366903305054e-01 1.142343208193778992e-01 7.551291584968566895e-02 -1.220516562461853027e-01 -8.260855674743652344e-01
2.367537170648574829e-01 -2.603484988212585449e-01 -5.506316423416137695e-01 -7.631271146237850189e-03 -4.418156668543815613e-02 -2.194236218929290771e-02 -6.813652515411376953e-01 -3.259152173995971680e-01
7.525897119194269180e-03 -5.478087067604064941e-02 -8.285233974456787109e-01 -1.971181482076644897e-01 -1.234081014990806580e-01 -1.980886235833168030e-02 3.782044649124145508e-01 -3.361179232597351074e-01
1.755883246660232544e-01 -1.056274324655532837e-01 2.051308602094650269e-01 1.834369823336601257e-02 -4.663302600383758545e-01 -3.880423307418823242e-01 3.085302710533142090e-01 -6.725807189941406250e-01
-1.359057277441024780e-01 2.401845902204513550e-01 -3.410345315933227539e-01 2.292355298995971680e-01 -4.707674384117126465e-01 4.251273274421691895e-01 -3.491316735744476318e-01 -4.803535938262939453e-01
4.578065574169158936e-01 -3.732433021068572998e-01 -6.930543780326843262e-01 -5.274669453501701355e-02 -2.622935473918914795e-01 -2.959682345390319824e-01 -8.067345619201660156e-02 -7.136324793100357056e-02
-1.698969304561614990e-01 3.958716094493865967e-01 -1.085913553833961487e-01 -1.167935878038406372e-02 -3.713195621967315674e-01 -1.339326053857803345e-01 3.324400186538696289e-01 -7.322294116020202637e-01
-5.054286122322082520e-01 -2.618916928768157959e-01 -1.978358775377273560e-01 -4.218181669712066650e-01 4.667815566062927246e-02 -1.854521930217742920e-01 5.534765310585498810e-03 -6.498329639434814453e-01
3.204242289066314697e-01 2.229170687496662140e-02 -3.093167841434478760e-01 3.845229148864746094e-01 -7.756830453872680664e-01 6.752853095531463623e-02 1.557325571775436401e-02 -2.163560688495635986e-01
-2.651917934417724609e-01 2.744723260402679443e-01 -6.038926839828491211e-01 3.617612719535827637e-01 -2.583875656127929688e-01 2.228635549545288086e-01 1.005754396319389343e-01 -4.819052815437316895e-01
-2.598577551543712616e-02 1.321434229612350464e-01 -8.325320482254028320e-01 -2.405698448419570923e-01 -1.468035429716110229e-01 1.654406636953353882e-02 2.005201280117034912e-01 -4.109090864658355713e-01
5.237250924110412598e-01 -1.954290270805358887e-01 -4.989779293537139893e-01 -8.104983717203140259e-02 -1.467272490262985229e-01 4.596385359764099121e-01 -1.732410043478012085e-01 -4.112936258316040039e-01
5.633183121681213379e-01 -1.375703215599060059e-01 -5.466369912028312683e-02 -6.074804440140724182e-02 -4.423437416553497314e-01 2.920069694519042969e-01 -3.646042943000793457e-01 -4.931490719318389893e-01
5.185977369546890259e-02 4.255848228931427002e-01 -4.449628889560699463e-01 -1.337928771972656250e-01 -4.997397959232330322e-01 -3.838573768734931946e-02 -2.594565153121948242e-01 -5.308150053024291992e-01
-5.310554429888725281e-02 -4.538704752922058105e-01 -3.614960312843322754e-01 5.784154534339904785e-01 -5.104953646659851074e-01 1.460026949644088745e-01 -8.767394721508026123e-02 -1.906005144119262695e-01
1.682928204536437988e-01 -4.008705317974090576e-01 -5.002872273325920105e-02 1.770637929439544678e-01 3.846270143985748291e-01 -2.240870147943496704e-01 -4.732120409607887268e-02 -7.594298720359802246e-01
3.452988862991333008e-01 -5.519009828567504883e-01 -6.872088313102722168e-01 6.707181036472320557e-02 -6.323704123497009277e-02 2.574155330657958984e-01 5.979892332106828690e-03 -1.706516891717910767e-01
5.691905617713928223e-01 -2.348467856645584106e-01 -5.558665990829467773e-01 1.128314137458801270e-01 -2.769044339656829834e-01 3.028056621551513672e-01 -2.815183699131011963e-01 -2.270036637783050537e-01
2.369136065244674683e-01 -2.147913426160812378e-01 -7.890971899032592773e-01 -2.425891011953353882e-01 4.726094007492065430e-02 2.698082923889160156e-01 -4.281739890575408936e-02 -3.732950687408447266e-01
4.326098263263702393e-01 -3.979846835136413574e-01 -4.971532523632049561e-01 1.924487501382827759e-01 -2.290262579917907715e-01 -3.323251008987426758e-01 -4.420764148235321045e-01 -1.092463806271553040e-01
-1.264427602291107178e-01 -1.956635415554046631e-01 -3.332852125167846680e-01 -1.350637674331665039e-01 -7.229532003402709961e-01 -4.366618990898132324e-01 -1.492846310138702393e-01 -2.842285335063934326e-01
4.749175012111663818e-01 3.719616308808326721e-02 -4.363231658935546875e-01 3.290847539901733398e-01 -3.196330368518829346e-01 2.824691534042358398e-01 -3.525348901748657227e-01 -4.100734889507293701e-01
-5.206544399261474609e-01 1.446561515331268311e-02 -7.111496329307556152e-01 -1.052171885967254639e-01 -3.570065796375274658e-01 7.234477996826171875e-02 -6.940309889614582062e-03 -2.813709974288940430e-01
-4.030418097972869873e-01 -3.376657366752624512e-01 -9.265875816345214844e-02 -4.127804636955261230e-01 -1.640327274799346924e-01 7.477815449237823486e-02 1.675651371479034424e-01 -6.956932544708251953e-01
2.157402485609054565e-01 -3.692824244499206543e-01 -6.790862679481506348e-01 -4.036584794521331787e-01 -4.999675974249839783e-02 1.437505483627319336e-01 2.961845397949218750e-01 -2.865294814109802246e-01
1.571354083716869354e-02 3.226033225655555725e-02 -4.558378756046295166e-01 6.613726168870925903e-02 -8.334292173385620117e-01 -1.908917427062988281e-01 -6.456893682479858398e-02 -2.265767306089401245e-01
-8.579497039318084717e-02 1.521439105272293091e-01 -2.398392707109451294e-01 -9.339766949415206909e-02 -1.481427103281021118e-01 2.109981626272201538e-01 5.896804332733154297e-01 -6.993252635002136230e-01
-4.216291010379791260e-02 -4.894889891147613525e-01 -4.642580151557922363e-01 5.772413611412048340e-01 -3.600528240203857422e-01 -6.912788003683090210e-02 -1.859715431928634644e-01 -2.021824866533279419e-01
-1.731869727373123169e-01 1.930325031280517578e-01 -1.820739358663558960e-02 4.015195369720458984e-01 -1.253530830144882202e-01 9.809224307537078857e-02 -4.596128761768341064e-01 -7.311742901802062988e-01
-9.715130180120468140e-02 2.846831642091274261e-02 -4.956410229206085205e-01 3.886124491691589355e-02 -2.800837159156799316e-01 5.756574869155883789e-01 -3.764155209064483643e-01 -4.371085166931152344e-01
-1.077205389738082886e-01 1.772184222936630249e-01 -3.054549396038055420e-01 1.054387688636779785e-01 -2.798617482185363770e-01 -6.390503793954849243e-02 -6.988177895545959473e-01 -5.308645963668823242e-01
2.879307568073272705e-01 -3.777042031288146973e-01 -2.775410115718841553e-01 -6.667768117040395737e-03 -7.035923600196838379e-01 3.767671287059783936e-01 1.560817509889602661e-01 -1.897501200437545776e-01
-7.823447138071060181e-02 -1.579657010734081268e-02 -7.182421684265136719e-01 5.843248367309570312e-01 6.784363836050033569e-02 -7.892157137393951416e-02 1.184138283133506775e-01 -3.338702321052551270e-01
3.957042098045349121e-01 8.084736764430999756e-02 -5.353002622723579407e-02 5.081426501274108887e-01 -2.423047274351119995e-02 -3.411456048488616943e-01 -2.255694121122360229e-01 -6.387162804603576660e-01
4.059216976165771484e-01 1.078648865222930908e-01 1.359398663043975830e-01 1.731662154197692871e-01 -4.779835939407348633e-01 -3.610934913158416748e-01 -6.952470168471336365e-03 -6.451520919799804688e-01
5.413092374801635742e-01 -5.176264420151710510e-02 -1.099759936332702637e-01 1.912370622158050537e-01 2.540977895259857178e-01 -6.775254849344491959e-03 -1.929332762956619263e-01 -7.441800832748413086e-01
4.043478965759277344e-01 -5.620804801583290100e-02 -8.390445709228515625e-01 -1.196638047695159912e-01 -1.134297624230384827e-01 1.030884236097335815e-01 1.108188033103942871e-01 -2.815203666687011719e-01
4.378063082695007324e-01 1.986841261386871338e-01 -7.192853093147277832e-01 -2.920396067202091217e-02 -3.528648614883422852e-01 -2.546167932450771332e-02 1.863614767789840698e-01 -3.012198507785797119e-01
9.654260426759719849e-02 -4.562964662909507751e-03 -7.519285678863525391e-01 -3.302152156829833984e-01 -2.132276892662048340e-01 -1.073679178953170776e-01 3.211292028427124023e-01 -3.950975537300109863e-01
-5.804493278264999390e-02 -3.933015763759613037e-01 -6.143929958343505859e-01 -2.482800185680389404e-01 1.350478082895278931e-01 1.717071533203125000e-01 3.895828723907470703e-01 -4.509179294109344482e-01
-2.173064053058624268e-01 1.512510478496551514e-01 -1.344607323408126831e-01 -3.104709088802337646e-01 -2.544663250446319580e-01 2.204786054790019989e-02 -5.001083016395568848e-01 -7.071645259857177734e-01
6.073575839400291443e-02 -6.591483950614929199e-01 3.312227874994277954e-02 5.864610150456428528e-02 1.174884289503097534e-02 -1.222170218825340271e-01 3.070952929556369781e-02 -7.357173562049865723e-01
1.854719072580337524e-01 1.118480041623115540e-01 2.792598120868206024e-02 4.145517349243164062e-01 -3.571532070636749268e-01 -1.413975656032562256e-01 -4.173927605152130127e-01 -6.772658824920654297e-01
2.274163216352462769e-01 -1.771461665630340576e-01 -4.852850735187530518e-01 8.795354515314102173e-02 1.489338576793670654e-01 -3.231915533542633057e-01 -6.112226843833923340e-01 -4.164570569992065430e-01
-1.705639413557946682e-03 3.158305287361145020e-01 -7.482006549835205078e-01 1.457491517066955566e-02 6.404752284288406372e-02 3.272775411605834961e-01 -8.295014500617980957e-03 -4.784873723983764648e-01
3.117064833641052246e-01 1.557243168354034424e-01 7.384569384157657623e-03 4.606049656867980957e-01 -1.420801132917404175e-01 -3.374553918838500977e-01 -3.048966526985168457e-01 -6.628366708755493164e-01
-2.262467741966247559e-01 3.501743972301483154e-01 -5.856724381446838379e-01 3.641801774501800537e-01 -3.617109358310699463e-01 -3.066745772957801819e-02 -2.186544239521026611e-03 -4.677295088768005371e-01
8.065787702798843384e-02 6.233087927103042603e-02 -2.229301072657108307e-02 -3.394179344177246094e-01 -5.153811722993850708e-02 -4.815784096717834473e-01 -3.799823299050331116e-02 -7.986801266670227051e-01
-7.364989817142486572e-02 4.760447517037391663e-02 -1.196679845452308655e-01 -5.259869992733001709e-02 -4.873785749077796936e-02 -2.852185666561126709e-01 -6.164554953575134277e-01 -7.151783108711242676e-01
6.410593390464782715e-01 -1.952922344207763672e-01 -5.450803637504577637e-01 2.183754146099090576e-01 -3.255401849746704102e-01 7.288921624422073364e-02 1.908335387706756592e-01 -2.416543066501617432e-01
-1.980957239866256714e-01 1.628835201263427734e-01 -4.915880858898162842e-01 -4.343026578426361084e-01 1.860114932060241699e-02 -3.470891118049621582e-01 2.742213010787963867e-01 -5.549191236495971680e-01
1.175273954868316650e-01 3.487830162048339844e-01 -5.028935670852661133e-01 4.914209842681884766e-01 -1.415244191884994507e-01 2.249144464731216431e-01 -6.700722128152847290e-02 -5.431717038154602051e-01
2.939243335276842117e-03 -7.346954345703125000e-01 -4.067790508270263672e-01 9.237401187419891357e-02 -2.425964027643203735e-01 -4.699280261993408203e-01 -2.371107414364814758e-02 -7.722852379083633423e-02
-1.719194948673248291e-01 1.908172667026519775e-01 -5.940546393394470215e-01 5.019395947456359863e-01 -3.281475603580474854e-01 1.859226077795028687e-01 -1.968159228563308716e-01 -3.849722743034362793e-01
2.450268417596817017e-01 -4.903305768966674805e-01 -5.990040898323059082e-01 -1.107455343008041382e-01 -5.476525798439979553e-02 4.884057939052581787e-01 6.773695349693298340e-02 -2.869490385055541992e-01
4.077682495117187500e-01 1.413214299827814102e-02 -6.885225176811218262e-01 -5.715085193514823914e-02 -3.436219394207000732e-01 1.573275029659271240e-01 -2.077105045318603516e-01 -4.125825166702270508e-01
2.428815960884094238e-01 3.275561928749084473e-01 -2.518583238124847412e-01 5.454138517379760742e-01 -3.448822069913148880e-03 -2.502866089344024658e-01 -2.223108857870101929e-01 -6.006073355674743652e-01
-2.425041198730468750e-01 1.099847555160522461e-01 -5.748245716094970703e-01 1.707153469324111938e-01 -5.862426161766052246e-01 -6.617105007171630859e-02 -3.025425076484680176e-01 -3.604677021503448486e-01
-2.596088647842407227e-01 -3.988521397113800049e-01 -5.408699512481689453e-01 -4.606286808848381042e-02 -3.601557016372680664e-01 -4.839427769184112549e-01 -2.661644220352172852e-01 -2.100044190883636475e-01
3.278751373291015625e-01 -1.468367874622344971e-01 -2.945324480533599854e-01 -2.486023008823394775e-01 -6.925429701805114746e-01 2.227002531290054321e-01 -3.524865508079528809e-01 -2.625384628772735596e-01
6.331180930137634277e-01 -9.792108088731765747e-02 -3.211498260498046875e-02 2.957780286669731140e-02 -3.284028470516204834e-01 1.679627597332000732e-01 -3.223439157009124756e-01 -5.896618962287902832e-01
5.232297182083129883e-01 -2.640691399574279785e-01 -5.374721884727478027e-01 2.711620032787322998e-01 -2.781016528606414795e-01 1.509698480367660522e-01 -3.780341446399688721e-01 -2.259442061185836792e-01
6.262525916099548340e-01 -1.900550127029418945e-01 -4.030457139015197754e-01 1.237806491553783417e-02 -3.464544415473937988e-01 3.510144352912902832e-01 -1.747107654809951782e-01 -3.678615987300872803e-01
2.351059913635253906e-01 -2.921066284179687500e-01 1.822075247764587402e-01 1.021187156438827515e-01 -5.875695943832397461e-01 -2.556671202182769775e-01 9.711170941591262817e-02 -6.290761232376098633e-01
1.484139114618301392e-01 3.614770174026489258e-01 -4.085820913314819336e-01 9.409536421298980713e-02 1.657949876971542835e-03 -2.105661779642105103e-01 3.580308258533477783e-01 -7.063904404640197754e-01
2.368060648441314697e-01 -2.479710727930068970e-01 -4.494299590587615967e-01 -5.964818224310874939e-02 -7.049587368965148926e-01 -3.294347822666168213e-01 -1.296650320291519165e-01 -2.336254715919494629e-01
3.342416584491729736e-01 1.920901089906692505e-01 -1.656441837549209595e-01 1.956449747085571289e-01 -4.918913841247558594e-01 1.856581568717956543e-01 -2.034690082073211670e-01 -6.839907169342041016e-01
-1.911812089383602142e-02 -1.733280867338180542e-01 -1.082006283104419708e-02 8.417025953531265259e-02 -4.152119159698486328e-02 -1.999898105859756470e-01 -5.956168174743652344e-01 -7.522705197334289551e-01
4.387614428997039795e-01 1.015938892960548401e-01 -7.495470046997070312e-01 -6.736407428979873657e-02 -5.095337983220815659e-03 2.278027534484863281e-01 -1.980613321065902710e-01 -3.737111687660217285e-01
1.792710870504379272e-01 2.601873576641082764e-01 -2.655096054077148438e-01 -1.111897453665733337e-01 1.369301080703735352e-01 -5.263253450393676758e-01 -3.290270864963531494e-01 -6.428675651550292969e-01
2.746272087097167969e-01 -1.623640358448028564e-01 -4.910762012004852295e-01 2.675441801548004150e-01 2.930793724954128265e-02 -3.817364573478698730e-01 -5.229400992393493652e-01 -4.067360162734985352e-01
-1.089529395103454590e-01 -1.915289461612701416e-01 -3.815126121044158936e-01 -4.420548081398010254e-01 -4.550077319145202637e-01 2.521614134311676025e-01 -2.088099867105484009e-01 -5.442999005317687988e-01
-1.270187795162200928e-01 -6.335818767547607422e-01 -4.033178985118865967e-01 -3.077736794948577881e-01 1.710729002952575684e-01 -2.659091353416442871e-01 -2.416177093982696533e-01 -4.082863926887512207e-01
1.016657873988151550e-01 -5.018348619341850281e-02 -6.989498138427734375e-01 2.474783062934875488e-01 -1.987179666757583618e-01 1.975823342800140381e-01 -4.139838218688964844e-01 -4.329652488231658936e-01
5.406123995780944824e-01 -2.397008687257766724e-01 -4.924853742122650146e-01 -1.047791466116905212e-01 -1.003662645816802979e-01 -1.623375117778778076e-01 -4.722665250301361084e-01 -3.705382645130157471e-01
2.042522877454757690e-01 -3.930491507053375244e-01 -3.858592212200164795e-01 3.753540813922882080e-01 -6.697166562080383301e-01 -9.440309368073940277e-03 1.398105919361114502e-01 -2.141467481851577759e-01
4.011598229408264160e-01 -2.237166278064250946e-02 1.430523842573165894e-01 4.248504042625427246e-01 -4.197936356067657471e-01 -2.088502794504165649e-01 -1.348246634006500244e-01 -6.321279406547546387e-01
-1.768244802951812744e-01 -3.766442835330963135e-01 -2.027828842401504517e-01 3.699799180030822754e-01 -1.750708669424057007e-01 -3.704338967800140381e-01 -3.675619959831237793e-01 -5.881270170211791992e-01
2.745741009712219238e-01 -2.270918190479278564e-01 -4.009318053722381592e-01 -9.080805815756320953e-03 -3.281100690364837646e-01 5.220583677291870117e-01 5.297048389911651611e-02 -5.737617015838623047e-01
5.713923573493957520e-01 2.281057238578796387e-01 4.205476120114326477e-02 3.895990550518035889e-02 -4.178927242755889893e-01 -9.007009863853454590e-02 -2.576216356828808784e-03 -6.598775386810302734e-01
-6.645504385232925415e-02 -5.812529847025871277e-02 -2.922410368919372559e-01 -2.511612176895141602e-01 -1.623000353574752808e-01 -4.747075736522674561e-01 2.176371514797210693e-01 -7.380135059356689453e-01
-2.185493856668472290e-01 -2.414505183696746826e-01 6.481294333934783936e-02 -1.402079313993453979e-01 8.987419307231903076e-02 -2.806965708732604980e-01 6.389852613210678101e-02 -8.826822042465209961e-01
-1.996448040008544922e-01 -3.833664953708648682e-01 1.503264904022216797e-01 -1.772344559431076050e-01 -4.450020790100097656e-01 -1.794549673795700073e-01 2.392193377017974854e-01 -6.868078708648681641e-01
1.158500835299491882e-01 -4.339273273944854736e-02 -1.763809472322463989e-02 2.079507559537887573e-01 -7.024514675140380859e-01 4.203219413757324219e-01 -4.142739623785018921e-02 -5.189568400382995605e-01
3.998452723026275635e-01 2.207798957824707031e-01 -1.965561658143997192e-01 -2.920144200325012207e-01 -4.123659729957580566e-01 4.085698425769805908e-01 -1.574546247720718384e-01 -5.529071688652038574e-01
1.548548340797424316e-01 -8.438953012228012085e-02 -3.948456645011901855e-01 4.552854001522064209e-01 -5.597756505012512207e-01 1.712373346090316772e-01 -9.182404726743698120e-02 -5.045867562294006348e-01
-1.068940535187721252e-01 -3.495441377162933350e-01 -3.072553575038909912e-01 -4.012729600071907043e-02 -1.210383325815200806e-01 3.530746102333068848e-01 -4.219259619712829590e-01 -6.730849146842956543e-01
3.579181432723999023e-01 1.252382993698120117e-01 -5.328775644302368164e-01 3.101425170898437500e-01 8.729493711143732071e-04 -3.297100067138671875e-01 3.403209447860717773e-01 -5.015327930450439453e-01
3.082576580345630646e-02 -5.955933332443237305e-01 -3.541499972343444824e-01 3.093550503253936768e-01 -1.647584140300750732e-01 3.907522559165954590e-01 -1.642976701259613037e-01 -4.651550948619842529e-01
