# Supplementary material for: Where is your field going? A machine learning approach to study the relative motion of the domains of physics
Source: PLoS One. 2020 Jun 18;15(6):e0233997. doi: 10.1371/journal.pone.0233997 (PMC7302634; doi:10.1371/journal.pone.0233997)
Supplement: S10 Data — (ZIP) [file pone.0233997.s010.zip › 9/Pacs4Run_9_VS_500_embeddings1989-1993ED8.txt]

-3.197654187679290771e-01 1.720331758260726929e-01 2.249915003776550293e-01 6.763232946395874023e-01 -3.564784824848175049e-01 -1.783991008996963501e-01 -1.248725876212120056e-01 4.308408796787261963e-01
-1.022767350077629089e-01 -3.806196153163909912e-01 -3.152178525924682617e-01 3.942957520484924316e-01 -3.148052096366882324e-01 1.776161193847656250e-01 4.609984457492828369e-01 4.966563880443572998e-01
2.310660034418106079e-01 -1.058297753334045410e-01 7.070435583591461182e-02 4.631679654121398926e-01 1.660429835319519043e-01 -3.100054264068603516e-01 2.277749925851821899e-01 7.350713610649108887e-01
6.008119583129882812e-01 -3.616671264171600342e-01 -3.337359726428985596e-01 3.362937271595001221e-01 -3.887328207492828369e-01 -1.333134472370147705e-01 2.154904976487159729e-02 3.382285535335540771e-01
3.222941160202026367e-01 -5.943100452423095703e-01 -1.178009994328022003e-02 4.498659670352935791e-01 3.035790324211120605e-01 1.350490748882293701e-01 -1.053294315934181213e-01 4.678794145584106445e-01
4.402043521404266357e-01 -1.018872633576393127e-01 2.719809710979461670e-01 4.539948999881744385e-01 -3.889912664890289307e-01 3.490042090415954590e-01 3.357274532318115234e-01 3.604483604431152344e-01
-4.239277541637420654e-01 2.019255459308624268e-01 -3.200171589851379395e-01 7.266301512718200684e-01 -2.993195056915283203e-01 2.369781732559204102e-01 6.850817240774631500e-03 5.754281580448150635e-02
1.944675147533416748e-01 -2.838899493217468262e-01 2.576924860477447510e-01 1.601915508508682251e-01 -2.962926924228668213e-01 -2.585902512073516846e-01 3.995504975318908691e-01 6.893644332885742188e-01
6.705673038959503174e-02 -1.968428939580917358e-01 2.004046291112899780e-01 7.416608929634094238e-01 1.305802613496780396e-01 -1.111295297741889954e-01 4.791448116302490234e-01 3.279522955417633057e-01
2.794286906719207764e-01 -3.340858519077301025e-01 -2.991444468498229980e-01 6.795815229415893555e-01 -3.303533196449279785e-01 2.527487277984619141e-01 2.850111424922943115e-01 6.885606795549392700e-02
-4.717268049716949463e-01 -3.485668599605560303e-01 -1.635593920946121216e-01 7.439693212509155273e-01 8.765471726655960083e-02 4.112426564097404480e-02 7.013340294361114502e-02 2.478704303503036499e-01
2.654887437820434570e-01 -1.087910905480384827e-01 9.346992522478103638e-02 5.218632817268371582e-01 1.842458099126815796e-01 -2.554951012134552002e-01 2.565406858921051025e-01 6.867060065269470215e-01
2.980268597602844238e-01 -6.730275154113769531e-01 -1.698091477155685425e-01 1.600464135408401489e-01 -2.550244331359863281e-01 -1.371764838695526123e-01 1.409096717834472656e-01 5.477713346481323242e-01
3.209261000156402588e-01 -6.913976669311523438e-01 -1.783095002174377441e-01 2.227444797754287720e-01 -3.122723996639251709e-01 -2.049379795789718628e-01 1.941855698823928833e-01 4.004305899143218994e-01
5.721212923526763916e-02 -4.790143370628356934e-01 -3.694739043712615967e-01 2.303260266780853271e-01 -3.801985979080200195e-01 2.697328627109527588e-01 1.503705680370330811e-01 5.811995863914489746e-01
-4.400221705436706543e-01 -3.511233329772949219e-01 3.196856379508972168e-01 5.411254167556762695e-01 -2.796659767627716064e-01 4.432744383811950684e-01 6.391955912113189697e-02 9.636521339416503906e-02
4.052317142486572266e-02 4.196730628609657288e-02 -4.085593521595001221e-01 1.736108660697937012e-01 -4.452676177024841309e-01 -9.158496558666229248e-02 2.705698609352111816e-01 7.208856940269470215e-01
2.176304161548614502e-01 -3.574083745479583740e-01 -4.199862182140350342e-01 3.987620770931243896e-01 -5.662561655044555664e-01 1.902775764465332031e-01 1.403706371784210205e-01 3.360673487186431885e-01
3.374128639698028564e-01 -3.673918843269348145e-01 -4.537909924983978271e-01 4.964822828769683838e-01 -1.838829070329666138e-01 1.260135918855667114e-01 1.495280414819717407e-01 4.761344492435455322e-01
5.339172109961509705e-02 -8.778587728738784790e-02 -5.718775987625122070e-01 6.660995483398437500e-01 -2.853851616382598877e-01 1.423900127410888672e-01 2.473189234733581543e-01 2.362717390060424805e-01
-2.425818890333175659e-01 -2.541623115539550781e-01 8.196874521672725677e-03 5.922596454620361328e-01 -5.510305166244506836e-01 2.208653241395950317e-01 4.155194163322448730e-01 -2.538573741912841797e-02
6.295766681432723999e-02 -3.946540355682373047e-01 -3.979114294052124023e-01 3.633289039134979248e-01 -2.020684629678726196e-01 1.886001378297805786e-01 2.073977142572402954e-01 6.561460494995117188e-01
-3.239875659346580505e-02 -1.959052830934524536e-01 5.633453652262687683e-02 9.391412138938903809e-01 2.271148562431335449e-01 2.904802560806274414e-03 1.290599852800369263e-01 8.464961498975753784e-02
-7.322906702756881714e-02 -3.556780219078063965e-01 -2.630260586738586426e-01 2.412410229444503784e-01 -6.285763382911682129e-01 1.463837474584579468e-01 3.887009620666503906e-01 4.160842001438140869e-01
6.153166294097900391e-01 -3.070985898375511169e-02 -2.758847475051879883e-01 5.236588716506958008e-01 -2.671761624515056610e-02 1.271214634180068970e-01 -2.212693840265274048e-01 4.519707560539245605e-01
2.593261003494262695e-01 -2.834848463535308838e-01 -1.935285627841949463e-01 4.511722624301910400e-01 -1.760047674179077148e-01 5.551206469535827637e-01 1.102314963936805725e-01 5.099890232086181641e-01
1.004966646432876587e-01 1.697565615177154541e-02 -4.426757395267486572e-01 1.327073574066162109e-01 -6.236296892166137695e-01 2.466513775289058685e-02 1.648747175931930542e-01 5.994442105293273926e-01
-1.452153921127319336e-01 -4.961894452571868896e-01 -4.069347381591796875e-01 1.983031034469604492e-01 -7.449262589216232300e-02 1.475322693586349487e-01 7.450039684772491455e-02 7.035078406333923340e-01
3.478574156761169434e-01 -2.677430957555770874e-02 1.532223224639892578e-01 4.195358455181121826e-01 -4.512489438056945801e-01 3.189691007137298584e-01 4.112566113471984863e-01 4.519869387149810791e-01
2.639403939247131348e-01 1.130754798650741577e-01 2.998676709830760956e-02 2.786133587360382080e-01 -2.976581454277038574e-01 1.639110893011093140e-01 2.527942657470703125e-01 8.121901154518127441e-01
1.408805251121520996e-01 -6.590480357408523560e-02 -3.195036351680755615e-01 4.914894104003906250e-01 -6.787947416305541992e-01 3.069600760936737061e-01 2.447781711816787720e-01 1.313835531473159790e-01
3.160627782344818115e-01 -2.906638681888580322e-01 -5.113772749900817871e-01 3.868734240531921387e-01 -4.875839874148368835e-02 -1.974729299545288086e-01 -1.462810337543487549e-01 5.845253467559814453e-01
-2.232307940721511841e-01 -3.404644429683685303e-01 -9.059245884418487549e-02 3.320592641830444336e-01 6.459443829953670502e-05 5.862178802490234375e-01 -2.260936945676803589e-01 5.665792226791381836e-01
-1.812152713537216187e-01 -2.674465477466583252e-01 -1.752115637063980103e-01 4.753769934177398682e-01 1.556180696934461594e-02 -2.492353320121765137e-01 -6.238996386528015137e-01 4.328278303146362305e-01
1.175165250897407532e-01 -2.896431088447570801e-01 -5.205342769622802734e-01 6.633324027061462402e-01 -1.811471581459045410e-01 5.393635481595993042e-02 2.777019143104553223e-01 2.801592350006103516e-01
-2.870958447456359863e-01 -6.598724722862243652e-01 4.697135388851165771e-01 2.430109828710556030e-01 -2.425012737512588501e-01 -1.064783781766891479e-01 -2.463407665491104126e-01 2.676393091678619385e-01
-3.250887244939804077e-02 -4.068239927291870117e-01 -2.981690764427185059e-01 6.480628848075866699e-01 3.513668477535247803e-01 4.782104119658470154e-02 -4.306992888450622559e-02 4.437866210937500000e-01
-5.459369421005249023e-01 -5.207226872444152832e-01 1.363854855298995972e-01 3.149021267890930176e-01 -3.071177899837493896e-01 -2.329394519329071045e-01 -2.815900146961212158e-01 2.918242812156677246e-01
-1.450985819101333618e-01 -3.706994354724884033e-01 -2.027538120746612549e-01 6.268768906593322754e-01 2.817924618721008301e-01 -1.905998885631561279e-01 -4.018276929855346680e-01 3.608931303024291992e-01
-1.363055855035781860e-01 -7.376568019390106201e-02 -1.430875957012176514e-01 5.735635757446289062e-01 -2.980787754058837891e-01 -5.773733854293823242e-01 -4.319936931133270264e-01 1.330442130565643311e-01
5.274790525436401367e-02 -4.968609511852264404e-01 -3.596190214157104492e-01 2.065540701150894165e-01 -2.937822937965393066e-01 2.773388028144836426e-01 8.004781603813171387e-02 6.393152475357055664e-01
3.733840584754943848e-01 1.416942030191421509e-01 -1.091419979929924011e-01 4.680950939655303955e-01 -3.508006334304809570e-01 3.988088071346282959e-01 2.211081236600875854e-01 5.277158617973327637e-01
3.128931224346160889e-01 -6.264686584472656250e-01 -6.658113002777099609e-02 2.819061875343322754e-01 1.751190237700939178e-02 -2.251561284065246582e-01 6.932240724563598633e-02 6.082131862640380859e-01
3.931559324264526367e-01 -1.665558665990829468e-01 -1.017204076051712036e-01 2.039725184440612793e-01 -6.989507675170898438e-01 2.871309816837310791e-01 5.176479741930961609e-02 4.382691085338592529e-01
2.402309328317642212e-01 -4.424927234649658203e-01 -5.133678317070007324e-01 4.058499932289123535e-01 -1.256326492875814438e-02 -1.292996704578399658e-01 -4.243323206901550293e-02 5.473132729530334473e-01
2.097893804311752319e-01 -1.881773918867111206e-01 -5.094494819641113281e-01 6.806538105010986328e-01 -2.591081261634826660e-01 1.340682655572891235e-01 2.487892955541610718e-01 2.252600342035293579e-01
-3.476797938346862793e-01 2.147040329873561859e-02 -9.159491956233978271e-02 4.062252342700958252e-01 -3.061462640762329102e-01 -1.853179186582565308e-01 -6.496744751930236816e-01 3.938328325748443604e-01
2.180276438593864441e-02 -3.560361266136169434e-01 -2.350077778100967407e-02 6.106213927268981934e-01 3.721652030944824219e-01 -1.591381430625915527e-01 -3.737211525440216064e-01 4.425525963306427002e-01
4.713968336582183838e-01 -1.679716855287551880e-01 -4.571534097194671631e-01 3.341786265373229980e-01 -3.742445409297943115e-01 -2.510465383529663086e-01 -9.963085874915122986e-03 4.751036167144775391e-01
-3.303314000368118286e-02 -1.534794867038726807e-01 -4.318215847015380859e-01 3.674236238002777100e-01 -7.078748941421508789e-01 2.665585279464721680e-01 1.769239306449890137e-01 2.245897799730300903e-01
2.126867175102233887e-01 -2.236594259738922119e-01 -1.868716627359390259e-01 1.726061850786209106e-01 -4.209719002246856689e-01 5.515471100807189941e-01 -8.559376001358032227e-02 5.926880836486816406e-01
5.410755798220634460e-02 -2.348410636186599731e-01 1.508809253573417664e-02 4.302820265293121338e-01 2.013593465089797974e-01 -3.872908949851989746e-01 2.644377350807189941e-01 7.043327689170837402e-01
-9.801132231950759888e-02 -3.909945189952850342e-01 -2.602994441986083984e-01 4.242708683013916016e-01 -6.365658044815063477e-01 2.220372110605239868e-01 3.393751978874206543e-01 1.416452676057815552e-01
-1.764347702264785767e-01 1.040622368454933167e-01 1.360416859388351440e-01 4.026789367198944092e-01 -3.189295828342437744e-01 6.300072669982910156e-01 -2.314747571945190430e-01 4.745295643806457520e-01
-4.002981185913085938e-01 -3.559887036681175232e-02 1.930321007966995239e-01 4.330275356769561768e-01 6.005888804793357849e-02 -3.413210809230804443e-01 -2.431455999612808228e-01 6.591608524322509766e-01
-1.979714035987854004e-01 -3.159169480204582214e-02 -6.022044643759727478e-02 2.341013699769973755e-01 -1.728616058826446533e-01 -3.298776447772979736e-01 -5.628435611724853516e-01 6.677469611167907715e-01
1.650892794132232666e-01 5.398794542998075485e-03 6.258757412433624268e-02 3.907622992992401123e-01 -3.471065461635589600e-01 7.112674117088317871e-01 5.153675004839897156e-02 4.325085878372192383e-01
1.271871626377105713e-01 -5.040284991264343262e-01 -4.882809817790985107e-01 2.999238371849060059e-01 -2.095070481300354004e-01 -3.573427721858024597e-02 1.617945730686187744e-01 5.745071172714233398e-01
-4.471529424190521240e-01 -3.527542650699615479e-01 2.279680818319320679e-01 2.078622579574584961e-01 -3.790100514888763428e-01 -4.931992292404174805e-01 -1.475376486778259277e-01 4.144648015499114990e-01
1.081258133053779602e-01 -1.374806761741638184e-01 3.009765446186065674e-01 4.731473028659820557e-01 -1.687690466642379761e-01 4.452908337116241455e-01 4.162560403347015381e-01 5.048927664756774902e-01
-2.932606637477874756e-01 -3.751895427703857422e-01 1.566144078969955444e-01 1.309631019830703735e-01 -5.449889898300170898e-01 -3.982305824756622314e-01 -3.646597564220428467e-01 3.781192898750305176e-01
3.385398685932159424e-01 1.923513859510421753e-01 -4.717355668544769287e-01 6.637227535247802734e-01 4.396451264619827271e-02 -4.181359708309173584e-02 -1.547451713122427464e-03 4.261993467807769775e-01
1.070257369428873062e-02 -4.495967552065849304e-02 1.268021911382675171e-01 8.384898304939270020e-01 2.400153577327728271e-01 -3.773432597517967224e-02 3.105829656124114990e-01 3.510372936725616455e-01
3.911294937133789062e-01 -1.206215098500251770e-01 1.318039298057556152e-01 1.351772248744964600e-01 -4.792674481868743896e-01 1.829445362091064453e-01 2.509928047657012939e-01 6.860464215278625488e-01
2.032069712877273560e-01 -2.928908467292785645e-01 -4.836161434650421143e-01 5.231940150260925293e-01 -3.583178520202636719e-01 -1.946847699582576752e-02 3.651229143142700195e-01 3.212787210941314697e-01
-3.950481489300727844e-02 -3.196838796138763428e-01 -1.465169787406921387e-01 4.579232037067413330e-01 -2.824065685272216797e-01 -4.879856705665588379e-01 -5.514153838157653809e-01 2.076976895332336426e-01
2.339179664850234985e-01 -1.144605800509452820e-01 4.787082672119140625e-01 3.653974533081054688e-01 -2.860164940357208252e-01 1.720036715269088745e-01 4.402562081813812256e-01 5.140895843505859375e-01
1.872772723436355591e-01 -1.660483628511428833e-01 4.837006628513336182e-01 5.991653800010681152e-01 -1.279719024896621704e-01 5.111451148986816406e-01 -1.793529689311981201e-01 1.859460622072219849e-01
4.975329637527465820e-01 -3.140698373317718506e-01 -4.279386103153228760e-01 2.388866543769836426e-01 -4.372581839561462402e-01 -1.245850771665573120e-01 -2.956755757331848145e-01 3.456623852252960205e-01
1.620584540069103241e-02 -6.531232595443725586e-01 -4.394757747650146484e-01 1.856472045183181763e-01 -2.211046367883682251e-01 6.507965177297592163e-02 -2.457804977893829346e-03 5.407726764678955078e-01
8.308435231447219849e-02 -6.381530761718750000e-01 -4.043178558349609375e-01 1.892728954553604126e-01 -5.331968069076538086e-01 9.978158771991729736e-02 8.774273842573165894e-02 2.908718883991241455e-01
2.817901372909545898e-01 -6.577332019805908203e-01 -3.721918165683746338e-01 2.325111478567123413e-01 -2.564140558242797852e-01 8.281974494457244873e-02 -4.794277250766754150e-02 4.695608913898468018e-01
1.649264693260192871e-01 -4.356772825121879578e-02 5.690585970878601074e-01 6.421979069709777832e-01 -2.513225674629211426e-01 -2.528780400753021240e-01 3.218473792076110840e-01 6.292303651571273804e-02
-8.945135399699211121e-03 -9.444888681173324585e-02 3.012952804565429688e-01 6.463946700096130371e-01 2.596886456012725830e-01 -1.402757912874221802e-01 1.842974871397018433e-01 6.010936498641967773e-01
2.157287746667861938e-01 -5.163544416427612305e-02 6.127288341522216797e-01 4.654990434646606445e-01 -1.741058975458145142e-01 4.010985419154167175e-02 3.264250159263610840e-01 4.692482054233551025e-01
1.670611202716827393e-01 2.404861450195312500e-01 3.788450956344604492e-01 2.136011421680450439e-01 -4.865746498107910156e-01 -3.546048998832702637e-01 2.949333190917968750e-01 5.249977707862854004e-01
1.947748810052871704e-01 -1.264499034732580185e-02 3.721505403518676758e-01 8.472819328308105469e-01 -1.809718757867813110e-01 1.942851692438125610e-01 -1.552689671516418457e-01 -1.044704243540763855e-01
-1.968412101268768311e-01 -3.196901082992553711e-01 3.689255118370056152e-01 4.295901954174041748e-01 -5.568968057632446289e-01 -3.911395072937011719e-01 -2.742462456226348877e-01 -7.918465882539749146e-03
5.255330204963684082e-01 7.593680173158645630e-02 1.119504868984222412e-02 5.001916289329528809e-01 -3.439611196517944336e-01 1.887337267398834229e-01 1.834214180707931519e-01 5.292999744415283203e-01
1.702412068843841553e-01 -1.319613587111234665e-02 4.718660116195678711e-01 2.078206688165664673e-01 -1.187979504466056824e-01 -5.991228297352790833e-02 1.032142192125320435e-01 8.225820660591125488e-01
2.850008383393287659e-02 -1.079208180308341980e-01 2.736662030220031738e-01 5.174428820610046387e-01 -2.501594722270965576e-01 -4.909579157829284668e-01 -5.419807434082031250e-01 2.180321663618087769e-01
-1.862010508775711060e-01 -3.086033165454864502e-01 7.238578796386718750e-02 2.191335409879684448e-01 -1.645173132419586182e-01 4.689393043518066406e-01 1.620166152715682983e-01 7.373023033142089844e-01
6.704697012901306152e-02 -3.147538304328918457e-01 -3.983190059661865234e-01 2.957437932491302490e-01 -7.610900998115539551e-01 1.396047174930572510e-01 1.499336957931518555e-01 1.705419719219207764e-01
-3.433761894702911377e-01 -3.567791283130645752e-01 1.886643618345260620e-01 5.446848273277282715e-01 -2.330999672412872314e-01 5.581848025321960449e-01 -1.677563488483428955e-01 1.687525212764739990e-01
-2.511910498142242432e-01 1.448925002478063107e-03 8.989623188972473145e-02 4.720794856548309326e-01 -2.502344250679016113e-01 6.369354128837585449e-01 -2.344791144132614136e-01 4.274064004421234131e-01
-1.288072466850280762e-01 -2.110184133052825928e-01 -3.868599832057952881e-01 4.573526382446289062e-01 -6.174769997596740723e-01 1.483536660671234131e-01 3.601781129837036133e-01 2.168701887130737305e-01
-5.543078184127807617e-01 -4.964472651481628418e-01 3.031526207923889160e-01 3.006820976734161377e-01 -3.058052361011505127e-01 -7.089662551879882812e-02 -2.046989649534225464e-01 3.514639735221862793e-01
4.194415509700775146e-01 -6.874043941497802734e-01 2.128358557820320129e-02 3.825549185276031494e-01 -2.595803141593933105e-01 9.108600206673145294e-04 2.805937230587005615e-01 2.421304732561111450e-01
2.412668913602828979e-01 2.221735380589962006e-02 5.614067614078521729e-02 7.871842384338378906e-01 1.966795772314071655e-01 -1.424103528261184692e-01 2.175683379173278809e-01 4.606371521949768066e-01
6.184043884277343750e-01 -3.015073537826538086e-01 -4.287156090140342712e-02 2.416745424270629883e-01 -1.890968829393386841e-01 1.493652462959289551e-01 -2.204512953758239746e-01 5.997987389564514160e-01
2.545942068099975586e-01 6.219520792365074158e-02 5.348002165555953979e-02 1.902709156274795532e-01 -7.054343819618225098e-01 4.435930550098419189e-01 -3.474713116884231567e-02 4.434305429458618164e-01
1.299323141574859619e-01 -3.542800247669219971e-01 -1.134754419326782227e-01 3.130024969577789307e-01 -2.130775600671768188e-01 -3.087403774261474609e-01 -6.648463606834411621e-01 4.049848318099975586e-01
4.739898145198822021e-01 -8.845984190702438354e-02 7.225412875413894653e-02 3.236227929592132568e-01 -4.173266291618347168e-01 -2.424250692129135132e-01 3.440001904964447021e-01 5.534334182739257812e-01
-3.967261314392089844e-02 -9.160445630550384521e-02 -6.161527037620544434e-01 3.839730620384216309e-01 -4.255393445491790771e-01 1.271165311336517334e-01 1.643993258476257324e-01 4.885548949241638184e-01
2.202159464359283447e-01 1.308254748582839966e-01 1.446891874074935913e-01 8.411032557487487793e-01 -3.060642778873443604e-01 -2.746013998985290527e-01 1.884002089500427246e-01 3.773618862032890320e-02
1.597430258989334106e-01 1.208262667059898376e-01 1.808883249759674072e-01 6.974381208419799805e-01 6.188711524009704590e-02 1.462610214948654175e-01 3.116066753864288330e-01 5.642885565757751465e-01
1.498657763004302979e-01 1.005793362855911255e-01 4.620400965213775635e-01 3.556543886661529541e-01 -2.822790741920471191e-01 -3.320887386798858643e-01 4.122574925422668457e-01 5.172353386878967285e-01
-1.239354684948921204e-01 -2.604752779006958008e-01 1.618143469095230103e-01 7.378274202346801758e-01 -4.241310358047485352e-01 3.096580505371093750e-01 1.672612428665161133e-01 -2.060775458812713623e-01
5.642089843750000000e-01 -3.310984000563621521e-02 -3.885649144649505615e-01 5.881213545799255371e-01 -4.640962183475494385e-02 -1.034816056489944458e-01 -1.051719337701797485e-01 3.997235000133514404e-01
-2.743462324142456055e-01 3.777717649936676025e-01 -1.622397005558013916e-01 6.487985849380493164e-01 -1.217599734663963318e-01 -4.191939830780029297e-01 -1.315988749265670776e-01 3.562217950820922852e-01
3.023766279220581055e-01 1.413884013891220093e-01 3.083234094083309174e-02 4.069624245166778564e-01 -3.184499442577362061e-01 4.951547682285308838e-01 1.633503288030624390e-01 5.905393362045288086e-01
-3.071573078632354736e-01 -2.716209590435028076e-01 8.936503529548645020e-02 5.000209212303161621e-01 -2.748094797134399414e-01 5.850104093551635742e-01 -3.521984517574310303e-01 1.790761053562164307e-01
4.888776838779449463e-01 1.147462949156761169e-01 1.913527101278305054e-01 2.612308263778686523e-01 -1.944578289985656738e-01 -7.396076619625091553e-02 8.114274591207504272e-02 7.701339125633239746e-01
-4.514379799365997314e-01 1.718021556735038757e-02 2.504664361476898193e-01 5.575652122497558594e-01 4.220779985189437866e-02 -3.510983884334564209e-01 -2.178558111190795898e-01 4.997833967208862305e-01
1.284029334783554077e-01 -2.871854305267333984e-01 -7.498943805694580078e-02 -8.084147423505783081e-02 -6.037243008613586426e-01 -6.121747195720672607e-02 2.117513120174407959e-01 6.897891759872436523e-01
-1.588534563779830933e-01 3.430235087871551514e-01 -2.327185869216918945e-01 6.695386171340942383e-01 9.744721651077270508e-02 -3.973975405097007751e-02 -3.074701428413391113e-01 4.990468621253967285e-01
3.278786242008209229e-01 -5.888791084289550781e-01 -3.019649982452392578e-01 1.954666376113891602e-01 -5.767518281936645508e-01 1.387740522623062134e-01 -2.151001431047916412e-02 2.529094815254211426e-01
-1.156104058027267456e-01 -3.466573357582092285e-01 -2.260317802429199219e-01 5.182025432586669922e-01 -4.546346068382263184e-01 -2.691567540168762207e-01 -4.983210563659667969e-01 -1.392006129026412964e-01
3.309447690844535828e-02 -3.213700354099273682e-01 -1.186143606901168823e-02 4.022261202335357666e-01 -1.346407383680343628e-01 -1.550917327404022217e-01 -7.672811746597290039e-01 3.206205666065216064e-01
-2.692054808139801025e-01 4.548446461558341980e-02 2.224720865488052368e-01 1.662105470895767212e-01 -2.267358452081680298e-01 -2.676207758486270905e-02 -6.547774076461791992e-01 6.062021851539611816e-01
-1.621435880661010742e-01 -6.645063161849975586e-01 -5.185175314545631409e-02 2.405359894037246704e-01 -3.900782465934753418e-01 -3.127710521221160889e-01 -4.320306479930877686e-01 1.869690269231796265e-01
3.584277927875518799e-01 -1.496991217136383057e-01 -2.233687229454517365e-02 2.700566053390502930e-01 -5.825057625770568848e-01 5.440047383308410645e-02 4.170807301998138428e-01 5.093736052513122559e-01
-4.882114231586456299e-01 -3.577181994915008545e-01 4.457797110080718994e-01 3.868297636508941650e-01 -4.194021224975585938e-01 -8.782349526882171631e-02 -2.420161664485931396e-01 2.077204138040542603e-01
1.937292069196701050e-01 -2.890120744705200195e-01 -3.278893828392028809e-01 5.319453477859497070e-01 -4.209946393966674805e-01 2.134038805961608887e-01 3.954463899135589600e-01 3.306179046630859375e-01
4.390353262424468994e-01 -1.333500593900680542e-01 8.720729500055313110e-02 1.030556336045265198e-01 -5.839384794235229492e-01 -2.635029144585132599e-02 2.010285556316375732e-01 6.238182783126831055e-01
3.437050282955169678e-01 -1.272405683994293213e-01 7.678242027759552002e-02 6.881883740425109863e-02 -4.323697686195373535e-01 1.367526799440383911e-01 1.137602850794792175e-01 7.977836728096008301e-01
3.848390281200408936e-01 -6.890226602554321289e-01 -2.090075612068176270e-02 6.575972586870193481e-02 -2.804954946041107178e-01 -1.606099605560302734e-01 -6.991002708673477173e-02 5.128594636917114258e-01
-3.307051360607147217e-01 -3.633201718330383301e-01 -2.368427217006683350e-01 5.530540943145751953e-01 -1.763617503456771374e-03 9.001951664686203003e-02 -5.717731118202209473e-01 2.482700049877166748e-01
1.392544507980346680e-01 -8.548098802566528320e-02 -3.311662077903747559e-01 4.280655384063720703e-01 -6.975941061973571777e-01 3.372431695461273193e-01 1.994377970695495605e-01 2.006097137928009033e-01
-2.915612459182739258e-01 -3.628793656826019287e-01 -1.050852760672569275e-01 4.596180617809295654e-01 2.612176835536956787e-01 4.195902645587921143e-01 -2.087448984384536743e-01 5.226413011550903320e-01
-2.771203517913818359e-01 -3.477424085140228271e-01 4.350640997290611267e-02 1.101897135376930237e-01 -5.032546520233154297e-01 -2.820013463497161865e-01 -5.652529001235961914e-01 3.687061071395874023e-01
2.818864956498146057e-02 2.372721284627914429e-01 3.525444567203521729e-01 6.669328212738037109e-01 -5.316774249076843262e-01 2.673894762992858887e-01 -1.363191157579421997e-01 -3.255130723118782043e-02
2.637381255626678467e-01 -5.466852188110351562e-01 2.240388095378875732e-01 3.870650529861450195e-01 1.967972666025161743e-01 -1.495849490165710449e-01 8.157285861670970917e-03 6.085996627807617188e-01
3.954509198665618896e-01 -1.884284913539886475e-01 1.931479573249816895e-01 1.167932059615850449e-02 -2.828531563282012939e-01 -5.990226194262504578e-02 -7.796991616487503052e-02 8.252255916595458984e-01
-1.476769298315048218e-01 2.747164368629455566e-01 1.026639342308044434e-01 3.328463137149810791e-01 -3.793532848358154297e-01 5.590499043464660645e-01 -2.657008171081542969e-01 5.043343305587768555e-01
4.134061038494110107e-01 -1.871227920055389404e-01 -5.278224349021911621e-01 2.383025884628295898e-01 -4.757646024227142334e-01 -1.231155171990394592e-01 -3.441289067268371582e-01 3.142637312412261963e-01
-5.314495563507080078e-01 -1.566001176834106445e-01 1.543346792459487915e-01 3.997273743152618408e-01 -3.708086311817169189e-01 4.467402398586273193e-01 1.646668314933776855e-01 3.811107575893402100e-01
-1.941514164209365845e-01 4.700597375631332397e-02 -6.144120916724205017e-02 6.663793325424194336e-01 1.351603120565414429e-01 -4.113512635231018066e-01 -2.718700468540191650e-01 5.008668303489685059e-01
1.600802391767501831e-01 2.493548095226287842e-01 3.909128308296203613e-01 7.196874618530273438e-01 -2.200960218906402588e-01 -3.770270943641662598e-01 1.757317632436752319e-01 1.412806510925292969e-01
2.523697353899478912e-02 -1.649509072303771973e-01 4.704431593418121338e-01 1.563924103975296021e-01 -1.680131554603576660e-01 -7.769234478473663330e-02 2.255742102861404419e-01 8.007688522338867188e-01
7.413901388645172119e-02 -3.469279110431671143e-01 -7.813931256532669067e-02 4.221900999546051025e-01 -3.448597192764282227e-01 -3.471814990043640137e-01 -6.596114039421081543e-01 1.234659105539321899e-01
-4.891939759254455566e-01 -1.956483423709869385e-01 -3.958733007311820984e-02 4.588646292686462402e-01 -1.001656800508499146e-01 5.374030470848083496e-01 -1.048368886113166809e-01 4.477288424968719482e-01
-4.394302144646644592e-02 -3.427444398403167725e-01 1.180114522576332092e-01 5.980026721954345703e-01 3.820466101169586182e-01 -7.713649421930313110e-02 1.223152130842208862e-01 5.849707126617431641e-01
-4.803515970706939697e-01 -3.698022663593292236e-01 -6.015503406524658203e-02 4.079956710338592529e-01 -3.997590392827987671e-02 4.090801775455474854e-01 -3.364868462085723877e-01 4.245720505714416504e-01
-3.744898438453674316e-01 -3.225350975990295410e-01 3.932468891143798828e-01 1.736262142658233643e-01 -2.642800509929656982e-01 -4.327655583620071411e-02 -4.956618249416351318e-01 5.035293102264404297e-01
4.333372712135314941e-01 -5.993450880050659180e-01 3.409771621227264404e-02 5.173223838210105896e-02 -3.997969627380371094e-01 7.565347105264663696e-02 -2.899295091629028320e-02 5.317554473876953125e-01
-3.149356245994567871e-01 -4.524509906768798828e-01 -2.556550502777099609e-02 3.780762553215026855e-01 1.894454360008239746e-01 4.092495739459991455e-01 -1.980428844690322876e-01 5.566977858543395996e-01
-3.235388696193695068e-01 -2.111476361751556396e-01 -2.415936589241027832e-01 6.828857660293579102e-01 2.524204850196838379e-01 -2.353844791650772095e-01 -1.930043846368789673e-01 4.119056761264801025e-01
-7.376576215028762817e-02 -3.941588401794433594e-01 2.259282916784286499e-01 2.375208735466003418e-01 -6.591280698776245117e-01 -2.617815732955932617e-01 -4.711674451828002930e-01 8.221611380577087402e-02
5.540046095848083496e-01 1.568007050082087517e-03 -4.060743749141693115e-01 5.305885076522827148e-01 -2.518259286880493164e-01 -6.417918205261230469e-02 6.538080424070358276e-02 4.181458950042724609e-01
7.654155790805816650e-02 -5.451650023460388184e-01 1.891586780548095703e-01 3.089273869991302490e-01 -5.715153217315673828e-01 -1.546522229909896851e-01 -4.629737436771392822e-01 -2.877206727862358093e-02
1.570714861154556274e-01 1.026112064719200134e-01 -1.858601868152618408e-01 1.326437443494796753e-01 -6.720699667930603027e-01 -3.197294175624847412e-01 2.876379489898681641e-01 5.253766775131225586e-01
-1.852323710918426514e-01 -5.616157874464988708e-02 3.318070247769355774e-02 5.332112908363342285e-01 6.037811562418937683e-02 -4.306214749813079834e-01 5.193457007408142090e-01 4.672464728355407715e-01
2.349923402070999146e-01 -3.046638071537017822e-01 2.332343161106109619e-01 3.829992115497589111e-01 -3.441375792026519775e-01 -3.490746915340423584e-01 -6.243215799331665039e-01 1.442594975233078003e-01
-4.595330059528350830e-01 -8.556637912988662720e-02 9.043879061937332153e-02 1.578884422779083252e-01 -4.983125030994415283e-01 4.005534350872039795e-01 2.058689594268798828e-01 5.452149510383605957e-01
-2.015483677387237549e-01 -3.558146059513092041e-01 6.840959936380386353e-02 2.816914916038513184e-01 -6.683801859617233276e-02 3.708730638027191162e-01 -6.071515679359436035e-01 4.879519641399383545e-01
-2.313263565301895142e-01 -5.153416395187377930e-01 -7.434229552745819092e-02 9.697468578815460205e-02 -5.419142246246337891e-01 -3.520298004150390625e-01 -3.906241953372955322e-01 3.095109760761260986e-01
-1.456190943717956543e-01 -1.632296480238437653e-04 2.759558148682117462e-02 9.549571871757507324e-01 1.628875881433486938e-01 -4.403093084692955017e-02 1.459347307682037354e-01 1.277595758438110352e-01
-5.073868036270141602e-01 -3.957779705524444580e-01 4.650725424289703369e-01 4.286797642707824707e-01 -3.518688380718231201e-01 -9.797427803277969360e-02 -1.650420576333999634e-01 1.587768942117691040e-01
-1.613191515207290649e-01 -2.752866744995117188e-01 1.682015359401702881e-01 2.914574444293975830e-01 -3.138532117009162903e-02 -1.073420420289039612e-01 5.246602296829223633e-01 7.051087021827697754e-01
-3.041718602180480957e-01 -3.457141816616058350e-01 4.520138204097747803e-01 3.229640126228332520e-01 -5.210567116737365723e-01 -1.380756050348281860e-01 -4.021657109260559082e-01 1.644286513328552246e-01
-2.238840907812118530e-01 -1.721828132867813110e-01 1.678219586610794067e-01 7.565436363220214844e-01 -4.520192742347717285e-01 2.559500336647033691e-01 1.288096010684967041e-01 -1.824352294206619263e-01
-3.537792265415191650e-01 8.936000615358352661e-02 4.140044152736663818e-01 5.335718989372253418e-01 -1.357979327440261841e-01 -2.727642357349395752e-01 -4.111287593841552734e-01 3.858602344989776611e-01
1.952347159385681152e-01 -1.795881241559982300e-01 3.981856629252433777e-02 4.923555552959442139e-01 -1.103037372231483459e-01 -2.323442548513412476e-01 -7.260502576828002930e-01 3.038622438907623291e-01
6.426332145929336548e-02 -1.740787774324417114e-01 4.443528056144714355e-01 6.730949282646179199e-01 -2.945006489753723145e-01 4.611793458461761475e-01 -1.211741566658020020e-01 -3.098867274820804596e-02
-6.142475455999374390e-02 -5.010703206062316895e-01 -4.061003327369689941e-01 3.577447533607482910e-01 -3.586823344230651855e-01 3.075750768184661865e-01 2.146838754415512085e-01 4.276824891567230225e-01
3.867489993572235107e-01 -6.259971261024475098e-01 1.014576777815818787e-01 4.768763780593872070e-01 3.548408672213554382e-02 -6.009155884385108948e-02 2.611288428306579590e-01 3.844340741634368896e-01
5.090947151184082031e-01 -1.639591753482818604e-01 7.673438638448715210e-03 3.287542462348937988e-01 -5.790708065032958984e-01 -7.646418362855911255e-02 3.790423274040222168e-01 3.477917015552520752e-01
-5.119926333427429199e-01 -2.075687795877456665e-01 -2.223566547036170959e-02 6.172318458557128906e-01 -8.594377338886260986e-02 4.360502660274505615e-01 -1.774852871894836426e-01 2.903140783309936523e-01
2.739500105381011963e-01 -1.780821830034255981e-01 -1.205201074481010437e-02 1.722219884395599365e-01 -4.417919516563415527e-01 -3.969831466674804688e-01 4.091841578483581543e-01 5.858539938926696777e-01
4.958772957324981689e-01 2.458501458168029785e-01 3.435445725917816162e-01 5.115886330604553223e-01 -1.994895637035369873e-01 -4.348047077655792236e-02 1.842906326055526733e-01 4.881271421909332275e-01
-1.801964640617370605e-01 4.624760523438453674e-02 3.952966630458831787e-02 5.296663045883178711e-01 3.456356469541788101e-03 -2.537356913089752197e-01 -5.646843314170837402e-01 5.477401018142700195e-01
1.722469180822372437e-01 -1.473245769739151001e-01 -1.796522587537765503e-01 5.785194039344787598e-01 -3.045506775379180908e-01 4.340794086456298828e-01 3.634265661239624023e-01 4.103802442550659180e-01
4.433342814445495605e-01 -3.206343576312065125e-02 -1.294120252132415771e-01 2.274760007858276367e-01 -5.857186317443847656e-01 3.683481514453887939e-01 4.312242195010185242e-02 5.033166408538818359e-01
3.285746872425079346e-01 -1.835278123617172241e-01 2.769457921385765076e-02 5.558474659919738770e-01 -7.446708530187606812e-02 -2.534138858318328857e-01 -6.517286896705627441e-01 2.326121479272842407e-01
1.322001069784164429e-01 -1.700455993413925171e-01 2.436960488557815552e-01 3.010373413562774658e-01 -9.561238437891006470e-02 -2.601982653141021729e-01 3.893574476242065430e-01 7.583881020545959473e-01
4.516937434673309326e-01 -3.145663142204284668e-01 -2.030956596136093140e-01 7.521233707666397095e-02 -3.757446706295013428e-01 -1.315974295139312744e-01 3.107211086899042130e-03 7.011449933052062988e-01
-3.801006376743316650e-01 -2.934770584106445312e-01 3.190011680126190186e-01 4.901520609855651855e-01 -3.665367066860198975e-01 -5.353932380676269531e-01 -3.405929729342460632e-02 7.231041789054870605e-02
-7.442991714924573898e-03 1.012945473194122314e-01 5.652403235435485840e-01 6.819880604743957520e-01 -3.070061504840850830e-01 2.243287414312362671e-01 -2.445459067821502686e-01 2.647448331117630005e-02
-4.621324837207794189e-01 9.326927363872528076e-02 2.730139195919036865e-01 4.164052009582519531e-01 -2.397951483726501465e-01 3.962375521659851074e-01 -2.109680771827697754e-01 5.203759074211120605e-01
-2.963479161262512207e-01 -4.267693758010864258e-01 1.191867962479591370e-01 5.300109386444091797e-01 -2.279181629419326782e-01 -4.838575720787048340e-01 -3.638690412044525146e-01 1.283085346221923828e-01
-1.376988440752029419e-01 -2.906673848628997803e-01 -3.216475248336791992e-01 1.075986074283719063e-03 -6.373924612998962402e-01 8.469131588935852051e-02 1.889014691114425659e-01 5.864874720573425293e-01
1.957235112786293030e-02 -8.812728524208068848e-02 4.040118455886840820e-01 6.869407296180725098e-01 -2.201763391494750977e-01 4.944976866245269775e-01 -2.497528344392776489e-01 3.681524842977523804e-02
1.222834661602973938e-01 9.768425673246383667e-02 5.110939741134643555e-01 7.165136933326721191e-01 6.698708236217498779e-02 1.809023022651672363e-01 -5.596693605184555054e-02 4.006876647472381592e-01
-5.481591224670410156e-01 -3.740537762641906738e-01 3.839686140418052673e-02 3.482747972011566162e-01 -2.913931012153625488e-01 3.691648542881011963e-01 -3.710457086563110352e-01 2.792281210422515869e-01
-3.445984125137329102e-01 -3.855477869510650635e-01 -3.728510439395904541e-02 1.085007563233375549e-01 -5.484259128570556641e-01 -3.003722429275512695e-01 -4.404295682907104492e-01 3.667008280754089355e-01
3.805579543113708496e-01 3.618343546986579895e-02 1.156797856092453003e-01 4.825720191001892090e-01 -4.927512109279632568e-01 2.652428150177001953e-01 4.229668974876403809e-01 3.399271667003631592e-01
-9.143477678298950195e-02 -1.946099549531936646e-01 1.451373249292373657e-01 3.558311164379119873e-01 -2.631882727146148682e-01 -7.602832913398742676e-01 -2.360628247261047363e-01 3.210322260856628418e-01
-3.337781429290771484e-01 -4.470015168190002441e-01 3.911820650100708008e-01 3.240946829319000244e-01 -4.869497120380401611e-01 -3.069023489952087402e-01 -2.605012357234954834e-01 1.776264607906341553e-01
6.927393376827239990e-03 -2.807130813598632812e-01 -9.422784671187400818e-03 3.063639104366302490e-01 -3.247594237327575684e-01 -4.311163723468780518e-01 -6.359455585479736328e-01 3.625574409961700439e-01
3.490988910198211670e-01 -9.108647704124450684e-03 5.188814401626586914e-01 5.930904150009155273e-01 -8.302626758813858032e-02 -1.740797013044357300e-01 2.665627002716064453e-01 3.857461214065551758e-01
-3.328866958618164062e-01 -1.874442100524902344e-01 2.308640033006668091e-01 7.727491855621337891e-02 -3.958326578140258789e-01 4.313075840473175049e-01 4.966900497674942017e-02 6.705256700515747070e-01
2.829820103943347931e-02 2.685707062482833862e-02 3.371123224496841431e-03 7.435140013694763184e-01 -5.878065824508666992e-01 5.507466569542884827e-02 3.042432963848114014e-01 -6.737964600324630737e-02
-4.108677506446838379e-01 -2.788439095020294189e-01 4.557900726795196533e-01 3.558962643146514893e-01 -5.206776857376098633e-01 -1.514547318220138550e-01 -3.258559405803680420e-01 1.371180415153503418e-01
-4.391591250896453857e-01 -4.951136708259582520e-01 3.328858315944671631e-01 3.603251874446868896e-01 -4.992975294589996338e-01 -6.880088895559310913e-02 -2.342541068792343140e-01 1.115700751543045044e-01
-1.214857622981071472e-01 1.018191874027252197e-02 2.444643527269363403e-01 2.570794820785522461e-01 -1.240927204489707947e-01 5.253245234489440918e-01 -1.087668612599372864e-01 7.457144856452941895e-01
-1.300444155931472778e-01 -7.318365573883056641e-02 9.768661111593246460e-02 7.227387428283691406e-01 2.555935978889465332e-01 -2.620171904563903809e-01 3.035364747047424316e-01 4.687465429306030273e-01
2.823810279369354248e-01 -7.863149791955947876e-02 2.719523906707763672e-01 2.716934084892272949e-01 -2.198061645030975342e-01 -3.643771633505821228e-02 3.679869771003723145e-01 7.623947262763977051e-01
-5.233697891235351562e-01 -6.306522339582443237e-02 -3.786161914467811584e-02 3.740952908992767334e-01 -1.660169363021850586e-01 4.118669927120208740e-01 1.752850264310836792e-01 5.939741134643554688e-01
-1.793069392442703247e-01 -3.830883204936981201e-01 -4.753445833921432495e-02 6.028767228126525879e-01 2.152577489614486694e-01 -2.498874440789222717e-03 -3.414476811885833740e-01 5.407806634902954102e-01
4.000988006591796875e-01 -5.331832915544509888e-02 1.209776774048805237e-01 2.043150067329406738e-01 -5.997609496116638184e-01 -4.828049242496490479e-02 2.520184516906738281e-01 5.959365963935852051e-01
-2.315731495618820190e-01 -2.282220870256423950e-01 3.818926587700843811e-02 8.225051760673522949e-01 3.065566718578338623e-01 4.107365012168884277e-02 9.414028376340866089e-02 3.343487977981567383e-01
-3.610230982303619385e-01 3.756863996386528015e-02 3.330235779285430908e-01 2.698262929916381836e-01 -4.451764822006225586e-01 4.173969924449920654e-01 -2.680399417877197266e-01 4.901961386203765869e-01
-1.952529996633529663e-01 -7.591913640499114990e-02 1.016595810651779175e-01 4.097728729248046875e-01 -2.001966238021850586e-01 -7.352699339389801025e-02 -7.291407585144042969e-01 4.480322301387786865e-01
-4.860655665397644043e-01 -2.224521636962890625e-01 2.716554999351501465e-01 1.298818886280059814e-01 -5.771912932395935059e-01 -2.185816019773483276e-01 -2.680543959140777588e-01 4.132896363735198975e-01
-1.993425041437149048e-01 -1.324869543313980103e-01 5.300239846110343933e-02 8.671855926513671875e-01 2.789400517940521240e-01 8.245698362588882446e-02 1.213441118597984314e-01 2.975876927375793457e-01
1.464949548244476318e-01 -1.723873913288116455e-01 9.959933161735534668e-02 -1.261467784643173218e-01 -3.936369121074676514e-01 -5.152348428964614868e-02 1.451489701867103577e-02 8.747420310974121094e-01
-4.840142726898193359e-01 -2.860648334026336670e-01 7.120335847139358521e-02 5.751070976257324219e-01 -3.587237298488616943e-01 4.338818788528442383e-01 -1.373159140348434448e-01 1.108476519584655762e-01
-2.515407502651214600e-01 5.762157589197158813e-02 1.428315043449401855e-01 2.846347391605377197e-01 -2.015493065118789673e-01 -2.556314468383789062e-01 5.168046355247497559e-01 6.774455904960632324e-01
2.959709465503692627e-01 -1.401019394397735596e-01 1.700457185506820679e-01 2.222568094730377197e-01 -5.794832706451416016e-01 -2.029181718826293945e-01 4.892176389694213867e-01 4.451385438442230225e-01
-4.725670516490936279e-01 -3.548136353492736816e-01 4.587425887584686279e-01 3.666027486324310303e-01 -3.949060440063476562e-01 -2.738128602504730225e-02 -3.071008324623107910e-01 2.343798130750656128e-01
-5.527628064155578613e-01 -6.763722002506256104e-02 2.431574836373329163e-02 2.229283899068832397e-01 -4.472876787185668945e-01 3.137563169002532959e-01 1.882884055376052856e-01 5.528368353843688965e-01
3.379237651824951172e-01 -3.681954145431518555e-01 5.458331704139709473e-01 1.768993139266967773e-01 -3.031184338033199310e-02 1.845150738954544067e-01 -5.201904848217964172e-02 6.191460490226745605e-01
6.615281105041503906e-02 -6.083536148071289062e-02 1.129063442349433899e-01 3.720542192459106445e-01 -3.428498506546020508e-01 -6.013924479484558105e-01 -5.032255649566650391e-01 3.290832042694091797e-01
-1.335637718439102173e-01 -4.106573760509490967e-01 -1.942577660083770752e-01 4.119183719158172607e-01 -1.974290162324905396e-01 -2.910021841526031494e-01 -6.328241825103759766e-01 2.863241136074066162e-01
9.117210656404495239e-02 -1.778759509325027466e-01 -3.596491217613220215e-01 5.870286226272583008e-01 -4.522645473480224609e-01 5.765704065561294556e-02 4.923346638679504395e-01 1.893057823181152344e-01
1.499295830726623535e-01 2.212085425853729248e-01 5.107083544135093689e-02 8.104760050773620605e-01 -6.813016533851623535e-02 -3.275611400604248047e-01 3.271180391311645508e-01 2.239734083414077759e-01
-3.685502707958221436e-01 -3.429411947727203369e-01 4.295471012592315674e-01 2.984983921051025391e-01 -5.636966824531555176e-01 -1.027120873332023621e-01 -3.385144174098968506e-01 1.733616441488265991e-01
-1.995164901018142700e-01 -2.850578725337982178e-01 3.299342393875122070e-01 4.243717715144157410e-02 -7.919931411743164062e-01 1.355974096804857254e-02 -2.810999751091003418e-01 2.486432045698165894e-01
2.330927848815917969e-01 8.265375345945358276e-02 7.129634171724319458e-02 1.925164610147476196e-01 -1.788598746061325073e-01 -4.063541535288095474e-03 1.123737916350364685e-01 9.230684041976928711e-01
-7.095181941986083984e-02 4.005181416869163513e-02 5.542100667953491211e-01 3.400412201881408691e-01 -1.831687837839126587e-01 -3.784064203500747681e-02 -5.530847907066345215e-01 4.792698025703430176e-01
1.162060350179672241e-02 3.932134434580802917e-02 -6.575230509042739868e-02 5.728088617324829102e-01 -7.006183862686157227e-01 -2.019735723733901978e-01 3.519653379917144775e-01 1.017169132828712463e-01
-2.213084846735000610e-01 -7.506965100765228271e-02 -1.900350749492645264e-01 7.177091240882873535e-01 3.680453300476074219e-01 -1.501972973346710205e-01 -5.981513112783432007e-02 4.822581708431243896e-01
3.328559696674346924e-01 -2.171960771083831787e-01 -5.336020588874816895e-01 4.182512462139129639e-01 -5.607271194458007812e-02 -1.318517178297042847e-01 -1.818876713514328003e-01 5.733719468116760254e-01
1.306085139513015747e-01 1.182352006435394287e-01 1.923404783010482788e-01 7.506743669509887695e-01 -4.576814174652099609e-01 1.805220991373062134e-01 -2.805094122886657715e-01 -2.184239774942398071e-01
-2.052364051342010498e-01 -5.127147436141967773e-01 8.139257878065109253e-02 2.890974879264831543e-01 -5.370383858680725098e-01 -3.223614767193794250e-02 -5.566691160202026367e-01 7.395745068788528442e-02
-5.430964827537536621e-01 2.990418076515197754e-01 -1.959048509597778320e-01 5.317175388336181641e-01 -2.256658822298049927e-01 -1.698020249605178833e-01 -1.966390609741210938e-01 4.196347892284393311e-01
2.603875994682312012e-01 -2.118864953517913818e-01 -2.757081091403961182e-01 7.746413350105285645e-01 -1.994391903281211853e-02 -3.961345553398132324e-02 4.152161180973052979e-01 1.919558048248291016e-01
4.505283832550048828e-01 -4.286226034164428711e-01 2.061006128787994385e-01 3.049630671739578247e-02 -3.544980585575103760e-01 -1.558685898780822754e-01 -2.070889621973037720e-02 6.476933956146240234e-01
1.878003478050231934e-01 -1.785640567541122437e-01 6.137161254882812500e-01 3.588797748088836670e-01 -3.174653649330139160e-01 -3.475517034530639648e-02 4.158090949058532715e-01 3.905309140682220459e-01
-1.426400244235992432e-01 -3.796857297420501709e-01 3.911453485488891602e-02 7.809165120124816895e-01 -3.032497167587280273e-01 2.026572227478027344e-01 -3.911328315734863281e-02 -2.992850542068481445e-01
-2.238231897354125977e-01 3.950171470642089844e-01 2.814112305641174316e-01 4.552583396434783936e-01 -2.490334361791610718e-01 -3.832311332225799561e-01 -3.054234981536865234e-01 4.530398547649383545e-01
-4.116366505622863770e-01 4.275377392768859863e-01 5.163909122347831726e-02 5.874964594841003418e-01 -1.106150820851325989e-01 -1.677485704421997070e-01 -1.482400745153427124e-01 4.874398708343505859e-01
-3.234760165214538574e-01 3.604224622249603271e-01 -1.956651061773300171e-01 5.601487159729003906e-01 -2.223176881670951843e-02 -2.057726830244064331e-01 -2.173430621623992920e-01 5.686236023902893066e-01
3.338522911071777344e-01 -1.676520705223083496e-01 7.278728485107421875e-02 5.054468289017677307e-02 -4.433020353317260742e-01 2.304112911224365234e-01 1.022668257355690002e-01 7.697520852088928223e-01
1.764875091612339020e-02 -2.051271200180053711e-01 -1.660234108567237854e-02 4.126388132572174072e-01 -6.593426465988159180e-01 5.037518143653869629e-01 2.483033388853073120e-01 1.921246945858001709e-01
-2.541414499282836914e-01 -4.624726176261901855e-01 -1.605207175016403198e-01 4.646348357200622559e-01 -1.989966630935668945e-01 -2.157162725925445557e-01 -6.035262942314147949e-01 1.717603653669357300e-01
-4.477257430553436279e-01 -3.405092656612396240e-01 -1.100340038537979126e-01 7.286973595619201660e-01 2.254133075475692749e-01 2.049945108592510223e-02 6.019556522369384766e-02 2.926308512687683105e-01
-4.731911122798919678e-01 -2.484752684831619263e-01 -1.275649666786193848e-01 5.894241929054260254e-01 -5.027364492416381836e-01 1.900702118873596191e-01 1.708488315343856812e-01 1.805447936058044434e-01
4.117418527603149414e-01 -7.184595335274934769e-03 -1.289273239672183990e-02 2.470769137144088745e-01 -4.708040654659271240e-01 -7.712945342063903809e-02 2.996145784854888916e-01 6.721827387809753418e-01
2.035990804433822632e-01 -4.269397817552089691e-03 2.085649520158767700e-01 2.531200945377349854e-01 1.140509769320487976e-01 -1.394611150026321411e-01 3.981671109795570374e-02 9.038349390029907227e-01
2.977377176284790039e-01 -4.694770574569702148e-01 -1.678823679685592651e-01 2.042630910873413086e-01 -7.815362215042114258e-01 9.917835891246795654e-02 -1.177114248275756836e-02 -1.618557237088680267e-02
6.716883927583694458e-02 -2.107316851615905762e-01 2.264567911624908447e-01 4.122861027717590332e-01 -3.007979393005371094e-01 4.145835936069488525e-01 4.937149286270141602e-01 4.729744195938110352e-01
4.305680096149444580e-01 1.520426422357559204e-01 -5.107700824737548828e-01 4.576305150985717773e-01 -3.247244954109191895e-01 -7.367147505283355713e-02 -2.543216347694396973e-01 3.816144466400146484e-01
1.091653481125831604e-01 7.290754467248916626e-02 3.046580851078033447e-01 6.514323353767395020e-01 -5.783170089125633240e-02 5.500047802925109863e-01 -2.953919470310211182e-01 2.692227363586425781e-01
1.479406505823135376e-01 -3.486547991633415222e-02 5.367590487003326416e-02 5.218890905380249023e-01 -2.209202945232391357e-01 -4.672312438488006592e-01 -6.089974045753479004e-01 2.523093819618225098e-01
3.273127675056457520e-01 2.460687607526779175e-02 4.378052353858947754e-01 5.425562858581542969e-01 -1.028407737612724304e-01 -2.248577214777469635e-02 2.344226986169815063e-01 5.832530856132507324e-01
-2.967193722724914551e-01 -2.540112733840942383e-01 -3.484363853931427002e-01 4.417652785778045654e-01 -5.960564017295837402e-01 1.292215138673782349e-01 3.613575994968414307e-01 1.682579070329666138e-01
-2.224603593349456787e-01 8.639741688966751099e-02 -2.978717386722564697e-01 8.402831554412841797e-01 -2.188004255294799805e-01 -3.126608431339263916e-01 -4.042927920818328857e-02 -3.128070011734962463e-02
4.000239670276641846e-01 -8.506429195404052734e-02 -3.011140227317810059e-01 8.064635992050170898e-01 -6.071323901414871216e-02 -2.499627768993377686e-01 -9.703669697046279907e-02 -1.269183009862899780e-01
6.503991782665252686e-02 -5.382770672440528870e-03 5.122818350791931152e-01 7.279003858566284180e-01 -1.728290766477584839e-01 -3.142368495464324951e-01 2.682540118694305420e-01 5.379874259233474731e-02
3.743514418601989746e-01 -2.964502274990081787e-01 -5.551022291183471680e-01 3.107823431491851807e-01 -2.515414357185363770e-01 -9.415280818939208984e-02 -1.259979605674743652e-01 5.284323096275329590e-01
2.672627568244934082e-01 1.143119037151336670e-01 2.897149026393890381e-01 6.811825037002563477e-01 -4.171478748321533203e-02 4.961523711681365967e-01 -2.835467159748077393e-01 1.981236338615417480e-01
1.683685928583145142e-01 8.913744240999221802e-02 4.302682876586914062e-01 7.458053231239318848e-01 -2.734804451465606689e-01 2.619078755378723145e-01 -2.795131206512451172e-01 2.889901213347911835e-02
1.075890939682722092e-02 1.637332737445831299e-01 1.298140585422515869e-01 4.064733982086181641e-01 -1.339646875858306885e-01 6.071903705596923828e-01 -2.292178384959697723e-02 6.354928612709045410e-01
-5.467634201049804688e-01 -2.078327238559722900e-01 5.154176950454711914e-01 4.178267717361450195e-01 -3.072991371154785156e-01 -1.994534581899642944e-01 -1.226529851555824280e-01 2.614629268646240234e-01
1.711495965719223022e-01 -3.708912134170532227e-01 -1.638424247503280640e-01 4.448506534099578857e-01 -4.647852480411529541e-01 4.102635979652404785e-01 3.690554499626159668e-01 2.964244782924652100e-01
1.849953830242156982e-01 1.075780391693115234e-01 6.573032140731811523e-01 6.105998754501342773e-01 -1.609049439430236816e-01 -1.212169975042343140e-01 1.595275998115539551e-01 2.886019945144653320e-01
-1.607161462306976318e-01 4.853121936321258545e-02 1.438771486282348633e-01 5.797513723373413086e-01 2.999018877744674683e-02 -2.238758802413940430e-01 5.053142309188842773e-01 5.555543899536132812e-01
5.492959618568420410e-01 2.380163371562957764e-01 1.677677929401397705e-01 5.141430497169494629e-01 -1.771346479654312134e-01 7.111266255378723145e-02 1.947117596864700317e-01 5.242012143135070801e-01
5.599334239959716797e-01 -3.544258773326873779e-01 -3.350133001804351807e-01 2.803590595722198486e-01 -2.779789268970489502e-01 1.510780751705169678e-01 -2.206813991069793701e-01 4.703453183174133301e-01
2.159373760223388672e-01 3.043057024478912354e-01 -3.610680401325225830e-01 2.038508057594299316e-01 -5.118927359580993652e-01 -2.428822517395019531e-01 1.056420877575874329e-01 5.972082018852233887e-01
3.843869566917419434e-01 5.873403977602720261e-03 4.862119909375905991e-03 3.840735852718353271e-01 -5.013909935951232910e-01 -4.275500029325485229e-02 4.619020819664001465e-01 4.879564642906188965e-01
-5.027081370353698730e-01 -1.858474761247634888e-01 -5.022015795111656189e-02 8.109775781631469727e-01 -1.643043607473373413e-01 -5.744245834648609161e-03 -8.548901230096817017e-02 1.349117010831832886e-01
-2.628537416458129883e-01 -1.795610785484313965e-01 -4.180100932717323303e-02 6.575072407722473145e-01 -6.100590229034423828e-01 1.449363119900226593e-02 2.630440592765808105e-01 -1.517508178949356079e-01
8.396767079830169678e-02 2.629378437995910645e-01 -1.164841502904891968e-01 2.486042380332946777e-01 -2.829810976982116699e-01 -2.218870818614959717e-01 2.650918662548065186e-01 8.055151700973510742e-01
-1.486460398882627487e-02 3.225849196314811707e-02 1.983729302883148193e-01 4.077118039131164551e-01 -2.591043114662170410e-01 -3.617717027664184570e-01 -6.169426441192626953e-01 4.631690979003906250e-01
3.093550503253936768e-01 -1.804218590259552002e-01 4.403071850538253784e-02 6.610084325075149536e-02 -5.303012728691101074e-01 5.585389733314514160e-01 -3.113299608230590820e-01 4.187216460704803467e-01
1.048672869801521301e-01 -2.490653097629547119e-01 2.875957190990447998e-01 4.625543057918548584e-01 -2.749584317207336426e-01 -6.372237801551818848e-01 -3.583268821239471436e-01 1.422925740480422974e-01
4.485701024532318115e-01 -5.001189708709716797e-01 2.857015430927276611e-01 2.613481581211090088e-01 1.305614858865737915e-01 2.421765029430389404e-01 -2.051400989294052124e-01 5.300560593605041504e-01
3.252527713775634766e-01 2.124793455004692078e-02 2.170503437519073486e-01 4.933679401874542236e-01 -3.354559540748596191e-01 -4.039733707904815674e-01 5.099156498908996582e-01 2.598023712635040283e-01
4.865697771310806274e-02 -9.024012088775634766e-02 -1.746989041566848755e-02 2.789144814014434814e-01 -3.595088422298431396e-01 6.661985516548156738e-01 2.413571439683437347e-02 5.811550021171569824e-01
2.138760238885879517e-01 -1.957222372293472290e-01 -2.610681019723415375e-02 3.078382909297943115e-01 -3.981836438179016113e-01 -4.183214008808135986e-01 5.260743498802185059e-01 4.584830403327941895e-01
-4.125365912914276123e-01 -2.163955867290496826e-01 6.414526104927062988e-01 3.770140409469604492e-01 -2.553981244564056396e-01 -2.892165482044219971e-01 -9.387262165546417236e-02 2.677667438983917236e-01
5.044429302215576172e-01 -2.436277568340301514e-01 -4.265195503830909729e-02 1.068292334675788879e-01 -4.146861433982849121e-01 1.682298928499221802e-01 -1.825865916907787323e-02 6.872787475585937500e-01
-1.711904555559158325e-01 -6.422511935234069824e-01 -2.931822091341018677e-02 3.442117571830749512e-01 -4.200778603553771973e-01 -6.670700758695602417e-02 -5.067132711410522461e-01 3.452962636947631836e-02
-5.073902010917663574e-01 -3.208329379558563232e-01 3.935172408819198608e-02 3.481081426143646240e-01 1.437083445489406586e-02 3.741806745529174805e-01 -7.464973628520965576e-02 6.091824173927307129e-01
-3.468645811080932617e-01 -2.507161349058151245e-02 -5.746056139469146729e-02 3.267851173877716064e-01 -2.493049800395965576e-01 4.741199016571044922e-01 1.746624261140823364e-01 6.719498038291931152e-01
-3.084384202957153320e-01 -1.043401360511779785e-01 -7.555834203958511353e-02 3.819861710071563721e-01 -2.698624730110168457e-01 5.920898318290710449e-01 2.134162932634353638e-01 5.228898525238037109e-01
5.059409737586975098e-01 -4.100596532225608826e-02 -4.973612427711486816e-01 5.230333805084228516e-01 -2.714377939701080322e-01 2.612507902085781097e-03 -3.204576671123504639e-01 2.122073322534561157e-01
2.328212857246398926e-01 9.727814048528671265e-02 -7.794201374053955078e-02 7.908456921577453613e-01 -3.053796291351318359e-01 1.222117096185684204e-01 -4.153349399566650391e-01 -1.553177088499069214e-01
4.977590739727020264e-01 -9.389605373144149780e-02 -4.188855290412902832e-01 2.192140221595764160e-01 -4.487008750438690186e-01 -5.917952209711074829e-02 -4.220290184020996094e-01 3.700757920742034912e-01
-8.691626787185668945e-02 -6.291018426418304443e-02 1.580026447772979736e-01 4.083496928215026855e-01 -9.895619750022888184e-02 -6.730242818593978882e-02 -7.113158702850341797e-01 5.258147716522216797e-01
1.228300258517265320e-01 -4.313531331717967987e-03 -4.921944066882133484e-02 8.005471229553222656e-01 -4.301309287548065186e-01 1.822389662265777588e-01 -2.187001407146453857e-01 -2.748501598834991455e-01
4.039848688989877701e-03 -3.664075434207916260e-01 -6.949000060558319092e-02 4.465319216251373291e-01 -1.796527206897735596e-01 -3.167805671691894531e-01 -6.783702969551086426e-01 2.621037364006042480e-01
-1.998187452554702759e-01 3.324479237198829651e-02 -3.029935956001281738e-01 7.102943658828735352e-01 -5.356093645095825195e-01 -2.466438859701156616e-01 1.221967190504074097e-01 -1.185967470519244671e-03
6.168073415756225586e-02 -3.423745334148406982e-01 -8.873096108436584473e-02 4.433189928531646729e-01 -2.319892942905426025e-01 -4.347981810569763184e-01 -6.043823361396789551e-01 2.577284276485443115e-01
8.480683714151382446e-02 -4.118472635746002197e-01 -3.869023621082305908e-01 6.192378401756286621e-01 -3.144727647304534912e-01 8.198484033346176147e-02 3.501337468624114990e-01 2.486616522073745728e-01
-1.726374328136444092e-01 -2.896466553211212158e-01 4.377722740173339844e-01 2.081912606954574585e-01 -7.052510380744934082e-01 -3.017022311687469482e-01 -2.300302833318710327e-01 9.997984766960144043e-02
-2.441111952066421509e-01 -8.203007280826568604e-02 4.461758211255073547e-02 3.751511573791503906e-01 -1.194666773080825806e-01 -3.562881350517272949e-01 -5.491356253623962402e-01 5.900747776031494141e-01
2.067420333623886108e-01 1.498580574989318848e-01 3.406610786914825439e-01 8.031835556030273438e-01 -6.357261538505554199e-02 -3.642684817314147949e-01 1.509198695421218872e-01 1.188976764678955078e-01
-2.105866521596908569e-01 -6.214260309934616089e-02 2.390165477991104126e-01 6.459159255027770996e-01 -5.510904192924499512e-01 -1.249675750732421875e-01 3.513601124286651611e-01 -1.862366348505020142e-01
4.008062183856964111e-01 -1.640509068965911865e-01 -1.017816811800003052e-01 6.658423691987991333e-02 -3.403590321540832520e-01 -6.661391258239746094e-02 2.521452493965625763e-02 8.226367831230163574e-01
8.776036649942398071e-02 -9.939716011285781860e-02 -4.883979260921478271e-01 7.920595407485961914e-01 -1.422117948532104492e-01 1.610505580902099609e-01 2.465325295925140381e-01 9.791735559701919556e-02
-3.112413585186004639e-01 3.173947930335998535e-01 2.567662000656127930e-01 4.332942068576812744e-01 -2.462220489978790283e-01 -3.217134773731231689e-01 -4.020990133285522461e-01 4.721312820911407471e-01
2.635128982365131378e-02 2.504486143589019775e-01 3.710254132747650146e-01 3.545985519886016846e-01 -4.573657810688018799e-01 3.452481329441070557e-02 4.273233115673065186e-01 5.293396711349487305e-01
-2.828775644302368164e-01 1.900011748075485229e-01 3.856348693370819092e-01 2.742722928524017334e-01 -3.839235305786132812e-01 -3.284708261489868164e-01 -4.183802902698516846e-01 4.791741073131561279e-01
-4.705089032649993896e-01 -1.728127896785736084e-01 2.837054431438446045e-01 3.536255955696105957e-01 -4.623652696609497070e-01 4.675865769386291504e-01 -1.620638966560363770e-01 2.907465994358062744e-01
2.551425099372863770e-01 -1.636801809072494507e-01 -5.581929534673690796e-02 5.685607194900512695e-01 -5.796598196029663086e-01 3.117353022098541260e-01 -3.173246383666992188e-01 -2.187570035457611084e-01
-3.715047538280487061e-01 -3.959619104862213135e-01 2.498291991651058197e-02 6.662318110466003418e-01 2.734668254852294922e-01 -1.307288259267807007e-01 3.436507582664489746e-01 2.252542227506637573e-01
2.802450358867645264e-01 -8.247828483581542969e-01 -3.469581156969070435e-02 3.052760660648345947e-01 -2.111164033412933350e-01 -1.523634791374206543e-01 1.989800482988357544e-01 1.985472142696380615e-01
-2.569121420383453369e-01 -5.526919364929199219e-01 -7.560929656028747559e-02 3.064166307449340820e-01 -5.164146423339843750e-01 -5.543546006083488464e-02 -5.046622753143310547e-01 6.692294776439666748e-02
4.976027607917785645e-01 -1.947861015796661377e-01 6.147386133670806885e-02 2.850443422794342041e-01 -2.655843496322631836e-01 -6.894952803850173950e-02 3.336064815521240234e-01 6.654606461524963379e-01
2.634668648242950439e-01 -6.186113134026527405e-02 1.336488127708435059e-01 4.167665541172027588e-01 2.567833848297595978e-02 -2.290210127830505371e-01 2.354185134172439575e-01 7.916251420974731445e-01
1.601492464542388916e-01 -1.756120622158050537e-01 -2.161048501729965210e-01 4.581921100616455078e-01 -6.697595715522766113e-01 3.642523884773254395e-01 2.761582434177398682e-01 1.713194847106933594e-01
-5.420808196067810059e-01 2.312882840633392334e-01 -2.647117972373962402e-01 4.800412356853485107e-01 -2.918830215930938721e-01 -1.041059195995330811e-01 -3.646642267704010010e-01 3.508963584899902344e-01
-2.590602450072765350e-02 -2.465481460094451904e-01 -1.130727678537368774e-01 1.122686192393302917e-01 -4.230045974254608154e-01 3.528491854667663574e-01 2.580587267875671387e-01 7.369692325592041016e-01
2.570928633213043213e-01 2.743142545223236084e-01 9.109312295913696289e-02 3.585867881774902344e-01 -6.219421625137329102e-01 -3.235369920730590820e-01 3.622998595237731934e-01 3.146796822547912598e-01
-2.179483026266098022e-01 -2.290927469730377197e-01 -1.340335328131914139e-02 7.722142338752746582e-01 3.250514268875122070e-01 1.989072933793067932e-02 6.803931295871734619e-02 4.391323328018188477e-01
-1.341406404972076416e-01 -2.612246014177799225e-02 2.999897897243499756e-01 4.422005414962768555e-01 -2.616981863975524902e-01 -1.961557567119598389e-01 -6.803078055381774902e-01 3.549745678901672363e-01
2.335297875106334686e-02 -1.989977359771728516e-01 -2.713595926761627197e-01 4.512742757797241211e-01 -5.258891582489013672e-01 -1.705103516578674316e-01 4.126762449741363525e-01 4.545714557170867920e-01
5.407345890998840332e-01 -1.912172287702560425e-01 1.530394405126571655e-01 5.376867651939392090e-01 -1.590108126401901245e-01 -2.605257332324981689e-01 3.517376482486724854e-01 3.763459324836730957e-01
9.894385188817977905e-02 -1.712094247341156006e-01 1.127263382077217102e-01 3.331730663776397705e-01 -5.976809263229370117e-01 3.362962901592254639e-01 -6.054456233978271484e-01 1.743608899414539337e-02
1.870083659887313843e-01 -4.212752282619476318e-01 5.671588778495788574e-01 2.624519765377044678e-01 4.431150481104850769e-02 2.901125550270080566e-01 -1.912065595388412476e-01 5.237519145011901855e-01
3.768208622932434082e-01 4.044150561094284058e-02 5.569456219673156738e-01 5.284648537635803223e-01 -3.289543986320495605e-01 -3.404091596603393555e-01 1.086402088403701782e-01 1.761105507612228394e-01
4.832064732909202576e-02 3.523160144686698914e-02 2.405908145010471344e-02 3.742234110832214355e-01 -3.916877210140228271e-01 7.184312939643859863e-01 -4.427713342010974884e-03 4.315316677093505859e-01
3.340177834033966064e-01 9.971773251891136169e-03 1.976685374975204468e-01 3.672632873058319092e-01 -2.185237780213356018e-02 -1.058395430445671082e-01 2.190837711095809937e-01 8.091354370117187500e-01
2.830159962177276611e-01 -1.362156718969345093e-01 -2.898652553558349609e-01 6.238033175468444824e-01 -3.182689845561981201e-01 1.071757301688194275e-01 4.596535861492156982e-01 3.226941525936126709e-01
-3.770966827869415283e-02 -4.091761261224746704e-02 9.944641962647438049e-03 4.382621347904205322e-01 -8.246170282363891602e-01 8.397340029478073120e-02 3.403332531452178955e-01 -4.312478750944137573e-02
2.091409265995025635e-01 6.179864332079887390e-02 3.620340526103973389e-01 3.625007569789886475e-01 -4.506242871284484863e-01 8.395514450967311859e-03 5.063083171844482422e-01 4.800882339477539062e-01
9.928130358457565308e-02 -2.150705158710479736e-01 -2.576605081558227539e-01 5.556637048721313477e-01 -3.804168403148651123e-01 3.447822034358978271e-01 4.189606606960296631e-01 3.600234985351562500e-01
6.420814245939254761e-02 4.359390139579772949e-01 -2.749601304531097412e-01 2.241972684860229492e-01 -5.047705173492431641e-01 -2.287362962961196899e-01 1.310805827379226685e-01 5.963819622993469238e-01
3.014895915985107422e-01 1.183040812611579895e-01 5.307808890938758850e-02 2.427279949188232422e-01 -1.972666829824447632e-01 -3.764682114124298096e-01 2.167409360408782959e-01 7.783025503158569336e-01
2.946957200765609741e-02 -7.320816069841384888e-02 -9.251397103071212769e-02 6.601654291152954102e-01 -6.128447651863098145e-01 2.038321793079376221e-01 -2.513675093650817871e-01 -2.628361284732818604e-01
2.669568955898284912e-01 -1.966704279184341431e-01 -4.032074287533760071e-02 2.949019968509674072e-01 -5.211868882179260254e-01 -4.006311893463134766e-01 4.796065092086791992e-01 3.732268512248992920e-01
-1.028609946370124817e-01 -2.281679213047027588e-01 -5.740080475807189941e-01 5.245646834373474121e-01 7.719767838716506958e-02 -2.973936870694160461e-02 1.183991283178329468e-01 5.584293603897094727e-01
4.648331403732299805e-01 1.294803321361541748e-01 -3.767282515764236450e-02 2.404432296752929688e-01 -6.470730304718017578e-01 -2.832655608654022217e-01 2.101951688528060913e-01 4.059655666351318359e-01
-5.174232125282287598e-01 -1.340229660272598267e-01 -2.456948459148406982e-01 6.809828281402587891e-01 -3.942148983478546143e-01 1.208432540297508240e-01 -9.450539946556091309e-02 1.061499565839767456e-01
1.721486896276473999e-01 8.652023971080780029e-02 4.863786101341247559e-01 6.987049579620361328e-01 -2.149885445833206177e-01 6.335882097482681274e-02 -4.314750730991363525e-01 4.148761183023452759e-02
-3.287230432033538818e-01 -3.449371457099914551e-01 1.576614826917648315e-01 4.201202392578125000e-01 -5.039670467376708984e-01 5.405246615409851074e-01 -1.253271102905273438e-01 9.871642291545867920e-02
-2.094070799648761749e-02 1.526739001274108887e-01 2.268014401197433472e-01 8.642094731330871582e-01 -1.684733182191848755e-01 -1.816568709909915924e-02 -3.708936572074890137e-01 -1.080738976597785950e-01
4.742985125631093979e-03 -2.826400287449359894e-02 -4.325453341007232666e-01 8.329885005950927734e-01 -3.288213610649108887e-01 -3.839018568396568298e-02 -9.123309701681137085e-02 1.710294745862483978e-02
-4.864665269851684570e-01 -8.078071475028991699e-02 5.320413112640380859e-01 3.246905803680419922e-01 -3.080623149871826172e-01 -1.131930500268936157e-01 -3.120133280754089355e-01 4.040612280368804932e-01
1.243012174963951111e-01 -3.065254986286163330e-01 -2.339393496513366699e-01 3.649978041648864746e-01 -3.921801149845123291e-01 -2.114415317773818970e-01 4.701964259147644043e-01 5.320180058479309082e-01
-6.736803054809570312e-01 -2.004209673032164574e-04 1.035921648144721985e-01 5.097560882568359375e-01 -2.773290276527404785e-01 1.984857022762298584e-01 2.292293310165405273e-01 3.266777098178863525e-01
-3.825565874576568604e-01 3.177990019321441650e-01 2.840785384178161621e-01 1.809327006340026855e-01 -3.815660178661346436e-01 -1.537794768810272217e-01 -3.179011344909667969e-01 6.073837876319885254e-01
6.226028203964233398e-01 -1.122986748814582825e-01 -7.662734389305114746e-02 2.941319644451141357e-01 -4.886044263839721680e-01 -2.606066465377807617e-01 1.998768001794815063e-01 4.009595811367034912e-01
-2.385337948799133301e-01 3.588543832302093506e-01 2.120306342840194702e-01 5.880573391914367676e-01 -1.767185777425765991e-01 2.738106846809387207e-01 3.361684679985046387e-01 4.520464837551116943e-01
4.276943393051624298e-03 2.529212459921836853e-02 1.008664816617965698e-01 4.657036960124969482e-01 -4.384601712226867676e-01 6.144151091575622559e-01 2.943551838397979736e-01 3.404257595539093018e-01
3.206215500831604004e-01 2.490289956331253052e-01 4.978395700454711914e-01 3.385543525218963623e-01 -1.931148916482925415e-01 -2.472908943891525269e-01 5.848251283168792725e-02 6.089801788330078125e-01
-5.322522521018981934e-01 -3.248620331287384033e-01 4.675904810428619385e-01 3.007203638553619385e-01 -3.009137213230133057e-01 -1.440085470676422119e-01 -2.358183413743972778e-01 3.676964938640594482e-01
3.943201526999473572e-02 1.047829613089561462e-01 6.227601766586303711e-01 4.377123117446899414e-01 -2.784239053726196289e-01 -3.650408089160919189e-01 2.605877518653869629e-01 3.596704304218292236e-01
1.431145612150430679e-02 9.379909187555313110e-02 -1.632135808467864990e-01 7.248357534408569336e-01 -3.315971493721008301e-01 7.337495684623718262e-02 -5.593855381011962891e-01 -1.035321876406669617e-01
-2.625656425952911377e-01 1.347345113754272461e-01 -1.192025244235992432e-01 5.862327218055725098e-01 3.323063999414443970e-02 -2.620271742343902588e-01 -3.974110186100006104e-01 5.721274614334106445e-01
3.190049901604652405e-02 -3.172446489334106445e-01 -1.896092295646667480e-01 1.848428994417190552e-01 -5.061281919479370117e-01 -1.906801164150238037e-01 4.592266082763671875e-01 5.699173808097839355e-01
-1.240117996931076050e-01 -5.199452638626098633e-01 -4.121111333370208740e-01 2.553749382495880127e-01 -3.485195040702819824e-01 2.066986113786697388e-01 2.245325446128845215e-01 5.144135355949401855e-01
-3.116311430931091309e-01 -1.199114248156547546e-01 8.613102138042449951e-02 2.496911287307739258e-01 -5.189510583877563477e-01 5.012042522430419922e-01 2.577867507934570312e-01 4.814283549785614014e-01
-3.054402172565460205e-01 -3.329335451126098633e-01 -2.477680891752243042e-01 5.656629204750061035e-01 1.257053663721308112e-04 -3.233478665351867676e-01 -4.714736640453338623e-01 2.960686385631561279e-01
3.859486281871795654e-01 -7.049745321273803711e-01 1.175261754542589188e-02 4.583776593208312988e-01 -1.195751205086708069e-01 -1.614926010370254517e-01 2.774674892425537109e-01 1.626047194004058838e-01
2.378768026828765869e-01 1.059435606002807617e-01 -7.777666300535202026e-02 7.819661498069763184e-01 -2.692747414112091064e-01 1.844586282968521118e-01 -4.468005597591400146e-01 -9.222555160522460938e-02
-2.872043848037719727e-01 -9.358085691928863525e-02 -6.170573458075523376e-02 6.822289228439331055e-01 -5.314958095550537109e-01 5.463049188256263733e-02 3.740193843841552734e-01 -1.189517602324485779e-01
-2.161170728504657745e-02 -5.589252710342407227e-01 -5.512703061103820801e-01 2.308373004198074341e-01 -1.319639235734939575e-01 2.017293497920036316e-02 -1.517826318740844727e-01 5.376718640327453613e-01
2.199892997741699219e-01 -5.355426073074340820e-01 2.487275451421737671e-01 2.874378561973571777e-01 -2.360032051801681519e-01 3.972934484481811523e-01 -3.605094850063323975e-01 4.204835891723632812e-01
-4.546462595462799072e-01 -3.960703015327453613e-01 5.040259361267089844e-01 3.337543010711669922e-01 -2.650493085384368896e-01 -2.211858928203582764e-01 -1.462341845035552979e-01 3.611542582511901855e-01
-3.539652526378631592e-01 8.948617428541183472e-02 2.419953942298889160e-01 4.222576916217803955e-01 -2.194708585739135742e-01 5.305470228195190430e-01 -2.079407125711441040e-01 5.069027543067932129e-01
2.256315052509307861e-01 1.530733257532119751e-01 4.145269691944122314e-01 5.201376676559448242e-01 -1.000081896781921387e-01 4.852608442306518555e-01 -3.387358188629150391e-01 3.508014380931854248e-01
1.831264346837997437e-01 -2.269218862056732178e-01 -3.461644053459167480e-01 5.883350968360900879e-01 -2.344823926687240601e-01 -3.003840744495391846e-01 5.162276625633239746e-01 1.931312084197998047e-01
6.321983337402343750e-01 8.735412359237670898e-02 7.633315026760101318e-02 2.160377204418182373e-01 -5.369040966033935547e-01 -2.913190424442291260e-01 7.239722460508346558e-02 4.022701680660247803e-01
1.857817918062210083e-01 1.674212366342544556e-01 7.084013819694519043e-01 5.419703722000122070e-01 -2.826369702816009521e-01 -2.829186990857124329e-02 -5.722798779606819153e-02 2.406901717185974121e-01
4.387148916721343994e-01 -7.158743739128112793e-01 7.790157943964004517e-02 4.213402867317199707e-01 -1.206011101603507996e-01 -2.903067506849765778e-03 1.111300960183143616e-01 2.907817363739013672e-01
2.795577347278594971e-01 3.256477415561676025e-02 -3.819296061992645264e-01 8.036639094352722168e-01 -3.220469355583190918e-01 -3.752163611352443695e-03 1.832411251962184906e-02 -1.580410152673721313e-01
-1.791195273399353027e-01 -5.974864363670349121e-01 2.551231682300567627e-01 3.652933537960052490e-01 -3.428882658481597900e-01 -2.058998644351959229e-01 -4.889696240425109863e-01 1.155016273260116577e-01
-3.903993368148803711e-01 1.277795583009719849e-01 2.017263323068618774e-01 4.203917682170867920e-01 -1.390181034803390503e-01 3.454552888870239258e-01 2.271961718797683716e-01 6.508107185363769531e-01
-4.182510673999786377e-01 8.297801762819290161e-02 -6.146893501281738281e-01 5.048010945320129395e-01 -1.011510789394378662e-01 1.541563421487808228e-01 -1.203588172793388367e-01 3.701778352260589600e-01
-4.724314063787460327e-02 -2.499205432832241058e-02 -3.923622965812683105e-01 6.062626242637634277e-01 -3.777264058589935303e-01 4.209021329879760742e-01 2.594218850135803223e-01 2.974984645843505859e-01
5.155974030494689941e-01 -7.879880070686340332e-02 -6.895323097705841064e-02 3.118070065975189209e-01 -3.711600601673126221e-01 -6.825530529022216797e-02 2.120725661516189575e-01 6.622527241706848145e-01
-2.887745797634124756e-01 -1.865926831960678101e-01 4.554959386587142944e-02 6.389348506927490234e-01 2.046538591384887695e-01 -2.381204217672348022e-01 4.553580880165100098e-01 4.068716168403625488e-01
1.548400223255157471e-01 1.234628558158874512e-01 5.425003543496131897e-02 7.536484003067016602e-01 -1.001531332731246948e-01 -3.673593699932098389e-01 4.670539200305938721e-01 1.634919345378875732e-01
3.724927306175231934e-01 -4.644067585468292236e-01 6.112430095672607422e-01 2.255524396896362305e-01 3.273435309529304504e-02 4.473941028118133545e-02 -1.755997985601425171e-01 4.326374530792236328e-01
2.836668789386749268e-01 6.251560151576995850e-02 1.371883004903793335e-01 8.915909379720687866e-02 -4.491643011569976807e-01 1.123186945915222168e-01 1.295391917228698730e-01 8.109933733940124512e-01
-1.622710824012756348e-01 2.689095735549926758e-01 -8.278220146894454956e-02 7.081536650657653809e-01 8.925205469131469727e-02 -1.950286477804183960e-01 -3.649694323539733887e-01 4.624030590057373047e-01
-5.383905172348022461e-01 9.488862007856369019e-02 -2.565616965293884277e-01 7.566000819206237793e-01 -1.534971743822097778e-01 -8.412430435419082642e-02 -1.007948443293571472e-01 1.485474705696105957e-01
3.181478083133697510e-01 -2.518651783466339111e-01 3.445819914340972900e-01 4.198026657104492188e-01 -4.363795220851898193e-01 5.191783308982849121e-01 2.582333981990814209e-01 1.171198189258575439e-01
1.539358198642730713e-01 -3.691964447498321533e-01 2.867556512355804443e-01 3.153354823589324951e-01 -6.809467077255249023e-01 4.347241818904876709e-01 -6.661415100097656250e-02 -3.495157137513160706e-02
7.666181772947311401e-02 -2.398009300231933594e-01 -5.931893587112426758e-01 4.566424489021301270e-01 -5.269494652748107910e-01 7.322546094655990601e-02 1.887469142675399780e-01 2.399154752492904663e-01
-3.028244674205780029e-01 2.430918067693710327e-01 1.977414041757583618e-01 4.781805872917175293e-01 -2.574245631694793701e-01 5.347245335578918457e-01 -1.911240965127944946e-01 4.389980733394622803e-01
2.213833481073379517e-01 -4.569239169359207153e-02 4.816300794482231140e-02 3.115193843841552734e-01 -2.208282947540283203e-01 -1.229421421885490417e-01 3.241694867610931396e-01 8.249677419662475586e-01
-2.824375033378601074e-01 -4.483972191810607910e-01 1.761468797922134399e-01 4.016922414302825928e-01 -4.188809692859649658e-01 -3.702909946441650391e-01 -4.416390359401702881e-01 1.384298205375671387e-01
-7.816368341445922852e-02 7.825707085430622101e-03 5.084783211350440979e-02 3.309248685836791992e-01 -6.329703330993652344e-01 2.109533250331878662e-01 -4.578331410884857178e-01 4.764124155044555664e-01
3.135779201984405518e-01 -7.853912711143493652e-01 8.176917582750320435e-02 2.785684466361999512e-01 -2.187827229499816895e-01 -2.378780022263526917e-02 1.735880374908447266e-01 3.492538928985595703e-01
3.252346813678741455e-01 -3.213853240013122559e-01 -9.347946196794509888e-02 1.785077154636383057e-01 -3.997606039047241211e-01 1.580464839935302734e-01 2.265914380550384521e-01 7.170770764350891113e-01
-4.312049448490142822e-01 5.561216548085212708e-02 -1.516861319541931152e-01 6.806539297103881836e-01 -4.203719794750213623e-01 -3.890903294086456299e-02 3.821061551570892334e-01 2.096838131546974182e-02
-4.065605103969573975e-01 1.646128892898559570e-01 -2.220132201910018921e-01 5.960922241210937500e-01 -4.164594784379005432e-02 -3.889827728271484375e-01 -2.332808822393417358e-01 4.421915411949157715e-01
4.250022768974304199e-01 1.212398707866668701e-01 -6.293616443872451782e-02 6.844403147697448730e-01 -3.056798577308654785e-01 -2.523277699947357178e-01 3.508402407169342041e-01 2.281583696603775024e-01
5.659672617912292480e-01 6.248153746128082275e-02 -7.257341593503952026e-02 5.495661497116088867e-01 -3.342804014682769775e-01 4.475442469120025635e-01 -2.655701711773872375e-02 2.360991090536117554e-01
-2.748351693153381348e-01 -2.013978660106658936e-01 -1.919329464435577393e-01 5.851613879203796387e-01 -5.523118376731872559e-01 3.755574226379394531e-01 -2.419601976871490479e-01 3.969892859458923340e-03
-2.511008977890014648e-01 -3.230088055133819580e-01 4.897429943084716797e-01 4.174811542034149170e-01 -4.763208329677581787e-01 -1.594269424676895142e-01 -4.017339348793029785e-01 6.918269395828247070e-02
-4.728366732597351074e-01 -1.083980426192283630e-01 -8.402399718761444092e-02 1.574438363313674927e-01 -3.441672623157501221e-01 3.509439826011657715e-01 1.295596957206726074e-01 6.887876391410827637e-01
-2.172388695180416107e-02 -2.394385635852813721e-01 -1.641722917556762695e-01 5.486521124839782715e-01 -6.909846067428588867e-01 2.038171589374542236e-01 2.710880637168884277e-01 -1.474305391311645508e-01
1.363058537244796753e-01 -7.779465913772583008e-01 -9.610553830862045288e-02 3.011268973350524902e-01 -2.283370345830917358e-01 2.732485719025135040e-02 3.084785640239715576e-01 3.581380546092987061e-01
1.779793761670589447e-02 -3.880776464939117432e-01 -3.718886971473693848e-01 7.179503440856933594e-01 -7.843358069658279419e-02 1.308570653200149536e-01 3.665460348129272461e-01 1.941482126712799072e-01
2.533937394618988037e-01 4.322392046451568604e-01 -7.808821648359298706e-02 2.096914350986480713e-01 -5.335918664932250977e-01 -1.594719439744949341e-01 1.173816174268722534e-01 6.123418211936950684e-01
2.500754296779632568e-01 -3.699239194393157959e-01 3.190438151359558105e-01 2.631759941577911377e-01 6.491849571466445923e-02 6.729500740766525269e-02 4.227362945675849915e-02 7.867898344993591309e-01
5.275096297264099121e-01 -1.205134242773056030e-01 1.618872135877609253e-01 3.930397927761077881e-01 -5.090830922126770020e-01 -4.407870769500732422e-01 2.220637500286102295e-01 1.541147679090499878e-01
5.259706825017929077e-02 -1.103277653455734253e-01 1.417687088251113892e-01 6.778907775878906250e-01 -6.410608887672424316e-01 4.179058969020843506e-02 2.657684087753295898e-01 -1.486221253871917725e-01
1.793283671140670776e-01 1.101726293563842773e-01 5.742292404174804688e-01 6.670990586280822754e-01 -2.880402505397796631e-01 -2.029432207345962524e-01 2.186837792396545410e-01 9.469623118638992310e-02
-5.274060368537902832e-01 -6.307096779346466064e-02 2.421830594539642334e-02 3.904753923416137695e-01 -4.582598805427551270e-01 4.566585719585418701e-01 1.660761237144470215e-01 3.445096909999847412e-01
1.746705919504165649e-01 -2.933782041072845459e-01 3.772533535957336426e-01 3.411369919776916504e-01 -1.888151019811630249e-01 7.208605855703353882e-02 4.140231609344482422e-01 6.422321796417236328e-01
4.942915737628936768e-01 -1.172239035367965698e-01 1.506693363189697266e-01 5.784006714820861816e-01 -2.358095049858093262e-01 -3.616916537284851074e-01 3.070105910301208496e-01 3.224953711032867432e-01
1.316542327404022217e-01 7.766512036323547363e-02 2.946531400084495544e-02 7.775254845619201660e-01 -4.642899930477142334e-01 1.983415037393569946e-01 -2.002920508384704590e-01 -2.760429084300994873e-01
2.229000031948089600e-01 1.302592456340789795e-01 6.458336114883422852e-01 6.169981956481933594e-01 -1.325788795948028564e-01 -2.177379131317138672e-01 -3.433005418628454208e-03 2.656342387199401855e-01
-3.714057505130767822e-01 4.101674556732177734e-01 1.458217650651931763e-01 3.030665814876556396e-01 -3.247766494750976562e-01 -3.656760156154632568e-01 -1.702823787927627563e-01 5.590277910232543945e-01
-3.236941397190093994e-01 -3.093260824680328369e-01 1.429856121540069580e-01 9.535987675189971924e-02 -6.372521519660949707e-01 4.183174371719360352e-01 7.906490564346313477e-02 4.273991286754608154e-01
2.130831480026245117e-01 2.002803087234497070e-01 -2.808742038905620575e-02 5.832721590995788574e-01 -4.094495177268981934e-01 1.525152660906314850e-02 -6.368429064750671387e-01 -6.136879790574312210e-03
-5.361775755882263184e-01 -2.791627943515777588e-01 1.476707756519317627e-01 3.085948824882507324e-01 -5.040381550788879395e-01 1.857555955648422241e-01 -3.977077901363372803e-01 2.661077380180358887e-01
1.306941807270050049e-01 -1.516066044569015503e-01 7.781767249107360840e-01 4.395786225795745850e-01 -7.052738219499588013e-02 -2.491704560816287994e-02 3.270521014928817749e-02 3.930414021015167236e-01
-3.201942145824432373e-01 -2.893822193145751953e-01 -3.667286038398742676e-02 2.350885123014450073e-01 -7.374473810195922852e-01 4.091158807277679443e-01 3.399734571576118469e-02 2.115696817636489868e-01
1.970869004726409912e-01 1.072641313076019287e-01 -1.085037589073181152e-01 5.579096078872680664e-01 -6.778035163879394531e-01 -3.739622533321380615e-01 7.020150870084762573e-02 1.497379392385482788e-01
2.498062849044799805e-01 -1.533646881580352783e-01 3.707783818244934082e-01 7.143501192331314087e-02 -2.946434617042541504e-01 -4.730966091156005859e-01 2.234656065702438354e-01 6.410339474678039551e-01
-4.358544573187828064e-02 8.056576550006866455e-02 2.081479281187057495e-01 2.284941375255584717e-01 -6.994700431823730469e-01 4.368377923965454102e-01 -3.840680718421936035e-01 2.616874277591705322e-01
-4.002831503748893738e-02 -4.509493708610534668e-01 1.076255738735198975e-02 4.282263517379760742e-01 -4.806141853332519531e-01 4.824907779693603516e-01 -1.197011321783065796e-01 3.652850091457366943e-01
-7.532276958227157593e-02 -3.347907960414886475e-02 7.764154076576232910e-01 4.624765217304229736e-01 -2.303136587142944336e-01 1.204295903444290161e-01 1.777636110782623291e-01 2.781233489513397217e-01
2.487482726573944092e-01 1.004979312419891357e-01 -1.426100078970193863e-02 5.091085433959960938e-01 -6.178994178771972656e-01 1.764622628688812256e-01 -4.942927360534667969e-01 -1.066090837121009827e-01
3.476368188858032227e-01 -1.778066903352737427e-02 4.453446567058563232e-01 6.775323152542114258e-01 -4.532721266150474548e-02 -1.643659621477127075e-01 1.154354140162467957e-01 4.231482148170471191e-01
2.086956053972244263e-01 8.430055528879165649e-02 -1.646999120712280273e-01 5.757383108139038086e-01 -2.361780703067779541e-01 5.442925691604614258e-01 2.231006473302841187e-01 4.346614778041839600e-01
1.176035329699516296e-01 -8.609974384307861328e-02 3.101442158222198486e-01 5.676244497299194336e-01 -5.498195886611938477e-01 -2.845142185688018799e-01 4.208362698554992676e-01 -4.031076561659574509e-03
1.485422104597091675e-01 -7.365257944911718369e-03 3.855639994144439697e-01 8.066216111183166504e-01 -2.007345557212829590e-01 -3.470333516597747803e-01 1.203780472278594971e-01 -5.801307410001754761e-02
1.486786305904388428e-01 -9.844776242971420288e-02 -1.191141977906227112e-01 6.249907016754150391e-01 -5.955339670181274414e-01 2.218372821807861328e-01 -2.984935343265533447e-01 -2.653867602348327637e-01
4.390555992722511292e-02 -4.081803858280181885e-01 -1.191047802567481995e-01 3.039001524448394775e-01 -5.508707165718078613e-01 -1.657788753509521484e-01 5.224360823631286621e-01 3.479069173336029053e-01
-1.686717420816421509e-01 -5.638014078140258789e-01 -3.292474448680877686e-01 5.381470918655395508e-01 -4.801203012466430664e-01 -9.696400724351406097e-03 1.283932477235794067e-01 9.261417388916015625e-02
4.433878064155578613e-01 -1.448626667261123657e-01 5.822554826736450195e-01 5.622351765632629395e-01 -7.897726446390151978e-02 -2.829557955265045166e-01 -1.016672924160957336e-01 1.750839799642562866e-01
1.096182465553283691e-01 -3.581199049949645996e-02 5.572478771209716797e-01 3.048350512981414795e-01 -3.079790771007537842e-01 -4.596979916095733643e-01 3.252620398998260498e-01 4.138635396957397461e-01
3.562447130680084229e-01 -1.535196751356124878e-01 4.436515271663665771e-01 6.949079632759094238e-01 -1.392081528902053833e-01 -3.460069000720977783e-01 1.746017485857009888e-01 -1.456529274582862854e-02
-3.383428752422332764e-01 9.369033575057983398e-02 2.469577193260192871e-01 6.092301607131958008e-01 -5.373682975769042969e-01 2.023951411247253418e-01 2.902090847492218018e-01 1.750629097223281860e-01
1.682197898626327515e-01 -3.964217305183410645e-01 -7.971028238534927368e-02 5.329478383064270020e-01 -1.336146146059036255e-01 -4.323993921279907227e-01 -5.464632511138916016e-01 1.439472138881683350e-01
3.047989904880523682e-01 -1.153049394488334656e-01 3.464069366455078125e-01 6.062566041946411133e-01 -1.493140310049057007e-01 -2.057047039270401001e-01 4.613469243049621582e-01 3.588977158069610596e-01
-7.767436653375625610e-02 -2.291518002748489380e-01 -4.090574085712432861e-01 6.341713666915893555e-01 -3.851531147956848145e-01 -1.657762825489044189e-01 4.387927949428558350e-01 5.992645397782325745e-02
2.961018085479736328e-01 1.831285059452056885e-01 4.985420703887939453e-01 6.906596422195434570e-01 -2.172062098979949951e-01 1.958145797252655029e-01 1.631644070148468018e-01 2.027020901441574097e-01
2.693820297718048096e-01 -2.640409767627716064e-01 3.668395057320594788e-02 4.761236906051635742e-01 -6.292579770088195801e-01 2.357337176799774170e-01 -3.615471124649047852e-01 -2.177705168724060059e-01
1.111330687999725342e-01 -4.079755023121833801e-02 2.524732947349548340e-01 3.559276759624481201e-01 -4.757037013769149780e-02 -4.205941855907440186e-01 3.608683347702026367e-01 6.972586512565612793e-01
-2.387503683567047119e-01 -3.650536760687828064e-02 2.477450370788574219e-01 6.418568491935729980e-01 -1.533455029129981995e-02 -6.152958273887634277e-01 -1.757080554962158203e-01 2.420954406261444092e-01
-1.288368105888366699e-01 -2.779940366744995117e-01 5.206303596496582031e-01 2.714553773403167725e-01 -5.681954622268676758e-01 -8.693329244852066040e-02 -4.369415342807769775e-01 2.001377493143081665e-01
1.763363927602767944e-01 -1.650782227516174316e-01 4.820642769336700439e-01 6.654948592185974121e-01 2.009836211800575256e-02 -4.354587197303771973e-01 1.665285974740982056e-01 2.205111682415008545e-01
-9.873566031455993652e-02 -5.098630189895629883e-01 6.821970641613006592e-02 6.824253797531127930e-01 2.471738308668136597e-01 9.923723340034484863e-02 2.258513569831848145e-01 3.714577555656433105e-01
9.058334678411483765e-02 3.048520088195800781e-01 -1.292811930179595947e-01 9.157988429069519043e-01 9.667769819498062134e-02 1.980256102979183197e-02 7.544753700494766235e-02 1.674144417047500610e-01
3.586637675762176514e-01 2.333713322877883911e-02 5.095186233520507812e-01 6.682085394859313965e-01 -1.916102170944213867e-01 -3.486945331096649170e-01 -3.840227052569389343e-02 7.018971443176269531e-02
-3.962346017360687256e-01 2.526462078094482422e-01 1.935095041990280151e-01 4.271425902843475342e-01 -1.790161728858947754e-01 -1.153406724333763123e-01 -4.478166699409484863e-01 5.598045587539672852e-01
-3.487744331359863281e-01 -7.078466415405273438e-01 1.045586466789245605e-01 4.051975905895233154e-01 -3.073370456695556641e-01 -2.396984398365020752e-01 -2.129813879728317261e-01 7.013981789350509644e-02
2.938512153923511505e-02 -1.103837713599205017e-01 -3.507725596427917480e-01 4.989445805549621582e-01 -5.442422032356262207e-01 4.049175381660461426e-01 -1.708571910858154297e-01 3.544216752052307129e-01
-3.233269751071929932e-01 3.038238286972045898e-01 2.355001866817474365e-01 5.249097943305969238e-01 -1.943136900663375854e-01 -3.109995126724243164e-01 -3.690815865993499756e-01 4.488435089588165283e-01
5.034187436103820801e-01 -4.919541180133819580e-01 2.912873327732086182e-01 3.263361454010009766e-01 1.030998900532722473e-01 -9.541445970535278320e-02 -2.349839061498641968e-01 4.881148338317871094e-01
-6.658609211444854736e-02 -2.232644110918045044e-01 -3.312508761882781982e-01 3.856239318847656250e-01 -5.317705273628234863e-01 5.665706470608711243e-02 4.995398521423339844e-01 3.895590901374816895e-01
3.961579203605651855e-01 -2.026523500680923462e-01 4.714933037757873535e-01 1.536942124366760254e-01 -5.250374674797058105e-01 -2.235889881849288940e-01 1.488955169916152954e-01 4.563297033309936523e-01
-3.563481867313385010e-01 2.526507973670959473e-01 1.455059200525283813e-01 7.922174930572509766e-01 5.212597921490669250e-02 -2.771382629871368408e-01 6.505927443504333496e-02 2.768530547618865967e-01
-1.712331026792526245e-01 -2.510550916194915771e-01 2.799004614353179932e-01 4.459255561232566833e-02 -6.080765128135681152e-01 4.538037255406379700e-02 -5.724183320999145508e-01 3.575450778007507324e-01
2.867144644260406494e-01 -1.771238297224044800e-01 -4.155244529247283936e-01 5.911670327186584473e-01 -3.298824429512023926e-01 -1.916969865560531616e-01 3.390660285949707031e-01 3.220978677272796631e-01
1.534502059221267700e-01 -1.047606319189071655e-01 5.541205406188964844e-01 3.587077260017395020e-01 1.360358595848083496e-01 1.589502692222595215e-01 -1.024916768074035645e-01 6.895520687103271484e-01
-1.579489707946777344e-01 4.600820317864418030e-02 3.187921047210693359e-01 6.574621200561523438e-01 1.191856786608695984e-01 3.673282563686370850e-01 2.852631509304046631e-01 4.566620886325836182e-01
3.385468423366546631e-01 -5.810090303421020508e-01 -4.123702645301818848e-01 4.811351001262664795e-01 -1.156963333487510681e-01 -6.756345182657241821e-02 -1.838112473487854004e-01 3.074690103530883789e-01
3.808012902736663818e-01 -6.763156652450561523e-01 -3.194030374288558960e-02 5.076388120651245117e-01 -3.337653577327728271e-01 6.436022371053695679e-02 -4.813952371478080750e-03 -1.526613235473632812e-01
1.588913947343826294e-01 6.224438548088073730e-02 4.071992039680480957e-01 7.422161102294921875e-01 -4.028813540935516357e-01 2.275117784738540649e-01 -1.800499558448791504e-01 -8.769407868385314941e-02
5.670101940631866455e-02 -1.664268225431442261e-01 5.571269989013671875e-02 2.767747640609741211e-01 -6.914226412773132324e-01 1.783861964941024780e-01 -6.133984327316284180e-01 5.687145143747329712e-02
4.201934635639190674e-01 9.931072592735290527e-02 7.749883085489273071e-02 4.421926438808441162e-01 -2.283922135829925537e-01 -2.580264210700988770e-01 3.255462348461151123e-01 6.223452091217041016e-01
2.727466225624084473e-01 7.943794131278991699e-02 -1.241649407893419266e-02 6.679950952529907227e-01 -3.049035370349884033e-01 1.721101552248001099e-01 -5.909397006034851074e-01 -3.361025452613830566e-02
2.345591187477111816e-01 1.334771513938903809e-01 3.104562759399414062e-01 6.407906413078308105e-01 5.949686095118522644e-02 -2.782416343688964844e-01 2.961219251155853271e-01 5.015215873718261719e-01
1.399561017751693726e-01 -8.852264285087585449e-02 5.855668187141418457e-01 6.428934335708618164e-01 -3.228157460689544678e-01 3.318988978862762451e-01 -2.296450920403003693e-02 3.848751634359359741e-02
2.009928226470947266e-01 -5.178327672183513641e-03 4.687507152557373047e-01 3.509945273399353027e-01 -3.546518087387084961e-01 -4.490787386894226074e-01 3.832333087921142578e-01 3.772709369659423828e-01
1.025294512510299683e-02 -1.352977752685546875e-01 -2.526018321514129639e-01 3.465422615408897400e-02 -5.066046118736267090e-01 -2.560003399848937988e-01 1.358404606580734253e-01 7.589095830917358398e-01
1.682387888431549072e-01 1.934401839971542358e-01 5.008385181427001953e-01 5.518240332603454590e-01 -2.467174828052520752e-01 -3.286170363426208496e-01 2.414490878582000732e-01 3.895782232284545898e-01
4.307500422000885010e-01 -1.929689347743988037e-01 -1.014678403735160828e-01 2.121798694133758545e-01 -3.203543424606323242e-01 -6.049499660730361938e-02 2.462280988693237305e-01 7.449742555618286133e-01
2.700514197349548340e-01 1.993039809167385101e-02 1.386620551347732544e-01 5.185636132955551147e-02 -4.211160838603973389e-01 -4.573386013507843018e-01 2.475067600607872009e-02 7.194782495498657227e-01
1.170035228133201599e-01 2.922241985797882080e-01 2.299368232488632202e-01 3.191969096660614014e-01 -4.194400310516357422e-01 -3.525997996330261230e-01 3.056018948554992676e-01 5.937243700027465820e-01
-1.671514809131622314e-01 -3.785828948020935059e-01 -3.315815329551696777e-01 5.883578658103942871e-01 4.061851650476455688e-02 -3.803176581859588623e-01 -4.108189344406127930e-01 2.399179786443710327e-01
-3.934167027473449707e-01 3.626318275928497314e-01 -1.231311708688735962e-01 7.172258496284484863e-01 -3.402054607868194580e-01 -8.751727640628814697e-02 6.844393163919448853e-02 2.367775738239288330e-01
-1.950822621583938599e-01 -1.739542037248611450e-01 9.788472950458526611e-02 7.542477250099182129e-01 3.095599412918090820e-01 -2.443209886550903320e-01 3.041051328182220459e-01 3.243636190891265869e-01
4.945929646492004395e-01 -5.113890767097473145e-02 3.302146792411804199e-01 6.916294693946838379e-01 -7.912666350603103638e-02 -3.892869353294372559e-01 3.565694764256477356e-02 7.932812720537185669e-02
1.260529905557632446e-01 -1.109275072813034058e-01 -4.351415634155273438e-01 1.653341352939605713e-01 -5.215318202972412109e-01 3.590353131294250488e-01 -1.134001761674880981e-01 5.842610001564025879e-01
-3.001097142696380615e-01 -3.103054165840148926e-01 3.459016084671020508e-01 2.338493913412094116e-01 -7.097450494766235352e-01 1.155729312449693680e-02 -3.439568877220153809e-01 1.308940351009368896e-01
-2.253479063510894775e-01 3.285671770572662354e-01 2.451779395341873169e-01 6.367437839508056641e-01 -1.275745481252670288e-01 3.178576231002807617e-01 2.234245687723159790e-01 4.565960168838500977e-01
8.971331268548965454e-02 -1.002580076456069946e-01 6.129099130630493164e-01 3.422642350196838379e-01 -2.011625170707702637e-01 -3.298802971839904785e-01 3.269501030445098877e-01 4.826103448867797852e-01
-2.150266617536544800e-01 -4.514628648757934570e-02 -1.792433559894561768e-01 7.567889690399169922e-01 -5.121535658836364746e-01 7.541597634553909302e-02 -1.438699662685394287e-01 -2.412060052156448364e-01
-2.198100239038467407e-01 1.875421404838562012e-01 2.049191296100616455e-01 5.060445070266723633e-01 -7.327601909637451172e-01 4.397242143750190735e-02 2.726949751377105713e-01 7.214413583278656006e-02
3.797355294227600098e-01 -7.007032632827758789e-02 4.897995889186859131e-01 6.387765407562255859e-01 -1.385322511196136475e-01 -2.424743026494979858e-01 1.411438137292861938e-01 3.241070210933685303e-01
1.827004402875900269e-01 -9.592305123805999756e-02 1.863901317119598389e-02 5.812325477600097656e-01 -2.917146086692810059e-01 4.214863479137420654e-01 4.698772132396697998e-01 3.683857619762420654e-01
1.519967913627624512e-01 1.073958426713943481e-01 5.503898262977600098e-01 7.190739512443542480e-01 4.566704854369163513e-02 1.908010393381118774e-01 -1.454593390226364136e-01 2.927762866020202637e-01
-1.904581636190414429e-01 -1.222748011350631714e-01 -3.118126094341278076e-01 7.282447218894958496e-01 1.007305681705474854e-01 -3.775022327899932861e-01 -2.376118153333663940e-01 3.348031044006347656e-01
6.861009001731872559e-01 -1.226043850183486938e-01 -2.813767790794372559e-01 4.598296284675598145e-01 -1.257371306419372559e-01 -1.020978540182113647e-01 -1.401584744453430176e-01 4.215913116931915283e-01
4.095980823040008545e-01 -5.191795229911804199e-01 3.146621286869049072e-01 1.028290092945098877e-01 -2.273845970630645752e-01 -1.905969828367233276e-01 6.257718056440353394e-02 6.009567379951477051e-01
2.764316797256469727e-01 -2.221940010786056519e-01 4.001900255680084229e-01 7.510382533073425293e-01 -6.580039858818054199e-02 -1.828566938638687134e-01 3.281500041484832764e-01 6.749876588582992554e-02
1.853592246770858765e-01 -1.093406751751899719e-01 1.737234145402908325e-01 9.255722761154174805e-01 -1.474577635526657104e-01 -3.564656898379325867e-02 1.941634118556976318e-01 -7.815905660390853882e-02
3.494702875614166260e-01 -3.448070585727691650e-02 1.196500882506370544e-01 2.456958740949630737e-01 -4.491269886493682861e-01 -5.853403806686401367e-01 2.289063185453414917e-01 4.530591964721679688e-01
1.833743751049041748e-01 -2.365564405918121338e-01 6.223408579826354980e-01 3.094393908977508545e-01 6.074717640876770020e-02 1.134018599987030029e-01 -3.729809224605560303e-01 5.212379097938537598e-01
1.865500211715698242e-01 -4.060179591178894043e-01 -3.254002630710601807e-01 3.694048523902893066e-01 -4.478534758090972900e-01 -9.749408066272735596e-02 3.724008798599243164e-01 4.574307799339294434e-01
-2.042158991098403931e-01 1.927499771118164062e-01 1.114539802074432373e-01 7.059907317161560059e-01 2.021370641887187958e-02 -1.587367206811904907e-01 3.996542096138000488e-01 4.743089377880096436e-01
6.385198235511779785e-02 -2.980093657970428467e-01 4.904024004936218262e-01 3.163714706897735596e-02 -3.744594752788543701e-01 -8.157063275575637817e-03 2.738138139247894287e-01 6.710868477821350098e-01
-1.267127543687820435e-01 -3.445955514907836914e-01 -3.600283563137054443e-01 5.336347222328186035e-01 -3.663391172885894775e-01 2.882642149925231934e-01 3.682694733142852783e-01 3.128710985183715820e-01
6.225243955850601196e-02 -4.697012901306152344e-01 -1.533011943101882935e-01 3.482845723628997803e-01 -2.333922088146209717e-01 -3.762814998626708984e-01 4.819276034832000732e-01 4.498756229877471924e-01
-3.402558863162994385e-01 3.092572689056396484e-01 2.014691382646560669e-01 4.534934759140014648e-01 -3.135778009891510010e-01 -4.322169721126556396e-01 -1.883967071771621704e-01 4.708543419837951660e-01
-3.785323798656463623e-01 -2.548664808273315430e-01 4.132029116153717041e-01 3.715285658836364746e-01 -4.894981384277343750e-01 -4.663350582122802734e-01 -7.152891159057617188e-02 1.441985070705413818e-01
-1.315241307020187378e-01 -4.087867736816406250e-01 9.251809120178222656e-02 3.217711448669433594e-01 -5.556461811065673828e-01 -3.081440627574920654e-01 -5.180987119674682617e-01 1.771347522735595703e-01
-4.878012835979461670e-01 -4.835548996925354004e-01 3.071601092815399170e-01 3.707508146762847900e-01 -2.967270612716674805e-01 -3.756129741668701172e-01 -3.392473980784416199e-02 2.571731805801391602e-01
-2.942261099815368652e-01 -2.817648928612470627e-04 -2.122564464807510376e-01 8.686748743057250977e-01 -2.943895161151885986e-01 -8.626583963632583618e-02 -1.142227202653884888e-01 8.141487091779708862e-02
1.715783029794692993e-01 -3.714187741279602051e-01 -1.334092468023300171e-01 3.491680324077606201e-01 -3.626750111579895020e-01 -4.674778506159782410e-02 4.426115453243255615e-01 6.027179956436157227e-01
-5.461212396621704102e-01 2.841684222221374512e-01 -2.925841212272644043e-01 3.602373003959655762e-01 -3.444341421127319336e-01 -1.741345077753067017e-01 -2.025574892759323120e-01 4.643666446208953857e-01
-9.214485180564224720e-04 -1.841909885406494141e-01 1.113724038004875183e-01 9.044910073280334473e-01 2.310283109545707703e-02 2.218205668032169342e-02 2.741919457912445068e-01 2.436349838972091675e-01
-4.204972982406616211e-01 2.443296015262603760e-01 -1.797148436307907104e-01 4.855542480945587158e-01 -3.824994266033172607e-01 -2.205975204706192017e-01 -3.657051920890808105e-01 4.083077907562255859e-01
-3.832919895648956299e-02 -2.731476724147796631e-01 2.357222139835357666e-01 8.672847151756286621e-01 -5.270143598318099976e-02 -1.653789281845092773e-01 2.895130515098571777e-01 -4.720179736614227295e-02
7.283873856067657471e-02 -4.843009114265441895e-01 -2.031254023313522339e-01 1.576708704233169556e-01 -6.202167868614196777e-01 -1.419316083192825317e-01 3.743855655193328857e-01 3.860687315464019775e-01
-3.716865777969360352e-01 -2.093863785266876221e-01 -3.488894104957580566e-01 4.391857981681823730e-01 -5.971041917800903320e-01 1.988495439291000366e-01 -3.275548815727233887e-01 -5.638585425913333893e-03
-1.096453592181205750e-01 -1.100993305444717407e-01 2.621464431285858154e-01 3.586450219154357910e-01 -3.811982572078704834e-01 -3.263868391513824463e-01 -6.321924328804016113e-01 3.563721776008605957e-01
-2.779249250888824463e-01 -3.014759421348571777e-01 1.619565635919570923e-01 5.160080194473266602e-01 2.016982436180114746e-01 -2.158813029527664185e-01 3.925770223140716553e-01 5.458683371543884277e-01
-4.614091217517852783e-01 -3.653319776058197021e-01 4.477820694446563721e-01 2.642231881618499756e-01 -2.707354128360748291e-01 -1.520696282386779785e-01 -2.112547308206558228e-01 4.921992123126983643e-01
-2.769982628524303436e-02 -1.231650635600090027e-01 -8.578094840049743652e-02 6.856890320777893066e-01 -3.841438516974449158e-02 4.327182173728942871e-01 -2.270186245441436768e-01 5.160205364227294922e-01
1.324350386857986450e-01 -3.021955192089080811e-01 5.675897598266601562e-01 6.046980023384094238e-01 -2.112214267253875732e-01 -2.703024446964263916e-01 2.879544198513031006e-01 5.220596864819526672e-02
1.685694754123687744e-01 8.043833822011947632e-02 4.911560714244842529e-01 7.069332003593444824e-01 -2.840099856257438660e-02 -3.646680414676666260e-01 -1.781587488949298859e-02 3.000307083129882812e-01
2.899725139141082764e-01 -1.675252988934516907e-02 -1.445437520742416382e-01 3.593758642673492432e-01 -3.417269885540008545e-01 -3.681992292404174805e-01 3.846577405929565430e-01 6.043854355812072754e-01
2.212852984666824341e-01 3.487594723701477051e-01 -2.351135462522506714e-01 6.128543615341186523e-01 -4.856029152870178223e-01 -2.689089477062225342e-01 1.292216330766677856e-01 2.714967727661132812e-01
2.165664434432983398e-01 -7.553310990333557129e-01 4.851349070668220520e-02 9.656041860580444336e-03 -4.448809027671813965e-01 1.478376090526580811e-01 -2.858029305934906006e-01 2.804798781871795654e-01
7.948485016822814941e-02 -7.138153165578842163e-02 3.500137329101562500e-01 8.765484094619750977e-01 -1.677875220775604248e-01 1.689501106739044189e-01 -1.768230050802230835e-01 9.887891262769699097e-02
8.732961118221282959e-02 1.291230916976928711e-01 3.259698152542114258e-01 4.568881988525390625e-01 -3.073476254940032959e-01 -5.167401432991027832e-01 3.139031529426574707e-01 4.479727745056152344e-01
